# Supplementary material for: Transcriptomic and Metabolomic Profiling Reveals the Antiproliferative Mechanism of Goose Serum and Plasma in SW1990 Cells
Source: Biology (Basel). 2026 May 15;15(10):788. doi: 10.3390/biology15100788 (PMC13203157; doi:10.3390/biology15100788)
Supplement: Supplementary file 1 [file biology-15-00788-s001.zip]

Archive with 39 entries (38 files):
- biology-4276550-supplementary/
- biology-4276550-supplementary/Figure S1.tif
- biology-4276550-supplementary/Table S1 Sequences and parameters of primers .xlsx
- biology-4276550-supplementary/Table S10 GO enrichment analysis of up DEGs between goose serum and NC groups.xlsx
- biology-4276550-supplementary/Table S11 GO enrichment analysis of down DEGs between goose serum and NC groups.xlsx
- biology-4276550-supplementary/Table S12 GO enrichment analysis of up DEGs between goose plasma and serum groups.csv
- biology-4276550-supplementary/Table S13 GO enrichment analysis of down DEGs between goose plasma and serum groups.csv
- biology-4276550-supplementary/Table S14 KEGG Enrichment of up DEGs betwenn goose plasma and NC groups.xlsx
- biology-4276550-supplementary/Table S15 KEGG Enrichment of down DEGs betwenn goose plasma and NC groups.xlsx
- biology-4276550-supplementary/Table S16 KEGG Enrichment of up DEGs betwenn goose serum and NC groups.xlsx
- biology-4276550-supplementary/Table S17 KEGG Enrichment of down DEGs betwenn goose serum and NC groups.xlsx
- biology-4276550-supplementary/Table S18 Annotation details of subcluster_1.csv
- biology-4276550-supplementary/Table S19 Annotation details of subcluster_2.csv
- biology-4276550-supplementary/Table S2 Sequencing data statistics.xlsx
- biology-4276550-supplementary/Table S20 Annotation details of subcluster_3.csv
- biology-4276550-supplementary/Table S21 Annotation details of subcluster_4.csv
- biology-4276550-supplementary/Table S22 KEGG Enrichment of subcluster_1.xlsx
- biology-4276550-supplementary/Table S23 KEGG Enrichment of subcluster_2.xlsx
- biology-4276550-supplementary/Table S24 Differential metabolites of goose plasma VS chicken plasma.xlsx
- biology-4276550-supplementary/Table S25 Differential metabolites of goose plasma VS goose serum.xlsx
- biology-4276550-supplementary/Table S26 Differential metabolites of goose serum VS chicken serum.xlsx
- biology-4276550-supplementary/Table S27 Differential metabolites of four groups.csv
- biology-4276550-supplementary/Table S28 Metabolites information subcluster_1.xlsx
- biology-4276550-supplementary/Table S29 Metabolites information subcluster_2.xlsx
- biology-4276550-supplementary/Table S3 Function Annotation information.xlsx
- biology-4276550-supplementary/Table S30 Metabolites information subcluster_3.xlsx
- biology-4276550-supplementary/Table S31 Metabolites information subcluster_4.xlsx
- biology-4276550-supplementary/Table S32 Metabolites information subcluster_5.xlsx
- biology-4276550-supplementary/Table S33 Metabolites information subcluster_6.xlsx
- biology-4276550-supplementary/Table S34 Metabolites information subcluster_7 .xlsx
- biology-4276550-supplementary/Table S35 Metabolites information subcluster_8 .xlsx
- biology-4276550-supplementary/Table S36 Metabolites information subcluster_9 .xlsx
- biology-4276550-supplementary/Table S37 Metabolites information subcluster_10 .xlsx
- biology-4276550-supplementary/Table S4 TPM expression level of genes.xlsx
- biology-4276550-supplementary/Table S5 Differences  Expression genes between goose plasma and NC groups.xlsx
- biology-4276550-supplementary/Table S6 Differences  Expression genes between goose serum and NC groups.xlsx
- biology-4276550-supplementary/Table S7 Differences  Expression genes between goose plasma and serum groups.xlsx
- biology-4276550-supplementary/Table S8 GO enrichment analysis of up DEGs between goose plasma and NC groups.xlsx
- biology-4276550-supplementary/Table S9 GO enrichment analysis of down DEGs between goose plasma and NC groups.xlsx
