# Supplementary material for: Transcriptomic and Metabolomic Profiling Reveals the Antiproliferative Mechanism of Goose Serum and Plasma in SW1990 Cells
Source: Biology (Basel). 2026 May 15;15(10):788. doi: 10.3390/biology15100788 (PMC13203157; doi:10.3390/biology15100788)
Supplement: Supplementary file 1 [file biology-15-00788-s001.zip › biology-4276550-supplementary/Table S1 Sequences and parameters of primers .xlsx]

## Sheet: Sheet1
Gene name	Sequence (5’→3’)	Product Size (bp)
NR4A1	F: TGTGAGGGCTGCAAGGGCTTCT	146
(NM_173157.3)	R: ATGCCCACCGCCAGGCACTTCT
NR4A2	F: AGTGCCTGGCTGTTGGGATG	102
(NM_006186.4)	R: AGGGCTCCTGTGGGCTCTTC
NR4A3	F: AAGAAGTTGTCCGTACAGATAG	113
(NM_006981.4)	R: GATTGGAGGAGAAGGTGG
MYC	F: ACCAGCAGCAGCAGCAGA	131
(NM_002467.6)	R: AACGTAGGAGGGCGAGCA
TP53I11	F: TTTACCATTCGGGAGCCT	122
(NM_006034.5)	R: CCATCAAAGACCGCATCA
CASP10	F: CATGGCTGAGCATTGTAG	144
(NM_032977.4)	R: AACTCTTGGCATTCTTCG
ACTB	F: CTCGTCGTCGACAACGGC	135
(NM_001101.5)	R: GGAATCCTTCTGACCCATGCC
