# Supplementary material for: Transcriptomic and Metabolomic Profiling Reveals the Antiproliferative Mechanism of Goose Serum and Plasma in SW1990 Cells
Source: Biology (Basel). 2026 May 15;15(10):788. doi: 10.3390/biology15100788 (PMC13203157; doi:10.3390/biology15100788)
Supplement: Supplementary file 1 [file biology-15-00788-s001.zip › biology-4276550-supplementary/Table S10 GO enrichment analysis of up DEGs between goose serum and NC groups.xlsx]

## Sheet: Table S10 
Number	GO ID	Term Type	Description	Ratio_in_study	Ratio_in_pop	Rich factor	Pvalue	Padjust	Gene_ids	Gene_names
257	GO:0005615	CC	extracellular space	257/ 1488	2165/ 33331	0.11870669745958	9.3238110896683E-49	1.7817802992356E-45	gene-ACE2;gene-ACTBL2;gene-ADAMTS9;gene-ADM;gene-ANG;gene-ANGPT4;gene-ANGPTL4;gene-ANOS1;gene-APOD;gene-AREG;gene-BDNF;gene-BMP2;gene-BMP6;gene-BMPER;gene-BPIFA2;gene-BTC;gene-C1QTNF1;gene-C1R;gene-C1R-2;gene-C1S;gene-C2-3;gene-C3;gene-C4BPB;gene-C4B_2;gene-C9orf72;gene-CCL20;gene-CCL26;gene-CCL28;gene-CCL3L1;gene-CCL5-2;gene-CCN2;gene-CES3;gene-CFAP58;gene-CFB-2;gene-CFB-3;gene-CFB-5;gene-CFB-7;…	ACE2;ACTBL2;ADAMTS9;ADM;ANG;ANGPT4;ANGPTL4;ANOS1;APOD;AREG;BDNF;BMP2;BMP6;BMPER;BPIFA2;BTC;C1QTNF1;C1R;C1R-2;C1S;C2;C3;C4BPB;C4B_2;C9orf72;CCL20;CCL26;CCL28;CCL3L1;CCL5;CCN2;CES3;CFAP58;CFB;CFB;CFB;CFB;CGB1;CGB5;CGB7;CGB8;COL16A1;COL1A1;COL28A1;COL4A6;COL7A1;COL9A2;CPA4;CPM;CSF2;CSF3;CST1;CST2;CST4;CST5;CSTA;CTSS;CXCL1;CXCL10;CXCL11;CXCL17;CXCL2;CXCL3;CXCL5;CXCL6;CXCL8;DEFB1;DEFB4A;DEFB4A-2;DEFB4…
332	GO:0051239	BP	regulation of multicellular organismal process	332/ 1488	3396/ 33331	0.097762073027091	1.1313675722191E-44	1.6797414344736E-40	gene-ABCA1;gene-ABCA12;gene-ACE2;gene-ACOD1;gene-ACVR1C;gene-ADAM12;gene-ADAMTS12;gene-ADAMTS18;gene-ADAMTS9;gene-ADGRB2;gene-ADM;gene-ADM2;gene-ADRB2;gene-ADTRP;gene-AKAP12;gene-AMTN;gene-ANGPT4;gene-ANGPTL4;gene-APOD;gene-APOE;gene-ARG2;gene-ARHGAP42;gene-ATP1A2;gene-ATP1B1;gene-ATP2B1;gene-BAMBI;gene-BDNF;gene-BHLHE40;gene-BMP2;gene-BMP6;gene-BMPER;gene-BST2;gene-BTG1;gene-C1QTNF1;gene-C3;gene…	ABCA1;ABCA12;ACE2;ACOD1;ACVR1C;ADAM12;ADAMTS12;ADAMTS18;ADAMTS9;ADGRB2;ADM;ADM2;ADRB2;ADTRP;AKAP12;AMTN;ANGPT4;ANGPTL4;APOD;APOE;ARG2;ARHGAP42;ATP1A2;ATP1B1;ATP2B1;BAMBI;BDNF;BHLHE40;BMP2;BMP6;BMPER;BST2;BTG1;C1QTNF1;C3;C5AR1;CARD16;CASP1;CCN1;CCN2;CCN3;CD24;CD274;CD55;CD83;CDH3;CDKL5;CEACAM1;CEMIP2;CITED2;CLCF1;CNIH2;CNOT3;COL1A1;CORO2B;CSF2;CSF3;CXCL10;CXCL17;CXCL6;CXCL8;CXCR4;CYP27B1;DAB2;DDIT…
290	GO:0005576	CC	extracellular region	290/ 1488	3081/ 33331	0.094125283998702	1.9574163470941E-35	1.8703113196484E-32	gene-ACE2;gene-ADAM12;gene-ADAMTS12;gene-ADAMTS16;gene-ADAMTS18;gene-ADAMTS6;gene-ADAMTS9;gene-ADAMTSL4;gene-ADM;gene-ADM2;gene-AMTN;gene-ANG;gene-ANGPT4;gene-ANGPTL4;gene-ANOS1;gene-APOD;gene-AREG;gene-ARSI;gene-ART4;gene-B2M;gene-BDNF;gene-BLOC1S5-TXNDC5;gene-BMP2;gene-BMP6;gene-BPIFA2;gene-BRINP2;gene-BTC;gene-C1QTNF1;gene-C1R;gene-C1R-2;gene-C1S;gene-C1orf54;gene-C2-3;gene-C3;gene-C4BPB;gene-…	ACE2;ADAM12;ADAMTS12;ADAMTS16;ADAMTS18;ADAMTS6;ADAMTS9;ADAMTSL4;ADM;ADM2;AMTN;ANG;ANGPT4;ANGPTL4;ANOS1;APOD;AREG;ARSI;ART4;B2M;BDNF;BLOC1S5-TXNDC5;BMP2;BMP6;BPIFA2;BRINP2;BTC;C1QTNF1;C1R;C1R-2;C1S;C1orf54;C2;C3;C4BPB;C4B_2;CA11;CALU;CASP1;CCDC126;CCL20;CCL28;CCL3L1;CCL5;CCN1;CCN2;CCN3;CD163L1;CD55;CDCP1;CDSN;CEMIP;CFB;CFB;CFB;CFB;CGB1;CGB5;CGB7;CGB8;CLCA4;CLCF1;CNTNAP3C;COL16A1;COL1A1;COL28A1;COL…
485	GO:0007165	BP	signal transduction	485/ 1488	6417/ 33331	0.07558048932523	7.4629421070034E-36	5.5401150731339E-32	gene-ABCA1;gene-ABHD2;gene-ABL2;gene-ACKR3;gene-ACKR4P1;gene-ACVR1C;gene-ADAM12;gene-ADAMTS18;gene-ADGRB2;gene-ADGRF4;gene-ADGRG7;gene-ADM;gene-ADM2;gene-ADRB2;gene-ADTRP;gene-AEN;gene-AHR;gene-AKAP12;gene-ALOXE3;gene-AMOTL2;gene-ANGPT4;gene-ANKRD1;gene-ANOS1;gene-APOD;gene-AREG;gene-ARHGAP20;gene-ARHGAP22;gene-ARHGAP42;gene-ARHGEF26;gene-ARHGEF26-2;gene-ARID3A;gene-ARL4C;gene-ASB2;gene-ASB2-2;ge…	ABCA1;ABHD2;ABL2;ACKR3;ACKR4P1;ACVR1C;ADAM12;ADAMTS18;ADGRB2;ADGRF4;ADGRG7;ADM;ADM2;ADRB2;ADTRP;AEN;AHR;AKAP12;ALOXE3;AMOTL2;ANGPT4;ANKRD1;ANOS1;APOD;AREG;ARHGAP20;ARHGAP22;ARHGAP42;ARHGEF26;ARHGEF26-2;ARID3A;ARL4C;ASB2;ASB2-2;ATF3;ATP1B1;ATP6V0A4;BAMBI;BBC3;BCL2A1;BDNF;BIRC3;BMP2;BMP6;BRSK1;BST2;BTC;BTG2;C3;C5AR1;CACNB4;CASP1;CASP9;CCL20;CCL26;CCL28;CCL3L1;CCN1;CCN2;CCN3;CD24;CD274;CD83;CDH3;CDK…
570	GO:0050896	BP	response to stimulus	570/ 1488	8097/ 33331	0.070396443127084	1.1914563589647E-34	5.8965175205161E-31	gene-ABCA1;gene-ABHD2;gene-ABL2;gene-ACKR3;gene-ACKR4P1;gene-ACOD1;gene-ACVR1C;gene-ADAMTS12;gene-ADAMTS9;gene-ADM;gene-ADRB2;gene-ADSS1;gene-ADTRP;gene-AEN;gene-AFF3;gene-AHR;gene-AKAP12;gene-ANG;gene-ANGPT4;gene-ANGPTL4;gene-ANKRD1;gene-AOC3;gene-APOBEC3B;gene-APOD;gene-APOE;gene-ARG2;gene-ARID3A;gene-ARID5A;gene-ARNT2;gene-ATAD3B;gene-ATF3;gene-ATP1A2;gene-ATP1B1;gene-B2M;gene-BACH1;gene-BACH2…	ABCA1;ABHD2;ABL2;ACKR3;ACKR4P1;ACOD1;ACVR1C;ADAMTS12;ADAMTS9;ADM;ADRB2;ADSS1;ADTRP;AEN;AFF3;AHR;AKAP12;ANG;ANGPT4;ANGPTL4;ANKRD1;AOC3;APOBEC3B;APOD;APOE;ARG2;ARID3A;ARID5A;ARNT2;ATAD3B;ATF3;ATP1A2;ATP1B1;B2M;BACH1;BACH2;BACH2;BBC3;BCL2A1;BEST1;BHLHE40;BMP2;BMP6;BPIFA2;BRINP2;BRSK1;BST2;BTG1;BTG2;C15orf48;C1R;C1R-2;C1S;C2;C3;C4BPB;C4B_2;C5AR1;CA5BP1;CACNB4;CARD16;CASP1;CASP9;CATSPER1;CCL20;CCL26;C…
135	GO:0019221	BP	cytokine-mediated signaling pathway	135/ 1488	932/ 33331	0.14484978540773	4.6183802839474E-34	1.7142273018942E-30	gene-ABL2;gene-ACKR3;gene-BIRC3;gene-BST2;gene-CASP1;gene-CCL20;gene-CCL26;gene-CCL3L1;gene-CEACAM1;gene-CLCF1;gene-CSF2;gene-CSF3;gene-CXCL1;gene-CXCL10;gene-CXCL11;gene-CXCL2;gene-CXCL3;gene-CXCL5;gene-CXCL6;gene-CXCL8;gene-CXCR4;gene-EBI3;gene-EDN2;gene-EGR1;gene-EREG;gene-FOS;gene-FOXO1;gene-GAB2;gene-GBP1;gene-GBP2;gene-HLA-A-7;gene-HLA-A-8;gene-HLA-B;gene-HLA-B-2;gene-HLA-B-4;gene-HLA-B-5;g…	ABL2;ACKR3;BIRC3;BST2;CASP1;CCL20;CCL26;CCL3L1;CEACAM1;CLCF1;CSF2;CSF3;CXCL1;CXCL10;CXCL11;CXCL2;CXCL3;CXCL5;CXCL6;CXCL8;CXCR4;EBI3;EDN2;EGR1;EREG;FOS;FOXO1;GAB2;GBP1;GBP2;HLA-A;HLA-A;HLA-B;HLA-B;HLA-B;HLA-B;HLA-B;HLA-C;HLA-C;HLA-DQB1;HLA-DQB1;HLA-F;HLA-F;HLA-F;HLA-F;HLA-F;HLA-H;IFI27;IFI27;IFI6;IFITM1;IFITM3;IFNB1;IFNGR1;IFNL1;IFNL1-2;IL11;IL12A;IL13RA2;IL18R1;IL1A;IL1B;IL1R1;IL1R2;IL1RAP;IL1RL1…
444	GO:0048583	BP	regulation of response to stimulus	444/ 1488	5786/ 33331	0.076736951261666	7.8667796889055E-34	2.2615037718268E-30	gene-ABCA1;gene-ABL2;gene-ACE2;gene-ACKR3;gene-ACOD1;gene-ACSL5;gene-ADAMTS12;gene-ADAMTS18;gene-ADM;gene-ADM2;gene-ADRB2;gene-ADTRP;gene-AHR;gene-AKAP12;gene-ANKRD1;gene-APCDD1L;gene-APOD;gene-APOE;gene-AQP11;gene-AREG;gene-ARG2;gene-ARHGAP22;gene-ARHGAP42;gene-ARHGEF26;gene-ARHGEF26-2;gene-ATF3;gene-ATP2B1;gene-BAMBI;gene-BBC3;gene-BDNF;gene-BIRC3;gene-BMP2;gene-BMP6;gene-BMPER;gene-BST2;gene-B…	ABCA1;ABL2;ACE2;ACKR3;ACOD1;ACSL5;ADAMTS12;ADAMTS18;ADM;ADM2;ADRB2;ADTRP;AHR;AKAP12;ANKRD1;APCDD1L;APOD;APOE;AQP11;AREG;ARG2;ARHGAP22;ARHGAP42;ARHGEF26;ARHGEF26-2;ATF3;ATP2B1;BAMBI;BBC3;BDNF;BIRC3;BMP2;BMP6;BMPER;BST2;BTC;C1QTNF1;C1R;C1R-2;C1S;C2;C3;C4BPB;C4B_2;C5AR1;C9orf72;CACNB4;CARD16;CASP1;CASP9;CCL20;CCL26;CCL3L1;CCN1;CCN2;CCN3;CD22;CD24;CD274;CD55;CDH3;CEACAM1;CFB;CFB;CFB;CFB;CFLAR;CFLAR-A…
483	GO:0048523	BP	negative regulation of cellular process	483/ 1488	6506/ 33331	0.074239163848755	9.1392352872371E-34	2.2615037718268E-30	gene-AASS;gene-ABCA1;gene-ABCA12;gene-ABHD2;gene-ABL2;gene-ACKR3;gene-ACOD1;gene-ACVR1C;gene-ADAMTS12;gene-ADAMTS18;gene-ADAMTS9;gene-ADM;gene-ADRB2;gene-ADTRP;gene-AHR;gene-ANG;gene-ANGPT4;gene-ANGPTL4;gene-ANKRD1;gene-APCDD1L;gene-APOBEC3B;gene-APOD;gene-APOE;gene-AQP11;gene-AREG;gene-ARG2;gene-ARHGAP42;gene-ARID3A;gene-ARID5A;gene-ARNT2;gene-ATAD3B;gene-ATF3;gene-ATP1A2;gene-ATXN7;gene-BACH1;g…	AASS;ABCA1;ABCA12;ABHD2;ABL2;ACKR3;ACOD1;ACVR1C;ADAMTS12;ADAMTS18;ADAMTS9;ADM;ADRB2;ADTRP;AHR;ANG;ANGPT4;ANGPTL4;ANKRD1;APCDD1L;APOBEC3B;APOD;APOE;AQP11;AREG;ARG2;ARHGAP42;ARID3A;ARID5A;ARNT2;ATAD3B;ATF3;ATP1A2;ATXN7;BACH1;BAMBI;BBC3;BCL2A1;BDNF;BHLHE40;BIRC3;BLOC1S5-TXNDC5;BMP2;BMP6;BMPER;BRINP2;BRSK1;BST2;BTC;BTG1;BTG2;C1QTNF1;C5AR1;C9orf72;CARD16;CCL28;CCL3L1;CCN1;CCN2;CCN3;CCND2;CD22;CD274;CD…
586	GO:0048518	BP	positive regulation of biological process	586/ 1488	8474/ 33331	0.069152702383762	1.2629380548219E-33	2.6786916142774E-30	gene-AADAC;gene-ABCA1;gene-ABCA12;gene-ABCB11;gene-ABL2;gene-ACE2;gene-ACKR3;gene-ACOD1;gene-ACSL5;gene-ACVR1C;gene-ADAM12;gene-ADAMTS9;gene-ADAMTSL4;gene-ADGRB2;gene-ADM;gene-ADM2;gene-ADRB2;gene-ADTRP;gene-AHR;gene-AKAP12;gene-AMTN;gene-ANG;gene-ANGPT4;gene-ANGPTL4;gene-ANKRD1;gene-APOE;gene-AQP11;gene-AREG;gene-ARG2;gene-ARHGEF26;gene-ARHGEF26-2;gene-ARID3A;gene-ARID3B;gene-ARNT2;gene-ARRDC4;g…	AADAC;ABCA1;ABCA12;ABCB11;ABL2;ACE2;ACKR3;ACOD1;ACSL5;ACVR1C;ADAM12;ADAMTS9;ADAMTSL4;ADGRB2;ADM;ADM2;ADRB2;ADTRP;AHR;AKAP12;AMTN;ANG;ANGPT4;ANGPTL4;ANKRD1;APOE;AQP11;AREG;ARG2;ARHGEF26;ARHGEF26-2;ARID3A;ARID3B;ARNT2;ARRDC4;ATF3;ATP1B1;ATP2B1;BAMBI;BBC3;BDNF;BIRC3;BMP2;BMP6;BMPER;BNC1;BRINP2;BST2;BTC;BTG1;BTG2;C1QTNF1;C1R;C1R-2;C1S;C2;C3;C4BPB;C4B_2;C5AR1;C9orf72;CACNB4;CARD16;CASP1;CASP9;CCDC71L;…
542	GO:0048519	BP	negative regulation of biological process	542/ 1488	7655/ 33331	0.070803396472894	4.7604147718219E-33	8.834734764655E-30	gene-AASS;gene-ABCA1;gene-ABCA12;gene-ABHD2;gene-ABL2;gene-ACKR3;gene-ACOD1;gene-ACVR1C;gene-ADAMTS12;gene-ADAMTS18;gene-ADAMTS9;gene-ADGRB2;gene-ADM;gene-ADM2;gene-ADRB2;gene-ADTRP;gene-AFF2;gene-AHR;gene-ANG;gene-ANGPT4;gene-ANGPTL4;gene-ANKRD1;gene-APCDD1L;gene-APOBEC3B;gene-APOD;gene-APOE;gene-AQP11;gene-AREG;gene-ARG2;gene-ARHGAP42;gene-ARID3A;gene-ARID5A;gene-ARNT2;gene-ATAD3B;gene-ATF3;gen…	AASS;ABCA1;ABCA12;ABHD2;ABL2;ACKR3;ACOD1;ACVR1C;ADAMTS12;ADAMTS18;ADAMTS9;ADGRB2;ADM;ADM2;ADRB2;ADTRP;AFF2;AHR;ANG;ANGPT4;ANGPTL4;ANKRD1;APCDD1L;APOBEC3B;APOD;APOE;AQP11;AREG;ARG2;ARHGAP42;ARID3A;ARID5A;ARNT2;ATAD3B;ATF3;ATP1A2;ATP2B1;ATXN7;BACH1;BAMBI;BBC3;BCL2A1;BDNF;BHLHE40;BIRC3;BLOC1S5-TXNDC5;BMP2;BMP6;BMPER;BRINP2;BRSK1;BST2;BTC;BTG1;BTG2;C1QTNF1;C4BPB;C5AR1;C9orf72;CARD16;CCL28;CCL3L1;CCN1…
304	GO:0032879	BP	regulation of localization	304/ 1488	3424/ 33331	0.088785046728972	1.3316797867581E-32	2.0109745981498E-29	gene-ABCA1;gene-ABCA12;gene-ABCB11;gene-ABHD2;gene-ABL2;gene-ACE2;gene-ACKR3;gene-ACSL5;gene-ACVR1C;gene-ADAMTS9;gene-ADRB2;gene-ADTRP;gene-AKAP12;gene-AMOTL2;gene-ANG;gene-ANGPT4;gene-ANKRD1;gene-APOD;gene-ATP1A2;gene-ATP1B1;gene-ATP2B1;gene-BBC3;gene-BDNF;gene-BEST1;gene-BMP2;gene-BMP6;gene-BMPER;gene-BRSK1;gene-BST2;gene-BTBD9;gene-BTC;gene-C1QTNF1;gene-C2-3;gene-C3;gene-C4B_2;gene-C5AR1;gene-…	ABCA1;ABCA12;ABCB11;ABHD2;ABL2;ACE2;ACKR3;ACSL5;ACVR1C;ADAMTS9;ADRB2;ADTRP;AKAP12;AMOTL2;ANG;ANGPT4;ANKRD1;APOD;ATP1A2;ATP1B1;ATP2B1;BBC3;BDNF;BEST1;BMP2;BMP6;BMPER;BRSK1;BST2;BTBD9;BTC;C1QTNF1;C2;C3;C4B_2;C5AR1;CACNB4;CATSPER1;CCL20;CCL26;CCL28;CCN1;CCN3;CD22;CD274;CDH3;CEACAM1;CEMIP;CITED2;CLTRN;CNIH2;COL1A1;CORO2B;CSNK1E;CTSS;CXCL10;CXCL11;CXCL17;CXCL8;CXCR4;DAB2;DCLK1;DDIT3;DDR2;DEFB1;DGKD;DH…
294	GO:0007166	BP	cell surface receptor signaling pathway	294/ 1488	3261/ 33331	0.09015639374425	1.3544652779348E-32	2.0109745981498E-29	gene-ABL2;gene-ACKR3;gene-ACVR1C;gene-ADAM12;gene-ADAMTS18;gene-ADGRB2;gene-ADGRF4;gene-ADGRG7;gene-ADRB2;gene-AMOTL2;gene-ANGPT4;gene-ANOS1;gene-AREG;gene-ATP6V0A4;gene-BAMBI;gene-BCL2A1;gene-BDNF;gene-BIRC3;gene-BMP2;gene-BMP6;gene-BST2;gene-BTC;gene-C3;gene-C5AR1;gene-CACNB4;gene-CASP1;gene-CASP9;gene-CCL20;gene-CCL26;gene-CCL3L1;gene-CCN2;gene-CD24;gene-CD274;gene-CDH3;gene-CEACAM1;gene-CITED…	ABL2;ACKR3;ACVR1C;ADAM12;ADAMTS18;ADGRB2;ADGRF4;ADGRG7;ADRB2;AMOTL2;ANGPT4;ANOS1;AREG;ATP6V0A4;BAMBI;BCL2A1;BDNF;BIRC3;BMP2;BMP6;BST2;BTC;C3;C5AR1;CACNB4;CASP1;CASP9;CCL20;CCL26;CCL3L1;CCN2;CD24;CD274;CDH3;CEACAM1;CITED2;CLCF1;COL16A1;COL1A1;COL4A6;CPEB4;CSF2;CSF3;CSNK1E;CSRNP1;CXCL1;CXCL10;CXCL11;CXCL2;CXCL3;CXCL5;CXCL6;CXCL8;CXCR4;DAB2;DACT1;DAGLB;DDIT3;DDR2;DGKD;DKK1;DLL4;DZIP1L;EBI3;EDN1;EDN2…
276	GO:0050793	BP	regulation of developmental process	276/ 1488	2979/ 33331	0.092648539778449	1.6064151137294E-32	2.1682222903219E-29	gene-ABCA1;gene-ABCA12;gene-ADAM12;gene-ADAMTS12;gene-ADAMTS9;gene-ADGRB2;gene-ADM;gene-ADM2;gene-ADRB2;gene-AMTN;gene-ANGPT4;gene-ANGPTL4;gene-ARG2;gene-ATP2B1;gene-BAMBI;gene-BDNF;gene-BHLHE40;gene-BMP2;gene-BMP6;gene-BMPER;gene-BNC1;gene-BRINP2;gene-BRSK1;gene-BTC;gene-BTG1;gene-C3;gene-C5AR1;gene-CCDC71L;gene-CCN1;gene-CCN2;gene-CCN3;gene-CD24;gene-CD83;gene-CDH3;gene-CDKL5;gene-CDKN1A;gene-C…	ABCA1;ABCA12;ADAM12;ADAMTS12;ADAMTS9;ADGRB2;ADM;ADM2;ADRB2;AMTN;ANGPT4;ANGPTL4;ARG2;ATP2B1;BAMBI;BDNF;BHLHE40;BMP2;BMP6;BMPER;BNC1;BRINP2;BRSK1;BTC;BTG1;C3;C5AR1;CCDC71L;CCN1;CCN2;CCN3;CD24;CD83;CDH3;CDKL5;CDKN1A;CEACAM1;CEMIP2;CFLAR;CFLAR-AS1;CITED2;CLCF1;CNOT3;COBL;COL1A1;CSF2;CSF3;CSMD3;CSNK1E;CXCL10;CXCL8;CXCR4;CYP27B1;DAB2;DACT1;DDIT3;DDR2;DHX36;DIO3;DKK1;DLC1;DLC1;DLL4;DLX2;DNAI3;DNM3;ECM1;…
179	GO:2000026	BP	regulation of multicellular organismal development	179/ 1488	1541/ 33331	0.11615833874108	2.4470152587458E-32	3.0275696288832E-29	gene-ABCA12;gene-ADAM12;gene-ADAMTS12;gene-ADAMTS9;gene-ADGRB2;gene-ADM;gene-ADM2;gene-ADRB2;gene-AMTN;gene-ANGPT4;gene-ANGPTL4;gene-ATP2B1;gene-BDNF;gene-BHLHE40;gene-BMP2;gene-BMP6;gene-BMPER;gene-BTG1;gene-C3;gene-C5AR1;gene-CCN1;gene-CCN2;gene-CD24;gene-CD83;gene-CDH3;gene-CDKL5;gene-CEACAM1;gene-CEMIP2;gene-CITED2;gene-CLCF1;gene-CSF2;gene-CSF3;gene-CXCL10;gene-CXCL8;gene-CXCR4;gene-CYP27B1;…	ABCA12;ADAM12;ADAMTS12;ADAMTS9;ADGRB2;ADM;ADM2;ADRB2;AMTN;ANGPT4;ANGPTL4;ATP2B1;BDNF;BHLHE40;BMP2;BMP6;BMPER;BTG1;C3;C5AR1;CCN1;CCN2;CD24;CD83;CDH3;CDKL5;CEACAM1;CEMIP2;CITED2;CLCF1;CSF2;CSF3;CXCL10;CXCL8;CXCR4;CYP27B1;DDR2;DHX36;DKK1;DLL4;DLX2;ECM1;EDN1;EGF;EGR3;ENPP1;ERBB4;ETS1;FAT4;FBN1;FBN2;FBXO31;FGF1;FGF13;FLRT3;FOS;FST;FSTL3;GADD45A;GATA4;GATA6;GJA1;HES7;HLA-B;HLA-B;HLA-B;HLA-B;HLA-B;HMGB2…
309	GO:0042221	BP	response to chemical	309/ 1488	3578/ 33331	0.086361095584125	4.5269802512668E-31	5.1701596761968E-28	gene-ABCA1;gene-ABHD2;gene-ABL2;gene-ACOD1;gene-ACVR1C;gene-ADAMTS12;gene-ADM;gene-ADRB2;gene-ADSS1;gene-ADTRP;gene-AFF3;gene-AHR;gene-AKAP12;gene-ANG;gene-ANGPT4;gene-ANKRD1;gene-AOC3;gene-APOD;gene-ARID5A;gene-ARNT2;gene-ATP1A2;gene-BBC3;gene-BMP2;gene-BMP6;gene-BRINP2;gene-BST2;gene-BTG1;gene-BTG2;gene-C2-3;gene-C4B_2;gene-C5AR1;gene-CACNB4;gene-CARD16;gene-CASP1;gene-CASP9;gene-CATSPER1;gene-…	ABCA1;ABHD2;ABL2;ACOD1;ACVR1C;ADAMTS12;ADM;ADRB2;ADSS1;ADTRP;AFF3;AHR;AKAP12;ANG;ANGPT4;ANKRD1;AOC3;APOD;ARID5A;ARNT2;ATP1A2;BBC3;BMP2;BMP6;BRINP2;BST2;BTG1;BTG2;C2;C4B_2;C5AR1;CACNB4;CARD16;CASP1;CASP9;CATSPER1;CCL20;CCL26;CCL28;CCL3L1;CCN2;CD24;CD274;CD68;CD83;CDH3;CDKN1A;CEACAM1;CFLAR;CFLAR-AS1;CITED2;CMPK2;COL16A1;COL1A1;COL4A6;CPEB2;CPEB4;CPNE7;CSF2;CSF3;CSNK1E;CTSS;CXCL1;CXCL10;CXCL11;CXCL2…
344	GO:0010646	BP	regulation of cell communication	344/ 1488	4181/ 33331	0.082276967232719	8.2888374464819E-31	8.7903121119941E-28	gene-ABCA1;gene-ABCA12;gene-ABL2;gene-ACE2;gene-ACKR3;gene-ACOD1;gene-ACSL5;gene-ACVR1C;gene-ADAMTS12;gene-ADRB2;gene-AKAP12;gene-ANKRD1;gene-APCDD1L;gene-APOD;gene-AREG;gene-ARHGAP22;gene-ARHGAP42;gene-ARHGEF26;gene-ARHGEF26-2;gene-ATF3;gene-BAMBI;gene-BBC3;gene-BDNF;gene-BIRC3;gene-BMP2;gene-BMP6;gene-BMPER;gene-BRSK1;gene-BST2;gene-BTBD9;gene-BTC;gene-C1QTNF1;gene-C3;gene-C5AR1;gene-C9orf72;ge…	ABCA1;ABCA12;ABL2;ACE2;ACKR3;ACOD1;ACSL5;ACVR1C;ADAMTS12;ADRB2;AKAP12;ANKRD1;APCDD1L;APOD;AREG;ARHGAP22;ARHGAP42;ARHGEF26;ARHGEF26-2;ATF3;BAMBI;BBC3;BDNF;BIRC3;BMP2;BMP6;BMPER;BRSK1;BST2;BTBD9;BTC;C1QTNF1;C3;C5AR1;C9orf72;CARD16;CASP1;CCL20;CCL26;CCL3L1;CCN1;CCN2;CCN3;CD22;CD24;CD55;CDH3;CEACAM1;CFLAR;CFLAR-AS1;CHAC1;CHST11;CITED2;CLTRN;CMAHP;CNGB1;CNIH2;COL1A1;CSF2;CSF3;CSNK1E;CXCL8;CXCR4;CYP27B…
231	GO:0048585	BP	negative regulation of response to stimulus	231/ 1488	2373/ 33331	0.097345132743363	5.7642639864509E-30	5.7054684937891E-27	gene-ABL2;gene-ACKR3;gene-ACOD1;gene-ADAMTS12;gene-ADAMTS18;gene-ADM;gene-ADM2;gene-ADRB2;gene-ADTRP;gene-AHR;gene-APCDD1L;gene-APOD;gene-APOE;gene-AQP11;gene-AREG;gene-ARG2;gene-ARHGAP42;gene-ATF3;gene-BAMBI;gene-BDNF;gene-BMP2;gene-BMPER;gene-BTC;gene-C1QTNF1;gene-C4BPB;gene-CARD16;gene-CCN3;gene-CD22;gene-CD55;gene-CEACAM1;gene-CFLAR;gene-CFLAR-AS1;gene-CHAC1;gene-CHST11;gene-CSF2;gene-CSNK1E;…	ABL2;ACKR3;ACOD1;ADAMTS12;ADAMTS18;ADM;ADM2;ADRB2;ADTRP;AHR;APCDD1L;APOD;APOE;AQP11;AREG;ARG2;ARHGAP42;ATF3;BAMBI;BDNF;BMP2;BMPER;BTC;C1QTNF1;C4BPB;CARD16;CCN3;CD22;CD55;CEACAM1;CFLAR;CFLAR-AS1;CHAC1;CHST11;CSF2;CSNK1E;CXCL17;CXCL8;DAB2;DACT1;DDIT3;DDIT4L;DGKD;DKK1;DLC1;DLC1;DLL4;DLX2;DUSP1;DUSP4;DYRK3;ECM1;EGF;EGR1;ENPP1;EREG;ESR1;F2RL1;FBN1;FBN2;FHL2;FOXO1;FST;FSTL3;GATA4;GBP1;GDF15;GGT8P;GJA1;…
344	GO:0023051	BP	regulation of signaling	344/ 1488	4223/ 33331	0.081458678664457	6.2088115011976E-30	5.7613890223926E-27	gene-ABCA1;gene-ABCA12;gene-ABL2;gene-ACE2;gene-ACKR3;gene-ACOD1;gene-ACSL5;gene-ACVR1C;gene-ADAMTS12;gene-ADRB2;gene-AKAP12;gene-ANKRD1;gene-APCDD1L;gene-APOD;gene-AREG;gene-ARHGAP22;gene-ARHGAP42;gene-ARHGEF26;gene-ARHGEF26-2;gene-ATF3;gene-ATP1B1;gene-BAMBI;gene-BBC3;gene-BDNF;gene-BIRC3;gene-BMP2;gene-BMP6;gene-BMPER;gene-BRSK1;gene-BST2;gene-BTBD9;gene-BTC;gene-C1QTNF1;gene-C3;gene-C5AR1;gen…	ABCA1;ABCA12;ABL2;ACE2;ACKR3;ACOD1;ACSL5;ACVR1C;ADAMTS12;ADRB2;AKAP12;ANKRD1;APCDD1L;APOD;AREG;ARHGAP22;ARHGAP42;ARHGEF26;ARHGEF26-2;ATF3;ATP1B1;BAMBI;BBC3;BDNF;BIRC3;BMP2;BMP6;BMPER;BRSK1;BST2;BTBD9;BTC;C1QTNF1;C3;C5AR1;C9orf72;CARD16;CASP1;CCL20;CCL26;CCL3L1;CCN1;CCN2;CCN3;CD22;CD24;CD55;CDH3;CEACAM1;CFLAR;CFLAR-AS1;CHAC1;CHST11;CITED2;CLTRN;CMAHP;CNGB1;CNIH2;COL1A1;CSF2;CSF3;CSNK1E;CXCL8;CXCR4…
258	GO:0009605	BP	response to external stimulus	258/ 1488	2828/ 33331	0.091230551626591	3.3336766357776E-29	2.9114762947877E-26	gene-ABCA1;gene-ACOD1;gene-ACVR1C;gene-ADAMTS9;gene-ADM;gene-ADSS1;gene-AKAP12;gene-ANG;gene-ANKRD1;gene-APOBEC3B;gene-APOE;gene-ARG2;gene-ARID5A;gene-ATAD3B;gene-ATF3;gene-ATP1A2;gene-B2M;gene-BEST1;gene-BHLHE40;gene-BMP2;gene-BMP6;gene-BPIFA2;gene-BRSK1;gene-BST2;gene-BTG2;gene-C15orf48;gene-C1R;gene-C1R-2;gene-C1S;gene-C2-3;gene-C3;gene-C4BPB;gene-C4B_2;gene-C5AR1;gene-CA5BP1;gene-CACNB4;gene-…	ABCA1;ACOD1;ACVR1C;ADAMTS9;ADM;ADSS1;AKAP12;ANG;ANKRD1;APOBEC3B;APOE;ARG2;ARID5A;ATAD3B;ATF3;ATP1A2;B2M;BEST1;BHLHE40;BMP2;BMP6;BPIFA2;BRSK1;BST2;BTG2;C15orf48;C1R;C1R-2;C1S;C2;C3;C4BPB;C4B_2;C5AR1;CA5BP1;CACNB4;CARD16;CASP1;CASP9;CCL20;CCL28;CD24;CD274;CD55;CD68;CDKN1A;CFB;CFB;CFB;CFB;CITED2;CMPK2;CNGB1;COL1A1;CPEB4;CSF2;CSF3;CXCL1;CXCL10;CXCL11;CXCL2;CXCL3;CXCL5;CXCL6;CXCL8;CXCR4;CYP24A1;CYP27B…
148	GO:0051270	BP	regulation of cellular component movement	148/ 1488	1212/ 33331	0.12211221122112	5.0097954217059E-29	4.1322462570037E-26	gene-ABHD2;gene-ABL2;gene-ACKR3;gene-ACVR1C;gene-ADAMTS9;gene-ADTRP;gene-AKAP12;gene-AMOTL2;gene-ANGPT4;gene-APOD;gene-ATP1A2;gene-BMP2;gene-BMPER;gene-BST2;gene-BTC;gene-C5AR1;gene-CATSPER1;gene-CCL20;gene-CCL26;gene-CCL28;gene-CCN1;gene-CCN3;gene-CD274;gene-CEACAM1;gene-CEMIP;gene-CITED2;gene-CNIH2;gene-COL1A1;gene-CXCL10;gene-CXCL17;gene-CXCL8;gene-CXCR4;gene-DAB2;gene-DDR2;gene-DEFB1-2;gene-D…	ABHD2;ABL2;ACKR3;ACVR1C;ADAMTS9;ADTRP;AKAP12;AMOTL2;ANGPT4;APOD;ATP1A2;BMP2;BMPER;BST2;BTC;C5AR1;CATSPER1;CCL20;CCL26;CCL28;CCN1;CCN3;CD274;CEACAM1;CEMIP;CITED2;CNIH2;COL1A1;CXCL10;CXCL17;CXCL8;CXCR4;DAB2;DDR2;DEFB1;DLC1;DLC1;DLL4;DNAI3;DUSP1;ECM1;EDN1;EDN2;EGF;ERBB4;EREG;ETS1;F2RL1;FBXO31;FEZ1;FGF1;FGF5;GADD45A;GATA4;GCSAM;GJA1;HAS2;HBEGF;HDAC5;ICAM1;IFITM1;IGF1R;IGFBP3;IL12A;IL1B;IL1R1;IL23A;IL…
490	GO:0032502	BP	developmental process	490/ 1488	6951/ 33331	0.070493454179255	1.2156066052861E-28	9.4990059308855E-26	gene-ABCA12;gene-ABHD2;gene-ACKR3;gene-ACTBL2;gene-ACVR1C;gene-ADAM12;gene-ADAMTS16;gene-ADAMTS18;gene-ADAMTS6;gene-ADAMTS9;gene-ADAMTSL4;gene-ADGRB2;gene-ADM;gene-ADM2;gene-ADRB2;gene-AFF2;gene-AFF3;gene-AHR;gene-ALOXE3;gene-ALPK3;gene-AMOTL2;gene-AMTN;gene-ANG;gene-ANGPT4;gene-ANGPTL4;gene-ANKRD1;gene-ANOS1;gene-APOD;gene-APOE;gene-AQP11;gene-AQP6;gene-ARG2;gene-ARHGAP22;gene-ARHGEF26;gene-ARHG…	ABCA12;ABHD2;ACKR3;ACTBL2;ACVR1C;ADAM12;ADAMTS16;ADAMTS18;ADAMTS6;ADAMTS9;ADAMTSL4;ADGRB2;ADM;ADM2;ADRB2;AFF2;AFF3;AHR;ALOXE3;ALPK3;AMOTL2;AMTN;ANG;ANGPT4;ANGPTL4;ANKRD1;ANOS1;APOD;APOE;AQP11;AQP6;ARG2;ARHGAP22;ARHGEF26;ARHGEF26-2;ARL4A;ARNT2;ASB2;ASB2-2;ATF3;ATP1A2;BCL2A1;BDNF;BMP2;BMP6;BMPER;BNC1;BRSK1;BTG1;BTG2;C3;C5AR1;C9orf72;CACNB4;CASP9;CATSPER1;CCDC120;CCN1;CCN2;CCN3;CD24;CD68;CDKN1A;CDSN…
187	GO:1901700	BP	response to oxygen-containing compound	187/ 1488	1761/ 33331	0.10618966496309	1.3637339663417E-28	1.0123679099138E-25	gene-ABCA1;gene-ABHD2;gene-ABL2;gene-ACOD1;gene-ACVR1C;gene-ADM;gene-ADRB2;gene-AHR;gene-AKAP12;gene-ANKRD1;gene-APOD;gene-ARNT2;gene-ATP1A2;gene-BMP6;gene-BRINP2;gene-BTG1;gene-BTG2;gene-C5AR1;gene-CARD16;gene-CASP1;gene-CASP9;gene-CATSPER1;gene-CCN2;gene-CD274;gene-CD68;gene-CDKN1A;gene-CEACAM1;gene-CFLAR;gene-CFLAR-AS1;gene-CMPK2;gene-COL16A1;gene-COL1A1;gene-COL4A6;gene-CPEB2;gene-CPEB4;gene-…	ABCA1;ABHD2;ABL2;ACOD1;ACVR1C;ADM;ADRB2;AHR;AKAP12;ANKRD1;APOD;ARNT2;ATP1A2;BMP6;BRINP2;BTG1;BTG2;C5AR1;CARD16;CASP1;CASP9;CATSPER1;CCN2;CD274;CD68;CDKN1A;CEACAM1;CFLAR;CFLAR-AS1;CMPK2;COL16A1;COL1A1;COL4A6;CPEB2;CPEB4;CSF2;CSF3;CXCL1;CXCL10;CXCL11;CXCL2;CXCL3;CXCL5;CXCL6;CXCL8;CYP11A1;CYP24A1;CYP27B1;CZ1P-ASNS;DGAT2;DHX36;DKK1;DUSP1;EGR1;EN1;ENPP1;EREG;ESR1;ETS1;FABP3;FBN1;FBXO32;FFAR1;FOS;FOSB;…
971	GO:0065007	BP	biological regulation	971/ 1488	17128/ 33331	0.0566907986922	2.8503809361128E-28	1.9304808546204E-25	gene-AADAC;gene-AASS;gene-ABCA1;gene-ABCA12;gene-ABCB11;gene-ABHD2;gene-ABL2;gene-ACE2;gene-ACKR3;gene-ACKR4P1;gene-ACOD1;gene-ACSL5;gene-ACVR1C;gene-ADAM12;gene-ADAMTS12;gene-ADAMTS16;gene-ADAMTS18;gene-ADAMTS9;gene-ADAMTSL4;gene-ADGRB2;gene-ADGRF4;gene-ADGRG7;gene-ADM;gene-ADM2;gene-ADRB2;gene-ADTRP;gene-AEN;gene-AFF1;gene-AFF2;gene-AFF3;gene-AHR;gene-AKAP12;gene-ALOXE3;gene-ALS2CL;gene-AMOTL2;…	AADAC;AASS;ABCA1;ABCA12;ABCB11;ABHD2;ABL2;ACE2;ACKR3;ACKR4P1;ACOD1;ACSL5;ACVR1C;ADAM12;ADAMTS12;ADAMTS16;ADAMTS18;ADAMTS9;ADAMTSL4;ADGRB2;ADGRF4;ADGRG7;ADM;ADM2;ADRB2;ADTRP;AEN;AFF1;AFF2;AFF3;AHR;AKAP12;ALOXE3;ALS2CL;AMOTL2;AMTN;ANG;ANGPT4;ANGPTL4;ANKK1;ANKRD1;ANOS1;AOC3;APCDD1L;APOBEC3B;APOD;APOE;AQP11;AREG;ARG2;ARHGAP20;ARHGAP22;ARHGAP42;ARHGEF26;ARHGEF26-2;ARID3A;ARID3B;ARID5A;ARL4C;ARNT2;ARRD…
140	GO:2000145	BP	regulation of cell motility	140/ 1488	1126/ 33331	0.12433392539964	2.8605495252676E-28	1.9304808546204E-25	gene-ABHD2;gene-ABL2;gene-ACKR3;gene-ACVR1C;gene-ADAMTS9;gene-ADTRP;gene-AKAP12;gene-AMOTL2;gene-ANGPT4;gene-APOD;gene-BMP2;gene-BMPER;gene-BST2;gene-BTC;gene-C5AR1;gene-CATSPER1;gene-CCL20;gene-CCL26;gene-CCL28;gene-CCN1;gene-CCN3;gene-CD274;gene-CEACAM1;gene-CEMIP;gene-CITED2;gene-COL1A1;gene-CXCL10;gene-CXCL17;gene-CXCL8;gene-CXCR4;gene-DAB2;gene-DDR2;gene-DEFB1-2;gene-DLC1;gene-DLC1-2;gene-DL…	ABHD2;ABL2;ACKR3;ACVR1C;ADAMTS9;ADTRP;AKAP12;AMOTL2;ANGPT4;APOD;BMP2;BMPER;BST2;BTC;C5AR1;CATSPER1;CCL20;CCL26;CCL28;CCN1;CCN3;CD274;CEACAM1;CEMIP;CITED2;COL1A1;CXCL10;CXCL17;CXCL8;CXCR4;DAB2;DDR2;DEFB1;DLC1;DLC1;DLL4;DNAI3;DUSP1;ECM1;EDN1;EDN2;EGF;ERBB4;EREG;ETS1;F2RL1;FBXO31;FGF1;FGF5;GADD45A;GCSAM;GJA1;HAS2;HBEGF;HDAC5;ICAM1;IFITM1;IGF1R;IGFBP3;IL12A;IL1B;IL1R1;IL23A;IL24;IL6R;IRS2;ITGA2;ITGB3…
134	GO:0030334	BP	regulation of cell migration	134/ 1488	1049/ 33331	0.12774070543375	3.1366248938794E-28	2.0247595564968E-25	gene-ABHD2;gene-ACKR3;gene-ACVR1C;gene-ADAMTS9;gene-ADTRP;gene-AKAP12;gene-AMOTL2;gene-ANGPT4;gene-APOD;gene-BMP2;gene-BMPER;gene-BST2;gene-C5AR1;gene-CCL20;gene-CCL26;gene-CCL28;gene-CCN1;gene-CCN3;gene-CD274;gene-CEACAM1;gene-CEMIP;gene-CITED2;gene-COL1A1;gene-CXCL10;gene-CXCL17;gene-CXCL8;gene-CXCR4;gene-DAB2;gene-DDR2;gene-DLC1;gene-DLC1-2;gene-DLL4;gene-DNAI3;gene-DUSP1;gene-ECM1;gene-EDN1;g…	ABHD2;ACKR3;ACVR1C;ADAMTS9;ADTRP;AKAP12;AMOTL2;ANGPT4;APOD;BMP2;BMPER;BST2;C5AR1;CCL20;CCL26;CCL28;CCN1;CCN3;CD274;CEACAM1;CEMIP;CITED2;COL1A1;CXCL10;CXCL17;CXCL8;CXCR4;DAB2;DDR2;DLC1;DLC1;DLL4;DNAI3;DUSP1;ECM1;EDN1;EDN2;EGF;ERBB4;ETS1;F2RL1;FBXO31;FGF1;FGF5;GADD45A;GCSAM;GJA1;HAS2;HBEGF;HDAC5;ICAM1;IFITM1;IGF1R;IGFBP3;IL12A;IL1B;IL1R1;IL23A;IL24;IL6R;IRS2;ITGA2;ITGB3;JAG1;JCAD;JUN;KITLG;KRT16;KR…
177	GO:0010648	BP	negative regulation of cell communication	177/ 1488	1641/ 33331	0.10786106032907	4.9967099412618E-28	3.0910896874131E-25	gene-ABL2;gene-ACKR3;gene-ACOD1;gene-ACVR1C;gene-ADAMTS12;gene-ADRB2;gene-APCDD1L;gene-APOD;gene-AREG;gene-ARHGAP42;gene-ATF3;gene-BAMBI;gene-BDNF;gene-BMP2;gene-BMPER;gene-BTC;gene-CARD16;gene-CCN3;gene-CD22;gene-CEACAM1;gene-CFLAR;gene-CFLAR-AS1;gene-CHAC1;gene-CHST11;gene-CSF2;gene-CSNK1E;gene-CXCL8;gene-DAB2;gene-DACT1;gene-DDIT3;gene-DDIT4L;gene-DGKD;gene-DKK1;gene-DLC1;gene-DLC1-2;gene-DLL4…	ABL2;ACKR3;ACOD1;ACVR1C;ADAMTS12;ADRB2;APCDD1L;APOD;AREG;ARHGAP42;ATF3;BAMBI;BDNF;BMP2;BMPER;BTC;CARD16;CCN3;CD22;CEACAM1;CFLAR;CFLAR-AS1;CHAC1;CHST11;CSF2;CSNK1E;CXCL8;DAB2;DACT1;DDIT3;DDIT4L;DGKD;DKK1;DLC1;DLC1;DLL4;DLX2;DUSP1;DUSP4;DYRK3;ECM1;EGF;EGR1;ENPP1;EREG;ESR1;F2RL1;FBN1;FBN2;FHL2;FOXO1;FST;FSTL3;GATA4;GBP1;GDF15;GJA1;GNAI1;GPRC5A;GRB10;HBEGF;HEG1;HMGB2P1;ICAM1;IFI6;IGFBP1;IGFBP3;IL11;I…
177	GO:0023057	BP	negative regulation of signaling	177/ 1488	1644/ 33331	0.10766423357664	6.0680443401675E-28	3.6036901727387E-25	gene-ABL2;gene-ACKR3;gene-ACOD1;gene-ACVR1C;gene-ADAMTS12;gene-ADRB2;gene-APCDD1L;gene-APOD;gene-AREG;gene-ARHGAP42;gene-ATF3;gene-BAMBI;gene-BDNF;gene-BMP2;gene-BMPER;gene-BTC;gene-CARD16;gene-CCN3;gene-CD22;gene-CEACAM1;gene-CFLAR;gene-CFLAR-AS1;gene-CHAC1;gene-CHST11;gene-CSF2;gene-CSNK1E;gene-CXCL8;gene-DAB2;gene-DACT1;gene-DDIT3;gene-DDIT4L;gene-DGKD;gene-DKK1;gene-DLC1;gene-DLC1-2;gene-DLL4…	ABL2;ACKR3;ACOD1;ACVR1C;ADAMTS12;ADRB2;APCDD1L;APOD;AREG;ARHGAP42;ATF3;BAMBI;BDNF;BMP2;BMPER;BTC;CARD16;CCN3;CD22;CEACAM1;CFLAR;CFLAR-AS1;CHAC1;CHST11;CSF2;CSNK1E;CXCL8;DAB2;DACT1;DDIT3;DDIT4L;DGKD;DKK1;DLC1;DLC1;DLL4;DLX2;DUSP1;DUSP4;DYRK3;ECM1;EGF;EGR1;ENPP1;EREG;ESR1;F2RL1;FBN1;FBN2;FHL2;FOXO1;FST;FSTL3;GATA4;GBP1;GDF15;GJA1;GNAI1;GPRC5A;GRB10;HBEGF;HEG1;HMGB2P1;ICAM1;IFI6;IGFBP1;IGFBP3;IL11;I…
934	GO:0050789	BP	regulation of biological process	934/ 1488	16317/ 33331	0.057240914383772	7.2455201978304E-28	4.1374707068149E-25	gene-AADAC;gene-AASS;gene-ABCA1;gene-ABCA12;gene-ABCB11;gene-ABHD2;gene-ABL2;gene-ACE2;gene-ACKR3;gene-ACKR4P1;gene-ACOD1;gene-ACSL5;gene-ACVR1C;gene-ADAM12;gene-ADAMTS12;gene-ADAMTS16;gene-ADAMTS18;gene-ADAMTS9;gene-ADAMTSL4;gene-ADGRB2;gene-ADGRF4;gene-ADGRG7;gene-ADM;gene-ADM2;gene-ADRB2;gene-ADTRP;gene-AEN;gene-AFF1;gene-AFF2;gene-AFF3;gene-AHR;gene-AKAP12;gene-ALOXE3;gene-AMOTL2;gene-AMTN;ge…	AADAC;AASS;ABCA1;ABCA12;ABCB11;ABHD2;ABL2;ACE2;ACKR3;ACKR4P1;ACOD1;ACSL5;ACVR1C;ADAM12;ADAMTS12;ADAMTS16;ADAMTS18;ADAMTS9;ADAMTSL4;ADGRB2;ADGRF4;ADGRG7;ADM;ADM2;ADRB2;ADTRP;AEN;AFF1;AFF2;AFF3;AHR;AKAP12;ALOXE3;AMOTL2;AMTN;ANG;ANGPT4;ANGPTL4;ANKK1;ANKRD1;ANOS1;APCDD1L;APOBEC3B;APOD;APOE;AQP11;AREG;ARG2;ARHGAP20;ARHGAP22;ARHGAP42;ARHGEF26;ARHGEF26-2;ARID3A;ARID3B;ARID5A;ARL4C;ARNT2;ARRDC4;ASB2;ASB2…
100	GO:0048018	MF	receptor ligand activity	100/ 1488	631/ 33331	0.15847860538827	1.5412551102884E-28	5.1745854074734E-25	gene-ADM;gene-ADM2;gene-AREG;gene-BDNF;gene-BMP2;gene-BMP6;gene-BTC;gene-CCL20;gene-CCL26;gene-CCL28;gene-CCL3L1;gene-CCL5-2;gene-CCN2;gene-CCN3;gene-CGB1;gene-CGB5;gene-CGB7;gene-CGB8;gene-CLCF1;gene-CSF2;gene-CSF3;gene-CXCL1;gene-CXCL10;gene-CXCL11;gene-CXCL2;gene-CXCL3;gene-CXCL5;gene-CXCL6;gene-CXCL8;gene-DEFB4A;gene-DEFB4A-2;gene-DEFB4B-3;gene-DKK1;gene-EBI3;gene-EDN1;gene-EDN2;gene-EGF;gene…	ADM;ADM2;AREG;BDNF;BMP2;BMP6;BTC;CCL20;CCL26;CCL28;CCL3L1;CCL5;CCN2;CCN3;CGB1;CGB5;CGB7;CGB8;CLCF1;CSF2;CSF3;CXCL1;CXCL10;CXCL11;CXCL2;CXCL3;CXCL5;CXCL6;CXCL8;DEFB4A;DEFB4A-2;DEFB4B;DKK1;EBI3;EDN1;EDN2;EGF;ENDOU;EREG;FBN1;FGF1;FGF13;FGF5;FLRT3;GAST;GDF15;HBEGF;HMGB2P1;IFNB1;IFNL1;IFNL1-2;IGF2;IL11;IL12A;IL1A;IL1B;IL1RN;IL23A;IL24;IL32;IL36G;IL36RN;IL6;INHBA;INSL4;JAG1;KITLG;LHB;LIF;LOC105372815;L…
101	GO:0030546	MF	signaling receptor activator activity	101/ 1488	645/ 33331	0.15658914728682	2.1907643554079E-28	5.1745854074734E-25	gene-ADM;gene-ADM2;gene-ANGPT4;gene-AREG;gene-BDNF;gene-BMP2;gene-BMP6;gene-BTC;gene-CCL20;gene-CCL26;gene-CCL28;gene-CCL3L1;gene-CCL5-2;gene-CCN2;gene-CCN3;gene-CGB1;gene-CGB5;gene-CGB7;gene-CGB8;gene-CLCF1;gene-CSF2;gene-CSF3;gene-CXCL1;gene-CXCL10;gene-CXCL11;gene-CXCL2;gene-CXCL3;gene-CXCL5;gene-CXCL6;gene-CXCL8;gene-DEFB4A;gene-DEFB4A-2;gene-DEFB4B-3;gene-DKK1;gene-EBI3;gene-EDN1;gene-EDN2;g…	ADM;ADM2;ANGPT4;AREG;BDNF;BMP2;BMP6;BTC;CCL20;CCL26;CCL28;CCL3L1;CCL5;CCN2;CCN3;CGB1;CGB5;CGB7;CGB8;CLCF1;CSF2;CSF3;CXCL1;CXCL10;CXCL11;CXCL2;CXCL3;CXCL5;CXCL6;CXCL8;DEFB4A;DEFB4A-2;DEFB4B;DKK1;EBI3;EDN1;EDN2;EGF;ENDOU;EREG;FBN1;FGF1;FGF13;FGF5;FLRT3;GAST;GDF15;HBEGF;HMGB2P1;IFNB1;IFNL1;IFNL1-2;IGF2;IL11;IL12A;IL1A;IL1B;IL1RN;IL23A;IL24;IL32;IL36G;IL36RN;IL6;INHBA;INSL4;JAG1;KITLG;LHB;LIF;LOC1053…
192	GO:0051240	BP	positive regulation of multicellular organismal process	192/ 1488	1872/ 33331	0.1025641025641	1.1615898190259E-27	6.387453349288E-25	gene-ABCA1;gene-ACE2;gene-ADAM12;gene-ADGRB2;gene-ADM;gene-ADM2;gene-ADRB2;gene-AKAP12;gene-AMTN;gene-ANGPT4;gene-ANGPTL4;gene-APOE;gene-ATP2B1;gene-BAMBI;gene-BDNF;gene-BMP2;gene-BMP6;gene-BMPER;gene-BTG1;gene-C1QTNF1;gene-C3;gene-C5AR1;gene-CASP1;gene-CCN1;gene-CCN2;gene-CD274;gene-CD55;gene-CD83;gene-CDKL5;gene-CITED2;gene-CLCF1;gene-CNOT3-7;gene-COL1A1;gene-CSF2;gene-CXCL17;gene-CXCL8;gene-CX…	ABCA1;ACE2;ADAM12;ADGRB2;ADM;ADM2;ADRB2;AKAP12;AMTN;ANGPT4;ANGPTL4;APOE;ATP2B1;BAMBI;BDNF;BMP2;BMP6;BMPER;BTG1;C1QTNF1;C3;C5AR1;CASP1;CCN1;CCN2;CD274;CD55;CD83;CDKL5;CITED2;CLCF1;CNOT3;COL1A1;CSF2;CXCL17;CXCL8;CXCR4;CYP27B1;DAB2;DDIT3;DHX36;DIO2;DIO3;DKK1;EBI3;ECM1;EDN1;EDN2;EGF;EGR1;EGR3;ERBB4;EREG;ETS1;F2RL1;FABP5P9;FBN2;FBXO31;FGF1;FLRT3;FOS;FOXD1;FST;G0S2;GATA4;GATA6;GBP5;GJA1;HEG1;HLA-A;HLA-…
259	GO:0010033	BP	response to organic substance	259/ 1488	2918/ 33331	0.088759424263194	1.9977272511381E-27	1.059294874916E-24	gene-ABCA1;gene-ABHD2;gene-ABL2;gene-ACOD1;gene-ACVR1C;gene-ADAMTS12;gene-ADM;gene-ADRB2;gene-ADTRP;gene-AFF3;gene-AHR;gene-AKAP12;gene-ANG;gene-ANKRD1;gene-ARID5A;gene-ARNT2;gene-ATP1A2;gene-BMP2;gene-BMP6;gene-BRINP2;gene-BST2;gene-BTG1;gene-BTG2;gene-C4B_2;gene-C5AR1;gene-CACNB4;gene-CARD16;gene-CASP1;gene-CASP9;gene-CATSPER1;gene-CCL20;gene-CCL26;gene-CCL3L1;gene-CCN2;gene-CD24;gene-CD274;gen…	ABCA1;ABHD2;ABL2;ACOD1;ACVR1C;ADAMTS12;ADM;ADRB2;ADTRP;AFF3;AHR;AKAP12;ANG;ANKRD1;ARID5A;ARNT2;ATP1A2;BMP2;BMP6;BRINP2;BST2;BTG1;BTG2;C4B_2;C5AR1;CACNB4;CARD16;CASP1;CASP9;CATSPER1;CCL20;CCL26;CCL3L1;CCN2;CD24;CD274;CD68;CD83;CDKN1A;CEACAM1;CFLAR;CFLAR-AS1;CITED2;CMPK2;COL16A1;COL1A1;COL4A6;CPEB2;CPEB4;CSF2;CSF3;CSNK1E;CTSS;CXCL1;CXCL10;CXCL11;CXCL2;CXCL3;CXCL5;CXCL6;CXCL8;CXCR4;CYP11A1;CYP24A1;C…
307	GO:0009966	BP	regulation of signal transduction	307/ 1488	3722/ 33331	0.082482536270822	2.1506238553703E-27	1.1010452545063E-24	gene-ABCA1;gene-ABL2;gene-ACE2;gene-ACKR3;gene-ACOD1;gene-ACSL5;gene-ADAMTS12;gene-ADRB2;gene-AKAP12;gene-ANKRD1;gene-APCDD1L;gene-APOD;gene-AREG;gene-ARHGAP22;gene-ARHGAP42;gene-ARHGEF26;gene-ARHGEF26-2;gene-ATF3;gene-BAMBI;gene-BBC3;gene-BDNF;gene-BIRC3;gene-BMP2;gene-BMP6;gene-BMPER;gene-BST2;gene-BTC;gene-C1QTNF1;gene-C3;gene-C5AR1;gene-C9orf72;gene-CARD16;gene-CASP1;gene-CCL20;gene-CCL26;gen…	ABCA1;ABL2;ACE2;ACKR3;ACOD1;ACSL5;ADAMTS12;ADRB2;AKAP12;ANKRD1;APCDD1L;APOD;AREG;ARHGAP22;ARHGAP42;ARHGEF26;ARHGEF26-2;ATF3;BAMBI;BBC3;BDNF;BIRC3;BMP2;BMP6;BMPER;BST2;BTC;C1QTNF1;C3;C5AR1;C9orf72;CARD16;CASP1;CCL20;CCL26;CCL3L1;CCN1;CCN2;CCN3;CD22;CD24;CD55;CDH3;CEACAM1;CFLAR;CFLAR-AS1;CHAC1;CHST11;CITED2;CMAHP;CNGB1;CNIH2;COL1A1;CSF2;CSF3;CSNK1E;CXCL8;CXCR4;CYP27B1;DAB2;DACT1;DDIT3;DDIT4L;DDX60;…
141	GO:0040012	BP	regulation of locomotion	141/ 1488	1170/ 33331	0.12051282051282	4.3132259454814E-27	2.1346155204187E-24	gene-ABHD2;gene-ABL2;gene-ACKR3;gene-ACVR1C;gene-ADAMTS9;gene-ADTRP;gene-AKAP12;gene-AMOTL2;gene-ANGPT4;gene-APOD;gene-BMP2;gene-BMPER;gene-BST2;gene-BTC;gene-C5AR1;gene-CATSPER1;gene-CCL20;gene-CCL26;gene-CCL28;gene-CCN1;gene-CCN3;gene-CD274;gene-CEACAM1;gene-CEMIP;gene-CITED2;gene-COL1A1;gene-CXCL10;gene-CXCL17;gene-CXCL8;gene-CXCR4;gene-DAB2;gene-DDR2;gene-DEFB1-2;gene-DLC1;gene-DLC1-2;gene-DL…	ABHD2;ABL2;ACKR3;ACVR1C;ADAMTS9;ADTRP;AKAP12;AMOTL2;ANGPT4;APOD;BMP2;BMPER;BST2;BTC;C5AR1;CATSPER1;CCL20;CCL26;CCL28;CCN1;CCN3;CD274;CEACAM1;CEMIP;CITED2;COL1A1;CXCL10;CXCL17;CXCL8;CXCR4;DAB2;DDR2;DEFB1;DLC1;DLC1;DLL4;DNAI3;DUSP1;ECM1;EDN1;EDN2;EGF;ERBB4;EREG;ETS1;F2RL1;FBXO31;FGF1;FGF5;GADD45A;GCSAM;GJA1;HAS2;HBEGF;HDAC5;ICAM1;IFITM1;IGF1R;IGFBP3;IL12A;IL1B;IL1R1;IL23A;IL24;IL6R;IRS2;ITGA2;ITGB3…
213	GO:0005102	MF	signaling receptor binding	213/ 1488	2200/ 33331	0.096818181818182	2.5454838119744E-27	4.0082885092557E-24	gene-ABCA1;gene-ABCA12;gene-ADM;gene-ADM2;gene-ANG;gene-ANGPT4;gene-ANGPTL4;gene-AREG;gene-ARNT2;gene-BAMBI;gene-BDNF;gene-BMP2;gene-BMP6;gene-BTC;gene-C3;gene-CCL20;gene-CCL26;gene-CCL28;gene-CCL3L1;gene-CCL5-2;gene-CCN1;gene-CCN2;gene-CCN3;gene-CD22;gene-CFLAR;gene-CFLAR-AS1;gene-CGB1;gene-CGB5;gene-CGB7;gene-CGB8;gene-CHAC1;gene-CLCF1;gene-COL16A1;gene-CSF2;gene-CSF3;gene-CXCL1;gene-CXCL10;gen…	ABCA1;ABCA12;ADM;ADM2;ANG;ANGPT4;ANGPTL4;AREG;ARNT2;BAMBI;BDNF;BMP2;BMP6;BTC;C3;CCL20;CCL26;CCL28;CCL3L1;CCL5;CCN1;CCN2;CCN3;CD22;CFLAR;CFLAR-AS1;CGB1;CGB5;CGB7;CGB8;CHAC1;CLCF1;COL16A1;CSF2;CSF3;CXCL1;CXCL10;CXCL11;CXCL2;CXCL3;CXCL5;CXCL6;CXCL8;DEFB1;DEFB4A;DEFB4A-2;DEFB4B;DKK1;DLL4;DNM3;DOCK2;EBI3;ECM1;EDN1;EDN2;EGF;EGFL8-2;ENDOU;ENPP1;ERBB4;EREG;ESM1;FBLN5;FBN1;FGF1;FGF13;FGF5;FLRT3;FST;FYB1;G…
161	GO:0051094	BP	positive regulation of developmental process	161/ 1488	1461/ 33331	0.11019849418207	2.1358033833873E-26	1.0229120268759E-23	gene-ADAM12;gene-ADAMTS9;gene-ADGRB2;gene-ADM;gene-ADM2;gene-ADRB2;gene-AMTN;gene-ANGPT4;gene-ANGPTL4;gene-ARG2;gene-ATP2B1;gene-BAMBI;gene-BDNF;gene-BMP2;gene-BMP6;gene-BMPER;gene-BNC1;gene-BRINP2;gene-BTC;gene-BTG1;gene-C3;gene-C5AR1;gene-CCDC71L;gene-CCN1;gene-CCN2;gene-CD24;gene-CD83;gene-CDKL5;gene-CEACAM1;gene-CITED2;gene-CLCF1;gene-COBL;gene-COL1A1;gene-CSF2;gene-CSF3;gene-CSNK1E;gene-CXCL…	ADAM12;ADAMTS9;ADGRB2;ADM;ADM2;ADRB2;AMTN;ANGPT4;ANGPTL4;ARG2;ATP2B1;BAMBI;BDNF;BMP2;BMP6;BMPER;BNC1;BRINP2;BTC;BTG1;C3;C5AR1;CCDC71L;CCN1;CCN2;CD24;CD83;CDKL5;CEACAM1;CITED2;CLCF1;COBL;COL1A1;CSF2;CSF3;CSNK1E;CXCL8;CXCR4;CYP27B1;DAB2;DDR2;DHX36;DIO3;DKK1;DLX2;DNAI3;ECM1;EDN1;EGF;EGR3;ERBB4;ETS1;FBN2;FBXO31;FEZ1;FGF1;FLRT3;FOS;FOXD1;FST;GATA4;GATA6;GDF15;GJA1;HAS2;HMGB2P1;IFITM1;IGF2;IGFBP3;IL1A;…
884	GO:0050794	BP	regulation of cellular process	884/ 1488	15348/ 33331	0.057597081052906	4.2739802092004E-26	1.9829932551875E-23	gene-AADAC;gene-AASS;gene-ABCA1;gene-ABCA12;gene-ABCB11;gene-ABHD2;gene-ABL2;gene-ACE2;gene-ACKR3;gene-ACKR4P1;gene-ACOD1;gene-ACSL5;gene-ACVR1C;gene-ADAM12;gene-ADAMTS12;gene-ADAMTS16;gene-ADAMTS18;gene-ADAMTS9;gene-ADAMTSL4;gene-ADGRB2;gene-ADGRF4;gene-ADGRG7;gene-ADM;gene-ADM2;gene-ADRB2;gene-ADTRP;gene-AEN;gene-AFF2;gene-AHR;gene-AKAP12;gene-ALOXE3;gene-AMOTL2;gene-ANG;gene-ANGPT4;gene-ANGPTL…	AADAC;AASS;ABCA1;ABCA12;ABCB11;ABHD2;ABL2;ACE2;ACKR3;ACKR4P1;ACOD1;ACSL5;ACVR1C;ADAM12;ADAMTS12;ADAMTS16;ADAMTS18;ADAMTS9;ADAMTSL4;ADGRB2;ADGRF4;ADGRG7;ADM;ADM2;ADRB2;ADTRP;AEN;AFF2;AHR;AKAP12;ALOXE3;AMOTL2;ANG;ANGPT4;ANGPTL4;ANKK1;ANKRD1;ANOS1;APCDD1L;APOBEC3B;APOD;APOE;AQP11;AREG;ARG2;ARHGAP20;ARHGAP22;ARHGAP42;ARHGEF26;ARHGEF26-2;ARID3A;ARID3B;ARID5A;ARL4C;ARNT2;ARRDC4;ASB2;ASB2-2;ATAD3B;ATF3;…
165	GO:0009968	BP	negative regulation of signal transduction	165/ 1488	1538/ 33331	0.1072821846554	7.0790417683721E-26	3.1849252465158E-23	gene-ABL2;gene-ACKR3;gene-ACOD1;gene-ADAMTS12;gene-ADRB2;gene-APCDD1L;gene-APOD;gene-AREG;gene-ARHGAP42;gene-ATF3;gene-BAMBI;gene-BDNF;gene-BMP2;gene-BMPER;gene-BTC;gene-CARD16;gene-CCN3;gene-CD22;gene-CEACAM1;gene-CFLAR;gene-CFLAR-AS1;gene-CHAC1;gene-CHST11;gene-CSF2;gene-CSNK1E;gene-CXCL8;gene-DAB2;gene-DACT1;gene-DDIT3;gene-DDIT4L;gene-DGKD;gene-DKK1;gene-DLC1;gene-DLC1-2;gene-DLL4;gene-DLX2;g…	ABL2;ACKR3;ACOD1;ADAMTS12;ADRB2;APCDD1L;APOD;AREG;ARHGAP42;ATF3;BAMBI;BDNF;BMP2;BMPER;BTC;CARD16;CCN3;CD22;CEACAM1;CFLAR;CFLAR-AS1;CHAC1;CHST11;CSF2;CSNK1E;CXCL8;DAB2;DACT1;DDIT3;DDIT4L;DGKD;DKK1;DLC1;DLC1;DLL4;DLX2;DUSP1;DUSP4;DYRK3;ECM1;EGF;EGR1;ENPP1;EREG;ESR1;F2RL1;FBN1;FBN2;FHL2;FOXO1;FST;FSTL3;GATA4;GBP1;GDF15;GPRC5A;GRB10;HBEGF;HEG1;HMGB2P1;ICAM1;IFI6;IGFBP1;IGFBP3;IL12A;IL1A;IL1B;IL1R2;IL…
506	GO:0048522	BP	positive regulation of cellular process	506/ 1488	7468/ 33331	0.067755757900375	1.0923494061972E-25	4.7700328334734E-23	gene-AADAC;gene-ABCA1;gene-ABCA12;gene-ABL2;gene-ACE2;gene-ACKR3;gene-ACOD1;gene-ACSL5;gene-ACVR1C;gene-ADAMTS9;gene-ADAMTSL4;gene-ADGRB2;gene-ADM;gene-ADRB2;gene-ADTRP;gene-AHR;gene-AKAP12;gene-ANG;gene-ANGPT4;gene-ANKRD1;gene-APOE;gene-AQP11;gene-AREG;gene-ARG2;gene-ARHGEF26;gene-ARHGEF26-2;gene-ARID3A;gene-ARID3B;gene-ARNT2;gene-ARRDC4;gene-ATF3;gene-ATP1B1;gene-BAMBI;gene-BBC3;gene-BDNF;gene-…	AADAC;ABCA1;ABCA12;ABL2;ACE2;ACKR3;ACOD1;ACSL5;ACVR1C;ADAMTS9;ADAMTSL4;ADGRB2;ADM;ADRB2;ADTRP;AHR;AKAP12;ANG;ANGPT4;ANKRD1;APOE;AQP11;AREG;ARG2;ARHGEF26;ARHGEF26-2;ARID3A;ARID3B;ARNT2;ARRDC4;ATF3;ATP1B1;BAMBI;BBC3;BDNF;BIRC3;BMP2;BMP6;BMPER;BNC1;BRINP2;BST2;BTC;BTG1;BTG2;C1QTNF1;C2;C3;C4B_2;C5AR1;C9orf72;CARD16;CASP1;CASP9;CCDC71L;CCL20;CCL26;CCL28;CCL3L1;CCN1;CCN2;CCN3;CCND2;CD24;CD274;CD55;CD83…
102	GO:0030545	MF	signaling receptor regulator activity	102/ 1488	708/ 33331	0.14406779661017	1.0314674880495E-25	1.2181631033864E-22	gene-ADM;gene-ADM2;gene-ANGPT4;gene-AREG;gene-BDNF;gene-BMP2;gene-BMP6;gene-BTC;gene-CCL20;gene-CCL26;gene-CCL28;gene-CCL3L1;gene-CCL5-2;gene-CCN2;gene-CCN3;gene-CGB1;gene-CGB5;gene-CGB7;gene-CGB8;gene-CLCF1;gene-CSF2;gene-CSF3;gene-CXCL1;gene-CXCL10;gene-CXCL11;gene-CXCL2;gene-CXCL3;gene-CXCL5;gene-CXCL6;gene-CXCL8;gene-DEFB4A;gene-DEFB4A-2;gene-DEFB4B-3;gene-DKK1;gene-EBI3;gene-EDN1;gene-EDN2;g…	ADM;ADM2;ANGPT4;AREG;BDNF;BMP2;BMP6;BTC;CCL20;CCL26;CCL28;CCL3L1;CCL5;CCN2;CCN3;CGB1;CGB5;CGB7;CGB8;CLCF1;CSF2;CSF3;CXCL1;CXCL10;CXCL11;CXCL2;CXCL3;CXCL5;CXCL6;CXCL8;DEFB4A;DEFB4A-2;DEFB4B;DKK1;EBI3;EDN1;EDN2;EGF;ENDOU;EREG;FBN1;FGF1;FGF13;FGF5;FLRT3;FST;GAST;GDF15;HBEGF;HMGB2P1;IFNB1;IFNL1;IFNL1-2;IGF2;IL11;IL12A;IL1A;IL1B;IL1RN;IL23A;IL24;IL32;IL36G;IL36RN;IL6;INHBA;INSL4;JAG1;KITLG;LHB;LIF;LOC…
184	GO:0045595	BP	regulation of cell differentiation	184/ 1488	1839/ 33331	0.10005437737901	3.3067308622048E-25	1.4027152317473E-22	gene-ABCA1;gene-ABCA12;gene-ADAMTS12;gene-ADAMTS9;gene-ADM;gene-BAMBI;gene-BDNF;gene-BHLHE40;gene-BMP2;gene-BMP6;gene-BNC1;gene-BRINP2;gene-BTC;gene-BTG1;gene-CCDC71L;gene-CCN1;gene-CCN2;gene-CCN3;gene-CD24;gene-CD83;gene-CDKL5;gene-CEACAM1;gene-CLCF1;gene-COL1A1;gene-CSF2;gene-CSF3;gene-CSNK1E;gene-CXCL10;gene-CXCR4;gene-CYP27B1;gene-DAB2;gene-DDIT3;gene-DDR2;gene-DHX36-2;gene-DKK1;gene-DLL4;gen…	ABCA1;ABCA12;ADAMTS12;ADAMTS9;ADM;BAMBI;BDNF;BHLHE40;BMP2;BMP6;BNC1;BRINP2;BTC;BTG1;CCDC71L;CCN1;CCN2;CCN3;CD24;CD83;CDKL5;CEACAM1;CLCF1;COL1A1;CSF2;CSF3;CSNK1E;CXCL10;CXCR4;CYP27B1;DAB2;DDIT3;DDR2;DHX36;DKK1;DLL4;DLX2;DNAI3;EDN1;EGR3;ENPP1;EREG;ETS1;FAT4;FBN1;FBN2;FBXO31;FEZ1;FGF13;FOS;FOXO1;FST;FSTL3;GATA4;GATA6;GBP1;GJA1;HAS2;HDAC5;HES7;HLA-B;HLA-B;HLA-B;HLA-B;HLA-B;HMGB2P1;IFITM1;IFNB1;IFNL1;…
119	GO:0033993	BP	response to lipid	119/ 1488	931/ 33331	0.12781954887218	3.6505363400385E-25	1.5055420289042E-22	gene-ABCA1;gene-ABHD2;gene-ABL2;gene-ACOD1;gene-ADM;gene-ADTRP;gene-AHR;gene-AKAP12;gene-ANKRD1;gene-ARNT2;gene-ATP1A2;gene-BMP6;gene-BRINP2;gene-C5AR1;gene-CARD16;gene-CASP1;gene-CASP9;gene-CATSPER1;gene-CCN2;gene-CD274;gene-CD68;gene-CDKN1A;gene-CFLAR;gene-CFLAR-AS1;gene-CMPK2;gene-COL1A1;gene-CSF2;gene-CSF3;gene-CXCL1;gene-CXCL10;gene-CXCL11;gene-CXCL2;gene-CXCL3;gene-CXCL5;gene-CXCL6;gene-CXC…	ABCA1;ABHD2;ABL2;ACOD1;ADM;ADTRP;AHR;AKAP12;ANKRD1;ARNT2;ATP1A2;BMP6;BRINP2;C5AR1;CARD16;CASP1;CASP9;CATSPER1;CCN2;CD274;CD68;CDKN1A;CFLAR;CFLAR-AS1;CMPK2;COL1A1;CSF2;CSF3;CXCL1;CXCL10;CXCL11;CXCL2;CXCL3;CXCL5;CXCL6;CXCL8;CYP24A1;CYP27B1;DGAT2;DKK1;DUSP1;ESR1;ETS1;FABP3;FBXO32;FFAR1;FOS;FOSB;FOSL1;FOXO1;GATA4;GATA6;GGT8P;GJA1;GJB2;GLDC;GNAI1;HDAC5;HMGB2P1;HSD17B2;ICAM1;IDO1;IL12A;IL1A;IL1B;IL1RN;…
347	GO:0065008	BP	regulation of biological quality	347/ 1488	4546/ 33331	0.076330840299164	6.0248977646931E-25	2.4176123543892E-22	gene-ABCA1;gene-ABCA12;gene-ABCB11;gene-ABL2;gene-ACE2;gene-ACKR3;gene-ACKR4P1;gene-ACVR1C;gene-ADAMTS16;gene-ADAMTS18;gene-ADM;gene-ADM2;gene-ADRB2;gene-ADTRP;gene-AKAP12;gene-ALOXE3;gene-ANG;gene-ANGPTL4;gene-APOE;gene-AQP11;gene-ARHGAP42;gene-ATP1A2;gene-ATP1B1;gene-ATP2B1;gene-ATP6V0A4;gene-BAMBI;gene-BBC3;gene-BMP2;gene-BMP6;gene-BRSK1;gene-BTBD9;gene-BTC;gene-C1QTNF1;gene-C4BPB;gene-C5AR1;g…	ABCA1;ABCA12;ABCB11;ABL2;ACE2;ACKR3;ACKR4P1;ACVR1C;ADAMTS16;ADAMTS18;ADM;ADM2;ADRB2;ADTRP;AKAP12;ALOXE3;ANG;ANGPTL4;APOE;AQP11;ARHGAP42;ATP1A2;ATP1B1;ATP2B1;ATP6V0A4;BAMBI;BBC3;BMP2;BMP6;BRSK1;BTBD9;BTC;C1QTNF1;C4BPB;C5AR1;CACNB4;CASP1;CATSPER1;CCL26;CCL28;CCL5;CCN2;CCN3;CD24;CD55;CDH3;CEACAM1;CEMIP;CGB1;CGB5;CGB7;CGB8;CLDN16;CLTRN;CNGB1;CNIH2;CNOT3;COL1A1;CSF3;CST4;CXCL10;CXCL11;CXCL6;CXCR4;CYP1…
205	GO:0009607	BP	response to biotic stimulus	205/ 1488	2196/ 33331	0.093351548269581	3.1507145506597E-24	1.2310173403591E-21	gene-ABCA1;gene-ACOD1;gene-ADAMTS9;gene-ADM;gene-AKAP12;gene-ANG;gene-ANKRD1;gene-APOBEC3B;gene-ARG2;gene-ARID5A;gene-ATAD3B;gene-B2M;gene-BMP2;gene-BPIFA2;gene-BST2;gene-C15orf48;gene-C1R;gene-C1R-2;gene-C1S;gene-C2-3;gene-C3;gene-C4BPB;gene-C4B_2;gene-C5AR1;gene-CA5BP1;gene-CARD16;gene-CASP1;gene-CASP9;gene-CCL20;gene-CCL28;gene-CD24;gene-CD274;gene-CD55;gene-CD68;gene-CFB-2;gene-CFB-3;gene-CFB…	ABCA1;ACOD1;ADAMTS9;ADM;AKAP12;ANG;ANKRD1;APOBEC3B;ARG2;ARID5A;ATAD3B;B2M;BMP2;BPIFA2;BST2;C15orf48;C1R;C1R-2;C1S;C2;C3;C4BPB;C4B_2;C5AR1;CA5BP1;CARD16;CASP1;CASP9;CCL20;CCL28;CD24;CD274;CD55;CD68;CFB;CFB;CFB;CFB;CMPK2;CSF2;CSF3;CXCL1;CXCL10;CXCL11;CXCL2;CXCL3;CXCL5;CXCL6;CXCL8;CXCR4;CYP27B1;DCLK1;DDIT3;DDX60;DEFB1;DEFB4A;DEFB4A-2;DEFB4B;DHX36;DMBT1;F2RL1;FER1L6;FOS;FOSL1;GBP1;GBP2;GGT8P;GJA1;GJB…
205	GO:0042127	BP	regulation of cell population proliferation	205/ 1488	2212/ 33331	0.092676311030741	8.1366437757474E-24	3.0975576958595E-21	gene-ACE2;gene-ACKR3;gene-ACVR1C;gene-ADM;gene-AHR;gene-ANG;gene-APOD;gene-AQP11;gene-AREG;gene-ARG2;gene-ARNT2;gene-ATF3;gene-BAMBI;gene-BMP2;gene-BMP6;gene-BNC1;gene-BST2;gene-BTC;gene-BTG1;gene-BTG2;gene-C5AR1;gene-CCL26;gene-CCL3L1;gene-CCN1;gene-CCN2;gene-CCN3;gene-CCND2;gene-CD22;gene-CD24;gene-CD274;gene-CD55;gene-CDH3;gene-CDKN1A;gene-CEACAM1;gene-CFLAR;gene-CFLAR-AS1;gene-CHST11;gene-CIT…	ACE2;ACKR3;ACVR1C;ADM;AHR;ANG;APOD;AQP11;AREG;ARG2;ARNT2;ATF3;BAMBI;BMP2;BMP6;BNC1;BST2;BTC;BTG1;BTG2;C5AR1;CCL26;CCL3L1;CCN1;CCN2;CCN3;CCND2;CD22;CD24;CD274;CD55;CDH3;CDKN1A;CEACAM1;CFLAR;CFLAR-AS1;CHST11;CITED2;CLCF1;CSF2;CSF3;CXCL1;CXCL10;CXCL11;CXCL2;CXCL5;CXCL8;CYP27B1;DDR2;DLC1;DLC1;DLL4;DUSP1;EBI3;ECM1;EDN1;EDN2;EGF;EGR1;EGR3;EGR4;EIF5A2;ERBB4;EREG;ESM1;ESR1;ETS1;FA2H;FABP3;FBXW4P1;FGF1;FG…
628	GO:0005515	MF	protein binding	628/ 1488	10066/ 33331	0.062388237631631	1.2024514792692E-23	1.1360761576135E-20	gene-AASS;gene-ABCA1;gene-ABCA12;gene-ABL2;gene-ACE2;gene-ACKR3;gene-ACKR4P1;gene-ACOT7;gene-ACTBL2;gene-ACVR1C;gene-ADAM12;gene-ADAMTSL4;gene-ADM;gene-ADM2;gene-ADRB2;gene-ADSS1;gene-AHR;gene-AKAP12;gene-ALS2CL;gene-ANG;gene-ANGPT4;gene-ANGPTL4;gene-ANKRD1;gene-AOC3;gene-AOX1;gene-AOX3P-AOX2P;gene-APCDD1L;gene-APOE;gene-AQP11;gene-AREG;gene-ARID3A;gene-ARID5A;gene-ARL4C;gene-ARNT2;gene-ATAD3B;ge…	AASS;ABCA1;ABCA12;ABL2;ACE2;ACKR3;ACKR4P1;ACOT7;ACTBL2;ACVR1C;ADAM12;ADAMTSL4;ADM;ADM2;ADRB2;ADSS1;AHR;AKAP12;ALS2CL;ANG;ANGPT4;ANGPTL4;ANKRD1;AOC3;AOX1;AOX3P-AOX2P;APCDD1L;APOE;AQP11;AREG;ARID3A;ARID5A;ARL4C;ARNT2;ATAD3B;ATF3;ATP1A2;ATP1B1;ATP2B1;ATP6V0A4;B2M;BAMBI;BBC3;BCL2A1;BDNF;BEST1;BHLHE40;BMP2;BMP6;BRSK1;BST2;BTC;BTG1;C1QTNF1;C1R;C1R-2;C1S;C3;C4B_2;C5AR1;C9orf72;CARD16;CASP1;CASP9;CCL20;C…
230	GO:0098772	MF	molecular function regulator	230/ 1488	2664/ 33331	0.086336336336336	1.2265536903281E-22	9.6570660551833E-20	gene-ADM;gene-ADM2;gene-ADRB2;gene-ALS2CL;gene-ANGPT4;gene-ANGPTL4;gene-ANOS1;gene-APOE;gene-AREG;gene-ARHGAP20;gene-ARHGAP22;gene-ARHGAP42;gene-ARHGEF26;gene-ARHGEF26-2;gene-ATP1B1;gene-BDNF;gene-BIRC3;gene-BMP2;gene-BMP6;gene-BST2;gene-BTC;gene-C3;gene-C4B_2;gene-C9orf72;gene-CARD16;gene-CASP1;gene-CASP9;gene-CCL20;gene-CCL26;gene-CCL28;gene-CCL3L1;gene-CCL5-2;gene-CCN2;gene-CCN3;gene-CCND2;gen…	ADM;ADM2;ADRB2;ALS2CL;ANGPT4;ANGPTL4;ANOS1;APOE;AREG;ARHGAP20;ARHGAP22;ARHGAP42;ARHGEF26;ARHGEF26-2;ATP1B1;BDNF;BIRC3;BMP2;BMP6;BST2;BTC;C3;C4B_2;C9orf72;CARD16;CASP1;CASP9;CCL20;CCL26;CCL28;CCL3L1;CCL5;CCN2;CCN3;CCND2;CCNG2;CD24;CDKN1A;CFLAR;CFLAR-AS1;CGB1;CGB5;CGB7;CGB8;CLCF1;COL28A1;COL7A1;CPEB2;CSF2;CSF3;CST1;CST2;CST4;CST5;CSTA;CXCL1;CXCL10;CXCL11;CXCL2;CXCL3;CXCL5;CXCL6;CXCL8;DDIT3;DEFB4A;D…
296	GO:0002376	BP	immune system process	296/ 1488	3807/ 33331	0.077751510375624	3.1372267338342E-22	1.1644601329309E-19	gene-ACKR3;gene-ACKR4P1;gene-ACOD1;gene-ADM;gene-ADSS1;gene-ANG;gene-ANGPT4;gene-APOBEC3B;gene-ARG2;gene-ARID5A;gene-ATAD3B;gene-ATP1B1;gene-B2M;gene-BACH2;gene-BACH2-2;gene-BLOC1S5-TXNDC5;gene-BMP6;gene-BPIFA2;gene-BST2;gene-C1R;gene-C1R-2;gene-C1S;gene-C2-3;gene-C3;gene-C4BPB;gene-C4B_2;gene-C5AR1;gene-CACNB4;gene-CCL20;gene-CCL26;gene-CCL28;gene-CCL3L1;gene-CCL5-2;gene-CD22;gene-CD24;gene-CD27…	ACKR3;ACKR4P1;ACOD1;ADM;ADSS1;ANG;ANGPT4;APOBEC3B;ARG2;ARID5A;ATAD3B;ATP1B1;B2M;BACH2;BACH2;BLOC1S5-TXNDC5;BMP6;BPIFA2;BST2;C1R;C1R-2;C1S;C2;C3;C4BPB;C4B_2;C5AR1;CACNB4;CCL20;CCL26;CCL28;CCL3L1;CCL5;CD22;CD24;CD274;CD55;CD68;CD83;CEACAM1;CEACAM3;CFB;CFB;CFB;CFB;CLCF1;COL1A1;CSF2;CSF3;CTSS;CXCL1;CXCL10;CXCL11;CXCL17;CXCL2;CXCL3;CXCL5;CXCL6;CXCL8;CXCR4;DDX60;DEFB1;DEFB4A;DEFB4A-2;DEFB4B;DHX36;DLL4;…
327	GO:0032501	BP	multicellular organismal process	327/ 1488	4363/ 33331	0.074948429979372	4.8873049805736E-22	1.7698004157702E-19	gene-ABCA1;gene-ABCA12;gene-ACE2;gene-ACVR1C;gene-ADAMTS16;gene-ADAMTS9;gene-ADM;gene-ADM2;gene-ADRB2;gene-AFF2;gene-AHR;gene-AKAP12;gene-ALOXE3;gene-APOE;gene-AQP6;gene-ARG2;gene-ARHGAP42;gene-ARNT2;gene-ATP1A2;gene-ATP1B1;gene-ATP2B1;gene-ATP6V0A4;gene-ATXN7;gene-BBC3;gene-BDNF;gene-BHLHE40;gene-BMP2;gene-BMP6;gene-BRSK1;gene-BTBD9;gene-BTC;gene-BTG2;gene-C3;gene-C4BPB;gene-C5AR1;gene-CACNB4;ge…	ABCA1;ABCA12;ACE2;ACVR1C;ADAMTS16;ADAMTS9;ADM;ADM2;ADRB2;AFF2;AHR;AKAP12;ALOXE3;APOE;AQP6;ARG2;ARHGAP42;ARNT2;ATP1A2;ATP1B1;ATP2B1;ATP6V0A4;ATXN7;BBC3;BDNF;BHLHE40;BMP2;BMP6;BRSK1;BTBD9;BTC;BTG2;C3;C4BPB;C5AR1;CACNB4;CATSPER1;CCDC120;CCN2;CCND2;CDH3;CEACAM1;CEMIP;CES3;CFLAR;CFLAR-AS1;CHST11;CHST2;CIART;CITED2;CLDN16;CMIP;CNGB1;COBL;COL16A1;COL1A1;CORO2B;CREM;CSF3;CSGALNACT1;CSNK1E;CSRNP1;CSRP2;CX…
167	GO:0032101	BP	regulation of response to external stimulus	167/ 1488	1698/ 33331	0.098351001177856	5.0590396015718E-22	1.7883704991556E-19	gene-ACE2;gene-ACOD1;gene-ADAMTS12;gene-ADAMTS18;gene-ADM;gene-ADM2;gene-ADRB2;gene-ADTRP;gene-APOE;gene-ARG2;gene-BIRC3;gene-BMP6;gene-C1QTNF1;gene-C3;gene-C5AR1;gene-CARD16;gene-CASP1;gene-CCL26;gene-CCN3;gene-CD55;gene-CEACAM1;gene-CNGB1;gene-CREB3L3;gene-CXCL10;gene-CXCL17;gene-CXCL6;gene-CXCL8;gene-CXCR4;gene-CYP27B1;gene-DAGLB;gene-DDX60;gene-DNASE1L3;gene-DUSP1;gene-EDN2;gene-EREG;gene-ESR…	ACE2;ACOD1;ADAMTS12;ADAMTS18;ADM;ADM2;ADRB2;ADTRP;APOE;ARG2;BIRC3;BMP6;C1QTNF1;C3;C5AR1;CARD16;CASP1;CCL26;CCN3;CD55;CEACAM1;CNGB1;CREB3L3;CXCL10;CXCL17;CXCL6;CXCL8;CXCR4;CYP27B1;DAGLB;DDX60;DNASE1L3;DUSP1;EDN2;EREG;ESR1;ETS1;F2RL1;FGF1;GATA6;GBP5;GGT8P;GJA1;GLP2R;GPR176;HERC5;HLA-A;HLA-A;HLA-B;HLA-B;HLA-B;HLA-B;HLA-B;HLA-F;HLA-F;HLA-F;HLA-F;HLA-F;HMGB2P1;HTR7;IDO1;IFNB1;IFNGR1;IL12A;IL1B;IL1R1;I…
134	GO:0051241	BP	negative regulation of multicellular organismal process	134/ 1488	1239/ 33331	0.10815173527038	2.1289609434021E-21	7.3508565410908E-19	gene-ACOD1;gene-ACVR1C;gene-ADAMTS12;gene-ADAMTS18;gene-ADAMTS9;gene-ADGRB2;gene-ADM;gene-ADRB2;gene-ADTRP;gene-ANGPT4;gene-APOD;gene-ARG2;gene-ARHGAP42;gene-ATP1A2;gene-ATP2B1;gene-BMP2;gene-BST2;gene-C1QTNF1;gene-CARD16;gene-CCN3;gene-CD24;gene-CD274;gene-CD83;gene-CDH3;gene-CEACAM1;gene-CITED2;gene-CXCL10;gene-DDIT3;gene-DKK1;gene-DLL4;gene-DLX2;gene-ECM1;gene-ENPP1;gene-F2RL1;gene-FBN1;gene-F…	ACOD1;ACVR1C;ADAMTS12;ADAMTS18;ADAMTS9;ADGRB2;ADM;ADRB2;ADTRP;ANGPT4;APOD;ARG2;ARHGAP42;ATP1A2;ATP2B1;BMP2;BST2;C1QTNF1;CARD16;CCN3;CD24;CD274;CD83;CDH3;CEACAM1;CITED2;CXCL10;DDIT3;DKK1;DLL4;DLX2;ECM1;ENPP1;F2RL1;FBN1;FFAR1;FGF13;FOXO1;FSTL3;GADD45A;GATA6;GBP1;GDF15;GJA1;HDAC5;HERC5;HLA-F;HLA-F;HLA-F;HLA-F;HLA-F;IDO1;IFNB1;IFNGR1;IFNL1;IFNL1-2;IL12A;IL18R1;IL1R2;IL1RL1;IL23A;IL36RN;IL6R;INHBA;IRA…
358	GO:0006950	BP	response to stress	358/ 1488	4982/ 33331	0.071858691288639	3.306980837105E-21	1.1158805565568E-18	gene-ABCA1;gene-ABHD2;gene-ACOD1;gene-ADM;gene-ADRB2;gene-ADSS1;gene-AEN;gene-ANG;gene-ANGPT4;gene-ANGPTL4;gene-ANKRD1;gene-AOC3;gene-APOBEC3B;gene-APOD;gene-APOE;gene-ARG2;gene-ARID3A;gene-ARID5A;gene-ARNT2;gene-ATAD3B;gene-ATF3;gene-ATP1A2;gene-ATP1B1;gene-B2M;gene-BACH1;gene-BBC3;gene-BCL2A1;gene-BMP2;gene-BMP6;gene-BPIFA2;gene-BRSK1;gene-BST2;gene-BTG1;gene-BTG2;gene-C1R;gene-C1R-2;gene-C1S;g…	ABCA1;ABHD2;ACOD1;ADM;ADRB2;ADSS1;AEN;ANG;ANGPT4;ANGPTL4;ANKRD1;AOC3;APOBEC3B;APOD;APOE;ARG2;ARID3A;ARID5A;ARNT2;ATAD3B;ATF3;ATP1A2;ATP1B1;B2M;BACH1;BBC3;BCL2A1;BMP2;BMP6;BPIFA2;BRSK1;BST2;BTG1;BTG2;C1R;C1R-2;C1S;C2;C3;C4BPB;C4B_2;C5AR1;CARD16;CASP1;CASP9;CCL20;CCL26;CCL28;CCL3L1;CCL5;CCN2;CD24;CD55;CD68;CD83;CDH3;CDKN1A;CFB;CFB;CFB;CFB;CFLAR;CFLAR-AS1;CHAC1;CHST2;CITED2;CNOT3;COL1A1;CPEB2;CPEB4;…
130	GO:0009719	BP	response to endogenous stimulus	130/ 1488	1198/ 33331	0.1085141903172	7.1893943389838E-21	2.3720208389087E-18	gene-ABCA1;gene-ABHD2;gene-ACOD1;gene-ACVR1C;gene-ADAMTS12;gene-ADM;gene-ADRB2;gene-ADTRP;gene-AHR;gene-ANG;gene-ANKRD1;gene-ARID5A;gene-ATP1A2;gene-BMP6;gene-BTG1;gene-BTG2;gene-CASP9;gene-CATSPER1;gene-CCN2;gene-CD24;gene-CD68;gene-CDKN1A;gene-CEACAM1;gene-CFLAR;gene-CFLAR-AS1;gene-CITED2;gene-COL16A1;gene-COL1A1;gene-COL4A6;gene-CPEB2;gene-CPEB4;gene-CSNK1E;gene-CTSS;gene-CXCL8;gene-CYP11A1-2;…	ABCA1;ABHD2;ACOD1;ACVR1C;ADAMTS12;ADM;ADRB2;ADTRP;AHR;ANG;ANKRD1;ARID5A;ATP1A2;BMP6;BTG1;BTG2;CASP9;CATSPER1;CCN2;CD24;CD68;CDKN1A;CEACAM1;CFLAR;CFLAR-AS1;CITED2;COL16A1;COL1A1;COL4A6;CPEB2;CPEB4;CSNK1E;CTSS;CXCL8;CYP11A1;CYP27B1;CZ1P-ASNS;DLL4;DUSP1;EGR1;EGR3;ENPP1;ERBB4;EREG;ESR1;FABP3;FBN1;FBXO32;FHL2;FOS;FOSB;FOSL1;FOXO1;GATA6;GJA1;GJB2;GNAI1;HADHAP1;HAS2;HDAC5;HMGB2P1;HRH1;ICAM1;IGF1R;IL1RN;…
201	GO:0070887	BP	cellular response to chemical stimulus	201/ 1488	2278/ 33331	0.088235294117647	8.246487287565E-21	2.661643407793E-18	gene-ABCA1;gene-ABL2;gene-ACOD1;gene-ACVR1C;gene-ADAMTS12;gene-ADRB2;gene-ADSS1;gene-ADTRP;gene-AHR;gene-AKAP12;gene-ANGPT4;gene-ANKRD1;gene-ARID5A;gene-ATP1A2;gene-BBC3;gene-BMP2;gene-BMP6;gene-BRINP2;gene-CACNB4;gene-CARD16;gene-CASP1;gene-CASP9;gene-CCL20;gene-CCL26;gene-CCL3L1;gene-CD274;gene-CD68;gene-CEACAM1;gene-CFLAR;gene-CFLAR-AS1;gene-CMPK2;gene-COL16A1;gene-COL1A1;gene-COL4A6;gene-CPEB…	ABCA1;ABL2;ACOD1;ACVR1C;ADAMTS12;ADRB2;ADSS1;ADTRP;AHR;AKAP12;ANGPT4;ANKRD1;ARID5A;ATP1A2;BBC3;BMP2;BMP6;BRINP2;CACNB4;CARD16;CASP1;CASP9;CCL20;CCL26;CCL3L1;CD274;CD68;CEACAM1;CFLAR;CFLAR-AS1;CMPK2;COL16A1;COL1A1;COL4A6;CPEB2;CPEB4;CPNE7;CSF2;CSF3;CSNK1E;CTSS;CXCL1;CXCL10;CXCL11;CXCL2;CXCL3;CXCL5;CXCL6;CXCL8;CXCR4;CYP11A1;CZ1P-ASNS;DDIT3;DGAT2;DHX36;DLL4;DUSP1;EGR1;EGR3;ENPP1;ERBB4;ESR1;ETS1;FBN1…
186	GO:0043207	BP	response to external biotic stimulus	186/ 1488	2047/ 33331	0.090864680019541	1.0236133873953E-20	3.2335293537569E-18	gene-ABCA1;gene-ACOD1;gene-ADAMTS9;gene-ADM;gene-AKAP12;gene-ANG;gene-ANKRD1;gene-APOBEC3B;gene-ARG2;gene-ARID5A;gene-ATAD3B;gene-B2M;gene-BMP2;gene-BPIFA2;gene-BST2;gene-C15orf48;gene-C1R;gene-C1R-2;gene-C1S;gene-C2-3;gene-C3;gene-C4BPB;gene-C4B_2;gene-C5AR1;gene-CA5BP1;gene-CARD16;gene-CASP1;gene-CASP9;gene-CCL20;gene-CCL28;gene-CD24;gene-CD274;gene-CD55;gene-CD68;gene-CFB-2;gene-CFB-3;gene-CFB…	ABCA1;ACOD1;ADAMTS9;ADM;AKAP12;ANG;ANKRD1;APOBEC3B;ARG2;ARID5A;ATAD3B;B2M;BMP2;BPIFA2;BST2;C15orf48;C1R;C1R-2;C1S;C2;C3;C4BPB;C4B_2;C5AR1;CA5BP1;CARD16;CASP1;CASP9;CCL20;CCL28;CD24;CD274;CD55;CD68;CFB;CFB;CFB;CFB;CMPK2;CSF2;CSF3;CXCL1;CXCL10;CXCL11;CXCL2;CXCL3;CXCL5;CXCL6;CXCL8;CXCR4;CYP27B1;DCLK1;DDX60;DEFB1;DEFB4A;DEFB4A-2;DEFB4B;DHX36;DMBT1;F2RL1;FER1L6;FOS;FOSL1;GBP1;GBP2;GGT8P;GJA1;GJB2;GKN2…
93	GO:0031012	CC	extracellular matrix	93/ 1488	711/ 33331	0.13080168776371	1.4645061104298E-20	7.7089225590751E-18	gene-ADAMTS12;gene-ADAMTS16;gene-ADAMTS18;gene-ADAMTS6;gene-ADAMTS9;gene-ADAMTSL4;gene-AMTN;gene-ANG;gene-ANGPT4;gene-ANGPTL4;gene-ANOS1;gene-APOE;gene-BMPER;gene-CCN1;gene-CCN2;gene-CCN3;gene-COL16A1;gene-COL1A1;gene-COL28A1;gene-COL4A6;gene-COL7A1;gene-COL9A2;gene-CTSS;gene-DMBT1;gene-ECM1;gene-FBLN5;gene-FBN1;gene-FBN2;gene-FCGBP;gene-FCGBP-2;gene-FGF1;gene-FLRT3;gene-FMOD;gene-GPC4;gene-ICAM1…	ADAMTS12;ADAMTS16;ADAMTS18;ADAMTS6;ADAMTS9;ADAMTSL4;AMTN;ANG;ANGPT4;ANGPTL4;ANOS1;APOE;BMPER;CCN1;CCN2;CCN3;COL16A1;COL1A1;COL28A1;COL4A6;COL7A1;COL9A2;CTSS;DMBT1;ECM1;FBLN5;FBN1;FBN2;FCGBP;FCGBP;FGF1;FLRT3;FMOD;GPC4;ICAM1;LAMA1;LAMA2;LAMA3;LAMB3;LAMC2;LOC105378180;LOX;LOXL2;LRRN1;LTBP1;MATN1-AS1;MFAP2;MFAP2;MFAP5;MFGE8;MMP1;MMP10;MMP13;MMP16;MMP19;MMP3;MUC2;MUC2;MUC4;MUC4-2;MUC4-4;MUC4-5;MUC4-6;…
93	GO:0030312	CC	external encapsulating structure	93/ 1488	712/ 33331	0.13061797752809	1.6135892326688E-20	7.7089225590751E-18	gene-ADAMTS12;gene-ADAMTS16;gene-ADAMTS18;gene-ADAMTS6;gene-ADAMTS9;gene-ADAMTSL4;gene-AMTN;gene-ANG;gene-ANGPT4;gene-ANGPTL4;gene-ANOS1;gene-APOE;gene-BMPER;gene-CCN1;gene-CCN2;gene-CCN3;gene-COL16A1;gene-COL1A1;gene-COL28A1;gene-COL4A6;gene-COL7A1;gene-COL9A2;gene-CTSS;gene-DMBT1;gene-ECM1;gene-FBLN5;gene-FBN1;gene-FBN2;gene-FCGBP;gene-FCGBP-2;gene-FGF1;gene-FLRT3;gene-FMOD;gene-GPC4;gene-ICAM1…	ADAMTS12;ADAMTS16;ADAMTS18;ADAMTS6;ADAMTS9;ADAMTSL4;AMTN;ANG;ANGPT4;ANGPTL4;ANOS1;APOE;BMPER;CCN1;CCN2;CCN3;COL16A1;COL1A1;COL28A1;COL4A6;COL7A1;COL9A2;CTSS;DMBT1;ECM1;FBLN5;FBN1;FBN2;FCGBP;FCGBP;FGF1;FLRT3;FMOD;GPC4;ICAM1;LAMA1;LAMA2;LAMA3;LAMB3;LAMC2;LOC105378180;LOX;LOXL2;LRRN1;LTBP1;MATN1-AS1;MFAP2;MFAP2;MFAP5;MFGE8;MMP1;MMP10;MMP13;MMP16;MMP19;MMP3;MUC2;MUC2;MUC4;MUC4-2;MUC4-4;MUC4-5;MUC4-6;…
108	GO:0045597	BP	positive regulation of cell differentiation	108/ 1488	917/ 33331	0.11777535441658	3.653893393638E-20	1.1301949003196E-17	gene-ADAMTS9;gene-ADM;gene-BAMBI;gene-BDNF;gene-BMP2;gene-BMP6;gene-BNC1;gene-BRINP2;gene-BTC;gene-BTG1;gene-CCDC71L;gene-CCN1;gene-CCN2;gene-CD24;gene-CD83;gene-CDKL5;gene-CEACAM1;gene-CLCF1;gene-COL1A1;gene-CSF2;gene-CSF3;gene-CSNK1E;gene-CXCR4;gene-CYP27B1;gene-DAB2;gene-DDR2;gene-DHX36-2;gene-DKK1;gene-DLX2;gene-DNAI3;gene-EDN1;gene-EGR3;gene-ETS1;gene-FBN2;gene-FBXO31;gene-FEZ1;gene-FOS;gene…	ADAMTS9;ADM;BAMBI;BDNF;BMP2;BMP6;BNC1;BRINP2;BTC;BTG1;CCDC71L;CCN1;CCN2;CD24;CD83;CDKL5;CEACAM1;CLCF1;COL1A1;CSF2;CSF3;CSNK1E;CXCR4;CYP27B1;DAB2;DDR2;DHX36;DKK1;DLX2;DNAI3;EDN1;EGR3;ETS1;FBN2;FBXO31;FEZ1;FOS;GATA4;GATA6;GJA1;HAS2;HMGB2P1;IFITM1;IGFBP3;IL1B;IL1RAPL1;IL23A;IL6R;IL7R;INHBA;IRX3;ISG15;ITGB3;JAG1;JUNB;JUND;KITLG;LIF;LOC100505915;LOC112268252;LOC124903313;LOXL2;MAP1B;MAP2K1;MICOS10-NBL…
93	GO:0009725	BP	response to hormone	93/ 1488	722/ 33331	0.12880886426593	4.2053497214285E-20	1.2494572120579E-17	gene-ABHD2;gene-ACOD1;gene-ACVR1C;gene-ADM;gene-ADTRP;gene-ANG;gene-ARID5A;gene-ATP1A2;gene-BMP6;gene-BTG1;gene-BTG2;gene-CASP9;gene-CATSPER1;gene-CCN2;gene-CD24;gene-CDKN1A;gene-CEACAM1;gene-CFLAR;gene-CFLAR-AS1;gene-CITED2;gene-COL1A1;gene-CPEB2;gene-CTSS;gene-CYP11A1-2;gene-CYP27B1;gene-CZ1P-ASNS;gene-DUSP1;gene-EGR1;gene-ENPP1;gene-EREG;gene-ESR1;gene-FABP3;gene-FBN1;gene-FBXO32;gene-FHL2;gen…	ABHD2;ACOD1;ACVR1C;ADM;ADTRP;ANG;ARID5A;ATP1A2;BMP6;BTG1;BTG2;CASP9;CATSPER1;CCN2;CD24;CDKN1A;CEACAM1;CFLAR;CFLAR-AS1;CITED2;COL1A1;CPEB2;CTSS;CYP11A1;CYP27B1;CZ1P-ASNS;DUSP1;EGR1;ENPP1;EREG;ESR1;FABP3;FBN1;FBXO32;FHL2;FOS;FOSB;FOSL1;FOXO1;GATA6;GJA1;GJB2;GNAI1;HADHAP1;HDAC5;HMGB2P1;ICAM1;IL1RN;INHBA;IRS2;ITGA2;JUND;LOC105372815;LOC105375061;LOC105376767;LOC112268252;LOX;MAOB;MAP1B;MB;MMP19;NKX3-…
194	GO:0080134	BP	regulation of response to stress	194/ 1488	2199/ 33331	0.088221919054116	4.2077766958236E-20	1.2494572120579E-17	gene-ACE2;gene-ACKR3;gene-ACOD1;gene-ADAMTS12;gene-ADAMTS18;gene-ADM;gene-ADM2;gene-ADRB2;gene-ADTRP;gene-ANKRD1;gene-APOE;gene-AQP11;gene-ARG2;gene-ATF3;gene-BBC3;gene-BIRC3;gene-BMP2;gene-C1QTNF1;gene-C3;gene-CASP1;gene-CASP9;gene-CCN2;gene-CCN3;gene-CEACAM1;gene-CORO2B;gene-CREB3L3;gene-CXCL17;gene-CXCL6;gene-CXCR4;gene-DACT1;gene-DAGLB;gene-DDIT3;gene-DNASE1L3;gene-DUSP1;gene-DYRK3;gene-EREG;…	ACE2;ACKR3;ACOD1;ADAMTS12;ADAMTS18;ADM;ADM2;ADRB2;ADTRP;ANKRD1;APOE;AQP11;ARG2;ATF3;BBC3;BIRC3;BMP2;C1QTNF1;C3;CASP1;CASP9;CCN2;CCN3;CEACAM1;CORO2B;CREB3L3;CXCL17;CXCL6;CXCR4;DACT1;DAGLB;DDIT3;DNASE1L3;DUSP1;DYRK3;EREG;ESR1;ETS1;F2RL1;FBLN5;FOXO1;GADD45A;GATA4;GBP5;GGT8P;GJA1;GLP2R;GPR176;HBEGF;HERC5;HLA-A;HLA-A;HLA-B;HLA-B;HLA-B;HLA-B;HLA-B;HLA-F;HLA-F;HLA-F;HLA-F;HLA-F;HMGB2P1;HSPB8;HTR7;IDO1;I…
284	GO:0048869	BP	cellular developmental process	284/ 1488	3724/ 33331	0.076262083780881	4.3331290382502E-20	1.2614503300177E-17	gene-ABHD2;gene-ACKR3;gene-ACTBL2;gene-ACVR1C;gene-ADAMTSL4;gene-ADM;gene-ADRB2;gene-ALOXE3;gene-ALPK3;gene-ANG;gene-ANKRD1;gene-ANOS1;gene-ARHGAP22;gene-ARL4A;gene-ASB2;gene-ASB2-2;gene-ATF3;gene-BDNF;gene-BMP2;gene-BMP6;gene-BNC1;gene-BRSK1;gene-BTG1;gene-BTG2;gene-C3;gene-CACNB4;gene-CASP9;gene-CATSPER1;gene-CCN1;gene-CCN2;gene-CCN3;gene-CD24;gene-CDKN1A;gene-CDSN-6;gene-CHAC1;gene-CHST11;gene…	ABHD2;ACKR3;ACTBL2;ACVR1C;ADAMTSL4;ADM;ADRB2;ALOXE3;ALPK3;ANG;ANKRD1;ANOS1;ARHGAP22;ARL4A;ASB2;ASB2-2;ATF3;BDNF;BMP2;BMP6;BNC1;BRSK1;BTG1;BTG2;C3;CACNB4;CASP9;CATSPER1;CCN1;CCN2;CCN3;CD24;CDKN1A;CDSN;CHAC1;CHST11;CITED2;CLCF1;CNOT3;COL1A1;COL7A1;CREM;CSF2;CSF3;CSTA;CXCL17;CXCR4;CYP24A1;DAB2;DAGLB;DCLK1;DIO2;DIO3;DLL4;DLX2;DMBT1;DNASE1L3;DYRK3;ECM1;EDN1;EGR1;EN1;ENPP1;ERBB4;EREG;ESR1;ETS1;F2RL1;FA…
320	GO:0048856	BP	anatomical structure development	320/ 1488	4396/ 33331	0.072793448589627	1.3932439896753E-19	3.9779795220594E-17	gene-ABCA12;gene-ACVR1C;gene-ADAMTS18;gene-ADAMTS6;gene-ADAMTS9;gene-ADAMTSL4;gene-ADGRB2;gene-ADM;gene-AFF2;gene-AHR;gene-ALPK3;gene-AMTN;gene-ANG;gene-APOD;gene-AQP11;gene-ARG2;gene-ARNT2;gene-ATP1A2;gene-BCL2A1;gene-BDNF;gene-BMP2;gene-BMP6;gene-BMPER;gene-BNC1;gene-BTG1;gene-BTG2;gene-C3;gene-C5AR1;gene-CACNB4;gene-CASP9;gene-CATSPER1;gene-CCDC120;gene-CCN1;gene-CCN2;gene-CCN3;gene-CDKN1A;gen…	ABCA12;ACVR1C;ADAMTS18;ADAMTS6;ADAMTS9;ADAMTSL4;ADGRB2;ADM;AFF2;AHR;ALPK3;AMTN;ANG;APOD;AQP11;ARG2;ARNT2;ATP1A2;BCL2A1;BDNF;BMP2;BMP6;BMPER;BNC1;BTG1;BTG2;C3;C5AR1;CACNB4;CASP9;CATSPER1;CCDC120;CCN1;CCN2;CCN3;CDKN1A;CDSN;CEACAM1;CFLAR;CFLAR-AS1;CHST11;CHST2;CITED2;CMIP;COBL;COL1A1;COL7A1;COL9A2;CREM;CSF2;CSF3;CSGALNACT1;CSRNP1;CSRP2;CXCL1;CXCL10;CXCL2;CXCL8;CXCR4;CYP27B1;CZ1P-ASNS;DAB2;DACT1;DAW1…
252	GO:0051246	BP	regulation of protein metabolic process	252/ 1488	3206/ 33331	0.078602620087336	2.2030665207287E-19	6.1714959685394E-17	gene-AASS;gene-ACVR1C;gene-ADRB2;gene-ADTRP;gene-ANG;gene-ANGPT4;gene-APOD;gene-APOE;gene-AQP11;gene-AREG;gene-ARRDC4;gene-ATF3;gene-BBC3;gene-BDNF;gene-BIRC3;gene-BMP2;gene-BMP6;gene-BMPER;gene-BTC;gene-BTG2;gene-C3;gene-C4BPB;gene-C5AR1;gene-C9orf72;gene-CARD16;gene-CASP1;gene-CASP9;gene-CCN1;gene-CCN2;gene-CCND2;gene-CCNG2;gene-CD24;gene-CEACAM1;gene-CEMIP;gene-CFLAR;gene-CFLAR-AS1;gene-CHAC1;…	AASS;ACVR1C;ADRB2;ADTRP;ANG;ANGPT4;APOD;APOE;AQP11;AREG;ARRDC4;ATF3;BBC3;BDNF;BIRC3;BMP2;BMP6;BMPER;BTC;BTG2;C3;C4BPB;C5AR1;C9orf72;CARD16;CASP1;CASP9;CCN1;CCN2;CCND2;CCNG2;CD24;CEACAM1;CEMIP;CFLAR;CFLAR-AS1;CHAC1;CLCF1;CNOT3;CPEB2;CPEB4;CSF2;CSF3;CSNK1E;CST4;CSTA;DAB2;DACT1;DDR2;DGAT2;DHX36;DIO2;DIRAS3;DKK1;DLC1;DLC1;DUSP1;ECM1;EDN1;EGF;EGR1;EIF5A2;ENPP1;ERBB4;EREG;FBN1;FGF1;FGF5;FGFR4;FOXO1;GAD…
244	GO:0048584	BP	positive regulation of response to stimulus	244/ 1488	3082/ 33331	0.079169370538611	4.0289525976924E-19	1.1077381336655E-16	gene-ACKR3;gene-ACOD1;gene-ADRB2;gene-AKAP12;gene-ANKRD1;gene-AREG;gene-ARG2;gene-ATF3;gene-BAMBI;gene-BBC3;gene-BDNF;gene-BIRC3;gene-BMP2;gene-BMP6;gene-BMPER;gene-BST2;gene-BTC;gene-C1QTNF1;gene-C1R;gene-C1R-2;gene-C1S;gene-C2-3;gene-C3;gene-C4BPB;gene-C4B_2;gene-C5AR1;gene-CACNB4;gene-CARD16;gene-CASP1;gene-CCL20;gene-CCL26;gene-CCL3L1;gene-CCN1;gene-CCN2;gene-CCN3;gene-CD24;gene-CD274;gene-CD…	ACKR3;ACOD1;ADRB2;AKAP12;ANKRD1;AREG;ARG2;ATF3;BAMBI;BBC3;BDNF;BIRC3;BMP2;BMP6;BMPER;BST2;BTC;C1QTNF1;C1R;C1R-2;C1S;C2;C3;C4BPB;C4B_2;C5AR1;CACNB4;CARD16;CASP1;CCL20;CCL26;CCL3L1;CCN1;CCN2;CCN3;CD24;CD274;CD55;CDH3;CFB;CFB;CFB;CFB;CFLAR;CFLAR-AS1;CITED2;CLCF1;COL1A1;CREB3L3;CSF3;CSNK1E;CXCL10;CXCL17;CXCL8;CXCR4;CYP27B1;DAB2;DACT1;DDIT3;DDX60;DGKD;DHX36;DKK1;DLL4;ECM1;EDN1;EDN2;EGF;ERBB4;EREG;ESM1…
331	GO:0009893	BP	positive regulation of metabolic process	331/ 1488	4640/ 33331	0.071336206896552	6.5458654935931E-19	1.7670266360614E-16	gene-AADAC;gene-ACE2;gene-ACOD1;gene-ACVR1C;gene-ADM;gene-ADM2;gene-ADRB2;gene-ADTRP;gene-AHR;gene-AKAP12;gene-ANG;gene-ANGPT4;gene-APOE;gene-AREG;gene-ARID3A;gene-ARID3B;gene-ARNT2;gene-ARRDC4;gene-ATF3;gene-BAMBI;gene-BBC3;gene-BDNF;gene-BIRC3;gene-BMP2;gene-BMP6;gene-BNC1;gene-BTC;gene-BTG2;gene-C1QTNF1;gene-C3;gene-C4BPB;gene-C5AR1;gene-C9orf72;gene-CASP1;gene-CASP9;gene-CCN1;gene-CCN2;gene-C…	AADAC;ACE2;ACOD1;ACVR1C;ADM;ADM2;ADRB2;ADTRP;AHR;AKAP12;ANG;ANGPT4;APOE;AREG;ARID3A;ARID3B;ARNT2;ARRDC4;ATF3;BAMBI;BBC3;BDNF;BIRC3;BMP2;BMP6;BNC1;BTC;BTG2;C1QTNF1;C3;C4BPB;C5AR1;C9orf72;CASP1;CASP9;CCN1;CCN2;CCND2;CD24;CD274;CD55;CD83;CDH3;CDKN1A;CEMIP;CFLAR;CFLAR-AS1;CITED2;CLCF1;CNOT3;COL1A1;CREB3L3;CREB5;CREM;CSF2;CSF3;CSNK1E;CSRNP1;CXCL10;CXCL17;CXCL8;CXCR4;DAB2;DACT1;DAGLB;DDIT3;DDR2;DGAT2;D…
224	GO:0002682	BP	regulation of immune system process	224/ 1488	2753/ 33331	0.081365782782419	6.730064680606E-19	1.7843083984457E-16	gene-ACOD1;gene-ADM;gene-ADM2;gene-ADRB2;gene-ADTRP;gene-AHR;gene-APOD;gene-APOE;gene-ARG2;gene-BIRC3;gene-BST2;gene-C1R;gene-C1R-2;gene-C1S;gene-C2-3;gene-C3;gene-C4BPB;gene-C4B_2;gene-C5AR1;gene-CACNB4;gene-CCL20;gene-CCL28;gene-CCN3;gene-CD22;gene-CD24;gene-CD274;gene-CD55;gene-CD68;gene-CD83;gene-CDKN1A;gene-CEACAM1;gene-CFB-2;gene-CFB-3;gene-CFB-5;gene-CFB-7;gene-CLCF1;gene-CLEC2B;gene-COL1A…	ACOD1;ADM;ADM2;ADRB2;ADTRP;AHR;APOD;APOE;ARG2;BIRC3;BST2;C1R;C1R-2;C1S;C2;C3;C4BPB;C4B_2;C5AR1;CACNB4;CCL20;CCL28;CCN3;CD22;CD24;CD274;CD55;CD68;CD83;CDKN1A;CEACAM1;CFB;CFB;CFB;CFB;CLCF1;CLEC2B;COL1A1;CSF2;CSF3;CTSS;CXCL10;CXCL17;CXCL6;CXCL8;DDX60;DHX36;DNASE1L3;DUSP1;EBI3;ECM1;EDN2;EGR3;EREG;ESR1;ETS1;F2RL1;FBN1;FOS;FSTL3;FYB1;GAB2;GATA6;GBP1;GBP5;GCSAM;GGT8P;GLP2R;GPR176;HERC5;HLA-A;HLA-A;HLA-B…
137	GO:0009628	BP	response to abiotic stimulus	137/ 1488	1372/ 33331	0.099854227405248	9.8806435844618E-19	2.5736476368159E-16	gene-ADM;gene-ADRB2;gene-ADSS1;gene-AEN;gene-AKAP12;gene-ANG;gene-ANGPT4;gene-ANGPTL4;gene-ANKRD1;gene-ARNT2;gene-ATP1A2;gene-ATP1B1;gene-BBC3;gene-BEST1;gene-BHLHE40;gene-BMP2;gene-BMP6;gene-BRSK1;gene-BTG2;gene-CACNB4;gene-CARD16;gene-CASP1;gene-CASP9;gene-CCN2;gene-CCND2;gene-CD24;gene-CDKN1A;gene-CFLAR;gene-CFLAR-AS1;gene-CITED2;gene-CNGB1;gene-COL1A1;gene-CPEB2;gene-CPEB4;gene-CTSS;gene-CXCL…	ADM;ADRB2;ADSS1;AEN;AKAP12;ANG;ANGPT4;ANGPTL4;ANKRD1;ARNT2;ATP1A2;ATP1B1;BBC3;BEST1;BHLHE40;BMP2;BMP6;BRSK1;BTG2;CACNB4;CARD16;CASP1;CASP9;CCN2;CCND2;CD24;CDKN1A;CFLAR;CFLAR-AS1;CITED2;CNGB1;COL1A1;CPEB2;CPEB4;CTSS;CXCL10;CXCR4;CYP2R1;CZ1P-ASNS;DHX36;DRGX;DUSP1;EDN1;EEF1A2;EGR1;ETS1;FGF1;FOS;FOSB;FOSL1;FOXO1;GADD45A;GATA4;GATA6;GJA1;GMPR;HRH1;HSPA6;ICAM1;IL12A;IL1A;IL1B;ITGA2;ITPR1;IVL;JUN;JUND;K…
91	GO:0009888	BP	tissue development	91/ 1488	734/ 33331	0.12397820163488	1.3521543300721E-18	3.4612819549278E-16	gene-ADAMTS9;gene-ADM;gene-AMTN;gene-AQP11;gene-ARG2;gene-BMP2;gene-BMPER;gene-BNC1;gene-C3;gene-CACNB4;gene-CCN2;gene-CDSN-6;gene-CFLAR;gene-CFLAR-AS1;gene-CITED2;gene-COL1A1;gene-COL7A1;gene-CSRP2;gene-CYP27B1;gene-DACT1;gene-DDR2;gene-DGAT2;gene-ECM1;gene-ENPP1;gene-FABP5P9;gene-FGF1;gene-FOXD1;gene-FOXO1;gene-GATA4-2;gene-GATA6;gene-GJA1;gene-GJB2;gene-GJC1;gene-GPCPD1;gene-HEG1;gene-HES7;gen…	ADAMTS9;ADM;AMTN;AQP11;ARG2;BMP2;BMPER;BNC1;C3;CACNB4;CCN2;CDSN;CFLAR;CFLAR-AS1;CITED2;COL1A1;COL7A1;CSRP2;CYP27B1;DACT1;DDR2;DGAT2;ECM1;ENPP1;FABP5P9;FGF1;FOXD1;FOXO1;GATA4;GATA6;GJA1;GJB2;GJC1;GPCPD1;HEG1;HES7;IRX3;JAG1;JUNB;KRT15;KRT6A;KRT6B;KRT6C;LAMA1;LAMA2;LAMA3;LAMB3;LAMC2;LIF;LOX;MFSD2A;MMP13;MSC;MSX1;MYH15;MYOM2;NEURL1;NOG;PAX8;PGM5P2;PHEX;PPARGC1A;PTGS2;PTHLH;RBM24;RBP4;RGS4;RXFP1;SBNO2…
186	GO:1902531	BP	regulation of intracellular signal transduction	186/ 1488	2139/ 33331	0.08695652173913	1.3874705302828E-18	3.4914872818828E-16	gene-ABCA1;gene-ABL2;gene-ACKR3;gene-ADRB2;gene-AKAP12;gene-ANKRD1;gene-AREG;gene-ARHGAP22;gene-ARHGAP42;gene-ARHGEF26;gene-ARHGEF26-2;gene-ATF3;gene-BBC3;gene-BIRC3;gene-BMP2;gene-BMPER;gene-BST2;gene-BTC;gene-C1QTNF1;gene-C5AR1;gene-C9orf72;gene-CARD16;gene-CASP1;gene-CCL20;gene-CCL26;gene-CCL3L1;gene-CCN1;gene-CCN2;gene-CCN3;gene-CD22;gene-CD24;gene-CEACAM1;gene-CFLAR;gene-CFLAR-AS1;gene-CSF3;…	ABCA1;ABL2;ACKR3;ADRB2;AKAP12;ANKRD1;AREG;ARHGAP22;ARHGAP42;ARHGEF26;ARHGEF26-2;ATF3;BBC3;BIRC3;BMP2;BMPER;BST2;BTC;C1QTNF1;C5AR1;C9orf72;CARD16;CASP1;CCL20;CCL26;CCL3L1;CCN1;CCN2;CCN3;CD22;CD24;CEACAM1;CFLAR;CFLAR-AS1;CSF3;DACT1;DDIT3;DDX60;DGKD;DHX36;DKK1;DLC1;DLC1;DUSP1;DUSP4;DYRK3;ECM1;EDN1;EGF;EPS8L3;ERBB4;EREG;ESR1;F2RL1;FGF1;FGF5;FGFR4;FHL2;FOXO1;GAB2;GADD45A;GATA4;GBP1;GDF15;GNAI1;GNG12-A…
267	GO:0065009	BP	regulation of molecular function	267/ 1488	3519/ 33331	0.075873827791986	1.9394044323401E-18	4.7990562678255E-16	gene-ABL2;gene-ACE2;gene-ACOD1;gene-ACVR1C;gene-ADRB2;gene-ALS2CL;gene-ANG;gene-ANGPTL4;gene-AOC3;gene-AREG;gene-ARHGAP20;gene-ARHGAP22;gene-ARHGAP42;gene-ARHGEF26;gene-ARHGEF26-2;gene-ARRDC4;gene-ATP1A2;gene-ATP1B1;gene-BAMBI;gene-BBC3;gene-BDNF;gene-BHLHE40;gene-BIRC3;gene-BMP2;gene-BTC;gene-C5AR1;gene-C9orf72;gene-CACNB4;gene-CARD16;gene-CASP1;gene-CASP9;gene-CCL20;gene-CCL26;gene-CCL3L1;gene-…	ABL2;ACE2;ACOD1;ACVR1C;ADRB2;ALS2CL;ANG;ANGPTL4;AOC3;AREG;ARHGAP20;ARHGAP22;ARHGAP42;ARHGEF26;ARHGEF26-2;ARRDC4;ATP1A2;ATP1B1;BAMBI;BBC3;BDNF;BHLHE40;BIRC3;BMP2;BTC;C5AR1;C9orf72;CACNB4;CARD16;CASP1;CASP9;CCL20;CCL26;CCL3L1;CCL5;CCN1;CCN2;CCND2;CCNG2;CD24;CDH3;CDKL5;CDKN1A;CEACAM1;CEMIP;CFLAR;CFLAR-AS1;CLTRN;CNIH2;CPEB2;CSF3;CSNK1E;CSTA;CTSS;CYGB;CYP27B1;DAB2;DACT1;DDIT3;DDR2;DIRAS3;DKK1;DLC1;DLC…
66	GO:0002237	BP	response to molecule of bacterial origin	66/ 1488	443/ 33331	0.1489841986456	8.3187772039694E-18	2.0018622500501E-15	gene-ABCA1;gene-ACOD1;gene-ADM;gene-AKAP12;gene-ANKRD1;gene-C4B_2;gene-C5AR1;gene-CARD16;gene-CASP1;gene-CASP9;gene-CD24;gene-CD274;gene-CD68;gene-CMPK2;gene-CSF2;gene-CSF3;gene-CXCL1;gene-CXCL10;gene-CXCL11;gene-CXCL2;gene-CXCL3;gene-CXCL5;gene-CXCL6;gene-CXCL8;gene-CYP27B1;gene-DMBT1;gene-FOS;gene-GGT8P;gene-GJA1;gene-GJB2;gene-HDAC5;gene-HMGB2P1;gene-ICAM1;gene-IDO1;gene-IL12A;gene-IL1A;gene-I…	ABCA1;ACOD1;ADM;AKAP12;ANKRD1;C4B_2;C5AR1;CARD16;CASP1;CASP9;CD24;CD274;CD68;CMPK2;CSF2;CSF3;CXCL1;CXCL10;CXCL11;CXCL2;CXCL3;CXCL5;CXCL6;CXCL8;CYP27B1;DMBT1;FOS;GGT8P;GJA1;GJB2;HDAC5;HMGB2P1;ICAM1;IDO1;IL12A;IL1A;IL1B;IL24;IL36G;IL36RN;IRAK3;JUND;LOC124909407;MAOB;MAPK8;NFKB2;NLRP3;NOCT;NR1D1;NR4A1;PCK1;PTGER4;REN;S100A9;SBNO2;SBNO2-2;SELENOS;SERPINE1;THBD;TICAM1;TLR4;TNF;TRIB1;WFDC21P;ZC3H12A;ZF…
186	GO:0051049	BP	regulation of transport	186/ 1488	2180/ 33331	0.085321100917431	8.3596322154715E-18	2.0018622500501E-15	gene-ABCA1;gene-ABCA12;gene-ABCB11;gene-ABL2;gene-ACE2;gene-ACSL5;gene-ACVR1C;gene-ADRB2;gene-ADTRP;gene-ANG;gene-ANKRD1;gene-APOD;gene-ATP1A2;gene-ATP1B1;gene-ATP2B1;gene-BBC3;gene-BEST1;gene-BMP2;gene-BMP6;gene-BST2;gene-BTBD9;gene-C1QTNF1;gene-C2-3;gene-C3;gene-C4B_2;gene-CACNB4;gene-CATSPER1;gene-CCN3;gene-CD22;gene-CDH3;gene-CEACAM1;gene-CEMIP;gene-CLTRN;gene-CNIH2;gene-CTSS;gene-CXCL10;gene…	ABCA1;ABCA12;ABCB11;ABL2;ACE2;ACSL5;ACVR1C;ADRB2;ADTRP;ANG;ANKRD1;APOD;ATP1A2;ATP1B1;ATP2B1;BBC3;BEST1;BMP2;BMP6;BST2;BTBD9;C1QTNF1;C2;C3;C4B_2;CACNB4;CATSPER1;CCN3;CD22;CDH3;CEACAM1;CEMIP;CLTRN;CNIH2;CTSS;CXCL10;CXCL11;CXCR4;DAB2;DGKD;DKK1;DNM3;DOC2A;DOCK2;EDN1;EGF;ENPP1;F2RL1;FABP3;FABP5P9;FEZ1;FFAR1;FGF13;GAB2;GALR2;GEM;GJA1;GNG12-AS1;GRM7;HLA-F;HLA-F;HLA-F;HLA-F;HLA-F;ICA1;ICAM1;IFI27;IFI27;I…
62	GO:0032496	BP	response to lipopolysaccharide	62/ 1488	398/ 33331	0.15577889447236	9.1030284470058E-18	2.1452803706777E-15	gene-ABCA1;gene-ACOD1;gene-ADM;gene-AKAP12;gene-ANKRD1;gene-C5AR1;gene-CARD16;gene-CASP1;gene-CASP9;gene-CD274;gene-CD68;gene-CMPK2;gene-CSF2;gene-CSF3;gene-CXCL1;gene-CXCL10;gene-CXCL11;gene-CXCL2;gene-CXCL3;gene-CXCL5;gene-CXCL6;gene-CXCL8;gene-CYP27B1;gene-FOS;gene-GGT8P;gene-GJA1;gene-GJB2;gene-HDAC5;gene-HMGB2P1;gene-ICAM1;gene-IDO1;gene-IL12A;gene-IL1A;gene-IL1B;gene-IL24;gene-IL36G;gene-IL…	ABCA1;ACOD1;ADM;AKAP12;ANKRD1;C5AR1;CARD16;CASP1;CASP9;CD274;CD68;CMPK2;CSF2;CSF3;CXCL1;CXCL10;CXCL11;CXCL2;CXCL3;CXCL5;CXCL6;CXCL8;CYP27B1;FOS;GGT8P;GJA1;GJB2;HDAC5;HMGB2P1;ICAM1;IDO1;IL12A;IL1A;IL1B;IL24;IL36G;IL36RN;IRAK3;JUND;MAOB;MAPK8;NFKB2;NLRP3;NOCT;NR1D1;NR4A1;PCK1;PTGER4;REN;S100A9;SBNO2;SBNO2-2;SELENOS;SERPINE1;THBD;TICAM1;TLR4;TNF;TRIB1;WFDC21P;ZC3H12A;ZFP36
166	GO:0071310	BP	cellular response to organic substance	166/ 1488	1860/ 33331	0.089247311827957	9.6723148062718E-18	2.2438259051362E-15	gene-ABCA1;gene-ABL2;gene-ACOD1;gene-ACVR1C;gene-ADAMTS12;gene-ADRB2;gene-ADTRP;gene-AHR;gene-AKAP12;gene-ANKRD1;gene-ARID5A;gene-ATP1A2;gene-BMP2;gene-BMP6;gene-BRINP2;gene-CACNB4;gene-CARD16;gene-CASP1;gene-CASP9;gene-CCL20;gene-CCL26;gene-CCL3L1;gene-CD274;gene-CD68;gene-CEACAM1;gene-CFLAR;gene-CFLAR-AS1;gene-CMPK2;gene-COL16A1;gene-COL1A1;gene-COL4A6;gene-CPEB2;gene-CPEB4;gene-CSF2;gene-CSF3;…	ABCA1;ABL2;ACOD1;ACVR1C;ADAMTS12;ADRB2;ADTRP;AHR;AKAP12;ANKRD1;ARID5A;ATP1A2;BMP2;BMP6;BRINP2;CACNB4;CARD16;CASP1;CASP9;CCL20;CCL26;CCL3L1;CD274;CD68;CEACAM1;CFLAR;CFLAR-AS1;CMPK2;COL16A1;COL1A1;COL4A6;CPEB2;CPEB4;CSF2;CSF3;CSNK1E;CTSS;CXCL1;CXCL10;CXCL11;CXCL2;CXCL3;CXCL5;CXCL6;CXCL8;CXCR4;CYP11A1;CZ1P-ASNS;DGAT2;DLL4;DUSP1;EGR1;EGR3;ENPP1;ERBB4;ESR1;FBN1;FBXO32;FEZ1;FOS;FOSB;FOXO1;GATA4;GATA6;G…
206	GO:0030154	BP	cell differentiation	206/ 1488	2521/ 33331	0.081713605712019	1.431138244811E-17	3.268939926263E-15	gene-ACKR3;gene-ACVR1C;gene-ADM;gene-ADRB2;gene-ALOXE3;gene-ANG;gene-ANKRD1;gene-ANOS1;gene-ARHGAP22;gene-ARL4A;gene-ASB2;gene-ASB2-2;gene-ATF3;gene-BMP2;gene-BMP6;gene-BNC1;gene-BRSK1;gene-BTG2;gene-CASP9;gene-CATSPER1;gene-CCN1;gene-CCN2;gene-CCN3;gene-CD24;gene-CDSN-6;gene-CHAC1;gene-CITED2;gene-CLCF1;gene-CNOT3-7;gene-COL1A1;gene-COL7A1;gene-CREM;gene-CSF2;gene-CSF3;gene-CSTA;gene-CXCL17;gene…	ACKR3;ACVR1C;ADM;ADRB2;ALOXE3;ANG;ANKRD1;ANOS1;ARHGAP22;ARL4A;ASB2;ASB2-2;ATF3;BMP2;BMP6;BNC1;BRSK1;BTG2;CASP9;CATSPER1;CCN1;CCN2;CCN3;CD24;CDSN;CHAC1;CITED2;CLCF1;CNOT3;COL1A1;COL7A1;CREM;CSF2;CSF3;CSTA;CXCL17;CXCR4;CYP24A1;DAB2;DAGLB;DIO2;DLL4;DLX2;DMBT1;DYRK3;EGR1;EN1;ENPP1;ERBB4;EREG;ESR1;ETS1;F2RL1;FA2H;FABP3;FAT4;FGF1;FGF5;FOS;FOXD1;FOXO1;FST;FSTL3;FZD8;GAB2;GAB3;GATA4;GATA6;GJC1;HAS2;HDAC5…
77	GO:0006954	BP	inflammatory response	77/ 1488	594/ 33331	0.12962962962963	5.2731397651854E-17	1.1685120312494E-14	gene-ACOD1;gene-ADM;gene-AOC3;gene-BMP2;gene-BMP6;gene-C3;gene-C4B_2;gene-C5AR1;gene-CCL20;gene-CCL26;gene-CCL28;gene-CCL3L1;gene-CCL5-2;gene-CD68;gene-CHST2;gene-CXCL1;gene-CXCL10;gene-CXCL11;gene-CXCL2;gene-CXCL3;gene-CXCL5;gene-CXCL6;gene-CXCL8;gene-CXCR4;gene-ECM1;gene-FOS;gene-GBP5;gene-GJA1;gene-HDAC5;gene-HMGB2P1;gene-HRH1;gene-ICAM1;gene-IDO1;gene-IL18R1;gene-IL1A;gene-IL1B;gene-IL1R1;gen…	ACOD1;ADM;AOC3;BMP2;BMP6;C3;C4B_2;C5AR1;CCL20;CCL26;CCL28;CCL3L1;CCL5;CD68;CHST2;CXCL1;CXCL10;CXCL11;CXCL2;CXCL3;CXCL5;CXCL6;CXCL8;CXCR4;ECM1;FOS;GBP5;GJA1;HDAC5;HMGB2P1;HRH1;ICAM1;IDO1;IL18R1;IL1A;IL1B;IL1R1;IL1RAP;IL1RN;IL23A;IL31RA;IL36G;IL36RN;IL6;IL6R;KDM6B;KRT16;KRT16P2;LACC1;LY75;MAP2K3;NFKBIZ;NLRP3;OLR1;PLA2G4C;PTGER4;PTGS2;PTX3;RELB;S100A9;SAA1;SAA1-2;SAA2;SCN9A;SEMA7A;SEMA7A-2;SERPINA1;…
229	GO:0032268	BP	regulation of cellular protein metabolic process	229/ 1488	2954/ 33331	0.077522004062288	7.272082805412E-17	1.5877737266464E-14	gene-AASS;gene-ACVR1C;gene-ADRB2;gene-ADTRP;gene-ANG;gene-ANGPT4;gene-AQP11;gene-AREG;gene-ARRDC4;gene-ATF3;gene-BBC3;gene-BDNF;gene-BIRC3;gene-BMP2;gene-BMP6;gene-BMPER;gene-BTC;gene-BTG2;gene-C3;gene-C5AR1;gene-C9orf72;gene-CARD16;gene-CASP1;gene-CASP9;gene-CCN1;gene-CCN2;gene-CCND2;gene-CCNG2;gene-CD24;gene-CEACAM1;gene-CEMIP;gene-CFLAR;gene-CFLAR-AS1;gene-CHAC1;gene-CLCF1;gene-CNOT3-7;gene-CP…	AASS;ACVR1C;ADRB2;ADTRP;ANG;ANGPT4;AQP11;AREG;ARRDC4;ATF3;BBC3;BDNF;BIRC3;BMP2;BMP6;BMPER;BTC;BTG2;C3;C5AR1;C9orf72;CARD16;CASP1;CASP9;CCN1;CCN2;CCND2;CCNG2;CD24;CEACAM1;CEMIP;CFLAR;CFLAR-AS1;CHAC1;CLCF1;CNOT3;CPEB2;CPEB4;CSF2;CSF3;CSNK1E;CST4;CSTA;DAB2;DACT1;DDR2;DHX36;DIO2;DIRAS3;DKK1;DLC1;DLC1;DUSP1;ECM1;EDN1;EGF;EGR1;EIF5A2;ENPP1;ERBB4;EREG;FBN1;FGF1;FGF5;FGFR4;GADD45A;GDF15;GPRC5A;HBEGF;HEG1…
66	GO:0030198	BP	extracellular matrix organization	66/ 1488	464/ 33331	0.14224137931034	9.0808940687864E-17	1.9539715107141E-14	gene-ADAM12;gene-ADAMTS12;gene-ADAMTS16;gene-ADAMTS18;gene-ADAMTS6;gene-ADAMTS9;gene-ADAMTSL4;gene-CCN1;gene-COL16A1;gene-COL1A1;gene-COL28A1;gene-COL4A6;gene-COL7A1;gene-COL9A2;gene-CSGALNACT1;gene-CTSS;gene-DDR2;gene-EXT1;gene-FBLN5;gene-FBN1;gene-FBN2;gene-FMOD;gene-HAS2;gene-ITGA1;gene-ITGA2;gene-ITGAM;gene-ITGB8;gene-LAMA1;gene-LAMA2;gene-LAMA3;gene-LAMB3;gene-LAMC2;gene-LCP1;gene-LOC1249005…	ADAM12;ADAMTS12;ADAMTS16;ADAMTS18;ADAMTS6;ADAMTS9;ADAMTSL4;CCN1;COL16A1;COL1A1;COL28A1;COL4A6;COL7A1;COL9A2;CSGALNACT1;CTSS;DDR2;EXT1;FBLN5;FBN1;FBN2;FMOD;HAS2;ITGA1;ITGA2;ITGAM;ITGB8;LAMA1;LAMA2;LAMA3;LAMB3;LAMC2;LCP1;LOC124900513;LOX;LOXL2;LOXL4;MATN1-AS1;MFAP2;MFAP2;MFAP5;MMP1;MMP10;MMP13;MMP16;MMP19;MMP3;NFKB2;NID2;P4HA1;P4HA2;PLEC;PLOD2;PTX3;RECK;RXFP1;SERPINB5;SERPINE1;TNFRSF11B;TNXB;TNXB;T…
33	GO:0060337	BP	type I interferon signaling pathway	33/ 1488	127/ 33331	0.25984251968504	1.0698227022816E-16	2.2690939515394E-14	gene-BST2;gene-EGR1;gene-GBP2;gene-HLA-A-7;gene-HLA-A-8;gene-HLA-B;gene-HLA-B-2;gene-HLA-B-4;gene-HLA-B-5;gene-HLA-B-6;gene-HLA-C;gene-HLA-C-5;gene-HLA-F-2;gene-HLA-F-3;gene-HLA-F-4;gene-HLA-F-5;gene-HLA-F-7;gene-HLA-H;gene-IFI27;gene-IFI27-2;gene-IFI6;gene-IFITM1;gene-IFITM3;gene-IFNB1;gene-IRF6;gene-IRF7-2;gene-ISG15;gene-ISG20;gene-MX1;gene-OAS2;gene-OAS3;gene-RSAD2;gene-XAF1	BST2;EGR1;GBP2;HLA-A;HLA-A;HLA-B;HLA-B;HLA-B;HLA-B;HLA-B;HLA-C;HLA-C;HLA-F;HLA-F;HLA-F;HLA-F;HLA-F;HLA-H;IFI27;IFI27;IFI6;IFITM1;IFITM3;IFNB1;IRF6;IRF7;ISG15;ISG20;MX1;OAS2;OAS3;RSAD2;XAF1
66	GO:0043062	BP	extracellular structure organization	66/ 1488	466/ 33331	0.14163090128755	1.1306189258111E-16	2.3642674917631E-14	gene-ADAM12;gene-ADAMTS12;gene-ADAMTS16;gene-ADAMTS18;gene-ADAMTS6;gene-ADAMTS9;gene-ADAMTSL4;gene-CCN1;gene-COL16A1;gene-COL1A1;gene-COL28A1;gene-COL4A6;gene-COL7A1;gene-COL9A2;gene-CSGALNACT1;gene-CTSS;gene-DDR2;gene-EXT1;gene-FBLN5;gene-FBN1;gene-FBN2;gene-FMOD;gene-HAS2;gene-ITGA1;gene-ITGA2;gene-ITGAM;gene-ITGB8;gene-LAMA1;gene-LAMA2;gene-LAMA3;gene-LAMB3;gene-LAMC2;gene-LCP1;gene-LOC1249005…	ADAM12;ADAMTS12;ADAMTS16;ADAMTS18;ADAMTS6;ADAMTS9;ADAMTSL4;CCN1;COL16A1;COL1A1;COL28A1;COL4A6;COL7A1;COL9A2;CSGALNACT1;CTSS;DDR2;EXT1;FBLN5;FBN1;FBN2;FMOD;HAS2;ITGA1;ITGA2;ITGAM;ITGB8;LAMA1;LAMA2;LAMA3;LAMB3;LAMC2;LCP1;LOC124900513;LOX;LOXL2;LOXL4;MATN1-AS1;MFAP2;MFAP2;MFAP5;MMP1;MMP10;MMP13;MMP16;MMP19;MMP3;NFKB2;NID2;P4HA1;P4HA2;PLEC;PLOD2;PTX3;RECK;RXFP1;SERPINB5;SERPINE1;TNFRSF11B;TNXB;TNXB;T…
76	GO:0030335	BP	positive regulation of cell migration	76/ 1488	590/ 33331	0.12881355932203	1.2017232805765E-16	2.4780535481555E-14	gene-ACKR3;gene-AKAP12;gene-ANGPT4;gene-BMP2;gene-C5AR1;gene-CCL20;gene-CCL26;gene-CCN1;gene-CD274;gene-CEMIP;gene-COL1A1;gene-CXCL10;gene-CXCL17;gene-CXCL8;gene-CXCR4;gene-DAB2;gene-DDR2;gene-EDN1;gene-EDN2;gene-EGF;gene-ETS1;gene-F2RL1;gene-FBXO31;gene-FGF1;gene-HAS2;gene-HBEGF;gene-ICAM1;gene-IGF1R;gene-IL12A;gene-IL1B;gene-IL1R1;gene-IL23A;gene-IL6R;gene-IRS2;gene-ITGA2;gene-ITGB3;gene-JCAD;g…	ACKR3;AKAP12;ANGPT4;BMP2;C5AR1;CCL20;CCL26;CCN1;CD274;CEMIP;COL1A1;CXCL10;CXCL17;CXCL8;CXCR4;DAB2;DDR2;EDN1;EDN2;EGF;ETS1;F2RL1;FBXO31;FGF1;HAS2;HBEGF;ICAM1;IGF1R;IL12A;IL1B;IL1R1;IL23A;IL6R;IRS2;ITGA2;ITGB3;JCAD;JUN;KITLG;LAMC2;LOC112268252;LOC124900513;LOC124904015;MAP2K3;MYADM;MYLK;NEDD9;NR4A3;NUS1P1;OXSR1;PTGS2;RELN;RHOB;S1PR1;SEMA3B;SEMA3C;SEMA5A;SEMA7A;SEMA7A-2;SERPINB3;SERPINB4;SERPINE1;SM…
110	GO:1901701	BP	cellular response to oxygen-containing compound	110/ 1488	1054/ 33331	0.10436432637571	1.3557589861107E-16	2.7573909132584E-14	gene-ABCA1;gene-ABL2;gene-ACOD1;gene-ADRB2;gene-AHR;gene-ANKRD1;gene-BRINP2;gene-CARD16;gene-CASP1;gene-CASP9;gene-CD274;gene-CD68;gene-CEACAM1;gene-CFLAR;gene-CFLAR-AS1;gene-CMPK2;gene-COL16A1;gene-COL1A1;gene-COL4A6;gene-CPEB2;gene-CPEB4;gene-CSF2;gene-CSF3;gene-CXCL1;gene-CXCL10;gene-CXCL11;gene-CXCL2;gene-CXCL3;gene-CXCL5;gene-CXCL6;gene-CXCL8;gene-CYP11A1-2;gene-DGAT2;gene-DHX36-2;gene-EGR1;…	ABCA1;ABL2;ACOD1;ADRB2;AHR;ANKRD1;BRINP2;CARD16;CASP1;CASP9;CD274;CD68;CEACAM1;CFLAR;CFLAR-AS1;CMPK2;COL16A1;COL1A1;COL4A6;CPEB2;CPEB4;CSF2;CSF3;CXCL1;CXCL10;CXCL11;CXCL2;CXCL3;CXCL5;CXCL6;CXCL8;CYP11A1;DGAT2;DHX36;EGR1;ENPP1;ESR1;ETS1;FBN1;FBXO32;FOS;FOXO1;GATA4;GJB2;GNAI1;HDAC5;HMGB2P1;ICAM1;IGF1R;IL1A;IL1B;IL24;IL36G;IL36RN;INHBA;IRS2;ITGA2;JUN;KDM6B;KLF11;KLF2;KLF4;LOC112268252;MAP1B;MAPK8;MM…
66	GO:0045229	BP	external encapsulating structure organization	66/ 1488	468/ 33331	0.14102564102564	1.4056892350073E-16	2.8203064962369E-14	gene-ADAM12;gene-ADAMTS12;gene-ADAMTS16;gene-ADAMTS18;gene-ADAMTS6;gene-ADAMTS9;gene-ADAMTSL4;gene-CCN1;gene-COL16A1;gene-COL1A1;gene-COL28A1;gene-COL4A6;gene-COL7A1;gene-COL9A2;gene-CSGALNACT1;gene-CTSS;gene-DDR2;gene-EXT1;gene-FBLN5;gene-FBN1;gene-FBN2;gene-FMOD;gene-HAS2;gene-ITGA1;gene-ITGA2;gene-ITGAM;gene-ITGB8;gene-LAMA1;gene-LAMA2;gene-LAMA3;gene-LAMB3;gene-LAMC2;gene-LCP1;gene-LOC1249005…	ADAM12;ADAMTS12;ADAMTS16;ADAMTS18;ADAMTS6;ADAMTS9;ADAMTSL4;CCN1;COL16A1;COL1A1;COL28A1;COL4A6;COL7A1;COL9A2;CSGALNACT1;CTSS;DDR2;EXT1;FBLN5;FBN1;FBN2;FMOD;HAS2;ITGA1;ITGA2;ITGAM;ITGB8;LAMA1;LAMA2;LAMA3;LAMB3;LAMC2;LCP1;LOC124900513;LOX;LOXL2;LOXL4;MATN1-AS1;MFAP2;MFAP2;MFAP5;MMP1;MMP10;MMP13;MMP16;MMP19;MMP3;NFKB2;NID2;P4HA1;P4HA2;PLEC;PLOD2;PTX3;RECK;RXFP1;SERPINB5;SERPINE1;TNFRSF11B;TNXB;TNXB;T…
116	GO:0001817	BP	regulation of cytokine production	116/ 1488	1140/ 33331	0.10175438596491	1.5677756928863E-16	3.1035687616378E-14	gene-ACE2;gene-ACOD1;gene-AKAP12;gene-APOD;gene-ARG2;gene-ATP2B1;gene-BST2;gene-C3;gene-C5AR1;gene-CARD16;gene-CASP1;gene-CD24;gene-CD274;gene-CD55;gene-CD83;gene-CDH3;gene-CEACAM1;gene-CSF2;gene-CXCL17;gene-CXCL6;gene-DDIT3;gene-DHX36-2;gene-EBI3;gene-EGR1;gene-EREG;gene-F2RL1;gene-FFAR1;gene-GATA4-2;gene-GATA6;gene-GBP1;gene-GBP5;gene-HEG1;gene-HERC5;gene-HLA-A-7;gene-HLA-A-8;gene-HLA-B;gene-HL…	ACE2;ACOD1;AKAP12;APOD;ARG2;ATP2B1;BST2;C3;C5AR1;CARD16;CASP1;CD24;CD274;CD55;CD83;CDH3;CEACAM1;CSF2;CXCL17;CXCL6;DDIT3;DHX36;EBI3;EGR1;EREG;F2RL1;FFAR1;GATA4;GATA6;GBP1;GBP5;HEG1;HERC5;HLA-A;HLA-A;HLA-B;HLA-B;HLA-B;HLA-B;HLA-B;HLA-F;HLA-F;HLA-F;HLA-F;HLA-F;HMGB2P1;IDO1;IFNB1;IFNGR1;IFNL1;IFNL1-2;IL12A;IL18R1;IL1A;IL1B;IL1R1;IL1R2;IL1RAP;IL1RL1;IL23A;IL32;IL36RN;IL6R;INHBA;IRAK3;IRF7;ISG15;ITGB8;…
178	GO:0006952	BP	defense response	178/ 1488	2110/ 33331	0.08436018957346	1.8641934132438E-16	3.594503844991E-14	gene-ACOD1;gene-ADM;gene-ANG;gene-AOC3;gene-APOBEC3B;gene-ARG2;gene-ARID5A;gene-ATAD3B;gene-ATP1A2;gene-B2M;gene-BMP2;gene-BMP6;gene-BPIFA2;gene-BST2;gene-C1R;gene-C1R-2;gene-C1S;gene-C2-3;gene-C3;gene-C4BPB;gene-C4B_2;gene-C5AR1;gene-CCL20;gene-CCL26;gene-CCL28;gene-CCL3L1;gene-CCL5-2;gene-CD55;gene-CD68;gene-CD83;gene-CFB-2;gene-CFB-3;gene-CFB-5;gene-CFB-7;gene-CHST2;gene-CXCL1;gene-CXCL10;gene…	ACOD1;ADM;ANG;AOC3;APOBEC3B;ARG2;ARID5A;ATAD3B;ATP1A2;B2M;BMP2;BMP6;BPIFA2;BST2;C1R;C1R-2;C1S;C2;C3;C4BPB;C4B_2;C5AR1;CCL20;CCL26;CCL28;CCL3L1;CCL5;CD55;CD68;CD83;CFB;CFB;CFB;CFB;CHST2;CXCL1;CXCL10;CXCL11;CXCL2;CXCL3;CXCL5;CXCL6;CXCL8;CXCR4;DDX60;DEFB1;DEFB4A;DEFB4A-2;DEFB4B;DHX36;DMBT1;ECM1;F2RL1;FOS;FOSL1;GBP1;GBP2;GBP5;GJA1;GSDMB;GSDMC;HDAC5;HERC5;HLA-A;HLA-A;HLA-B;HLA-B;HLA-B;HLA-B;HLA-B;HMGB…
120	GO:0008284	BP	positive regulation of cell population proliferation	120/ 1488	1206/ 33331	0.099502487562189	1.992400933657E-16	3.7924585464109E-14	gene-ADM;gene-ANG;gene-AQP11;gene-AREG;gene-ARNT2;gene-ATF3;gene-BAMBI;gene-BMP2;gene-BMP6;gene-BNC1;gene-BST2;gene-BTC;gene-C5AR1;gene-CCL26;gene-CCN1;gene-CCN2;gene-CCND2;gene-CD24;gene-CD274;gene-CD55;gene-CDH3;gene-CDKN1A;gene-CFLAR;gene-CFLAR-AS1;gene-CLCF1;gene-CSF2;gene-CSF3;gene-CXCL10;gene-CXCL5;gene-DDR2;gene-DLL4;gene-EBI3;gene-ECM1;gene-EDN1;gene-EDN2;gene-EGF;gene-EGR1;gene-EGR3;gene…	ADM;ANG;AQP11;AREG;ARNT2;ATF3;BAMBI;BMP2;BMP6;BNC1;BST2;BTC;C5AR1;CCL26;CCN1;CCN2;CCND2;CD24;CD274;CD55;CDH3;CDKN1A;CFLAR;CFLAR-AS1;CLCF1;CSF2;CSF3;CXCL10;CXCL5;DDR2;DLL4;EBI3;ECM1;EDN1;EDN2;EGF;EGR1;EGR3;EGR4;EIF5A2;ERBB4;EREG;ESM1;ESR1;ETS1;FBXW4P1;FGF1;FGF5;FGFR4;FOSL1;FOSL2;GAB2;GATA6;GJA1;GLP2R;HAS2;HBEGF;HLA-A;HLA-A;HMGB2P1;IGF1R;IGF2;IL11;IL12A;IL1A;IL1B;IL23A;IL24;IL31RA;IL6R;IL7R;INSL4;I…
197	GO:0006955	BP	immune response	197/ 1488	2455/ 33331	0.080244399185336	5.0239840013438E-16	9.4419101858166E-14	gene-ACKR3;gene-ACKR4P1;gene-ACOD1;gene-ADM;gene-ANG;gene-APOBEC3B;gene-ARG2;gene-ARID5A;gene-ATAD3B;gene-B2M;gene-BACH2;gene-BACH2-2;gene-BMP6;gene-BPIFA2;gene-BST2;gene-C1R;gene-C1R-2;gene-C1S;gene-C2-3;gene-C3;gene-C4BPB;gene-C4B_2;gene-C5AR1;gene-CCL20;gene-CCL26;gene-CCL28;gene-CCL3L1;gene-CCL5-2;gene-CD274;gene-CD55;gene-CD68;gene-CD83;gene-CFB-2;gene-CFB-3;gene-CFB-5;gene-CFB-7;gene-CSF2;g…	ACKR3;ACKR4P1;ACOD1;ADM;ANG;APOBEC3B;ARG2;ARID5A;ATAD3B;B2M;BACH2;BACH2;BMP6;BPIFA2;BST2;C1R;C1R-2;C1S;C2;C3;C4BPB;C4B_2;C5AR1;CCL20;CCL26;CCL28;CCL3L1;CCL5;CD274;CD55;CD68;CD83;CFB;CFB;CFB;CFB;CSF2;CSF3;CTSS;CXCL1;CXCL10;CXCL11;CXCL2;CXCL3;CXCL5;CXCL6;CXCL8;CXCR4;DDX60;DEFB1;DEFB4A;DEFB4A-2;DEFB4B;DHX36;DMBT1;EBI3;ENDOU;ENPP1;ETS1;F2RL1;FYB1;GBP1;GBP2;GEM;GSDMB;GSDMC;HERC5;HLA-A;HLA-A;HLA-B;HLA-…
297	GO:0010604	BP	positive regulation of macromolecule metabolic process	297/ 1488	4228/ 33331	0.070245979186377	5.375340708329E-16	9.9759604370701E-14	gene-ACVR1C;gene-ADM2;gene-ADRB2;gene-ADTRP;gene-AHR;gene-AKAP12;gene-ANG;gene-ANGPT4;gene-AREG;gene-ARID3A;gene-ARID3B;gene-ARNT2;gene-ARRDC4;gene-ATF3;gene-BAMBI;gene-BBC3;gene-BDNF;gene-BIRC3;gene-BMP2;gene-BMP6;gene-BNC1;gene-BTC;gene-BTG2;gene-C1QTNF1;gene-C3;gene-C4BPB;gene-C5AR1;gene-CASP1;gene-CASP9;gene-CCN1;gene-CCN2;gene-CCND2;gene-CD24;gene-CD274;gene-CD55;gene-CD83;gene-CDH3;gene-CEM…	ACVR1C;ADM2;ADRB2;ADTRP;AHR;AKAP12;ANG;ANGPT4;AREG;ARID3A;ARID3B;ARNT2;ARRDC4;ATF3;BAMBI;BBC3;BDNF;BIRC3;BMP2;BMP6;BNC1;BTC;BTG2;C1QTNF1;C3;C4BPB;C5AR1;CASP1;CASP9;CCN1;CCN2;CCND2;CD24;CD274;CD55;CD83;CDH3;CEMIP;CFLAR;CFLAR-AS1;CITED2;CLCF1;COL1A1;CREB3L3;CREB5;CREM;CSF2;CSF3;CSNK1E;CSRNP1;CXCL10;CXCL17;CXCL8;DAB2;DACT1;DDIT3;DDR2;DHX36;DKK1;DLC1;DLC1;DLL4;DPF3;DRAP1;EBI3;EDN1;EGF;EGR1;EGR4;EIF5A…
78	GO:0051272	BP	positive regulation of cellular component movement	78/ 1488	638/ 33331	0.12225705329154	9.0015406836805E-16	1.6398949324287E-13	gene-ACKR3;gene-AKAP12;gene-ANGPT4;gene-BMP2;gene-C5AR1;gene-CCL20;gene-CCL26;gene-CCN1;gene-CD274;gene-CEMIP;gene-COL1A1;gene-CXCL10;gene-CXCL17;gene-CXCL8;gene-CXCR4;gene-DAB2;gene-DDR2;gene-DEFB1-2;gene-EDN1;gene-EDN2;gene-EGF;gene-ETS1;gene-F2RL1;gene-FBXO31;gene-FEZ1;gene-FGF1;gene-HAS2;gene-HBEGF;gene-ICAM1;gene-IGF1R;gene-IL12A;gene-IL1B;gene-IL1R1;gene-IL23A;gene-IL6R;gene-IRS2;gene-ITGA2…	ACKR3;AKAP12;ANGPT4;BMP2;C5AR1;CCL20;CCL26;CCN1;CD274;CEMIP;COL1A1;CXCL10;CXCL17;CXCL8;CXCR4;DAB2;DDR2;DEFB1;EDN1;EDN2;EGF;ETS1;F2RL1;FBXO31;FEZ1;FGF1;HAS2;HBEGF;ICAM1;IGF1R;IL12A;IL1B;IL1R1;IL23A;IL6R;IRS2;ITGA2;ITGB3;JCAD;JUN;KITLG;LAMC2;LOC112268252;LOC124900513;LOC124904015;MAP2K3;MYADM;MYLK;NEDD9;NR4A3;NUS1P1;OXSR1;PTGS2;RELN;RHOB;S1PR1;SEMA3B;SEMA3C;SEMA5A;SEMA7A;SEMA7A-2;SERPINB3;SERPINB4;…
77	GO:2000147	BP	positive regulation of cell motility	77/ 1488	625/ 33331	0.1232	9.0571418104099E-16	1.6398949324287E-13	gene-ACKR3;gene-AKAP12;gene-ANGPT4;gene-BMP2;gene-C5AR1;gene-CCL20;gene-CCL26;gene-CCN1;gene-CD274;gene-CEMIP;gene-COL1A1;gene-CXCL10;gene-CXCL17;gene-CXCL8;gene-CXCR4;gene-DAB2;gene-DDR2;gene-DEFB1-2;gene-EDN1;gene-EDN2;gene-EGF;gene-ETS1;gene-F2RL1;gene-FBXO31;gene-FGF1;gene-HAS2;gene-HBEGF;gene-ICAM1;gene-IGF1R;gene-IL12A;gene-IL1B;gene-IL1R1;gene-IL23A;gene-IL6R;gene-IRS2;gene-ITGA2;gene-ITGB…	ACKR3;AKAP12;ANGPT4;BMP2;C5AR1;CCL20;CCL26;CCN1;CD274;CEMIP;COL1A1;CXCL10;CXCL17;CXCL8;CXCR4;DAB2;DDR2;DEFB1;EDN1;EDN2;EGF;ETS1;F2RL1;FBXO31;FGF1;HAS2;HBEGF;ICAM1;IGF1R;IL12A;IL1B;IL1R1;IL23A;IL6R;IRS2;ITGA2;ITGB3;JCAD;JUN;KITLG;LAMC2;LOC112268252;LOC124900513;LOC124904015;MAP2K3;MYADM;MYLK;NEDD9;NR4A3;NUS1P1;OXSR1;PTGS2;RELN;RHOB;S1PR1;SEMA3B;SEMA3C;SEMA5A;SEMA7A;SEMA7A-2;SERPINB3;SERPINB4;SERPI…
149	GO:0009653	BP	anatomical structure morphogenesis	149/ 1488	1687/ 33331	0.088322465915827	1.3494008387897E-15	2.3913134463367E-13	gene-ACTBL2;gene-ADAMTS16;gene-ADAMTS9;gene-ADM;gene-AFF3;gene-AMTN;gene-ANKRD1;gene-APOE;gene-AQP6;gene-ARHGEF26;gene-ARHGEF26-2;gene-BDNF;gene-BMP2;gene-BRSK1;gene-CCN1;gene-CDSN-6;gene-CHST11;gene-CITED2;gene-COL1A1;gene-CPM;gene-CSRNP1;gene-CXCR4;gene-DACT1;gene-DCLK1;gene-DKK1;gene-DLC1;gene-DLC1-2;gene-DLL4;gene-DLX2;gene-EDN1;gene-EGF;gene-EN1;gene-ERBB4;gene-EREG;gene-ESR1;gene-FAT4;gene-…	ACTBL2;ADAMTS16;ADAMTS9;ADM;AFF3;AMTN;ANKRD1;APOE;AQP6;ARHGEF26;ARHGEF26-2;BDNF;BMP2;BRSK1;CCN1;CDSN;CHST11;CITED2;COL1A1;CPM;CSRNP1;CXCR4;DACT1;DCLK1;DKK1;DLC1;DLC1;DLL4;DLX2;EDN1;EGF;EN1;ERBB4;EREG;ESR1;FAT4;FBN1;FBN2;FBXW4P1;FEZ1;FGF1;FGF5;FLRT3;FOXD1;FST;GAS7;GATA4;GATA6;GCNT3;GJA1;HAS2;HEG1;HES7;IER3;IER3;IER3;IGF2;IL7R;INHBA;ITGA1;ITGA2;JAG1;JUN;KLF2;KRT16;KRT16P2;KRT17;KRT17P1;KRT17P2;KRT1…
158	GO:0042592	BP	homeostatic process	158/ 1488	1826/ 33331	0.086527929901424	1.3529354717605E-15	2.3913134463367E-13	gene-ABCA1;gene-ABCA12;gene-ABCB11;gene-ABL2;gene-ACKR3;gene-ACKR4P1;gene-ADM;gene-ADRB2;gene-ALOXE3;gene-ANG;gene-ANGPTL4;gene-APOE;gene-AQP11;gene-ATP1A2;gene-ATP1B1;gene-ATP2B1;gene-ATP6V0A4;gene-BBC3;gene-BMP6;gene-BTBD9;gene-C1QTNF1;gene-C5AR1;gene-CCL28;gene-CCL5-2;gene-CCN2;gene-CCN3;gene-CD24;gene-CD55;gene-CDH3;gene-CEMIP;gene-CLDN16;gene-CNGB1;gene-CST4;gene-CXCL10;gene-CXCL11;gene-CXCL…	ABCA1;ABCA12;ABCB11;ABL2;ACKR3;ACKR4P1;ADM;ADRB2;ALOXE3;ANG;ANGPTL4;APOE;AQP11;ATP1A2;ATP1B1;ATP2B1;ATP6V0A4;BBC3;BMP6;BTBD9;C1QTNF1;C5AR1;CCL28;CCL5;CCN2;CCN3;CD24;CD55;CDH3;CEMIP;CLDN16;CNGB1;CST4;CXCL10;CXCL11;CXCL6;CXCR4;CYP27B1;DDIT3;DGAT2;EDN1;EDN2;EGR1;ENPP1;F2RL1;FA2H;FABP3;FABP5P9;FBN1;FFAR1;FGFR4;FOXO1;GALR2;GATA4;GCKR;GJA1;HEPHL1;IBTK;IBTK;ICAM1;IFI6;IGF1R;IL1A;IL1B;IL31RA;IL7R;IRS2;IR…
143	GO:0010628	BP	positive regulation of gene expression	143/ 1488	1602/ 33331	0.089263420724095	2.1323517009272E-15	3.7245912592549E-13	gene-ADM2;gene-ADTRP;gene-AKAP12;gene-ATF3;gene-BMP2;gene-BMP6;gene-C1QTNF1;gene-C3;gene-C5AR1;gene-CASP1;gene-CCN2;gene-CD274;gene-CD55;gene-CD83;gene-CDH3;gene-CITED2;gene-CLCF1;gene-CSF2;gene-CXCL17;gene-CXCL8;gene-DDIT3;gene-DHX36-2;gene-DKK1;gene-DLL4;gene-EBI3;gene-EGF;gene-EGR1;gene-EIF5A2;gene-EREG;gene-ESR1;gene-ETS1;gene-F2RL1;gene-FGF1;gene-FGF5;gene-FGFR4;gene-FOXD1;gene-GATA4-2;gene-…	ADM2;ADTRP;AKAP12;ATF3;BMP2;BMP6;C1QTNF1;C3;C5AR1;CASP1;CCN2;CD274;CD55;CD83;CDH3;CITED2;CLCF1;CSF2;CXCL17;CXCL8;DDIT3;DHX36;DKK1;DLL4;EBI3;EGF;EGR1;EIF5A2;EREG;ESR1;ETS1;F2RL1;FGF1;FGF5;FGFR4;FOXD1;GATA4;GATA6;GBP5;GJA1;HEG1;HLA-A;HLA-A;HLA-F;HLA-F;HLA-F;HLA-F;HLA-F;HMGB2P1;IDO1;IFNGR1;IFNL1;IFNL1-2;IL12A;IL18R1;IL1A;IL1B;IL1R1;IL1RAP;IL1RL1;IL23A;IL32;IL36G;IL6R;IL7R;INHBA;IRF7;ISG15;ITGA2;ITGB…
77	GO:0040017	BP	positive regulation of locomotion	77/ 1488	644/ 33331	0.1195652173913	4.6425909495631E-15	7.9228215894441E-13	gene-ACKR3;gene-AKAP12;gene-ANGPT4;gene-BMP2;gene-C5AR1;gene-CCL20;gene-CCL26;gene-CCN1;gene-CD274;gene-CEMIP;gene-COL1A1;gene-CXCL10;gene-CXCL17;gene-CXCL8;gene-CXCR4;gene-DAB2;gene-DDR2;gene-DEFB1-2;gene-EDN1;gene-EDN2;gene-EGF;gene-ETS1;gene-F2RL1;gene-FBXO31;gene-FGF1;gene-HAS2;gene-HBEGF;gene-ICAM1;gene-IGF1R;gene-IL12A;gene-IL1B;gene-IL1R1;gene-IL23A;gene-IL6R;gene-IRS2;gene-ITGA2;gene-ITGB…	ACKR3;AKAP12;ANGPT4;BMP2;C5AR1;CCL20;CCL26;CCN1;CD274;CEMIP;COL1A1;CXCL10;CXCL17;CXCL8;CXCR4;DAB2;DDR2;DEFB1;EDN1;EDN2;EGF;ETS1;F2RL1;FBXO31;FGF1;HAS2;HBEGF;ICAM1;IGF1R;IL12A;IL1B;IL1R1;IL23A;IL6R;IRS2;ITGA2;ITGB3;JCAD;JUN;KITLG;LAMC2;LOC112268252;LOC124900513;LOC124904015;MAP2K3;MYADM;MYLK;NEDD9;NR4A3;NUS1P1;OXSR1;PTGS2;RELN;RHOB;S1PR1;SEMA3B;SEMA3C;SEMA5A;SEMA7A;SEMA7A-2;SERPINB3;SERPINB4;SERPI…
137	GO:0040011	BP	locomotion	137/ 1488	1521/ 33331	0.090072320841552	5.0404681771367E-15	8.5040717074941E-13	gene-ACKR3;gene-ACKR4P1;gene-ACTBL2;gene-ADAMTS12;gene-ADTRP;gene-ANG;gene-ANGPT4;gene-ANOS1;gene-ATP1A2;gene-ATP1B1;gene-BAMBI;gene-C5AR1;gene-CATSPER1;gene-CCL20;gene-CCL26;gene-CCL28;gene-CCL3L1;gene-CCN1;gene-CCN2;gene-CCN3;gene-CD24;gene-CDKL5;gene-CEACAM1;gene-CEACAM3;gene-COL1A1;gene-CORO6;gene-CXCL1;gene-CXCL10;gene-CXCL11;gene-CXCL17;gene-CXCL2;gene-CXCL3;gene-CXCL5;gene-CXCL6;gene-CXCL8…	ACKR3;ACKR4P1;ACTBL2;ADAMTS12;ADTRP;ANG;ANGPT4;ANOS1;ATP1A2;ATP1B1;BAMBI;C5AR1;CATSPER1;CCL20;CCL26;CCL28;CCL3L1;CCN1;CCN2;CCN3;CD24;CDKL5;CEACAM1;CEACAM3;COL1A1;CORO6;CXCL1;CXCL10;CXCL11;CXCL17;CXCL2;CXCL3;CXCL5;CXCL6;CXCL8;CXCR4;DCLK1;DEFB4A;DEFB4A-2;DEFB4B;DNAH17;DOCK2;DRGX;EDN2;EGR3;ENKUR;ERBB4;ETS1;F2RL1;FGF13;FGFR4;FLRT3;FOSL1;GPC4;HBEGF;HMGB2P1;HRH1;ICAM1;IL12A;IL6R;ITGA1;ITGA2;ITGAM;ITGB8…
50	GO:0005125	MF	cytokine activity	50/ 1488	306/ 33331	0.16339869281046	1.9325884865445E-15	1.1411935013045E-12	gene-AREG;gene-BMP2;gene-BMP6;gene-CCL20;gene-CCL26;gene-CCL28;gene-CCL3L1;gene-CCL5-2;gene-CLCF1;gene-CSF2;gene-CSF3;gene-CXCL1;gene-CXCL10;gene-CXCL11;gene-CXCL2;gene-CXCL3;gene-CXCL5;gene-CXCL6;gene-CXCL8;gene-EBI3;gene-EDN1;gene-GDF15;gene-IFNB1;gene-IFNL1;gene-IFNL1-2;gene-IL11;gene-IL12A;gene-IL1A;gene-IL1B;gene-IL1RN;gene-IL23A;gene-IL24;gene-IL32;gene-IL36G;gene-IL36RN;gene-IL6;gene-INHBA…	AREG;BMP2;BMP6;CCL20;CCL26;CCL28;CCL3L1;CCL5;CLCF1;CSF2;CSF3;CXCL1;CXCL10;CXCL11;CXCL2;CXCL3;CXCL5;CXCL6;CXCL8;EBI3;EDN1;GDF15;IFNB1;IFNL1;IFNL1-2;IL11;IL12A;IL1A;IL1B;IL1RN;IL23A;IL24;IL32;IL36G;IL36RN;IL6;INHBA;KITLG;LIF;LTB;LTB;NAMPTP1;NDP;TNF;TNFSF13B;TNFSF14;VEGFA;WNT2B;WNT7A;WNT9A
167	GO:0010647	BP	positive regulation of cell communication	167/ 1488	2012/ 33331	0.083001988071571	6.9498883167589E-15	1.1593819307744E-12	gene-ACKR3;gene-ADRB2;gene-AKAP12;gene-ANKRD1;gene-AREG;gene-ATF3;gene-BAMBI;gene-BBC3;gene-BDNF;gene-BIRC3;gene-BMP2;gene-BMP6;gene-BMPER;gene-BST2;gene-BTC;gene-C1QTNF1;gene-C3;gene-C5AR1;gene-CARD16;gene-CASP1;gene-CCL20;gene-CCL26;gene-CCL3L1;gene-CCN1;gene-CCN2;gene-CCN3;gene-CD24;gene-CDH3;gene-CFLAR;gene-CFLAR-AS1;gene-CITED2;gene-CLTRN;gene-COL1A1;gene-CSF3;gene-CSNK1E;gene-CXCR4;gene-CYP…	ACKR3;ADRB2;AKAP12;ANKRD1;AREG;ATF3;BAMBI;BBC3;BDNF;BIRC3;BMP2;BMP6;BMPER;BST2;BTC;C1QTNF1;C3;C5AR1;CARD16;CASP1;CCL20;CCL26;CCL3L1;CCN1;CCN2;CCN3;CD24;CDH3;CFLAR;CFLAR-AS1;CITED2;CLTRN;COL1A1;CSF3;CSNK1E;CXCR4;CYP27B1;DAB2;DACT1;DDIT3;DDX60;DGKD;DHX36;DKK1;DLL4;ECM1;EDN1;EGF;ERBB4;EREG;ESM1;EVC;F2RL1;FABP5P9;FFAR1;FGF1;FGF5;FGFR4;FOXD1;G0S2;GAB2;GADD45A;GATA4;GDF15;GJA1;GNG12-AS1;HBEGF;ICAM1;IFN…
122	GO:0031347	BP	regulation of defense response	122/ 1488	1296/ 33331	0.094135802469136	7.6469371285361E-15	1.2614897283042E-12	gene-ACE2;gene-ACOD1;gene-ADAMTS12;gene-ADM;gene-ADM2;gene-ADRB2;gene-APOE;gene-ARG2;gene-BIRC3;gene-C3;gene-CASP1;gene-CCN3;gene-CEACAM1;gene-CREB3L3;gene-CXCL17;gene-CXCL6;gene-DAGLB;gene-DNASE1L3;gene-EREG;gene-ESR1;gene-ETS1;gene-F2RL1;gene-GBP5;gene-GGT8P;gene-GJA1;gene-GLP2R;gene-GPR176;gene-HERC5;gene-HLA-A-7;gene-HLA-A-8;gene-HLA-B;gene-HLA-B-2;gene-HLA-B-4;gene-HLA-B-5;gene-HLA-B-6;gene-…	ACE2;ACOD1;ADAMTS12;ADM;ADM2;ADRB2;APOE;ARG2;BIRC3;C3;CASP1;CCN3;CEACAM1;CREB3L3;CXCL17;CXCL6;DAGLB;DNASE1L3;EREG;ESR1;ETS1;F2RL1;GBP5;GGT8P;GJA1;GLP2R;GPR176;HERC5;HLA-A;HLA-A;HLA-B;HLA-B;HLA-B;HLA-B;HLA-B;HLA-F;HLA-F;HLA-F;HLA-F;HLA-F;HMGB2P1;HTR7;IDO1;IFNB1;IFNGR1;IL12A;IL1B;IL1R1;IL1RL1;IL23A;IRAK3;IRF7;ISG15;ITGA2;KLRC2;LACC1;LHB;LOC112268252;LOC124903631;LOC124903879;LOC124904000;MICB;MMP3;…
155	GO:0009967	BP	positive regulation of signal transduction	155/ 1488	1817/ 33331	0.085305448541552	8.1766201524463E-15	1.3340470264107E-12	gene-ACKR3;gene-ADRB2;gene-AKAP12;gene-ANKRD1;gene-AREG;gene-ATF3;gene-BAMBI;gene-BBC3;gene-BDNF;gene-BIRC3;gene-BMP2;gene-BMP6;gene-BMPER;gene-BST2;gene-BTC;gene-C1QTNF1;gene-C3;gene-C5AR1;gene-CARD16;gene-CASP1;gene-CCL20;gene-CCL26;gene-CCL3L1;gene-CCN1;gene-CCN2;gene-CCN3;gene-CD24;gene-CDH3;gene-CFLAR;gene-CFLAR-AS1;gene-CITED2;gene-COL1A1;gene-CSF3;gene-CSNK1E;gene-CXCR4;gene-CYP27B1;gene-D…	ACKR3;ADRB2;AKAP12;ANKRD1;AREG;ATF3;BAMBI;BBC3;BDNF;BIRC3;BMP2;BMP6;BMPER;BST2;BTC;C1QTNF1;C3;C5AR1;CARD16;CASP1;CCL20;CCL26;CCL3L1;CCN1;CCN2;CCN3;CD24;CDH3;CFLAR;CFLAR-AS1;CITED2;COL1A1;CSF3;CSNK1E;CXCR4;CYP27B1;DAB2;DACT1;DDIT3;DDX60;DGKD;DHX36;DKK1;DLL4;ECM1;EDN1;EGF;ERBB4;EREG;ESM1;EVC;F2RL1;FABP5P9;FGF1;FGF5;FGFR4;FOXD1;G0S2;GAB2;GADD45A;GATA4;GDF15;GNG12-AS1;HBEGF;ICAM1;IFNB1;IFNL1;IFNL1-2;…
112	GO:0022610	BP	biological adhesion	112/ 1488	1143/ 33331	0.097987751531059	8.3326418805923E-15	1.3447253695778E-12	gene-ABL2;gene-ACE2;gene-ACKR3;gene-ADAM12;gene-ADAMTS12;gene-ADAMTS9;gene-AMTN;gene-ANOS1;gene-AOC3;gene-ATP1B1;gene-CCN1;gene-CCN2;gene-CCN3;gene-CD22;gene-CD24;gene-CDH3;gene-CDSN-6;gene-CEACAM1;gene-CLDN16;gene-CNTNAP3C;gene-COL16A1;gene-COL28A1;gene-COL4A6;gene-COL7A1;gene-CSTA;gene-DDR2;gene-DSG3;gene-FAT4;gene-FBLN5;gene-FBN1;gene-FEZ1;gene-FLRT3;gene-FOLR3;gene-FOLR3P1;gene-GPC4;gene-ICAM…	ABL2;ACE2;ACKR3;ADAM12;ADAMTS12;ADAMTS9;AMTN;ANOS1;AOC3;ATP1B1;CCN1;CCN2;CCN3;CD22;CD24;CDH3;CDSN;CEACAM1;CLDN16;CNTNAP3C;COL16A1;COL28A1;COL4A6;COL7A1;CSTA;DDR2;DSG3;FAT4;FBLN5;FBN1;FEZ1;FLRT3;FOLR3;FOLR3P1;GPC4;ICAM1;IGFN1;IL1B;IL1RAP;IL1RAPL1;IL32;ITGA1;ITGA2;ITGAM;ITGB3;ITGB8;KITLG;LAMA1;LAMA2;LAMA3;LAMB3;LAMC2;LOC100288929;LOC105378180;LOC112268252;LOC124900513;LOC124900576;LOC124903287;LOC1…
66	GO:0071396	BP	cellular response to lipid	66/ 1488	510/ 33331	0.12941176470588	1.0030843259777E-14	1.6013755900851E-12	gene-ABCA1;gene-ABL2;gene-ACOD1;gene-ADTRP;gene-AHR;gene-ANKRD1;gene-ATP1A2;gene-BRINP2;gene-CARD16;gene-CASP1;gene-CASP9;gene-CD274;gene-CD68;gene-CFLAR;gene-CFLAR-AS1;gene-CMPK2;gene-COL1A1;gene-CSF2;gene-CSF3;gene-CXCL1;gene-CXCL10;gene-CXCL11;gene-CXCL2;gene-CXCL3;gene-CXCL5;gene-CXCL6;gene-CXCL8;gene-DGAT2;gene-ESR1;gene-FBXO32;gene-FOXO1;gene-GJB2;gene-GNAI1;gene-HDAC5;gene-HMGB2P1;gene-ICA…	ABCA1;ABL2;ACOD1;ADTRP;AHR;ANKRD1;ATP1A2;BRINP2;CARD16;CASP1;CASP9;CD274;CD68;CFLAR;CFLAR-AS1;CMPK2;COL1A1;CSF2;CSF3;CXCL1;CXCL10;CXCL11;CXCL2;CXCL3;CXCL5;CXCL6;CXCL8;DGAT2;ESR1;FBXO32;FOXO1;GJB2;GNAI1;HDAC5;HMGB2P1;ICAM1;IL1A;IL1B;IL24;IL36G;IL36RN;INHBA;ITGA2;MAPK8;NKX3-1;NLRP3;NR1D1;PCK1;PDK4;PHEX;RORA;SBNO2;SBNO2-2;SELENOS;SERPINE1;SGK1;SOX9;STC1;TICAM1;TNF;USP8P1;USP8P1;WNT9A;ZC3H12A;ZFP36;Z…
198	GO:0010941	BP	regulation of cell death	198/ 1488	2544/ 33331	0.077830188679245	1.1499381818321E-14	1.8162906580491E-12	gene-ACKR3;gene-ACSL5;gene-ACVR1C;gene-ADAMTSL4;gene-ADM;gene-AKAP12;gene-ANGPT4;gene-ANGPTL4;gene-ANKRD1;gene-APOE;gene-ARG2;gene-ARHGEF26;gene-ARHGEF26-2;gene-ARNT2;gene-ATAD3B;gene-ATF3;gene-BBC3;gene-BCL2A1;gene-BDNF;gene-BIRC3;gene-BLOC1S5-TXNDC5;gene-BMP2;gene-BTC;gene-BTG1;gene-BTG2;gene-C5AR1;gene-CARD16;gene-CASP1;gene-CASP9;gene-CCN1;gene-CCN2;gene-CCN3;gene-CCND2;gene-CD274;gene-CDKN1A…	ACKR3;ACSL5;ACVR1C;ADAMTSL4;ADM;AKAP12;ANGPT4;ANGPTL4;ANKRD1;APOE;ARG2;ARHGEF26;ARHGEF26-2;ARNT2;ATAD3B;ATF3;BBC3;BCL2A1;BDNF;BIRC3;BLOC1S5-TXNDC5;BMP2;BTC;BTG1;BTG2;C5AR1;CARD16;CASP1;CASP9;CCN1;CCN2;CCN3;CCND2;CD274;CDKN1A;CDSN;CFLAR;CFLAR-AS1;CHST11;CITED2;CLCF1;CPEB4;CSF2;CSF3;CXCL10;CXCR4;CZ1P-ASNS;DAB2;DDIT3;DKK1;DLC1;DLC1;DUSP1;DYRK3;EEF1A2;EGR1;EGR3;EN1;ERBB4;ESR1;ETS1;F2RL1;FHL2;FOS;FOSL…
94	GO:0014070	BP	response to organic cyclic compound	94/ 1488	891/ 33331	0.10549943883277	1.2692175208757E-14	1.9835865823623E-12	gene-ABHD2;gene-ACOD1;gene-ADM;gene-ADTRP;gene-AHR;gene-ANKRD1;gene-ARNT2;gene-ATP1A2;gene-BMP2;gene-BMP6;gene-BTG2;gene-CASP1;gene-CASP9;gene-CATSPER1;gene-CCN2;gene-CD83;gene-CDKN1A;gene-CFLAR;gene-CFLAR-AS1;gene-COL1A1;gene-CXCL10;gene-CXCR4;gene-CYP24A1;gene-CYP27B1;gene-CZ1P-ASNS;gene-DHX36-2;gene-DUSP1;gene-EGR1;gene-EN1;gene-ESR1;gene-ETS1;gene-FBXO32;gene-FOS;gene-FOSB;gene-FOSL1;gene-FOX…	ABHD2;ACOD1;ADM;ADTRP;AHR;ANKRD1;ARNT2;ATP1A2;BMP2;BMP6;BTG2;CASP1;CASP9;CATSPER1;CCN2;CD83;CDKN1A;CFLAR;CFLAR-AS1;COL1A1;CXCL10;CXCR4;CYP24A1;CYP27B1;CZ1P-ASNS;DHX36;DUSP1;EGR1;EN1;ESR1;ETS1;FBXO32;FOS;FOSB;FOSL1;FOXO1;GGT8P;GJA1;GJB2;GLDC;GNAI1;HDAC5;HMGB2P1;HRH1;ICAM1;IFNB1;IL1B;IL1RN;INHBA;IRAK3;ITGA2;JUND;KLF2;KLF4;KYNU;LOC124900513;LOX;MAOB;MAP1B;MMP19;NAMPTP1;NFKBIA;NKX3-1;NLRP3;NR4A3;PAPP…
120	GO:0016477	BP	cell migration	120/ 1488	1272/ 33331	0.094339622641509	1.3153738609328E-14	2.0343078867989E-12	gene-ACKR3;gene-ACKR4P1;gene-ADAMTS12;gene-ADTRP;gene-ANG;gene-ANGPT4;gene-ATP1B1;gene-BAMBI;gene-C5AR1;gene-CCL20;gene-CCL26;gene-CCL28;gene-CCL3L1;gene-CCN1;gene-CCN2;gene-CCN3;gene-CD24;gene-CDKL5;gene-CEACAM1;gene-CEACAM3;gene-COL1A1;gene-CORO6;gene-CXCL1;gene-CXCL10;gene-CXCL11;gene-CXCL17;gene-CXCL2;gene-CXCL3;gene-CXCL5;gene-CXCL6;gene-CXCL8;gene-CXCR4;gene-DCLK1;gene-DEFB4A;gene-DEFB4A-2;…	ACKR3;ACKR4P1;ADAMTS12;ADTRP;ANG;ANGPT4;ATP1B1;BAMBI;C5AR1;CCL20;CCL26;CCL28;CCL3L1;CCN1;CCN2;CCN3;CD24;CDKL5;CEACAM1;CEACAM3;COL1A1;CORO6;CXCL1;CXCL10;CXCL11;CXCL17;CXCL2;CXCL3;CXCL5;CXCL6;CXCL8;CXCR4;DCLK1;DEFB4A;DEFB4A-2;DEFB4B;DRGX;EDN2;EGR3;ERBB4;F2RL1;FGF13;FGFR4;FLRT3;GPC4;HBEGF;HMGB2P1;HRH1;ICAM1;IL12A;IL6R;ITGA1;ITGA2;ITGAM;ITGB8;KITLG;KRT16;KRT16P2;LAMA3;LAMB3;LCP1;LOC100288929;LOC11226…
167	GO:0023056	BP	positive regulation of signaling	167/ 1488	2026/ 33331	0.082428430404738	1.3397840090651E-14	2.0506982662463E-12	gene-ACKR3;gene-ADRB2;gene-AKAP12;gene-ANKRD1;gene-AREG;gene-ATF3;gene-BAMBI;gene-BBC3;gene-BDNF;gene-BIRC3;gene-BMP2;gene-BMP6;gene-BMPER;gene-BST2;gene-BTC;gene-C1QTNF1;gene-C3;gene-C5AR1;gene-CARD16;gene-CASP1;gene-CCL20;gene-CCL26;gene-CCL3L1;gene-CCN1;gene-CCN2;gene-CCN3;gene-CD24;gene-CDH3;gene-CFLAR;gene-CFLAR-AS1;gene-CITED2;gene-CLTRN;gene-COL1A1;gene-CSF3;gene-CSNK1E;gene-CXCR4;gene-CYP…	ACKR3;ADRB2;AKAP12;ANKRD1;AREG;ATF3;BAMBI;BBC3;BDNF;BIRC3;BMP2;BMP6;BMPER;BST2;BTC;C1QTNF1;C3;C5AR1;CARD16;CASP1;CCL20;CCL26;CCL3L1;CCN1;CCN2;CCN3;CD24;CDH3;CFLAR;CFLAR-AS1;CITED2;CLTRN;COL1A1;CSF3;CSNK1E;CXCR4;CYP27B1;DAB2;DACT1;DDIT3;DDX60;DGKD;DHX36;DKK1;DLL4;ECM1;EDN1;EGF;ERBB4;EREG;ESM1;EVC;F2RL1;FABP5P9;FFAR1;FGF1;FGF5;FGFR4;FOXD1;G0S2;GAB2;GADD45A;GATA4;GDF15;GJA1;GNG12-AS1;HBEGF;ICAM1;IFN…
111	GO:0007155	BP	cell adhesion	111/ 1488	1139/ 33331	0.097453906935909	1.387274298799E-14	2.1017205626804E-12	gene-ABL2;gene-ACKR3;gene-ADAM12;gene-ADAMTS12;gene-ADAMTS9;gene-AMTN;gene-ANOS1;gene-AOC3;gene-ATP1B1;gene-CCN1;gene-CCN2;gene-CCN3;gene-CD22;gene-CD24;gene-CDH3;gene-CDSN-6;gene-CEACAM1;gene-CLDN16;gene-CNTNAP3C;gene-COL16A1;gene-COL28A1;gene-COL4A6;gene-COL7A1;gene-CSTA;gene-DDR2;gene-DSG3;gene-FAT4;gene-FBLN5;gene-FBN1;gene-FEZ1;gene-FLRT3;gene-FOLR3;gene-FOLR3P1;gene-GPC4;gene-ICAM1;gene-IGF…	ABL2;ACKR3;ADAM12;ADAMTS12;ADAMTS9;AMTN;ANOS1;AOC3;ATP1B1;CCN1;CCN2;CCN3;CD22;CD24;CDH3;CDSN;CEACAM1;CLDN16;CNTNAP3C;COL16A1;COL28A1;COL4A6;COL7A1;CSTA;DDR2;DSG3;FAT4;FBLN5;FBN1;FEZ1;FLRT3;FOLR3;FOLR3P1;GPC4;ICAM1;IGFN1;IL1B;IL1RAP;IL1RAPL1;IL32;ITGA1;ITGA2;ITGAM;ITGB3;ITGB8;KITLG;LAMA1;LAMA2;LAMA3;LAMB3;LAMC2;LOC100288929;LOC105378180;LOC112268252;LOC124900513;LOC124900576;LOC124903287;LOC124904…
184	GO:0043067	BP	regulation of programmed cell death	184/ 1488	2319/ 33331	0.079344545062527	1.5259443945051E-14	2.2884541843653E-12	gene-ACKR3;gene-ACSL5;gene-ACVR1C;gene-ADAMTSL4;gene-ADM;gene-AKAP12;gene-ANGPT4;gene-ANGPTL4;gene-ANKRD1;gene-APOE;gene-ARG2;gene-ARHGEF26;gene-ARHGEF26-2;gene-ARNT2;gene-ATAD3B;gene-ATF3;gene-BBC3;gene-BCL2A1;gene-BDNF;gene-BIRC3;gene-BLOC1S5-TXNDC5;gene-BMP2;gene-BTC;gene-BTG1;gene-BTG2;gene-C5AR1;gene-CARD16;gene-CASP1;gene-CASP9;gene-CCN1;gene-CCND2;gene-CD274;gene-CDKN1A;gene-CDSN-6;gene-CF…	ACKR3;ACSL5;ACVR1C;ADAMTSL4;ADM;AKAP12;ANGPT4;ANGPTL4;ANKRD1;APOE;ARG2;ARHGEF26;ARHGEF26-2;ARNT2;ATAD3B;ATF3;BBC3;BCL2A1;BDNF;BIRC3;BLOC1S5-TXNDC5;BMP2;BTC;BTG1;BTG2;C5AR1;CARD16;CASP1;CASP9;CCN1;CCND2;CD274;CDKN1A;CDSN;CFLAR;CFLAR-AS1;CHST11;CITED2;CLCF1;CPEB4;CSF2;CXCL10;CXCR4;CZ1P-ASNS;DAB2;DDIT3;DKK1;DLC1;DLC1;DUSP1;DYRK3;EEF1A2;EGR1;EGR3;EN1;ERBB4;ESR1;ETS1;F2RL1;FHL2;FOSL1;FOXO1;G0S2;GADD45…
181	GO:0042981	BP	regulation of apoptotic process	181/ 1488	2262/ 33331	0.080017683465959	1.5853069689875E-14	2.3537052568557E-12	gene-ACKR3;gene-ACSL5;gene-ACVR1C;gene-ADAMTSL4;gene-ADM;gene-AKAP12;gene-ANGPT4;gene-ANGPTL4;gene-ANKRD1;gene-APOE;gene-ARG2;gene-ARHGEF26;gene-ARHGEF26-2;gene-ARNT2;gene-ATAD3B;gene-ATF3;gene-BBC3;gene-BCL2A1;gene-BDNF;gene-BIRC3;gene-BLOC1S5-TXNDC5;gene-BMP2;gene-BTC;gene-BTG1;gene-BTG2;gene-C5AR1;gene-CARD16;gene-CASP1;gene-CASP9;gene-CCN1;gene-CCND2;gene-CD274;gene-CDKN1A;gene-CFLAR;gene-CFL…	ACKR3;ACSL5;ACVR1C;ADAMTSL4;ADM;AKAP12;ANGPT4;ANGPTL4;ANKRD1;APOE;ARG2;ARHGEF26;ARHGEF26-2;ARNT2;ATAD3B;ATF3;BBC3;BCL2A1;BDNF;BIRC3;BLOC1S5-TXNDC5;BMP2;BTC;BTG1;BTG2;C5AR1;CARD16;CASP1;CASP9;CCN1;CCND2;CD274;CDKN1A;CFLAR;CFLAR-AS1;CHST11;CITED2;CLCF1;CPEB4;CSF2;CXCL10;CZ1P-ASNS;DAB2;DDIT3;DKK1;DLC1;DLC1;DUSP1;DYRK3;EEF1A2;EGR1;EGR3;EN1;ERBB4;ESR1;ETS1;FHL2;FOSL1;FOXO1;G0S2;GADD45A;GATA4;GATA6;GJA…
95	GO:0048646	BP	anatomical structure formation involved in morphogenesis	95/ 1488	924/ 33331	0.10281385281385	4.3840557085265E-14	6.444561891534E-12	gene-ACKR3;gene-ADAM12;gene-ADM;gene-ADM2;gene-AMOTL2;gene-ANG;gene-ANGPT4;gene-ANGPTL4;gene-APOD;gene-ARHGAP22;gene-BMP2;gene-CASP9;gene-CCN1;gene-CCN2;gene-CCN3;gene-CEACAM1;gene-CEMIP2;gene-CFLAR;gene-CFLAR-AS1;gene-CITED2;gene-COBL;gene-COL1A1;gene-CXCL17;gene-CXCL8;gene-DKK1;gene-DLC1;gene-DLC1-2;gene-DLL4;gene-DUSP1;gene-DUSP4;gene-DUSP5;gene-ECM1;gene-EGF;gene-EREG;gene-ESM1;gene-ETS1;gene…	ACKR3;ADAM12;ADM;ADM2;AMOTL2;ANG;ANGPT4;ANGPTL4;APOD;ARHGAP22;BMP2;CASP9;CCN1;CCN2;CCN3;CEACAM1;CEMIP2;CFLAR;CFLAR-AS1;CITED2;COBL;COL1A1;CXCL17;CXCL8;DKK1;DLC1;DLC1;DLL4;DUSP1;DUSP4;DUSP5;ECM1;EGF;EREG;ESM1;ETS1;FBN2;FGF1;GATA4;GATA6;HES7;IGFN1;ITGB3;JAG1;JUN;KBTBD8;LOC112268252;LOC124902407;LOXL2;MAP2K1;MBOAT7-3;MFGE8;MMP19;MYPN;NFKB2;NKX3-1;NOG;NRCAM;NUS1P1;PAX8;PGM5P2;PMP22;RBP4;RDH13;RECK;RE…
166	GO:0035556	BP	intracellular signal transduction	166/ 1488	2052/ 33331	0.080896686159844	7.528187459558E-14	1.0957941099221E-11	gene-ACKR3;gene-ACKR4P1;gene-ADGRB2;gene-ADM;gene-ADTRP;gene-AEN;gene-AHR;gene-AMOTL2;gene-ANKRD1;gene-AREG;gene-ARID3A;gene-ASB2;gene-ASB2-2;gene-ATP1B1;gene-BBC3;gene-BCL2A1;gene-BIRC3;gene-BRSK1;gene-BTC;gene-BTG2;gene-CASP9;gene-CCL20;gene-CCN2;gene-CD24;gene-CDKN1A;gene-CHAC1;gene-CNOT3-7;gene-CSF2;gene-CXCL1;gene-CXCL2;gene-CXCL8;gene-CXCR4;gene-DCLK1;gene-DDIT3;gene-DEFB1-2;gene-DGKD;gene-…	ACKR3;ACKR4P1;ADGRB2;ADM;ADTRP;AEN;AHR;AMOTL2;ANKRD1;AREG;ARID3A;ASB2;ASB2-2;ATP1B1;BBC3;BCL2A1;BIRC3;BRSK1;BTC;BTG2;CASP9;CCL20;CCN2;CD24;CDKN1A;CHAC1;CNOT3;CSF2;CXCL1;CXCL2;CXCL8;CXCR4;DCLK1;DDIT3;DEFB1;DGKD;DIRAS3;DOCK10;DOCK2;DUSP1;DUSP5;EDN1;EDN2;EGF;EPS8L3;ERBB4;EREG;FAT4;FBN1;FBXO31;FGF1;FGF13;FGF5;FGFR4;GAB2;GADD45A;GPR155;HBEGF;HRH1;IFI6;IGF1R;IL1B;IL2RG;IL31RA;INPP5A;IRAG1;IRAK3;IRF7;IR…
285	GO:0051716	BP	cellular response to stimulus	285/ 1488	4165/ 33331	0.068427370948379	8.2900336677567E-14	1.1949721346134E-11	gene-ABCA1;gene-ABL2;gene-ACOD1;gene-ACVR1C;gene-ADAMTS12;gene-ADM;gene-ADRB2;gene-ADSS1;gene-ADTRP;gene-AEN;gene-AHR;gene-AKAP12;gene-ANGPT4;gene-ANKRD1;gene-APOD;gene-ARID3A;gene-ARID5A;gene-ATF3;gene-ATP1A2;gene-BACH1;gene-BBC3;gene-BCL2A1;gene-BMP2;gene-BMP6;gene-BRINP2;gene-BRSK1;gene-BTG2;gene-CACNB4;gene-CARD16;gene-CASP1;gene-CASP9;gene-CCL20;gene-CCL26;gene-CCL3L1;gene-CCND2;gene-CD274;g…	ABCA1;ABL2;ACOD1;ACVR1C;ADAMTS12;ADM;ADRB2;ADSS1;ADTRP;AEN;AHR;AKAP12;ANGPT4;ANKRD1;APOD;ARID3A;ARID5A;ATF3;ATP1A2;BACH1;BBC3;BCL2A1;BMP2;BMP6;BRINP2;BRSK1;BTG2;CACNB4;CARD16;CASP1;CASP9;CCL20;CCL26;CCL3L1;CCND2;CD274;CD68;CDKN1A;CEACAM1;CFLAR;CFLAR-AS1;CHAC1;CITED2;CMPK2;CNGB1;CNOT3;COL16A1;COL1A1;COL4A6;CPEB2;CPEB4;CPNE7;CREB3L3;CSF2;CSF3;CSNK1E;CTSS;CXCL1;CXCL10;CXCL11;CXCL2;CXCL3;CXCL5;CXCL6;…
542	GO:0019222	BP	regulation of metabolic process	542/ 1488	9244/ 33331	0.058632626568585	8.6563600248661E-14	1.2357786277806E-11	gene-AADAC;gene-AASS;gene-ABCA1;gene-ABCB11;gene-ABL2;gene-ACE2;gene-ACOD1;gene-ACVR1C;gene-ADM;gene-ADM2;gene-ADRB2;gene-ADTRP;gene-AFF1;gene-AFF2;gene-AFF3;gene-AHR;gene-AKAP12;gene-ANG;gene-ANGPT4;gene-ANGPTL4;gene-ANKRD1;gene-APOD;gene-APOE;gene-AQP11;gene-AREG;gene-ARG2;gene-ARID3A;gene-ARID3B;gene-ARID5A;gene-ARNT2;gene-ARRDC4;gene-ATF3;gene-ATP1B1;gene-ATP2B1;gene-BACH1;gene-BACH2;gene-BAC…	AADAC;AASS;ABCA1;ABCB11;ABL2;ACE2;ACOD1;ACVR1C;ADM;ADM2;ADRB2;ADTRP;AFF1;AFF2;AFF3;AHR;AKAP12;ANG;ANGPT4;ANGPTL4;ANKRD1;APOD;APOE;AQP11;AREG;ARG2;ARID3A;ARID3B;ARID5A;ARNT2;ARRDC4;ATF3;ATP1B1;ATP2B1;BACH1;BACH2;BACH2;BAMBI;BBC3;BDNF;BHLHE40;BIRC3;BMP2;BMP6;BMPER;BNC1;BST2;BTC;BTG2;C1QTNF1;C3;C4BPB;C5AR1;C9orf72;CARD16;CASP1;CASP9;CCN1;CCN2;CCN3;CCND2;CCNG2;CD22;CD24;CD274;CD55;CD83;CDH3;CDKN1A;CE…
120	GO:0001932	BP	regulation of protein phosphorylation	120/ 1488	1314/ 33331	0.091324200913242	1.1095930293215E-13	1.5689645434606E-11	gene-ADRB2;gene-ADTRP;gene-ANG;gene-ANGPT4;gene-AREG;gene-ATF3;gene-BDNF;gene-BMP2;gene-BMP6;gene-BMPER;gene-BTC;gene-C3;gene-C5AR1;gene-C9orf72;gene-CCN1;gene-CCN2;gene-CCND2;gene-CCNG2;gene-CD24;gene-CEACAM1;gene-CEMIP;gene-CLCF1;gene-CSF2;gene-CSF3;gene-DAB2;gene-DDR2;gene-DIRAS3;gene-DKK1;gene-DUSP1;gene-EDN1;gene-EGF;gene-EGR1;gene-ENPP1;gene-ERBB4;gene-EREG;gene-FBN1;gene-FGF1;gene-FGF5;gen…	ADRB2;ADTRP;ANG;ANGPT4;AREG;ATF3;BDNF;BMP2;BMP6;BMPER;BTC;C3;C5AR1;C9orf72;CCN1;CCN2;CCND2;CCNG2;CD24;CEACAM1;CEMIP;CLCF1;CSF2;CSF3;DAB2;DDR2;DIRAS3;DKK1;DUSP1;EDN1;EGF;EGR1;ENPP1;ERBB4;EREG;FBN1;FGF1;FGF5;GADD45A;GDF15;GPRC5A;HBEGF;HEG1;HERC5;IBTK;IBTK;ICAM1;IFNB1;IFNL1;IFNL1-2;IGF2;IGFBP3;IL11;IL12A;IL1B;IL23A;IL24;IL31RA;IL6R;INHBA;IRAK3;ITGB3;JUN;KITLG;LATS2;LIF;LOC105375061;LOC112268252;LOC1…
200	GO:0050790	BP	regulation of catalytic activity	200/ 1488	2648/ 33331	0.075528700906344	1.2059805752618E-13	1.6891692076332E-11	gene-ABL2;gene-ACVR1C;gene-ADRB2;gene-ALS2CL;gene-ANG;gene-ANGPTL4;gene-AOC3;gene-AREG;gene-ARHGAP20;gene-ARHGAP22;gene-ARHGAP42;gene-ARHGEF26;gene-ARHGEF26-2;gene-ARRDC4;gene-ATP1B1;gene-BBC3;gene-BDNF;gene-BIRC3;gene-BMP2;gene-BTC;gene-C5AR1;gene-CARD16;gene-CASP1;gene-CASP9;gene-CCL20;gene-CCL26;gene-CCL3L1;gene-CCL5-2;gene-CCN1;gene-CCN2;gene-CCND2;gene-CCNG2;gene-CD24;gene-CDH3;gene-CDKL5;ge…	ABL2;ACVR1C;ADRB2;ALS2CL;ANG;ANGPTL4;AOC3;AREG;ARHGAP20;ARHGAP22;ARHGAP42;ARHGEF26;ARHGEF26-2;ARRDC4;ATP1B1;BBC3;BDNF;BIRC3;BMP2;BTC;C5AR1;CARD16;CASP1;CASP9;CCL20;CCL26;CCL3L1;CCL5;CCN1;CCN2;CCND2;CCNG2;CD24;CDH3;CDKL5;CEACAM1;CEMIP;CFLAR;CFLAR-AS1;CPEB2;CSTA;CYGB;CYP27B1;DDR2;DIRAS3;DKK1;DLC1;DLC1;DOCK2;DUSP1;ECM1;EDN1;EDN2;EEF1A2;EGF;EGR1;EPS8L3;ERBB4;EREG;F2RL1;FBN1;FGD6;FGF1;FGFR4;GADD45A;GA…
127	GO:0048870	BP	cell motility	127/ 1488	1425/ 33331	0.089122807017544	1.3470499595087E-13	1.869126238208E-11	gene-ACKR3;gene-ACKR4P1;gene-ACTBL2;gene-ADAMTS12;gene-ADTRP;gene-ANG;gene-ANGPT4;gene-ATP1B1;gene-BAMBI;gene-C5AR1;gene-CATSPER1;gene-CCL20;gene-CCL26;gene-CCL28;gene-CCL3L1;gene-CCN1;gene-CCN2;gene-CCN3;gene-CD24;gene-CDKL5;gene-CEACAM1;gene-CEACAM3;gene-COL1A1;gene-CORO6;gene-CXCL1;gene-CXCL10;gene-CXCL11;gene-CXCL17;gene-CXCL2;gene-CXCL3;gene-CXCL5;gene-CXCL6;gene-CXCL8;gene-CXCR4;gene-DCLK1;…	ACKR3;ACKR4P1;ACTBL2;ADAMTS12;ADTRP;ANG;ANGPT4;ATP1B1;BAMBI;C5AR1;CATSPER1;CCL20;CCL26;CCL28;CCL3L1;CCN1;CCN2;CCN3;CD24;CDKL5;CEACAM1;CEACAM3;COL1A1;CORO6;CXCL1;CXCL10;CXCL11;CXCL17;CXCL2;CXCL3;CXCL5;CXCL6;CXCL8;CXCR4;DCLK1;DEFB4A;DEFB4A-2;DEFB4B;DNAH17;DRGX;EDN2;EGR3;ENKUR;ERBB4;ETS1;F2RL1;FGF13;FGFR4;FLRT3;GPC4;HBEGF;HMGB2P1;HRH1;ICAM1;IL12A;IL6R;ITGA1;ITGA2;ITGAM;ITGB8;KITLG;KRT16;KRT16P2;LAMA…
87	GO:0071495	BP	cellular response to endogenous stimulus	87/ 1488	828/ 33331	0.10507246376812	1.6477674004676E-13	2.2652224624761E-11	gene-ACOD1;gene-ADAMTS12;gene-ADRB2;gene-ADTRP;gene-AHR;gene-ANKRD1;gene-ARID5A;gene-ATP1A2;gene-BMP6;gene-CASP9;gene-CEACAM1;gene-CFLAR;gene-CFLAR-AS1;gene-COL16A1;gene-COL1A1;gene-COL4A6;gene-CPEB2;gene-CPEB4;gene-CSNK1E;gene-CTSS;gene-CXCL8;gene-CYP11A1-2;gene-CZ1P-ASNS;gene-DLL4;gene-DUSP1;gene-EGR1;gene-EGR3;gene-ENPP1;gene-ERBB4;gene-ESR1;gene-FBN1;gene-FBXO32;gene-FOS;gene-FOSB;gene-FOXO1;…	ACOD1;ADAMTS12;ADRB2;ADTRP;AHR;ANKRD1;ARID5A;ATP1A2;BMP6;CASP9;CEACAM1;CFLAR;CFLAR-AS1;COL16A1;COL1A1;COL4A6;CPEB2;CPEB4;CSNK1E;CTSS;CXCL8;CYP11A1;CZ1P-ASNS;DLL4;DUSP1;EGR1;EGR3;ENPP1;ERBB4;ESR1;FBN1;FBXO32;FOS;FOSB;FOXO1;GATA6;GJA1;GJB2;HAS2;HDAC5;HRH1;ICAM1;IGF1R;INHBA;IRS2;ITGB3;KLF11;KLF2;KLF4;LOC112268252;MAP1B;NAMPTP1;NEURL1;NKX3-1;NR4A1;NR4A2;NR4A3;PAX8;PCK1;PDE2A;PDE4D;PDE8A;PHEX;PRKAA2;P…
53	GO:0005126	MF	cytokine receptor binding	53/ 1488	367/ 33331	0.14441416893733	5.2728970032223E-14	2.4909165443222E-11	gene-BAMBI;gene-BDNF;gene-CCL20;gene-CCL26;gene-CCL28;gene-CCL3L1;gene-CCL5-2;gene-CFLAR;gene-CFLAR-AS1;gene-CLCF1;gene-CSF2;gene-CSF3;gene-CXCL1;gene-CXCL10;gene-CXCL11;gene-CXCL2;gene-CXCL3;gene-CXCL5;gene-CXCL6;gene-CXCL8;gene-DEFB1-2;gene-DEFB4A;gene-DEFB4A-2;gene-DEFB4B-3;gene-ECM1;gene-IFNB1;gene-IFNL1;gene-IFNL1-2;gene-IL11;gene-IL12A;gene-IL1A;gene-IL1B;gene-IL1RAP;gene-IL1RN;gene-IL23A;g…	BAMBI;BDNF;CCL20;CCL26;CCL28;CCL3L1;CCL5;CFLAR;CFLAR-AS1;CLCF1;CSF2;CSF3;CXCL1;CXCL10;CXCL11;CXCL2;CXCL3;CXCL5;CXCL6;CXCL8;DEFB1;DEFB4A;DEFB4A-2;DEFB4B;ECM1;IFNB1;IFNL1;IFNL1-2;IL11;IL12A;IL1A;IL1B;IL1RAP;IL1RN;IL23A;IL36G;IL36RN;IL6;KITLG;LIF;LIFR;LRG1;LTB;LTB;NGF;OSMR;SOCS2;TFF2;TNF;TNFSF13B;TNFSF14;TRAF1;VEGFC
503	GO:0060255	BP	regulation of macromolecule metabolic process	503/ 1488	8493/ 33331	0.059225244318851	2.3565656606906E-13	3.209901868282E-11	gene-AASS;gene-ACE2;gene-ACOD1;gene-ACVR1C;gene-ADM2;gene-ADRB2;gene-ADTRP;gene-AFF1;gene-AFF2;gene-AFF3;gene-AHR;gene-AKAP12;gene-ANG;gene-ANGPT4;gene-ANKRD1;gene-APOD;gene-APOE;gene-AQP11;gene-AREG;gene-ARG2;gene-ARID3A;gene-ARID3B;gene-ARID5A;gene-ARNT2;gene-ARRDC4;gene-ATF3;gene-ATP1B1;gene-ATP2B1;gene-BACH1;gene-BACH2;gene-BACH2-2;gene-BAMBI;gene-BBC3;gene-BDNF;gene-BHLHE40;gene-BIRC3;gene-B…	AASS;ACE2;ACOD1;ACVR1C;ADM2;ADRB2;ADTRP;AFF1;AFF2;AFF3;AHR;AKAP12;ANG;ANGPT4;ANKRD1;APOD;APOE;AQP11;AREG;ARG2;ARID3A;ARID3B;ARID5A;ARNT2;ARRDC4;ATF3;ATP1B1;ATP2B1;BACH1;BACH2;BACH2;BAMBI;BBC3;BDNF;BHLHE40;BIRC3;BMP2;BMP6;BMPER;BNC1;BST2;BTC;BTG2;C1QTNF1;C3;C4BPB;C5AR1;C9orf72;CARD16;CASP1;CASP9;CCN1;CCN2;CCN3;CCND2;CCNG2;CD22;CD24;CD274;CD55;CD83;CDH3;CDKN1A;CEACAM1;CEMIP;CFLAR;CFLAR-AS1;CGB1;CGB…
106	GO:0022603	BP	regulation of anatomical structure morphogenesis	106/ 1488	1113/ 33331	0.095238095238095	2.5461834980691E-13	3.4366533087121E-11	gene-ADAM12;gene-ADAMTS12;gene-ADAMTS9;gene-ADGRB2;gene-ADM;gene-ADM2;gene-ANGPT4;gene-ANGPTL4;gene-BAMBI;gene-BDNF;gene-BMP2;gene-BMPER;gene-BRSK1;gene-BTG1;gene-C3;gene-C5AR1;gene-CDKL5;gene-CEACAM1;gene-CEMIP2;gene-CITED2;gene-CXCL10;gene-CXCL8;gene-CXCR4;gene-DAB2;gene-DACT1;gene-DHX36-2;gene-DKK1;gene-DLC1;gene-DLC1-2;gene-DNM3;gene-ECM1;gene-EGF;gene-ESR1;gene-ETS1;gene-FBXO31;gene-FGD6;gen…	ADAM12;ADAMTS12;ADAMTS9;ADGRB2;ADM;ADM2;ANGPT4;ANGPTL4;BAMBI;BDNF;BMP2;BMPER;BRSK1;BTG1;C3;C5AR1;CDKL5;CEACAM1;CEMIP2;CITED2;CXCL10;CXCL8;CXCR4;DAB2;DACT1;DHX36;DKK1;DLC1;DLC1;DNM3;ECM1;EGF;ESR1;ETS1;FBXO31;FGD6;FGF1;FGF13;GADD45A;GATA4;GATA6;GBP1;GJA1;HAS2;ICAM1;IL1A;IL1B;IL1RAPL1;ITGB3;ITGB8;JCAD;KLF2;LIF;LOC112268252;LOC124903313;LOC124904000;LRG1;MAP1B;MAP2K1;MELTF;MELTF-AS1;MFSD2A;MSX1;MYADM…
52	GO:0070482	BP	response to oxygen levels	52/ 1488	374/ 33331	0.13903743315508	4.1716176483208E-13	5.5798204706864E-11	gene-ADM;gene-ANG;gene-ANGPT4;gene-ANGPTL4;gene-ANKRD1;gene-ARNT2;gene-ATP1B1;gene-BBC3;gene-BMP2;gene-CARD16;gene-CASP1;gene-CCN2;gene-CD24;gene-CDKN1A;gene-CFLAR;gene-CFLAR-AS1;gene-CITED2;gene-COL1A1;gene-CPEB2;gene-CPEB4;gene-CXCR4;gene-EDN1;gene-EGR1;gene-ETS1;gene-FOXO1;gene-GATA6;gene-ICAM1;gene-ITGA2;gene-ITPR1;gene-KCNK3;gene-LOC124903287;gene-LOXL2;gene-NAMPTP1;gene-NDRG1;gene-NKX3-1;ge…	ADM;ANG;ANGPT4;ANGPTL4;ANKRD1;ARNT2;ATP1B1;BBC3;BMP2;CARD16;CASP1;CCN2;CD24;CDKN1A;CFLAR;CFLAR-AS1;CITED2;COL1A1;CPEB2;CPEB4;CXCR4;EDN1;EGR1;ETS1;FOXO1;GATA6;ICAM1;ITGA2;ITPR1;KCNK3;LOC124903287;LOXL2;NAMPTP1;NDRG1;NKX3-1;NR4A2;PCK1;PLAT;PLOD2;PMAIP1;PTGS2;RGCC;RIPPLY2-CYB5R4;RORA;RYR2;SLC1A1;STC1;STC2;TEK;TERT;TRPC6;VEGFC
147	GO:0019220	BP	regulation of phosphate metabolic process	147/ 1488	1778/ 33331	0.082677165354331	4.7775381384039E-13	6.2771777646798E-11	gene-ADRB2;gene-ADTRP;gene-ANG;gene-ANGPT4;gene-AREG;gene-ATF3;gene-BDNF;gene-BMP2;gene-BMP6;gene-BMPER;gene-BTC;gene-C3;gene-C5AR1;gene-C9orf72;gene-CCN1;gene-CCN2;gene-CCND2;gene-CCNG2;gene-CD24;gene-CEACAM1;gene-CEMIP;gene-CLCF1;gene-CSF2;gene-CSF3;gene-DAB2;gene-DDR2;gene-DIRAS3;gene-DKK1;gene-DLC1;gene-DLC1-2;gene-DUSP1;gene-EDN1;gene-EEF1A2;gene-EGF;gene-EGR1;gene-ENPP1;gene-ERBB4;gene-EREG…	ADRB2;ADTRP;ANG;ANGPT4;AREG;ATF3;BDNF;BMP2;BMP6;BMPER;BTC;C3;C5AR1;C9orf72;CCN1;CCN2;CCND2;CCNG2;CD24;CEACAM1;CEMIP;CLCF1;CSF2;CSF3;DAB2;DDR2;DIRAS3;DKK1;DLC1;DLC1;DUSP1;EDN1;EEF1A2;EGF;EGR1;ENPP1;ERBB4;EREG;FABP3;FBN1;FGF1;FGF5;FGFR4;GADD45A;GCKR;GDF15;GPRC5A;HBEGF;HEG1;HERC5;HRH1;IBTK;IBTK;ICAM1;IFNB1;IFNL1;IFNL1-2;IGF1R;IGF2;IGFBP3;IL11;IL12A;IL1B;IL23A;IL24;IL31RA;IL6R;INHBA;IRAK3;IRS2;ITGA1;…
147	GO:0051174	BP	regulation of phosphorus metabolic process	147/ 1488	1778/ 33331	0.082677165354331	4.7775381384039E-13	6.2771777646798E-11	gene-ADRB2;gene-ADTRP;gene-ANG;gene-ANGPT4;gene-AREG;gene-ATF3;gene-BDNF;gene-BMP2;gene-BMP6;gene-BMPER;gene-BTC;gene-C3;gene-C5AR1;gene-C9orf72;gene-CCN1;gene-CCN2;gene-CCND2;gene-CCNG2;gene-CD24;gene-CEACAM1;gene-CEMIP;gene-CLCF1;gene-CSF2;gene-CSF3;gene-DAB2;gene-DDR2;gene-DIRAS3;gene-DKK1;gene-DLC1;gene-DLC1-2;gene-DUSP1;gene-EDN1;gene-EEF1A2;gene-EGF;gene-EGR1;gene-ENPP1;gene-ERBB4;gene-EREG…	ADRB2;ADTRP;ANG;ANGPT4;AREG;ATF3;BDNF;BMP2;BMP6;BMPER;BTC;C3;C5AR1;C9orf72;CCN1;CCN2;CCND2;CCNG2;CD24;CEACAM1;CEMIP;CLCF1;CSF2;CSF3;DAB2;DDR2;DIRAS3;DKK1;DLC1;DLC1;DUSP1;EDN1;EEF1A2;EGF;EGR1;ENPP1;ERBB4;EREG;FABP3;FBN1;FGF1;FGF5;FGFR4;GADD45A;GCKR;GDF15;GPRC5A;HBEGF;HEG1;HERC5;HRH1;IBTK;IBTK;ICAM1;IFNB1;IFNL1;IFNL1-2;IGF1R;IGF2;IGFBP3;IL11;IL12A;IL1B;IL23A;IL24;IL31RA;IL6R;INHBA;IRAK3;IRS2;ITGA1;…
95	GO:0030155	BP	regulation of cell adhesion	95/ 1488	965/ 33331	0.098445595854922	5.9686353049856E-13	7.7733621379931E-11	gene-ABCA12;gene-ABL2;gene-ADAMTS18;gene-ADTRP;gene-APOD;gene-ARG2;gene-BMP2;gene-BMP6;gene-C1QTNF1;gene-CCL28;gene-CCN1;gene-CD24;gene-CD274;gene-CD55;gene-CD83;gene-CDSN-6;gene-CEACAM1;gene-CITED2;gene-COL16A1;gene-COL1A1;gene-CORO2B;gene-CXCL8;gene-CXCR4;gene-DLC1;gene-DLC1-2;gene-DUSP1;gene-EBI3;gene-EGR3;gene-ETS1;gene-FSTL3;gene-GBP1;gene-HAS2;gene-HLA-A-7;gene-HLA-A-8;gene-ICAM1;gene-IDO1;…	ABCA12;ABL2;ADAMTS18;ADTRP;APOD;ARG2;BMP2;BMP6;C1QTNF1;CCL28;CCN1;CD24;CD274;CD55;CD83;CDSN;CEACAM1;CITED2;COL16A1;COL1A1;CORO2B;CXCL8;CXCR4;DLC1;DLC1;DUSP1;EBI3;EGR3;ETS1;FSTL3;GBP1;HAS2;HLA-A;HLA-A;ICAM1;IDO1;IFNB1;IFNL1;IFNL1-2;IGF2;IL12A;IL1A;IL1B;IL1RN;IL23A;IL7R;ITGA2;ITGB3;JAG1;LAMA1;LAMA2;LAMA3;LIF;LOC105376767;LOC112268252;LOC124900513;LPXN;MAP3K8;MELTF;MELTF-AS1;MYADM;NEDD9;NFKBIZ;NLRP3…
225	GO:0051128	BP	regulation of cellular component organization	225/ 1488	3141/ 33331	0.07163323782235	7.1258894282283E-13	9.1998330731222E-11	gene-ABCA1;gene-ABL2;gene-ACE2;gene-ADAMTS16;gene-ADGRB2;gene-ADRB2;gene-ADTRP;gene-ANKRD1;gene-APOD;gene-APOE;gene-ARHGAP22;gene-ATAD3B;gene-ATXN7;gene-BBC3;gene-BDNF;gene-BMP2;gene-BMP6;gene-BRSK1;gene-BST2;gene-BTBD9;gene-BTC;gene-C3;gene-C9orf72;gene-CCL26;gene-CCN2;gene-CCN3;gene-CD22;gene-CDKL5;gene-CDKN1A;gene-CEACAM1;gene-CFLAR;gene-CFLAR-AS1;gene-CLTRN;gene-COBL;gene-COL16A1;gene-CORO2B;…	ABCA1;ABL2;ACE2;ADAMTS16;ADGRB2;ADRB2;ADTRP;ANKRD1;APOD;APOE;ARHGAP22;ATAD3B;ATXN7;BBC3;BDNF;BMP2;BMP6;BRSK1;BST2;BTBD9;BTC;C3;C9orf72;CCL26;CCN2;CCN3;CD22;CDKL5;CDKN1A;CEACAM1;CFLAR;CFLAR-AS1;CLTRN;COBL;COL16A1;CORO2B;CSF2;CSF3;CSMD3;CXCL10;CXCR4;CYP27B1;CYRIA;DAB2;DACT1;DDR2;DGKD;DHX36;DKK1;DLC1;DLC1;DNAI3;DNM3;DUSP1;EDN1;EGF;EIF5A2;ELAPOR1;ENPP1;EPS8L3;EREG;ESR1;ETS1;F2RL1;FBXO31;FEZ1;FGF13;FG…
131	GO:0042325	BP	regulation of phosphorylation	131/ 1488	1526/ 33331	0.085845347313237	8.8856097445996E-13	1.1290749061117E-10	gene-ADRB2;gene-ADTRP;gene-ANG;gene-ANGPT4;gene-AREG;gene-ATF3;gene-BDNF;gene-BMP2;gene-BMP6;gene-BMPER;gene-BTC;gene-C3;gene-C5AR1;gene-C9orf72;gene-CCN1;gene-CCN2;gene-CCND2;gene-CCNG2;gene-CD24;gene-CEACAM1;gene-CEMIP;gene-CLCF1;gene-CSF2;gene-CSF3;gene-DAB2;gene-DDR2;gene-DIRAS3;gene-DKK1;gene-DUSP1;gene-EDN1;gene-EEF1A2;gene-EGF;gene-EGR1;gene-ENPP1;gene-ERBB4;gene-EREG;gene-FBN1;gene-FGF1;g…	ADRB2;ADTRP;ANG;ANGPT4;AREG;ATF3;BDNF;BMP2;BMP6;BMPER;BTC;C3;C5AR1;C9orf72;CCN1;CCN2;CCND2;CCNG2;CD24;CEACAM1;CEMIP;CLCF1;CSF2;CSF3;DAB2;DDR2;DIRAS3;DKK1;DUSP1;EDN1;EEF1A2;EGF;EGR1;ENPP1;ERBB4;EREG;FBN1;FGF1;FGF5;FGFR4;GADD45A;GCKR;GDF15;GPRC5A;HBEGF;HEG1;HERC5;IBTK;IBTK;ICAM1;IFNB1;IFNL1;IFNL1-2;IGF1R;IGF2;IGFBP3;IL11;IL12A;IL1B;IL23A;IL24;IL31RA;IL6R;INHBA;IRAK3;IRS2;ITGB3;JUN;KITLG;LATS2;LIF;L…
50	GO:0040013	BP	negative regulation of locomotion	50/ 1488	357/ 33331	0.14005602240896	8.8975391671761E-13	1.1290749061117E-10	gene-ABHD2;gene-ACVR1C;gene-ADAMTS9;gene-ADTRP;gene-ANGPT4;gene-APOD;gene-BST2;gene-CCL28;gene-CCN3;gene-CITED2;gene-DLC1;gene-DLC1-2;gene-DLL4;gene-DNAI3;gene-DUSP1;gene-ERBB4;gene-GADD45A;gene-GCSAM;gene-GJA1;gene-HDAC5;gene-IFITM1;gene-IGFBP3;gene-IL24;gene-JAG1;gene-KRT16;gene-KRT16P2;gene-MAPK15;gene-MICOS10-NBL1;gene-MITF;gene-NAV3;gene-NDRG4;gene-NOG;gene-PHLDB2;gene-PRKG1;gene-PTGER4;gene…	ABHD2;ACVR1C;ADAMTS9;ADTRP;ANGPT4;APOD;BST2;CCL28;CCN3;CITED2;DLC1;DLC1;DLL4;DNAI3;DUSP1;ERBB4;GADD45A;GCSAM;GJA1;HDAC5;IFITM1;IGFBP3;IL24;JAG1;KRT16;KRT16P2;MAPK15;MICOS10-NBL1;MITF;NAV3;NDRG4;NOG;PHLDB2;PRKG1;PTGER4;PTPRR;RECK;RGCC;RHOB;SEMA3B;SEMA3C;SEMA5A;SEMA7A;SEMA7A-2;SEMG1;SERPINE1;SRGAP1;STC1;THBS1;TRIB1
146	GO:0051707	BP	response to other organism	146/ 1488	1783/ 33331	0.081884464385867	1.2492948400059E-12	1.571888177082E-10	gene-ACOD1;gene-ADAMTS9;gene-ADM;gene-ANG;gene-APOBEC3B;gene-ARG2;gene-ARID5A;gene-ATAD3B;gene-B2M;gene-BMP2;gene-BPIFA2;gene-BST2;gene-C15orf48;gene-C1R;gene-C1R-2;gene-C1S;gene-C2-3;gene-C3;gene-C4BPB;gene-C4B_2;gene-C5AR1;gene-CA5BP1;gene-CCL20;gene-CCL28;gene-CD55;gene-CFB-2;gene-CFB-3;gene-CFB-5;gene-CFB-7;gene-CXCL1;gene-CXCL10;gene-CXCL11;gene-CXCL2;gene-CXCL3;gene-CXCL5;gene-CXCL6;gene-CX…	ACOD1;ADAMTS9;ADM;ANG;APOBEC3B;ARG2;ARID5A;ATAD3B;B2M;BMP2;BPIFA2;BST2;C15orf48;C1R;C1R-2;C1S;C2;C3;C4BPB;C4B_2;C5AR1;CA5BP1;CCL20;CCL28;CD55;CFB;CFB;CFB;CFB;CXCL1;CXCL10;CXCL11;CXCL2;CXCL3;CXCL5;CXCL6;CXCL8;CXCR4;DCLK1;DDX60;DEFB1;DEFB4A;DEFB4A-2;DEFB4B;DHX36;DMBT1;F2RL1;FER1L6;FOSL1;GBP1;GBP2;GKN2;GSDMB;GSDMC;HERC5;HLA-A;HLA-A;HLA-B;HLA-B;HLA-B;HLA-B;HLA-B;HMGB2P1;IFI27;IFI27;IFI44L;IFI6;IFITM1…
117	GO:0060548	BP	negative regulation of cell death	117/ 1488	1316/ 33331	0.088905775075988	1.6208278001106E-12	2.0222210376674E-10	gene-ACKR3;gene-ANGPT4;gene-ANGPTL4;gene-ARG2;gene-ARNT2;gene-ATAD3B;gene-BCL2A1;gene-BDNF;gene-BIRC3;gene-BLOC1S5-TXNDC5;gene-BTC;gene-BTG2;gene-C5AR1;gene-CARD16;gene-CCN1;gene-CCN2;gene-CCN3;gene-CCND2;gene-CDKN1A;gene-CDSN-6;gene-CFLAR;gene-CFLAR-AS1;gene-CHST11;gene-CITED2;gene-CLCF1;gene-CPEB4;gene-CSF2;gene-CSF3;gene-CZ1P-ASNS;gene-DAB2;gene-DKK1;gene-DUSP1;gene-DYRK3;gene-EGR3;gene-EN1;ge…	ACKR3;ANGPT4;ANGPTL4;ARG2;ARNT2;ATAD3B;BCL2A1;BDNF;BIRC3;BLOC1S5-TXNDC5;BTC;BTG2;C5AR1;CARD16;CCN1;CCN2;CCN3;CCND2;CDKN1A;CDSN;CFLAR;CFLAR-AS1;CHST11;CITED2;CLCF1;CPEB4;CSF2;CSF3;CZ1P-ASNS;DAB2;DKK1;DUSP1;DYRK3;EGR3;EN1;ERBB4;FHL2;FOXO1;GATA4;GATA6;HLA-F;HLA-F;HLA-F;HLA-F;HLA-F;HMGB2P1;ICAM1;IDO1;IER3;IER3;IER3;IFI6;IGF1R;IL1A;IL1B;IL31RA;IL7R;INPP5A;IRF7;IRS2;ITPRIP;JUN;KITLG;LAMP3;LOC112268252;…
257	GO:0031325	BP	positive regulation of cellular metabolic process	257/ 1488	3759/ 33331	0.068369247140197	1.9110678728472E-12	2.3644687256801E-10	gene-AADAC;gene-ACE2;gene-ACOD1;gene-ACVR1C;gene-ADM;gene-ADRB2;gene-ADTRP;gene-AHR;gene-ANG;gene-ANGPT4;gene-APOE;gene-AREG;gene-ARID3A;gene-ARID3B;gene-ARNT2;gene-ARRDC4;gene-ATF3;gene-BAMBI;gene-BBC3;gene-BDNF;gene-BIRC3;gene-BMP2;gene-BMP6;gene-BNC1;gene-BTC;gene-BTG2;gene-C3;gene-C9orf72;gene-CASP1;gene-CASP9;gene-CCN1;gene-CCN2;gene-CCND2;gene-CD24;gene-CDH3;gene-CDKN1A;gene-CEMIP;gene-CFLA…	AADAC;ACE2;ACOD1;ACVR1C;ADM;ADRB2;ADTRP;AHR;ANG;ANGPT4;APOE;AREG;ARID3A;ARID3B;ARNT2;ARRDC4;ATF3;BAMBI;BBC3;BDNF;BIRC3;BMP2;BMP6;BNC1;BTC;BTG2;C3;C9orf72;CASP1;CASP9;CCN1;CCN2;CCND2;CD24;CDH3;CDKN1A;CEMIP;CFLAR;CFLAR-AS1;CITED2;CLCF1;COL1A1;CREB3L3;CREB5;CREM;CSF2;CSF3;CSNK1E;CSRNP1;CXCL10;CXCL8;DAB2;DACT1;DAGLB;DDIT3;DDR2;DGAT2;DHX36;DKK1;DLC1;DLC1;DPF3;DRAP1;EDN1;EEF1A2;EGF;EGR1;EGR4;EIF5A2;ELA…
147	GO:0051247	BP	positive regulation of protein metabolic process	147/ 1488	1814/ 33331	0.08103638368247	2.0279992157438E-12	2.48840531869E-10	gene-ACVR1C;gene-ADRB2;gene-ADTRP;gene-ANG;gene-ANGPT4;gene-AREG;gene-ARRDC4;gene-BBC3;gene-BDNF;gene-BIRC3;gene-BMP2;gene-BMP6;gene-BTC;gene-C3;gene-C4BPB;gene-CASP1;gene-CASP9;gene-CCN1;gene-CCN2;gene-CCND2;gene-CD24;gene-CEMIP;gene-CFLAR;gene-CFLAR-AS1;gene-CLCF1;gene-CSF2;gene-CSF3;gene-CSNK1E;gene-DAB2;gene-DACT1;gene-DDR2;gene-DHX36-2;gene-DKK1;gene-DLC1;gene-DLC1-2;gene-EDN1;gene-EGF;gene-…	ACVR1C;ADRB2;ADTRP;ANG;ANGPT4;AREG;ARRDC4;BBC3;BDNF;BIRC3;BMP2;BMP6;BTC;C3;C4BPB;CASP1;CASP9;CCN1;CCN2;CCND2;CD24;CEMIP;CFLAR;CFLAR-AS1;CLCF1;CSF2;CSF3;CSNK1E;DAB2;DACT1;DDR2;DHX36;DKK1;DLC1;DLC1;EDN1;EGF;EGR1;EIF5A2;ERBB4;EREG;FBN1;FGF1;FGF5;FGFR4;FOXO1;GDF15;GJA1;HBEGF;ICAM1;IFNB1;IFNGR1;IFNL1;IFNL1-2;IGF2;IL11;IL12A;IL1B;IL23A;IL24;IL31RA;IL6R;INHBA;ITGA1;ITGA2;ITGB3;KITLG;KLF2;KPNA7;KPNA7;KRT…
52	GO:0006935	BP	chemotaxis	52/ 1488	390/ 33331	0.13333333333333	2.1599467429187E-12	2.6072137635865E-10	gene-ACKR3;gene-ACKR4P1;gene-ANOS1;gene-C5AR1;gene-CCL20;gene-CCL26;gene-CCL28;gene-CCL3L1;gene-CCN1;gene-CCN3;gene-CXCL1;gene-CXCL10;gene-CXCL11;gene-CXCL17;gene-CXCL2;gene-CXCL3;gene-CXCL5;gene-CXCL6;gene-CXCL8;gene-CXCR4;gene-DEFB4A;gene-DEFB4A-2;gene-DEFB4B-3;gene-DOCK2;gene-EDN2;gene-EGR3;gene-FOSL1;gene-HBEGF;gene-HMGB2P1;gene-HRH1;gene-IL6R;gene-ITGA1;gene-LOC100288929;gene-LOC124902407;ge…	ACKR3;ACKR4P1;ANOS1;C5AR1;CCL20;CCL26;CCL28;CCL3L1;CCN1;CCN3;CXCL1;CXCL10;CXCL11;CXCL17;CXCL2;CXCL3;CXCL5;CXCL6;CXCL8;CXCR4;DEFB4A;DEFB4A-2;DEFB4B;DOCK2;EDN2;EGR3;FOSL1;HBEGF;HMGB2P1;HRH1;IL6R;ITGA1;LOC100288929;LOC124902407;LOX;PLAUR;PLXNA4;S100A9;S1PR1;SAA1;SAA1-2;SAA2;SEMA3B;SEMA3C;SEMA5A;SEMA7A;SEMA7A-2;SERPIND1;SLIT1;SLIT3;TYMP;VEGFA
75	GO:0002831	BP	regulation of response to biotic stimulus	75/ 1488	696/ 33331	0.10775862068966	2.4888783997107E-12	2.9800304516536E-10	gene-ACOD1;gene-AHR;gene-APOE;gene-ARG2;gene-BIRC3;gene-BMP6;gene-CARD16;gene-CD274;gene-CD55;gene-CEACAM1;gene-CXCL6;gene-DDX60;gene-EREG;gene-F2RL1;gene-GATA6;gene-GBP5;gene-HERC5;gene-HLA-A-7;gene-HLA-A-8;gene-HLA-B;gene-HLA-B-2;gene-HLA-B-4;gene-HLA-B-5;gene-HLA-B-6;gene-HLA-F-2;gene-HLA-F-3;gene-HLA-F-4;gene-HLA-F-5;gene-HLA-F-7;gene-HMGB2P1;gene-IFNB1;gene-IFNGR1;gene-IL12A;gene-IL23A;gene-…	ACOD1;AHR;APOE;ARG2;BIRC3;BMP6;CARD16;CD274;CD55;CEACAM1;CXCL6;DDX60;EREG;F2RL1;GATA6;GBP5;HERC5;HLA-A;HLA-A;HLA-B;HLA-B;HLA-B;HLA-B;HLA-B;HLA-F;HLA-F;HLA-F;HLA-F;HLA-F;HMGB2P1;IFNB1;IFNGR1;IL12A;IL23A;IRAK3;IRF7;ISG15;KLRC2;LOC112268252;LOC124903879;LOC124904000;MICB;MUC13;MUC19;MUC2;MUC2;MUC4;MUC4-2;MUC4-4;MUC4-5;MUC4-6;MUC6;OAS3;PLA2G5;PSMB9;PSMB9-4;PSMB9-5;PSMB9-7;RELB;RIOK3;SERPINB4;SERPING1…
52	GO:0042330	BP	taxis	52/ 1488	392/ 33331	0.13265306122449	2.6336209119264E-12	3.1281095743497E-10	gene-ACKR3;gene-ACKR4P1;gene-ANOS1;gene-C5AR1;gene-CCL20;gene-CCL26;gene-CCL28;gene-CCL3L1;gene-CCN1;gene-CCN3;gene-CXCL1;gene-CXCL10;gene-CXCL11;gene-CXCL17;gene-CXCL2;gene-CXCL3;gene-CXCL5;gene-CXCL6;gene-CXCL8;gene-CXCR4;gene-DEFB4A;gene-DEFB4A-2;gene-DEFB4B-3;gene-DOCK2;gene-EDN2;gene-EGR3;gene-FOSL1;gene-HBEGF;gene-HMGB2P1;gene-HRH1;gene-IL6R;gene-ITGA1;gene-LOC100288929;gene-LOC124902407;ge…	ACKR3;ACKR4P1;ANOS1;C5AR1;CCL20;CCL26;CCL28;CCL3L1;CCN1;CCN3;CXCL1;CXCL10;CXCL11;CXCL17;CXCL2;CXCL3;CXCL5;CXCL6;CXCL8;CXCR4;DEFB4A;DEFB4A-2;DEFB4B;DOCK2;EDN2;EGR3;FOSL1;HBEGF;HMGB2P1;HRH1;IL6R;ITGA1;LOC100288929;LOC124902407;LOX;PLAUR;PLXNA4;S100A9;S1PR1;SAA1;SAA1-2;SAA2;SEMA3B;SEMA3C;SEMA5A;SEMA7A;SEMA7A-2;SERPIND1;SLIT1;SLIT3;TYMP;VEGFA
152	GO:0031399	BP	regulation of protein modification process	152/ 1488	1903/ 33331	0.079873883342091	2.716667833619E-12	3.2011402639477E-10	gene-AASS;gene-ADRB2;gene-ADTRP;gene-ANG;gene-ANGPT4;gene-AREG;gene-ARRDC4;gene-ATF3;gene-BDNF;gene-BIRC3;gene-BMP2;gene-BMP6;gene-BMPER;gene-BTC;gene-C3;gene-C5AR1;gene-C9orf72;gene-CCN1;gene-CCN2;gene-CCND2;gene-CCNG2;gene-CD24;gene-CEACAM1;gene-CEMIP;gene-CLCF1;gene-CSF2;gene-CSF3;gene-DAB2;gene-DDR2;gene-DIRAS3;gene-DKK1;gene-DLC1;gene-DLC1-2;gene-DUSP1;gene-EDN1;gene-EGF;gene-EGR1;gene-ENPP1…	AASS;ADRB2;ADTRP;ANG;ANGPT4;AREG;ARRDC4;ATF3;BDNF;BIRC3;BMP2;BMP6;BMPER;BTC;C3;C5AR1;C9orf72;CCN1;CCN2;CCND2;CCNG2;CD24;CEACAM1;CEMIP;CLCF1;CSF2;CSF3;DAB2;DDR2;DIRAS3;DKK1;DLC1;DLC1;DUSP1;EDN1;EGF;EGR1;ENPP1;ERBB4;EREG;FBN1;FGF1;FGF5;GADD45A;GDF15;GPRC5A;HBEGF;HEG1;HERC5;IBTK;IBTK;ICAM1;IFNB1;IFNL1;IFNL1-2;IGF2;IGFBP3;IL11;IL12A;IL1B;IL23A;IL24;IL31RA;IL6R;INHBA;IRAK3;ISG15;ITGA1;ITGB3;JUN;KITLG;…
53	GO:0001818	BP	negative regulation of cytokine production	53/ 1488	405/ 33331	0.13086419753086	2.7705342891005E-12	3.2389072905728E-10	gene-ACOD1;gene-APOD;gene-ARG2;gene-ATP2B1;gene-BST2;gene-CARD16;gene-CD24;gene-CD274;gene-CD83;gene-CDH3;gene-CEACAM1;gene-DDIT3;gene-F2RL1;gene-FFAR1;gene-GATA6;gene-GBP1;gene-HERC5;gene-HLA-F-2;gene-HLA-F-3;gene-HLA-F-4;gene-HLA-F-5;gene-HLA-F-7;gene-IDO1;gene-IFNB1;gene-IFNL1;gene-IFNL1-2;gene-IL12A;gene-IL1R2;gene-IL1RL1;gene-IL23A;gene-IL36RN;gene-IL6R;gene-INHBA;gene-IRAK3;gene-ISG15;gene-…	ACOD1;APOD;ARG2;ATP2B1;BST2;CARD16;CD24;CD274;CD83;CDH3;CEACAM1;DDIT3;F2RL1;FFAR1;GATA6;GBP1;HERC5;HLA-F;HLA-F;HLA-F;HLA-F;HLA-F;IDO1;IFNB1;IFNL1;IFNL1-2;IL12A;IL1R2;IL1RL1;IL23A;IL36RN;IL6R;INHBA;IRAK3;ISG15;KLF2;LOC112268252;NAV3;NLRP3;OAS3;PPP1R11;PRNP;PTGER4;RELB;RGCC;SELENOS;SRGN;SYT11;THBS1;TNFAIP3;UBE2L6;ZC3H12A;ZFP36
59	GO:0052547	BP	regulation of peptidase activity	59/ 1488	483/ 33331	0.12215320910973	3.0764024755134E-12	3.5683865276521E-10	gene-ACVR1C;gene-BBC3;gene-BIRC3;gene-CARD16;gene-CASP1;gene-CASP9;gene-CCN1;gene-CCN2;gene-CFLAR;gene-CFLAR-AS1;gene-CSTA;gene-DLC1;gene-DLC1-2;gene-ECM1;gene-IFI6;gene-LAMP3;gene-MYC;gene-NGF;gene-NKX3-1;gene-NLRP3;gene-NR4A1;gene-PCID2;gene-PI16;gene-PLAUR;gene-PMAIP1;gene-PRSS22-2;gene-PSMB9;gene-PSMB9-4;gene-PSMB9-5;gene-PSMB9-7;gene-PTGS2;gene-RECK;gene-S100A9;gene-SEMG1;gene-SERPINA1;gene-…	ACVR1C;BBC3;BIRC3;CARD16;CASP1;CASP9;CCN1;CCN2;CFLAR;CFLAR-AS1;CSTA;DLC1;DLC1;ECM1;IFI6;LAMP3;MYC;NGF;NKX3-1;NLRP3;NR4A1;PCID2;PI16;PLAUR;PMAIP1;PRSS22;PSMB9;PSMB9-4;PSMB9-5;PSMB9-7;PTGS2;RECK;S100A9;SEMG1;SERPINA1;SERPINA1;SERPINA3;SERPINA9;SERPINB13;SERPINB2;SERPINB3;SERPINB4;SERPINB5;SERPINB7;SERPINB8;SERPIND1;SERPINE1;SERPINE2;SERPING1;SERPINI1;SH3RF1;SLC1A1;SPOCK1;ST18;THBS1;TIMP3;TNF;TNFRSF…
422	GO:0005886	CC	plasma membrane	422/ 1488	6937/ 33331	0.060833213204555	1.4412719852324E-12	3.9346725196844E-10	gene-ABCA1;gene-ABCA12;gene-ABCB11;gene-ABCC11;gene-ABHD2;gene-ACE2;gene-ACKR3;gene-ACKR4P1;gene-ACSL5;gene-ACVR1C;gene-ADAM12;gene-ADGRB2;gene-ADRB2;gene-AKAP12;gene-AMOTL2;gene-ANKRD20A1;gene-ANKRD20A4-ANKRD20A20P;gene-ANOS1;gene-AOC3;gene-APCDD1L;gene-AQP11;gene-AQP6;gene-AQP7P1;gene-ARL14;gene-ARL4A;gene-ARL4C;gene-ARRDC4;gene-ART4;gene-ATAD3B;gene-ATP1B1;gene-ATP6V0A4;gene-BAMBI;gene-BMP2;ge…	ABCA1;ABCA12;ABCB11;ABCC11;ABHD2;ACE2;ACKR3;ACKR4P1;ACSL5;ACVR1C;ADAM12;ADGRB2;ADRB2;AKAP12;AMOTL2;ANKRD20A1;ANKRD20A4-ANKRD20A20P;ANOS1;AOC3;APCDD1L;AQP11;AQP6;AQP7P1;ARL14;ARL4A;ARL4C;ARRDC4;ART4;ATAD3B;ATP1B1;ATP6V0A4;BAMBI;BMP2;BST2;BTC;C3;C4BPB;C4B_2;C5AR1;CACNB4;CASP1;CATSPER1;CCN2;CD22;CD274;CD55;CD68;CD83;CDCP1;CDH3;CDSN;CEACAM1;CEACAM3;CEMIP;CEMIP2;CFB;CFB;CFB;CFB;CLCA4;CLDN16;CLEC2B;CLT…
104	GO:0043066	BP	negative regulation of apoptotic process	104/ 1488	1128/ 33331	0.092198581560284	3.5853995939343E-12	4.1265447884607E-10	gene-ACKR3;gene-ANGPT4;gene-ANGPTL4;gene-ARG2;gene-ARNT2;gene-ATAD3B;gene-BCL2A1;gene-BDNF;gene-BIRC3;gene-BLOC1S5-TXNDC5;gene-BTC;gene-BTG2;gene-C5AR1;gene-CARD16;gene-CCN1;gene-CCND2;gene-CDKN1A;gene-CFLAR;gene-CFLAR-AS1;gene-CHST11;gene-CITED2;gene-CLCF1;gene-CPEB4;gene-CSF2;gene-CZ1P-ASNS;gene-DAB2;gene-DKK1;gene-DUSP1;gene-DYRK3;gene-EGR3;gene-EN1;gene-ERBB4;gene-FHL2;gene-FOXO1;gene-GATA4-2…	ACKR3;ANGPT4;ANGPTL4;ARG2;ARNT2;ATAD3B;BCL2A1;BDNF;BIRC3;BLOC1S5-TXNDC5;BTC;BTG2;C5AR1;CARD16;CCN1;CCND2;CDKN1A;CFLAR;CFLAR-AS1;CHST11;CITED2;CLCF1;CPEB4;CSF2;CZ1P-ASNS;DAB2;DKK1;DUSP1;DYRK3;EGR3;EN1;ERBB4;FHL2;FOXO1;GATA4;GATA6;HMGB2P1;ICAM1;IDO1;IER3;IER3;IER3;IFI6;IGF1R;IL1A;IL1B;IL31RA;IL7R;IRF7;IRS2;ITPRIP;JUN;KITLG;LAMP3;LOC112268252;LOC124900513;MAPK8;MSX1;MYC;NFKBIA;NGF;NOG;NR4A1;NR4A2;NU…
48	GO:0036293	BP	response to decreased oxygen levels	48/ 1488	347/ 33331	0.13832853025937	3.9954644158323E-12	4.563127706297E-10	gene-ADM;gene-ANG;gene-ANGPT4;gene-ANGPTL4;gene-ANKRD1;gene-ARNT2;gene-ATP1B1;gene-BBC3;gene-BMP2;gene-CARD16;gene-CASP1;gene-CCN2;gene-CD24;gene-CFLAR;gene-CFLAR-AS1;gene-CITED2;gene-CPEB2;gene-CPEB4;gene-CXCR4;gene-EDN1;gene-EGR1;gene-ETS1;gene-GATA6;gene-ICAM1;gene-ITGA2;gene-ITPR1;gene-KCNK3;gene-LOC124903287;gene-LOXL2;gene-NAMPTP1;gene-NDRG1;gene-NKX3-1;gene-NR4A2;gene-PCK1;gene-PLAT;gene-P…	ADM;ANG;ANGPT4;ANGPTL4;ANKRD1;ARNT2;ATP1B1;BBC3;BMP2;CARD16;CASP1;CCN2;CD24;CFLAR;CFLAR-AS1;CITED2;CPEB2;CPEB4;CXCR4;EDN1;EGR1;ETS1;GATA6;ICAM1;ITGA2;ITPR1;KCNK3;LOC124903287;LOXL2;NAMPTP1;NDRG1;NKX3-1;NR4A2;PCK1;PLAT;PLOD2;PMAIP1;PTGS2;RGCC;RORA;RYR2;SLC1A1;STC1;STC2;TEK;TERT;TRPC6;VEGFC
15	GO:0030277	BP	maintenance of gastrointestinal epithelium	15/ 1488	34/ 33331	0.44117647058824	4.3317544020613E-12	4.9094318784278E-10	gene-LOC105372815;gene-LOC124909407;gene-MUC13;gene-MUC2;gene-MUC2-2;gene-MUC4;gene-MUC4-2;gene-MUC4-4;gene-MUC4-5;gene-MUC4-6;gene-MUC6;gene-RBP4;gene-SERPINA3;gene-TFF1;gene-TFF2	LOC105372815;LOC124909407;MUC13;MUC2;MUC2;MUC4;MUC4-2;MUC4-4;MUC4-5;MUC4-6;MUC6;RBP4;SERPINA3;TFF1;TFF2
95	GO:0010243	BP	response to organonitrogen compound	95/ 1488	999/ 33331	0.095095095095095	4.8320446045567E-12	5.4349519881708E-10	gene-ABCA1;gene-ACVR1C;gene-ADM;gene-ADRB2;gene-ADTRP;gene-AHR;gene-BTG1;gene-BTG2;gene-C5AR1;gene-CASP1;gene-CCN2;gene-CD68;gene-CDKN1A;gene-CEACAM1;gene-CFLAR;gene-CFLAR-AS1;gene-COL16A1;gene-COL1A1;gene-COL4A6;gene-CPEB2;gene-CPEB4;gene-CXCR4;gene-CYP11A1-2;gene-CZ1P-ASNS;gene-DUSP1;gene-EGR1;gene-EN1;gene-ENPP1;gene-EREG;gene-FABP3;gene-FBN1;gene-FOS;gene-FOSB;gene-FOSL1;gene-FOXO1;gene-GJA1;…	ABCA1;ACVR1C;ADM;ADRB2;ADTRP;AHR;BTG1;BTG2;C5AR1;CASP1;CCN2;CD68;CDKN1A;CEACAM1;CFLAR;CFLAR-AS1;COL16A1;COL1A1;COL4A6;CPEB2;CPEB4;CXCR4;CYP11A1;CZ1P-ASNS;DUSP1;EGR1;EN1;ENPP1;EREG;FABP3;FBN1;FOS;FOSB;FOSL1;FOXO1;GJA1;GJB2;GLDC;GNAI1;HADHAP1;HDAC5;HRH1;ICAM1;IGF1R;IRAK3;IRS2;ITGA2;JAG1;JUND;KLF11;KLF2;KLF4;KYNU;LOC105372815;LOC105376767;LOC112268252;LOC124904712;LOC124909407;MAP1B;MMP13;MMP19;MMP3…
35	GO:0008083	MF	growth factor activity	35/ 1488	193/ 33331	0.18134715025907	1.4298991179997E-12	5.6290361945256E-10	gene-AREG;gene-BDNF;gene-BMP2;gene-BMP6;gene-BTC;gene-CCN2;gene-CCN3;gene-CLCF1;gene-CSF2;gene-CSF3;gene-CXCL1;gene-CXCL2;gene-DKK1;gene-EGF;gene-ENDOU;gene-EREG;gene-FGF1;gene-FGF13;gene-FGF5;gene-GDF15;gene-HBEGF;gene-IGF2;gene-IL11;gene-IL12A;gene-INHBA;gene-JAG1;gene-KITLG;gene-LIF;gene-LOC105372815;gene-NGF;gene-TFF1;gene-TGFA;gene-TYMP;gene-VEGFA;gene-VEGFC	AREG;BDNF;BMP2;BMP6;BTC;CCN2;CCN3;CLCF1;CSF2;CSF3;CXCL1;CXCL2;DKK1;EGF;ENDOU;EREG;FGF1;FGF13;FGF5;GDF15;HBEGF;IGF2;IL11;IL12A;INHBA;JAG1;KITLG;LIF;LOC105372815;NGF;TFF1;TGFA;TYMP;VEGFA;VEGFC
97	GO:0051093	BP	negative regulation of developmental process	97/ 1488	1028/ 33331	0.094357976653696	5.5037364064092E-12	6.1439078515758E-10	gene-ABCA1;gene-ADAMTS12;gene-ADAMTS9;gene-ADGRB2;gene-ADRB2;gene-ANGPT4;gene-BAMBI;gene-BDNF;gene-BMP2;gene-CCN3;gene-CDH3;gene-CDKN1A;gene-CEACAM1;gene-CFLAR;gene-CFLAR-AS1;gene-CITED2;gene-CXCL10;gene-DDIT3;gene-DKK1;gene-DLX2;gene-DNM3;gene-ECM1;gene-ENPP1;gene-EREG;gene-FBN1;gene-FGF13;gene-FOXO1;gene-FST;gene-FSTL3;gene-GADD45A;gene-GBP1;gene-GDF15;gene-GJA1;gene-HDAC5;gene-IFNB1;gene-IFNL1…	ABCA1;ADAMTS12;ADAMTS9;ADGRB2;ADRB2;ANGPT4;BAMBI;BDNF;BMP2;CCN3;CDH3;CDKN1A;CEACAM1;CFLAR;CFLAR-AS1;CITED2;CXCL10;DDIT3;DKK1;DLX2;DNM3;ECM1;ENPP1;EREG;FBN1;FGF13;FOXO1;FST;FSTL3;GADD45A;GBP1;GDF15;GJA1;HDAC5;IFNB1;IFNL1;IFNL1-2;IGF2;INHBA;IRX3;JAG1;KLF2;LBH;LOC112268252;LOXL2;MELTF;MELTF-AS1;MSX1;MYC;NAMPTP1;NFATC2;NFKBIA;NKX3-1;NOCT;NOG;NR1D1;PAX8;PI16;PRAME;PRAME-2;PTHLH;RBP4;RCAN1;RGCC;RGS2;RG…
77	GO:0043408	BP	regulation of MAPK cascade	77/ 1488	737/ 33331	0.1044776119403	6.0650074116569E-12	6.7199376896172E-10	gene-ACKR3;gene-ADRB2;gene-AKAP12;gene-ATF3;gene-BMP2;gene-BMPER;gene-C1QTNF1;gene-C5AR1;gene-CCL20;gene-CCL26;gene-CCL3L1;gene-CCN1;gene-CCN2;gene-CD24;gene-CEACAM1;gene-CFLAR;gene-CFLAR-AS1;gene-DACT1;gene-DKK1;gene-DUSP1;gene-DUSP4;gene-EDN1;gene-EGF;gene-ERBB4;gene-F2RL1;gene-FGF1;gene-FGFR4;gene-FOXO1;gene-GADD45A;gene-GATA4-2;gene-GBP1;gene-GDF15;gene-ICAM1;gene-IGF1R;gene-IGF2;gene-IGFBP3;…	ACKR3;ADRB2;AKAP12;ATF3;BMP2;BMPER;C1QTNF1;C5AR1;CCL20;CCL26;CCL3L1;CCN1;CCN2;CD24;CEACAM1;CFLAR;CFLAR-AS1;DACT1;DKK1;DUSP1;DUSP4;EDN1;EGF;ERBB4;F2RL1;FGF1;FGFR4;FOXO1;GADD45A;GATA4;GBP1;GDF15;ICAM1;IGF1R;IGF2;IGFBP3;IL11;IL1B;IL6R;IRAK3;JCAD;JUN;KITLG;LBH;LIF;LOC105375061;LOC112268252;LOC124903287;LOC124909407;MAP2K1;MARCO;MYC;NDRG4;PDE8A;PER1;PLA2G5;PTPRR;RASSF2;REN;RGS2;ROS1;RPS6KA6;SEMA7A;SEM…
132	GO:0008219	BP	cell death	132/ 1488	1588/ 33331	0.083123425692695	6.2022662051425E-12	6.8211145442779E-10	gene-ADAMTSL4;gene-AHR;gene-BBC3;gene-BCL2A1;gene-C5AR1;gene-CASP1;gene-CASP9;gene-CCN1;gene-CDSN-6;gene-CFLAR;gene-CFLAR-AS1;gene-CGB1;gene-CGB5;gene-CGB7;gene-CGB8;gene-CSRNP1;gene-CSTA;gene-CXCR4;gene-DAB2;gene-DDIT3;gene-DIO3;gene-DLC1;gene-DLC1-2;gene-DNASE1L3;gene-DSG3;gene-EMP1;gene-FOSL2;gene-FOXO1;gene-GADD45A;gene-GJA1;gene-GSDMB;gene-GSDMC;gene-IER3-4;gene-IER3-5;gene-IER3-6;gene-IFI27…	ADAMTSL4;AHR;BBC3;BCL2A1;C5AR1;CASP1;CASP9;CCN1;CDSN;CFLAR;CFLAR-AS1;CGB1;CGB5;CGB7;CGB8;CSRNP1;CSTA;CXCR4;DAB2;DDIT3;DIO3;DLC1;DLC1;DNASE1L3;DSG3;EMP1;FOSL2;FOXO1;GADD45A;GJA1;GSDMB;GSDMC;IER3;IER3;IER3;IFI27;IFI27;IFI6;IGFBP3;IL1A;IL1B;IL24;IVL;KITLG;KLF11;KLK13;KRT15;KRT16;KRT17;KRT17P1;KRT17P2;KRT17P2;KRT23;KRT6A;KRT6B;KRT6C;KRT7-AS;LCE3E;LCN2;LINC02334;LINC02930;LOC102724428;LOC105369313;LOC…
105	GO:0043069	BP	negative regulation of programmed cell death	105/ 1488	1154/ 33331	0.090987868284229	6.4195242147833E-12	7.0081379424182E-10	gene-ACKR3;gene-ANGPT4;gene-ANGPTL4;gene-ARG2;gene-ARNT2;gene-ATAD3B;gene-BCL2A1;gene-BDNF;gene-BIRC3;gene-BLOC1S5-TXNDC5;gene-BTC;gene-BTG2;gene-C5AR1;gene-CARD16;gene-CCN1;gene-CCND2;gene-CDKN1A;gene-CDSN-6;gene-CFLAR;gene-CFLAR-AS1;gene-CHST11;gene-CITED2;gene-CLCF1;gene-CPEB4;gene-CSF2;gene-CZ1P-ASNS;gene-DAB2;gene-DKK1;gene-DUSP1;gene-DYRK3;gene-EGR3;gene-EN1;gene-ERBB4;gene-FHL2;gene-FOXO1;…	ACKR3;ANGPT4;ANGPTL4;ARG2;ARNT2;ATAD3B;BCL2A1;BDNF;BIRC3;BLOC1S5-TXNDC5;BTC;BTG2;C5AR1;CARD16;CCN1;CCND2;CDKN1A;CDSN;CFLAR;CFLAR-AS1;CHST11;CITED2;CLCF1;CPEB4;CSF2;CZ1P-ASNS;DAB2;DKK1;DUSP1;DYRK3;EGR3;EN1;ERBB4;FHL2;FOXO1;GATA4;GATA6;HMGB2P1;ICAM1;IDO1;IER3;IER3;IER3;IFI6;IGF1R;IL1A;IL1B;IL31RA;IL7R;IRF7;IRS2;ITPRIP;JUN;KITLG;LAMP3;LOC112268252;LOC124900513;MAPK8;MSX1;MYC;NFKBIA;NGF;NOG;NR4A1;NR4…
450	GO:0080090	BP	regulation of primary metabolic process	450/ 1488	7590/ 33331	0.059288537549407	9.2128815888394E-12	9.9842082444889E-10	gene-AADAC;gene-AASS;gene-ABCB11;gene-ACOD1;gene-ACVR1C;gene-ADM;gene-ADRB2;gene-ADTRP;gene-AFF2;gene-AHR;gene-ANG;gene-ANGPT4;gene-ANKRD1;gene-APOD;gene-APOE;gene-AQP11;gene-AREG;gene-ARID3A;gene-ARID3B;gene-ARID5A;gene-ARNT2;gene-ARRDC4;gene-ATF3;gene-BACH1;gene-BACH2;gene-BACH2-2;gene-BAMBI;gene-BBC3;gene-BDNF;gene-BHLHE40;gene-BIRC3;gene-BMP2;gene-BMP6;gene-BMPER;gene-BNC1;gene-BTC;gene-BTG2;…	AADAC;AASS;ABCB11;ACOD1;ACVR1C;ADM;ADRB2;ADTRP;AFF2;AHR;ANG;ANGPT4;ANKRD1;APOD;APOE;AQP11;AREG;ARID3A;ARID3B;ARID5A;ARNT2;ARRDC4;ATF3;BACH1;BACH2;BACH2;BAMBI;BBC3;BDNF;BHLHE40;BIRC3;BMP2;BMP6;BMPER;BNC1;BTC;BTG2;C1QTNF1;C3;C4BPB;C5AR1;C9orf72;CARD16;CASP1;CASP9;CCN1;CCN2;CCND2;CCNG2;CD24;CDKN1A;CEACAM1;CEMIP;CFLAR;CFLAR-AS1;CGB1;CGB5;CGB7;CGB8;CHAC1;CIART;CITED2;CLCF1;CNOT3;COL1A1;CPEB2;CPEB4;CRE…
44	GO:0030336	BP	negative regulation of cell migration	44/ 1488	308/ 33331	0.14285714285714	1.0507138214201E-11	1.1304310222192E-9	gene-ABHD2;gene-ACVR1C;gene-ADAMTS9;gene-ADTRP;gene-ANGPT4;gene-APOD;gene-BST2;gene-CCL28;gene-CCN3;gene-CITED2;gene-DLC1;gene-DLC1-2;gene-DLL4;gene-DNAI3;gene-DUSP1;gene-ERBB4;gene-GADD45A;gene-GCSAM;gene-GJA1;gene-HDAC5;gene-IFITM1;gene-IGFBP3;gene-IL24;gene-JAG1;gene-KRT16;gene-KRT16P2;gene-MAPK15;gene-MICOS10-NBL1;gene-MITF;gene-NAV3;gene-NDRG4;gene-NOG;gene-PHLDB2;gene-PRKG1;gene-PTGER4;gene…	ABHD2;ACVR1C;ADAMTS9;ADTRP;ANGPT4;APOD;BST2;CCL28;CCN3;CITED2;DLC1;DLC1;DLL4;DNAI3;DUSP1;ERBB4;GADD45A;GCSAM;GJA1;HDAC5;IFITM1;IGFBP3;IL24;JAG1;KRT16;KRT16P2;MAPK15;MICOS10-NBL1;MITF;NAV3;NDRG4;NOG;PHLDB2;PRKG1;PTGER4;PTPRR;RECK;RGCC;RHOB;SERPINE1;SRGAP1;STC1;THBS1;TRIB1
80	GO:0051046	BP	regulation of secretion	80/ 1488	792/ 33331	0.1010101010101	1.1746891826431E-11	1.245757878193E-9	gene-ABCA12;gene-ABCB11;gene-ACVR1C;gene-ADTRP;gene-ANG;gene-ANKRD1;gene-BMP2;gene-BMP6;gene-C1QTNF1;gene-CCN3;gene-CEACAM1;gene-CLTRN;gene-DOC2A;gene-EDN1;gene-EGF;gene-F2RL1;gene-FFAR1;gene-GAB2;gene-GJA1;gene-GNG12-AS1;gene-GRM7;gene-HLA-F-2;gene-HLA-F-3;gene-HLA-F-4;gene-HLA-F-5;gene-HLA-F-7;gene-ICA1;gene-IL11;gene-IL12A;gene-IL13RA2;gene-IL1A;gene-IL1B;gene-IL1RAPL1;gene-INHBA;gene-IRS2;gen…	ABCA12;ABCB11;ACVR1C;ADTRP;ANG;ANKRD1;BMP2;BMP6;C1QTNF1;CCN3;CEACAM1;CLTRN;DOC2A;EDN1;EGF;F2RL1;FFAR1;GAB2;GJA1;GNG12-AS1;GRM7;HLA-F;HLA-F;HLA-F;HLA-F;HLA-F;ICA1;IL11;IL12A;IL13RA2;IL1A;IL1B;IL1RAPL1;INHBA;IRS2;ITGAM;KLRC2;LIF;LOC100505915;LOC100652768;LOC105375061;LOC105376767;LOC112268252;LOC124903293;MAOB;NKX3-1;NMB;NMB;NR1D1;OAS2;PAX8;PER2;PIM3;PLA2G4A;RBP4;REN;RGCC;RSAD2;SAA1;SAA1-2;SAA2;SCA…
96	GO:0010562	BP	positive regulation of phosphorus metabolic process	96/ 1488	1033/ 33331	0.092933204259439	1.2404528578912E-11	1.2969720831768E-9	gene-ADRB2;gene-ADTRP;gene-ANG;gene-ANGPT4;gene-AREG;gene-BDNF;gene-BMP2;gene-BMP6;gene-BTC;gene-C3;gene-CCN1;gene-CCN2;gene-CCND2;gene-CD24;gene-CEMIP;gene-CLCF1;gene-CSF2;gene-CSF3;gene-DAB2;gene-DDR2;gene-DKK1;gene-DLC1;gene-DLC1-2;gene-EDN1;gene-EEF1A2;gene-EGF;gene-EGR1;gene-ERBB4;gene-EREG;gene-FABP3;gene-FBN1;gene-FGF1;gene-FGF5;gene-FGFR4;gene-GDF15;gene-HBEGF;gene-HRH1;gene-ICAM1;gene-IF…	ADRB2;ADTRP;ANG;ANGPT4;AREG;BDNF;BMP2;BMP6;BTC;C3;CCN1;CCN2;CCND2;CD24;CEMIP;CLCF1;CSF2;CSF3;DAB2;DDR2;DKK1;DLC1;DLC1;EDN1;EEF1A2;EGF;EGR1;ERBB4;EREG;FABP3;FBN1;FGF1;FGF5;FGFR4;GDF15;HBEGF;HRH1;ICAM1;IFNB1;IFNL1;IFNL1-2;IGF1R;IGF2;IL11;IL12A;IL1B;IL23A;IL24;IL31RA;IL6R;INHBA;ITGA1;ITGA2;ITGB3;KITLG;LIF;LOC105375061;LOC124900513;LOC124903287;MAP2K3;MARCO;MRNIP;NEDD9;NEURL1;NGF;NKX3-1;PDE8A;PLAUR;P…
96	GO:0045937	BP	positive regulation of phosphate metabolic process	96/ 1488	1033/ 33331	0.092933204259439	1.2404528578912E-11	1.2969720831768E-9	gene-ADRB2;gene-ADTRP;gene-ANG;gene-ANGPT4;gene-AREG;gene-BDNF;gene-BMP2;gene-BMP6;gene-BTC;gene-C3;gene-CCN1;gene-CCN2;gene-CCND2;gene-CD24;gene-CEMIP;gene-CLCF1;gene-CSF2;gene-CSF3;gene-DAB2;gene-DDR2;gene-DKK1;gene-DLC1;gene-DLC1-2;gene-EDN1;gene-EEF1A2;gene-EGF;gene-EGR1;gene-ERBB4;gene-EREG;gene-FABP3;gene-FBN1;gene-FGF1;gene-FGF5;gene-FGFR4;gene-GDF15;gene-HBEGF;gene-HRH1;gene-ICAM1;gene-IF…	ADRB2;ADTRP;ANG;ANGPT4;AREG;BDNF;BMP2;BMP6;BTC;C3;CCN1;CCN2;CCND2;CD24;CEMIP;CLCF1;CSF2;CSF3;DAB2;DDR2;DKK1;DLC1;DLC1;EDN1;EEF1A2;EGF;EGR1;ERBB4;EREG;FABP3;FBN1;FGF1;FGF5;FGFR4;GDF15;HBEGF;HRH1;ICAM1;IFNB1;IFNL1;IFNL1-2;IGF1R;IGF2;IL11;IL12A;IL1B;IL23A;IL24;IL31RA;IL6R;INHBA;ITGA1;ITGA2;ITGB3;KITLG;LIF;LOC105375061;LOC124900513;LOC124903287;MAP2K3;MARCO;MRNIP;NEDD9;NEURL1;NGF;NKX3-1;PDE8A;PLAUR;P…
103	GO:1902533	BP	positive regulation of intracellular signal transduction	103/ 1488	1136/ 33331	0.090669014084507	1.2710919707583E-11	1.3197134608285E-9	gene-ACKR3;gene-ADRB2;gene-AKAP12;gene-ANKRD1;gene-AREG;gene-BBC3;gene-BIRC3;gene-BMP2;gene-BMPER;gene-BST2;gene-BTC;gene-C1QTNF1;gene-C5AR1;gene-CARD16;gene-CASP1;gene-CCL20;gene-CCL26;gene-CCL3L1;gene-CCN2;gene-CD24;gene-CFLAR;gene-CFLAR-AS1;gene-CSF3;gene-DDIT3;gene-DDX60;gene-DHX36-2;gene-DKK1;gene-ECM1;gene-EDN1;gene-EGF;gene-ERBB4;gene-EREG;gene-F2RL1;gene-FGF1;gene-FGF5;gene-FGFR4;gene-GAB…	ACKR3;ADRB2;AKAP12;ANKRD1;AREG;BBC3;BIRC3;BMP2;BMPER;BST2;BTC;C1QTNF1;C5AR1;CARD16;CASP1;CCL20;CCL26;CCL3L1;CCN2;CD24;CFLAR;CFLAR-AS1;CSF3;DDIT3;DDX60;DHX36;DKK1;ECM1;EDN1;EGF;ERBB4;EREG;F2RL1;FGF1;FGF5;FGFR4;GAB2;GADD45A;GATA4;GDF15;GNG12-AS1;HBEGF;ICAM1;IGF1R;IGF2;IGFBP3;IL11;IL18R1;IL1B;IL23A;IL6R;IQCJ-SCHIP1;IRS2;JCAD;JUN;KITLG;LIF;LMCD1;LOC105375061;LOC124903287;LOC124909407;MAP2K1;MARCO;MSX…
1136	GO:0009987	BP	cellular process	1136/ 1488	22849/ 33331	0.049717711934877	1.3983063242264E-11	1.4417120830409E-9	gene-AADAC;gene-AASS;gene-ABCA1;gene-ABCA12;gene-ABCB11;gene-ABCC11;gene-ABCC12;gene-ABHD2;gene-ABL2;gene-ACE2;gene-ACKR3;gene-ACKR4P1;gene-ACOD1;gene-ACOT7;gene-ACSL3-AS1;gene-ACSL5;gene-ACTBL2;gene-ACVR1C;gene-ADAM12;gene-ADAMTS12;gene-ADAMTS16;gene-ADAMTS18;gene-ADAMTS6;gene-ADAMTS9;gene-ADAMTSL4;gene-ADGRB2;gene-ADGRF4;gene-ADGRG7;gene-ADM;gene-ADM2;gene-ADRB2;gene-ADSS1;gene-ADTRP;gene-AEN;g…	AADAC;AASS;ABCA1;ABCA12;ABCB11;ABCC11;ABCC12;ABHD2;ABL2;ACE2;ACKR3;ACKR4P1;ACOD1;ACOT7;ACSL3-AS1;ACSL5;ACTBL2;ACVR1C;ADAM12;ADAMTS12;ADAMTS16;ADAMTS18;ADAMTS6;ADAMTS9;ADAMTSL4;ADGRB2;ADGRF4;ADGRG7;ADM;ADM2;ADRB2;ADSS1;ADTRP;AEN;AFF2;AHCYL2;AHR;AKAP12;ALDH1L2;ALDH2;ALOXE3;ALPK3;ALS2CL;AMN1;AMOTL2;AMTN;ANG;ANGPT4;ANGPTL4;ANKRD1;ANOS1;AOC3;AOX1;AOX3P-AOX2P;AP3B2;APOBEC3B;APOD;APOE;AQP11;AREG;ARG2;AR…
55	GO:0052548	BP	regulation of endopeptidase activity	55/ 1488	449/ 33331	0.12249443207127	1.5016940629167E-11	1.5376311553189E-9	gene-ACVR1C;gene-BBC3;gene-BIRC3;gene-CARD16;gene-CASP1;gene-CASP9;gene-CCN1;gene-CCN2;gene-CFLAR;gene-CFLAR-AS1;gene-DLC1;gene-DLC1-2;gene-IFI6;gene-LAMP3;gene-MYC;gene-NGF;gene-NKX3-1;gene-NLRP3;gene-NR4A1;gene-PCID2;gene-PLAUR;gene-PMAIP1;gene-PSMB9;gene-PSMB9-4;gene-PSMB9-5;gene-PSMB9-7;gene-PTGS2;gene-RECK;gene-S100A9;gene-SEMG1;gene-SERPINA1;gene-SERPINA1-2;gene-SERPINA3;gene-SERPINA9;gene-…	ACVR1C;BBC3;BIRC3;CARD16;CASP1;CASP9;CCN1;CCN2;CFLAR;CFLAR-AS1;DLC1;DLC1;IFI6;LAMP3;MYC;NGF;NKX3-1;NLRP3;NR4A1;PCID2;PLAUR;PMAIP1;PSMB9;PSMB9-4;PSMB9-5;PSMB9-7;PTGS2;RECK;S100A9;SEMG1;SERPINA1;SERPINA1;SERPINA3;SERPINA9;SERPINB13;SERPINB2;SERPINB3;SERPINB4;SERPINB5;SERPINB7;SERPINB8;SERPIND1;SERPINE1;SERPINE2;SERPING1;SERPINI1;SH3RF1;SLC1A1;SPOCK1;ST18;THBS1;TIMP3;TNF;TNFRSF10B;XDH
239	GO:0051173	BP	positive regulation of nitrogen compound metabolic process	239/ 1488	3497/ 33331	0.068344295110094	1.5230844838016E-11	1.5488517350001E-9	gene-ACVR1C;gene-ADRB2;gene-ADTRP;gene-AHR;gene-ANG;gene-ANGPT4;gene-AREG;gene-ARID3A;gene-ARID3B;gene-ARNT2;gene-ARRDC4;gene-ATF3;gene-BAMBI;gene-BBC3;gene-BDNF;gene-BIRC3;gene-BMP2;gene-BMP6;gene-BNC1;gene-BTC;gene-BTG2;gene-C3;gene-C4BPB;gene-CASP1;gene-CASP9;gene-CCN1;gene-CCN2;gene-CCND2;gene-CD24;gene-CEMIP;gene-CFLAR;gene-CFLAR-AS1;gene-CITED2;gene-CLCF1;gene-COL1A1;gene-CREB3L3;gene-CREB5…	ACVR1C;ADRB2;ADTRP;AHR;ANG;ANGPT4;AREG;ARID3A;ARID3B;ARNT2;ARRDC4;ATF3;BAMBI;BBC3;BDNF;BIRC3;BMP2;BMP6;BNC1;BTC;BTG2;C3;C4BPB;CASP1;CASP9;CCN1;CCN2;CCND2;CD24;CEMIP;CFLAR;CFLAR-AS1;CITED2;CLCF1;COL1A1;CREB3L3;CREB5;CREM;CSF2;CSF3;CSNK1E;CSRNP1;CXCL10;DAB2;DACT1;DDIT3;DDR2;DHX36;DKK1;DLC1;DLC1;DPF3;DRAP1;EDN1;EGF;EGR1;EGR4;EIF5A2;EN1;ERBB4;EREG;ESR1;ETS1;F2RL1;FBN1;FGF1;FGF5;FGFR4;FOS;FOSL1;FOSL2;…
46	GO:0051271	BP	negative regulation of cellular component movement	46/ 1488	336/ 33331	0.13690476190476	1.6022686262585E-11	1.6182913125211E-9	gene-ABHD2;gene-ACVR1C;gene-ADAMTS9;gene-ADTRP;gene-ANGPT4;gene-APOD;gene-BST2;gene-CCL28;gene-CCN3;gene-CITED2;gene-CNIH2;gene-DLC1;gene-DLC1-2;gene-DLL4;gene-DNAI3;gene-DUSP1;gene-ERBB4;gene-GADD45A;gene-GCSAM;gene-GJA1;gene-HDAC5;gene-IFITM1;gene-IGFBP3;gene-IL24;gene-JAG1;gene-KRT16;gene-KRT16P2;gene-MAPK15;gene-MICOS10-NBL1;gene-MITF;gene-NAV3;gene-NDRG4;gene-NOG;gene-PHLDB2;gene-PRKG1;gene-…	ABHD2;ACVR1C;ADAMTS9;ADTRP;ANGPT4;APOD;BST2;CCL28;CCN3;CITED2;CNIH2;DLC1;DLC1;DLL4;DNAI3;DUSP1;ERBB4;GADD45A;GCSAM;GJA1;HDAC5;IFITM1;IGFBP3;IL24;JAG1;KRT16;KRT16P2;MAPK15;MICOS10-NBL1;MITF;NAV3;NDRG4;NOG;PHLDB2;PRKG1;PTGER4;PTPRR;RECK;RGCC;RHOB;SEMG1;SERPINE1;SRGAP1;STC1;THBS1;TRIB1
55	GO:1901652	BP	response to peptide	55/ 1488	450/ 33331	0.12222222222222	1.6381694949471E-11	1.6433717899648E-9	gene-ACVR1C;gene-ADM;gene-ADRB2;gene-BTG1;gene-BTG2;gene-CCN2;gene-CEACAM1;gene-CFLAR;gene-CFLAR-AS1;gene-COL1A1;gene-CPEB2;gene-CYP11A1-2;gene-EGR1;gene-ENPP1;gene-EREG;gene-FABP3;gene-FBN1;gene-FOXO1;gene-GJA1;gene-GJB2;gene-GNAI1;gene-HADHAP1;gene-HDAC5;gene-ICAM1;gene-IGF1R;gene-IRS2;gene-JAG1;gene-JUND;gene-KLF11;gene-KLF2;gene-LOC105372815;gene-LOC105376767;gene-LOC112268252;gene-LOC1249047…	ACVR1C;ADM;ADRB2;BTG1;BTG2;CCN2;CEACAM1;CFLAR;CFLAR-AS1;COL1A1;CPEB2;CYP11A1;EGR1;ENPP1;EREG;FABP3;FBN1;FOXO1;GJA1;GJB2;GNAI1;HADHAP1;HDAC5;ICAM1;IGF1R;IRS2;JAG1;JUND;KLF11;KLF2;LOC105372815;LOC105376767;LOC112268252;LOC124904712;LOC124909407;MAP1B;MMP13;MMP3;NAMPTP1;NFKBIA;NR4A1;NR4A2;NR4A3;PCK1;PHEX;PRNP;SELENOS;SESN2;SESN2;SLC25A33;STAT4;STAT5A;STC2;TEK;TFF1
133	GO:0002684	BP	positive regulation of immune system process	133/ 1488	1631/ 33331	0.081545064377682	1.839171512935E-11	1.8326294934595E-9	gene-ACOD1;gene-C1R;gene-C1R-2;gene-C1S;gene-C2-3;gene-C3;gene-C4BPB;gene-C4B_2;gene-C5AR1;gene-CACNB4;gene-CCL20;gene-CD24;gene-CD274;gene-CD55;gene-CD83;gene-CDKN1A;gene-CFB-2;gene-CFB-3;gene-CFB-5;gene-CFB-7;gene-CLCF1;gene-CXCL10;gene-CXCL17;gene-CXCL8;gene-DDX60;gene-DHX36-2;gene-EBI3;gene-EDN2;gene-EGR3;gene-EREG;gene-F2RL1;gene-FOS;gene-FYB1;gene-GAB2;gene-GBP5;gene-HLA-A-7;gene-HLA-A-8;ge…	ACOD1;C1R;C1R-2;C1S;C2;C3;C4BPB;C4B_2;C5AR1;CACNB4;CCL20;CD24;CD274;CD55;CD83;CDKN1A;CFB;CFB;CFB;CFB;CLCF1;CXCL10;CXCL17;CXCL8;DDX60;DHX36;EBI3;EDN2;EGR3;EREG;F2RL1;FOS;FYB1;GAB2;GBP5;HLA-A;HLA-A;HLA-B;HLA-B;HLA-B;HLA-B;HLA-B;HLA-DQB1;HLA-DQB1;HLA-F;HLA-F;HLA-F;HLA-F;HLA-F;HMGB2P1;ICAM1;IDO1;IFNB1;IFNL1;IFNL1-2;IGF2;IL12A;IL13RA2;IL18R1;IL1A;IL1B;IL1R1;IL1RL1;IL23A;IL6R;IL7R;IRAK3;IRF7;IRS2;ITGA2…
261	GO:0009892	BP	negative regulation of metabolic process	261/ 1488	3920/ 33331	0.066581632653061	2.0776873078673E-11	2.0564948973271E-9	gene-AASS;gene-ACOD1;gene-AFF2;gene-AHR;gene-ANG;gene-ANKRD1;gene-APOD;gene-APOE;gene-AQP11;gene-ARG2;gene-ARID5A;gene-ATF3;gene-ATP2B1;gene-BACH1;gene-BHLHE40;gene-BMP2;gene-BMP6;gene-BST2;gene-BTG2;gene-C9orf72;gene-CARD16;gene-CCN2;gene-CD22;gene-CD24;gene-CD274;gene-CD83;gene-CDH3;gene-CDKN1A;gene-CEACAM1;gene-CFLAR;gene-CFLAR-AS1;gene-CHAC1;gene-CIART;gene-CITED2;gene-CNOT3-7;gene-CPEB2;gene…	AASS;ACOD1;AFF2;AHR;ANG;ANKRD1;APOD;APOE;AQP11;ARG2;ARID5A;ATF3;ATP2B1;BACH1;BHLHE40;BMP2;BMP6;BST2;BTG2;C9orf72;CARD16;CCN2;CD22;CD24;CD274;CD83;CDH3;CDKN1A;CEACAM1;CFLAR;CFLAR-AS1;CHAC1;CIART;CITED2;CNOT3;CPEB2;CPEB4;CREM;CSF2;CST4;CSTA;CXCL8;CYP27B1;DAB2;DACT1;DDIT3;DGAT2;DHX36;DKK1;DLL4;DLX2;DPF3;DRAP1;DUSP1;ECM1;EDN1;EGR1;EN1;ENPP1;EREG;ESR1;F2RL1;FEZ1;FFAR1;FHL2;FOSB;FOXD1;FOXO1;FST;GADD45A…
155	GO:0044419	BP	biological process involved in interspecies interaction between organisms	155/ 1488	2006/ 33331	0.077268195413759	2.1018184975724E-11	2.0666025982423E-9	gene-ACE2;gene-ACOD1;gene-ADAMTS9;gene-ADM;gene-ANG;gene-APOBEC3B;gene-ARG2;gene-ARID5A;gene-ATAD3B;gene-B2M;gene-BMP2;gene-BPIFA2;gene-BST2;gene-C15orf48;gene-C1R;gene-C1R-2;gene-C1S;gene-C2-3;gene-C3;gene-C4BPB;gene-C4B_2;gene-C5AR1;gene-CA5BP1;gene-CCL20;gene-CCL28;gene-CD55;gene-CFB-2;gene-CFB-3;gene-CFB-5;gene-CFB-7;gene-CXCL1;gene-CXCL10;gene-CXCL11;gene-CXCL2;gene-CXCL3;gene-CXCL5;gene-CXC…	ACE2;ACOD1;ADAMTS9;ADM;ANG;APOBEC3B;ARG2;ARID5A;ATAD3B;B2M;BMP2;BPIFA2;BST2;C15orf48;C1R;C1R-2;C1S;C2;C3;C4BPB;C4B_2;C5AR1;CA5BP1;CCL20;CCL28;CD55;CFB;CFB;CFB;CFB;CXCL1;CXCL10;CXCL11;CXCL2;CXCL3;CXCL5;CXCL6;CXCL8;CXCR4;DCLK1;DDX60;DEFB1;DEFB4A;DEFB4A-2;DEFB4B;DHX36;DMBT1;F2RL1;FER1L6;FOSL1;GBP1;GBP2;GKN2;GSDMB;GSDMC;HERC5;HLA-A;HLA-A;HLA-B;HLA-B;HLA-B;HLA-B;HLA-B;HMGB2P1;ICAM1;IFI27;IFI27;IFI44L;…
45	GO:2000146	BP	negative regulation of cell motility	45/ 1488	327/ 33331	0.13761467889908	2.2272171455918E-11	2.1754929579343E-9	gene-ABHD2;gene-ACVR1C;gene-ADAMTS9;gene-ADTRP;gene-ANGPT4;gene-APOD;gene-BST2;gene-CCL28;gene-CCN3;gene-CITED2;gene-DLC1;gene-DLC1-2;gene-DLL4;gene-DNAI3;gene-DUSP1;gene-ERBB4;gene-GADD45A;gene-GCSAM;gene-GJA1;gene-HDAC5;gene-IFITM1;gene-IGFBP3;gene-IL24;gene-JAG1;gene-KRT16;gene-KRT16P2;gene-MAPK15;gene-MICOS10-NBL1;gene-MITF;gene-NAV3;gene-NDRG4;gene-NOG;gene-PHLDB2;gene-PRKG1;gene-PTGER4;gene…	ABHD2;ACVR1C;ADAMTS9;ADTRP;ANGPT4;APOD;BST2;CCL28;CCN3;CITED2;DLC1;DLC1;DLL4;DNAI3;DUSP1;ERBB4;GADD45A;GCSAM;GJA1;HDAC5;IFITM1;IGFBP3;IL24;JAG1;KRT16;KRT16P2;MAPK15;MICOS10-NBL1;MITF;NAV3;NDRG4;NOG;PHLDB2;PRKG1;PTGER4;PTPRR;RECK;RGCC;RHOB;SEMG1;SERPINE1;SRGAP1;STC1;THBS1;TRIB1
36	GO:0009612	BP	response to mechanical stimulus	36/ 1488	223/ 33331	0.16143497757848	2.324618782091E-11	2.2548813106431E-9	gene-ANKRD1;gene-ATP1A2;gene-BMP6;gene-BTG2;gene-CASP1;gene-CITED2;gene-COL1A1;gene-CXCL10;gene-CXCR4;gene-CZ1P-ASNS;gene-ETS1;gene-FOS;gene-FOSB;gene-FOSL1;gene-GADD45A;gene-GATA4-2;gene-GJA1;gene-IL1B;gene-ITGA2;gene-JUN;gene-JUND;gene-KCNJ2;gene-MAP1B;gene-MAPK8;gene-NFKBIA;gene-PDE2A;gene-PJVK;gene-PTGER4;gene-RCAN1;gene-RYR2;gene-SERPINE2;gene-SLC38A2;gene-TNFRSF10B;gene-TNFSF14;gene-TXNIP;g…	ANKRD1;ATP1A2;BMP6;BTG2;CASP1;CITED2;COL1A1;CXCL10;CXCR4;CZ1P-ASNS;ETS1;FOS;FOSB;FOSL1;GADD45A;GATA4;GJA1;IL1B;ITGA2;JUN;JUND;KCNJ2;MAP1B;MAPK8;NFKBIA;PDE2A;PJVK;PTGER4;RCAN1;RYR2;SERPINE2;SLC38A2;TNFRSF10B;TNFSF14;TXNIP;WHRN
47	GO:0032870	BP	cellular response to hormone stimulus	47/ 1488	352/ 33331	0.13352272727273	2.3388679318316E-11	2.2548813106431E-9	gene-ACOD1;gene-ADTRP;gene-ARID5A;gene-ATP1A2;gene-CASP9;gene-CEACAM1;gene-CFLAR;gene-CFLAR-AS1;gene-CPEB2;gene-CTSS;gene-CYP11A1-2;gene-CZ1P-ASNS;gene-DUSP1;gene-ENPP1;gene-ESR1;gene-FBN1;gene-FBXO32;gene-FOS;gene-FOSB;gene-FOXO1;gene-GATA6;gene-GJA1;gene-GJB2;gene-HDAC5;gene-ICAM1;gene-INHBA;gene-IRS2;gene-LOC112268252;gene-MAP1B;gene-NKX3-1;gene-NR4A1;gene-NR4A2;gene-NR4A3;gene-PAX8;gene-PCK1;…	ACOD1;ADTRP;ARID5A;ATP1A2;CASP9;CEACAM1;CFLAR;CFLAR-AS1;CPEB2;CTSS;CYP11A1;CZ1P-ASNS;DUSP1;ENPP1;ESR1;FBN1;FBXO32;FOS;FOSB;FOXO1;GATA6;GJA1;GJB2;HDAC5;ICAM1;INHBA;IRS2;LOC112268252;MAP1B;NKX3-1;NR4A1;NR4A2;NR4A3;PAX8;PCK1;PHEX;PRKAA2;PTGER4;SELENOS;SGK1;SLC25A33;SLIT3;SOCS2;STC1;USP8P1;USP8P1;ZFP36L2
137	GO:0032270	BP	positive regulation of cellular protein metabolic process	137/ 1488	1707/ 33331	0.080257762155829	2.3594334706775E-11	2.2600328218805E-9	gene-ACVR1C;gene-ADRB2;gene-ADTRP;gene-ANG;gene-ANGPT4;gene-AREG;gene-ARRDC4;gene-BBC3;gene-BDNF;gene-BIRC3;gene-BMP2;gene-BMP6;gene-BTC;gene-C3;gene-CASP1;gene-CASP9;gene-CCN1;gene-CCN2;gene-CCND2;gene-CD24;gene-CEMIP;gene-CFLAR;gene-CFLAR-AS1;gene-CLCF1;gene-CSF2;gene-CSF3;gene-CSNK1E;gene-DAB2;gene-DACT1;gene-DDR2;gene-DHX36-2;gene-DKK1;gene-DLC1;gene-DLC1-2;gene-EDN1;gene-EGF;gene-EGR1;gene-E…	ACVR1C;ADRB2;ADTRP;ANG;ANGPT4;AREG;ARRDC4;BBC3;BDNF;BIRC3;BMP2;BMP6;BTC;C3;CASP1;CASP9;CCN1;CCN2;CCND2;CD24;CEMIP;CFLAR;CFLAR-AS1;CLCF1;CSF2;CSF3;CSNK1E;DAB2;DACT1;DDR2;DHX36;DKK1;DLC1;DLC1;EDN1;EGF;EGR1;EIF5A2;ERBB4;EREG;FBN1;FGF1;FGF5;FGFR4;GDF15;HBEGF;ICAM1;IFNB1;IFNL1;IFNL1-2;IGF2;IL11;IL12A;IL1B;IL23A;IL24;IL31RA;IL6R;INHBA;ITGA1;ITGA2;ITGB3;KITLG;KPNA7;KPNA7;KRT17;KRT17P1;KRT17P2;KRT17P2;LI…
99	GO:1901698	BP	response to nitrogen compound	99/ 1488	1092/ 33331	0.090659340659341	2.5868396520924E-11	2.4619748919625E-9	gene-ABCA1;gene-ACVR1C;gene-ADM;gene-ADRB2;gene-ADTRP;gene-AHR;gene-BTG1;gene-BTG2;gene-C5AR1;gene-CASP1;gene-CCN2;gene-CD68;gene-CDKN1A;gene-CEACAM1;gene-CFLAR;gene-CFLAR-AS1;gene-COL16A1;gene-COL1A1;gene-COL4A6;gene-CPEB2;gene-CPEB4;gene-CXCR4;gene-CYP11A1-2;gene-CZ1P-ASNS;gene-DHX36-2;gene-DUSP1;gene-EGR1;gene-EN1;gene-ENPP1;gene-EREG;gene-FABP3;gene-FBN1;gene-FOS;gene-FOSB;gene-FOSL1;gene-FOX…	ABCA1;ACVR1C;ADM;ADRB2;ADTRP;AHR;BTG1;BTG2;C5AR1;CASP1;CCN2;CD68;CDKN1A;CEACAM1;CFLAR;CFLAR-AS1;COL16A1;COL1A1;COL4A6;CPEB2;CPEB4;CXCR4;CYP11A1;CZ1P-ASNS;DHX36;DUSP1;EGR1;EN1;ENPP1;EREG;FABP3;FBN1;FOS;FOSB;FOSL1;FOXO1;GJA1;GJB2;GLDC;GNAI1;HADHAP1;HDAC5;HRH1;ICAM1;IFNB1;IGF1R;IRAK3;IRS2;ITGA2;JAG1;JUND;KLF11;KLF2;KLF4;KYNU;LOC105372815;LOC105376767;LOC112268252;LOC124904712;LOC124909407;MAP1B;MMP1…
37	GO:0071222	BP	cellular response to lipopolysaccharide	37/ 1488	235/ 33331	0.15744680851064	2.6201873619689E-11	2.4778294116658E-9	gene-ABCA1;gene-ACOD1;gene-ANKRD1;gene-CARD16;gene-CASP1;gene-CD274;gene-CD68;gene-CMPK2;gene-CSF2;gene-CSF3;gene-CXCL1;gene-CXCL10;gene-CXCL11;gene-CXCL2;gene-CXCL3;gene-CXCL5;gene-CXCL6;gene-CXCL8;gene-HDAC5;gene-HMGB2P1;gene-ICAM1;gene-IL1A;gene-IL1B;gene-IL24;gene-IL36G;gene-IL36RN;gene-MAPK8;gene-NLRP3;gene-NR1D1;gene-SBNO2;gene-SBNO2-2;gene-SELENOS;gene-SERPINE1;gene-TICAM1;gene-TNF-2;gene-…	ABCA1;ACOD1;ANKRD1;CARD16;CASP1;CD274;CD68;CMPK2;CSF2;CSF3;CXCL1;CXCL10;CXCL11;CXCL2;CXCL3;CXCL5;CXCL6;CXCL8;HDAC5;HMGB2P1;ICAM1;IL1A;IL1B;IL24;IL36G;IL36RN;MAPK8;NLRP3;NR1D1;SBNO2;SBNO2-2;SELENOS;SERPINE1;TICAM1;TNF;ZC3H12A;ZFP36
101	GO:0007154	BP	cell communication	101/ 1488	1123/ 33331	0.089937666963491	2.8182757083996E-11	2.6482873064943E-9	gene-ANG;gene-AREG;gene-ATF3;gene-ATP1B1;gene-BRSK1;gene-CACNB4;gene-CCL20;gene-CCL5-2;gene-CD68;gene-CDKN1A;gene-CGB1;gene-CGB5;gene-CGB7;gene-CGB8;gene-CNIH2;gene-COL1A1;gene-CPEB4;gene-CXCL10;gene-CXCL11;gene-CXCL5;gene-CXCL6;gene-CZ1P-ASNS;gene-DAGLB;gene-DOC2A;gene-EGR3;gene-ELAPOR1;gene-EREG;gene-FGF13;gene-FGF5;gene-FOS;gene-FOSL1;gene-FOXO1;gene-GABARAPL1;gene-GATA4-2;gene-GDF15;gene-GJA1…	ANG;AREG;ATF3;ATP1B1;BRSK1;CACNB4;CCL20;CCL5;CD68;CDKN1A;CGB1;CGB5;CGB7;CGB8;CNIH2;COL1A1;CPEB4;CXCL10;CXCL11;CXCL5;CXCL6;CZ1P-ASNS;DAGLB;DOC2A;EGR3;ELAPOR1;EREG;FGF13;FGF5;FOS;FOSL1;FOXO1;GABARAPL1;GATA4;GDF15;GJA1;GJA3;GJB2;GJC1;GPR176;GRM7;HRH1;HTR7;ICAM1;IL1B;IL1RAP;IL1RAPL1;IL36G;INHBA;INSL4;JUN;KCNK3;LHB;LHX5;LOC102724428;LOC105375061;LOC124904712;LTB;LTB;MAPK8;MFSD2A;NAMPTP1;NDP;NLGN4X;NMB…
49	GO:0001525	BP	angiogenesis	49/ 1488	379/ 33331	0.12928759894459	2.8423990587481E-11	2.6541571588197E-9	gene-ACKR3;gene-ADM2;gene-AMOTL2;gene-ANG;gene-ANGPT4;gene-ANGPTL4;gene-APOD;gene-ARHGAP22;gene-CCN1;gene-CCN2;gene-CCN3;gene-CEACAM1;gene-CEMIP2;gene-CXCL17;gene-CXCL8;gene-DLL4;gene-ECM1;gene-EGF;gene-EREG;gene-ESM1;gene-ETS1;gene-FGF1;gene-ITGB3;gene-JAG1;gene-JUN;gene-LOC112268252;gene-LOC124902407;gene-LOXL2;gene-MFGE8;gene-MMP19;gene-NRCAM;gene-NUS1P1;gene-RECK;gene-RHOB;gene-RORA;gene-S1PR…	ACKR3;ADM2;AMOTL2;ANG;ANGPT4;ANGPTL4;APOD;ARHGAP22;CCN1;CCN2;CCN3;CEACAM1;CEMIP2;CXCL17;CXCL8;DLL4;ECM1;EGF;EREG;ESM1;ETS1;FGF1;ITGB3;JAG1;JUN;LOC112268252;LOC124902407;LOXL2;MFGE8;MMP19;NRCAM;NUS1P1;RECK;RHOB;RORA;S1PR1;SAT1;SERPINE1;SH2D2A;SIRT1;TEK;TGFA;THBS1;TNFRSF12A;TYMP;VEGFA;VEGFC;WNT7A;ZC3H12A
464	GO:0031323	BP	regulation of cellular metabolic process	464/ 1488	7940/ 33331	0.058438287153652	3.6233389772756E-11	3.3413486829572E-9	gene-AADAC;gene-AASS;gene-ABCB11;gene-ABL2;gene-ACE2;gene-ACOD1;gene-ACVR1C;gene-ADM;gene-ADRB2;gene-ADTRP;gene-AFF2;gene-AHR;gene-ANG;gene-ANGPT4;gene-ANKRD1;gene-APOD;gene-APOE;gene-AQP11;gene-AREG;gene-ARG2;gene-ARID3A;gene-ARID3B;gene-ARID5A;gene-ARNT2;gene-ARRDC4;gene-ATF3;gene-BACH1;gene-BACH2;gene-BACH2-2;gene-BAMBI;gene-BBC3;gene-BDNF;gene-BHLHE40;gene-BIRC3;gene-BMP2;gene-BMP6;gene-BMPER…	AADAC;AASS;ABCB11;ABL2;ACE2;ACOD1;ACVR1C;ADM;ADRB2;ADTRP;AFF2;AHR;ANG;ANGPT4;ANKRD1;APOD;APOE;AQP11;AREG;ARG2;ARID3A;ARID3B;ARID5A;ARNT2;ARRDC4;ATF3;BACH1;BACH2;BACH2;BAMBI;BBC3;BDNF;BHLHE40;BIRC3;BMP2;BMP6;BMPER;BNC1;BTC;BTG2;C1QTNF1;C3;C5AR1;C9orf72;CARD16;CASP1;CASP9;CCN1;CCN2;CCND2;CCNG2;CD24;CDH3;CDKN1A;CEACAM1;CEMIP;CFLAR;CFLAR-AS1;CGB1;CGB5;CGB7;CGB8;CHAC1;CIART;CITED2;CLCF1;CNOT3;COL1A1;C…
90	GO:0040008	BP	regulation of growth	90/ 1488	961/ 33331	0.093652445369407	3.6947574825611E-11	3.3861768113324E-9	gene-ADRB2;gene-ATAD3B;gene-BBC3;gene-BDNF;gene-BST2;gene-CCN3;gene-CDKL5;gene-CDKN1A;gene-CEACAM1;gene-CITED2;gene-CXCR4;gene-CYP27B1;gene-DIO3;gene-EDN1;gene-ENPP1;gene-ERBB4;gene-FGF13;gene-GATA6;gene-GDF15;gene-GJA1;gene-HBEGF;gene-IGF2;gene-IGFBP1;gene-IGFBP3;gene-INHBA;gene-KRT17;gene-KRT17P1;gene-KRT17P2;gene-KRT17P2-2;gene-LATS2;gene-LINC02334;gene-LINC02930;gene-LOC105369313;gene-LOC1053…	ADRB2;ATAD3B;BBC3;BDNF;BST2;CCN3;CDKL5;CDKN1A;CEACAM1;CITED2;CXCR4;CYP27B1;DIO3;EDN1;ENPP1;ERBB4;FGF13;GATA6;GDF15;GJA1;HBEGF;IGF2;IGFBP1;IGFBP3;INHBA;KRT17;KRT17P1;KRT17P2;KRT17P2;LATS2;LINC02334;LINC02930;LOC105369313;LOC105370413;LOC105372773;LOC105376214;LOC112268252;LOC124900691;LOC124900817;LOC124901040;LOC124901314;LOC124903521;LOC124903917;LRP12;MAP1B;MFSD2A;MSX1;MT1F;MT1X;MT2A;NEDD9;NGF;…
151	GO:0006928	BP	movement of cell or subcellular component	151/ 1488	1952/ 33331	0.077356557377049	3.7214541153277E-11	3.3897195859062E-9	gene-ACKR3;gene-ACKR4P1;gene-ACTBL2;gene-ADAMTS12;gene-ADTRP;gene-ANG;gene-ANGPT4;gene-ANOS1;gene-AP3B2;gene-ATP1B1;gene-BAMBI;gene-BDNF;gene-C5AR1;gene-CATSPER1;gene-CCL20;gene-CCL26;gene-CCL28;gene-CCL3L1;gene-CCN1;gene-CCN2;gene-CCN3;gene-CD24;gene-CDKL5;gene-CEACAM1;gene-CEACAM3;gene-COL1A1;gene-CORO6;gene-CXCL1;gene-CXCL10;gene-CXCL11;gene-CXCL17;gene-CXCL2;gene-CXCL3;gene-CXCL5;gene-CXCL6;g…	ACKR3;ACKR4P1;ACTBL2;ADAMTS12;ADTRP;ANG;ANGPT4;ANOS1;AP3B2;ATP1B1;BAMBI;BDNF;C5AR1;CATSPER1;CCL20;CCL26;CCL28;CCL3L1;CCN1;CCN2;CCN3;CD24;CDKL5;CEACAM1;CEACAM3;COL1A1;CORO6;CXCL1;CXCL10;CXCL11;CXCL17;CXCL2;CXCL3;CXCL5;CXCL6;CXCL8;CXCR4;DAW1;DCLK1;DEFB4A;DEFB4A-2;DEFB4B;DNAH17;DNAI3;DRGX;EDN2;EGR3;ENKUR;ERBB4;ETS1;EXT1;F2RL1;FEZ1;FGF13;FGFR4;FLRT3;FOXD1;GAB2;GPC4;HBEGF;HMGB2P1;HRH1;ICAM1;IL12A;IL6R…
115	GO:0001775	BP	cell activation	115/ 1488	1354/ 33331	0.08493353028065	3.9600655426393E-11	3.5850666531442E-9	gene-AKAP12;gene-ATAD3B;gene-BLOC1S5-TXNDC5;gene-BMPER;gene-BST2;gene-C3;gene-C5AR1;gene-CD22;gene-CD24;gene-CD55;gene-CD68;gene-CEACAM1;gene-CEACAM3;gene-CLCF1;gene-COL1A1;gene-CSF2;gene-CTSS;gene-CXCL1;gene-CXCL10;gene-CXCL2;gene-CXCL6;gene-CXCL8;gene-DGKD;gene-DLL4;gene-DNASE1L3;gene-DOCK2;gene-EDN2;gene-EGR1;gene-F2RL1;gene-FABP5P9;gene-FOLR3;gene-FOLR3P1;gene-GLIPR1;gene-GNAI1;gene-HDAC5;gen…	AKAP12;ATAD3B;BLOC1S5-TXNDC5;BMPER;BST2;C3;C5AR1;CD22;CD24;CD55;CD68;CEACAM1;CEACAM3;CLCF1;COL1A1;CSF2;CTSS;CXCL1;CXCL10;CXCL2;CXCL6;CXCL8;DGKD;DLL4;DNASE1L3;DOCK2;EDN2;EGR1;F2RL1;FABP5P9;FOLR3;FOLR3P1;GLIPR1;GNAI1;HDAC5;HLA-A;HLA-A;HLA-B;HLA-B;HLA-B;HLA-B;HLA-B;HLA-C;HLA-C;HLA-H;HSPA6;ICAM1;IFNB1;IFNGR1;IL11;IL18R1;IL23A;IL7R;ITGAM;ITGB8;ITM2A;JUN;KLF6;LCN2;LCP1;LOC112268252;LOC124903631;LOC1249…
1289	GO:0008150	BP	biological_process	1289/ 1488	26748/ 33331	0.048190518917302	4.6424321221198E-11	4.1773448313401E-9	gene-AADAC;gene-AASS;gene-ABCA1;gene-ABCA10;gene-ABCA12;gene-ABCB11;gene-ABCC11;gene-ABCC12;gene-ABHD2;gene-ABL2;gene-ACE2;gene-ACKR3;gene-ACKR4P1;gene-ACOD1;gene-ACOT7;gene-ACSL3-AS1;gene-ACSL5;gene-ACTBL2;gene-ACVR1C;gene-ADAM12;gene-ADAMTS12;gene-ADAMTS16;gene-ADAMTS18;gene-ADAMTS6;gene-ADAMTS9;gene-ADAMTSL4;gene-ADGRB2;gene-ADGRF4;gene-ADGRG7;gene-ADM;gene-ADM2;gene-ADRB2;gene-ADSS1;gene-ADTR…	AADAC;AASS;ABCA1;ABCA10;ABCA12;ABCB11;ABCC11;ABCC12;ABHD2;ABL2;ACE2;ACKR3;ACKR4P1;ACOD1;ACOT7;ACSL3-AS1;ACSL5;ACTBL2;ACVR1C;ADAM12;ADAMTS12;ADAMTS16;ADAMTS18;ADAMTS6;ADAMTS9;ADAMTSL4;ADGRB2;ADGRF4;ADGRG7;ADM;ADM2;ADRB2;ADSS1;ADTRP;AEN;AFF1;AFF2;AFF3;AHCYL2;AHR;AKAP12;ALDH1L2;ALDH2;ALOXE3;ALPK3;ALS2CL;AMN1;AMOTL2;AMTN;ANG;ANGPT4;ANGPTL4;ANKK1;ANKRD1;ANOS1;AOC3;AOX1;AOX3P-AOX2P;AP3B2;APCDD1L;APOBEC…
60	GO:0062023	CC	collagen-containing extracellular matrix	60/ 1488	518/ 33331	0.11583011583012	1.8699212912235E-11	4.4667744844102E-9	gene-ADAMTSL4;gene-AMTN;gene-ANG;gene-ANGPT4;gene-ANGPTL4;gene-APOE;gene-CCN1;gene-CCN3;gene-COL16A1;gene-COL1A1;gene-COL28A1;gene-COL4A6;gene-COL7A1;gene-COL9A2;gene-CTSS;gene-ECM1;gene-FBLN5;gene-FBN1;gene-FBN2;gene-FMOD;gene-GPC4;gene-ICAM1;gene-LAMA1;gene-LAMA2;gene-LAMA3;gene-LAMB3;gene-LAMC2;gene-LOC105378180;gene-LOXL2;gene-LTBP1;gene-MATN1-AS1;gene-MFAP2;gene-MFAP2-2;gene-MFAP5;gene-MFGE8…	ADAMTSL4;AMTN;ANG;ANGPT4;ANGPTL4;APOE;CCN1;CCN3;COL16A1;COL1A1;COL28A1;COL4A6;COL7A1;COL9A2;CTSS;ECM1;FBLN5;FBN1;FBN2;FMOD;GPC4;ICAM1;LAMA1;LAMA2;LAMA3;LAMB3;LAMC2;LOC105378180;LOXL2;LTBP1;MATN1-AS1;MFAP2;MFAP2;MFAP5;MFGE8;MUC2;MUC2;NDP;NID2;S100A9;SEMA3B;SERPINA1;SERPINA1;SERPINA3;SERPINB8;SERPINE1;SERPINE2;SERPING1;SHH;THBS1;TIMP3;TINAGL1;TNXB;TNXB;TNXB;TNXB;TNXB;VWF;WNT2B;ZP3
240	GO:0010605	BP	negative regulation of macromolecule metabolic process	240/ 1488	3558/ 33331	0.067453625632378	5.2611179143519E-11	4.7055311852038E-9	gene-AASS;gene-ACOD1;gene-AFF2;gene-AHR;gene-ANG;gene-ANKRD1;gene-APOD;gene-APOE;gene-AQP11;gene-ARG2;gene-ARID5A;gene-ATF3;gene-ATP2B1;gene-BACH1;gene-BHLHE40;gene-BMP2;gene-BMP6;gene-BST2;gene-BTG2;gene-C9orf72;gene-CARD16;gene-CCN2;gene-CD22;gene-CD24;gene-CD274;gene-CD83;gene-CDH3;gene-CDKN1A;gene-CEACAM1;gene-CHAC1;gene-CIART;gene-CITED2;gene-CNOT3-7;gene-CPEB2;gene-CPEB4;gene-CREM;gene-CSF2…	AASS;ACOD1;AFF2;AHR;ANG;ANKRD1;APOD;APOE;AQP11;ARG2;ARID5A;ATF3;ATP2B1;BACH1;BHLHE40;BMP2;BMP6;BST2;BTG2;C9orf72;CARD16;CCN2;CD22;CD24;CD274;CD83;CDH3;CDKN1A;CEACAM1;CHAC1;CIART;CITED2;CNOT3;CPEB2;CPEB4;CREM;CSF2;CST4;CSTA;CXCL8;DAB2;DACT1;DDIT3;DHX36;DKK1;DLL4;DLX2;DPF3;DRAP1;DUSP1;ECM1;EDN1;EGR1;EN1;ENPP1;EREG;ESR1;F2RL1;FFAR1;FHL2;FOSB;FOXD1;FOXO1;FST;GADD45A;GATA6;GBP1;GJA1;GPRC5A;H2AC8;HBEGF…
88	GO:0042327	BP	positive regulation of phosphorylation	88/ 1488	938/ 33331	0.093816631130064	6.0633828461065E-11	5.3906015039606E-9	gene-ADRB2;gene-ADTRP;gene-ANG;gene-ANGPT4;gene-AREG;gene-BDNF;gene-BMP2;gene-BMP6;gene-BTC;gene-C3;gene-CCN1;gene-CCN2;gene-CCND2;gene-CD24;gene-CEMIP;gene-CLCF1;gene-CSF2;gene-CSF3;gene-DAB2;gene-DDR2;gene-DKK1;gene-EDN1;gene-EEF1A2;gene-EGF;gene-EGR1;gene-ERBB4;gene-EREG;gene-FBN1;gene-FGF1;gene-FGF5;gene-FGFR4;gene-GDF15;gene-HBEGF;gene-ICAM1;gene-IFNB1;gene-IFNL1;gene-IFNL1-2;gene-IGF1R;gene…	ADRB2;ADTRP;ANG;ANGPT4;AREG;BDNF;BMP2;BMP6;BTC;C3;CCN1;CCN2;CCND2;CD24;CEMIP;CLCF1;CSF2;CSF3;DAB2;DDR2;DKK1;EDN1;EEF1A2;EGF;EGR1;ERBB4;EREG;FBN1;FGF1;FGF5;FGFR4;GDF15;HBEGF;ICAM1;IFNB1;IFNL1;IFNL1-2;IGF1R;IGF2;IL11;IL12A;IL1B;IL23A;IL24;IL31RA;IL6R;INHBA;ITGB3;KITLG;LIF;LOC105375061;LOC124900513;LOC124903287;MAP2K3;MARCO;MRNIP;NEDD9;NEURL1;NGF;NKX3-1;PDE8A;PLAUR;PLPP3;PRKAA2;PRNP;PTGS2;RASSF2;REL…
126	GO:0012501	BP	programmed cell death	126/ 1488	1544/ 33331	0.08160621761658	7.3270335565096E-11	6.4752659055654E-9	gene-ADAMTSL4;gene-AHR;gene-BBC3;gene-BCL2A1;gene-C5AR1;gene-CASP1;gene-CASP9;gene-CCN1;gene-CDSN-6;gene-CFLAR;gene-CFLAR-AS1;gene-CGB1;gene-CGB5;gene-CGB7;gene-CGB8;gene-CSRNP1;gene-CSTA;gene-CXCR4;gene-DAB2;gene-DDIT3;gene-DIO3;gene-DLC1;gene-DLC1-2;gene-DNASE1L3;gene-DSG3;gene-FOXO1;gene-GADD45A;gene-GJA1;gene-GSDMB;gene-GSDMC;gene-IER3-4;gene-IER3-5;gene-IER3-6;gene-IFI27;gene-IFI27-2;gene-IF…	ADAMTSL4;AHR;BBC3;BCL2A1;C5AR1;CASP1;CASP9;CCN1;CDSN;CFLAR;CFLAR-AS1;CGB1;CGB5;CGB7;CGB8;CSRNP1;CSTA;CXCR4;DAB2;DDIT3;DIO3;DLC1;DLC1;DNASE1L3;DSG3;FOXO1;GADD45A;GJA1;GSDMB;GSDMC;IER3;IER3;IER3;IFI27;IFI27;IFI6;IGFBP3;IL1A;IL1B;IL24;IVL;KITLG;KLF11;KLK13;KRT15;KRT16;KRT17;KRT17P1;KRT17P2;KRT17P2;KRT23;KRT6A;KRT6B;KRT6C;KRT7-AS;LCE3E;LCN2;LINC02334;LINC02930;LOC102724428;LOC105369313;LOC105370413;L…
434	GO:0051171	BP	regulation of nitrogen compound metabolic process	434/ 1488	7363/ 33331	0.058943365476029	7.5753953978014E-11	6.6551417438555E-9	gene-AASS;gene-ACOD1;gene-ACVR1C;gene-ADRB2;gene-ADTRP;gene-AFF2;gene-AHR;gene-ANG;gene-ANGPT4;gene-ANKRD1;gene-APOD;gene-APOE;gene-AQP11;gene-AREG;gene-ARID3A;gene-ARID3B;gene-ARID5A;gene-ARNT2;gene-ARRDC4;gene-ATF3;gene-BACH1;gene-BACH2;gene-BACH2-2;gene-BAMBI;gene-BBC3;gene-BDNF;gene-BHLHE40;gene-BIRC3;gene-BMP2;gene-BMP6;gene-BMPER;gene-BNC1;gene-BTC;gene-BTG2;gene-C3;gene-C4BPB;gene-C5AR1;ge…	AASS;ACOD1;ACVR1C;ADRB2;ADTRP;AFF2;AHR;ANG;ANGPT4;ANKRD1;APOD;APOE;AQP11;AREG;ARID3A;ARID3B;ARID5A;ARNT2;ARRDC4;ATF3;BACH1;BACH2;BACH2;BAMBI;BBC3;BDNF;BHLHE40;BIRC3;BMP2;BMP6;BMPER;BNC1;BTC;BTG2;C3;C4BPB;C5AR1;C9orf72;CARD16;CASP1;CASP9;CCN1;CCN2;CCND2;CCNG2;CD24;CDKN1A;CEACAM1;CEMIP;CFLAR;CFLAR-AS1;CGB1;CGB5;CGB7;CGB8;CHAC1;CIART;CITED2;CLCF1;CNOT3;COL1A1;CPEB2;CPEB4;CREB3L3;CREB5;CREM;CSF2;CSF3…
40	GO:0071216	BP	cellular response to biotic stimulus	40/ 1488	279/ 33331	0.14336917562724	8.0894274478697E-11	7.0649252540307E-9	gene-ABCA1;gene-ACOD1;gene-ANKRD1;gene-CARD16;gene-CASP1;gene-CD274;gene-CD68;gene-CMPK2;gene-CSF2;gene-CSF3;gene-CXCL1;gene-CXCL10;gene-CXCL11;gene-CXCL2;gene-CXCL3;gene-CXCL5;gene-CXCL6;gene-CXCL8;gene-DDIT3;gene-HDAC5;gene-HMGB2P1;gene-ICAM1;gene-IL1A;gene-IL1B;gene-IL24;gene-IL36G;gene-IL36RN;gene-MAPK8;gene-NLRP3;gene-NR1D1;gene-PPP1R15B;gene-SBNO2;gene-SBNO2-2;gene-SELENOS;gene-SERPINE1;gen…	ABCA1;ACOD1;ANKRD1;CARD16;CASP1;CD274;CD68;CMPK2;CSF2;CSF3;CXCL1;CXCL10;CXCL11;CXCL2;CXCL3;CXCL5;CXCL6;CXCL8;DDIT3;HDAC5;HMGB2P1;ICAM1;IL1A;IL1B;IL24;IL36G;IL36RN;MAPK8;NLRP3;NR1D1;PPP1R15B;SBNO2;SBNO2-2;SELENOS;SERPINE1;TICAM1;TNF;TXNIP;ZC3H12A;ZFP36
100	GO:0032269	BP	negative regulation of cellular protein metabolic process	100/ 1488	1135/ 33331	0.088105726872247	1.0479025986938E-10	9.0983683525188E-9	gene-AASS;gene-ANG;gene-AQP11;gene-BTG2;gene-C9orf72;gene-CARD16;gene-CEACAM1;gene-CHAC1;gene-CPEB2;gene-CPEB4;gene-CST4;gene-CSTA;gene-DHX36-2;gene-DKK1;gene-DUSP1;gene-ECM1;gene-EDN1;gene-ENPP1;gene-GADD45A;gene-GPRC5A;gene-HEG1;gene-IBTK;gene-IBTK-2;gene-IFI6;gene-IGFBP3;gene-IL1R2;gene-IRAK3;gene-ISG15;gene-JUN;gene-LAMP3;gene-LATS2;gene-LOC112268252;gene-MYADM;gene-NCOA7;gene-NGF;gene-NOG;ge…	AASS;ANG;AQP11;BTG2;C9orf72;CARD16;CEACAM1;CHAC1;CPEB2;CPEB4;CST4;CSTA;DHX36;DKK1;DUSP1;ECM1;EDN1;ENPP1;GADD45A;GPRC5A;HEG1;IBTK;IBTK;IFI6;IGFBP3;IL1R2;IRAK3;ISG15;JUN;LAMP3;LATS2;LOC112268252;MYADM;NCOA7;NGF;NOG;NR4A1;OTUB2;OTUB2-2;PCID2;PDE4D;PER2;PI16;PINX1;PKIB;PLAT;PLAUR;PLPP3;PMEPA1;PPP1R11;PPP1R15A;PPP1R15B;PPP4R4;PPP4R4-2;PRKAA2;PRNP;PTGS2;RASSF2;RBM24;RECK;RGS2;RPL13AP20;SAMD4A;SERPINA1;…
44	GO:0001666	BP	response to hypoxia	44/ 1488	331/ 33331	0.13293051359517	1.1664520500448E-10	1.0068786969195E-8	gene-ADM;gene-ANG;gene-ANGPT4;gene-ANGPTL4;gene-ANKRD1;gene-ARNT2;gene-ATP1B1;gene-BBC3;gene-BMP2;gene-CARD16;gene-CASP1;gene-CD24;gene-CFLAR;gene-CFLAR-AS1;gene-CITED2;gene-CPEB2;gene-CXCR4;gene-EDN1;gene-EGR1;gene-ETS1;gene-GATA6;gene-ICAM1;gene-ITGA2;gene-ITPR1;gene-KCNK3;gene-LOC124903287;gene-LOXL2;gene-NDRG1;gene-NKX3-1;gene-NR4A2;gene-PCK1;gene-PLAT;gene-PLOD2;gene-PMAIP1;gene-PTGS2;gene-R…	ADM;ANG;ANGPT4;ANGPTL4;ANKRD1;ARNT2;ATP1B1;BBC3;BMP2;CARD16;CASP1;CD24;CFLAR;CFLAR-AS1;CITED2;CPEB2;CXCR4;EDN1;EGR1;ETS1;GATA6;ICAM1;ITGA2;ITPR1;KCNK3;LOC124903287;LOXL2;NDRG1;NKX3-1;NR4A2;PCK1;PLAT;PLOD2;PMAIP1;PTGS2;RGCC;RORA;RYR2;STC1;STC2;TEK;TERT;TRPC6;VEGFC
83	GO:0009986	CC	cell surface	83/ 1488	861/ 33331	0.096399535423926	5.1667175258268E-11	1.0283547839856E-8	gene-ABCB11;gene-ACE2;gene-ACKR3;gene-ADAMTS9;gene-ADTRP;gene-ANOS1;gene-AOC3;gene-AQP11;gene-AREG;gene-BMP2;gene-BST2;gene-C3;gene-C5AR1;gene-CD22;gene-CD24;gene-CD55;gene-CEACAM1;gene-CPM;gene-CXCR4;gene-EGFL8-2;gene-ENPP1;gene-GPC4;gene-HBEGF;gene-HLA-A-7;gene-HLA-A-8;gene-HLA-B;gene-HLA-B-2;gene-HLA-B-4;gene-HLA-B-5;gene-HLA-B-6;gene-HLA-C;gene-HLA-C-5;gene-HLA-F-2;gene-HLA-F-3;gene-HLA-F-4;g…	ABCB11;ACE2;ACKR3;ADAMTS9;ADTRP;ANOS1;AOC3;AQP11;AREG;BMP2;BST2;C3;C5AR1;CD22;CD24;CD55;CEACAM1;CPM;CXCR4;EGFL8-2;ENPP1;GPC4;HBEGF;HLA-A;HLA-A;HLA-B;HLA-B;HLA-B;HLA-B;HLA-B;HLA-C;HLA-C;HLA-F;HLA-F;HLA-F;HLA-F;HLA-F;HLA-H;HYAL4;ICAM1;IGSF3;IL1RAPL1;IL2RG;ITGA1;ITGA2;ITGAM;ITGB8;LIPG;LOC112268252;LOC124900513;LOC124900576;LOC124904015;MELTF;MELTF-AS1;MICB;MMP16;NDP;NLGN4X;OTOAP1;PACC1;PLAT;PLAUR;PR…
43	GO:0043434	BP	response to peptide hormone	43/ 1488	320/ 33331	0.134375	1.3365122611511E-10	1.1418759199666E-8	gene-ACVR1C;gene-ADM;gene-BTG1;gene-BTG2;gene-CCN2;gene-CEACAM1;gene-CFLAR;gene-CFLAR-AS1;gene-COL1A1;gene-CPEB2;gene-CYP11A1-2;gene-EGR1;gene-ENPP1;gene-EREG;gene-FABP3;gene-FBN1;gene-FOXO1;gene-GJA1;gene-GJB2;gene-GNAI1;gene-HADHAP1;gene-HDAC5;gene-ICAM1;gene-IRS2;gene-JUND;gene-LOC105372815;gene-LOC105376767;gene-LOC112268252;gene-MAP1B;gene-NR4A1;gene-NR4A2;gene-NR4A3;gene-PCK1;gene-PHEX;gene…	ACVR1C;ADM;BTG1;BTG2;CCN2;CEACAM1;CFLAR;CFLAR-AS1;COL1A1;CPEB2;CYP11A1;EGR1;ENPP1;EREG;FABP3;FBN1;FOXO1;GJA1;GJB2;GNAI1;HADHAP1;HDAC5;ICAM1;IRS2;JUND;LOC105372815;LOC105376767;LOC112268252;MAP1B;NR4A1;NR4A2;NR4A3;PCK1;PHEX;SELENOS;SESN2;SESN2;SLC25A33;STAT4;STAT5A;STC2;TEK;TFF1
16	GO:0010669	BP	epithelial structure maintenance	16/ 1488	48/ 33331	0.33333333333333	1.3382259720765E-10	1.1418759199666E-8	gene-LOC100288929;gene-LOC105372815;gene-LOC124909407;gene-MUC13;gene-MUC2;gene-MUC2-2;gene-MUC4;gene-MUC4-2;gene-MUC4-4;gene-MUC4-5;gene-MUC4-6;gene-MUC6;gene-RBP4;gene-SERPINA3;gene-TFF1;gene-TFF2	LOC100288929;LOC105372815;LOC124909407;MUC13;MUC2;MUC2;MUC4;MUC4-2;MUC4-4;MUC4-5;MUC4-6;MUC6;RBP4;SERPINA3;TFF1;TFF2
116	GO:0048878	BP	chemical homeostasis	116/ 1488	1401/ 33331	0.082798001427552	1.4160579050314E-10	1.2013835266287E-8	gene-ABCA1;gene-ABCA12;gene-ABCB11;gene-ABL2;gene-ACKR3;gene-ACKR4P1;gene-ADM;gene-ALOXE3;gene-ANGPTL4;gene-APOE;gene-AQP11;gene-ATP1A2;gene-ATP1B1;gene-ATP2B1;gene-ATP6V0A4;gene-BBC3;gene-BMP6;gene-BTBD9;gene-C1QTNF1;gene-C5AR1;gene-CCL28;gene-CCL5-2;gene-CD24;gene-CD55;gene-CEMIP;gene-CLDN16;gene-CNGB1;gene-CXCL10;gene-CXCL11;gene-CXCR4;gene-CYP27B1;gene-DDIT3;gene-DGAT2;gene-EDN1;gene-EDN2;gen…	ABCA1;ABCA12;ABCB11;ABL2;ACKR3;ACKR4P1;ADM;ALOXE3;ANGPTL4;APOE;AQP11;ATP1A2;ATP1B1;ATP2B1;ATP6V0A4;BBC3;BMP6;BTBD9;C1QTNF1;C5AR1;CCL28;CCL5;CD24;CD55;CEMIP;CLDN16;CNGB1;CXCL10;CXCL11;CXCR4;CYP27B1;DDIT3;DGAT2;EDN1;EDN2;ENPP1;F2RL1;FA2H;FABP3;FABP5P9;FBN1;FFAR1;FGFR4;FOXO1;GALR2;GATA4;GCKR;GJA1;HEPHL1;IBTK;IBTK;ICAM1;IFI6;IGF1R;IL1A;IRS2;ITPR1;KCNJ2;KCNK3;KRT16;KRT16P2;LACC1;LCAT;LCN2;LIPG;LOC1005…
81	GO:0001934	BP	positive regulation of protein phosphorylation	81/ 1488	851/ 33331	0.0951821386604	2.0473983694412E-10	1.7271433858575E-8	gene-ADRB2;gene-ADTRP;gene-ANG;gene-ANGPT4;gene-AREG;gene-BDNF;gene-BMP2;gene-BMP6;gene-BTC;gene-C3;gene-CCN1;gene-CCN2;gene-CCND2;gene-CD24;gene-CEMIP;gene-CLCF1;gene-CSF2;gene-CSF3;gene-DAB2;gene-DDR2;gene-DKK1;gene-EDN1;gene-EGF;gene-EGR1;gene-ERBB4;gene-EREG;gene-FBN1;gene-FGF1;gene-FGF5;gene-GDF15;gene-HBEGF;gene-ICAM1;gene-IFNB1;gene-IFNL1;gene-IFNL1-2;gene-IGF2;gene-IL11;gene-IL12A;gene-IL…	ADRB2;ADTRP;ANG;ANGPT4;AREG;BDNF;BMP2;BMP6;BTC;C3;CCN1;CCN2;CCND2;CD24;CEMIP;CLCF1;CSF2;CSF3;DAB2;DDR2;DKK1;EDN1;EGF;EGR1;ERBB4;EREG;FBN1;FGF1;FGF5;GDF15;HBEGF;ICAM1;IFNB1;IFNL1;IFNL1-2;IGF2;IL11;IL12A;IL1B;IL23A;IL24;IL31RA;IL6R;INHBA;ITGB3;KITLG;LIF;LOC105375061;LOC124903287;MAP2K3;MARCO;MRNIP;NEDD9;NEURL1;NGF;NKX3-1;PDE8A;PLAUR;PLPP3;PRNP;PTGS2;RASSF2;RELN;RGCC;SDC4;SEMA7A;SEMA7A-2;SLC1A1;SOCS…
37	GO:0071219	BP	cellular response to molecule of bacterial origin	37/ 1488	253/ 33331	0.14624505928854	2.3094226672504E-10	1.9371750474953E-8	gene-ABCA1;gene-ACOD1;gene-ANKRD1;gene-CARD16;gene-CASP1;gene-CD274;gene-CD68;gene-CMPK2;gene-CSF2;gene-CSF3;gene-CXCL1;gene-CXCL10;gene-CXCL11;gene-CXCL2;gene-CXCL3;gene-CXCL5;gene-CXCL6;gene-CXCL8;gene-HDAC5;gene-HMGB2P1;gene-ICAM1;gene-IL1A;gene-IL1B;gene-IL24;gene-IL36G;gene-IL36RN;gene-MAPK8;gene-NLRP3;gene-NR1D1;gene-SBNO2;gene-SBNO2-2;gene-SELENOS;gene-SERPINE1;gene-TICAM1;gene-TNF-2;gene-…	ABCA1;ACOD1;ANKRD1;CARD16;CASP1;CD274;CD68;CMPK2;CSF2;CSF3;CXCL1;CXCL10;CXCL11;CXCL2;CXCL3;CXCL5;CXCL6;CXCL8;HDAC5;HMGB2P1;ICAM1;IL1A;IL1B;IL24;IL36G;IL36RN;MAPK8;NLRP3;NR1D1;SBNO2;SBNO2-2;SELENOS;SERPINE1;TICAM1;TNF;ZC3H12A;ZFP36
47	GO:0050678	BP	regulation of epithelial cell proliferation	47/ 1488	379/ 33331	0.12401055408971	2.9726393970773E-10	2.4794818611464E-8	gene-ANG;gene-AQP11;gene-AREG;gene-BMP2;gene-BMP6;gene-C5AR1;gene-CCL26;gene-CDH3;gene-CEACAM1;gene-CFLAR;gene-CFLAR-AS1;gene-DLL4;gene-ECM1;gene-EGF;gene-EGR3;gene-EREG;gene-FGF1;gene-GJA1;gene-HAS2;gene-HMGB2P1;gene-IGF2;gene-IL12A;gene-JCAD;gene-JUN;gene-LOC112268252;gene-LRG1;gene-MTSS1-2;gene-MYC;gene-NKX3-1;gene-NOG;gene-NR1D1;gene-NR4A1;gene-NR4A3;gene-RGCC;gene-SAV1;gene-SEMA5A;gene-SERPI…	ANG;AQP11;AREG;BMP2;BMP6;C5AR1;CCL26;CDH3;CEACAM1;CFLAR;CFLAR-AS1;DLL4;ECM1;EGF;EGR3;EREG;FGF1;GJA1;HAS2;HMGB2P1;IGF2;IL12A;JCAD;JUN;LOC112268252;LRG1;MTSS1;MYC;NKX3-1;NOG;NR1D1;NR4A1;NR4A3;RGCC;SAV1;SEMA5A;SERPINB5;SGPP2;SNAI2;SOX9;STAT5A;TEK;TGFA;THBS1;VEGFC;WNT7A;XDH
209	GO:0031324	BP	negative regulation of cellular metabolic process	209/ 1488	3046/ 33331	0.068614576493762	3.0615176942197E-10	2.5393493411218E-8	gene-AASS;gene-AHR;gene-ANG;gene-ANKRD1;gene-APOD;gene-APOE;gene-AQP11;gene-ARID5A;gene-ATF3;gene-BACH1;gene-BHLHE40;gene-BMP2;gene-BMP6;gene-BTG2;gene-C9orf72;gene-CARD16;gene-CDKN1A;gene-CEACAM1;gene-CFLAR;gene-CFLAR-AS1;gene-CHAC1;gene-CIART;gene-CITED2;gene-CPEB2;gene-CPEB4;gene-CREM;gene-CSF2;gene-CST4;gene-CSTA;gene-CYP27B1;gene-DAB2;gene-DACT1;gene-DDIT3;gene-DGAT2;gene-DHX36-2;gene-DKK1;g…	AASS;AHR;ANG;ANKRD1;APOD;APOE;AQP11;ARID5A;ATF3;BACH1;BHLHE40;BMP2;BMP6;BTG2;C9orf72;CARD16;CDKN1A;CEACAM1;CFLAR;CFLAR-AS1;CHAC1;CIART;CITED2;CPEB2;CPEB4;CREM;CSF2;CST4;CSTA;CYP27B1;DAB2;DACT1;DDIT3;DGAT2;DHX36;DKK1;DLL4;DLX2;DPF3;DRAP1;DUSP1;ECM1;EDN1;EGR1;EN1;ENPP1;EREG;ESR1;FEZ1;FHL2;FOSB;FOXD1;FOXO1;FST;GADD45A;GATA4;GATA6;GCKR;GJA1;GPRC5A;HBEGF;HDAC5;HEG1;HES7;HIVEP1;HMGB2P1;IBTK;IBTK;IFI27;…
38	GO:0060326	BP	cell chemotaxis	38/ 1488	268/ 33331	0.14179104477612	3.3013495207888E-10	2.7230631297306E-8	gene-ACKR3;gene-ACKR4P1;gene-C5AR1;gene-CCL20;gene-CCL26;gene-CCL28;gene-CCL3L1;gene-CCN3;gene-CXCL1;gene-CXCL10;gene-CXCL11;gene-CXCL17;gene-CXCL2;gene-CXCL3;gene-CXCL5;gene-CXCL6;gene-CXCL8;gene-CXCR4;gene-DEFB4A;gene-DEFB4A-2;gene-DEFB4B-3;gene-EDN2;gene-EGR3;gene-HBEGF;gene-HMGB2P1;gene-HRH1;gene-IL6R;gene-ITGA1;gene-LOC100288929;gene-LOC124902407;gene-LOX;gene-S100A9;gene-S1PR1;gene-SAA1;gen…	ACKR3;ACKR4P1;C5AR1;CCL20;CCL26;CCL28;CCL3L1;CCN3;CXCL1;CXCL10;CXCL11;CXCL17;CXCL2;CXCL3;CXCL5;CXCL6;CXCL8;CXCR4;DEFB4A;DEFB4A-2;DEFB4B;EDN2;EGR3;HBEGF;HMGB2P1;HRH1;IL6R;ITGA1;LOC100288929;LOC124902407;LOX;S100A9;S1PR1;SAA1;SAA1-2;SAA2;SEMA5A;VEGFA
45	GO:0007162	BP	negative regulation of cell adhesion	45/ 1488	356/ 33331	0.12640449438202	3.8015537660329E-10	3.118324241121E-8	gene-ABCA12;gene-ADAMTS18;gene-ADTRP;gene-APOD;gene-ARG2;gene-BMP2;gene-BMP6;gene-C1QTNF1;gene-CCL28;gene-CD274;gene-CDSN-6;gene-CEACAM1;gene-COL1A1;gene-CORO2B;gene-DLC1;gene-DLC1-2;gene-DUSP1;gene-GBP1;gene-IDO1;gene-IFNB1;gene-IFNL1;gene-IFNL1-2;gene-IL1RN;gene-JAG1;gene-LOC112268252;gene-LPXN;gene-MELTF;gene-MELTF-AS1;gene-MYADM;gene-PAG1;gene-PHLDB2;gene-PLXNA4;gene-PRKG1;gene-PRNP;gene-RGCC…	ABCA12;ADAMTS18;ADTRP;APOD;ARG2;BMP2;BMP6;C1QTNF1;CCL28;CD274;CDSN;CEACAM1;COL1A1;CORO2B;DLC1;DLC1;DUSP1;GBP1;IDO1;IFNB1;IFNL1;IFNL1-2;IL1RN;JAG1;LOC112268252;LPXN;MELTF;MELTF-AS1;MYADM;PAG1;PHLDB2;PLXNA4;PRKG1;PRNP;RGCC;SDC4;SEMA5A;SERPINE1;SERPINE2;SNAI2;SOCS1;SPOCK1;THBS1;UBASH3B;ZC3H12A
105	GO:0051248	BP	negative regulation of protein metabolic process	105/ 1488	1237/ 33331	0.084882780921584	3.8452359801859E-10	3.1368251976824E-8	gene-AASS;gene-ANG;gene-APOD;gene-APOE;gene-AQP11;gene-BTG2;gene-C9orf72;gene-CARD16;gene-CEACAM1;gene-CHAC1;gene-CPEB2;gene-CPEB4;gene-CST4;gene-CSTA;gene-DHX36-2;gene-DKK1;gene-DUSP1;gene-ECM1;gene-EDN1;gene-ENPP1;gene-GADD45A;gene-GPRC5A;gene-HBEGF;gene-HEG1;gene-IBTK;gene-IBTK-2;gene-IFI6;gene-IGFBP3;gene-IL1R2;gene-IRAK3;gene-ISG15;gene-ITM2A;gene-JUN;gene-LAMP3;gene-LATS2;gene-LOC112268252;…	AASS;ANG;APOD;APOE;AQP11;BTG2;C9orf72;CARD16;CEACAM1;CHAC1;CPEB2;CPEB4;CST4;CSTA;DHX36;DKK1;DUSP1;ECM1;EDN1;ENPP1;GADD45A;GPRC5A;HBEGF;HEG1;IBTK;IBTK;IFI6;IGFBP3;IL1R2;IRAK3;ISG15;ITM2A;JUN;LAMP3;LATS2;LOC112268252;MYADM;NCOA7;NGF;NOG;NR4A1;OTUB2;OTUB2-2;PCID2;PDE4D;PER2;PI16;PINX1;PKIB;PLAT;PLAUR;PLPP3;PMEPA1;PPP1R11;PPP1R15A;PPP1R15B;PPP4R4;PPP4R4-2;PRKAA2;PRNP;PTGS2;PTX3;RASSF2;RBM24;RECK;RGS2…
79	GO:0034097	BP	response to cytokine	79/ 1488	836/ 33331	0.094497607655502	4.5365810050478E-10	3.6660482507789E-8	gene-ACOD1;gene-ADAMTS12;gene-AFF3;gene-AKAP12;gene-ANKRD1;gene-BST2;gene-CACNB4;gene-CASP1;gene-CCL20;gene-CCL26;gene-CCL3L1;gene-CD274;gene-COL1A1;gene-CSF2;gene-CSF3;gene-CXCL8;gene-CXCR4;gene-CYP27B1;gene-DUSP1;gene-EGR1;gene-ETS1;gene-FOS;gene-FOSL1;gene-GBP1;gene-GBP2;gene-GBP5;gene-GFPT2;gene-GGT8P;gene-HAS2;gene-ICAM1;gene-IFITM1;gene-IFITM3;gene-IFNB1;gene-IL18R1;gene-IL1R1;gene-IL1RAPL1…	ACOD1;ADAMTS12;AFF3;AKAP12;ANKRD1;BST2;CACNB4;CASP1;CCL20;CCL26;CCL3L1;CD274;COL1A1;CSF2;CSF3;CXCL8;CXCR4;CYP27B1;DUSP1;EGR1;ETS1;FOS;FOSL1;GBP1;GBP2;GBP5;GFPT2;GGT8P;HAS2;ICAM1;IFITM1;IFITM3;IFNB1;IL18R1;IL1R1;IL1RAPL1;IL24;IL6R;IRAK3;ISG15;KLF2;KYNU;LAMP3;LIFR;LOC124903879;LOX;LRAT;MAPK8;MRAS;MSC;MT1X;MT2A;MX1;NFKB2;NKX3-1;NR1D1;OSMR;OXSR1;PCK1;PCOLCE2;PDE2A;RELB;RORA;RPL13AP20;RPLP0P2;SBNO2;SB…
72	GO:1903530	BP	regulation of secretion by cell	72/ 1488	727/ 33331	0.099037138927098	4.5433614746637E-10	3.6660482507789E-8	gene-ABCA12;gene-ACVR1C;gene-ADTRP;gene-ANG;gene-ANKRD1;gene-BMP2;gene-BMP6;gene-C1QTNF1;gene-CCN3;gene-CEACAM1;gene-CLTRN;gene-DOC2A;gene-EDN1;gene-F2RL1;gene-FFAR1;gene-GAB2;gene-GJA1;gene-GNG12-AS1;gene-GRM7;gene-HLA-F-2;gene-HLA-F-3;gene-HLA-F-4;gene-HLA-F-5;gene-HLA-F-7;gene-ICA1;gene-IL11;gene-IL12A;gene-IL13RA2;gene-IL1A;gene-IL1B;gene-IL1RAPL1;gene-INHBA;gene-IRS2;gene-ITGAM;gene-KLRC2;ge…	ABCA12;ACVR1C;ADTRP;ANG;ANKRD1;BMP2;BMP6;C1QTNF1;CCN3;CEACAM1;CLTRN;DOC2A;EDN1;F2RL1;FFAR1;GAB2;GJA1;GNG12-AS1;GRM7;HLA-F;HLA-F;HLA-F;HLA-F;HLA-F;ICA1;IL11;IL12A;IL13RA2;IL1A;IL1B;IL1RAPL1;INHBA;IRS2;ITGAM;KLRC2;LIF;LOC100505915;LOC100652768;LOC105375061;LOC105376767;LOC112268252;LOC124903293;MAOB;NKX3-1;NMB;NMB;NR1D1;PAX8;PER2;PIM3;PLA2G4A;RBP4;REN;RGCC;RSAD2;SAA1;SAA1-2;SAA2;SCAMP5;SCG5;SCG5;SC…
30	GO:0005178	MF	integrin binding	30/ 1488	170/ 33331	0.17647058823529	1.1235996726869E-10	3.7913463241235E-8	gene-CCN1;gene-CCN2;gene-CCN3;gene-COL16A1;gene-ESM1;gene-FBLN5;gene-FBN1;gene-FGF1;gene-ICAM1;gene-IGF2;gene-IL1B;gene-ISG15;gene-ITGA2;gene-ITGAM;gene-ITGB3;gene-ITGB8;gene-LAMA3;gene-LCP1;gene-LOC100288929;gene-MFGE8;gene-PLPP3;gene-SEMA7A;gene-SEMA7A-2;gene-THBS1;gene-TNXB-2;gene-TNXB-4;gene-TNXB-6;gene-TNXB-7;gene-TNXB-8;gene-VWF	CCN1;CCN2;CCN3;COL16A1;ESM1;FBLN5;FBN1;FGF1;ICAM1;IGF2;IL1B;ISG15;ITGA2;ITGAM;ITGB3;ITGB8;LAMA3;LCP1;LOC100288929;MFGE8;PLPP3;SEMA7A;SEMA7A-2;THBS1;TNXB;TNXB;TNXB;TNXB;TNXB;VWF
47	GO:0071496	BP	cellular response to external stimulus	47/ 1488	385/ 33331	0.12207792207792	5.0330859844659E-10	4.0392555465603E-8	gene-ANKRD1;gene-ATF3;gene-ATP1A2;gene-BMP6;gene-BRSK1;gene-CASP1;gene-CD68;gene-CDKN1A;gene-COL1A1;gene-CPEB4;gene-CZ1P-ASNS;gene-ELAPOR1;gene-FOS;gene-FOSL1;gene-FOXO1;gene-GABARAPL1;gene-GADD45A;gene-GJA1;gene-ICAM1;gene-IL1B;gene-ITGA2;gene-JUN;gene-KCNJ2;gene-LOC102724428;gene-LOC124904712;gene-MAPK8;gene-MFSD2A;gene-NAMPTP1;gene-NR4A2;gene-NUAK1;gene-NUAK2;gene-PCK1;gene-PDE2A;gene-PDK4;gen…	ANKRD1;ATF3;ATP1A2;BMP6;BRSK1;CASP1;CD68;CDKN1A;COL1A1;CPEB4;CZ1P-ASNS;ELAPOR1;FOS;FOSL1;FOXO1;GABARAPL1;GADD45A;GJA1;ICAM1;IL1B;ITGA2;JUN;KCNJ2;LOC102724428;LOC124904712;MAPK8;MFSD2A;NAMPTP1;NR4A2;NUAK1;NUAK2;PCK1;PDE2A;PDK4;PHEX;PMAIP1;PRKAA2;PTGER4;RNF152;SESN2;SESN2;SIK1;SLC38A2;TNFRSF10B;TNFSF14;WNT2B;ZC3H12A
403	GO:0010468	BP	regulation of gene expression	403/ 1488	6843/ 33331	0.058892298699401	6.0241318812408E-10	4.8086175290743E-8	gene-AASS;gene-ACE2;gene-ACOD1;gene-ADM2;gene-ADRB2;gene-ADTRP;gene-AFF1;gene-AFF2;gene-AFF3;gene-AHR;gene-AKAP12;gene-ANG;gene-ANKRD1;gene-APOD;gene-APOE;gene-ARG2;gene-ARID3A;gene-ARID3B;gene-ARID5A;gene-ARNT2;gene-ATF3;gene-ATP1B1;gene-ATP2B1;gene-BACH1;gene-BACH2;gene-BACH2-2;gene-BAMBI;gene-BHLHE40;gene-BMP2;gene-BMP6;gene-BNC1;gene-BST2;gene-BTG2;gene-C1QTNF1;gene-C3;gene-C5AR1;gene-CARD16;…	AASS;ACE2;ACOD1;ADM2;ADRB2;ADTRP;AFF1;AFF2;AFF3;AHR;AKAP12;ANG;ANKRD1;APOD;APOE;ARG2;ARID3A;ARID3B;ARID5A;ARNT2;ATF3;ATP1B1;ATP2B1;BACH1;BACH2;BACH2;BAMBI;BHLHE40;BMP2;BMP6;BNC1;BST2;BTG2;C1QTNF1;C3;C5AR1;CARD16;CASP1;CCN1;CCN2;CCN3;CD22;CD24;CD274;CD55;CD83;CDH3;CDKN1A;CEACAM1;CFLAR;CFLAR-AS1;CGB1;CGB5;CGB7;CGB8;CHAC1;CIART;CITED2;CLCF1;CNOT3;COL1A1;CPEB2;CPEB4;CREB3L3;CREB5;CREM;CSF2;CSF3;CSNK1…
30	GO:1904018	BP	positive regulation of vasculature development	30/ 1488	182/ 33331	0.16483516483516	6.2699072783553E-10	4.9515592213692E-8	gene-ADAM12;gene-ADM;gene-ADM2;gene-ANGPT4;gene-ANGPTL4;gene-BMPER;gene-BTG1;gene-C3;gene-C5AR1;gene-CXCL8;gene-CXCR4;gene-ECM1;gene-ETS1;gene-FGF1;gene-GATA4-2;gene-GATA6;gene-IL1A;gene-IL1B;gene-ITGB8;gene-JCAD;gene-LRG1;gene-RHOB;gene-SEMA5A;gene-SERPINE1;gene-SPHK1;gene-TEK;gene-TERT;gene-THBS1;gene-VEGFC;gene-ZC3H12A	ADAM12;ADM;ADM2;ANGPT4;ANGPTL4;BMPER;BTG1;C3;C5AR1;CXCL8;CXCR4;ECM1;ETS1;FGF1;GATA4;GATA6;IL1A;IL1B;ITGB8;JCAD;LRG1;RHOB;SEMA5A;SERPINE1;SPHK1;TEK;TERT;THBS1;VEGFC;ZC3H12A
30	GO:0045766	BP	positive regulation of angiogenesis	30/ 1488	182/ 33331	0.16483516483516	6.2699072783553E-10	4.9515592213692E-8	gene-ADAM12;gene-ADM;gene-ADM2;gene-ANGPT4;gene-ANGPTL4;gene-BMPER;gene-BTG1;gene-C3;gene-C5AR1;gene-CXCL8;gene-CXCR4;gene-ECM1;gene-ETS1;gene-FGF1;gene-GATA4-2;gene-GATA6;gene-IL1A;gene-IL1B;gene-ITGB8;gene-JCAD;gene-LRG1;gene-RHOB;gene-SEMA5A;gene-SERPINE1;gene-SPHK1;gene-TEK;gene-TERT;gene-THBS1;gene-VEGFC;gene-ZC3H12A	ADAM12;ADM;ADM2;ANGPT4;ANGPTL4;BMPER;BTG1;C3;C5AR1;CXCL8;CXCR4;ECM1;ETS1;FGF1;GATA4;GATA6;IL1A;IL1B;ITGB8;JCAD;LRG1;RHOB;SEMA5A;SERPINE1;SPHK1;TEK;TERT;THBS1;VEGFC;ZC3H12A
31	GO:0005201	MF	extracellular matrix structural constituent	31/ 1488	183/ 33331	0.16939890710383	1.6134434811919E-10	5.081271336767E-8	gene-ANOS1;gene-COL16A1;gene-COL1A1;gene-COL28A1;gene-COL4A6;gene-COL7A1;gene-COL9A2;gene-FBN1;gene-FBN2;gene-LAMA1;gene-LAMA2;gene-LAMA3;gene-LAMB3;gene-MATN1-AS1;gene-MFAP5;gene-MUC4;gene-MUC4-2;gene-MUC4-4;gene-MUC4-5;gene-MUC4-6;gene-MUC6;gene-NID2;gene-POMZP3-2;gene-THBS1;gene-TINAGL1;gene-TNXB-2;gene-TNXB-4;gene-TNXB-6;gene-TNXB-7;gene-TNXB-8;gene-ZP3	ANOS1;COL16A1;COL1A1;COL28A1;COL4A6;COL7A1;COL9A2;FBN1;FBN2;LAMA1;LAMA2;LAMA3;LAMB3;MATN1-AS1;MFAP5;MUC4;MUC4-2;MUC4-4;MUC4-5;MUC4-6;MUC6;NID2;POMZP3;THBS1;TINAGL1;TNXB;TNXB;TNXB;TNXB;TNXB;ZP3
72	GO:0032103	BP	positive regulation of response to external stimulus	72/ 1488	738/ 33331	0.097560975609756	6.4916975610734E-10	5.0995890840876E-8	gene-ACOD1;gene-BMP6;gene-C3;gene-C5AR1;gene-CCL26;gene-CREB3L3;gene-CXCL10;gene-CXCL17;gene-CXCL8;gene-CXCR4;gene-DDX60;gene-EDN2;gene-EREG;gene-ETS1;gene-F2RL1;gene-GBP5;gene-HLA-F-2;gene-HLA-F-3;gene-HLA-F-4;gene-HLA-F-5;gene-HLA-F-7;gene-HMGB2P1;gene-IDO1;gene-IFNB1;gene-IL12A;gene-IL1B;gene-IL1RL1;gene-IL23A;gene-IL6R;gene-IRF7-2;gene-ITGA2;gene-KLRC2;gene-LOC124904000;gene-MUC13;gene-MUC19;…	ACOD1;BMP6;C3;C5AR1;CCL26;CREB3L3;CXCL10;CXCL17;CXCL8;CXCR4;DDX60;EDN2;EREG;ETS1;F2RL1;GBP5;HLA-F;HLA-F;HLA-F;HLA-F;HLA-F;HMGB2P1;IDO1;IFNB1;IL12A;IL1B;IL1RL1;IL23A;IL6R;IRF7;ITGA2;KLRC2;LOC124904000;MUC13;MUC19;MUC2;MUC2;MUC4;MUC4-2;MUC4-4;MUC4-5;MUC4-6;MUC6;NFKBIA;NFKBIZ;OSMR;OXSR1;PDE2A;PLA2G5;PSMB9;PSMB9-4;PSMB9-5;PSMB9-7;PTGER4;PTGS2;RELB;RIOK3;S100A9;S1PR1;SEMA5A;SERPINE1;SH2D1B;THBD;THBS1;…
153	GO:0044093	BP	positive regulation of molecular function	153/ 1488	2079/ 33331	0.073593073593074	8.9316538644017E-10	6.9793823644617E-8	gene-ABL2;gene-ACVR1C;gene-ADRB2;gene-ALS2CL;gene-ANG;gene-AREG;gene-ARHGAP20;gene-ARHGAP22;gene-ARHGAP42;gene-ARHGEF26;gene-ARHGEF26-2;gene-ARRDC4;gene-ATP1B1;gene-BAMBI;gene-BBC3;gene-BDNF;gene-BMP2;gene-BTC;gene-C5AR1;gene-CARD16;gene-CASP1;gene-CASP9;gene-CCL20;gene-CCL26;gene-CCL3L1;gene-CCL5-2;gene-CCN1;gene-CCN2;gene-CCND2;gene-CD24;gene-CDH3;gene-CDKL5;gene-CEMIP;gene-CFLAR;gene-CFLAR-AS1…	ABL2;ACVR1C;ADRB2;ALS2CL;ANG;AREG;ARHGAP20;ARHGAP22;ARHGAP42;ARHGEF26;ARHGEF26-2;ARRDC4;ATP1B1;BAMBI;BBC3;BDNF;BMP2;BTC;C5AR1;CARD16;CASP1;CASP9;CCL20;CCL26;CCL3L1;CCL5;CCN1;CCN2;CCND2;CD24;CDH3;CDKL5;CEMIP;CFLAR;CFLAR-AS1;CSF3;CTSS;CYP27B1;DACT1;DDIT3;DDR2;DKK1;DLC1;DLC1;DOCK2;EDN1;EDN2;EEF1A2;EGF;EGR1;ERBB4;EREG;ESR1;F2RL1;FBN1;FGF1;FGFR4;FOSL1;GALR2;HBEGF;HDAC5;HMGB2P1;ICAM1;IGF1R;IGF2;IL18R1;…
31	GO:0051048	BP	negative regulation of secretion	31/ 1488	196/ 33331	0.15816326530612	9.3396095497428E-10	7.2152549987234E-8	gene-ACVR1C;gene-ADTRP;gene-CCN3;gene-CEACAM1;gene-EGF;gene-GJA1;gene-GRM7;gene-HLA-F-2;gene-HLA-F-3;gene-HLA-F-4;gene-HLA-F-5;gene-HLA-F-7;gene-IL11;gene-IL12A;gene-IL13RA2;gene-IL1RAPL1;gene-INHBA;gene-LIF;gene-LOC112268252;gene-LOC124903293;gene-MAOB;gene-NMB;gene-NMB-2;gene-PIM3;gene-RSAD2;gene-SLC30A1;gene-SPX;gene-SYT11;gene-SYTL4;gene-TFF2;gene-WNK4	ACVR1C;ADTRP;CCN3;CEACAM1;EGF;GJA1;GRM7;HLA-F;HLA-F;HLA-F;HLA-F;HLA-F;IL11;IL12A;IL13RA2;IL1RAPL1;INHBA;LIF;LOC112268252;LOC124903293;MAOB;NMB;NMB;PIM3;RSAD2;SLC30A1;SPX;SYT11;SYTL4;TFF2;WNK4
12	GO:0042634	BP	regulation of hair cycle	12/ 1488	28/ 33331	0.42857142857143	9.379665738069E-10	7.2152549987234E-8	gene-CDH3;gene-EPS8L3;gene-FA2H;gene-FST;gene-INHBA;gene-KRT17;gene-KRT17P1;gene-KRT17P2;gene-KRT17P2-2;gene-PER1;gene-TERT;gene-TRPV3	CDH3;EPS8L3;FA2H;FST;INHBA;KRT17;KRT17P1;KRT17P2;KRT17P2;PER1;TERT;TRPV3
83	GO:0055082	BP	cellular chemical homeostasis	83/ 1488	912/ 33331	0.091008771929825	9.3802616019155E-10	7.2152549987234E-8	gene-ABL2;gene-ACKR3;gene-ACKR4P1;gene-ADM;gene-APOE;gene-AQP11;gene-ATP1A2;gene-ATP1B1;gene-ATP2B1;gene-ATP6V0A4;gene-BBC3;gene-BMP6;gene-C1QTNF1;gene-C5AR1;gene-CCL28;gene-CCL5-2;gene-CD24;gene-CD55;gene-CEMIP;gene-CLDN16;gene-CNGB1;gene-CXCL10;gene-CXCL11;gene-CXCR4;gene-DDIT3;gene-DGAT2;gene-EDN1;gene-EDN2;gene-ENPP1;gene-F2RL1;gene-FFAR1;gene-FOXO1;gene-GALR2;gene-GATA4-2;gene-GJA1;gene-HEPH…	ABL2;ACKR3;ACKR4P1;ADM;APOE;AQP11;ATP1A2;ATP1B1;ATP2B1;ATP6V0A4;BBC3;BMP6;C1QTNF1;C5AR1;CCL28;CCL5;CD24;CD55;CEMIP;CLDN16;CNGB1;CXCL10;CXCL11;CXCR4;DDIT3;DGAT2;EDN1;EDN2;ENPP1;F2RL1;FFAR1;FOXO1;GALR2;GATA4;GJA1;HEPHL1;IBTK;IBTK;ICAM1;IGF1R;IL1A;IRS2;ITPR1;KCNJ2;KCNK3;LACC1;LCN2;LOC105375061;LOC124903740;MT1F;MT1X;MT2A;MYC;NALF1;NALF2;NMB;NMB;NR1D1;PCK1;PRKAA2;PRNP;PTGER4;RHCG;RYR2;S1PR1;SAA1;SAA1…
154	GO:0050776	BP	regulation of immune response	154/ 1488	2091/ 33331	0.073648971783835	9.4278943204172E-10	7.2152549987234E-8	gene-ACOD1;gene-ADM;gene-ADM2;gene-ADRB2;gene-AHR;gene-APOE;gene-ARG2;gene-BIRC3;gene-C1R;gene-C1R-2;gene-C1S;gene-C2-3;gene-C3;gene-C4BPB;gene-C4B_2;gene-C5AR1;gene-CACNB4;gene-CD22;gene-CD24;gene-CD274;gene-CD55;gene-CEACAM1;gene-CFB-2;gene-CFB-3;gene-CFB-5;gene-CFB-7;gene-CLCF1;gene-CLEC2B;gene-COL1A1;gene-CTSS;gene-CXCL6;gene-DDX60;gene-ECM1;gene-EREG;gene-ESR1;gene-F2RL1;gene-FOS;gene-FYB1;g…	ACOD1;ADM;ADM2;ADRB2;AHR;APOE;ARG2;BIRC3;C1R;C1R-2;C1S;C2;C3;C4BPB;C4B_2;C5AR1;CACNB4;CD22;CD24;CD274;CD55;CEACAM1;CFB;CFB;CFB;CFB;CLCF1;CLEC2B;COL1A1;CTSS;CXCL6;DDX60;ECM1;EREG;ESR1;F2RL1;FOS;FYB1;GAB2;GATA6;GBP1;GBP5;GCSAM;GGT8P;GLP2R;GPR176;HERC5;HLA-A;HLA-A;HLA-B;HLA-B;HLA-B;HLA-B;HLA-B;HLA-C;HLA-C;HLA-DQB1;HLA-DQB1;HLA-F;HLA-F;HLA-F;HLA-F;HLA-F;HLA-H;HMGB2P1;HTR7;IDO1;IFITM1;IFNB1;IFNGR1;IFN…
109	GO:0046903	BP	secretion	109/ 1488	1327/ 33331	0.082140165787491	9.8949498230024E-10	7.5338625652367E-8	gene-ABCA1;gene-ABCA12;gene-ABCB11;gene-ADM;gene-ATAD3B;gene-BLOC1S5-TXNDC5;gene-BRSK1;gene-BST2;gene-C3;gene-C5AR1;gene-CACNB4;gene-CCN2;gene-CD55;gene-CD68;gene-CEACAM1;gene-CEACAM3;gene-CLTRN;gene-CSF2;gene-CTSS;gene-CXCL1;gene-CXCL2;gene-DOC2A;gene-DOCK2;gene-ECM1;gene-EDN1;gene-EGF;gene-ERBB4;gene-F5;gene-FABP5P9;gene-FBLN5;gene-FFAR1;gene-FOLR3;gene-FOLR3P1;gene-FOXD1;gene-GLIPR1;gene-GNG12…	ABCA1;ABCA12;ABCB11;ADM;ATAD3B;BLOC1S5-TXNDC5;BRSK1;BST2;C3;C5AR1;CACNB4;CCN2;CD55;CD68;CEACAM1;CEACAM3;CLTRN;CSF2;CTSS;CXCL1;CXCL2;DOC2A;DOCK2;ECM1;EDN1;EGF;ERBB4;F5;FABP5P9;FBLN5;FFAR1;FOLR3;FOLR3P1;FOXD1;GLIPR1;GNG12-AS1;HLA-B;HLA-B;HLA-B;HLA-B;HLA-B;HLA-C;HLA-C;HLA-H;HSPA6;IGF2;IL1RN;INHBA;ITGAM;LCN2;LOC100505915;LOC112268252;LOC124903293;LOC124904000;LRG1;NEU1;NEU1;NEURL1;NMB;NMB;NR4A3;OLR1;…
45	GO:0061134	MF	peptidase regulator activity	45/ 1488	352/ 33331	0.12784090909091	2.6267311542822E-10	7.7554237330182E-8	gene-ANOS1;gene-BIRC3;gene-BST2;gene-C3;gene-C4B_2;gene-CARD16;gene-CASP1;gene-COL28A1;gene-COL7A1;gene-CST1;gene-CST2;gene-CST4;gene-CST5;gene-CSTA;gene-LOC101929863;gene-NGF;gene-NKX3-1;gene-PCOLCE2;gene-PI16;gene-PI3;gene-PRNP;gene-PROS1;gene-PRSS22-2;gene-RECK;gene-SERPINA1;gene-SERPINA1-2;gene-SERPINA3;gene-SERPINA9;gene-SERPINB13;gene-SERPINB2;gene-SERPINB3;gene-SERPINB4;gene-SERPINB5;gene-…	ANOS1;BIRC3;BST2;C3;C4B_2;CARD16;CASP1;COL28A1;COL7A1;CST1;CST2;CST4;CST5;CSTA;LOC101929863;NGF;NKX3-1;PCOLCE2;PI16;PI3;PRNP;PROS1;PRSS22;RECK;SERPINA1;SERPINA1;SERPINA3;SERPINA9;SERPINB13;SERPINB2;SERPINB3;SERPINB4;SERPINB5;SERPINB7;SERPINB8;SERPIND1;SERPINE1;SERPINE2;SERPING1;SERPINI1;SPOCK1;TIMP3;TNFSF14;WFDC2;WFDC21P
117	GO:0051336	BP	regulation of hydrolase activity	117/ 1488	1469/ 33331	0.079646017699115	1.2879635749439E-9	9.7563240802002E-8	gene-ABL2;gene-ACVR1C;gene-ALS2CL;gene-ANG;gene-ANGPTL4;gene-ARHGAP20;gene-ARHGAP22;gene-ARHGAP42;gene-ARHGEF26;gene-ARHGEF26-2;gene-ATP1B1;gene-BBC3;gene-BDNF;gene-BIRC3;gene-BMP2;gene-C5AR1;gene-CARD16;gene-CASP1;gene-CASP9;gene-CCL20;gene-CCL26;gene-CCL3L1;gene-CCL5-2;gene-CCN1;gene-CCN2;gene-CDKL5;gene-CFLAR;gene-CFLAR-AS1;gene-CPEB2;gene-CSTA;gene-DLC1;gene-DLC1-2;gene-DOCK2;gene-ECM1;gene-F…	ABL2;ACVR1C;ALS2CL;ANG;ANGPTL4;ARHGAP20;ARHGAP22;ARHGAP42;ARHGEF26;ARHGEF26-2;ATP1B1;BBC3;BDNF;BIRC3;BMP2;C5AR1;CARD16;CASP1;CASP9;CCL20;CCL26;CCL3L1;CCL5;CCN1;CCN2;CDKL5;CFLAR;CFLAR-AS1;CPEB2;CSTA;DLC1;DLC1;DOCK2;ECM1;F2RL1;FGD6;HMGB2P1;ICAM1;IFI6;ITGA1;ITGA2;JUN;LAMP3;LOC105375061;LOC124900513;LOC124903287;MAPK8;MYC;NEDD9;NGF;NKX3-1;NLRP3;NR4A1;NUAK1;OAS2;OAS3;PCID2;PI16;PLA2G5;PLAUR;PLXNA4;PMA…
41	GO:0030414	MF	peptidase inhibitor activity	41/ 1488	305/ 33331	0.1344262295082	3.5297859576054E-10	9.8086522727812E-8	gene-ANOS1;gene-BIRC3;gene-BST2;gene-C3;gene-C4B_2;gene-CARD16;gene-COL28A1;gene-COL7A1;gene-CST1;gene-CST2;gene-CST4;gene-CST5;gene-CSTA;gene-LOC101929863;gene-NGF;gene-PI16;gene-PI3;gene-PRNP;gene-PROS1;gene-RECK;gene-SERPINA1;gene-SERPINA1-2;gene-SERPINA3;gene-SERPINA9;gene-SERPINB13;gene-SERPINB2;gene-SERPINB3;gene-SERPINB4;gene-SERPINB5;gene-SERPINB7;gene-SERPINB8;gene-SERPIND1;gene-SERPINE1…	ANOS1;BIRC3;BST2;C3;C4B_2;CARD16;COL28A1;COL7A1;CST1;CST2;CST4;CST5;CSTA;LOC101929863;NGF;PI16;PI3;PRNP;PROS1;RECK;SERPINA1;SERPINA1;SERPINA3;SERPINA9;SERPINB13;SERPINB2;SERPINB3;SERPINB4;SERPINB5;SERPINB7;SERPINB8;SERPIND1;SERPINE1;SERPINE2;SERPING1;SERPINI1;SPOCK1;TIMP3;TNFSF14;WFDC2;WFDC21P
73	GO:0001819	BP	positive regulation of cytokine production	73/ 1488	767/ 33331	0.095176010430248	1.4583412299019E-9	1.0990859005256E-7	gene-AKAP12;gene-C3;gene-C5AR1;gene-CASP1;gene-CD274;gene-CD55;gene-CD83;gene-CSF2;gene-CXCL17;gene-DDIT3;gene-DHX36-2;gene-EBI3;gene-EGR1;gene-EREG;gene-F2RL1;gene-GATA4-2;gene-GATA6;gene-GBP5;gene-HEG1;gene-HLA-A-7;gene-HLA-A-8;gene-HLA-F-2;gene-HLA-F-3;gene-HLA-F-4;gene-HLA-F-5;gene-HLA-F-7;gene-HMGB2P1;gene-IDO1;gene-IFNGR1;gene-IFNL1;gene-IFNL1-2;gene-IL12A;gene-IL18R1;gene-IL1A;gene-IL1B;ge…	AKAP12;C3;C5AR1;CASP1;CD274;CD55;CD83;CSF2;CXCL17;DDIT3;DHX36;EBI3;EGR1;EREG;F2RL1;GATA4;GATA6;GBP5;HEG1;HLA-A;HLA-A;HLA-F;HLA-F;HLA-F;HLA-F;HLA-F;HMGB2P1;IDO1;IFNGR1;IFNL1;IFNL1-2;IL12A;IL18R1;IL1A;IL1B;IL1R1;IL1RAP;IL1RL1;IL23A;IL32;IL6R;IRF7;ISG15;LACC1;LOC124909407;LTB;LTB;NFKB2;NLRP3;NR4A3;OAS2;OAS3;PDE4D;PTGER4;PTGS2;RGCC;RIOK3;RORA;RSAD2;SAA1;SAA1-2;SAA2;SCAMP5;SEMA7A;SEMA7A-2;SERPINB7;SER…
38	GO:0048511	BP	rhythmic process	38/ 1488	283/ 33331	0.13427561837456	1.5927563572038E-9	1.194325941182E-7	gene-AHR;gene-BHLHE40;gene-BTBD9;gene-CIART;gene-CREM;gene-CSNK1E;gene-EGR1;gene-EGR3;gene-EREG;gene-ESR1;gene-ETS1;gene-GPR176;gene-HAS2;gene-HES7;gene-HTR7;gene-INHBA;gene-JUND;gene-LOC102724428;gene-LOC124904712;gene-MAPK8;gene-MMP19;gene-NAMPTP1;gene-NFKB2;gene-NOCT;gene-NR1D1;gene-NR1D2;gene-PER1;gene-PER2;gene-PRKAA2;gene-PTX3;gene-RELB;gene-RORA;gene-SERPINE1;gene-SIK1;gene-SLIT3;gene-TPH1…	AHR;BHLHE40;BTBD9;CIART;CREM;CSNK1E;EGR1;EGR3;EREG;ESR1;ETS1;GPR176;HAS2;HES7;HTR7;INHBA;JUND;LOC102724428;LOC124904712;MAPK8;MMP19;NAMPTP1;NFKB2;NOCT;NR1D1;NR1D2;PER1;PER2;PRKAA2;PTX3;RELB;RORA;SERPINE1;SIK1;SLIT3;TPH1;TPTEP2-CSNK1E;USP2
81	GO:0030162	BP	regulation of proteolysis	81/ 1488	890/ 33331	0.091011235955056	1.6301886959117E-9	1.216251837598E-7	gene-ACVR1C;gene-AQP11;gene-BBC3;gene-BIRC3;gene-CARD16;gene-CASP1;gene-CASP9;gene-CCN1;gene-CCN2;gene-CFLAR;gene-CFLAR-AS1;gene-CHAC1;gene-CSNK1E;gene-CST4;gene-CSTA;gene-DAB2;gene-DLC1;gene-DLC1-2;gene-ECM1;gene-EGF;gene-FGFR4;gene-IFI6;gene-IL1B;gene-IL1R2;gene-LAMP3;gene-MELTF;gene-MELTF-AS1;gene-MYC;gene-NGF;gene-NKX3-1;gene-NLRP3;gene-NR4A1;gene-PCID2;gene-PI16;gene-PLAT;gene-PLAUR;gene-PLK…	ACVR1C;AQP11;BBC3;BIRC3;CARD16;CASP1;CASP9;CCN1;CCN2;CFLAR;CFLAR-AS1;CHAC1;CSNK1E;CST4;CSTA;DAB2;DLC1;DLC1;ECM1;EGF;FGFR4;IFI6;IL1B;IL1R2;LAMP3;MELTF;MELTF-AS1;MYC;NGF;NKX3-1;NLRP3;NR4A1;PCID2;PI16;PLAT;PLAUR;PLK3;PMAIP1;PRNP;PRSS22;PSMB9;PSMB9-4;PSMB9-5;PSMB9-7;PTGS2;RECK;RNF180;S100A9;SEMG1;SERPINA1;SERPINA1;SERPINA3;SERPINA9;SERPINB13;SERPINB2;SERPINB3;SERPINB4;SERPINB5;SERPINB7;SERPINB8;SERPI…
139	GO:0003008	BP	system process	139/ 1488	1847/ 33331	0.075257173795344	1.7195806098273E-9	1.2765306657053E-7	gene-ACE2;gene-ADM;gene-ADRB2;gene-AFF2;gene-AKAP12;gene-ALOXE3;gene-APOE;gene-AQP6;gene-ARG2;gene-ARHGAP42;gene-ATP1A2;gene-ATP1B1;gene-ATP2B1;gene-ATP6V0A4;gene-ATXN7;gene-BDNF;gene-BMP6;gene-BRSK1;gene-BTBD9;gene-BTC;gene-BTG2;gene-C5AR1;gene-CACNB4;gene-CCND2;gene-CDH3;gene-CEACAM1;gene-CEMIP;gene-CFLAR;gene-CFLAR-AS1;gene-CLDN16;gene-CNGB1;gene-COL1A1;gene-CORO2B;gene-CXCL10;gene-CXCR4;gene-…	ACE2;ADM;ADRB2;AFF2;AKAP12;ALOXE3;APOE;AQP6;ARG2;ARHGAP42;ATP1A2;ATP1B1;ATP2B1;ATP6V0A4;ATXN7;BDNF;BMP6;BRSK1;BTBD9;BTC;BTG2;C5AR1;CACNB4;CCND2;CDH3;CEACAM1;CEMIP;CFLAR;CFLAR-AS1;CLDN16;CNGB1;COL1A1;CORO2B;CXCL10;CXCR4;DAW1;DDIT3;DKK1;DLL4;DRGX;EDN1;EDN2;EN1;F2RL1;F5;FABP5P9;FGF13;FOS;FOSL1;GALR2;GATA6;GCNT3;GJA1;GJA3;GJB2;GJC1;GNAL;GPR155;GRM7;HAS2;HEG1;HRH1;HTR7;ICAM1;ITGA1;ITPR1;KCNJ2;KLF2;LOC…
35	GO:0048545	BP	response to steroid hormone	35/ 1488	249/ 33331	0.14056224899598	2.0590335274533E-9	1.5209189443831E-7	gene-ABHD2;gene-ACOD1;gene-ADM;gene-ADTRP;gene-ATP1A2;gene-BMP6;gene-CASP9;gene-CATSPER1;gene-CCN2;gene-CDKN1A;gene-CFLAR;gene-CFLAR-AS1;gene-COL1A1;gene-DUSP1;gene-FBXO32;gene-FOS;gene-FOSB;gene-FOSL1;gene-FOXO1;gene-GJB2;gene-HMGB2P1;gene-ICAM1;gene-IL1RN;gene-LOX;gene-MAOB;gene-NKX3-1;gene-PAPPA;gene-PCK1;gene-SGK1;gene-SLIT3;gene-STC1;gene-TXNIP;gene-USP8P1;gene-USP8P1-4;gene-ZFP36L2	ABHD2;ACOD1;ADM;ADTRP;ATP1A2;BMP6;CASP9;CATSPER1;CCN2;CDKN1A;CFLAR;CFLAR-AS1;COL1A1;DUSP1;FBXO32;FOS;FOSB;FOSL1;FOXO1;GJB2;HMGB2P1;ICAM1;IL1RN;LOX;MAOB;NKX3-1;PAPPA;PCK1;SGK1;SLIT3;STC1;TXNIP;USP8P1;USP8P1;ZFP36L2
98	GO:0031401	BP	positive regulation of protein modification process	98/ 1488	1170/ 33331	0.083760683760684	2.2930022708897E-9	1.6853566691039E-7	gene-ADRB2;gene-ADTRP;gene-ANG;gene-ANGPT4;gene-AREG;gene-ARRDC4;gene-BDNF;gene-BIRC3;gene-BMP2;gene-BMP6;gene-BTC;gene-C3;gene-CCN1;gene-CCN2;gene-CCND2;gene-CD24;gene-CEMIP;gene-CLCF1;gene-CSF2;gene-CSF3;gene-DAB2;gene-DDR2;gene-DKK1;gene-DLC1;gene-DLC1-2;gene-EDN1;gene-EGF;gene-EGR1;gene-ERBB4;gene-EREG;gene-FBN1;gene-FGF1;gene-FGF5;gene-GDF15;gene-HBEGF;gene-ICAM1;gene-IFNB1;gene-IFNL1;gene-I…	ADRB2;ADTRP;ANG;ANGPT4;AREG;ARRDC4;BDNF;BIRC3;BMP2;BMP6;BTC;C3;CCN1;CCN2;CCND2;CD24;CEMIP;CLCF1;CSF2;CSF3;DAB2;DDR2;DKK1;DLC1;DLC1;EDN1;EGF;EGR1;ERBB4;EREG;FBN1;FGF1;FGF5;GDF15;HBEGF;ICAM1;IFNB1;IFNL1;IFNL1-2;IGF2;IL11;IL12A;IL1B;IL23A;IL24;IL31RA;IL6R;INHBA;ITGA1;ITGB3;KITLG;KPNA7;KPNA7;LIF;LOC105375061;LOC124903287;LOC124909407;MAP2K3;MARCO;MRNIP;NEDD9;NEURL1;NGF;NKX3-1;PDE8A;PLAUR;PLPP3;PPP1R1…
57	GO:0051051	BP	negative regulation of transport	57/ 1488	540/ 33331	0.10555555555556	2.4524517422886E-9	1.793672463929E-7	gene-ACVR1C;gene-ADTRP;gene-APOD;gene-ATP1A2;gene-BST2;gene-CCN3;gene-CEACAM1;gene-CNIH2;gene-EGF;gene-ENPP1;gene-FABP5P9;gene-GEM;gene-GJA1;gene-GRM7;gene-HLA-F-2;gene-HLA-F-3;gene-HLA-F-4;gene-HLA-F-5;gene-HLA-F-7;gene-ICAM1;gene-IL11;gene-IL12A;gene-IL13RA2;gene-IL1RAPL1;gene-INHBA;gene-IRS2;gene-LIF;gene-LOC100505915-2;gene-LOC112268252;gene-LOC124903293;gene-MAOB;gene-MAP1B;gene-NEDD4;gene-N…	ACVR1C;ADTRP;APOD;ATP1A2;BST2;CCN3;CEACAM1;CNIH2;EGF;ENPP1;FABP5P9;GEM;GJA1;GRM7;HLA-F;HLA-F;HLA-F;HLA-F;HLA-F;ICAM1;IL11;IL12A;IL13RA2;IL1RAPL1;INHBA;IRS2;LIF;LOC100505915;LOC112268252;LOC124903293;MAOB;MAP1B;NEDD4;NMB;NMB;OXSR1;PIM3;RGS2;RGS4;RRAD;RSAD2;SELENOS;SEMG1;SERPINE2;SLC30A1;SPX;STC1;SYT11;SYTL4;TFF2;THBS1;USP17L1;USP17L2;USP17L4;WNK4;YOD1;YRDC
189	GO:0051172	BP	negative regulation of nitrogen compound metabolic process	189/ 1488	2753/ 33331	0.068652379222666	2.5223702477692E-9	1.8357662288544E-7	gene-AASS;gene-AHR;gene-ANG;gene-ANKRD1;gene-APOD;gene-APOE;gene-AQP11;gene-ARID5A;gene-ATF3;gene-BACH1;gene-BHLHE40;gene-BMP2;gene-BMP6;gene-BTG2;gene-C9orf72;gene-CARD16;gene-CDKN1A;gene-CEACAM1;gene-CHAC1;gene-CIART;gene-CITED2;gene-CPEB2;gene-CPEB4;gene-CREM;gene-CSF2;gene-CST4;gene-CSTA;gene-DAB2;gene-DACT1;gene-DDIT3;gene-DHX36-2;gene-DKK1;gene-DLL4;gene-DLX2;gene-DPF3;gene-DRAP1;gene-DUSP1…	AASS;AHR;ANG;ANKRD1;APOD;APOE;AQP11;ARID5A;ATF3;BACH1;BHLHE40;BMP2;BMP6;BTG2;C9orf72;CARD16;CDKN1A;CEACAM1;CHAC1;CIART;CITED2;CPEB2;CPEB4;CREM;CSF2;CST4;CSTA;DAB2;DACT1;DDIT3;DHX36;DKK1;DLL4;DLX2;DPF3;DRAP1;DUSP1;ECM1;EDN1;EGR1;EN1;ENPP1;EREG;ESR1;FHL2;FOSB;FOXD1;FOXO1;FST;GADD45A;GATA6;GJA1;GPRC5A;HBEGF;HDAC5;HEG1;HES7;HIVEP1;HMGB2P1;IBTK;IBTK;IFI27;IFI27;IFI6;IFNL1;IFNL1-2;IGF2;IGFBP3;IL1R2;IRA…
35	GO:0002822	BP	regulation of adaptive immune response based on somatic recombination of immune receptors built from immunoglobulin superfamily domains	35/ 1488	251/ 33331	0.1394422310757	2.5519040670055E-9	1.8412804292255E-7	gene-AHR;gene-C3;gene-C4BPB;gene-CD274;gene-CD55;gene-CEACAM1;gene-CLCF1;gene-HLA-A-7;gene-HLA-A-8;gene-HLA-B;gene-HLA-B-2;gene-HLA-B-4;gene-HLA-B-5;gene-HLA-B-6;gene-HLA-F-2;gene-HLA-F-3;gene-HLA-F-4;gene-HLA-F-5;gene-HLA-F-7;gene-IFNB1;gene-IL12A;gene-IL18R1;gene-IL1B;gene-IL1R1;gene-IL1RL1;gene-IL23A;gene-IL7R;gene-LOC112268252;gene-NFKBIZ;gene-NLRP3;gene-PLA2G4A;gene-RSAD2;gene-TNFSF13B;gene-…	AHR;C3;C4BPB;CD274;CD55;CEACAM1;CLCF1;HLA-A;HLA-A;HLA-B;HLA-B;HLA-B;HLA-B;HLA-B;HLA-F;HLA-F;HLA-F;HLA-F;HLA-F;IFNB1;IL12A;IL18R1;IL1B;IL1R1;IL1RL1;IL23A;IL7R;LOC112268252;NFKBIZ;NLRP3;PLA2G4A;RSAD2;TNFSF13B;ZC3H12A;ZP3
61	GO:0010035	BP	response to inorganic substance	61/ 1488	598/ 33331	0.10200668896321	2.5547502419374E-9	1.8412804292255E-7	gene-BMP6;gene-CASP9;gene-CFLAR;gene-CFLAR-AS1;gene-COL1A1;gene-CPNE7;gene-CSF2;gene-CYP2R1;gene-DHX36-2;gene-DUSP1;gene-EEF1A2;gene-ETS1;gene-FOS;gene-FOSB;gene-FOSL1;gene-FOXO1;gene-FSTL3;gene-ICAM1;gene-IL1A;gene-JUN;gene-JUNB;gene-JUND;gene-KCNK3;gene-KDM6B;gene-KLF2;gene-KLF4;gene-LOC105372815;gene-LOXL2;gene-MAOB;gene-MAP1B;gene-MAPK8;gene-MB;gene-MMP3;gene-MT1F;gene-MT1X;gene-MT2A;gene-NDR…	BMP6;CASP9;CFLAR;CFLAR-AS1;COL1A1;CPNE7;CSF2;CYP2R1;DHX36;DUSP1;EEF1A2;ETS1;FOS;FOSB;FOSL1;FOXO1;FSTL3;ICAM1;IL1A;JUN;JUNB;JUND;KCNK3;KDM6B;KLF2;KLF4;LOC105372815;LOXL2;MAOB;MAP1B;MAPK8;MB;MMP3;MT1F;MT1X;MT2A;NDRG1;NEDD4;PCDH15;PHEX;PPP1R15B;PRKAA2;PRNP;RHOB;RYR2;SIRT1;SLC1A1;SLC38A2;SORD2P;SPHK1;SYT11;SYT12;SYT5;TERT;TFF1;THBS1;TNFAIP3;TRPC1;TRPC6;TXNIP;ZC3H12A
89	GO:0019725	BP	cellular homeostasis	89/ 1488	1027/ 33331	0.08666017526777	3.1784172835371E-9	2.2797082806123E-7	gene-ABCA12;gene-ABL2;gene-ACKR3;gene-ACKR4P1;gene-ADM;gene-APOE;gene-AQP11;gene-ATP1A2;gene-ATP1B1;gene-ATP2B1;gene-ATP6V0A4;gene-BBC3;gene-BMP6;gene-C1QTNF1;gene-C5AR1;gene-CCL28;gene-CCL5-2;gene-CD24;gene-CD55;gene-CEMIP;gene-CLDN16;gene-CNGB1;gene-CXCL10;gene-CXCL11;gene-CXCR4;gene-DDIT3;gene-DGAT2;gene-EDN1;gene-EDN2;gene-ENPP1;gene-F2RL1;gene-FFAR1;gene-FOXO1;gene-GALR2;gene-GATA4-2;gene-GJ…	ABCA12;ABL2;ACKR3;ACKR4P1;ADM;APOE;AQP11;ATP1A2;ATP1B1;ATP2B1;ATP6V0A4;BBC3;BMP6;C1QTNF1;C5AR1;CCL28;CCL5;CD24;CD55;CEMIP;CLDN16;CNGB1;CXCL10;CXCL11;CXCR4;DDIT3;DGAT2;EDN1;EDN2;ENPP1;F2RL1;FFAR1;FOXO1;GALR2;GATA4;GJA1;HEPHL1;IBTK;IBTK;ICAM1;IGF1R;IL1A;IRS2;ITPR1;KCNJ2;KCNK3;LACC1;LCN2;LOC105375061;LOC124903740;LOX;MT1F;MT1X;MT2A;MYC;NALF1;NALF2;NMB;NMB;NR1D1;PCK1;PRKAA2;PRNP;PTGER4;RHCG;RYR2;S1PR…
63	GO:1902532	BP	negative regulation of intracellular signal transduction	63/ 1488	627/ 33331	0.10047846889952	3.4222750986099E-9	2.4428133840895E-7	gene-ABL2;gene-ACKR3;gene-ARHGAP42;gene-ATF3;gene-CCN3;gene-CD22;gene-DACT1;gene-DDIT3;gene-DGKD;gene-DLC1;gene-DLC1-2;gene-DUSP1;gene-DUSP4;gene-DYRK3;gene-ESR1;gene-F2RL1;gene-FHL2;gene-FOXO1;gene-GBP1;gene-HEG1;gene-IRAK3;gene-ITPR1;gene-LIF;gene-LOC105375061;gene-LOC124903287;gene-MAP2K3;gene-MYADM;gene-MYC;gene-NLRP3;gene-NR1D1;gene-PDE2A;gene-PDE4D;gene-PER1;gene-PLAUR;gene-PPP2R5B;gene-PRK…	ABL2;ACKR3;ARHGAP42;ATF3;CCN3;CD22;DACT1;DDIT3;DGKD;DLC1;DLC1;DUSP1;DUSP4;DYRK3;ESR1;F2RL1;FHL2;FOXO1;GBP1;HEG1;IRAK3;ITPR1;LIF;LOC105375061;LOC124903287;MAP2K3;MYADM;MYC;NLRP3;NR1D1;PDE2A;PDE4D;PER1;PLAUR;PPP2R5B;PRKAA2;PRNP;PTGS2;PTPRR;RASSF2;RCAN1;RGS2;RIOK3;RNF152;RORA;RPS6KA6;RRM2B;SELENOS;SERPINB3;SERPINB4;SERPINE2;SESN2;SESN2;SNAI2;SPRY2;THBS1;TIMP3;TNFAIP1;TNFAIP3;TNIP1;VNN1;XDH;ZC3H12A
15	GO:0002480	BP	antigen processing and presentation of exogenous peptide antigen via MHC class I, TAP-independent	15/ 1488	51/ 33331	0.29411764705882	3.634728971827E-9	2.5820488538141E-7	gene-HLA-A-7;gene-HLA-A-8;gene-HLA-B;gene-HLA-B-2;gene-HLA-B-4;gene-HLA-B-5;gene-HLA-B-6;gene-HLA-C;gene-HLA-C-5;gene-HLA-F-2;gene-HLA-F-3;gene-HLA-F-4;gene-HLA-F-5;gene-HLA-F-7;gene-HLA-H	HLA-A;HLA-A;HLA-B;HLA-B;HLA-B;HLA-B;HLA-B;HLA-C;HLA-C;HLA-F;HLA-F;HLA-F;HLA-F;HLA-F;HLA-H
41	GO:0045765	BP	regulation of angiogenesis	41/ 1488	330/ 33331	0.12424242424242	3.7784024182641E-9	2.6713305097127E-7	gene-ADAM12;gene-ADAMTS9;gene-ADGRB2;gene-ADM;gene-ADM2;gene-ANGPT4;gene-ANGPTL4;gene-BMPER;gene-BTG1;gene-C3;gene-C5AR1;gene-CEACAM1;gene-CEMIP2;gene-CXCL10;gene-CXCL8;gene-CXCR4;gene-ECM1;gene-ETS1;gene-FGF1;gene-GADD45A;gene-GATA4-2;gene-GATA6;gene-IL1A;gene-IL1B;gene-ITGB8;gene-JCAD;gene-KLF2;gene-LOC112268252;gene-LRG1;gene-RECK;gene-RGCC;gene-RHOB;gene-SEMA5A;gene-SERPINE1;gene-SPHK1;gene-S…	ADAM12;ADAMTS9;ADGRB2;ADM;ADM2;ANGPT4;ANGPTL4;BMPER;BTG1;C3;C5AR1;CEACAM1;CEMIP2;CXCL10;CXCL8;CXCR4;ECM1;ETS1;FGF1;GADD45A;GATA4;GATA6;IL1A;IL1B;ITGB8;JCAD;KLF2;LOC112268252;LRG1;RECK;RGCC;RHOB;SEMA5A;SERPINE1;SPHK1;SPRY2;TEK;TERT;THBS1;VEGFC;ZC3H12A
39	GO:0004866	MF	endopeptidase inhibitor activity	39/ 1488	293/ 33331	0.13310580204778	1.2584953012705E-9	3.3028510017788E-7	gene-ANOS1;gene-BIRC3;gene-BST2;gene-C3;gene-C4B_2;gene-CARD16;gene-COL28A1;gene-COL7A1;gene-CST1;gene-CST2;gene-CST4;gene-CST5;gene-CSTA;gene-LOC101929863;gene-NGF;gene-PI3;gene-PRNP;gene-PROS1;gene-RECK;gene-SERPINA1;gene-SERPINA1-2;gene-SERPINA3;gene-SERPINA9;gene-SERPINB13;gene-SERPINB2;gene-SERPINB3;gene-SERPINB4;gene-SERPINB5;gene-SERPINB7;gene-SERPINB8;gene-SERPIND1;gene-SERPINE1;gene-SERP…	ANOS1;BIRC3;BST2;C3;C4B_2;CARD16;COL28A1;COL7A1;CST1;CST2;CST4;CST5;CSTA;LOC101929863;NGF;PI3;PRNP;PROS1;RECK;SERPINA1;SERPINA1;SERPINA3;SERPINA9;SERPINB13;SERPINB2;SERPINB3;SERPINB4;SERPINB5;SERPINB7;SERPINB8;SERPIND1;SERPINE1;SERPINE2;SERPING1;SERPINI1;SPOCK1;TIMP3;TNFSF14;WFDC2
116	GO:0098542	BP	defense response to other organism	116/ 1488	1479/ 33331	0.07843137254902	4.7595284848835E-9	3.3490388348372E-7	gene-ACOD1;gene-ADM;gene-ANG;gene-APOBEC3B;gene-ARG2;gene-ARID5A;gene-ATAD3B;gene-B2M;gene-BPIFA2;gene-BST2;gene-C1R;gene-C1R-2;gene-C1S;gene-C2-3;gene-C3;gene-C4BPB;gene-C4B_2;gene-C5AR1;gene-CCL20;gene-CD55;gene-CFB-2;gene-CFB-3;gene-CFB-5;gene-CFB-7;gene-CXCL10;gene-CXCL6;gene-DDX60;gene-DEFB1-2;gene-DEFB4A;gene-DEFB4A-2;gene-DEFB4B-3;gene-DHX36-2;gene-DMBT1;gene-F2RL1;gene-GBP1;gene-GBP2;gene…	ACOD1;ADM;ANG;APOBEC3B;ARG2;ARID5A;ATAD3B;B2M;BPIFA2;BST2;C1R;C1R-2;C1S;C2;C3;C4BPB;C4B_2;C5AR1;CCL20;CD55;CFB;CFB;CFB;CFB;CXCL10;CXCL6;DDX60;DEFB1;DEFB4A;DEFB4A-2;DEFB4B;DHX36;DMBT1;F2RL1;GBP1;GBP2;GSDMB;GSDMC;HERC5;HLA-A;HLA-A;HMGB2P1;IFI27;IFI27;IFI44L;IFI6;IFITM1;IFITM3;IFNB1;IFNL1;IFNL1-2;IL12A;IL1RAP;IL23A;IL31RA;IL36G;IL36RN;IL6R;IL7R;IRF7;ISG15;ISG20;ITGAM;KLRC2;KRT16;KRT16P2;KRT6A;KRT6B;…
41	GO:1901342	BP	regulation of vasculature development	41/ 1488	333/ 33331	0.12312312312312	4.9278666630103E-9	3.4511337898922E-7	gene-ADAM12;gene-ADAMTS9;gene-ADGRB2;gene-ADM;gene-ADM2;gene-ANGPT4;gene-ANGPTL4;gene-BMPER;gene-BTG1;gene-C3;gene-C5AR1;gene-CEACAM1;gene-CEMIP2;gene-CXCL10;gene-CXCL8;gene-CXCR4;gene-ECM1;gene-ETS1;gene-FGF1;gene-GADD45A;gene-GATA4-2;gene-GATA6;gene-IL1A;gene-IL1B;gene-ITGB8;gene-JCAD;gene-KLF2;gene-LOC112268252;gene-LRG1;gene-RECK;gene-RGCC;gene-RHOB;gene-SEMA5A;gene-SERPINE1;gene-SPHK1;gene-S…	ADAM12;ADAMTS9;ADGRB2;ADM;ADM2;ANGPT4;ANGPTL4;BMPER;BTG1;C3;C5AR1;CEACAM1;CEMIP2;CXCL10;CXCL8;CXCR4;ECM1;ETS1;FGF1;GADD45A;GATA4;GATA6;IL1A;IL1B;ITGB8;JCAD;KLF2;LOC112268252;LRG1;RECK;RGCC;RHOB;SEMA5A;SERPINE1;SPHK1;SPRY2;TEK;TERT;THBS1;VEGFC;ZC3H12A
54	GO:0043410	BP	positive regulation of MAPK cascade	54/ 1488	507/ 33331	0.10650887573964	5.7607422898336E-9	4.0154807876601E-7	gene-ACKR3;gene-ADRB2;gene-AKAP12;gene-BMP2;gene-BMPER;gene-C1QTNF1;gene-C5AR1;gene-CCL20;gene-CCL26;gene-CCL3L1;gene-CCN2;gene-CD24;gene-CFLAR;gene-CFLAR-AS1;gene-DKK1;gene-EDN1;gene-EGF;gene-ERBB4;gene-F2RL1;gene-FGF1;gene-FGFR4;gene-GADD45A;gene-GATA4-2;gene-GDF15;gene-ICAM1;gene-IGF1R;gene-IGF2;gene-IGFBP3;gene-IL11;gene-IL6R;gene-JCAD;gene-JUN;gene-KITLG;gene-LIF;gene-LOC105375061;gene-LOC12…	ACKR3;ADRB2;AKAP12;BMP2;BMPER;C1QTNF1;C5AR1;CCL20;CCL26;CCL3L1;CCN2;CD24;CFLAR;CFLAR-AS1;DKK1;EDN1;EGF;ERBB4;F2RL1;FGF1;FGFR4;GADD45A;GATA4;GDF15;ICAM1;IGF1R;IGF2;IGFBP3;IL11;IL6R;JCAD;JUN;KITLG;LIF;LOC105375061;LOC124903287;LOC124909407;MAP2K1;MARCO;NDRG4;PDE8A;PLA2G5;RASSF2;SEMA7A;SEMA7A-2;SH3RF1;SPHK1;SPRY2;TEK;TNF;TRAF1;WNT7A;XDH;ZC3H12A
9	GO:0002486	BP	antigen processing and presentation of endogenous peptide antigen via MHC class I via ER pathway, TAP-independent	9/ 1488	16/ 33331	0.5625	5.9207658240536E-9	4.1077387939123E-7	gene-HLA-A-7;gene-HLA-A-8;gene-HLA-B;gene-HLA-B-2;gene-HLA-B-4;gene-HLA-B-5;gene-HLA-B-6;gene-HLA-C;gene-HLA-C-5	HLA-A;HLA-A;HLA-B;HLA-B;HLA-B;HLA-B;HLA-B;HLA-C;HLA-C
13	GO:1903053	BP	regulation of extracellular matrix organization	13/ 1488	39/ 33331	0.33333333333333	7.276282177928E-9	5.0246958835208E-7	gene-ADTRP;gene-BMP2;gene-CFLAR;gene-CFLAR-AS1;gene-DDR2;gene-ETS1;gene-FGFR4;gene-HAS2;gene-ITGB3;gene-MELTF;gene-MELTF-AS1;gene-PHLDB2;gene-RGCC	ADTRP;BMP2;CFLAR;CFLAR-AS1;DDR2;ETS1;FGFR4;HAS2;ITGB3;MELTF;MELTF-AS1;PHLDB2;RGCC
36	GO:0002819	BP	regulation of adaptive immune response	36/ 1488	274/ 33331	0.13138686131387	7.6196121055946E-9	5.2374250431372E-7	gene-AHR;gene-C3;gene-C4BPB;gene-CD274;gene-CD55;gene-CEACAM1;gene-CLCF1;gene-HLA-A-7;gene-HLA-A-8;gene-HLA-B;gene-HLA-B-2;gene-HLA-B-4;gene-HLA-B-5;gene-HLA-B-6;gene-HLA-F-2;gene-HLA-F-3;gene-HLA-F-4;gene-HLA-F-5;gene-HLA-F-7;gene-IFNB1;gene-IL12A;gene-IL18R1;gene-IL1B;gene-IL1R1;gene-IL1RL1;gene-IL23A;gene-IL7R;gene-IRF7-2;gene-LOC112268252;gene-NFKBIZ;gene-NLRP3;gene-PLA2G4A;gene-RSAD2;gene-TN…	AHR;C3;C4BPB;CD274;CD55;CEACAM1;CLCF1;HLA-A;HLA-A;HLA-B;HLA-B;HLA-B;HLA-B;HLA-B;HLA-F;HLA-F;HLA-F;HLA-F;HLA-F;IFNB1;IL12A;IL18R1;IL1B;IL1R1;IL1RL1;IL23A;IL7R;IRF7;LOC112268252;NFKBIZ;NLRP3;PLA2G4A;RSAD2;TNFSF13B;ZC3H12A;ZP3
32	GO:0010466	BP	negative regulation of peptidase activity	32/ 1488	226/ 33331	0.14159292035398	8.3200547147538E-9	5.6925277580622E-7	gene-CARD16;gene-CSTA;gene-ECM1;gene-IFI6;gene-LAMP3;gene-NGF;gene-NR4A1;gene-PCID2;gene-PI16;gene-PLAUR;gene-PTGS2;gene-RECK;gene-SERPINA1;gene-SERPINA1-2;gene-SERPINA3;gene-SERPINA9;gene-SERPINB13;gene-SERPINB2;gene-SERPINB3;gene-SERPINB4;gene-SERPINB5;gene-SERPINB7;gene-SERPINB8;gene-SERPIND1;gene-SERPINE1;gene-SERPINE2;gene-SERPING1;gene-SERPINI1;gene-SH3RF1;gene-SPOCK1;gene-THBS1;gene-TIMP3	CARD16;CSTA;ECM1;IFI6;LAMP3;NGF;NR4A1;PCID2;PI16;PLAUR;PTGS2;RECK;SERPINA1;SERPINA1;SERPINA3;SERPINA9;SERPINB13;SERPINB2;SERPINB3;SERPINB4;SERPINB5;SERPINB7;SERPINB8;SERPIND1;SERPINE1;SERPINE2;SERPING1;SERPINI1;SH3RF1;SPOCK1;THBS1;TIMP3
81	GO:0008285	BP	negative regulation of cell population proliferation	81/ 1488	922/ 33331	0.087852494577007	8.8120310809348E-9	6.0014782320477E-7	gene-ACKR3;gene-ACVR1C;gene-ADM;gene-ANG;gene-APOD;gene-AQP11;gene-ARG2;gene-BMP2;gene-BTG1;gene-BTG2;gene-CCL3L1;gene-CCN3;gene-CD274;gene-CDKN1A;gene-CEACAM1;gene-CITED2;gene-CXCL1;gene-CXCL2;gene-CXCL8;gene-CYP27B1;gene-DLC1;gene-DLC1-2;gene-DLL4;gene-DUSP1;gene-ERBB4;gene-EREG;gene-ETS1;gene-FABP3;gene-FOSL1;gene-GATA6;gene-GJA1;gene-IDO1;gene-IFITM1;gene-IFNL1;gene-IFNL1-2;gene-IGFBP3;gene-I…	ACKR3;ACVR1C;ADM;ANG;APOD;AQP11;ARG2;BMP2;BTG1;BTG2;CCL3L1;CCN3;CD274;CDKN1A;CEACAM1;CITED2;CXCL1;CXCL2;CXCL8;CYP27B1;DLC1;DLC1;DLL4;DUSP1;ERBB4;EREG;ETS1;FABP3;FOSL1;GATA6;GJA1;IDO1;IFITM1;IFNL1;IFNL1-2;IGFBP3;IL12A;IL1A;IL1B;IL24;INHBA;IRF6;ITGA1;JUN;KLF11;LIF;LOC105372815;LOC105375061;LOC112268252;LOC124903879;MAP2K1;MSX1;MTSS1;NDRG1;NDRG4;NEURL1;NGF;NKX3-1;NOG;PER2;PINX1;PRKG1;PRNP;PTHLH;RBP4…
57	GO:0009991	BP	response to extracellular stimulus	57/ 1488	557/ 33331	0.10233393177738	8.976142238212E-9	6.0853325940974E-7	gene-ACVR1C;gene-ADM;gene-ADSS1;gene-APOE;gene-ATF3;gene-BRSK1;gene-C2-3;gene-CCL28;gene-CD68;gene-CDKN1A;gene-COL1A1;gene-CPEB4;gene-CXCL10;gene-CYP24A1;gene-CYP27B1;gene-CZ1P-ASNS;gene-DDIT3;gene-ELAPOR1;gene-FOS;gene-FOSL1;gene-FOXO1;gene-GABARAPL1;gene-GAST;gene-GATA4-2;gene-ICAM1;gene-ITGA2;gene-JUN;gene-KYNU;gene-LIPG;gene-LOC102724428;gene-LOC124904712;gene-LRAT;gene-MAP1B;gene-MAPK8;gene-…	ACVR1C;ADM;ADSS1;APOE;ATF3;BRSK1;C2;CCL28;CD68;CDKN1A;COL1A1;CPEB4;CXCL10;CYP24A1;CYP27B1;CZ1P-ASNS;DDIT3;ELAPOR1;FOS;FOSL1;FOXO1;GABARAPL1;GAST;GATA4;ICAM1;ITGA2;JUN;KYNU;LIPG;LOC102724428;LOC124904712;LRAT;MAP1B;MAPK8;MFSD2A;NAMPTP1;NOCT;NR4A2;NUAK1;NUAK2;PCK1;PDK4;PHEX;PMAIP1;PRKAA2;RNF152;SESN2;SESN2;SIK1;SIRT1;SLC25A25;SLC38A2;SORD2P;STC1;STC2;WNT2B;ZC3H12A
27	GO:1903531	BP	negative regulation of secretion by cell	27/ 1488	170/ 33331	0.15882352941176	1.0129069757732E-8	6.8357408496842E-7	gene-ACVR1C;gene-ADTRP;gene-CCN3;gene-CEACAM1;gene-GJA1;gene-GRM7;gene-HLA-F-2;gene-HLA-F-3;gene-HLA-F-4;gene-HLA-F-5;gene-HLA-F-7;gene-IL11;gene-IL12A;gene-IL13RA2;gene-IL1RAPL1;gene-INHBA;gene-LIF;gene-LOC112268252;gene-LOC124903293;gene-MAOB;gene-NMB;gene-NMB-2;gene-PIM3;gene-RSAD2;gene-SLC30A1;gene-SYT11;gene-SYTL4	ACVR1C;ADTRP;CCN3;CEACAM1;GJA1;GRM7;HLA-F;HLA-F;HLA-F;HLA-F;HLA-F;IL11;IL12A;IL13RA2;IL1RAPL1;INHBA;LIF;LOC112268252;LOC124903293;MAOB;NMB;NMB;PIM3;RSAD2;SLC30A1;SYT11;SYTL4
67	GO:0001558	BP	regulation of cell growth	67/ 1488	711/ 33331	0.094233473980309	1.0977513632575E-8	7.3748029367801E-7	gene-ATAD3B;gene-BDNF;gene-BST2;gene-CCN3;gene-CDKL5;gene-CDKN1A;gene-CEACAM1;gene-CXCR4;gene-CYP27B1;gene-EDN1;gene-ENPP1;gene-FGF13;gene-GJA1;gene-HBEGF;gene-IGFBP1;gene-IGFBP3;gene-INHBA;gene-KRT17;gene-KRT17P1;gene-KRT17P2;gene-KRT17P2-2;gene-LINC02334;gene-LINC02930;gene-LOC105369313;gene-LOC105370413;gene-LOC105372773;gene-LOC105376214;gene-LOC112268252;gene-LOC124900691;gene-LOC124900817;g…	ATAD3B;BDNF;BST2;CCN3;CDKL5;CDKN1A;CEACAM1;CXCR4;CYP27B1;EDN1;ENPP1;FGF13;GJA1;HBEGF;IGFBP1;IGFBP3;INHBA;KRT17;KRT17P1;KRT17P2;KRT17P2;LINC02334;LINC02930;LOC105369313;LOC105370413;LOC105372773;LOC105376214;LOC112268252;LOC124900691;LOC124900817;LOC124901040;LOC124901314;LOC124903521;LOC124903917;MAP1B;MFSD2A;MSX1;NGF;NRCAM;PI16;PLXNA4;PTCH2;RASSF10-DT;RGS2;RGS4;ROS1;S100A9;SEMA3B;SEMA3C;SEMA5A;S…
18	GO:1900046	BP	regulation of hemostasis	18/ 1488	80/ 33331	0.225	1.1405083198163E-8	7.6157491762603E-7	gene-ADAMTS18;gene-ADTRP;gene-C1QTNF1;gene-CEACAM1;gene-F2RL1;gene-LOC112268252;gene-PLAT;gene-PLAUR;gene-PRKG1;gene-PROS1;gene-SERPINB2;gene-SERPINE1;gene-SERPINE2;gene-SERPING1;gene-THBD;gene-THBS1;gene-TPH1;gene-UBASH3B	ADAMTS18;ADTRP;C1QTNF1;CEACAM1;F2RL1;LOC112268252;PLAT;PLAUR;PRKG1;PROS1;SERPINB2;SERPINE1;SERPINE2;SERPING1;THBD;THBS1;TPH1;UBASH3B
21	GO:0071621	BP	granulocyte chemotaxis	21/ 1488	108/ 33331	0.19444444444444	1.1438755750697E-8	7.6157491762603E-7	gene-C5AR1;gene-CCL20;gene-CCL26;gene-CCL3L1;gene-CXCL1;gene-CXCL10;gene-CXCL11;gene-CXCL2;gene-CXCL3;gene-CXCL5;gene-CXCL6;gene-CXCL8;gene-EDN2;gene-HRH1;gene-ITGA1;gene-LOC100288929;gene-S100A9;gene-SAA1;gene-SAA1-2;gene-SAA2;gene-VEGFA	C5AR1;CCL20;CCL26;CCL3L1;CXCL1;CXCL10;CXCL11;CXCL2;CXCL3;CXCL5;CXCL6;CXCL8;EDN2;HRH1;ITGA1;LOC100288929;S100A9;SAA1;SAA1-2;SAA2;VEGFA
24	GO:0004867	MF	serine-type endopeptidase inhibitor activity	24/ 1488	130/ 33331	0.18461538461538	3.1342214955475E-9	7.7926643920877E-7	gene-ANOS1;gene-COL28A1;gene-COL7A1;gene-LOC101929863;gene-PI3;gene-RECK;gene-SERPINA1;gene-SERPINA1-2;gene-SERPINA3;gene-SERPINA9;gene-SERPINB13;gene-SERPINB2;gene-SERPINB3;gene-SERPINB4;gene-SERPINB5;gene-SERPINB7;gene-SERPINB8;gene-SERPIND1;gene-SERPINE1;gene-SERPINE2;gene-SERPING1;gene-SERPINI1;gene-SPOCK1;gene-WFDC2	ANOS1;COL28A1;COL7A1;LOC101929863;PI3;RECK;SERPINA1;SERPINA1;SERPINA3;SERPINA9;SERPINB13;SERPINB2;SERPINB3;SERPINB4;SERPINB5;SERPINB7;SERPINB8;SERPIND1;SERPINE1;SERPINE2;SERPING1;SERPINI1;SPOCK1;WFDC2
24	GO:0030199	BP	collagen fibril organization	24/ 1488	139/ 33331	0.1726618705036	1.2420273314258E-8	8.1957243509687E-7	gene-COL16A1;gene-COL1A1;gene-COL28A1;gene-COL4A6;gene-COL7A1;gene-COL9A2;gene-DDR2;gene-FMOD;gene-LAMA3;gene-LAMB3;gene-LAMC2;gene-LOC124900513;gene-LOX;gene-LOXL2;gene-LOXL4;gene-P4HA1;gene-P4HA2;gene-PLEC;gene-PLOD2;gene-TNXB-2;gene-TNXB-4;gene-TNXB-6;gene-TNXB-7;gene-TNXB-8	COL16A1;COL1A1;COL28A1;COL4A6;COL7A1;COL9A2;DDR2;FMOD;LAMA3;LAMB3;LAMC2;LOC124900513;LOX;LOXL2;LOXL4;P4HA1;P4HA2;PLEC;PLOD2;TNXB;TNXB;TNXB;TNXB;TNXB
268	GO:0031982	CC	vesicle	268/ 1488	4269/ 33331	0.062778168189271	4.7626666353068E-9	8.2740508546102E-7	gene-ABCA1;gene-ABCA12;gene-ABCB11;gene-ABCC11;gene-ABHD2;gene-ACE2;gene-ACKR3;gene-ACKR4P1;gene-ACOT7;gene-ACTBL2;gene-ADRB2;gene-ALDH1L2;gene-ALDH2;gene-AMOTL2;gene-ANG;gene-AOC3;gene-AOX1;gene-AP3B2;gene-APOD;gene-ARL14;gene-ARRDC4;gene-ATG9B;gene-ATP1A2;gene-ATP1B1;gene-ATP6V0A4;gene-BDNF;gene-BLOC1S5-TXNDC5;gene-BMP6;gene-BPIFA2;gene-BRSK1;gene-BST2;gene-BTG2;gene-C1R;gene-C1R-2;gene-C2-3;ge…	ABCA1;ABCA12;ABCB11;ABCC11;ABHD2;ACE2;ACKR3;ACKR4P1;ACOT7;ACTBL2;ADRB2;ALDH1L2;ALDH2;AMOTL2;ANG;AOC3;AOX1;AP3B2;APOD;ARL14;ARRDC4;ATG9B;ATP1A2;ATP1B1;ATP6V0A4;BDNF;BLOC1S5-TXNDC5;BMP6;BPIFA2;BRSK1;BST2;BTG2;C1R;C1R-2;C2;C3;C4B_2;C5AR1;C9orf72;CALU;CCDC120;CCL28;CD22;CD274;CD55;CEACAM1;CEMIP;CEMIP2;CES3;CFB;CFB;CFB;CFB;CLTRN;COL1A1;COL7A1;CPM;CPNE7;CREB5;CST4;CST5;CTSS;CXCR4;DAB2;DDIT3;DEFB1;DGKD;…
27	GO:0002824	BP	positive regulation of adaptive immune response based on somatic recombination of immune receptors built from immunoglobulin superfamily domains	27/ 1488	172/ 33331	0.15697674418605	1.3093420679617E-8	8.6016821606314E-7	gene-C3;gene-CD274;gene-CD55;gene-CLCF1;gene-HLA-A-7;gene-HLA-A-8;gene-HLA-B;gene-HLA-B-2;gene-HLA-B-4;gene-HLA-B-5;gene-HLA-B-6;gene-HLA-F-2;gene-HLA-F-3;gene-HLA-F-4;gene-HLA-F-5;gene-HLA-F-7;gene-IL12A;gene-IL18R1;gene-IL1B;gene-IL1R1;gene-IL23A;gene-NFKBIZ;gene-NLRP3;gene-PLA2G4A;gene-RSAD2;gene-TNFSF13B;gene-ZP3	C3;CD274;CD55;CLCF1;HLA-A;HLA-A;HLA-B;HLA-B;HLA-B;HLA-B;HLA-B;HLA-F;HLA-F;HLA-F;HLA-F;HLA-F;IL12A;IL18R1;IL1B;IL1R1;IL23A;NFKBIZ;NLRP3;PLA2G4A;RSAD2;TNFSF13B;ZP3
26	GO:0002709	BP	regulation of T cell mediated immunity	26/ 1488	161/ 33331	0.16149068322981	1.3248564067193E-8	8.6652612645642E-7	gene-AHR;gene-CD55;gene-CEACAM1;gene-HLA-A-7;gene-HLA-A-8;gene-HLA-B;gene-HLA-B-2;gene-HLA-B-4;gene-HLA-B-5;gene-HLA-B-6;gene-HLA-F-2;gene-HLA-F-3;gene-HLA-F-4;gene-HLA-F-5;gene-HLA-F-7;gene-IFNB1;gene-IL12A;gene-IL18R1;gene-IL1B;gene-IL1R1;gene-IL23A;gene-IL7R;gene-LOC112268252;gene-NLRP3;gene-RSAD2;gene-ZP3	AHR;CD55;CEACAM1;HLA-A;HLA-A;HLA-B;HLA-B;HLA-B;HLA-B;HLA-B;HLA-F;HLA-F;HLA-F;HLA-F;HLA-F;IFNB1;IL12A;IL18R1;IL1B;IL1R1;IL23A;IL7R;LOC112268252;NLRP3;RSAD2;ZP3
15	GO:0030195	BP	negative regulation of blood coagulation	15/ 1488	56/ 33331	0.26785714285714	1.501193874243E-8	9.7328495418716E-7	gene-ADAMTS18;gene-ADTRP;gene-C1QTNF1;gene-CEACAM1;gene-LOC112268252;gene-PLAT;gene-PLAUR;gene-PRKG1;gene-PROS1;gene-SERPINB2;gene-SERPINE1;gene-SERPINE2;gene-SERPING1;gene-THBD;gene-UBASH3B	ADAMTS18;ADTRP;C1QTNF1;CEACAM1;LOC112268252;PLAT;PLAUR;PRKG1;PROS1;SERPINB2;SERPINE1;SERPINE2;SERPING1;THBD;UBASH3B
49	GO:0062012	BP	regulation of small molecule metabolic process	49/ 1488	455/ 33331	0.10769230769231	1.5152529122785E-8	9.7812869515644E-7	gene-ABCB11;gene-ADM;gene-BMP2;gene-BMP6;gene-C1QTNF1;gene-CEACAM1;gene-CYP27B1;gene-DGAT2;gene-EGR1;gene-ENPP1;gene-FABP3;gene-FABP5P9;gene-FGF1;gene-FGFR4;gene-GCKR;gene-HRH1;gene-IGF2;gene-IGFBP3;gene-IL1B;gene-IRS2;gene-LACC1;gene-LOC102724428;gene-LOC112268252;gene-LOC124904000;gene-MFSD2A;gene-NR1D1;gene-NR4A3;gene-ODC1;gene-PDK4;gene-PMAIP1;gene-POMZP3-2;gene-PPP1R3B;gene-PPP1R3C;gene-PPTC…	ABCB11;ADM;BMP2;BMP6;C1QTNF1;CEACAM1;CYP27B1;DGAT2;EGR1;ENPP1;FABP3;FABP5P9;FGF1;FGFR4;GCKR;HRH1;IGF2;IGFBP3;IL1B;IRS2;LACC1;LOC102724428;LOC112268252;LOC124904000;MFSD2A;NR1D1;NR4A3;ODC1;PDK4;PMAIP1;POMZP3;PPP1R3B;PPP1R3C;PPTC7;PRKAA2;PRKAB2;PSMB9;PSMB9-4;PSMB9-5;PSMB9-7;PTGS2;RORA;SELENOS;SESN2;SESN2;SIK1;SNAI2;UGT1A6;ZBTB20
41	GO:0005788	CC	endoplasmic reticulum lumen	41/ 1488	336/ 33331	0.12202380952381	6.4028070094995E-9	1.0196470162628E-6	gene-ACE2;gene-ADAMTSL4;gene-AMTN;gene-ARSI;gene-B2M;gene-BLOC1S5-TXNDC5;gene-C3;gene-C4B_2;gene-CALU;gene-CCN1;gene-CES3;gene-COL16A1;gene-COL1A1;gene-COL28A1;gene-COL4A6;gene-COL7A1;gene-COL9A2;gene-EBI3;gene-EDN1;gene-F5;gene-FBN1;gene-FSTL3;gene-IGFBP1;gene-IGFBP3;gene-IL12A;gene-IL23A;gene-LTBP1;gene-MELTF;gene-MFGE8;gene-P4HA1;gene-P4HA2;gene-PLAUR;gene-PTGS2;gene-SERPINA1;gene-SERPINA1-2;g…	ACE2;ADAMTSL4;AMTN;ARSI;B2M;BLOC1S5-TXNDC5;C3;C4B_2;CALU;CCN1;CES3;COL16A1;COL1A1;COL28A1;COL4A6;COL7A1;COL9A2;EBI3;EDN1;F5;FBN1;FSTL3;IGFBP1;IGFBP3;IL12A;IL23A;LTBP1;MELTF;MFGE8;P4HA1;P4HA2;PLAUR;PTGS2;SERPINA1;SERPINA1;SERPIND1;SERPING1;SHH;STC2;THBS1;WNT7A
21	GO:0002711	BP	positive regulation of T cell mediated immunity	21/ 1488	110/ 33331	0.19090909090909	1.6079900368309E-8	1.0334990509449E-6	gene-CD55;gene-HLA-A-7;gene-HLA-A-8;gene-HLA-B;gene-HLA-B-2;gene-HLA-B-4;gene-HLA-B-5;gene-HLA-B-6;gene-HLA-F-2;gene-HLA-F-3;gene-HLA-F-4;gene-HLA-F-5;gene-HLA-F-7;gene-IL12A;gene-IL18R1;gene-IL1B;gene-IL1R1;gene-IL23A;gene-NLRP3;gene-RSAD2;gene-ZP3	CD55;HLA-A;HLA-A;HLA-B;HLA-B;HLA-B;HLA-B;HLA-B;HLA-F;HLA-F;HLA-F;HLA-F;HLA-F;IL12A;IL18R1;IL1B;IL1R1;IL23A;NLRP3;RSAD2;ZP3
121	GO:0043085	BP	positive regulation of catalytic activity	121/ 1488	1607/ 33331	0.075295581829496	1.9287302346528E-8	1.22900677227E-6	gene-ABL2;gene-ACVR1C;gene-ADRB2;gene-ALS2CL;gene-ANG;gene-AREG;gene-ARHGAP20;gene-ARHGAP22;gene-ARHGAP42;gene-ARHGEF26;gene-ARHGEF26-2;gene-ARRDC4;gene-ATP1B1;gene-BBC3;gene-BDNF;gene-BMP2;gene-BTC;gene-C5AR1;gene-CASP1;gene-CASP9;gene-CCL20;gene-CCL26;gene-CCL3L1;gene-CCL5-2;gene-CCN1;gene-CCN2;gene-CCND2;gene-CD24;gene-CDH3;gene-CDKL5;gene-CEMIP;gene-CFLAR;gene-CFLAR-AS1;gene-CYP27B1;gene-DDR2…	ABL2;ACVR1C;ADRB2;ALS2CL;ANG;AREG;ARHGAP20;ARHGAP22;ARHGAP42;ARHGEF26;ARHGEF26-2;ARRDC4;ATP1B1;BBC3;BDNF;BMP2;BTC;C5AR1;CASP1;CASP9;CCL20;CCL26;CCL3L1;CCL5;CCN1;CCN2;CCND2;CD24;CDH3;CDKL5;CEMIP;CFLAR;CFLAR-AS1;CYP27B1;DDR2;DKK1;DLC1;DLC1;DOCK2;EDN1;EDN2;EEF1A2;EGF;EGR1;ERBB4;EREG;F2RL1;FBN1;FGF1;FGFR4;HBEGF;HMGB2P1;ICAM1;IGF1R;IGF2;IL1B;IL23A;IL6R;ITGA1;ITGA2;ITGAM;ITGB3;JUN;KITLG;LOC105370410;LO…
32	GO:0050731	BP	positive regulation of peptidyl-tyrosine phosphorylation	32/ 1488	234/ 33331	0.13675213675214	1.9485019970329E-8	1.2341559522166E-6	gene-ANGPT4;gene-AREG;gene-BDNF;gene-BMP6;gene-BTC;gene-CLCF1;gene-CSF2;gene-CSF3;gene-EGF;gene-ERBB4;gene-EREG;gene-HBEGF;gene-ICAM1;gene-IFNL1;gene-IFNL1-2;gene-IGF2;gene-IL11;gene-IL12A;gene-IL23A;gene-IL24;gene-IL31RA;gene-IL6R;gene-KITLG;gene-LIF;gene-LOC105375061;gene-NEDD9;gene-NEURL1;gene-PLPP3;gene-PRNP;gene-RELN;gene-SOCS3;gene-TGFA	ANGPT4;AREG;BDNF;BMP6;BTC;CLCF1;CSF2;CSF3;EGF;ERBB4;EREG;HBEGF;ICAM1;IFNL1;IFNL1-2;IGF2;IL11;IL12A;IL23A;IL24;IL31RA;IL6R;KITLG;LIF;LOC105375061;NEDD9;NEURL1;PLPP3;PRNP;RELN;SOCS3;TGFA
15	GO:1900047	BP	negative regulation of hemostasis	15/ 1488	57/ 33331	0.26315789473684	1.953436039408E-8	1.2341559522166E-6	gene-ADAMTS18;gene-ADTRP;gene-C1QTNF1;gene-CEACAM1;gene-LOC112268252;gene-PLAT;gene-PLAUR;gene-PRKG1;gene-PROS1;gene-SERPINB2;gene-SERPINE1;gene-SERPINE2;gene-SERPING1;gene-THBD;gene-UBASH3B	ADAMTS18;ADTRP;C1QTNF1;CEACAM1;LOC112268252;PLAT;PLAUR;PRKG1;PROS1;SERPINB2;SERPINE1;SERPINE2;SERPING1;THBD;UBASH3B
17	GO:0061045	BP	negative regulation of wound healing	17/ 1488	74/ 33331	0.22972972972973	2.077620254664E-8	1.30153704308E-6	gene-ADAMTS18;gene-ADTRP;gene-C1QTNF1;gene-CEACAM1;gene-GJA1;gene-LOC112268252;gene-PHLDB2;gene-PLAT;gene-PLAUR;gene-PRKG1;gene-PROS1;gene-SERPINB2;gene-SERPINE1;gene-SERPINE2;gene-SERPING1;gene-THBD;gene-UBASH3B	ADAMTS18;ADTRP;C1QTNF1;CEACAM1;GJA1;LOC112268252;PHLDB2;PLAT;PLAUR;PRKG1;PROS1;SERPINB2;SERPINE1;SERPINE2;SERPING1;THBD;UBASH3B
27	GO:0002821	BP	positive regulation of adaptive immune response	27/ 1488	176/ 33331	0.15340909090909	2.1601008171308E-8	1.3475217156278E-6	gene-C3;gene-CD274;gene-CD55;gene-CLCF1;gene-HLA-A-7;gene-HLA-A-8;gene-HLA-B;gene-HLA-B-2;gene-HLA-B-4;gene-HLA-B-5;gene-HLA-B-6;gene-HLA-F-2;gene-HLA-F-3;gene-HLA-F-4;gene-HLA-F-5;gene-HLA-F-7;gene-IL12A;gene-IL18R1;gene-IL1B;gene-IL1R1;gene-IL23A;gene-NFKBIZ;gene-NLRP3;gene-PLA2G4A;gene-RSAD2;gene-TNFSF13B;gene-ZP3	C3;CD274;CD55;CLCF1;HLA-A;HLA-A;HLA-B;HLA-B;HLA-B;HLA-B;HLA-B;HLA-F;HLA-F;HLA-F;HLA-F;HLA-F;IL12A;IL18R1;IL1B;IL1R1;IL23A;NFKBIZ;NLRP3;PLA2G4A;RSAD2;TNFSF13B;ZP3
92	GO:0051050	BP	positive regulation of transport	92/ 1488	1121/ 33331	0.08206958073149	2.3348566119253E-8	1.4504441890065E-6	gene-ABCA1;gene-ABCA12;gene-ABCB11;gene-ACE2;gene-ACSL5;gene-ADRB2;gene-ANG;gene-ANKRD1;gene-ATP1B1;gene-ATP2B1;gene-BBC3;gene-BMP2;gene-BMP6;gene-C1QTNF1;gene-C2-3;gene-C3;gene-C4B_2;gene-CDH3;gene-CEMIP;gene-CLTRN;gene-CTSS;gene-CXCL10;gene-CXCL11;gene-DAB2;gene-DGKD;gene-DNM3;gene-DOCK2;gene-EDN1;gene-EGF;gene-F2RL1;gene-FABP3;gene-FEZ1;gene-FFAR1;gene-GAB2;gene-GALR2;gene-GJA1;gene-GNG12-AS1;…	ABCA1;ABCA12;ABCB11;ACE2;ACSL5;ADRB2;ANG;ANKRD1;ATP1B1;ATP2B1;BBC3;BMP2;BMP6;C1QTNF1;C2;C3;C4B_2;CDH3;CEMIP;CLTRN;CTSS;CXCL10;CXCL11;DAB2;DGKD;DNM3;DOCK2;EDN1;EGF;F2RL1;FABP3;FEZ1;FFAR1;GAB2;GALR2;GJA1;GNG12-AS1;HLA-F;HLA-F;HLA-F;HLA-F;HLA-F;IL1A;IL1B;IL2RG;INHBA;IRS2;ITGA2;ITGAM;KCNJ2;KLRC2;LIPG;LOC100505915;LRAT;LRTOMT;MAPK8;MFGE8;MYLK;NEDD4;NFKBIA;NKX3-1;NMB;NMB;NR4A3;PLA2G4A;PLA2G5;PLK3;PMAIP…
42	GO:0051480	BP	regulation of cytosolic calcium ion concentration	42/ 1488	366/ 33331	0.11475409836066	2.5364568720376E-8	1.5691156324643E-6	gene-ABL2;gene-ACKR3;gene-ACKR4P1;gene-ADM;gene-ATP1A2;gene-ATP2B1;gene-BBC3;gene-C1QTNF1;gene-C5AR1;gene-CCL28;gene-CD24;gene-CD55;gene-CEMIP;gene-CNGB1;gene-CXCL10;gene-CXCL11;gene-CXCR4;gene-DDIT3;gene-EDN1;gene-EDN2;gene-F2RL1;gene-FFAR1;gene-GALR2;gene-GJA1;gene-IBTK;gene-IBTK-2;gene-KCNK3;gene-LOC105375061;gene-NALF1;gene-NALF2;gene-NMB;gene-NMB-2;gene-PTGER4;gene-RYR2;gene-S1PR1;gene-SAA1;…	ABL2;ACKR3;ACKR4P1;ADM;ATP1A2;ATP2B1;BBC3;C1QTNF1;C5AR1;CCL28;CD24;CD55;CEMIP;CNGB1;CXCL10;CXCL11;CXCR4;DDIT3;EDN1;EDN2;F2RL1;FFAR1;GALR2;GJA1;IBTK;IBTK;KCNK3;LOC105375061;NALF1;NALF2;NMB;NMB;PTGER4;RYR2;S1PR1;SAA1;SAA1-2;SAA2;TRPC1;TRPC4;TRPC6;TRPV3
58	GO:0022407	BP	regulation of cell-cell adhesion	58/ 1488	590/ 33331	0.098305084745763	2.5927676816544E-8	1.5972955091088E-6	gene-ABCA12;gene-ADAMTS18;gene-ADTRP;gene-ARG2;gene-BMP2;gene-BMP6;gene-C1QTNF1;gene-CCL28;gene-CD24;gene-CD274;gene-CD55;gene-CD83;gene-CDSN-6;gene-CEACAM1;gene-CITED2;gene-EBI3;gene-EGR3;gene-ETS1;gene-FSTL3;gene-HAS2;gene-HLA-A-7;gene-HLA-A-8;gene-ICAM1;gene-IDO1;gene-IFNB1;gene-IFNL1;gene-IFNL1-2;gene-IGF2;gene-IL12A;gene-IL1A;gene-IL1B;gene-IL1RN;gene-IL23A;gene-IL7R;gene-JAG1;gene-LOC105376…	ABCA12;ADAMTS18;ADTRP;ARG2;BMP2;BMP6;C1QTNF1;CCL28;CD24;CD274;CD55;CD83;CDSN;CEACAM1;CITED2;EBI3;EGR3;ETS1;FSTL3;HAS2;HLA-A;HLA-A;ICAM1;IDO1;IFNB1;IFNL1;IFNL1-2;IGF2;IL12A;IL1A;IL1B;IL1RN;IL23A;IL7R;JAG1;LOC105376767;LOC112268252;MAP3K8;MYADM;NFKBIZ;NLRP3;NR4A3;PAG1;PCK1;PLAUR;PRKG1;PRNP;RGCC;SDC4;SERPINE2;SIRPB1;SOCS1;TNFSF13B;TNFSF14;UBASH3B;VNN1;ZC3H12A;ZP3
39	GO:0061135	MF	endopeptidase regulator activity	39/ 1488	311/ 33331	0.12540192926045	6.9354191687727E-9	1.6381460076641E-6	gene-ANOS1;gene-BIRC3;gene-BST2;gene-C3;gene-C4B_2;gene-CARD16;gene-COL28A1;gene-COL7A1;gene-CST1;gene-CST2;gene-CST4;gene-CST5;gene-CSTA;gene-LOC101929863;gene-NGF;gene-PI3;gene-PRNP;gene-PROS1;gene-RECK;gene-SERPINA1;gene-SERPINA1-2;gene-SERPINA3;gene-SERPINA9;gene-SERPINB13;gene-SERPINB2;gene-SERPINB3;gene-SERPINB4;gene-SERPINB5;gene-SERPINB7;gene-SERPINB8;gene-SERPIND1;gene-SERPINE1;gene-SERP…	ANOS1;BIRC3;BST2;C3;C4B_2;CARD16;COL28A1;COL7A1;CST1;CST2;CST4;CST5;CSTA;LOC101929863;NGF;PI3;PRNP;PROS1;RECK;SERPINA1;SERPINA1;SERPINA3;SERPINA9;SERPINB13;SERPINB2;SERPINB3;SERPINB4;SERPINB5;SERPINB7;SERPINB8;SERPIND1;SERPINE1;SERPINE2;SERPING1;SERPINI1;SPOCK1;TIMP3;TNFSF14;WFDC2
23	GO:0036294	BP	cellular response to decreased oxygen levels	23/ 1488	134/ 33331	0.17164179104478	2.7861242949396E-8	1.7093217936764E-6	gene-ANGPT4;gene-ANKRD1;gene-BBC3;gene-CARD16;gene-CFLAR;gene-CFLAR-AS1;gene-CPEB2;gene-CPEB4;gene-GATA6;gene-ICAM1;gene-KCNK3;gene-NAMPTP1;gene-NDRG1;gene-NKX3-1;gene-PCK1;gene-PMAIP1;gene-PTGS2;gene-RGCC;gene-RORA;gene-STC1;gene-STC2;gene-TERT;gene-TRPC6	ANGPT4;ANKRD1;BBC3;CARD16;CFLAR;CFLAR-AS1;CPEB2;CPEB4;GATA6;ICAM1;KCNK3;NAMPTP1;NDRG1;NKX3-1;PCK1;PMAIP1;PTGS2;RGCC;RORA;STC1;STC2;TERT;TRPC6
72	GO:0002697	BP	regulation of immune effector process	72/ 1488	801/ 33331	0.089887640449438	2.845419608718E-8	1.7385162522895E-6	gene-AHR;gene-BST2;gene-C1R;gene-C1R-2;gene-C1S;gene-C2-3;gene-C3;gene-C4BPB;gene-C4B_2;gene-C5AR1;gene-CD22;gene-CD55;gene-CEACAM1;gene-CFB-2;gene-CFB-3;gene-CFB-5;gene-CFB-7;gene-CLCF1;gene-CXCL6;gene-DDX60;gene-DHX36-2;gene-DNASE1L3;gene-F2RL1;gene-GAB2;gene-HLA-A-7;gene-HLA-A-8;gene-HLA-B;gene-HLA-B-2;gene-HLA-B-4;gene-HLA-B-5;gene-HLA-B-6;gene-HLA-F-2;gene-HLA-F-3;gene-HLA-F-4;gene-HLA-F-5;g…	AHR;BST2;C1R;C1R-2;C1S;C2;C3;C4BPB;C4B_2;C5AR1;CD22;CD55;CEACAM1;CFB;CFB;CFB;CFB;CLCF1;CXCL6;DDX60;DHX36;DNASE1L3;F2RL1;GAB2;HLA-A;HLA-A;HLA-B;HLA-B;HLA-B;HLA-B;HLA-B;HLA-F;HLA-F;HLA-F;HLA-F;HLA-F;IFNB1;IFNL1;IFNL1-2;IL12A;IL13RA2;IL18R1;IL1B;IL1R1;IL23A;IL7R;IRAK3;ITGAM;KLRC2;LACC1;LOC112268252;LOC124903631;LOC124909407;NFKBIZ;NLRP3;NR4A3;PCK1;PLA2G5;PROS1;RBP4;RSAD2;SEMA7A;SEMA7A-2;SERPINB4;SER…
75	GO:0032102	BP	negative regulation of response to external stimulus	75/ 1488	854/ 33331	0.087822014051522	3.0038945946614E-8	1.8278206166778E-6	gene-ACOD1;gene-ADAMTS18;gene-ADM;gene-ADM2;gene-ADRB2;gene-ADTRP;gene-APOE;gene-ARG2;gene-C1QTNF1;gene-CARD16;gene-CCN3;gene-CEACAM1;gene-CXCL17;gene-DUSP1;gene-GGT8P;gene-GJA1;gene-GLP2R;gene-GPR176;gene-HLA-A-7;gene-HLA-A-8;gene-HLA-B;gene-HLA-B-2;gene-HLA-B-4;gene-HLA-B-5;gene-HLA-B-6;gene-HLA-F-2;gene-HLA-F-3;gene-HLA-F-4;gene-HLA-F-5;gene-HLA-F-7;gene-HTR7;gene-IRAK3;gene-ISG15;gene-LHB;gen…	ACOD1;ADAMTS18;ADM;ADM2;ADRB2;ADTRP;APOE;ARG2;C1QTNF1;CARD16;CCN3;CEACAM1;CXCL17;DUSP1;GGT8P;GJA1;GLP2R;GPR176;HLA-A;HLA-A;HLA-B;HLA-B;HLA-B;HLA-B;HLA-B;HLA-F;HLA-F;HLA-F;HLA-F;HLA-F;HTR7;IRAK3;ISG15;LHB;LOC112268252;MICB;MICOS10-NBL1;NLRP3;NR1D1;NR1D2;OAS3;PHLDB2;PLAT;PLAUR;PRKG1;PROS1;PTGER4;PTHLH;RIOK3;RORA;SAA1;SAA1-2;SAA2;SELENOS;SEMA3B;SEMA3C;SEMA5A;SEMA7A;SEMA7A-2;SERPINB2;SERPINB4;SERPINE…
78	GO:0098771	BP	inorganic ion homeostasis	78/ 1488	905/ 33331	0.086187845303867	3.1418872390658E-8	1.9039836668739E-6	gene-ABL2;gene-ACKR3;gene-ACKR4P1;gene-ADM;gene-APOE;gene-AQP11;gene-ATP1A2;gene-ATP1B1;gene-ATP2B1;gene-ATP6V0A4;gene-BBC3;gene-BMP6;gene-BTBD9;gene-C1QTNF1;gene-C5AR1;gene-CCL28;gene-CCL5-2;gene-CD24;gene-CD55;gene-CEMIP;gene-CLDN16;gene-CNGB1;gene-CXCL10;gene-CXCL11;gene-CXCR4;gene-CYP27B1;gene-DDIT3;gene-EDN1;gene-EDN2;gene-ENPP1;gene-F2RL1;gene-FFAR1;gene-FGFR4;gene-GALR2;gene-GJA1;gene-HEPH…	ABL2;ACKR3;ACKR4P1;ADM;APOE;AQP11;ATP1A2;ATP1B1;ATP2B1;ATP6V0A4;BBC3;BMP6;BTBD9;C1QTNF1;C5AR1;CCL28;CCL5;CD24;CD55;CEMIP;CLDN16;CNGB1;CXCL10;CXCL11;CXCR4;CYP27B1;DDIT3;EDN1;EDN2;ENPP1;F2RL1;FFAR1;FGFR4;GALR2;GJA1;HEPHL1;IBTK;IBTK;IL1A;ITPR1;KCNJ2;KCNK3;LACC1;LCN2;LOC105375061;MELTF;MT1F;MT1X;MT2A;MYC;NALF1;NALF2;NMB;NMB;PDK4;PRNP;PTGER4;RHCG;RYR2;S1PR1;SAA1;SAA1-2;SAA2;SLC12A4;SLC12A7;SLC1A1;SLC3…
23	GO:0061041	BP	regulation of wound healing	23/ 1488	135/ 33331	0.17037037037037	3.2177381678713E-8	1.9420227064384E-6	gene-ADAMTS18;gene-ADTRP;gene-C1QTNF1;gene-CEACAM1;gene-CXCR4;gene-F2RL1;gene-GJA1;gene-HBEGF;gene-LOC112268252;gene-MYLK;gene-PHLDB2;gene-PLAT;gene-PLAUR;gene-PRKG1;gene-PROS1;gene-SERPINB2;gene-SERPINE1;gene-SERPINE2;gene-SERPING1;gene-THBD;gene-THBS1;gene-TNFRSF12A;gene-UBASH3B	ADAMTS18;ADTRP;C1QTNF1;CEACAM1;CXCR4;F2RL1;GJA1;HBEGF;LOC112268252;MYLK;PHLDB2;PLAT;PLAUR;PRKG1;PROS1;SERPINB2;SERPINE1;SERPINE2;SERPING1;THBD;THBS1;TNFRSF12A;UBASH3B
47	GO:0050878	BP	regulation of body fluid levels	47/ 1488	438/ 33331	0.10730593607306	3.3188120153221E-8	1.9949150603841E-6	gene-ABCA12;gene-ADAMTS18;gene-ADM;gene-ADTRP;gene-ALOXE3;gene-BTC;gene-C1QTNF1;gene-C4BPB;gene-CEACAM1;gene-COL1A1;gene-EDN1;gene-ERBB4;gene-F2RL1;gene-F5;gene-FA2H;gene-GATA4-2;gene-GATA6;gene-HAS2;gene-HEG1;gene-IFNB1;gene-ITGA2;gene-KRT16;gene-KRT16P2;gene-LOC112268252;gene-MAFF;gene-NEURL1;gene-OAS2;gene-PLAT;gene-PLAUR;gene-PRKG1;gene-PROS1;gene-SERPINA1;gene-SERPINA1-2;gene-SERPINB2;gene-S…	ABCA12;ADAMTS18;ADM;ADTRP;ALOXE3;BTC;C1QTNF1;C4BPB;CEACAM1;COL1A1;EDN1;ERBB4;F2RL1;F5;FA2H;GATA4;GATA6;HAS2;HEG1;IFNB1;ITGA2;KRT16;KRT16P2;LOC112268252;MAFF;NEURL1;OAS2;PLAT;PLAUR;PRKG1;PROS1;SERPINA1;SERPINA1;SERPINB2;SERPIND1;SERPINE1;SERPINE2;SERPING1;SOCS2;STAT5A;THBD;THBS1;TPH1;UBASH3B;VWF;WNK4;XDH
29	GO:0010951	BP	negative regulation of endopeptidase activity	29/ 1488	203/ 33331	0.14285714285714	3.3565498074632E-8	2.009463507718E-6	gene-CARD16;gene-IFI6;gene-LAMP3;gene-NGF;gene-NR4A1;gene-PCID2;gene-PLAUR;gene-PTGS2;gene-RECK;gene-SERPINA1;gene-SERPINA1-2;gene-SERPINA3;gene-SERPINA9;gene-SERPINB13;gene-SERPINB2;gene-SERPINB3;gene-SERPINB4;gene-SERPINB5;gene-SERPINB7;gene-SERPINB8;gene-SERPIND1;gene-SERPINE1;gene-SERPINE2;gene-SERPING1;gene-SERPINI1;gene-SH3RF1;gene-SPOCK1;gene-THBS1;gene-TIMP3	CARD16;IFI6;LAMP3;NGF;NR4A1;PCID2;PLAUR;PTGS2;RECK;SERPINA1;SERPINA1;SERPINA3;SERPINA9;SERPINB13;SERPINB2;SERPINB3;SERPINB4;SERPINB5;SERPINB7;SERPINB8;SERPIND1;SERPINE1;SERPINE2;SERPING1;SERPINI1;SH3RF1;SPOCK1;THBS1;TIMP3
97	GO:0045321	BP	leukocyte activation	97/ 1488	1212/ 33331	0.08003300330033	3.460730387764E-8	2.0635126131379E-6	gene-ATAD3B;gene-BLOC1S5-TXNDC5;gene-BST2;gene-C3;gene-C5AR1;gene-CD22;gene-CD55;gene-CD68;gene-CEACAM1;gene-CEACAM3;gene-CLCF1;gene-CSF2;gene-CTSS;gene-CXCL1;gene-CXCL2;gene-CXCL6;gene-CXCL8;gene-DLL4;gene-DNASE1L3;gene-DOCK2;gene-EDN2;gene-EGR1;gene-F2RL1;gene-FABP5P9;gene-FOLR3;gene-FOLR3P1;gene-GLIPR1;gene-HDAC5;gene-HLA-A-7;gene-HLA-A-8;gene-HLA-B;gene-HLA-B-2;gene-HLA-B-4;gene-HLA-B-5;gene-…	ATAD3B;BLOC1S5-TXNDC5;BST2;C3;C5AR1;CD22;CD55;CD68;CEACAM1;CEACAM3;CLCF1;CSF2;CTSS;CXCL1;CXCL2;CXCL6;CXCL8;DLL4;DNASE1L3;DOCK2;EDN2;EGR1;F2RL1;FABP5P9;FOLR3;FOLR3P1;GLIPR1;HDAC5;HLA-A;HLA-A;HLA-B;HLA-B;HLA-B;HLA-B;HLA-B;HLA-C;HLA-C;HLA-H;HSPA6;ICAM1;IFNB1;IFNGR1;IL11;IL18R1;IL23A;IL7R;ITGAM;ITGB8;ITM2A;JUN;KLF6;LCN2;LCP1;LOC112268252;LOC124903631;LOC124904000;LRG1;MICB;NAMPTP1;NDRG1;NEU1;NEU1;NR4…
77	GO:0050865	BP	regulation of cell activation	77/ 1488	889/ 33331	0.086614173228346	3.5278852322054E-8	2.0951404817021E-6	gene-ADAMTS18;gene-AHR;gene-ARG2;gene-C1QTNF1;gene-CCN2;gene-CD22;gene-CD24;gene-CD274;gene-CD55;gene-CD83;gene-CDKN1A;gene-CEACAM1;gene-CLCF1;gene-EBI3;gene-EGR3;gene-F2RL1;gene-GAB2;gene-HLA-A-7;gene-HLA-A-8;gene-HLA-F-2;gene-HLA-F-3;gene-HLA-F-4;gene-HLA-F-5;gene-HLA-F-7;gene-IDO1;gene-IFNB1;gene-IFNL1;gene-IFNL1-2;gene-IGF2;gene-IL12A;gene-IL13RA2;gene-IL1A;gene-IL1B;gene-IL1RL1;gene-IL23A;ge…	ADAMTS18;AHR;ARG2;C1QTNF1;CCN2;CD22;CD24;CD274;CD55;CD83;CDKN1A;CEACAM1;CLCF1;EBI3;EGR3;F2RL1;GAB2;HLA-A;HLA-A;HLA-F;HLA-F;HLA-F;HLA-F;HLA-F;IDO1;IFNB1;IFNL1;IFNL1-2;IGF2;IL12A;IL13RA2;IL1A;IL1B;IL1RL1;IL23A;IL31RA;IL7R;INHBA;IRS2;ITGAM;JUND;KLRC2;LOC100505915;LOC105376767;LOC112268252;MAP3K8;NFATC2;NFKBIZ;NLRP3;NR1D1;NR4A3;PAG1;PCID2;PCK1;PLA2G4A;PRDM1;PRKG1;PRNP;RORA;SDC4;SERPINE2;SH3RF1;SIRPB1…
64	GO:0006875	BP	cellular metal ion homeostasis	64/ 1488	690/ 33331	0.092753623188406	3.8913721219716E-8	2.2926667418616E-6	gene-ABL2;gene-ACKR3;gene-ACKR4P1;gene-ADM;gene-APOE;gene-ATP1A2;gene-ATP1B1;gene-ATP2B1;gene-BBC3;gene-BMP6;gene-C1QTNF1;gene-C5AR1;gene-CCL28;gene-CCL5-2;gene-CD24;gene-CD55;gene-CEMIP;gene-CLDN16;gene-CNGB1;gene-CXCL10;gene-CXCL11;gene-CXCR4;gene-DDIT3;gene-EDN1;gene-EDN2;gene-F2RL1;gene-FFAR1;gene-GALR2;gene-GJA1;gene-HEPHL1;gene-IBTK;gene-IBTK-2;gene-IL1A;gene-ITPR1;gene-KCNJ2;gene-KCNK3;gen…	ABL2;ACKR3;ACKR4P1;ADM;APOE;ATP1A2;ATP1B1;ATP2B1;BBC3;BMP6;C1QTNF1;C5AR1;CCL28;CCL5;CD24;CD55;CEMIP;CLDN16;CNGB1;CXCL10;CXCL11;CXCR4;DDIT3;EDN1;EDN2;F2RL1;FFAR1;GALR2;GJA1;HEPHL1;IBTK;IBTK;IL1A;ITPR1;KCNJ2;KCNK3;LCN2;LOC105375061;MT1F;MT1X;MT2A;MYC;NALF1;NALF2;NMB;NMB;PRNP;PTGER4;RYR2;S1PR1;SAA1;SAA1-2;SAA2;SLC1A1;SLC30A1;SLC31A2;STC1;STC2;STEAP4;TMPRSS3;TRPC1;TRPC4;TRPC6;TRPV3
37	GO:0051607	BP	defense response to virus	37/ 1488	305/ 33331	0.12131147540984	4.0267228191295E-8	2.3537304604573E-6	gene-ACOD1;gene-APOBEC3B;gene-ATAD3B;gene-BST2;gene-CXCL10;gene-DDX60;gene-DHX36-2;gene-DMBT1;gene-F2RL1;gene-GBP1;gene-HERC5;gene-IFI27;gene-IFI27-2;gene-IFI44L;gene-IFI6;gene-IFITM1;gene-IFITM3;gene-IFNB1;gene-IFNL1;gene-IFNL1-2;gene-IL23A;gene-IRF7-2;gene-ISG15;gene-ISG20;gene-LOC100505915-2;gene-LOC101928381;gene-LOC124903879;gene-MX1;gene-OAS2;gene-OAS3;gene-PMAIP1;gene-RIOK3;gene-RSAD2;gene…	ACOD1;APOBEC3B;ATAD3B;BST2;CXCL10;DDX60;DHX36;DMBT1;F2RL1;GBP1;HERC5;IFI27;IFI27;IFI44L;IFI6;IFITM1;IFITM3;IFNB1;IFNL1;IFNL1-2;IL23A;IRF7;ISG15;ISG20;LOC100505915;LOC101928381;LOC124903879;MX1;OAS2;OAS3;PMAIP1;RIOK3;RSAD2;TICAM1;TRIM36;TRIM55;ZDHHC11
37	GO:0140546	BP	defense response to symbiont	37/ 1488	305/ 33331	0.12131147540984	4.0267228191295E-8	2.3537304604573E-6	gene-ACOD1;gene-APOBEC3B;gene-ATAD3B;gene-BST2;gene-CXCL10;gene-DDX60;gene-DHX36-2;gene-DMBT1;gene-F2RL1;gene-GBP1;gene-HERC5;gene-IFI27;gene-IFI27-2;gene-IFI44L;gene-IFI6;gene-IFITM1;gene-IFITM3;gene-IFNB1;gene-IFNL1;gene-IFNL1-2;gene-IL23A;gene-IRF7-2;gene-ISG15;gene-ISG20;gene-LOC100505915-2;gene-LOC101928381;gene-LOC124903879;gene-MX1;gene-OAS2;gene-OAS3;gene-PMAIP1;gene-RIOK3;gene-RSAD2;gene…	ACOD1;APOBEC3B;ATAD3B;BST2;CXCL10;DDX60;DHX36;DMBT1;F2RL1;GBP1;HERC5;IFI27;IFI27;IFI44L;IFI6;IFITM1;IFITM3;IFNB1;IFNL1;IFNL1-2;IL23A;IRF7;ISG15;ISG20;LOC100505915;LOC101928381;LOC124903879;MX1;OAS2;OAS3;PMAIP1;RIOK3;RSAD2;TICAM1;TRIM36;TRIM55;ZDHHC11
53	GO:0045088	BP	regulation of innate immune response	53/ 1488	523/ 33331	0.10133843212237	4.0948609408081E-8	2.3841725642423E-6	gene-ACOD1;gene-APOE;gene-BIRC3;gene-CEACAM1;gene-EREG;gene-GBP5;gene-HLA-A-7;gene-HLA-A-8;gene-HLA-B;gene-HLA-B-2;gene-HLA-B-4;gene-HLA-B-5;gene-HLA-B-6;gene-HLA-F-2;gene-HLA-F-3;gene-HLA-F-4;gene-HLA-F-5;gene-HLA-F-7;gene-HMGB2P1;gene-IFNB1;gene-IFNGR1;gene-IL12A;gene-IRAK3;gene-IRF7-2;gene-ISG15;gene-KLRC2;gene-LOC112268252;gene-LOC124904000;gene-MUC13;gene-MUC19;gene-MUC2;gene-MUC2-2;gene-MUC…	ACOD1;APOE;BIRC3;CEACAM1;EREG;GBP5;HLA-A;HLA-A;HLA-B;HLA-B;HLA-B;HLA-B;HLA-B;HLA-F;HLA-F;HLA-F;HLA-F;HLA-F;HMGB2P1;IFNB1;IFNGR1;IL12A;IRAK3;IRF7;ISG15;KLRC2;LOC112268252;LOC124904000;MUC13;MUC19;MUC2;MUC2;MUC4;MUC4-2;MUC4-4;MUC4-5;MUC4-6;MUC6;OAS3;PLA2G5;PSMB9;PSMB9-4;PSMB9-5;PSMB9-7;RELB;RIOK3;SERPINB4;SERPING1;SH2D1B;SOCS1;SOCS3;TLR4;USP18
15	GO:0050819	BP	negative regulation of coagulation	15/ 1488	60/ 33331	0.25	4.1526701960173E-8	2.4083865000105E-6	gene-ADAMTS18;gene-ADTRP;gene-C1QTNF1;gene-CEACAM1;gene-LOC112268252;gene-PLAT;gene-PLAUR;gene-PRKG1;gene-PROS1;gene-SERPINB2;gene-SERPINE1;gene-SERPINE2;gene-SERPING1;gene-THBD;gene-UBASH3B	ADAMTS18;ADTRP;C1QTNF1;CEACAM1;LOC112268252;PLAT;PLAUR;PRKG1;PROS1;SERPINB2;SERPINE1;SERPINE2;SERPING1;THBD;UBASH3B
26	GO:2001236	BP	regulation of extrinsic apoptotic signaling pathway	26/ 1488	170/ 33331	0.15294117647059	4.1735155357068E-8	2.4110577882739E-6	gene-ACSL5;gene-ATF3;gene-CFLAR;gene-CFLAR-AS1;gene-CSF2;gene-G0S2;gene-HMGB2P1;gene-ICAM1;gene-IFI6;gene-IL1A;gene-IL1B;gene-INHBA;gene-ITPRIP;gene-LOC124900513;gene-PMAIP1;gene-SERPINE1;gene-SH3RF1;gene-SNAI2;gene-TERT;gene-THBS1;gene-TIMP3;gene-TNF-2;gene-TNFAIP3;gene-TNFRSF10B;gene-TNFRSF12A;gene-TRAF1	ACSL5;ATF3;CFLAR;CFLAR-AS1;CSF2;G0S2;HMGB2P1;ICAM1;IFI6;IL1A;IL1B;INHBA;ITPRIP;LOC124900513;PMAIP1;SERPINE1;SH3RF1;SNAI2;TERT;THBS1;TIMP3;TNF;TNFAIP3;TNFRSF10B;TNFRSF12A;TRAF1
17	GO:0030193	BP	regulation of blood coagulation	17/ 1488	78/ 33331	0.21794871794872	4.7953227813844E-8	2.7595409819851E-6	gene-ADAMTS18;gene-ADTRP;gene-C1QTNF1;gene-CEACAM1;gene-F2RL1;gene-LOC112268252;gene-PLAT;gene-PLAUR;gene-PRKG1;gene-PROS1;gene-SERPINB2;gene-SERPINE1;gene-SERPINE2;gene-SERPING1;gene-THBD;gene-THBS1;gene-UBASH3B	ADAMTS18;ADTRP;C1QTNF1;CEACAM1;F2RL1;LOC112268252;PLAT;PLAUR;PRKG1;PROS1;SERPINB2;SERPINE1;SERPINE2;SERPING1;THBD;THBS1;UBASH3B
41	GO:0070372	BP	regulation of ERK1 and ERK2 cascade	41/ 1488	362/ 33331	0.11325966850829	5.3409381764453E-8	3.0616567222272E-6	gene-ACKR3;gene-AKAP12;gene-ATF3;gene-BMP2;gene-BMPER;gene-C5AR1;gene-CCL20;gene-CCL26;gene-CCL3L1;gene-CCN1;gene-CCN2;gene-CEACAM1;gene-CFLAR;gene-CFLAR-AS1;gene-DUSP1;gene-DUSP4;gene-ERBB4;gene-F2RL1;gene-FGFR4;gene-GATA4-2;gene-GBP1;gene-ICAM1;gene-IL1B;gene-JUN;gene-LIF;gene-LOC105375061;gene-LOC112268252;gene-MAP2K1;gene-MARCO;gene-NDRG4;gene-PDE8A;gene-PLA2G5;gene-PTPRR;gene-ROS1;gene-RPS6K…	ACKR3;AKAP12;ATF3;BMP2;BMPER;C5AR1;CCL20;CCL26;CCL3L1;CCN1;CCN2;CEACAM1;CFLAR;CFLAR-AS1;DUSP1;DUSP4;ERBB4;F2RL1;FGFR4;GATA4;GBP1;ICAM1;IL1B;JUN;LIF;LOC105375061;LOC112268252;MAP2K1;MARCO;NDRG4;PDE8A;PLA2G5;PTPRR;ROS1;RPS6KA6;SEMA7A;SEMA7A-2;SPRY2;TEK;TIMP3;TNIP1
53	GO:0031667	BP	response to nutrient levels	53/ 1488	530/ 33331	0.1	5.4070821689811E-8	3.087651883187E-6	gene-ACVR1C;gene-ADM;gene-ADSS1;gene-APOE;gene-ATF3;gene-BRSK1;gene-C2-3;gene-CCL28;gene-CD68;gene-CDKN1A;gene-COL1A1;gene-CPEB4;gene-CXCL10;gene-CYP24A1;gene-CYP27B1;gene-CZ1P-ASNS;gene-DDIT3;gene-ELAPOR1;gene-FOXO1;gene-GABARAPL1;gene-GAST;gene-GATA4-2;gene-ICAM1;gene-ITGA2;gene-JUN;gene-KYNU;gene-LIPG;gene-LOC102724428;gene-LOC124904712;gene-LRAT;gene-MAP1B;gene-MAPK8;gene-MFSD2A;gene-NAMPTP1;…	ACVR1C;ADM;ADSS1;APOE;ATF3;BRSK1;C2;CCL28;CD68;CDKN1A;COL1A1;CPEB4;CXCL10;CYP24A1;CYP27B1;CZ1P-ASNS;DDIT3;ELAPOR1;FOXO1;GABARAPL1;GAST;GATA4;ICAM1;ITGA2;JUN;KYNU;LIPG;LOC102724428;LOC124904712;LRAT;MAP1B;MAPK8;MFSD2A;NAMPTP1;NUAK1;NUAK2;PCK1;PDK4;PHEX;PMAIP1;PRKAA2;RNF152;SESN2;SESN2;SIK1;SIRT1;SLC25A25;SLC38A2;SORD2P;STC1;STC2;WNT2B;ZC3H12A
44	GO:0002699	BP	positive regulation of immune effector process	44/ 1488	401/ 33331	0.10972568578554	5.4794522757702E-8	3.1169895761824E-6	gene-C3;gene-CD55;gene-CLCF1;gene-DDX60;gene-DHX36-2;gene-F2RL1;gene-GAB2;gene-HLA-A-7;gene-HLA-A-8;gene-HLA-B;gene-HLA-B-2;gene-HLA-B-4;gene-HLA-B-5;gene-HLA-B-6;gene-HLA-F-2;gene-HLA-F-3;gene-HLA-F-4;gene-HLA-F-5;gene-HLA-F-7;gene-IL12A;gene-IL13RA2;gene-IL18R1;gene-IL1B;gene-IL1R1;gene-IL23A;gene-ITGAM;gene-KLRC2;gene-LACC1;gene-LOC124909407;gene-NFKBIZ;gene-NLRP3;gene-NR4A3;gene-PCK1;gene-PLA…	C3;CD55;CLCF1;DDX60;DHX36;F2RL1;GAB2;HLA-A;HLA-A;HLA-B;HLA-B;HLA-B;HLA-B;HLA-B;HLA-F;HLA-F;HLA-F;HLA-F;HLA-F;IL12A;IL13RA2;IL18R1;IL1B;IL1R1;IL23A;ITGAM;KLRC2;LACC1;LOC124909407;NFKBIZ;NLRP3;NR4A3;PCK1;PLA2G5;RBP4;RSAD2;SEMA7A;SEMA7A-2;SH2D1B;TICAM1;USP17L1;USP17L2;USP17L4;ZP3
46	GO:0009615	BP	response to virus	46/ 1488	433/ 33331	0.10623556581986	6.1464113331551E-8	3.4830446207387E-6	gene-ACOD1;gene-APOBEC3B;gene-ATAD3B;gene-BST2;gene-CXCL10;gene-CXCR4;gene-DCLK1;gene-DDX60;gene-DHX36-2;gene-DMBT1;gene-F2RL1;gene-FOSL1;gene-GBP1;gene-HERC5;gene-IFI27;gene-IFI27-2;gene-IFI44L;gene-IFI6;gene-IFITM1;gene-IFITM3;gene-IFNB1;gene-IFNGR1;gene-IFNL1;gene-IFNL1-2;gene-IL12A;gene-IL23A;gene-IRAK3;gene-IRF7-2;gene-ISG15;gene-ISG20;gene-ITGB8;gene-LOC100505915-2;gene-LOC101928381;gene-LO…	ACOD1;APOBEC3B;ATAD3B;BST2;CXCL10;CXCR4;DCLK1;DDX60;DHX36;DMBT1;F2RL1;FOSL1;GBP1;HERC5;IFI27;IFI27;IFI44L;IFI6;IFITM1;IFITM3;IFNB1;IFNGR1;IFNL1;IFNL1-2;IL12A;IL23A;IRAK3;IRF7;ISG15;ISG20;ITGB8;LOC100505915;LOC101928381;LOC124903879;MX1;OAS2;OAS3;ODC1;PMAIP1;RIOK3;RSAD2;TICAM1;TRIM36;TRIM55;ZC3H12A;ZDHHC11
148	GO:0009891	BP	positive regulation of biosynthetic process	148/ 1488	2120/ 33331	0.069811320754717	6.2272719179749E-8	3.5154489036568E-6	gene-ADM;gene-ADRB2;gene-AHR;gene-AKAP12;gene-ARID3A;gene-ARID3B;gene-ARNT2;gene-ATF3;gene-BAMBI;gene-BMP2;gene-BMP6;gene-BNC1;gene-CCN1;gene-CCN2;gene-CDH3;gene-CITED2;gene-COL1A1;gene-CREB3L3;gene-CREB5;gene-CREM;gene-CSF3;gene-CSRNP1;gene-CXCL10;gene-CXCL8;gene-DAB2;gene-DDIT3;gene-DGAT2;gene-DHX36-2;gene-DPF3;gene-DRAP1;gene-EDN1;gene-EGF;gene-EGR1;gene-EGR4;gene-EIF5A2;gene-EN1;gene-ERBB4;ge…	ADM;ADRB2;AHR;AKAP12;ARID3A;ARID3B;ARNT2;ATF3;BAMBI;BMP2;BMP6;BNC1;CCN1;CCN2;CDH3;CITED2;COL1A1;CREB3L3;CREB5;CREM;CSF3;CSRNP1;CXCL10;CXCL8;DAB2;DDIT3;DGAT2;DHX36;DPF3;DRAP1;EDN1;EGF;EGR1;EGR4;EIF5A2;EN1;ERBB4;EREG;ESR1;ETS1;F2RL1;FABP3;FGF1;FGFR4;FOS;FOSL1;FOSL2;FOXO1;FSTL3;GALR2;GATA4;GATA6;HAS2;HDAC5;HIVEP1;HMGB2P1;HRH1;ICAM1;IFNB1;IFNL1;IFNL1-2;IGF2;IL11;IL1A;IL1B;IL23A;IL31RA;INHBA;IRF6;IRF7…
70	GO:0002274	BP	myeloid leukocyte activation	70/ 1488	794/ 33331	0.08816120906801	7.2216929082141E-8	4.061381613949E-6	gene-ATAD3B;gene-BLOC1S5-TXNDC5;gene-BST2;gene-C3;gene-C5AR1;gene-CD55;gene-CD68;gene-CEACAM1;gene-CEACAM3;gene-CSF2;gene-CTSS;gene-CXCL1;gene-CXCL2;gene-CXCL6;gene-CXCL8;gene-DNASE1L3;gene-DOCK2;gene-EDN2;gene-F2RL1;gene-FABP5P9;gene-FOLR3;gene-FOLR3P1;gene-GLIPR1;gene-HLA-B;gene-HLA-B-2;gene-HLA-B-4;gene-HLA-B-5;gene-HLA-B-6;gene-HLA-C;gene-HLA-C-5;gene-HLA-H;gene-HSPA6;gene-IFNGR1;gene-ITGAM;g…	ATAD3B;BLOC1S5-TXNDC5;BST2;C3;C5AR1;CD55;CD68;CEACAM1;CEACAM3;CSF2;CTSS;CXCL1;CXCL2;CXCL6;CXCL8;DNASE1L3;DOCK2;EDN2;F2RL1;FABP5P9;FOLR3;FOLR3P1;GLIPR1;HLA-B;HLA-B;HLA-B;HLA-B;HLA-B;HLA-C;HLA-C;HLA-H;HSPA6;IFNGR1;ITGAM;ITGB8;JUN;LCN2;LOC112268252;LOC124903631;LOC124904000;LRG1;NAMPTP1;NDRG1;NEU1;NEU1;NR4A3;OLR1;PLAUR;PTX3;RELB;RHOF;S100A9;S100P;SBNO2;SBNO2-2;SELL;SERPINA1;SERPINA1;SERPINA3;SERPINB…
21	GO:0044706	BP	multi-multicellular organism process	21/ 1488	120/ 33331	0.175	7.8226447695082E-8	4.3827474299203E-6	gene-ADM;gene-COL16A1;gene-ENDOU;gene-ETS1;gene-FOS;gene-FOSB;gene-FOSL1;gene-IDO1;gene-ITGA2;gene-MAFF;gene-NAMPTP1;gene-PAPPA;gene-PLA2G4C;gene-PSG10P;gene-PSG3;gene-PSG9;gene-PTHLH;gene-RXFP1;gene-SEMG1;gene-SLC38A2;gene-THBD	ADM;COL16A1;ENDOU;ETS1;FOS;FOSB;FOSL1;IDO1;ITGA2;MAFF;NAMPTP1;PAPPA;PLA2G4C;PSG10P;PSG3;PSG9;PTHLH;RXFP1;SEMG1;SLC38A2;THBD
39	GO:1901681	MF	sulfur compound binding	39/ 1488	323/ 33331	0.12074303405573	1.9899350481935E-8	4.4764062703173E-6	gene-ACOT7;gene-ANG;gene-ANOS1;gene-APOE;gene-CCN1;gene-CCN2;gene-CCN3;gene-CXCL10;gene-CXCL11;gene-CXCL6;gene-DMBT1;gene-ENPP1;gene-FBN1;gene-FGF1;gene-FGFR4;gene-FST;gene-GAL3ST3;gene-HBEGF;gene-ITGA2;gene-LAMC2;gene-LIPG;gene-PCOLCE2;gene-RYR2;gene-SAA1;gene-SAA1-2;gene-SAA2;gene-SELL;gene-SEMA5A;gene-SERPIND1;gene-SERPINE2;gene-SLIT1;gene-SLIT3;gene-THBS1;gene-TNXB-2;gene-TNXB-4;gene-TNXB-6;g…	ACOT7;ANG;ANOS1;APOE;CCN1;CCN2;CCN3;CXCL10;CXCL11;CXCL6;DMBT1;ENPP1;FBN1;FGF1;FGFR4;FST;GAL3ST3;HBEGF;ITGA2;LAMC2;LIPG;PCOLCE2;RYR2;SAA1;SAA1-2;SAA2;SELL;SEMA5A;SERPIND1;SERPINE2;SLIT1;SLIT3;THBS1;TNXB;TNXB;TNXB;TNXB;TNXB;VEGFA
24	GO:0071453	BP	cellular response to oxygen levels	24/ 1488	153/ 33331	0.15686274509804	8.369923604588E-8	4.671738938245E-6	gene-ANGPT4;gene-ANKRD1;gene-BBC3;gene-CARD16;gene-CFLAR;gene-CFLAR-AS1;gene-CPEB2;gene-CPEB4;gene-FOXO1;gene-GATA6;gene-ICAM1;gene-KCNK3;gene-NAMPTP1;gene-NDRG1;gene-NKX3-1;gene-PCK1;gene-PMAIP1;gene-PTGS2;gene-RGCC;gene-RORA;gene-STC1;gene-STC2;gene-TERT;gene-TRPC6	ANGPT4;ANKRD1;BBC3;CARD16;CFLAR;CFLAR-AS1;CPEB2;CPEB4;FOXO1;GATA6;ICAM1;KCNK3;NAMPTP1;NDRG1;NKX3-1;PCK1;PMAIP1;PTGS2;RGCC;RORA;STC1;STC2;TERT;TRPC6
10	GO:0046697	BP	decidualization	10/ 1488	26/ 33331	0.38461538461538	8.4125810379574E-8	4.677962197399E-6	gene-CITED2;gene-CYP27B1;gene-GJA1;gene-GJB2;gene-JUNB;gene-LIF;gene-PTGS2;gene-STC1;gene-STC2;gene-TPPP3	CITED2;CYP27B1;GJA1;GJB2;JUNB;LIF;PTGS2;STC1;STC2;TPPP3
69	GO:0055065	BP	metal ion homeostasis	69/ 1488	780/ 33331	0.088461538461538	8.7391242020622E-8	4.8414095905977E-6	gene-ABL2;gene-ACKR3;gene-ACKR4P1;gene-ADM;gene-APOE;gene-ATP1A2;gene-ATP1B1;gene-ATP2B1;gene-BBC3;gene-BMP6;gene-BTBD9;gene-C1QTNF1;gene-C5AR1;gene-CCL28;gene-CCL5-2;gene-CD24;gene-CD55;gene-CEMIP;gene-CLDN16;gene-CNGB1;gene-CXCL10;gene-CXCL11;gene-CXCR4;gene-CYP27B1;gene-DDIT3;gene-EDN1;gene-EDN2;gene-F2RL1;gene-FFAR1;gene-GALR2;gene-GJA1;gene-HEPHL1;gene-IBTK;gene-IBTK-2;gene-IL1A;gene-ITPR1;g…	ABL2;ACKR3;ACKR4P1;ADM;APOE;ATP1A2;ATP1B1;ATP2B1;BBC3;BMP6;BTBD9;C1QTNF1;C5AR1;CCL28;CCL5;CD24;CD55;CEMIP;CLDN16;CNGB1;CXCL10;CXCL11;CXCR4;CYP27B1;DDIT3;EDN1;EDN2;F2RL1;FFAR1;GALR2;GJA1;HEPHL1;IBTK;IBTK;IL1A;ITPR1;KCNJ2;KCNK3;LCN2;LOC105375061;MELTF;MT1F;MT1X;MT2A;MYC;NALF1;NALF2;NMB;NMB;PRNP;PTGER4;RYR2;S1PR1;SAA1;SAA1-2;SAA2;SLC12A4;SLC12A7;SLC1A1;SLC30A1;SLC31A2;STC1;STC2;STEAP4;TMPRSS3;TRPC1;…
119	GO:0048513	BP	animal organ development	119/ 1488	1616/ 33331	0.073638613861386	8.7821063195011E-8	4.8462339795203E-6	gene-ADAMTS18;gene-ADAMTS6;gene-ADM;gene-AFF2;gene-ALPK3;gene-ANG;gene-APOD;gene-ARNT2;gene-BMP2;gene-BMP6;gene-C5AR1;gene-CACNB4;gene-CASP9;gene-CCN1;gene-CCN2;gene-CDKN1A;gene-CITED2;gene-COBL;gene-COL1A1;gene-CSF2;gene-CSGALNACT1;gene-CXCL10;gene-CXCL8;gene-CXCR4;gene-CZ1P-ASNS;gene-DAW1;gene-DLX2;gene-EDN1;gene-EGR3;gene-EN1;gene-ERBB4;gene-ESR1;gene-ETS1;gene-EVC;gene-FBN1;gene-FBN2;gene-FBX…	ADAMTS18;ADAMTS6;ADM;AFF2;ALPK3;ANG;APOD;ARNT2;BMP2;BMP6;C5AR1;CACNB4;CASP9;CCN1;CCN2;CDKN1A;CITED2;COBL;COL1A1;CSF2;CSGALNACT1;CXCL10;CXCL8;CXCR4;CZ1P-ASNS;DAW1;DLX2;EDN1;EGR3;EN1;ERBB4;ESR1;ETS1;EVC;FBN1;FBN2;FBXW4P1;FGF1;FLRT3;FST;FSTL3;GATA4;GATA6;GJA1;HAS2;HBEGF;HECA;HEG1;HMGB2P1;HSD11B1;HSD17B2;IGF2;IGSF3;IL7R;INHBA;IRS2;IRX3;ITGA2;ITGB8;JAG1;JUN;JUNB;KCNK3;KDM6B;KITLG;LAMA1;LAMA2;LCP1;LHB;…
100	GO:0051130	BP	positive regulation of cellular component organization	100/ 1488	1288/ 33331	0.077639751552795	8.8131149354784E-8	4.8462339795203E-6	gene-ABCA1;gene-ABL2;gene-ACE2;gene-ADGRB2;gene-ADRB2;gene-ANKRD1;gene-APOE;gene-BBC3;gene-BDNF;gene-BMP2;gene-BTC;gene-C3;gene-CCL26;gene-CCN2;gene-CDKL5;gene-CFLAR;gene-CFLAR-AS1;gene-CLTRN;gene-COBL;gene-COL16A1;gene-CSF2;gene-CSF3;gene-DAB2;gene-DDR2;gene-DGKD;gene-DHX36-2;gene-DNM3;gene-EDN1;gene-EGF;gene-EIF5A2;gene-ELAPOR1;gene-EPS8L3;gene-EREG;gene-ESR1;gene-F2RL1;gene-FBXO31;gene-FEZ1;ge…	ABCA1;ABL2;ACE2;ADGRB2;ADRB2;ANKRD1;APOE;BBC3;BDNF;BMP2;BTC;C3;CCL26;CCN2;CDKL5;CFLAR;CFLAR-AS1;CLTRN;COBL;COL16A1;CSF2;CSF3;DAB2;DDR2;DGKD;DHX36;DNM3;EDN1;EGF;EIF5A2;ELAPOR1;EPS8L3;EREG;ESR1;F2RL1;FBXO31;FEZ1;FLRT3;GBP5;GDF15;ICAM1;IGF1R;IGF2;IL1A;IL1B;IL1RAP;IL1RAPL1;IRX3;ITGA2;LCP1;LOC124900513;LOC124903287;LOC124903313;LRRN1;MAP1B;MAP2K1;MAPK15;MAPK8;MELTF;MELTF-AS1;MMP1;MMP3;MSX1;NAV3;NEURL1…
16	GO:0030216	BP	keratinocyte differentiation	16/ 1488	72/ 33331	0.22222222222222	8.8699726410706E-8	4.8595012473053E-6	gene-CDSN-6;gene-CSTA;gene-EREG;gene-IRF6;gene-IVL;gene-JAG1;gene-KRT16;gene-MAP2K1;gene-SAV1;gene-SPRR1A;gene-SPRR1B;gene-SPRR2A;gene-SPRR2C;gene-SPRR2E;gene-SPRR3;gene-TXNIP	CDSN;CSTA;EREG;IRF6;IVL;JAG1;KRT16;MAP2K1;SAV1;SPRR1A;SPRR1B;SPRR2A;SPRR2C;SPRR2E;SPRR3;TXNIP
76	GO:0055080	BP	cation homeostasis	76/ 1488	891/ 33331	0.085297418630752	9.3600569116854E-8	5.1091457708747E-6	gene-ABL2;gene-ACKR3;gene-ACKR4P1;gene-ADM;gene-APOE;gene-AQP11;gene-ATP1A2;gene-ATP1B1;gene-ATP2B1;gene-ATP6V0A4;gene-BBC3;gene-BMP6;gene-BTBD9;gene-C1QTNF1;gene-C5AR1;gene-CCL28;gene-CCL5-2;gene-CD24;gene-CD55;gene-CEMIP;gene-CLDN16;gene-CNGB1;gene-CXCL10;gene-CXCL11;gene-CXCR4;gene-CYP27B1;gene-DDIT3;gene-EDN1;gene-EDN2;gene-F2RL1;gene-FFAR1;gene-GALR2;gene-GJA1;gene-HEPHL1;gene-IBTK;gene-IBTK…	ABL2;ACKR3;ACKR4P1;ADM;APOE;AQP11;ATP1A2;ATP1B1;ATP2B1;ATP6V0A4;BBC3;BMP6;BTBD9;C1QTNF1;C5AR1;CCL28;CCL5;CD24;CD55;CEMIP;CLDN16;CNGB1;CXCL10;CXCL11;CXCR4;CYP27B1;DDIT3;EDN1;EDN2;F2RL1;FFAR1;GALR2;GJA1;HEPHL1;IBTK;IBTK;IL1A;ITPR1;KCNJ2;KCNK3;LACC1;LCN2;LOC105375061;MELTF;MT1F;MT1X;MT2A;MYC;NALF1;NALF2;NMB;NMB;PDK4;PRNP;PTGER4;RHCG;RYR2;S1PR1;SAA1;SAA1-2;SAA2;SLC12A4;SLC12A7;SLC1A1;SLC30A1;SLC31A2;…
71	GO:0006873	BP	cellular ion homeostasis	71/ 1488	811/ 33331	0.087546239210851	9.552664906604E-8	5.1842113804123E-6	gene-ABL2;gene-ACKR3;gene-ACKR4P1;gene-ADM;gene-APOE;gene-AQP11;gene-ATP1A2;gene-ATP1B1;gene-ATP2B1;gene-ATP6V0A4;gene-BBC3;gene-BMP6;gene-C1QTNF1;gene-C5AR1;gene-CCL28;gene-CCL5-2;gene-CD24;gene-CD55;gene-CEMIP;gene-CLDN16;gene-CNGB1;gene-CXCL10;gene-CXCL11;gene-CXCR4;gene-DDIT3;gene-EDN1;gene-EDN2;gene-ENPP1;gene-F2RL1;gene-FFAR1;gene-GALR2;gene-GJA1;gene-HEPHL1;gene-IBTK;gene-IBTK-2;gene-IL1A;…	ABL2;ACKR3;ACKR4P1;ADM;APOE;AQP11;ATP1A2;ATP1B1;ATP2B1;ATP6V0A4;BBC3;BMP6;C1QTNF1;C5AR1;CCL28;CCL5;CD24;CD55;CEMIP;CLDN16;CNGB1;CXCL10;CXCL11;CXCR4;DDIT3;EDN1;EDN2;ENPP1;F2RL1;FFAR1;GALR2;GJA1;HEPHL1;IBTK;IBTK;IL1A;ITPR1;KCNJ2;KCNK3;LACC1;LCN2;LOC105375061;MT1F;MT1X;MT2A;MYC;NALF1;NALF2;NMB;NMB;PRNP;PTGER4;RHCG;RYR2;S1PR1;SAA1;SAA1-2;SAA2;SLC1A1;SLC30A1;SLC31A2;SLC9A2;SLC9A5;STC1;STC2;STEAP4;TMPR…
48	GO:1903706	BP	regulation of hemopoiesis	48/ 1488	467/ 33331	0.10278372591006	9.5674137417186E-8	5.1842113804123E-6	gene-CD83;gene-CEACAM1;gene-CSF2;gene-CSF3;gene-EGR3;gene-ETS1;gene-FBN1;gene-FOS;gene-FSTL3;gene-HLA-B;gene-HLA-B-2;gene-HLA-B-4;gene-HLA-B-5;gene-HLA-B-6;gene-HMGB2P1;gene-IFNB1;gene-IFNL1;gene-IFNL1-2;gene-IL23A;gene-IL7R;gene-INHBA;gene-IRF7-2;gene-ISG15;gene-JAG1;gene-KITLG;gene-LIF;gene-LOC112268252;gene-LOX;gene-MITF;gene-MYC;gene-NFATC2;gene-NFKBIA;gene-NFKBIZ;gene-NLRP3;gene-NR4A3;gene-P…	CD83;CEACAM1;CSF2;CSF3;EGR3;ETS1;FBN1;FOS;FSTL3;HLA-B;HLA-B;HLA-B;HLA-B;HLA-B;HMGB2P1;IFNB1;IFNL1;IFNL1-2;IL23A;IL7R;INHBA;IRF7;ISG15;JAG1;KITLG;LIF;LOC112268252;LOX;MITF;MYC;NFATC2;NFKBIA;NFKBIZ;NLRP3;NR4A3;PCID2;PCK1;PRDM1;RASSF2;SH3RF1;SOCS1;TCIM;TRIB1;UBASH3B;VNN1;ZC3H12A;ZFP36;ZFP36L2
25	GO:0070851	MF	growth factor receptor binding	25/ 1488	155/ 33331	0.16129032258065	2.5687243444198E-8	5.5157517286541E-6	gene-AREG;gene-BTC;gene-CSF2;gene-CSF3;gene-ECM1;gene-EGF;gene-ERBB4;gene-EREG;gene-ESM1;gene-FGF1;gene-FGF5;gene-FLRT3;gene-HBEGF;gene-IL11;gene-IL12A;gene-IL1A;gene-IL1B;gene-IL1R1;gene-IL1RAP;gene-IL1RN;gene-IL36G;gene-IL36RN;gene-IL6;gene-TGFA;gene-VEGFC	AREG;BTC;CSF2;CSF3;ECM1;EGF;ERBB4;EREG;ESM1;FGF1;FGF5;FLRT3;HBEGF;IL11;IL12A;IL1A;IL1B;IL1R1;IL1RAP;IL1RN;IL36G;IL36RN;IL6;TGFA;VEGFC
17	GO:0050818	BP	regulation of coagulation	17/ 1488	82/ 33331	0.20731707317073	1.0461771532043E-7	5.6482153431361E-6	gene-ADAMTS18;gene-ADTRP;gene-C1QTNF1;gene-CEACAM1;gene-F2RL1;gene-LOC112268252;gene-PLAT;gene-PLAUR;gene-PRKG1;gene-PROS1;gene-SERPINB2;gene-SERPINE1;gene-SERPINE2;gene-SERPING1;gene-THBD;gene-THBS1;gene-UBASH3B	ADAMTS18;ADTRP;C1QTNF1;CEACAM1;F2RL1;LOC112268252;PLAT;PLAUR;PRKG1;PROS1;SERPINB2;SERPINE1;SERPINE2;SERPING1;THBD;THBS1;UBASH3B
80	GO:0050801	BP	ion homeostasis	80/ 1488	960/ 33331	0.083333333333333	1.1398255240903E-7	6.1315179551334E-6	gene-ABL2;gene-ACKR3;gene-ACKR4P1;gene-ADM;gene-APOE;gene-AQP11;gene-ATP1A2;gene-ATP1B1;gene-ATP2B1;gene-ATP6V0A4;gene-BBC3;gene-BMP6;gene-BTBD9;gene-C1QTNF1;gene-C5AR1;gene-CCL28;gene-CCL5-2;gene-CD24;gene-CD55;gene-CEMIP;gene-CLDN16;gene-CNGB1;gene-CXCL10;gene-CXCL11;gene-CXCR4;gene-CYP27B1;gene-DDIT3;gene-EDN1;gene-EDN2;gene-ENPP1;gene-F2RL1;gene-FFAR1;gene-FGFR4;gene-GALR2;gene-GJA1;gene-HEPH…	ABL2;ACKR3;ACKR4P1;ADM;APOE;AQP11;ATP1A2;ATP1B1;ATP2B1;ATP6V0A4;BBC3;BMP6;BTBD9;C1QTNF1;C5AR1;CCL28;CCL5;CD24;CD55;CEMIP;CLDN16;CNGB1;CXCL10;CXCL11;CXCR4;CYP27B1;DDIT3;EDN1;EDN2;ENPP1;F2RL1;FFAR1;FGFR4;GALR2;GJA1;HEPHL1;IBTK;IBTK;IFI6;IL1A;ITPR1;KCNJ2;KCNK3;LACC1;LCN2;LOC105375061;MELTF;MT1F;MT1X;MT2A;MYC;NALF1;NALF2;NMB;NMB;PDK4;PRNP;PTGER4;RHCG;RYR2;S1PR1;SAA1;SAA1-2;SAA2;SLC12A4;SLC12A7;SLC1A1…
19	GO:0030593	BP	neutrophil chemotaxis	19/ 1488	102/ 33331	0.18627450980392	1.15503794194E-7	6.1909199725571E-6	gene-C5AR1;gene-CCL20;gene-CCL26;gene-CCL3L1;gene-CXCL1;gene-CXCL10;gene-CXCL11;gene-CXCL2;gene-CXCL3;gene-CXCL5;gene-CXCL6;gene-CXCL8;gene-EDN2;gene-ITGA1;gene-LOC100288929;gene-S100A9;gene-SAA1;gene-SAA1-2;gene-SAA2	C5AR1;CCL20;CCL26;CCL3L1;CXCL1;CXCL10;CXCL11;CXCL2;CXCL3;CXCL5;CXCL6;CXCL8;EDN2;ITGA1;LOC100288929;S100A9;SAA1;SAA1-2;SAA2
30	GO:0008201	MF	heparin binding	30/ 1488	214/ 33331	0.14018691588785	3.0317739707064E-8	6.2270001033117E-6	gene-ANG;gene-ANOS1;gene-CCN1;gene-CCN2;gene-CCN3;gene-CXCL10;gene-CXCL11;gene-CXCL6;gene-FBN1;gene-FGF1;gene-FGFR4;gene-HBEGF;gene-LAMC2;gene-LIPG;gene-PCOLCE2;gene-SAA1;gene-SAA1-2;gene-SAA2;gene-SELL;gene-SERPIND1;gene-SERPINE2;gene-SLIT1;gene-SLIT3;gene-THBS1;gene-TNXB-2;gene-TNXB-4;gene-TNXB-6;gene-TNXB-7;gene-TNXB-8;gene-VEGFA	ANG;ANOS1;CCN1;CCN2;CCN3;CXCL10;CXCL11;CXCL6;FBN1;FGF1;FGFR4;HBEGF;LAMC2;LIPG;PCOLCE2;SAA1;SAA1-2;SAA2;SELL;SERPIND1;SERPINE2;SLIT1;SLIT3;THBS1;TNXB;TNXB;TNXB;TNXB;TNXB;VEGFA
68	GO:0007267	BP	cell-cell signaling	68/ 1488	770/ 33331	0.088311688311688	1.1881730686272E-7	6.345613507161E-6	gene-AREG;gene-CACNB4;gene-CCL20;gene-CCL5-2;gene-CD68;gene-CGB1;gene-CGB5;gene-CGB7;gene-CGB8;gene-CNIH2;gene-CXCL10;gene-CXCL11;gene-CXCL5;gene-CXCL6;gene-DAGLB;gene-DOC2A;gene-EGR3;gene-EREG;gene-FGF13;gene-FGF5;gene-GATA4-2;gene-GDF15;gene-GJA1;gene-GJA3;gene-GJB2;gene-GJC1;gene-GPR176;gene-GRM7;gene-HRH1;gene-HTR7;gene-IL1B;gene-IL1RAP;gene-IL1RAPL1;gene-IL36G;gene-INHBA;gene-INSL4;gene-KCNK…	AREG;CACNB4;CCL20;CCL5;CD68;CGB1;CGB5;CGB7;CGB8;CNIH2;CXCL10;CXCL11;CXCL5;CXCL6;DAGLB;DOC2A;EGR3;EREG;FGF13;FGF5;GATA4;GDF15;GJA1;GJA3;GJB2;GJC1;GPR176;GRM7;HRH1;HTR7;IL1B;IL1RAP;IL1RAPL1;IL36G;INHBA;INSL4;KCNK3;LHB;LHX5;LOC105375061;LTB;LTB;NAMPTP1;NLGN4X;NMB;NMB;PHEX;PLAT;PMP22;PTHLH;RYR2;S100A9;SEMA3B;SEMA5A;SERPINB3;SERPINB4;SHH;SLC12A4;SLC12A7;SLC6A2;SNAP25;SYN2;SYT5;TEK;UNC13A;WNT2B;WNT7A;W…
52	GO:0031349	BP	positive regulation of defense response	52/ 1488	530/ 33331	0.09811320754717	1.2023722729204E-7	6.398430514713E-6	gene-C3;gene-CREB3L3;gene-EREG;gene-ETS1;gene-F2RL1;gene-GBP5;gene-GJA1;gene-HLA-F-2;gene-HLA-F-3;gene-HLA-F-4;gene-HLA-F-5;gene-HLA-F-7;gene-HMGB2P1;gene-IDO1;gene-IFNB1;gene-IL12A;gene-IL1B;gene-IL1RL1;gene-IL23A;gene-IRF7-2;gene-ITGA2;gene-KLRC2;gene-LOC124904000;gene-MUC13;gene-MUC19;gene-MUC2;gene-MUC2-2;gene-MUC4;gene-MUC4-2;gene-MUC4-4;gene-MUC4-5;gene-MUC4-6;gene-MUC6;gene-NFKBIA;gene-NFK…	C3;CREB3L3;EREG;ETS1;F2RL1;GBP5;GJA1;HLA-F;HLA-F;HLA-F;HLA-F;HLA-F;HMGB2P1;IDO1;IFNB1;IL12A;IL1B;IL1RL1;IL23A;IRF7;ITGA2;KLRC2;LOC124904000;MUC13;MUC19;MUC2;MUC2;MUC4;MUC4-2;MUC4-4;MUC4-5;MUC4-6;MUC6;NFKBIA;NFKBIZ;OSMR;PDE2A;PLA2G5;PSMB9;PSMB9-4;PSMB9-5;PSMB9-7;PTGER4;PTGS2;RELB;RIOK3;S100A9;SERPINE1;SH2D1B;TLR4;TNIP1;ZP3
73	GO:0023052	BP	signaling	73/ 1488	851/ 33331	0.085781433607521	1.2311461725978E-7	6.5281525802E-6	gene-AREG;gene-CACNB4;gene-CCL20;gene-CCL5-2;gene-CD68;gene-CGB1;gene-CGB5;gene-CGB7;gene-CGB8;gene-CNIH2;gene-CXCL10;gene-CXCL11;gene-CXCL5;gene-CXCL6;gene-DAGLB;gene-DOC2A;gene-EGR3;gene-EREG;gene-FGF13;gene-FGF5;gene-GATA4-2;gene-GDF15;gene-GJA1;gene-GJA3;gene-GJB2;gene-GJC1;gene-GPR176;gene-GRM7;gene-HRH1;gene-HTR7;gene-IL1B;gene-IL1RAP;gene-IL1RAPL1;gene-IL36G;gene-INHBA;gene-INSL4;gene-KCND…	AREG;CACNB4;CCL20;CCL5;CD68;CGB1;CGB5;CGB7;CGB8;CNIH2;CXCL10;CXCL11;CXCL5;CXCL6;DAGLB;DOC2A;EGR3;EREG;FGF13;FGF5;GATA4;GDF15;GJA1;GJA3;GJB2;GJC1;GPR176;GRM7;HRH1;HTR7;IL1B;IL1RAP;IL1RAPL1;IL36G;INHBA;INSL4;KCND1;KCNJ14;KCNJ2;KCNK3;LHB;LHX5;LOC105375061;LTB;LTB;NAMPTP1;NDP;NLGN4X;NMB;NMB;PHEX;PLAT;PMP22;PTHLH;RYR2;S100A9;S1PR1;SEMA3B;SEMA5A;SERPINB3;SERPINB4;SHH;SLC12A4;SLC12A7;SLC6A2;SNAP25;SYN2;…
29	GO:0050679	BP	positive regulation of epithelial cell proliferation	29/ 1488	216/ 33331	0.13425925925926	1.3259838087612E-7	7.0060076899207E-6	gene-ANG;gene-AREG;gene-BMP2;gene-BMP6;gene-C5AR1;gene-CCL26;gene-CDH3;gene-CFLAR;gene-CFLAR-AS1;gene-ECM1;gene-EGF;gene-EGR3;gene-FGF1;gene-HAS2;gene-HMGB2P1;gene-IGF2;gene-JCAD;gene-JUN;gene-LRG1;gene-MYC;gene-NOG;gene-NR4A3;gene-SEMA5A;gene-SOX9;gene-STAT5A;gene-TEK;gene-TGFA;gene-VEGFC;gene-WNT7A	ANG;AREG;BMP2;BMP6;C5AR1;CCL26;CDH3;CFLAR;CFLAR-AS1;ECM1;EGF;EGR3;FGF1;HAS2;HMGB2P1;IGF2;JCAD;JUN;LRG1;MYC;NOG;NR4A3;SEMA5A;SOX9;STAT5A;TEK;TGFA;VEGFC;WNT7A
38	GO:0005539	MF	glycosaminoglycan binding	38/ 1488	317/ 33331	0.1198738170347	3.6523717173822E-8	7.1890849970474E-6	gene-ANG;gene-ANOS1;gene-CCN1;gene-CCN2;gene-CCN3;gene-CEMIP;gene-CXCL10;gene-CXCL11;gene-CXCL6;gene-DMBT1;gene-FBN1;gene-FGF1;gene-FGFR4;gene-HBEGF;gene-LAMC2;gene-LIPG;gene-LOC392196;gene-NLRP3;gene-PCOLCE2;gene-PRNP;gene-RNASE7;gene-SAA1;gene-SAA1-2;gene-SAA2;gene-SELL;gene-SEMA5A;gene-SERPIND1;gene-SERPINE2;gene-SHH;gene-SLIT1;gene-SLIT3;gene-THBS1;gene-TNXB-2;gene-TNXB-4;gene-TNXB-6;gene-TNX…	ANG;ANOS1;CCN1;CCN2;CCN3;CEMIP;CXCL10;CXCL11;CXCL6;DMBT1;FBN1;FGF1;FGFR4;HBEGF;LAMC2;LIPG;LOC392196;NLRP3;PCOLCE2;PRNP;RNASE7;SAA1;SAA1-2;SAA2;SELL;SEMA5A;SERPIND1;SERPINE2;SHH;SLIT1;SLIT3;THBS1;TNXB;TNXB;TNXB;TNXB;TNXB;VEGFA
21	GO:0071456	BP	cellular response to hypoxia	21/ 1488	124/ 33331	0.16935483870968	1.3998559710227E-7	7.3700927665863E-6	gene-ANGPT4;gene-ANKRD1;gene-BBC3;gene-CARD16;gene-CFLAR;gene-CFLAR-AS1;gene-CPEB2;gene-GATA6;gene-ICAM1;gene-KCNK3;gene-NDRG1;gene-NKX3-1;gene-PCK1;gene-PMAIP1;gene-PTGS2;gene-RGCC;gene-RORA;gene-STC1;gene-STC2;gene-TERT;gene-TRPC6	ANGPT4;ANKRD1;BBC3;CARD16;CFLAR;CFLAR-AS1;CPEB2;GATA6;ICAM1;KCNK3;NDRG1;NKX3-1;PCK1;PMAIP1;PTGS2;RGCC;RORA;STC1;STC2;TERT;TRPC6
36	GO:0050730	BP	regulation of peptidyl-tyrosine phosphorylation	36/ 1488	307/ 33331	0.11726384364821	1.4392307041096E-7	7.5338231813161E-6	gene-ANGPT4;gene-AREG;gene-BDNF;gene-BMP6;gene-BTC;gene-CLCF1;gene-CSF2;gene-CSF3;gene-EGF;gene-ERBB4;gene-EREG;gene-GPRC5A;gene-HBEGF;gene-ICAM1;gene-IFNL1;gene-IFNL1-2;gene-IGF2;gene-IL11;gene-IL12A;gene-IL23A;gene-IL24;gene-IL31RA;gene-IL6R;gene-ITGB3;gene-KITLG;gene-LIF;gene-LOC105375061;gene-NEDD9;gene-NEURL1;gene-PLPP3;gene-PPP2R5B;gene-PRNP;gene-RELN;gene-SOCS1;gene-SOCS3;gene-TGFA	ANGPT4;AREG;BDNF;BMP6;BTC;CLCF1;CSF2;CSF3;EGF;ERBB4;EREG;GPRC5A;HBEGF;ICAM1;IFNL1;IFNL1-2;IGF2;IL11;IL12A;IL23A;IL24;IL31RA;IL6R;ITGB3;KITLG;LIF;LOC105375061;NEDD9;NEURL1;PLPP3;PPP2R5B;PRNP;RELN;SOCS1;SOCS3;TGFA
65	GO:0045859	BP	regulation of protein kinase activity	65/ 1488	728/ 33331	0.089285714285714	1.4411031073576E-7	7.5338231813161E-6	gene-ADRB2;gene-ANG;gene-AREG;gene-BDNF;gene-BTC;gene-C5AR1;gene-CCN1;gene-CCND2;gene-CCNG2;gene-CD24;gene-CEACAM1;gene-CEMIP;gene-DDR2;gene-DIRAS3;gene-DKK1;gene-DUSP1;gene-EDN1;gene-EGF;gene-EGR1;gene-EREG;gene-FBN1;gene-FGF1;gene-GADD45A;gene-GPRC5A;gene-HBEGF;gene-HEG1;gene-HERC5;gene-IL1B;gene-IL23A;gene-IL6R;gene-IRAK3;gene-ITGB3;gene-KITLG;gene-LATS2;gene-LOC105375061;gene-LOC112268252;gen…	ADRB2;ANG;AREG;BDNF;BTC;C5AR1;CCN1;CCND2;CCNG2;CD24;CEACAM1;CEMIP;DDR2;DIRAS3;DKK1;DUSP1;EDN1;EGF;EGR1;EREG;FBN1;FGF1;GADD45A;GPRC5A;HBEGF;HEG1;HERC5;IL1B;IL23A;IL6R;IRAK3;ITGB3;KITLG;LATS2;LOC105375061;LOC112268252;LOC124903287;MAP2K3;MRNIP;NEDD9;NEURL1;PKIB;PRNP;RASSF2;RELN;RGCC;RGS2;SDC4;SERPINB3;SERPINB4;SERTAD1;SESN2;SESN2;SLC1A1;SOCS1;SPRY2;TCIM;TGFA;TNF;TNFRSF10B;TRIB1;UBASH3B;VEGFA;VEGFC;…
110	GO:0010629	BP	negative regulation of gene expression	110/ 1488	1479/ 33331	0.074374577417174	1.5223875803984E-7	7.9176164336485E-6	gene-ACOD1;gene-AFF2;gene-ANG;gene-APOD;gene-APOE;gene-ARG2;gene-ATP2B1;gene-BMP2;gene-BST2;gene-BTG2;gene-CARD16;gene-CCN2;gene-CD22;gene-CD24;gene-CD274;gene-CD83;gene-CDH3;gene-CDKN1A;gene-CEACAM1;gene-CHAC1;gene-CITED2;gene-CNOT3-7;gene-CPEB2;gene-CPEB4;gene-CXCL8;gene-DDIT3;gene-DHX36-2;gene-DLL4;gene-ESR1;gene-F2RL1;gene-FFAR1;gene-GATA6;gene-GBP1;gene-H2AC8;gene-HDAC5;gene-HERC5;gene-HLA-F…	ACOD1;AFF2;ANG;APOD;APOE;ARG2;ATP2B1;BMP2;BST2;BTG2;CARD16;CCN2;CD22;CD24;CD274;CD83;CDH3;CDKN1A;CEACAM1;CHAC1;CITED2;CNOT3;CPEB2;CPEB4;CXCL8;DDIT3;DHX36;DLL4;ESR1;F2RL1;FFAR1;GATA6;GBP1;H2AC8;HDAC5;HERC5;HLA-F;HLA-F;HLA-F;HLA-F;HLA-F;HMGB2P1;IDO1;IFNB1;IFNL1;IFNL1-2;IL12A;IL13RA2;IL1R2;IL1RL1;IL23A;IL36RN;IL6R;INHBA;IRAK3;ISG15;ITGB8;KLF2;KPNA7;KPNA7;LOC112268252;LOC124903287;LOC124904712;MAP2K1…
27	GO:0060333	BP	interferon-gamma-mediated signaling pathway	27/ 1488	193/ 33331	0.13989637305699	1.5251823937654E-7	7.9176164336485E-6	gene-GBP1;gene-GBP2;gene-HLA-A-7;gene-HLA-A-8;gene-HLA-B;gene-HLA-B-2;gene-HLA-B-4;gene-HLA-B-5;gene-HLA-B-6;gene-HLA-C;gene-HLA-C-5;gene-HLA-DQB1-5;gene-HLA-DQB1-7;gene-HLA-F-2;gene-HLA-F-3;gene-HLA-F-4;gene-HLA-F-5;gene-HLA-F-7;gene-HLA-H;gene-IFNGR1;gene-IRF6;gene-IRF7-2;gene-MT1X;gene-MT2A;gene-OAS2;gene-OAS3;gene-TRIM31-7	GBP1;GBP2;HLA-A;HLA-A;HLA-B;HLA-B;HLA-B;HLA-B;HLA-B;HLA-C;HLA-C;HLA-DQB1;HLA-DQB1;HLA-F;HLA-F;HLA-F;HLA-F;HLA-F;HLA-H;IFNGR1;IRF6;IRF7;MT1X;MT2A;OAS2;OAS3;TRIM31
9	GO:0045236	MF	CXCR chemokine receptor binding	9/ 1488	19/ 33331	0.47368421052632	4.2323464502797E-8	7.9974418524486E-6	gene-CXCL1;gene-CXCL10;gene-CXCL11;gene-CXCL2;gene-CXCL3;gene-CXCL5;gene-CXCL6;gene-CXCL8;gene-TFF2	CXCL1;CXCL10;CXCL11;CXCL2;CXCL3;CXCL5;CXCL6;CXCL8;TFF2
18	GO:0009913	BP	epidermal cell differentiation	18/ 1488	94/ 33331	0.19148936170213	1.5981004074058E-7	8.2385405377618E-6	gene-CDSN-6;gene-CSTA;gene-EREG;gene-FA2H;gene-GATA6;gene-IRF6;gene-IVL;gene-JAG1;gene-KRT16;gene-MAP2K1;gene-SAV1;gene-SPRR1A;gene-SPRR1B;gene-SPRR2A;gene-SPRR2C;gene-SPRR2E;gene-SPRR3;gene-TXNIP	CDSN;CSTA;EREG;FA2H;GATA6;IRF6;IVL;JAG1;KRT16;MAP2K1;SAV1;SPRR1A;SPRR1B;SPRR2A;SPRR2C;SPRR2E;SPRR3;TXNIP
18	GO:0070167	BP	regulation of biomineral tissue development	18/ 1488	94/ 33331	0.19148936170213	1.5981004074058E-7	8.2385405377618E-6	gene-ADRB2;gene-AMTN;gene-ATP2B1;gene-BMP2;gene-BMP6;gene-CCN1;gene-CYP27B1;gene-DDR2;gene-ECM1;gene-ENPP1;gene-FBN2;gene-ISG15;gene-MATN1-AS1;gene-ODAPH;gene-S1PR1;gene-SGMS2;gene-SOX9;gene-SRGN	ADRB2;AMTN;ATP2B1;BMP2;BMP6;CCN1;CYP27B1;DDR2;ECM1;ENPP1;FBN2;ISG15;MATN1-AS1;ODAPH;S1PR1;SGMS2;SOX9;SRGN
21	GO:0097530	BP	granulocyte migration	21/ 1488	125/ 33331	0.168	1.6123865734116E-7	8.2834268011911E-6	gene-C5AR1;gene-CCL20;gene-CCL26;gene-CCL3L1;gene-CXCL1;gene-CXCL10;gene-CXCL11;gene-CXCL2;gene-CXCL3;gene-CXCL5;gene-CXCL6;gene-CXCL8;gene-EDN2;gene-HRH1;gene-ITGA1;gene-LOC100288929;gene-S100A9;gene-SAA1;gene-SAA1-2;gene-SAA2;gene-VEGFA	C5AR1;CCL20;CCL26;CCL3L1;CXCL1;CXCL10;CXCL11;CXCL2;CXCL3;CXCL5;CXCL6;CXCL8;EDN2;HRH1;ITGA1;LOC100288929;S100A9;SAA1;SAA1-2;SAA2;VEGFA
53	GO:0072503	BP	cellular divalent inorganic cation homeostasis	53/ 1488	547/ 33331	0.096892138939671	1.6384395827812E-7	8.3882456846732E-6	gene-ABL2;gene-ACKR3;gene-ACKR4P1;gene-ADM;gene-APOE;gene-ATP1A2;gene-ATP1B1;gene-ATP2B1;gene-BBC3;gene-C1QTNF1;gene-C5AR1;gene-CCL28;gene-CCL5-2;gene-CD24;gene-CD55;gene-CEMIP;gene-CNGB1;gene-CXCL10;gene-CXCL11;gene-CXCR4;gene-DDIT3;gene-EDN1;gene-EDN2;gene-F2RL1;gene-FFAR1;gene-GALR2;gene-GJA1;gene-IBTK;gene-IBTK-2;gene-ITPR1;gene-KCNK3;gene-LOC105375061;gene-MT1F;gene-MT1X;gene-MT2A;gene-NALF1…	ABL2;ACKR3;ACKR4P1;ADM;APOE;ATP1A2;ATP1B1;ATP2B1;BBC3;C1QTNF1;C5AR1;CCL28;CCL5;CD24;CD55;CEMIP;CNGB1;CXCL10;CXCL11;CXCR4;DDIT3;EDN1;EDN2;F2RL1;FFAR1;GALR2;GJA1;IBTK;IBTK;ITPR1;KCNK3;LOC105375061;MT1F;MT1X;MT2A;NALF1;NALF2;NMB;NMB;PTGER4;RYR2;S1PR1;SAA1;SAA1-2;SAA2;SLC1A1;SLC30A1;STC1;STC2;TRPC1;TRPC4;TRPC6;TRPV3
98	GO:0044092	BP	negative regulation of molecular function	98/ 1488	1274/ 33331	0.076923076923077	1.6834589498569E-7	8.5891116936514E-6	gene-ACE2;gene-ACOD1;gene-ADRB2;gene-ANGPTL4;gene-AOC3;gene-ATP1A2;gene-BHLHE40;gene-C9orf72;gene-CARD16;gene-CDKN1A;gene-CEACAM1;gene-CPEB2;gene-CSNK1E;gene-CSTA;gene-CYP27B1;gene-DAB2;gene-DACT1;gene-DDIT3;gene-DKK1;gene-DUSP1;gene-ECM1;gene-ESR1;gene-GADD45A;gene-GALR2;gene-GCKR;gene-GEM;gene-GPRC5A;gene-HEG1;gene-IFI6;gene-IRAK3;gene-IRS2;gene-JUN;gene-LAMP3;gene-LATS2;gene-LOC100505915-2;gen…	ACE2;ACOD1;ADRB2;ANGPTL4;AOC3;ATP1A2;BHLHE40;C9orf72;CARD16;CDKN1A;CEACAM1;CPEB2;CSNK1E;CSTA;CYP27B1;DAB2;DACT1;DDIT3;DKK1;DUSP1;ECM1;ESR1;GADD45A;GALR2;GCKR;GEM;GPRC5A;HEG1;IFI6;IRAK3;IRS2;JUN;LAMP3;LATS2;LOC100505915;LOC102724428;LOC112268252;LOC124903287;MAPK8;MSX1;NEDD4;NFKBIA;NFKBIE;NGF;NLRP3;NOG;NR4A1;OXSR1;PCID2;PER2;PI16;PINX1;PKIB;PLAUR;PPP1R11;PPP1R15A;PPP4R4;PPP4R4-2;PRNP;PTGS2;PTX3;RE…
26	GO:0031960	BP	response to corticosteroid	26/ 1488	182/ 33331	0.14285714285714	1.6903201555626E-7	8.594583338917E-6	gene-ADM;gene-BMP6;gene-CASP9;gene-CCN2;gene-CDKN1A;gene-CFLAR;gene-CFLAR-AS1;gene-COL1A1;gene-DUSP1;gene-FBXO32;gene-FOS;gene-FOSB;gene-FOSL1;gene-FOXO1;gene-GJB2;gene-ICAM1;gene-IL1RN;gene-MAOB;gene-PAPPA;gene-PCK1;gene-SGK1;gene-SLIT3;gene-STC1;gene-USP8P1;gene-USP8P1-4;gene-ZFP36L2	ADM;BMP6;CASP9;CCN2;CDKN1A;CFLAR;CFLAR-AS1;COL1A1;DUSP1;FBXO32;FOS;FOSB;FOSL1;FOXO1;GJB2;ICAM1;IL1RN;MAOB;PAPPA;PCK1;SGK1;SLIT3;STC1;USP8P1;USP8P1;ZFP36L2
69	GO:0030003	BP	cellular cation homeostasis	69/ 1488	794/ 33331	0.086901763224181	1.8693110545602E-7	9.440020825529E-6	gene-ABL2;gene-ACKR3;gene-ACKR4P1;gene-ADM;gene-APOE;gene-AQP11;gene-ATP1A2;gene-ATP1B1;gene-ATP2B1;gene-ATP6V0A4;gene-BBC3;gene-BMP6;gene-C1QTNF1;gene-C5AR1;gene-CCL28;gene-CCL5-2;gene-CD24;gene-CD55;gene-CEMIP;gene-CLDN16;gene-CNGB1;gene-CXCL10;gene-CXCL11;gene-CXCR4;gene-DDIT3;gene-EDN1;gene-EDN2;gene-F2RL1;gene-FFAR1;gene-GALR2;gene-GJA1;gene-HEPHL1;gene-IBTK;gene-IBTK-2;gene-IL1A;gene-ITPR1;…	ABL2;ACKR3;ACKR4P1;ADM;APOE;AQP11;ATP1A2;ATP1B1;ATP2B1;ATP6V0A4;BBC3;BMP6;C1QTNF1;C5AR1;CCL28;CCL5;CD24;CD55;CEMIP;CLDN16;CNGB1;CXCL10;CXCL11;CXCR4;DDIT3;EDN1;EDN2;F2RL1;FFAR1;GALR2;GJA1;HEPHL1;IBTK;IBTK;IL1A;ITPR1;KCNJ2;KCNK3;LACC1;LCN2;LOC105375061;MT1F;MT1X;MT2A;MYC;NALF1;NALF2;NMB;NMB;PRNP;PTGER4;RYR2;S1PR1;SAA1;SAA1-2;SAA2;SLC1A1;SLC30A1;SLC31A2;SLC9A2;SLC9A5;STC1;STC2;STEAP4;TMPRSS3;TRPC1;T…
44	GO:0001664	MF	G protein-coupled receptor binding	44/ 1488	400/ 33331	0.11	5.2109101843537E-8	9.4678229657256E-6	gene-ADM;gene-BAMBI;gene-C3;gene-CCL20;gene-CCL26;gene-CCL28;gene-CCL3L1;gene-CCL5-2;gene-CXCL1;gene-CXCL10;gene-CXCL11;gene-CXCL2;gene-CXCL3;gene-CXCL5;gene-CXCL6;gene-CXCL8;gene-DEFB1-2;gene-DEFB4A;gene-DEFB4A-2;gene-DEFB4B-3;gene-DNM3;gene-EDN1;gene-EDN2;gene-GNAI1;gene-GNAL;gene-GNG12-AS1;gene-MARCO;gene-NDP;gene-NEDD4;gene-NMB;gene-NMB-2;gene-PDE4D;gene-PRNP;gene-PTCH2;gene-S1PR1;gene-SAA1;g…	ADM;BAMBI;C3;CCL20;CCL26;CCL28;CCL3L1;CCL5;CXCL1;CXCL10;CXCL11;CXCL2;CXCL3;CXCL5;CXCL6;CXCL8;DEFB1;DEFB4A;DEFB4A-2;DEFB4B;DNM3;EDN1;EDN2;GNAI1;GNAL;GNG12-AS1;MARCO;NDP;NEDD4;NMB;NMB;PDE4D;PRNP;PTCH2;S1PR1;SAA1;SAA1-2;SAA2;SAV1;SPX;TFF2;WNT2B;WNT7A;WNT9A
27	GO:0046890	BP	regulation of lipid biosynthetic process	27/ 1488	195/ 33331	0.13846153846154	1.8874627237058E-7	9.4890005574691E-6	gene-ADM;gene-BMP2;gene-BMP6;gene-C3;gene-CCN1;gene-CEACAM1;gene-CYP27B1;gene-DGAT2;gene-EGR1;gene-FABP3;gene-FABP5P9;gene-FGF1;gene-FGFR4;gene-IL1B;gene-LOC102724428;gene-LOC112268252;gene-MFSD2A;gene-NR1D1;gene-PCK1;gene-PDK4;gene-PRKAA2;gene-PRKAB2;gene-PTGS2;gene-SIK1;gene-SNAI2;gene-SPHK1;gene-ZBTB20	ADM;BMP2;BMP6;C3;CCN1;CEACAM1;CYP27B1;DGAT2;EGR1;FABP3;FABP5P9;FGF1;FGFR4;IL1B;LOC102724428;LOC112268252;MFSD2A;NR1D1;PCK1;PDK4;PRKAA2;PRKAB2;PTGS2;SIK1;SNAI2;SPHK1;ZBTB20
35	GO:2000116	BP	regulation of cysteine-type endopeptidase activity	35/ 1488	297/ 33331	0.11784511784512	1.8917923924098E-7	9.4890005574691E-6	gene-ACVR1C;gene-BBC3;gene-BIRC3;gene-CARD16;gene-CASP1;gene-CASP9;gene-CCN1;gene-CCN2;gene-CFLAR;gene-CFLAR-AS1;gene-DLC1;gene-DLC1-2;gene-IFI6;gene-LAMP3;gene-MYC;gene-NGF;gene-NKX3-1;gene-NLRP3;gene-NR4A1;gene-PCID2;gene-PLAUR;gene-PMAIP1;gene-PSMB9;gene-PSMB9-4;gene-PSMB9-5;gene-PSMB9-7;gene-PTGS2;gene-S100A9;gene-SH3RF1;gene-SLC1A1;gene-ST18;gene-THBS1;gene-TNF-2;gene-TNFRSF10B;gene-XDH	ACVR1C;BBC3;BIRC3;CARD16;CASP1;CASP9;CCN1;CCN2;CFLAR;CFLAR-AS1;DLC1;DLC1;IFI6;LAMP3;MYC;NGF;NKX3-1;NLRP3;NR4A1;PCID2;PLAUR;PMAIP1;PSMB9;PSMB9-4;PSMB9-5;PSMB9-7;PTGS2;S100A9;SH3RF1;SLC1A1;ST18;THBS1;TNF;TNFRSF10B;XDH
42	GO:0002703	BP	regulation of leukocyte mediated immunity	42/ 1488	394/ 33331	0.10659898477157	2.138339390255E-7	1.0689537012497E-5	gene-AHR;gene-BST2;gene-C3;gene-C4BPB;gene-CD55;gene-CEACAM1;gene-CLCF1;gene-CXCL6;gene-DHX36-2;gene-DNASE1L3;gene-F2RL1;gene-GAB2;gene-HLA-A-7;gene-HLA-A-8;gene-HLA-B;gene-HLA-B-2;gene-HLA-B-4;gene-HLA-B-5;gene-HLA-B-6;gene-HLA-F-2;gene-HLA-F-3;gene-HLA-F-4;gene-HLA-F-5;gene-HLA-F-7;gene-IFNB1;gene-IL12A;gene-IL13RA2;gene-IL18R1;gene-IL1B;gene-IL1R1;gene-IL23A;gene-IL7R;gene-ITGAM;gene-KLRC2;gen…	AHR;BST2;C3;C4BPB;CD55;CEACAM1;CLCF1;CXCL6;DHX36;DNASE1L3;F2RL1;GAB2;HLA-A;HLA-A;HLA-B;HLA-B;HLA-B;HLA-B;HLA-B;HLA-F;HLA-F;HLA-F;HLA-F;HLA-F;IFNB1;IL12A;IL13RA2;IL18R1;IL1B;IL1R1;IL23A;IL7R;ITGAM;KLRC2;LOC112268252;LOC124903631;NLRP3;RSAD2;SERPINB4;SH2D1B;TICAM1;ZP3
41	GO:0045861	BP	negative regulation of proteolysis	41/ 1488	379/ 33331	0.10817941952507	2.1504793892663E-7	1.0714150165247E-5	gene-AQP11;gene-CARD16;gene-CHAC1;gene-CST4;gene-CSTA;gene-ECM1;gene-IFI6;gene-IL1R2;gene-LAMP3;gene-NGF;gene-NR4A1;gene-PCID2;gene-PI16;gene-PLAT;gene-PLAUR;gene-PRNP;gene-PTGS2;gene-RECK;gene-SERPINA1;gene-SERPINA1-2;gene-SERPINA3;gene-SERPINA9;gene-SERPINB13;gene-SERPINB2;gene-SERPINB3;gene-SERPINB4;gene-SERPINB5;gene-SERPINB7;gene-SERPINB8;gene-SERPIND1;gene-SERPINE1;gene-SERPINE2;gene-SERPIN…	AQP11;CARD16;CHAC1;CST4;CSTA;ECM1;IFI6;IL1R2;LAMP3;NGF;NR4A1;PCID2;PI16;PLAT;PLAUR;PRNP;PTGS2;RECK;SERPINA1;SERPINA1;SERPINA3;SERPINA9;SERPINB13;SERPINB2;SERPINB3;SERPINB4;SERPINB5;SERPINB7;SERPINB8;SERPIND1;SERPINE1;SERPINE2;SERPING1;SERPINI1;SH3RF1;SPOCK1;THBS1;TIMP3;USP17L1;USP17L2;USP17L4
18	GO:0110149	BP	regulation of biomineralization	18/ 1488	96/ 33331	0.1875	2.2297319260998E-7	1.1071849467158E-5	gene-ADRB2;gene-AMTN;gene-ATP2B1;gene-BMP2;gene-BMP6;gene-CCN1;gene-CYP27B1;gene-DDR2;gene-ECM1;gene-ENPP1;gene-FBN2;gene-ISG15;gene-MATN1-AS1;gene-ODAPH;gene-S1PR1;gene-SGMS2;gene-SOX9;gene-SRGN	ADRB2;AMTN;ATP2B1;BMP2;BMP6;CCN1;CYP27B1;DDR2;ECM1;ENPP1;FBN2;ISG15;MATN1-AS1;ODAPH;S1PR1;SGMS2;SOX9;SRGN
7	GO:0090331	BP	negative regulation of platelet aggregation	7/ 1488	12/ 33331	0.58333333333333	2.2652897798989E-7	1.121091912072E-5	gene-ADAMTS18;gene-C1QTNF1;gene-CEACAM1;gene-LOC112268252;gene-PRKG1;gene-SERPINE2;gene-UBASH3B	ADAMTS18;C1QTNF1;CEACAM1;LOC112268252;PRKG1;SERPINE2;UBASH3B
73	GO:0043549	BP	regulation of kinase activity	73/ 1488	863/ 33331	0.084588644264195	2.391660537306E-7	1.1797004650293E-5	gene-ADRB2;gene-ANG;gene-AREG;gene-BDNF;gene-BTC;gene-C5AR1;gene-CCN1;gene-CCND2;gene-CCNG2;gene-CD24;gene-CEACAM1;gene-CEMIP;gene-DDR2;gene-DIRAS3;gene-DKK1;gene-DUSP1;gene-EDN1;gene-EEF1A2;gene-EGF;gene-EGR1;gene-ERBB4;gene-EREG;gene-FBN1;gene-FGF1;gene-FGFR4;gene-GADD45A;gene-GCKR;gene-GPRC5A;gene-HBEGF;gene-HEG1;gene-HERC5;gene-IGF1R;gene-IL1B;gene-IL23A;gene-IL6R;gene-IRAK3;gene-IRS2;gene-IT…	ADRB2;ANG;AREG;BDNF;BTC;C5AR1;CCN1;CCND2;CCNG2;CD24;CEACAM1;CEMIP;DDR2;DIRAS3;DKK1;DUSP1;EDN1;EEF1A2;EGF;EGR1;ERBB4;EREG;FBN1;FGF1;FGFR4;GADD45A;GCKR;GPRC5A;HBEGF;HEG1;HERC5;IGF1R;IL1B;IL23A;IL6R;IRAK3;IRS2;ITGB3;KITLG;LATS2;LOC105375061;LOC112268252;LOC124903287;MAP2K3;MRNIP;NEDD9;NEURL1;PKIB;PRNP;RASSF2;RELN;RGCC;RGS2;ROS1;SDC4;SERPINB3;SERPINB4;SERTAD1;SESN2;SESN2;SLC1A1;SOCS1;SPRY2;TCIM;TEK;T…
68	GO:0007167	BP	enzyme linked receptor protein signaling pathway	68/ 1488	784/ 33331	0.086734693877551	2.5399842809852E-7	1.2445922976827E-5	gene-ACVR1C;gene-ANOS1;gene-AREG;gene-ATP6V0A4;gene-BAMBI;gene-BDNF;gene-BMP2;gene-BMP6;gene-BTC;gene-CCN2;gene-CITED2;gene-COL1A1;gene-COL4A6;gene-CSRNP1;gene-DDR2;gene-DGKD;gene-EGF;gene-EGR1;gene-ERBB4;gene-EREG;gene-FAT4;gene-FGF1;gene-FGF5;gene-FGFR4;gene-FLRT3;gene-FOS;gene-FOXO1;gene-FST;gene-GDF15;gene-HBEGF;gene-HIVEP1;gene-IGF1R;gene-IGF2;gene-IGFBP1;gene-IL31RA;gene-INHBA;gene-IRS2;gen…	ACVR1C;ANOS1;AREG;ATP6V0A4;BAMBI;BDNF;BMP2;BMP6;BTC;CCN2;CITED2;COL1A1;COL4A6;CSRNP1;DDR2;DGKD;EGF;EGR1;ERBB4;EREG;FAT4;FGF1;FGF5;FGFR4;FLRT3;FOS;FOXO1;FST;GDF15;HBEGF;HIVEP1;IGF1R;IGF2;IGFBP1;IL31RA;INHBA;IRS2;ITGB3;ITGB8;JUN;LIF;LIFR;LOC124902407;LOX;LPXN;MSX1;MTSS1;NEDD9;NGF;NOG;NR4A3;NUS1P1;PDK4;PLAT;PTPRR;RASSF2;ROS1;SH2D2A;SHC2;SOCS2;SORCS3;STAT5A;TEK;TGFA;TIPARP;TXNIP;UBASH3B;VEGFC
42	GO:0000165	BP	MAPK cascade	42/ 1488	397/ 33331	0.10579345088161	2.5798712755705E-7	1.2599785798814E-5	gene-AREG;gene-BTC;gene-CSF2;gene-DUSP5;gene-EGF;gene-ERBB4;gene-EREG;gene-FGF1;gene-FGF13;gene-FGF5;gene-FGFR4;gene-HBEGF;gene-IL1B;gene-IL2RG;gene-IL31RA;gene-IRS2;gene-KBTBD7;gene-KITLG;gene-LOC101928032-2;gene-LOC124904000;gene-MAP2K1;gene-MAP2K3;gene-MAP3K8;gene-MAPK8;gene-MRAS;gene-MYC;gene-PSMB9;gene-PSMB9-4;gene-PSMB9-5;gene-PSMB9-7;gene-PTGER4;gene-RASGRP3;gene-SHC2;gene-SPTBN5;gene-TEK;…	AREG;BTC;CSF2;DUSP5;EGF;ERBB4;EREG;FGF1;FGF13;FGF5;FGFR4;HBEGF;IL1B;IL2RG;IL31RA;IRS2;KBTBD7;KITLG;LOC101928032;LOC124904000;MAP2K1;MAP2K3;MAP3K8;MAPK8;MRAS;MYC;PSMB9;PSMB9-4;PSMB9-5;PSMB9-7;PTGER4;RASGRP3;SHC2;SPTBN5;TEK;TGFA;TRIB1;USP17L1;USP17L2;USP17L4;ZFP36;ZFP36L2
8	GO:0010544	BP	negative regulation of platelet activation	8/ 1488	17/ 33331	0.47058823529412	2.6234980982925E-7	1.2770844677163E-5	gene-ADAMTS18;gene-C1QTNF1;gene-CEACAM1;gene-LOC112268252;gene-PRKG1;gene-SERPINE2;gene-THBD;gene-UBASH3B	ADAMTS18;C1QTNF1;CEACAM1;LOC112268252;PRKG1;SERPINE2;THBD;UBASH3B
40	GO:0071214	BP	cellular response to abiotic stimulus	40/ 1488	367/ 33331	0.10899182561308	2.640703971207E-7	1.2770857283554E-5	gene-ADSS1;gene-ANKRD1;gene-ATP1A2;gene-BMP6;gene-CARD16;gene-CASP1;gene-CASP9;gene-CCND2;gene-CDKN1A;gene-CNGB1;gene-COL1A1;gene-DHX36-2;gene-EGR1;gene-GADD45A;gene-GJA1;gene-IL1B;gene-ITGA2;gene-KCNJ2;gene-MAPK8;gene-MMP1;gene-MMP3;gene-MYLK;gene-NAMPTP1;gene-NEDD4;gene-OPN1MW;gene-OXSR1;gene-PCK1;gene-PDE2A;gene-PTGER4;gene-PTGS2;gene-RAD9B;gene-RCSD1;gene-RELB;gene-RHOB;gene-RP1;gene-SIRT1;ge…	ADSS1;ANKRD1;ATP1A2;BMP6;CARD16;CASP1;CASP9;CCND2;CDKN1A;CNGB1;COL1A1;DHX36;EGR1;GADD45A;GJA1;IL1B;ITGA2;KCNJ2;MAPK8;MMP1;MMP3;MYLK;NAMPTP1;NEDD4;OPN1MW;OXSR1;PCK1;PDE2A;PTGER4;PTGS2;RAD9B;RCSD1;RELB;RHOB;RP1;SIRT1;SLC38A2;SNAI2;TNFRSF10B;TNFSF14
40	GO:0104004	BP	cellular response to environmental stimulus	40/ 1488	367/ 33331	0.10899182561308	2.640703971207E-7	1.2770857283554E-5	gene-ADSS1;gene-ANKRD1;gene-ATP1A2;gene-BMP6;gene-CARD16;gene-CASP1;gene-CASP9;gene-CCND2;gene-CDKN1A;gene-CNGB1;gene-COL1A1;gene-DHX36-2;gene-EGR1;gene-GADD45A;gene-GJA1;gene-IL1B;gene-ITGA2;gene-KCNJ2;gene-MAPK8;gene-MMP1;gene-MMP3;gene-MYLK;gene-NAMPTP1;gene-NEDD4;gene-OPN1MW;gene-OXSR1;gene-PCK1;gene-PDE2A;gene-PTGER4;gene-PTGS2;gene-RAD9B;gene-RCSD1;gene-RELB;gene-RHOB;gene-RP1;gene-SIRT1;ge…	ADSS1;ANKRD1;ATP1A2;BMP6;CARD16;CASP1;CASP9;CCND2;CDKN1A;CNGB1;COL1A1;DHX36;EGR1;GADD45A;GJA1;IL1B;ITGA2;KCNJ2;MAPK8;MMP1;MMP3;MYLK;NAMPTP1;NEDD4;OPN1MW;OXSR1;PCK1;PDE2A;PTGER4;PTGS2;RAD9B;RCSD1;RELB;RHOB;RP1;SIRT1;SLC38A2;SNAI2;TNFRSF10B;TNFSF14
92	GO:0032940	BP	secretion by cell	92/ 1488	1185/ 33331	0.077637130801688	2.8590699378934E-7	1.3782016677891E-5	gene-ABCA1;gene-ABCA12;gene-ADM;gene-ATAD3B;gene-BLOC1S5-TXNDC5;gene-BRSK1;gene-BST2;gene-C3;gene-C5AR1;gene-CCN2;gene-CD55;gene-CD68;gene-CEACAM1;gene-CEACAM3;gene-CLTRN;gene-CTSS;gene-CXCL1;gene-CXCL2;gene-DOC2A;gene-DOCK2;gene-ECM1;gene-EDN1;gene-EGF;gene-F5;gene-FABP5P9;gene-FFAR1;gene-FOLR3;gene-FOLR3P1;gene-FOXD1;gene-GLIPR1;gene-GNG12-AS1;gene-HLA-B;gene-HLA-B-2;gene-HLA-B-4;gene-HLA-B-5;g…	ABCA1;ABCA12;ADM;ATAD3B;BLOC1S5-TXNDC5;BRSK1;BST2;C3;C5AR1;CCN2;CD55;CD68;CEACAM1;CEACAM3;CLTRN;CTSS;CXCL1;CXCL2;DOC2A;DOCK2;ECM1;EDN1;EGF;F5;FABP5P9;FFAR1;FOLR3;FOLR3P1;FOXD1;GLIPR1;GNG12-AS1;HLA-B;HLA-B;HLA-B;HLA-B;HLA-B;HLA-C;HLA-C;HLA-H;HSPA6;IGF2;IL1RN;INHBA;ITGAM;LCN2;LOC112268252;LOC124903293;LOC124904000;LRG1;NEU1;NEU1;NR4A3;OLR1;PLAUR;PROS1;PTX3;RHOF;RIPPLY2-CYB5R4;S100A9;S100P;SCAMP5;SE…
25	GO:0070268	BP	cornification	25/ 1488	175/ 33331	0.14285714285714	2.8990951276881E-7	1.3929729890222E-5	gene-CDSN-6;gene-CSTA;gene-DSG3;gene-IVL;gene-KLK13;gene-KRT15;gene-KRT16;gene-KRT17;gene-KRT17P1;gene-KRT17P2;gene-KRT17P2-2;gene-KRT23;gene-KRT6A;gene-KRT6B;gene-KRT6C;gene-KRT7-AS;gene-LCE3E;gene-LOC105376767;gene-SPRR1A;gene-SPRR1B;gene-SPRR2A;gene-SPRR2C;gene-SPRR2D;gene-SPRR2E;gene-SPRR3	CDSN;CSTA;DSG3;IVL;KLK13;KRT15;KRT16;KRT17;KRT17P1;KRT17P2;KRT17P2;KRT23;KRT6A;KRT6B;KRT6C;KRT7-AS;LCE3E;LOC105376767;SPRR1A;SPRR1B;SPRR2A;SPRR2C;SPRR2D;SPRR2E;SPRR3
45	GO:0051346	BP	negative regulation of hydrolase activity	45/ 1488	441/ 33331	0.10204081632653	2.9587552777339E-7	1.4170528905973E-5	gene-ANGPTL4;gene-CARD16;gene-CPEB2;gene-CSTA;gene-ECM1;gene-IFI6;gene-LAMP3;gene-NGF;gene-NR4A1;gene-PCID2;gene-PI16;gene-PLAUR;gene-PPP1R11;gene-PPP1R15A;gene-PPP4R4;gene-PPP4R4-2;gene-PTGS2;gene-PTX3;gene-RECK;gene-RGS2;gene-SERPINA1;gene-SERPINA1-2;gene-SERPINA3;gene-SERPINA9;gene-SERPINB13;gene-SERPINB2;gene-SERPINB3;gene-SERPINB4;gene-SERPINB5;gene-SERPINB7;gene-SERPINB8;gene-SERPIND1;gene-…	ANGPTL4;CARD16;CPEB2;CSTA;ECM1;IFI6;LAMP3;NGF;NR4A1;PCID2;PI16;PLAUR;PPP1R11;PPP1R15A;PPP4R4;PPP4R4-2;PTGS2;PTX3;RECK;RGS2;SERPINA1;SERPINA1;SERPINA3;SERPINA9;SERPINB13;SERPINB2;SERPINB3;SERPINB4;SERPINB5;SERPINB7;SERPINB8;SERPIND1;SERPINE1;SERPINE2;SERPING1;SERPINI1;SH3RF1;SPOCD1;SPOCK1;SPRY2;THBS1;TIMP3;USP17L1;USP17L2;USP17L4
143	GO:0031328	BP	positive regulation of cellular biosynthetic process	143/ 1488	2085/ 33331	0.068585131894484	3.0432954535685E-7	1.4528555498113E-5	gene-ADM;gene-ADRB2;gene-AHR;gene-ARID3A;gene-ARID3B;gene-ARNT2;gene-ATF3;gene-BAMBI;gene-BMP2;gene-BMP6;gene-BNC1;gene-CCN1;gene-CDH3;gene-CITED2;gene-COL1A1;gene-CREB3L3;gene-CREB5;gene-CREM;gene-CSF3;gene-CSRNP1;gene-CXCL10;gene-CXCL8;gene-DAB2;gene-DDIT3;gene-DGAT2;gene-DHX36-2;gene-DPF3;gene-DRAP1;gene-EDN1;gene-EGF;gene-EGR1;gene-EGR4;gene-EIF5A2;gene-EN1;gene-ERBB4;gene-EREG;gene-ESR1;gene…	ADM;ADRB2;AHR;ARID3A;ARID3B;ARNT2;ATF3;BAMBI;BMP2;BMP6;BNC1;CCN1;CDH3;CITED2;COL1A1;CREB3L3;CREB5;CREM;CSF3;CSRNP1;CXCL10;CXCL8;DAB2;DDIT3;DGAT2;DHX36;DPF3;DRAP1;EDN1;EGF;EGR1;EGR4;EIF5A2;EN1;ERBB4;EREG;ESR1;ETS1;F2RL1;FABP3;FGF1;FGFR4;FOS;FOSL1;FOSL2;FOXO1;FSTL3;GALR2;GATA4;GATA6;HDAC5;HIVEP1;HMGB2P1;HRH1;ICAM1;IFNB1;IFNL1;IFNL1-2;IGF2;IL11;IL1A;IL1B;IL23A;IL31RA;INHBA;IRF6;IRF7;IRS2;IRX3;ITGA2;…
49	GO:0006874	BP	cellular calcium ion homeostasis	49/ 1488	502/ 33331	0.097609561752988	3.2830723502072E-7	1.5573091112948E-5	gene-ABL2;gene-ACKR3;gene-ACKR4P1;gene-ADM;gene-APOE;gene-ATP1A2;gene-ATP1B1;gene-ATP2B1;gene-BBC3;gene-C1QTNF1;gene-C5AR1;gene-CCL28;gene-CCL5-2;gene-CD24;gene-CD55;gene-CEMIP;gene-CNGB1;gene-CXCL10;gene-CXCL11;gene-CXCR4;gene-DDIT3;gene-EDN1;gene-EDN2;gene-F2RL1;gene-FFAR1;gene-GALR2;gene-GJA1;gene-IBTK;gene-IBTK-2;gene-ITPR1;gene-KCNK3;gene-LOC105375061;gene-NALF1;gene-NALF2;gene-NMB;gene-NMB-…	ABL2;ACKR3;ACKR4P1;ADM;APOE;ATP1A2;ATP1B1;ATP2B1;BBC3;C1QTNF1;C5AR1;CCL28;CCL5;CD24;CD55;CEMIP;CNGB1;CXCL10;CXCL11;CXCR4;DDIT3;EDN1;EDN2;F2RL1;FFAR1;GALR2;GJA1;IBTK;IBTK;ITPR1;KCNK3;LOC105375061;NALF1;NALF2;NMB;NMB;PTGER4;RYR2;S1PR1;SAA1;SAA1-2;SAA2;SLC30A1;STC1;STC2;TRPC1;TRPC4;TRPC6;TRPV3
24	GO:0055038	CC	recycling endosome membrane	24/ 1488	155/ 33331	0.15483870967742	1.0769836113148E-7	1.5831659086327E-5	gene-ABCB11;gene-CD274;gene-HLA-A-7;gene-HLA-A-8;gene-HLA-B;gene-HLA-B-2;gene-HLA-B-4;gene-HLA-B-5;gene-HLA-B-6;gene-HLA-C;gene-HLA-C-5;gene-HLA-F-2;gene-HLA-F-3;gene-HLA-F-4;gene-HLA-F-5;gene-HLA-F-7;gene-HLA-H;gene-NDRG1;gene-SCAMP5;gene-SLC1A1;gene-SLC26A7;gene-SORCS2;gene-SYT11;gene-SYT5	ABCB11;CD274;HLA-A;HLA-A;HLA-B;HLA-B;HLA-B;HLA-B;HLA-B;HLA-C;HLA-C;HLA-F;HLA-F;HLA-F;HLA-F;HLA-F;HLA-H;NDRG1;SCAMP5;SLC1A1;SLC26A7;SORCS2;SYT11;SYT5
19	GO:0030278	BP	regulation of ossification	19/ 1488	109/ 33331	0.1743119266055	3.42319035547E-7	1.6186021403714E-5	gene-ADRB2;gene-ATP2B1;gene-BMP2;gene-BMP6;gene-CCN1;gene-CYP27B1;gene-DDR2;gene-DKK1;gene-ECM1;gene-ENPP1;gene-FBN2;gene-ISG15;gene-MATN1-AS1;gene-PTGER4;gene-S1PR1;gene-SGMS2;gene-SOX9;gene-SRGN;gene-TPH1	ADRB2;ATP2B1;BMP2;BMP6;CCN1;CYP27B1;DDR2;DKK1;ECM1;ENPP1;FBN2;ISG15;MATN1-AS1;PTGER4;S1PR1;SGMS2;SOX9;SRGN;TPH1
34	GO:0071363	BP	cellular response to growth factor stimulus	34/ 1488	292/ 33331	0.11643835616438	3.7360231085391E-7	1.7609122251581E-5	gene-ACVR1C;gene-ADAMTS12;gene-ANKRD1;gene-BMP6;gene-CFLAR;gene-CFLAR-AS1;gene-COL1A1;gene-CSNK1E;gene-CXCL8;gene-DLL4;gene-EGR3;gene-ERBB4;gene-FBN1;gene-FEZ1;gene-GATA6;gene-HAS2;gene-ITGB3;gene-KLF4;gene-MAP1B;gene-MAP2K3;gene-PDE2A;gene-PDE8A;gene-PPP2R5B;gene-SNAI2;gene-SOX9;gene-SPHK1;gene-SPRY2;gene-TGIF1;gene-TPTEP2-CSNK1E;gene-USP8P1;gene-USP8P1-4;gene-WNT7A;gene-ZFP36;gene-ZFP36L2	ACVR1C;ADAMTS12;ANKRD1;BMP6;CFLAR;CFLAR-AS1;COL1A1;CSNK1E;CXCL8;DLL4;EGR3;ERBB4;FBN1;FEZ1;GATA6;HAS2;ITGB3;KLF4;MAP1B;MAP2K3;PDE2A;PDE8A;PPP2R5B;SNAI2;SOX9;SPHK1;SPRY2;TGIF1;TPTEP2-CSNK1E;USP8P1;USP8P1;WNT7A;ZFP36;ZFP36L2
95	GO:0140352	BP	export from cell	95/ 1488	1244/ 33331	0.076366559485531	3.7714705533719E-7	1.771994408415E-5	gene-ABCA1;gene-ABCA12;gene-ADM;gene-ATAD3B;gene-ATP1A2;gene-ATP1B1;gene-ATP2B1;gene-BLOC1S5-TXNDC5;gene-BRSK1;gene-BST2;gene-C3;gene-C5AR1;gene-CCN2;gene-CD55;gene-CD68;gene-CEACAM1;gene-CEACAM3;gene-CLTRN;gene-CTSS;gene-CXCL1;gene-CXCL2;gene-DOC2A;gene-DOCK2;gene-ECM1;gene-EDN1;gene-EGF;gene-F5;gene-FABP5P9;gene-FFAR1;gene-FOLR3;gene-FOLR3P1;gene-FOXD1;gene-GLIPR1;gene-GNG12-AS1;gene-HLA-B;gene…	ABCA1;ABCA12;ADM;ATAD3B;ATP1A2;ATP1B1;ATP2B1;BLOC1S5-TXNDC5;BRSK1;BST2;C3;C5AR1;CCN2;CD55;CD68;CEACAM1;CEACAM3;CLTRN;CTSS;CXCL1;CXCL2;DOC2A;DOCK2;ECM1;EDN1;EGF;F5;FABP5P9;FFAR1;FOLR3;FOLR3P1;FOXD1;GLIPR1;GNG12-AS1;HLA-B;HLA-B;HLA-B;HLA-B;HLA-B;HLA-C;HLA-C;HLA-H;HSPA6;IGF2;IL1RN;INHBA;ITGAM;LCN2;LOC112268252;LOC124903293;LOC124904000;LRG1;NEU1;NEU1;NR4A3;OLR1;PLAUR;PROS1;PTX3;RHOF;RIPPLY2-CYB5R4;S…
426	GO:0005737	CC	cytoplasm	426/ 1488	7629/ 33331	0.055839559575305	1.5215212926365E-7	1.8172669938927E-5	gene-AASS;gene-ABCA12;gene-ACE2;gene-ACTBL2;gene-ADM;gene-ADSS1;gene-AHR;gene-AKAP12;gene-ALDH1L2;gene-ANKK1;gene-ANKRD1;gene-ANXA10;gene-AOC3;gene-AOX1;gene-AOX3P-AOX2P;gene-AP3B2;gene-APOBEC3B;gene-APOD;gene-AQP11;gene-AQP7P1;gene-ARG2;gene-ARL4C;gene-ARNT2;gene-ARRDC4;gene-ATP1A2;gene-BABAM2-AS1;gene-BACH1;gene-BAMBI;gene-BDNF;gene-BHLHE40;gene-BIRC3;gene-BMP6;gene-BNC1;gene-BRSK1;gene-BTG1;ge…	AASS;ABCA12;ACE2;ACTBL2;ADM;ADSS1;AHR;AKAP12;ALDH1L2;ANKK1;ANKRD1;ANXA10;AOC3;AOX1;AOX3P-AOX2P;AP3B2;APOBEC3B;APOD;AQP11;AQP7P1;ARG2;ARL4C;ARNT2;ARRDC4;ATP1A2;BABAM2-AS1;BACH1;BAMBI;BDNF;BHLHE40;BIRC3;BMP6;BNC1;BRSK1;BTG1;BTG2;C10orf90;C9orf72;CA5BP1;CASP1;CASP9;CCDC120;CCN2;CCN3;CCND2;CCNG2;CD22;CDH3;CDKL5;CEMIP;CFLAR;CFLAR-AS1;CGB1;CGB5;CGB7;CGB8;CHAC1;CITED2;CLTRN;CMAHP;CMPK2;CNOT3;COBL;COL1A1…
24	GO:1903034	BP	regulation of response to wounding	24/ 1488	166/ 33331	0.14457831325301	3.9765628057208E-7	1.8624614503639E-5	gene-ADAMTS18;gene-ADTRP;gene-C1QTNF1;gene-CEACAM1;gene-CXCR4;gene-F2RL1;gene-GJA1;gene-HBEGF;gene-LOC112268252;gene-MAP2K1;gene-MYLK;gene-PHLDB2;gene-PLAT;gene-PLAUR;gene-PRKG1;gene-PROS1;gene-SERPINB2;gene-SERPINE1;gene-SERPINE2;gene-SERPING1;gene-THBD;gene-THBS1;gene-TNFRSF12A;gene-UBASH3B	ADAMTS18;ADTRP;C1QTNF1;CEACAM1;CXCR4;F2RL1;GJA1;HBEGF;LOC112268252;MAP2K1;MYLK;PHLDB2;PLAT;PLAUR;PRKG1;PROS1;SERPINB2;SERPINE1;SERPINE2;SERPING1;THBD;THBS1;TNFRSF12A;UBASH3B
69	GO:0002263	BP	cell activation involved in immune response	69/ 1488	815/ 33331	0.084662576687117	4.4495967933655E-7	2.0710068366322E-5	gene-ATAD3B;gene-BLOC1S5-TXNDC5;gene-BST2;gene-C3;gene-C5AR1;gene-CD55;gene-CD68;gene-CEACAM1;gene-CEACAM3;gene-CTSS;gene-CXCL1;gene-CXCL2;gene-DNASE1L3;gene-DOCK2;gene-F2RL1;gene-FABP5P9;gene-FOLR3;gene-FOLR3P1;gene-GLIPR1;gene-HLA-B;gene-HLA-B-2;gene-HLA-B-4;gene-HLA-B-5;gene-HLA-B-6;gene-HLA-C;gene-HLA-C-5;gene-HLA-H;gene-HSPA6;gene-ICAM1;gene-IFNB1;gene-IL18R1;gene-ITGAM;gene-ITM2A;gene-LCN2;…	ATAD3B;BLOC1S5-TXNDC5;BST2;C3;C5AR1;CD55;CD68;CEACAM1;CEACAM3;CTSS;CXCL1;CXCL2;DNASE1L3;DOCK2;F2RL1;FABP5P9;FOLR3;FOLR3P1;GLIPR1;HLA-B;HLA-B;HLA-B;HLA-B;HLA-B;HLA-C;HLA-C;HLA-H;HSPA6;ICAM1;IFNB1;IL18R1;ITGAM;ITM2A;LCN2;LCP1;LOC112268252;LOC124903631;LOC124904000;LRG1;NEU1;NEU1;NR4A3;OLR1;PLAUR;PTGER4;PTX3;RELB;RHOF;RORA;S100A9;S100P;SBNO2;SBNO2-2;SELL;SERPINA1;SERPINA1;SERPINA3;SERPINB3;SERPINB4;…
24	GO:0097529	BP	myeloid leukocyte migration	24/ 1488	167/ 33331	0.1437125748503	4.4497284359511E-7	2.0710068366322E-5	gene-C5AR1;gene-CCL20;gene-CCL26;gene-CCL3L1;gene-CXCL1;gene-CXCL10;gene-CXCL11;gene-CXCL17;gene-CXCL2;gene-CXCL3;gene-CXCL5;gene-CXCL6;gene-CXCL8;gene-EDN2;gene-HRH1;gene-IL6R;gene-ITGA1;gene-LOC100288929;gene-S100A9;gene-SAA1;gene-SAA1-2;gene-SAA2;gene-TRIM55;gene-VEGFA	C5AR1;CCL20;CCL26;CCL3L1;CXCL1;CXCL10;CXCL11;CXCL17;CXCL2;CXCL3;CXCL5;CXCL6;CXCL8;EDN2;HRH1;IL6R;ITGA1;LOC100288929;S100A9;SAA1;SAA1-2;SAA2;TRIM55;VEGFA
28	GO:0002698	BP	negative regulation of immune effector process	28/ 1488	216/ 33331	0.12962962962963	4.5052090088051E-7	2.090276192304E-5	gene-AHR;gene-BST2;gene-C4BPB;gene-CD22;gene-CD55;gene-CEACAM1;gene-HLA-A-7;gene-HLA-A-8;gene-HLA-B;gene-HLA-B-2;gene-HLA-B-4;gene-HLA-B-5;gene-HLA-B-6;gene-HLA-F-2;gene-HLA-F-3;gene-HLA-F-4;gene-HLA-F-5;gene-HLA-F-7;gene-IFNB1;gene-IFNL1;gene-IFNL1-2;gene-IL13RA2;gene-IL7R;gene-IRAK3;gene-LOC112268252;gene-SERPINB4;gene-SERPING1;gene-ZC3H12A	AHR;BST2;C4BPB;CD22;CD55;CEACAM1;HLA-A;HLA-A;HLA-B;HLA-B;HLA-B;HLA-B;HLA-B;HLA-F;HLA-F;HLA-F;HLA-F;HLA-F;IFNB1;IFNL1;IFNL1-2;IL13RA2;IL7R;IRAK3;LOC112268252;SERPINB4;SERPING1;ZC3H12A
29	GO:0016485	BP	protein processing	29/ 1488	229/ 33331	0.12663755458515	4.6433308155364E-7	2.1476489912233E-5	gene-ACE2;gene-C1R;gene-C1R-2;gene-CASP1;gene-CGB1;gene-CGB5;gene-CGB7;gene-CGB8;gene-CPM;gene-CTSS;gene-FKRP;gene-GGT8P;gene-KLK13;gene-LHB;gene-MMP16;gene-NGF;gene-PHEX;gene-PISD;gene-PITRM1-AS1;gene-PLAT;gene-REN;gene-SCG5-2;gene-SCG5-3;gene-SCG5-4;gene-SHH;gene-SRGN;gene-USP17L1;gene-USP17L2;gene-USP17L4	ACE2;C1R;C1R-2;CASP1;CGB1;CGB5;CGB7;CGB8;CPM;CTSS;FKRP;GGT8P;KLK13;LHB;MMP16;NGF;PHEX;PISD;PITRM1-AS1;PLAT;REN;SCG5;SCG5;SCG5;SHH;SRGN;USP17L1;USP17L2;USP17L4
7	GO:0045741	BP	positive regulation of epidermal growth factor-activated receptor activity	7/ 1488	13/ 33331	0.53846153846154	4.7178610703219E-7	2.1753442022071E-5	gene-AREG;gene-BTC;gene-EGF;gene-EREG;gene-HBEGF;gene-NEURL1;gene-TGFA	AREG;BTC;EGF;EREG;HBEGF;NEURL1;TGFA
9	GO:0002484	BP	antigen processing and presentation of endogenous peptide antigen via MHC class I via ER pathway	9/ 1488	24/ 33331	0.375	4.8907476210394E-7	2.2480783259929E-5	gene-HLA-A-7;gene-HLA-A-8;gene-HLA-B;gene-HLA-B-2;gene-HLA-B-4;gene-HLA-B-5;gene-HLA-B-6;gene-HLA-C;gene-HLA-C-5	HLA-A;HLA-A;HLA-B;HLA-B;HLA-B;HLA-B;HLA-B;HLA-C;HLA-C
15	GO:0046977	MF	TAP binding	15/ 1488	65/ 33331	0.23076923076923	1.3122170646332E-7	2.2958938567878E-5	gene-HLA-A-7;gene-HLA-A-8;gene-HLA-B;gene-HLA-B-2;gene-HLA-B-4;gene-HLA-B-5;gene-HLA-B-6;gene-HLA-C;gene-HLA-C-5;gene-HLA-F-2;gene-HLA-F-3;gene-HLA-F-4;gene-HLA-F-5;gene-HLA-F-7;gene-PSMB8-AS1-4	HLA-A;HLA-A;HLA-B;HLA-B;HLA-B;HLA-B;HLA-B;HLA-C;HLA-C;HLA-F;HLA-F;HLA-F;HLA-F;HLA-F;PSMB8-AS1
17	GO:1903035	BP	negative regulation of response to wounding	17/ 1488	91/ 33331	0.18681318681319	5.0739523710213E-7	2.3250916929801E-5	gene-ADAMTS18;gene-ADTRP;gene-C1QTNF1;gene-CEACAM1;gene-GJA1;gene-LOC112268252;gene-PHLDB2;gene-PLAT;gene-PLAUR;gene-PRKG1;gene-PROS1;gene-SERPINB2;gene-SERPINE1;gene-SERPINE2;gene-SERPING1;gene-THBD;gene-UBASH3B	ADAMTS18;ADTRP;C1QTNF1;CEACAM1;GJA1;LOC112268252;PHLDB2;PLAT;PLAUR;PRKG1;PROS1;SERPINB2;SERPINE1;SERPINE2;SERPING1;THBD;UBASH3B
29	GO:0009611	BP	response to wounding	29/ 1488	231/ 33331	0.12554112554113	5.5761088131798E-7	2.5473380784394E-5	gene-ABHD2;gene-ADM;gene-APOD;gene-CCN2;gene-CDH3;gene-CDKN1A;gene-CFLAR;gene-CFLAR-AS1;gene-EREG;gene-FGF1;gene-FLRT3;gene-GATA4-2;gene-IL24;gene-JUN;gene-KRT6A;gene-KRT6B;gene-KRT6C;gene-LOX;gene-MAP1B;gene-NOG;gene-PLEC;gene-SDC4;gene-SERPINB2;gene-SLC1A1;gene-SPRR3;gene-TGFA;gene-VWF;gene-ZFP36;gene-ZFP36L2	ABHD2;ADM;APOD;CCN2;CDH3;CDKN1A;CFLAR;CFLAR-AS1;EREG;FGF1;FLRT3;GATA4;IL24;JUN;KRT6A;KRT6B;KRT6C;LOX;MAP1B;NOG;PLEC;SDC4;SERPINB2;SLC1A1;SPRR3;TGFA;VWF;ZFP36;ZFP36L2
16	GO:0071260	BP	cellular response to mechanical stimulus	16/ 1488	82/ 33331	0.19512195121951	5.9038045372498E-7	2.6887664406303E-5	gene-ANKRD1;gene-ATP1A2;gene-BMP6;gene-CASP1;gene-COL1A1;gene-GADD45A;gene-GJA1;gene-IL1B;gene-ITGA2;gene-KCNJ2;gene-MAPK8;gene-PDE2A;gene-PTGER4;gene-SLC38A2;gene-TNFRSF10B;gene-TNFSF14	ANKRD1;ATP1A2;BMP6;CASP1;COL1A1;GADD45A;GJA1;IL1B;ITGA2;KCNJ2;MAPK8;PDE2A;PTGER4;SLC38A2;TNFRSF10B;TNFSF14
28	GO:0010565	BP	regulation of cellular ketone metabolic process	28/ 1488	219/ 33331	0.12785388127854	5.9832663441258E-7	2.7166224896402E-5	gene-ABCB11;gene-ADM;gene-BMP2;gene-BMP6;gene-CEACAM1;gene-DGAT2;gene-EGR1;gene-FABP3;gene-FABP5P9;gene-FGFR4;gene-IL1B;gene-IRS2;gene-LOC112268252;gene-LOC124904000;gene-MFSD2A;gene-NR1D1;gene-NR4A3;gene-ODC1;gene-PDK4;gene-PPTC7;gene-PRKAA2;gene-PRKAB2;gene-PSMB9;gene-PSMB9-4;gene-PSMB9-5;gene-PSMB9-7;gene-PTGS2;gene-UGT1A6	ABCB11;ADM;BMP2;BMP6;CEACAM1;DGAT2;EGR1;FABP3;FABP5P9;FGFR4;IL1B;IRS2;LOC112268252;LOC124904000;MFSD2A;NR1D1;NR4A3;ODC1;PDK4;PPTC7;PRKAA2;PRKAB2;PSMB9;PSMB9-4;PSMB9-5;PSMB9-7;PTGS2;UGT1A6
37	GO:0007204	BP	positive regulation of cytosolic calcium ion concentration	37/ 1488	334/ 33331	0.11077844311377	6.2677511786519E-7	2.8371128582148E-5	gene-ABL2;gene-ACKR3;gene-ACKR4P1;gene-ADM;gene-BBC3;gene-C1QTNF1;gene-C5AR1;gene-CCL28;gene-CD24;gene-CD55;gene-CEMIP;gene-CXCL10;gene-CXCL11;gene-CXCR4;gene-DDIT3;gene-EDN1;gene-EDN2;gene-F2RL1;gene-FFAR1;gene-GALR2;gene-GJA1;gene-IBTK;gene-IBTK-2;gene-LOC105375061;gene-NALF1;gene-NALF2;gene-NMB;gene-NMB-2;gene-PTGER4;gene-RYR2;gene-S1PR1;gene-SAA1;gene-SAA1-2;gene-SAA2;gene-TRPC1;gene-TRPC6;ge…	ABL2;ACKR3;ACKR4P1;ADM;BBC3;C1QTNF1;C5AR1;CCL28;CD24;CD55;CEMIP;CXCL10;CXCL11;CXCR4;DDIT3;EDN1;EDN2;F2RL1;FFAR1;GALR2;GJA1;IBTK;IBTK;LOC105375061;NALF1;NALF2;NMB;NMB;PTGER4;RYR2;S1PR1;SAA1;SAA1-2;SAA2;TRPC1;TRPC6;TRPV3
38	GO:0030855	BP	epithelial cell differentiation	38/ 1488	352/ 33331	0.10795454545455	6.4277547294064E-7	2.9006952725683E-5	gene-BMP2;gene-CD24;gene-CDSN-6;gene-CSTA;gene-CXCR4;gene-DAB2;gene-DMBT1;gene-ERBB4;gene-EREG;gene-FA2H;gene-GATA4-2;gene-GATA6;gene-IL31RA;gene-IRF6;gene-ITGA2;gene-IVL;gene-JAG1;gene-JUN;gene-KDM6B;gene-KLF2;gene-KRT16;gene-LAMA1;gene-LBH;gene-MAF;gene-MAP2K1;gene-MTSS1-2;gene-PAX8;gene-PCK1;gene-RHCG;gene-S1PR1;gene-SAV1;gene-SPRR1A;gene-SPRR1B;gene-SPRR2A;gene-SPRR2C;gene-SPRR2E;gene-SPRR3;g…	BMP2;CD24;CDSN;CSTA;CXCR4;DAB2;DMBT1;ERBB4;EREG;FA2H;GATA4;GATA6;IL31RA;IRF6;ITGA2;IVL;JAG1;JUN;KDM6B;KLF2;KRT16;LAMA1;LBH;MAF;MAP2K1;MTSS1;PAX8;PCK1;RHCG;S1PR1;SAV1;SPRR1A;SPRR1B;SPRR2A;SPRR2C;SPRR2E;SPRR3;TXNIP
22	GO:0044703	BP	multi-organism reproductive process	22/ 1488	147/ 33331	0.14965986394558	6.5599485200455E-7	2.9513804750641E-5	gene-ADM;gene-COL16A1;gene-ENDOU;gene-ETS1;gene-FOS;gene-FOSB;gene-FOSL1;gene-IDO1;gene-ITGA2;gene-MAFF;gene-NAMPTP1;gene-PAPPA;gene-PI3;gene-PLA2G4C;gene-PSG10P;gene-PSG3;gene-PSG9;gene-PTHLH;gene-RXFP1;gene-SEMG1;gene-SLC38A2;gene-THBD	ADM;COL16A1;ENDOU;ETS1;FOS;FOSB;FOSL1;IDO1;ITGA2;MAFF;NAMPTP1;PAPPA;PI3;PLA2G4C;PSG10P;PSG3;PSG9;PTHLH;RXFP1;SEMG1;SLC38A2;THBD
31	GO:0010632	BP	regulation of epithelial cell migration	31/ 1488	259/ 33331	0.11969111969112	6.6169413572889E-7	2.968028046274E-5	gene-ADAMTS9;gene-ANGPT4;gene-BMPER;gene-CEACAM1;gene-DLL4;gene-EGF;gene-ETS1;gene-FGF1;gene-GADD45A;gene-HAS2;gene-HBEGF;gene-HDAC5;gene-ITGA2;gene-JCAD;gene-JUN;gene-LOC112268252;gene-MAP2K3;gene-NUS1P1;gene-PTGS2;gene-PTPRR;gene-RGCC;gene-RHOB;gene-SEMA5A;gene-SOX9;gene-STAT5A;gene-STC1;gene-TEK;gene-THBS1;gene-VEGFC;gene-WNT7A;gene-ZC3H12A	ADAMTS9;ANGPT4;BMPER;CEACAM1;DLL4;EGF;ETS1;FGF1;GADD45A;HAS2;HBEGF;HDAC5;ITGA2;JCAD;JUN;LOC112268252;MAP2K3;NUS1P1;PTGS2;PTPRR;RGCC;RHOB;SEMA5A;SOX9;STAT5A;STC1;TEK;THBS1;VEGFC;WNT7A;ZC3H12A
17	GO:0071383	BP	cellular response to steroid hormone stimulus	17/ 1488	93/ 33331	0.18279569892473	7.0001991909765E-7	3.1265544165073E-5	gene-ACOD1;gene-ADTRP;gene-ATP1A2;gene-CASP9;gene-CFLAR;gene-CFLAR-AS1;gene-FBXO32;gene-FOXO1;gene-GJB2;gene-ICAM1;gene-NKX3-1;gene-PCK1;gene-SGK1;gene-STC1;gene-USP8P1;gene-USP8P1-4;gene-ZFP36L2	ACOD1;ADTRP;ATP1A2;CASP9;CFLAR;CFLAR-AS1;FBXO32;FOXO1;GJB2;ICAM1;NKX3-1;PCK1;SGK1;STC1;USP8P1;USP8P1;ZFP36L2
16	GO:0050673	BP	epithelial cell proliferation	16/ 1488	83/ 33331	0.19277108433735	7.0124780810731E-7	3.1265544165073E-5	gene-BMPER;gene-CCN3;gene-EREG;gene-ESR1;gene-FST;gene-IGFBP3;gene-IRF6;gene-LOC100652768;gene-LOXL2;gene-MAP2K1;gene-MTSS1-2;gene-NKX3-1;gene-SEMA5A;gene-TEK;gene-TGFA;gene-ZG16B	BMPER;CCN3;EREG;ESR1;FST;IGFBP3;IRF6;LOC100652768;LOXL2;MAP2K1;MTSS1;NKX3-1;SEMA5A;TEK;TGFA;ZG16B
68	GO:0002366	BP	leukocyte activation involved in immune response	68/ 1488	812/ 33331	0.083743842364532	7.1828434940814E-7	3.1929244717553E-5	gene-ATAD3B;gene-BLOC1S5-TXNDC5;gene-BST2;gene-C3;gene-C5AR1;gene-CD55;gene-CD68;gene-CEACAM1;gene-CEACAM3;gene-CTSS;gene-CXCL1;gene-CXCL2;gene-DNASE1L3;gene-DOCK2;gene-F2RL1;gene-FABP5P9;gene-FOLR3;gene-FOLR3P1;gene-GLIPR1;gene-HLA-B;gene-HLA-B-2;gene-HLA-B-4;gene-HLA-B-5;gene-HLA-B-6;gene-HLA-C;gene-HLA-C-5;gene-HLA-H;gene-HSPA6;gene-ICAM1;gene-IFNB1;gene-IL18R1;gene-ITGAM;gene-ITM2A;gene-LCN2;…	ATAD3B;BLOC1S5-TXNDC5;BST2;C3;C5AR1;CD55;CD68;CEACAM1;CEACAM3;CTSS;CXCL1;CXCL2;DNASE1L3;DOCK2;F2RL1;FABP5P9;FOLR3;FOLR3P1;GLIPR1;HLA-B;HLA-B;HLA-B;HLA-B;HLA-B;HLA-C;HLA-C;HLA-H;HSPA6;ICAM1;IFNB1;IL18R1;ITGAM;ITM2A;LCN2;LCP1;LOC112268252;LOC124903631;LOC124904000;LRG1;NEU1;NEU1;NR4A3;OLR1;PLAUR;PTGER4;PTX3;RELB;RHOF;RORA;S100A9;S100P;SBNO2;SBNO2-2;SELL;SERPINA1;SERPINA1;SERPINA3;SERPINB3;SERPINB4;…
125	GO:0030234	MF	enzyme regulator activity	125/ 1488	1748/ 33331	0.071510297482838	1.9194411388951E-7	3.238371407193E-5	gene-ALS2CL;gene-ANGPT4;gene-ANGPTL4;gene-ANOS1;gene-APOE;gene-ARHGAP20;gene-ARHGAP22;gene-ARHGAP42;gene-ARHGEF26;gene-ARHGEF26-2;gene-BIRC3;gene-BMP2;gene-BST2;gene-C3;gene-C4B_2;gene-C9orf72;gene-CARD16;gene-CASP1;gene-CASP9;gene-CCND2;gene-CCNG2;gene-CD24;gene-CDKN1A;gene-CFLAR;gene-CFLAR-AS1;gene-COL28A1;gene-COL7A1;gene-CPEB2;gene-CST1;gene-CST2;gene-CST4;gene-CST5;gene-CSTA;gene-CXCL1;gene-…	ALS2CL;ANGPT4;ANGPTL4;ANOS1;APOE;ARHGAP20;ARHGAP22;ARHGAP42;ARHGEF26;ARHGEF26-2;BIRC3;BMP2;BST2;C3;C4B_2;C9orf72;CARD16;CASP1;CASP9;CCND2;CCNG2;CD24;CDKN1A;CFLAR;CFLAR-AS1;COL28A1;COL7A1;CPEB2;CST1;CST2;CST4;CST5;CSTA;CXCL1;CXCL10;CXCL2;DENND2C;DLC1;DLC1;DOCK10;DOCK2;ECT2L;EGF;FGD6;FGF13;GCKR;GPRC5A;GRM7;IBTK;IBTK;IGF2;IGFBP3;ITPRIP;JUN;LOC101929863;LOC124904000;MAP2K1;MAPK8;MCF2L2;MMP16;NGF;NKX3…
50	GO:0060284	BP	regulation of cell development	50/ 1488	531/ 33331	0.094161958568738	7.4002707856197E-7	3.2797558314656E-5	gene-BDNF;gene-BHLHE40;gene-BMP2;gene-BNC1;gene-CDKL5;gene-CLCF1;gene-CXCR4;gene-DHX36-2;gene-DLL4;gene-DLX2;gene-FBN1;gene-FBXO31;gene-FGF13;gene-FOXO1;gene-GBP1;gene-HAS2;gene-HES7;gene-HMGB2P1;gene-IL1B;gene-IL1RAPL1;gene-ITGB3;gene-LIF;gene-LOC124903313;gene-MAP1B;gene-MAP2K1;gene-MELTF;gene-MELTF-AS1;gene-MYADM;gene-NEDD9;gene-NEURL1;gene-NGF;gene-NOG;gene-NR1D1;gene-PER2;gene-PLXNA4;gene-PT…	BDNF;BHLHE40;BMP2;BNC1;CDKL5;CLCF1;CXCR4;DHX36;DLL4;DLX2;FBN1;FBXO31;FGF13;FOXO1;GBP1;HAS2;HES7;HMGB2P1;IL1B;IL1RAPL1;ITGB3;LIF;LOC124903313;MAP1B;MAP2K1;MELTF;MELTF-AS1;MYADM;NEDD9;NEURL1;NGF;NOG;NR1D1;PER2;PLXNA4;PTHLH;RASSF10;RECK;RELN;SEMA3B;SEMA3C;SEMA5A;SEMA7A;SEMA7A-2;SERPINE2;TRIB1;TRPC6;VEGFC;WNT7A;ZNF365
34	GO:0090287	BP	regulation of cellular response to growth factor stimulus	34/ 1488	301/ 33331	0.11295681063123	7.5733686775533E-7	3.3450458539163E-5	gene-ADAMTS12;gene-BAMBI;gene-BMPER;gene-CCN1;gene-CFLAR;gene-CFLAR-AS1;gene-CHST11;gene-CITED2;gene-DAB2;gene-DKK1;gene-FBN1;gene-FBN2;gene-FGF1;gene-FOXD1;gene-FST;gene-FSTL3;gene-GATA4-2;gene-IL12A;gene-JCAD;gene-LATS2;gene-LOX;gene-LRG1;gene-LTBP1;gene-MICOS10-NBL1;gene-MSX1;gene-NEDD4;gene-NOG;gene-PMEPA1;gene-PPP2R5B;gene-SPRY2;gene-THBS1;gene-TOB1;gene-VEGFC;gene-XDH	ADAMTS12;BAMBI;BMPER;CCN1;CFLAR;CFLAR-AS1;CHST11;CITED2;DAB2;DKK1;FBN1;FBN2;FGF1;FOXD1;FST;FSTL3;GATA4;IL12A;JCAD;LATS2;LOX;LRG1;LTBP1;MICOS10-NBL1;MSX1;NEDD4;NOG;PMEPA1;PPP2R5B;SPRY2;THBS1;TOB1;VEGFC;XDH
23	GO:0007623	BP	circadian rhythm	23/ 1488	160/ 33331	0.14375	7.6377082540421E-7	3.3450458539163E-5	gene-AHR;gene-BHLHE40;gene-BTBD9;gene-CIART;gene-CSNK1E;gene-EGR1;gene-EGR3;gene-GPR176;gene-HTR7;gene-JUND;gene-LOC124904712;gene-NAMPTP1;gene-NOCT;gene-NR1D1;gene-NR1D2;gene-PER1;gene-PER2;gene-RELB;gene-RORA;gene-SERPINE1;gene-TPH1;gene-TPTEP2-CSNK1E;gene-USP2	AHR;BHLHE40;BTBD9;CIART;CSNK1E;EGR1;EGR3;GPR176;HTR7;JUND;LOC124904712;NAMPTP1;NOCT;NR1D1;NR1D2;PER1;PER2;RELB;RORA;SERPINE1;TPH1;TPTEP2-CSNK1E;USP2
23	GO:0051897	BP	positive regulation of protein kinase B signaling	23/ 1488	160/ 33331	0.14375	7.6377082540421E-7	3.3450458539163E-5	gene-AREG;gene-BTC;gene-C1QTNF1;gene-CSF3;gene-EGF;gene-ERBB4;gene-EREG;gene-FGF1;gene-FGF5;gene-FGFR4;gene-GAB2;gene-GDF15;gene-HBEGF;gene-IGF1R;gene-IGF2;gene-IRS2;gene-KITLG;gene-PIK3AP1;gene-SEMA5A;gene-SPRY2;gene-TEK;gene-TGFA;gene-THBS1	AREG;BTC;C1QTNF1;CSF3;EGF;ERBB4;EREG;FGF1;FGF5;FGFR4;GAB2;GDF15;HBEGF;IGF1R;IGF2;IRS2;KITLG;PIK3AP1;SEMA5A;SPRY2;TEK;TGFA;THBS1
27	GO:0051896	BP	regulation of protein kinase B signaling	27/ 1488	209/ 33331	0.12918660287081	7.6863519094712E-7	3.356449023527E-5	gene-AREG;gene-BTC;gene-C1QTNF1;gene-CSF3;gene-DDIT3;gene-EGF;gene-ERBB4;gene-EREG;gene-FGF1;gene-FGF5;gene-FGFR4;gene-GAB2;gene-GATA4-2;gene-GDF15;gene-HBEGF;gene-IGF1R;gene-IGF2;gene-IRS2;gene-KITLG;gene-PIK3AP1;gene-PPP2R5B;gene-SEMA5A;gene-SPRY2;gene-TEK;gene-TGFA;gene-THBS1;gene-XDH	AREG;BTC;C1QTNF1;CSF3;DDIT3;EGF;ERBB4;EREG;FGF1;FGF5;FGFR4;GAB2;GATA4;GDF15;HBEGF;IGF1R;IGF2;IRS2;KITLG;PIK3AP1;PPP2R5B;SEMA5A;SPRY2;TEK;TGFA;THBS1;XDH
632	GO:0016020	CC	membrane	632/ 1488	12061/ 33331	0.052400298482713	3.2010723649282E-7	3.3984718274322E-5	gene-AADAC;gene-ABCA1;gene-ABCA12;gene-ABCB11;gene-ABCC11;gene-ABCC12;gene-ABHD2;gene-ACE2;gene-ACKR3;gene-ACKR4P1;gene-ACSL5;gene-ACTBL2;gene-ACVR1C;gene-ADAM12;gene-ADGRB2;gene-ADRB2;gene-ADTRP;gene-AEN;gene-AKAP12;gene-ALPK3;gene-AMOTL2;gene-ANKRD20A1;gene-ANKRD20A4-ANKRD20A20P;gene-ANOS1;gene-AOC3;gene-AP3B2;gene-APCDD1L;gene-APOE;gene-AQP11;gene-AQP6;gene-AQP7P1;gene-AREG;gene-ARID3A;gene-AR…	AADAC;ABCA1;ABCA12;ABCB11;ABCC11;ABCC12;ABHD2;ACE2;ACKR3;ACKR4P1;ACSL5;ACTBL2;ACVR1C;ADAM12;ADGRB2;ADRB2;ADTRP;AEN;AKAP12;ALPK3;AMOTL2;ANKRD20A1;ANKRD20A4-ANKRD20A20P;ANOS1;AOC3;AP3B2;APCDD1L;APOE;AQP11;AQP6;AQP7P1;AREG;ARID3A;ARL14;ARL4A;ARL4C;ARRDC4;ART4;ATAD3B;ATG9B;ATP1A2;ATP1B1;ATP2B1;ATP6V0A4;B2M;B4GALT4;BAMBI;BBC3;BCL2A1;BEST1;BMP2;BST2;BTC;C3;C3orf52;C4BPB;C4B_2;C5AR1;C9orf72;CA11;CACNB4;…
21	GO:0048660	BP	regulation of smooth muscle cell proliferation	21/ 1488	137/ 33331	0.15328467153285	7.8207839985544E-7	3.4008483781732E-5	gene-ANG;gene-APOD;gene-CDKN1A;gene-EDN1;gene-EREG;gene-GJA1;gene-HBEGF;gene-IGFBP3;gene-IL12A;gene-IL6R;gene-ITGA2;gene-JUN;gene-NAMPTP1;gene-NDRG4;gene-NR4A3;gene-PRKG1;gene-S1PR1;gene-TERT;gene-THBS1;gene-TNFAIP3;gene-TRIB1	ANG;APOD;CDKN1A;EDN1;EREG;GJA1;HBEGF;IGFBP3;IL12A;IL6R;ITGA2;JUN;NAMPTP1;NDRG4;NR4A3;PRKG1;S1PR1;TERT;THBS1;TNFAIP3;TRIB1
65	GO:0045596	BP	negative regulation of cell differentiation	65/ 1488	764/ 33331	0.085078534031414	7.8338394647755E-7	3.4008483781732E-5	gene-ABCA1;gene-ADAMTS12;gene-BAMBI;gene-BDNF;gene-BMP2;gene-CCN3;gene-CEACAM1;gene-CXCL10;gene-DDIT3;gene-DKK1;gene-DLX2;gene-ENPP1;gene-EREG;gene-FBN1;gene-FGF13;gene-FOXO1;gene-FST;gene-FSTL3;gene-GBP1;gene-HDAC5;gene-IFNB1;gene-IFNL1;gene-IFNL1-2;gene-IGF2;gene-INHBA;gene-IRX3;gene-JAG1;gene-LBH;gene-LOC112268252;gene-MELTF;gene-MELTF-AS1;gene-MSX1;gene-MYC;gene-NFATC2;gene-NFKBIA;gene-NOCT;g…	ABCA1;ADAMTS12;BAMBI;BDNF;BMP2;CCN3;CEACAM1;CXCL10;DDIT3;DKK1;DLX2;ENPP1;EREG;FBN1;FGF13;FOXO1;FST;FSTL3;GBP1;HDAC5;IFNB1;IFNL1;IFNL1-2;IGF2;INHBA;IRX3;JAG1;LBH;LOC112268252;MELTF;MELTF-AS1;MSX1;MYC;NFATC2;NFKBIA;NOCT;NOG;NR1D1;PI16;PRAME;PRAME-2;PTHLH;RCAN1;RGS2;RGS4;RORA;SEMA3B;SEMA3C;SEMA5A;SEMA7A;SEMA7A-2;SNAI2;SOCS1;SPRY2;TOB1;TRIB1;TRPC6;UBASH3B;VEGFC;WNT7A;WNT9A;XDH;ZC3H12A;ZFP36;ZFP36L2
19	GO:0031342	BP	negative regulation of cell killing	19/ 1488	115/ 33331	0.16521739130435	8.0573466807085E-7	3.487680063221E-5	gene-CEACAM1;gene-HLA-A-7;gene-HLA-A-8;gene-HLA-B;gene-HLA-B-2;gene-HLA-B-4;gene-HLA-B-5;gene-HLA-B-6;gene-HLA-F-2;gene-HLA-F-3;gene-HLA-F-4;gene-HLA-F-5;gene-HLA-F-7;gene-IL7R;gene-KRT6A;gene-KRT6B;gene-KRT6C;gene-LOC112268252;gene-SERPINB4	CEACAM1;HLA-A;HLA-A;HLA-B;HLA-B;HLA-B;HLA-B;HLA-B;HLA-F;HLA-F;HLA-F;HLA-F;HLA-F;IL7R;KRT6A;KRT6B;KRT6C;LOC112268252;SERPINB4
54	GO:0072507	BP	divalent inorganic cation homeostasis	54/ 1488	588/ 33331	0.091836734693878	8.191142822464E-7	3.5257839449589E-5	gene-ABL2;gene-ACKR3;gene-ACKR4P1;gene-ADM;gene-APOE;gene-ATP1A2;gene-ATP1B1;gene-ATP2B1;gene-BBC3;gene-C1QTNF1;gene-C5AR1;gene-CCL28;gene-CCL5-2;gene-CD24;gene-CD55;gene-CEMIP;gene-CNGB1;gene-CXCL10;gene-CXCL11;gene-CXCR4;gene-CYP27B1;gene-DDIT3;gene-EDN1;gene-EDN2;gene-F2RL1;gene-FFAR1;gene-GALR2;gene-GJA1;gene-IBTK;gene-IBTK-2;gene-ITPR1;gene-KCNK3;gene-LOC105375061;gene-MT1F;gene-MT1X;gene-MT…	ABL2;ACKR3;ACKR4P1;ADM;APOE;ATP1A2;ATP1B1;ATP2B1;BBC3;C1QTNF1;C5AR1;CCL28;CCL5;CD24;CD55;CEMIP;CNGB1;CXCL10;CXCL11;CXCR4;CYP27B1;DDIT3;EDN1;EDN2;F2RL1;FFAR1;GALR2;GJA1;IBTK;IBTK;ITPR1;KCNK3;LOC105375061;MT1F;MT1X;MT2A;NALF1;NALF2;NMB;NMB;PTGER4;RYR2;S1PR1;SAA1;SAA1-2;SAA2;SLC1A1;SLC30A1;STC1;STC2;TRPC1;TRPC4;TRPC6;TRPV3
17	GO:0022600	BP	digestive system process	17/ 1488	94/ 33331	0.18085106382979	8.1928703509856E-7	3.5257839449589E-5	gene-GCNT3;gene-LOC105372815;gene-LOC124909407;gene-MUC13;gene-MUC2;gene-MUC2-2;gene-MUC4;gene-MUC4-2;gene-MUC4-4;gene-MUC4-5;gene-MUC4-6;gene-MUC6;gene-RBP4;gene-SERPINA3;gene-SLC26A7;gene-TFF1;gene-TFF2	GCNT3;LOC105372815;LOC124909407;MUC13;MUC2;MUC2;MUC4;MUC4-2;MUC4-4;MUC4-5;MUC4-6;MUC6;RBP4;SERPINA3;SLC26A7;TFF1;TFF2
38	GO:0003013	BP	circulatory system process	38/ 1488	357/ 33331	0.10644257703081	8.5262505993008E-7	3.6586486314399E-5	gene-ACE2;gene-ADM;gene-ADRB2;gene-AKAP12;gene-APOE;gene-ARHGAP42;gene-ATP1A2;gene-ATP2B1;gene-BMP6;gene-CEACAM1;gene-CXCL10;gene-DLL4;gene-EDN1;gene-EDN2;gene-F2RL1;gene-F5;gene-FABP5P9;gene-GJA1;gene-HEG1;gene-HRH1;gene-HTR7;gene-ICAM1;gene-ITGA1;gene-KLF2;gene-LOC105375061;gene-LOC112268252;gene-MFSD2A;gene-OLR1;gene-PDE2A;gene-PER2;gene-SERPING1;gene-SLC1A1;gene-SLC2A13;gene-SLC2A3;gene-SLC38…	ACE2;ADM;ADRB2;AKAP12;APOE;ARHGAP42;ATP1A2;ATP2B1;BMP6;CEACAM1;CXCL10;DLL4;EDN1;EDN2;F2RL1;F5;FABP5P9;GJA1;HEG1;HRH1;HTR7;ICAM1;ITGA1;KLF2;LOC105375061;LOC112268252;MFSD2A;OLR1;PDE2A;PER2;SERPING1;SLC1A1;SLC2A13;SLC2A3;SLC38A2;SLC7A2;TEK;ZG16B
26	GO:0001959	BP	regulation of cytokine-mediated signaling pathway	26/ 1488	198/ 33331	0.13131313131313	8.9283073823706E-7	3.8201319800016E-5	gene-BIRC3;gene-CARD16;gene-CASP1;gene-CD24;gene-CFLAR;gene-CFLAR-AS1;gene-CXCR4;gene-ECM1;gene-EDN1;gene-F2RL1;gene-IFNGR1;gene-IL1R1;gene-IL1R2;gene-IL1RN;gene-IL36RN;gene-IRAK3;gene-IRF7-2;gene-ISG15;gene-LIFR;gene-OAS3;gene-SLIT3;gene-SOCS1;gene-SOCS3;gene-SPHK1;gene-TRAF1;gene-USP18	BIRC3;CARD16;CASP1;CD24;CFLAR;CFLAR-AS1;CXCR4;ECM1;EDN1;F2RL1;IFNGR1;IL1R1;IL1R2;IL1RN;IL36RN;IRAK3;IRF7;ISG15;LIFR;OAS3;SLIT3;SOCS1;SOCS3;SPHK1;TRAF1;USP18
7	GO:0034111	BP	negative regulation of homotypic cell-cell adhesion	7/ 1488	14/ 33331	0.5	9.0701745270187E-7	3.8696804943289E-5	gene-ADAMTS18;gene-C1QTNF1;gene-CEACAM1;gene-LOC112268252;gene-PRKG1;gene-SERPINE2;gene-UBASH3B	ADAMTS18;C1QTNF1;CEACAM1;LOC112268252;PRKG1;SERPINE2;UBASH3B
76	GO:0002683	BP	negative regulation of immune system process	76/ 1488	949/ 33331	0.080084299262381	9.2326967586234E-7	3.917911471037E-5	gene-ACOD1;gene-ADM;gene-ADM2;gene-ADRB2;gene-ADTRP;gene-AHR;gene-APOD;gene-ARG2;gene-BST2;gene-C4BPB;gene-CCL28;gene-CCN3;gene-CD22;gene-CD274;gene-CD55;gene-CD68;gene-CEACAM1;gene-DUSP1;gene-FBN1;gene-FSTL3;gene-GBP1;gene-GCSAM;gene-GGT8P;gene-GLP2R;gene-GPR176;gene-HLA-A-7;gene-HLA-A-8;gene-HLA-B;gene-HLA-B-2;gene-HLA-B-4;gene-HLA-B-5;gene-HLA-B-6;gene-HLA-DOB-2;gene-HLA-DOB-6;gene-HLA-F-2;gen…	ACOD1;ADM;ADM2;ADRB2;ADTRP;AHR;APOD;ARG2;BST2;C4BPB;CCL28;CCN3;CD22;CD274;CD55;CD68;CEACAM1;DUSP1;FBN1;FSTL3;GBP1;GCSAM;GGT8P;GLP2R;GPR176;HLA-A;HLA-A;HLA-B;HLA-B;HLA-B;HLA-B;HLA-B;HLA-DOB;HLA-DOB;HLA-F;HLA-F;HLA-F;HLA-F;HLA-F;HTR7;IDO1;IFNB1;IFNL1;IFNL1-2;IL13RA2;IL1RL1;IL31RA;IL7R;INHBA;IRAK3;ISG15;KITLG;LHB;LOC112268252;LPXN;MICB;MICOS10-NBL1;MYC;NR1D1;OAS3;PAG1;PRNP;PTGER4;PTHLH;RIOK3;SDC4;SE…
19	GO:1990266	BP	neutrophil migration	19/ 1488	116/ 33331	0.16379310344828	9.2360006389368E-7	3.917911471037E-5	gene-C5AR1;gene-CCL20;gene-CCL26;gene-CCL3L1;gene-CXCL1;gene-CXCL10;gene-CXCL11;gene-CXCL2;gene-CXCL3;gene-CXCL5;gene-CXCL6;gene-CXCL8;gene-EDN2;gene-ITGA1;gene-LOC100288929;gene-S100A9;gene-SAA1;gene-SAA1-2;gene-SAA2	C5AR1;CCL20;CCL26;CCL3L1;CXCL1;CXCL10;CXCL11;CXCL2;CXCL3;CXCL5;CXCL6;CXCL8;EDN2;ITGA1;LOC100288929;S100A9;SAA1;SAA1-2;SAA2
15	GO:0030500	BP	regulation of bone mineralization	15/ 1488	75/ 33331	0.2	9.4846897274611E-7	4.0108400174189E-5	gene-ADRB2;gene-ATP2B1;gene-BMP2;gene-BMP6;gene-CCN1;gene-CYP27B1;gene-DDR2;gene-ECM1;gene-ENPP1;gene-FBN2;gene-ISG15;gene-MATN1-AS1;gene-S1PR1;gene-SGMS2;gene-SRGN	ADRB2;ATP2B1;BMP2;BMP6;CCN1;CYP27B1;DDR2;ECM1;ENPP1;FBN2;ISG15;MATN1-AS1;S1PR1;SGMS2;SRGN
23	GO:0051384	BP	response to glucocorticoid	23/ 1488	162/ 33331	0.14197530864198	9.5361118485139E-7	4.0108400174189E-5	gene-ADM;gene-BMP6;gene-CASP9;gene-CDKN1A;gene-CFLAR;gene-CFLAR-AS1;gene-DUSP1;gene-FBXO32;gene-FOS;gene-FOSB;gene-FOSL1;gene-FOXO1;gene-GJB2;gene-ICAM1;gene-IL1RN;gene-MAOB;gene-PAPPA;gene-PCK1;gene-SLIT3;gene-STC1;gene-USP8P1;gene-USP8P1-4;gene-ZFP36L2	ADM;BMP6;CASP9;CDKN1A;CFLAR;CFLAR-AS1;DUSP1;FBXO32;FOS;FOSB;FOSL1;FOXO1;GJB2;ICAM1;IL1RN;MAOB;PAPPA;PCK1;SLIT3;STC1;USP8P1;USP8P1;ZFP36L2
23	GO:0010469	BP	regulation of signaling receptor activity	23/ 1488	162/ 33331	0.14197530864198	9.5361118485139E-7	4.0108400174189E-5	gene-ACE2;gene-ADRB2;gene-AREG;gene-BTC;gene-CNIH2;gene-EDN1;gene-EGF;gene-EREG;gene-GPRC5A;gene-HBEGF;gene-MUC4;gene-MUC4-2;gene-MUC4-4;gene-MUC4-5;gene-MUC4-6;gene-NEURL1;gene-NOG;gene-PDE4D;gene-PPP2R5B;gene-RELN;gene-SERPINE1;gene-TGFA;gene-ZP3	ACE2;ADRB2;AREG;BTC;CNIH2;EDN1;EGF;EREG;GPRC5A;HBEGF;MUC4;MUC4-2;MUC4-4;MUC4-5;MUC4-6;NEURL1;NOG;PDE4D;PPP2R5B;RELN;SERPINE1;TGFA;ZP3
17	GO:0007565	BP	female pregnancy	17/ 1488	95/ 33331	0.17894736842105	9.5665791596241E-7	4.0122881577101E-5	gene-ADM;gene-COL16A1;gene-ENDOU;gene-ETS1;gene-FOS;gene-FOSB;gene-FOSL1;gene-IDO1;gene-ITGA2;gene-NAMPTP1;gene-PAPPA;gene-PSG10P;gene-PSG3;gene-PSG9;gene-PTHLH;gene-SLC38A2;gene-THBD	ADM;COL16A1;ENDOU;ETS1;FOS;FOSB;FOSL1;IDO1;ITGA2;NAMPTP1;PAPPA;PSG10P;PSG3;PSG9;PTHLH;SLC38A2;THBD
57	GO:0010817	BP	regulation of hormone levels	57/ 1488	642/ 33331	0.088785046728972	9.6033051104009E-7	4.0163456612429E-5	gene-ABCA12;gene-ACE2;gene-ACVR1C;gene-ADM;gene-BMP2;gene-BMP6;gene-C1QTNF1;gene-CCN3;gene-CGB1;gene-CGB5;gene-CGB7;gene-CGB8;gene-CLTRN;gene-CYP11A1-2;gene-CYP27B1;gene-CYP3A5;gene-DIO2;gene-DIO3;gene-EDN1;gene-EGR1;gene-ESR1;gene-FFAR1;gene-FOXD1;gene-GJA1;gene-HSD17B14;gene-HSD17B2;gene-ICA1;gene-IL11;gene-IL1B;gene-IL1RN;gene-INHBA;gene-IRS2;gene-LHB;gene-LIF;gene-LOC100652768;gene-LOC1053767…	ABCA12;ACE2;ACVR1C;ADM;BMP2;BMP6;C1QTNF1;CCN3;CGB1;CGB5;CGB7;CGB8;CLTRN;CYP11A1;CYP27B1;CYP3A5;DIO2;DIO3;EDN1;EGR1;ESR1;FFAR1;FOXD1;GJA1;HSD17B14;HSD17B2;ICA1;IL11;IL1B;IL1RN;INHBA;IRS2;LHB;LIF;LOC100652768;LOC105376767;LRAT;NGF;NKX3-1;NMB;NMB;NR1D1;PAX8;PER2;PIM3;PPARGC1A;RBP4;REN;RIPPLY2-CYB5R4;SCG5;SCG5;SCG5;SHH;SNAP25;STC2;SYTL4;TIPARP
73	GO:0045055	BP	regulated exocytosis	73/ 1488	897/ 33331	0.081382385730212	9.9042164098043E-7	4.1305590178754E-5	gene-ABCA12;gene-ATAD3B;gene-BLOC1S5-TXNDC5;gene-BST2;gene-C3;gene-C5AR1;gene-CD55;gene-CD68;gene-CEACAM1;gene-CEACAM3;gene-CLTRN;gene-CTSS;gene-CXCL1;gene-CXCL2;gene-DOC2A;gene-DOCK2;gene-ECM1;gene-EGF;gene-F5;gene-FABP5P9;gene-FOLR3;gene-FOLR3P1;gene-GLIPR1;gene-HLA-B;gene-HLA-B-2;gene-HLA-B-4;gene-HLA-B-5;gene-HLA-B-6;gene-HLA-C;gene-HLA-C-5;gene-HLA-H;gene-HSPA6;gene-IGF2;gene-ITGAM;gene-LCN2…	ABCA12;ATAD3B;BLOC1S5-TXNDC5;BST2;C3;C5AR1;CD55;CD68;CEACAM1;CEACAM3;CLTRN;CTSS;CXCL1;CXCL2;DOC2A;DOCK2;ECM1;EGF;F5;FABP5P9;FOLR3;FOLR3P1;GLIPR1;HLA-B;HLA-B;HLA-B;HLA-B;HLA-B;HLA-C;HLA-C;HLA-H;HSPA6;IGF2;ITGAM;LCN2;LOC112268252;LOC124904000;LRG1;NEU1;NEU1;NR4A3;OLR1;PLAUR;PROS1;PTX3;RHOF;S100A9;S100P;SELL;SERPINA1;SERPINA1;SERPINA3;SERPINB3;SERPINB4;SERPINE1;SERPING1;SIRPB1;SLC2A3;SNAP25;SRGN;STO…
18	GO:0048640	BP	negative regulation of developmental growth	18/ 1488	107/ 33331	0.16822429906542	1.1881775044048E-6	4.9414205624366E-5	gene-ADRB2;gene-CDKN1A;gene-CITED2;gene-FGF13;gene-GDF15;gene-GJA1;gene-NOG;gene-PI16;gene-RBP4;gene-RGS2;gene-RGS4;gene-SAV1;gene-SEMA3B;gene-SEMA3C;gene-SEMA5A;gene-SEMA7A;gene-SEMA7A-2;gene-SOCS2	ADRB2;CDKN1A;CITED2;FGF13;GDF15;GJA1;NOG;PI16;RBP4;RGS2;RGS4;SAV1;SEMA3B;SEMA3C;SEMA5A;SEMA7A;SEMA7A-2;SOCS2
8	GO:1903055	BP	positive regulation of extracellular matrix organization	8/ 1488	20/ 33331	0.4	1.2054600140951E-6	4.9992918517513E-5	gene-BMP2;gene-CFLAR;gene-CFLAR-AS1;gene-DDR2;gene-MELTF;gene-MELTF-AS1;gene-PHLDB2;gene-RGCC	BMP2;CFLAR;CFLAR-AS1;DDR2;MELTF;MELTF-AS1;PHLDB2;RGCC
28	GO:0002832	BP	negative regulation of response to biotic stimulus	28/ 1488	227/ 33331	0.12334801762115	1.2389761834547E-6	5.1162030914489E-5	gene-ACOD1;gene-AHR;gene-ARG2;gene-CARD16;gene-CEACAM1;gene-HLA-A-7;gene-HLA-A-8;gene-HLA-B;gene-HLA-B-2;gene-HLA-B-4;gene-HLA-B-5;gene-HLA-B-6;gene-HLA-F-2;gene-HLA-F-3;gene-HLA-F-4;gene-HLA-F-5;gene-HLA-F-7;gene-IRAK3;gene-ISG15;gene-LOC112268252;gene-MICB-5;gene-OAS3;gene-RIOK3;gene-SERPINB4;gene-SERPING1;gene-TNFAIP3;gene-TRIB1;gene-USP18	ACOD1;AHR;ARG2;CARD16;CEACAM1;HLA-A;HLA-A;HLA-B;HLA-B;HLA-B;HLA-B;HLA-B;HLA-F;HLA-F;HLA-F;HLA-F;HLA-F;IRAK3;ISG15;LOC112268252;MICB;OAS3;RIOK3;SERPINB4;SERPING1;TNFAIP3;TRIB1;USP18
48	GO:0033674	BP	positive regulation of kinase activity	48/ 1488	509/ 33331	0.094302554027505	1.2405422731337E-6	5.1162030914489E-5	gene-ADRB2;gene-ANG;gene-AREG;gene-BDNF;gene-BTC;gene-CCN1;gene-CCND2;gene-CD24;gene-CEMIP;gene-DDR2;gene-DKK1;gene-EDN1;gene-EEF1A2;gene-EGF;gene-EGR1;gene-ERBB4;gene-EREG;gene-FBN1;gene-FGF1;gene-FGFR4;gene-HBEGF;gene-IGF1R;gene-IL1B;gene-IL23A;gene-IL6R;gene-ITGB3;gene-KITLG;gene-LOC105375061;gene-LOC124903287;gene-MAP2K3;gene-MRNIP-2;gene-NEDD9;gene-NEURL1;gene-PRNP;gene-RASSF2;gene-RELN;gene…	ADRB2;ANG;AREG;BDNF;BTC;CCN1;CCND2;CD24;CEMIP;DDR2;DKK1;EDN1;EEF1A2;EGF;EGR1;ERBB4;EREG;FBN1;FGF1;FGFR4;HBEGF;IGF1R;IL1B;IL23A;IL6R;ITGB3;KITLG;LOC105375061;LOC124903287;MAP2K3;MRNIP;NEDD9;NEURL1;PRNP;RASSF2;RELN;RGCC;ROS1;SDC4;SLC1A1;TCIM;TEK;TGFA;TNF;TNFRSF10B;VEGFA;VEGFC;VLDLR
14	GO:0002724	BP	regulation of T cell cytokine production	14/ 1488	67/ 33331	0.2089552238806	1.2467263963715E-6	5.1274644894537E-5	gene-CD55;gene-HLA-A-7;gene-HLA-A-8;gene-HLA-F-2;gene-HLA-F-3;gene-HLA-F-4;gene-HLA-F-5;gene-HLA-F-7;gene-IFNB1;gene-IL18R1;gene-IL1B;gene-IL1R1;gene-NLRP3;gene-RSAD2	CD55;HLA-A;HLA-A;HLA-F;HLA-F;HLA-F;HLA-F;HLA-F;IFNB1;IL18R1;IL1B;IL1R1;NLRP3;RSAD2
50	GO:0055074	BP	calcium ion homeostasis	50/ 1488	538/ 33331	0.092936802973978	1.3394139272804E-6	5.4934471210863E-5	gene-ABL2;gene-ACKR3;gene-ACKR4P1;gene-ADM;gene-APOE;gene-ATP1A2;gene-ATP1B1;gene-ATP2B1;gene-BBC3;gene-C1QTNF1;gene-C5AR1;gene-CCL28;gene-CCL5-2;gene-CD24;gene-CD55;gene-CEMIP;gene-CNGB1;gene-CXCL10;gene-CXCL11;gene-CXCR4;gene-CYP27B1;gene-DDIT3;gene-EDN1;gene-EDN2;gene-F2RL1;gene-FFAR1;gene-GALR2;gene-GJA1;gene-IBTK;gene-IBTK-2;gene-ITPR1;gene-KCNK3;gene-LOC105375061;gene-NALF1;gene-NALF2;gene-…	ABL2;ACKR3;ACKR4P1;ADM;APOE;ATP1A2;ATP1B1;ATP2B1;BBC3;C1QTNF1;C5AR1;CCL28;CCL5;CD24;CD55;CEMIP;CNGB1;CXCL10;CXCL11;CXCR4;CYP27B1;DDIT3;EDN1;EDN2;F2RL1;FFAR1;GALR2;GJA1;IBTK;IBTK;ITPR1;KCNK3;LOC105375061;NALF1;NALF2;NMB;NMB;PTGER4;RYR2;S1PR1;SAA1;SAA1-2;SAA2;SLC30A1;STC1;STC2;TRPC1;TRPC4;TRPC6;TRPV3
15	GO:0002526	BP	acute inflammatory response	15/ 1488	77/ 33331	0.19480519480519	1.3496363443632E-6	5.5201241886391E-5	gene-ICAM1;gene-IL1A;gene-IL1B;gene-IL1RN;gene-IL31RA;gene-IL6;gene-IL6R;gene-SAA1;gene-SAA1-2;gene-SAA2;gene-SERPINA1;gene-SERPINA1-2;gene-SERPINA3;gene-TREM1;gene-VNN1	ICAM1;IL1A;IL1B;IL1RN;IL31RA;IL6;IL6R;SAA1;SAA1-2;SAA2;SERPINA1;SERPINA1;SERPINA3;TREM1;VNN1
19	GO:0071347	BP	cellular response to interleukin-1	19/ 1488	119/ 33331	0.15966386554622	1.3774309327798E-6	5.6156238405786E-5	gene-ACOD1;gene-ADAMTS12;gene-AKAP12;gene-ANKRD1;gene-CCL20;gene-CCL26;gene-CCL3L1;gene-CXCL8;gene-GBP1;gene-GBP2;gene-HAS2;gene-ICAM1;gene-KLF2;gene-NKX3-1;gene-NR1D1;gene-PCK1;gene-RORA;gene-SOX9;gene-ZC3H12A	ACOD1;ADAMTS12;AKAP12;ANKRD1;CCL20;CCL26;CCL3L1;CXCL8;GBP1;GBP2;HAS2;ICAM1;KLF2;NKX3-1;NR1D1;PCK1;RORA;SOX9;ZC3H12A
25	GO:0030595	BP	leukocyte chemotaxis	25/ 1488	190/ 33331	0.13157894736842	1.3843324076593E-6	5.6156238405786E-5	gene-C5AR1;gene-CCL20;gene-CCL26;gene-CCL3L1;gene-CXCL1;gene-CXCL10;gene-CXCL11;gene-CXCL17;gene-CXCL2;gene-CXCL3;gene-CXCL5;gene-CXCL6;gene-CXCL8;gene-CXCR4;gene-EDN2;gene-HRH1;gene-IL6R;gene-ITGA1;gene-LOC100288929;gene-S100A9;gene-S1PR1;gene-SAA1;gene-SAA1-2;gene-SAA2;gene-VEGFA	C5AR1;CCL20;CCL26;CCL3L1;CXCL1;CXCL10;CXCL11;CXCL17;CXCL2;CXCL3;CXCL5;CXCL6;CXCL8;CXCR4;EDN2;HRH1;IL6R;ITGA1;LOC100288929;S100A9;S1PR1;SAA1;SAA1-2;SAA2;VEGFA
25	GO:0010594	BP	regulation of endothelial cell migration	25/ 1488	190/ 33331	0.13157894736842	1.3843324076593E-6	5.6156238405786E-5	gene-ADAMTS9;gene-ANGPT4;gene-BMPER;gene-CEACAM1;gene-DLL4;gene-EGF;gene-ETS1;gene-FGF1;gene-GADD45A;gene-HDAC5;gene-JCAD;gene-LOC112268252;gene-MAP2K3;gene-NUS1P1;gene-PTGS2;gene-RGCC;gene-RHOB;gene-SEMA5A;gene-STAT5A;gene-STC1;gene-TEK;gene-THBS1;gene-VEGFC;gene-WNT7A;gene-ZC3H12A	ADAMTS9;ANGPT4;BMPER;CEACAM1;DLL4;EGF;ETS1;FGF1;GADD45A;HDAC5;JCAD;LOC112268252;MAP2K3;NUS1P1;PTGS2;RGCC;RHOB;SEMA5A;STAT5A;STC1;TEK;THBS1;VEGFC;WNT7A;ZC3H12A
133	GO:0010557	BP	positive regulation of macromolecule biosynthetic process	133/ 1488	1954/ 33331	0.068065506653019	1.4048533082664E-6	5.6833398004988E-5	gene-ADRB2;gene-AHR;gene-AKAP12;gene-ARID3A;gene-ARID3B;gene-ARNT2;gene-ATF3;gene-BAMBI;gene-BMP2;gene-BMP6;gene-BNC1;gene-CCN1;gene-CITED2;gene-COL1A1;gene-CREB3L3;gene-CREB5;gene-CREM;gene-CSF3;gene-CSRNP1;gene-CXCL10;gene-DAB2;gene-DDIT3;gene-DHX36-2;gene-DPF3;gene-DRAP1;gene-EDN1;gene-EGF;gene-EGR1;gene-EGR4;gene-EIF5A2;gene-EN1;gene-ERBB4;gene-EREG;gene-ESR1;gene-ETS1;gene-F2RL1;gene-FGF1;ge…	ADRB2;AHR;AKAP12;ARID3A;ARID3B;ARNT2;ATF3;BAMBI;BMP2;BMP6;BNC1;CCN1;CITED2;COL1A1;CREB3L3;CREB5;CREM;CSF3;CSRNP1;CXCL10;DAB2;DDIT3;DHX36;DPF3;DRAP1;EDN1;EGF;EGR1;EGR4;EIF5A2;EN1;ERBB4;EREG;ESR1;ETS1;F2RL1;FGF1;FGFR4;FOS;FOSL1;FOSL2;FOXO1;FSTL3;GALR2;GATA4;GATA6;HAS2;HDAC5;HIVEP1;HMGB2P1;IFNB1;IFNL1;IFNL1-2;IGF2;IL11;IL1A;IL1B;IL23A;IL31RA;INHBA;IRF6;IRF7;IRS2;IRX3;ITGA2;JAG1;JUN;JUNB;JUND;KDM6B;K…
18	GO:0014066	BP	regulation of phosphatidylinositol 3-kinase signaling	18/ 1488	109/ 33331	0.1651376146789	1.5694867009028E-6	6.3149509615999E-5	gene-CEACAM1;gene-CSF3;gene-EGF;gene-ERBB4;gene-F2RL1;gene-IER3-4;gene-IER3-5;gene-IER3-6;gene-IGF1R;gene-IRS2;gene-LOC112268252;gene-NEDD4;gene-NKX3-1;gene-PIK3AP1;gene-PPP2R5B;gene-RELN;gene-SERPINE2;gene-TEK	CEACAM1;CSF3;EGF;ERBB4;F2RL1;IER3;IER3;IER3;IGF1R;IRS2;LOC112268252;NEDD4;NKX3-1;PIK3AP1;PPP2R5B;RELN;SERPINE2;TEK
29	GO:1901654	BP	response to ketone	29/ 1488	243/ 33331	0.11934156378601	1.5905400476692E-6	6.382364348039E-5	gene-ABHD2;gene-ACOD1;gene-AHR;gene-CASP9;gene-CATSPER1;gene-CDKN1A;gene-CFLAR;gene-CFLAR-AS1;gene-DUSP1;gene-FBXO32;gene-FOS;gene-FOSB;gene-FOSL1;gene-FOXO1;gene-GJB2;gene-GNAI1;gene-ICAM1;gene-KLF2;gene-KLF4;gene-MAOB;gene-NKX3-1;gene-PCK1;gene-PRKAA2;gene-PTGER4;gene-SGK1;gene-SLIT3;gene-TXNIP;gene-USP8P1;gene-USP8P1-4	ABHD2;ACOD1;AHR;CASP9;CATSPER1;CDKN1A;CFLAR;CFLAR-AS1;DUSP1;FBXO32;FOS;FOSB;FOSL1;FOXO1;GJB2;GNAI1;ICAM1;KLF2;KLF4;MAOB;NKX3-1;PCK1;PRKAA2;PTGER4;SGK1;SLIT3;TXNIP;USP8P1;USP8P1
43	GO:0019216	BP	regulation of lipid metabolic process	43/ 1488	435/ 33331	0.098850574712644	1.6011213953339E-6	6.395545599583E-5	gene-AADAC;gene-ABCB11;gene-ADM;gene-APOD;gene-APOE;gene-BMP2;gene-BMP6;gene-C3;gene-CCN1;gene-CEACAM1;gene-CYP27B1;gene-DAGLB;gene-DGAT2;gene-EEF1A2;gene-EGR1;gene-ERBB4;gene-FABP3;gene-FABP5P9;gene-FGF1;gene-FGFR4;gene-IDI2-AS1;gene-IL1B;gene-IRS2;gene-LOC102724428;gene-LOC112268252;gene-MBOAT7-3;gene-MFSD2A;gene-NR1D1;gene-NR1D2;gene-NR4A3;gene-PCK1;gene-PDK4;gene-PRKAA2;gene-PRKAB2;gene-PTGS2…	AADAC;ABCB11;ADM;APOD;APOE;BMP2;BMP6;C3;CCN1;CEACAM1;CYP27B1;DAGLB;DGAT2;EEF1A2;EGR1;ERBB4;FABP3;FABP5P9;FGF1;FGFR4;IDI2-AS1;IL1B;IRS2;LOC102724428;LOC112268252;MBOAT7-3;MFSD2A;NR1D1;NR1D2;NR4A3;PCK1;PDK4;PRKAA2;PRKAB2;PTGS2;RORA;SERPINA3;SIK1;SNAI2;SPHK1;TEK;UGT1A6;ZBTB20
15	GO:0070098	BP	chemokine-mediated signaling pathway	15/ 1488	78/ 33331	0.19230769230769	1.6024401987236E-6	6.395545599583E-5	gene-ACKR3;gene-CCL20;gene-CCL26;gene-CCL3L1;gene-CXCL1;gene-CXCL10;gene-CXCL11;gene-CXCL2;gene-CXCL3;gene-CXCL5;gene-CXCL6;gene-CXCL8;gene-CXCR4;gene-OXSR1;gene-TFF2	ACKR3;CCL20;CCL26;CCL3L1;CXCL1;CXCL10;CXCL11;CXCL2;CXCL3;CXCL5;CXCL6;CXCL8;CXCR4;OXSR1;TFF2
37	GO:1902105	BP	regulation of leukocyte differentiation	37/ 1488	353/ 33331	0.10481586402266	1.6521136577693E-6	6.5585378280484E-5	gene-CD83;gene-CEACAM1;gene-EGR3;gene-FBN1;gene-FOS;gene-FSTL3;gene-HLA-B;gene-HLA-B-2;gene-HLA-B-4;gene-HLA-B-5;gene-HLA-B-6;gene-IFNB1;gene-IFNL1;gene-IFNL1-2;gene-IL23A;gene-IL7R;gene-INHBA;gene-IRF7-2;gene-KITLG;gene-LIF;gene-LOC112268252;gene-MITF;gene-MYC;gene-NFATC2;gene-NFKBIZ;gene-NLRP3;gene-PCID2;gene-PCK1;gene-PRDM1;gene-RASSF2;gene-SH3RF1;gene-SOCS1;gene-TRIB1;gene-UBASH3B;gene-VNN1;g…	CD83;CEACAM1;EGR3;FBN1;FOS;FSTL3;HLA-B;HLA-B;HLA-B;HLA-B;HLA-B;IFNB1;IFNL1;IFNL1-2;IL23A;IL7R;INHBA;IRF7;KITLG;LIF;LOC112268252;MITF;MYC;NFATC2;NFKBIZ;NLRP3;PCID2;PCK1;PRDM1;RASSF2;SH3RF1;SOCS1;TRIB1;UBASH3B;VNN1;ZC3H12A;ZFP36L2
82	GO:0010942	BP	positive regulation of cell death	82/ 1488	1064/ 33331	0.077067669172932	1.6589821479608E-6	6.5682421202065E-5	gene-ACVR1C;gene-ADAMTSL4;gene-ADM;gene-AKAP12;gene-ANKRD1;gene-ARHGEF26;gene-ARHGEF26-2;gene-ATF3;gene-BBC3;gene-BMP2;gene-BTG1;gene-CASP9;gene-CCN1;gene-CCN2;gene-CD274;gene-CDKN1A;gene-DDIT3;gene-DKK1;gene-DLC1;gene-DLC1-2;gene-DUSP1;gene-EEF1A2;gene-EGR1;gene-F2RL1;gene-FOS;gene-FOSL1;gene-FOXO1;gene-G0S2;gene-GADD45A;gene-ICAM1;gene-IDO1;gene-IFNB1;gene-IGFBP3;gene-IL12A;gene-INHBA;gene-ITGA…	ACVR1C;ADAMTSL4;ADM;AKAP12;ANKRD1;ARHGEF26;ARHGEF26-2;ATF3;BBC3;BMP2;BTG1;CASP9;CCN1;CCN2;CD274;CDKN1A;DDIT3;DKK1;DLC1;DLC1;DUSP1;EEF1A2;EGR1;F2RL1;FOS;FOSL1;FOXO1;G0S2;GADD45A;ICAM1;IDO1;IFNB1;IGFBP3;IL12A;INHBA;ITGA1;ITGAM;JUN;KLF11;LATS2;LINC02334;LINC02930;LOC102724428;LOC105369313;LOC105370413;LOC105372773;LOC105376214;LOC124900513;LOC124900691;LOC124900817;LOC124901040;LOC124901314;LOC12490…
32	GO:0019730	BP	antimicrobial humoral response	32/ 1488	284/ 33331	0.11267605633803	1.6707831347487E-6	6.5973715961738E-5	gene-ADM;gene-ANG;gene-B2M;gene-BPIFA2;gene-CCL20;gene-CCL28;gene-CXCL1;gene-CXCL10;gene-CXCL11;gene-CXCL2;gene-CXCL3;gene-CXCL5;gene-CXCL6;gene-CXCL8;gene-DEFB1-2;gene-DEFB4A;gene-DEFB4A-2;gene-DEFB4B-3;gene-DMBT1;gene-HLA-A-7;gene-HLA-A-8;gene-IL36RN;gene-KRT6A;gene-KRT6B;gene-KRT6C;gene-LCN2;gene-LOC101929863;gene-PI3;gene-RNASE7;gene-S100A9;gene-SEMG1;gene-WFDC2	ADM;ANG;B2M;BPIFA2;CCL20;CCL28;CXCL1;CXCL10;CXCL11;CXCL2;CXCL3;CXCL5;CXCL6;CXCL8;DEFB1;DEFB4A;DEFB4A-2;DEFB4B;DMBT1;HLA-A;HLA-A;IL36RN;KRT6A;KRT6B;KRT6C;LCN2;LOC101929863;PI3;RNASE7;S100A9;SEMG1;WFDC2
62	GO:0050727	BP	regulation of inflammatory response	62/ 1488	728/ 33331	0.085164835164835	1.6912796058555E-6	6.6513101492463E-5	gene-ACE2;gene-ACOD1;gene-ADAMTS12;gene-ADM;gene-ADM2;gene-ADRB2;gene-APOE;gene-BIRC3;gene-C3;gene-CASP1;gene-CCN3;gene-CREB3L3;gene-CXCL17;gene-DAGLB;gene-DNASE1L3;gene-ESR1;gene-ETS1;gene-GGT8P;gene-GLP2R;gene-GPR176;gene-HTR7;gene-IDO1;gene-IL1B;gene-IL1R1;gene-IL1RL1;gene-IL23A;gene-ITGA2;gene-LACC1;gene-LHB;gene-LOC124903631;gene-MMP3;gene-NFKBIA;gene-NFKBIZ;gene-NLRP3;gene-NR1D1;gene-NR1D2;…	ACE2;ACOD1;ADAMTS12;ADM;ADM2;ADRB2;APOE;BIRC3;C3;CASP1;CCN3;CREB3L3;CXCL17;DAGLB;DNASE1L3;ESR1;ETS1;GGT8P;GLP2R;GPR176;HTR7;IDO1;IL1B;IL1R1;IL1RL1;IL23A;ITGA2;LACC1;LHB;LOC124903631;MMP3;NFKBIA;NFKBIZ;NLRP3;NR1D1;NR1D2;OSMR;PDE2A;PIK3AP1;PTGER4;PTGS2;PTHLH;RORA;S100A9;SAA1;SAA1-2;SAA2;SBNO2;SBNO2-2;SELENOS;SEMA7A;SEMA7A-2;SERPINE1;SLC7A2;SOCS3;SPHK1;SYT11;TEK;TNIP1;USP18;ZFP36;ZP3
41	GO:0048729	BP	tissue morphogenesis	41/ 1488	411/ 33331	0.099756690997567	1.693402866852E-6	6.6513101492463E-5	gene-ADAMTS16;gene-ADM;gene-ANKRD1;gene-BMP2;gene-CITED2;gene-CXCR4;gene-DLL4;gene-EDN1;gene-EGF;gene-ESR1;gene-FAT4;gene-FOXD1;gene-GATA4-2;gene-GCNT3;gene-HEG1;gene-JAG1;gene-KRT16;gene-KRT16P2;gene-KRT6A;gene-KRT6B;gene-KRT6C;gene-LAMA1;gene-LAMA3;gene-MATN1-AS1;gene-MSX1;gene-MTSS1-2;gene-MYC;gene-MYLK;gene-NKX3-1;gene-NOG;gene-PAX8;gene-RHOB;gene-RYR2;gene-SEMA3C;gene-SERPINB5;gene-SNAI2;gen…	ADAMTS16;ADM;ANKRD1;BMP2;CITED2;CXCR4;DLL4;EDN1;EGF;ESR1;FAT4;FOXD1;GATA4;GCNT3;HEG1;JAG1;KRT16;KRT16P2;KRT6A;KRT6B;KRT6C;LAMA1;LAMA3;MATN1-AS1;MSX1;MTSS1;MYC;MYLK;NKX3-1;NOG;PAX8;RHOB;RYR2;SEMA3C;SERPINB5;SNAI2;SOCS3;SOX9;TBX18;VEGFC;WNK4
69	GO:0002694	BP	regulation of leukocyte activation	69/ 1488	845/ 33331	0.081656804733728	1.7338051665237E-6	6.7920330626327E-5	gene-AHR;gene-ARG2;gene-CD22;gene-CD24;gene-CD274;gene-CD55;gene-CD83;gene-CDKN1A;gene-CEACAM1;gene-CLCF1;gene-EBI3;gene-EGR3;gene-F2RL1;gene-GAB2;gene-HLA-A-7;gene-HLA-A-8;gene-HLA-F-2;gene-HLA-F-3;gene-HLA-F-4;gene-HLA-F-5;gene-HLA-F-7;gene-IDO1;gene-IFNB1;gene-IFNL1;gene-IFNL1-2;gene-IGF2;gene-IL12A;gene-IL13RA2;gene-IL1A;gene-IL1B;gene-IL1RL1;gene-IL23A;gene-IL31RA;gene-IL7R;gene-INHBA;gene-I…	AHR;ARG2;CD22;CD24;CD274;CD55;CD83;CDKN1A;CEACAM1;CLCF1;EBI3;EGR3;F2RL1;GAB2;HLA-A;HLA-A;HLA-F;HLA-F;HLA-F;HLA-F;HLA-F;IDO1;IFNB1;IFNL1;IFNL1-2;IGF2;IL12A;IL13RA2;IL1A;IL1B;IL1RL1;IL23A;IL31RA;IL7R;INHBA;IRS2;ITGAM;JUND;KLRC2;LOC100505915;LOC112268252;MAP3K8;NFATC2;NFKBIZ;NLRP3;NR1D1;NR4A3;PAG1;PCID2;PCK1;PLA2G4A;PRDM1;PRNP;RORA;SDC4;SH3RF1;SIRPB1;SLC7A2;SOCS1;SPHK1;SYT11;THBS1;TICAM1;TNFSF13B;TN…
14	GO:0032922	BP	circadian regulation of gene expression	14/ 1488	69/ 33331	0.20289855072464	1.8118755552253E-6	7.079188518008E-5	gene-AHR;gene-BHLHE40;gene-CIART;gene-CSNK1E;gene-EGR1;gene-NAMPTP1;gene-NOCT;gene-NR1D1;gene-PER1;gene-PER2;gene-RELB;gene-RORA;gene-TPTEP2-CSNK1E;gene-USP2	AHR;BHLHE40;CIART;CSNK1E;EGR1;NAMPTP1;NOCT;NR1D1;PER1;PER2;RELB;RORA;TPTEP2-CSNK1E;USP2
43	GO:0010959	BP	regulation of metal ion transport	43/ 1488	442/ 33331	0.097285067873303	2.0621362368331E-6	8.0358364063676E-5	gene-ADRB2;gene-ATP1A2;gene-ATP1B1;gene-ATP2B1;gene-BEST1;gene-CACNB4;gene-CEMIP;gene-CXCL10;gene-CXCL11;gene-CXCR4;gene-EGF;gene-FFAR1;gene-FGF13;gene-GALR2;gene-GEM;gene-GJA1;gene-ICAM1;gene-KCNG1;gene-KCNJ2;gene-LOC102724428;gene-MYLK;gene-NEDD4;gene-NKAIN2;gene-OXSR1;gene-PDE4D;gene-PER1;gene-PLPP4;gene-PRNP;gene-RGS4;gene-RRAD;gene-RYR2;gene-SEMG1;gene-SERPINE2;gene-SIK1;gene-SLC30A1;gene-SL…	ADRB2;ATP1A2;ATP1B1;ATP2B1;BEST1;CACNB4;CEMIP;CXCL10;CXCL11;CXCR4;EGF;FFAR1;FGF13;GALR2;GEM;GJA1;ICAM1;KCNG1;KCNJ2;LOC102724428;MYLK;NEDD4;NKAIN2;OXSR1;PDE4D;PER1;PLPP4;PRNP;RGS4;RRAD;RYR2;SEMG1;SERPINE2;SIK1;SLC30A1;SLC31A2;STC1;STOM;TRPC1;TRPC6;TRPV3;UBASH3B;WNK4
34	GO:0031668	BP	cellular response to extracellular stimulus	34/ 1488	309/ 33331	0.11003236245955	2.0743256425772E-6	8.0621761296713E-5	gene-ATF3;gene-BRSK1;gene-CD68;gene-CDKN1A;gene-COL1A1;gene-CPEB4;gene-CZ1P-ASNS;gene-ELAPOR1;gene-FOS;gene-FOSL1;gene-FOXO1;gene-GABARAPL1;gene-ICAM1;gene-JUN;gene-LOC102724428;gene-LOC124904712;gene-MAPK8;gene-MFSD2A;gene-NAMPTP1;gene-NR4A2;gene-NUAK1;gene-NUAK2;gene-PCK1;gene-PDK4;gene-PHEX;gene-PMAIP1;gene-PRKAA2;gene-RNF152;gene-SESN2;gene-SESN2-2;gene-SIK1;gene-SLC38A2;gene-WNT2B;gene-ZC3H1…	ATF3;BRSK1;CD68;CDKN1A;COL1A1;CPEB4;CZ1P-ASNS;ELAPOR1;FOS;FOSL1;FOXO1;GABARAPL1;ICAM1;JUN;LOC102724428;LOC124904712;MAPK8;MFSD2A;NAMPTP1;NR4A2;NUAK1;NUAK2;PCK1;PDK4;PHEX;PMAIP1;PRKAA2;RNF152;SESN2;SESN2;SIK1;SLC38A2;WNT2B;ZC3H12A
148	GO:0031226	CC	intrinsic component of plasma membrane	148/ 1488	2222/ 33331	0.066606660666067	9.1852555446618E-7	8.3780095015949E-5	gene-ABCA1;gene-ABCC11;gene-ACKR4P1;gene-ADGRB2;gene-ADGRG7;gene-ADRB2;gene-AQP6;gene-AQP7P1;gene-ATP2B1;gene-C1QTNF1;gene-C5AR1;gene-CD22;gene-CD24;gene-CD83;gene-CEACAM1;gene-CEMIP2;gene-CLCA4;gene-CLEC2B;gene-CNIH2;gene-DCLK1;gene-DDR2;gene-ELAPOR1;gene-ENPP1;gene-ERBB4;gene-EREG;gene-F2RL1;gene-FFAR1;gene-FGFR4;gene-FLRT3;gene-FOLR3;gene-FOLR3P1;gene-GALR2;gene-GJA3;gene-GJB2;gene-GPC4;gene-G…	ABCA1;ABCC11;ACKR4P1;ADGRB2;ADGRG7;ADRB2;AQP6;AQP7P1;ATP2B1;C1QTNF1;C5AR1;CD22;CD24;CD83;CEACAM1;CEMIP2;CLCA4;CLEC2B;CNIH2;DCLK1;DDR2;ELAPOR1;ENPP1;ERBB4;EREG;F2RL1;FFAR1;FGFR4;FLRT3;FOLR3;FOLR3P1;GALR2;GJA3;GJB2;GPC4;GPR176;GPRC5A;GRM7;HAS2;HBEGF;HLA-A;HLA-A;HLA-B;HLA-B;HLA-B;HLA-B;HLA-B;HLA-C;HLA-C;HLA-H;HRH1;HTR7;ICAM1;IFNGR1;IGF1R;IL1R1;IL1RAP;IL2RG;ITGB3;JAG1;KCNJ2;KCNK3;KLRC2;LIFR;LOC102724…
179	GO:1903561	CC	extracellular vesicle	179/ 1488	2796/ 33331	0.064020028612303	9.6450135549497E-7	8.3780095015949E-5	gene-ABCB11;gene-ABCC11;gene-ACE2;gene-ACOT7;gene-ACTBL2;gene-ALDH1L2;gene-ALDH2;gene-AOX1;gene-APOD;gene-ARRDC4;gene-ATP1B1;gene-ATP6V0A4;gene-BLOC1S5-TXNDC5;gene-BPIFA2;gene-BST2;gene-BTG2;gene-C1R;gene-C1R-2;gene-C2-3;gene-C3;gene-C4B_2;gene-CCL28;gene-CD22;gene-CD274;gene-CD55;gene-CEACAM1;gene-CEMIP2;gene-CES3;gene-CFB-2;gene-CFB-3;gene-CFB-5;gene-CFB-7;gene-CLTRN;gene-CPM;gene-CPNE7;gene-CR…	ABCB11;ABCC11;ACE2;ACOT7;ACTBL2;ALDH1L2;ALDH2;AOX1;APOD;ARRDC4;ATP1B1;ATP6V0A4;BLOC1S5-TXNDC5;BPIFA2;BST2;BTG2;C1R;C1R-2;C2;C3;C4B_2;CCL28;CD22;CD274;CD55;CEACAM1;CEMIP2;CES3;CFB;CFB;CFB;CFB;CLTRN;CPM;CPNE7;CREB5;CST4;CST5;CXCR4;DEFB1;DHX36;DMBT1;DNM3;DOCK2;DSG3;ECM1;EGF;ELAPOR1;F5;FABP3;FABP5P9;FAT4;FBLN5;FCGBP;FCGBP;GCNT3;GDF15;GGT8P;GNAI1;GNAL;GNG12-AS1;GPC4;GPR155;GPRC5A;HLA-A;HLA-A;HLA-B;HLA…
179	GO:0065010	CC	extracellular membrane-bounded organelle	179/ 1488	2796/ 33331	0.064020028612303	9.6450135549497E-7	8.3780095015949E-5	gene-ABCB11;gene-ABCC11;gene-ACE2;gene-ACOT7;gene-ACTBL2;gene-ALDH1L2;gene-ALDH2;gene-AOX1;gene-APOD;gene-ARRDC4;gene-ATP1B1;gene-ATP6V0A4;gene-BLOC1S5-TXNDC5;gene-BPIFA2;gene-BST2;gene-BTG2;gene-C1R;gene-C1R-2;gene-C2-3;gene-C3;gene-C4B_2;gene-CCL28;gene-CD22;gene-CD274;gene-CD55;gene-CEACAM1;gene-CEMIP2;gene-CES3;gene-CFB-2;gene-CFB-3;gene-CFB-5;gene-CFB-7;gene-CLTRN;gene-CPM;gene-CPNE7;gene-CR…	ABCB11;ABCC11;ACE2;ACOT7;ACTBL2;ALDH1L2;ALDH2;AOX1;APOD;ARRDC4;ATP1B1;ATP6V0A4;BLOC1S5-TXNDC5;BPIFA2;BST2;BTG2;C1R;C1R-2;C2;C3;C4B_2;CCL28;CD22;CD274;CD55;CEACAM1;CEMIP2;CES3;CFB;CFB;CFB;CFB;CLTRN;CPM;CPNE7;CREB5;CST4;CST5;CXCR4;DEFB1;DHX36;DMBT1;DNM3;DOCK2;DSG3;ECM1;EGF;ELAPOR1;F5;FABP3;FABP5P9;FAT4;FBLN5;FCGBP;FCGBP;GCNT3;GDF15;GGT8P;GNAI1;GNAL;GNG12-AS1;GPC4;GPR155;GPRC5A;HLA-A;HLA-A;HLA-B;HLA…
179	GO:0043230	CC	extracellular organelle	179/ 1488	2796/ 33331	0.064020028612303	9.6450135549497E-7	8.3780095015949E-5	gene-ABCB11;gene-ABCC11;gene-ACE2;gene-ACOT7;gene-ACTBL2;gene-ALDH1L2;gene-ALDH2;gene-AOX1;gene-APOD;gene-ARRDC4;gene-ATP1B1;gene-ATP6V0A4;gene-BLOC1S5-TXNDC5;gene-BPIFA2;gene-BST2;gene-BTG2;gene-C1R;gene-C1R-2;gene-C2-3;gene-C3;gene-C4B_2;gene-CCL28;gene-CD22;gene-CD274;gene-CD55;gene-CEACAM1;gene-CEMIP2;gene-CES3;gene-CFB-2;gene-CFB-3;gene-CFB-5;gene-CFB-7;gene-CLTRN;gene-CPM;gene-CPNE7;gene-CR…	ABCB11;ABCC11;ACE2;ACOT7;ACTBL2;ALDH1L2;ALDH2;AOX1;APOD;ARRDC4;ATP1B1;ATP6V0A4;BLOC1S5-TXNDC5;BPIFA2;BST2;BTG2;C1R;C1R-2;C2;C3;C4B_2;CCL28;CD22;CD274;CD55;CEACAM1;CEMIP2;CES3;CFB;CFB;CFB;CFB;CLTRN;CPM;CPNE7;CREB5;CST4;CST5;CXCR4;DEFB1;DHX36;DMBT1;DNM3;DOCK2;DSG3;ECM1;EGF;ELAPOR1;F5;FABP3;FABP5P9;FAT4;FBLN5;FCGBP;FCGBP;GCNT3;GDF15;GGT8P;GNAI1;GNAL;GNG12-AS1;GPC4;GPR155;GPRC5A;HLA-A;HLA-A;HLA-B;HLA…
42	GO:0045860	BP	positive regulation of protein kinase activity	42/ 1488	425/ 33331	0.098823529411765	2.2271054946135E-6	8.6333773573175E-5	gene-ADRB2;gene-ANG;gene-AREG;gene-BDNF;gene-BTC;gene-CCN1;gene-CCND2;gene-CD24;gene-CEMIP;gene-DDR2;gene-DKK1;gene-EDN1;gene-EGF;gene-EGR1;gene-EREG;gene-FBN1;gene-FGF1;gene-HBEGF;gene-IL1B;gene-IL23A;gene-IL6R;gene-ITGB3;gene-KITLG;gene-LOC105375061;gene-LOC124903287;gene-MAP2K3;gene-MRNIP-2;gene-NEDD9;gene-NEURL1;gene-PRNP;gene-RASSF2;gene-RELN;gene-RGCC;gene-SDC4;gene-SLC1A1;gene-TCIM;gene-TG…	ADRB2;ANG;AREG;BDNF;BTC;CCN1;CCND2;CD24;CEMIP;DDR2;DKK1;EDN1;EGF;EGR1;EREG;FBN1;FGF1;HBEGF;IL1B;IL23A;IL6R;ITGB3;KITLG;LOC105375061;LOC124903287;MAP2K3;MRNIP;NEDD9;NEURL1;PRNP;RASSF2;RELN;RGCC;SDC4;SLC1A1;TCIM;TGFA;TNF;TNFRSF10B;VEGFA;VEGFC;VLDLR
32	GO:0007411	BP	axon guidance	32/ 1488	288/ 33331	0.11111111111111	2.2594269381815E-6	8.7358624352035E-5	gene-ANOS1;gene-BDNF;gene-CXCR4;gene-DRGX;gene-EXT1;gene-FEZ1;gene-FLRT3;gene-FOXD1;gene-GAB2;gene-IRS2;gene-KIF5C;gene-LAMA1;gene-LAMA2;gene-LAMA3;gene-LAMC2;gene-LOC100505915-2;gene-LOC124902407;gene-LOC124906231;gene-MYPN;gene-NEXN;gene-NOG;gene-NRCAM;gene-RELN;gene-SEMA3B;gene-SEMA3C;gene-SEMA5A;gene-SEMA7A;gene-SEMA7A-2;gene-SLIT1;gene-SLIT3;gene-SPTBN5;gene-VSTM2L	ANOS1;BDNF;CXCR4;DRGX;EXT1;FEZ1;FLRT3;FOXD1;GAB2;IRS2;KIF5C;LAMA1;LAMA2;LAMA3;LAMC2;LOC100505915;LOC124902407;LOC124906231;MYPN;NEXN;NOG;NRCAM;RELN;SEMA3B;SEMA3C;SEMA5A;SEMA7A;SEMA7A-2;SLIT1;SLIT3;SPTBN5;VSTM2L
22	GO:0070555	BP	response to interleukin-1	22/ 1488	158/ 33331	0.13924050632911	2.2675029096456E-6	8.7443157661061E-5	gene-ACOD1;gene-ADAMTS12;gene-AKAP12;gene-ANKRD1;gene-CCL20;gene-CCL26;gene-CCL3L1;gene-CXCL8;gene-ETS1;gene-GBP1;gene-GBP2;gene-HAS2;gene-ICAM1;gene-IL1R1;gene-IRAK3;gene-KLF2;gene-NKX3-1;gene-NR1D1;gene-PCK1;gene-RORA;gene-SOX9;gene-ZC3H12A	ACOD1;ADAMTS12;AKAP12;ANKRD1;CCL20;CCL26;CCL3L1;CXCL8;ETS1;GBP1;GBP2;HAS2;ICAM1;IL1R1;IRAK3;KLF2;NKX3-1;NR1D1;PCK1;RORA;SOX9;ZC3H12A
17	GO:0002483	BP	antigen processing and presentation of endogenous peptide antigen	17/ 1488	101/ 33331	0.16831683168317	2.3164503390913E-6	8.9099321721473E-5	gene-B2M;gene-HLA-A-7;gene-HLA-A-8;gene-HLA-B;gene-HLA-B-2;gene-HLA-B-4;gene-HLA-B-5;gene-HLA-B-6;gene-HLA-C;gene-HLA-C-5;gene-HLA-F-2;gene-HLA-F-3;gene-HLA-F-4;gene-HLA-F-5;gene-HLA-F-7;gene-HLA-H;gene-PSMB8-AS1-4	B2M;HLA-A;HLA-A;HLA-B;HLA-B;HLA-B;HLA-B;HLA-B;HLA-C;HLA-C;HLA-F;HLA-F;HLA-F;HLA-F;HLA-F;HLA-H;PSMB8-AS1
18	GO:0008544	BP	epidermis development	18/ 1488	112/ 33331	0.16071428571429	2.3511425533781E-6	8.9817248291449E-5	gene-BNC1;gene-CCN2;gene-CDSN-6;gene-COL7A1;gene-FABP5P9;gene-GATA6;gene-KRT15;gene-LAMA3;gene-LAMB3;gene-LAMC2;gene-PTHLH;gene-SPRR1A;gene-SPRR1B;gene-SPRR2A;gene-SPRR2C;gene-SPRR2D;gene-SPRR2E;gene-SPRR3	BNC1;CCN2;CDSN;COL7A1;FABP5P9;GATA6;KRT15;LAMA3;LAMB3;LAMC2;PTHLH;SPRR1A;SPRR1B;SPRR2A;SPRR2C;SPRR2D;SPRR2E;SPRR3
12	GO:1902041	BP	regulation of extrinsic apoptotic signaling pathway via death domain receptors	12/ 1488	52/ 33331	0.23076923076923	2.3523776857086E-6	8.9817248291449E-5	gene-ATF3;gene-CFLAR;gene-CFLAR-AS1;gene-HMGB2P1;gene-ICAM1;gene-ITPRIP;gene-PMAIP1;gene-SERPINE1;gene-THBS1;gene-TIMP3;gene-TNFAIP3;gene-TNFRSF10B	ATF3;CFLAR;CFLAR-AS1;HMGB2P1;ICAM1;ITPRIP;PMAIP1;SERPINE1;THBS1;TIMP3;TNFAIP3;TNFRSF10B
13	GO:0051148	BP	negative regulation of muscle cell differentiation	13/ 1488	61/ 33331	0.21311475409836	2.3532639311224E-6	8.9817248291449E-5	gene-BDNF;gene-BMP2;gene-CCN3;gene-DKK1;gene-EREG;gene-HDAC5;gene-IGF2;gene-MSX1;gene-NFATC2;gene-PI16;gene-RCAN1;gene-RGS2;gene-RGS4	BDNF;BMP2;CCN3;DKK1;EREG;HDAC5;IGF2;MSX1;NFATC2;PI16;RCAN1;RGS2;RGS4
35	GO:0048638	BP	regulation of developmental growth	35/ 1488	329/ 33331	0.1063829787234	2.3888648172576E-6	9.0942246004674E-5	gene-ADRB2;gene-BDNF;gene-CDKL5;gene-CDKN1A;gene-CITED2;gene-CXCR4;gene-DIO3;gene-EDN1;gene-ERBB4;gene-FGF13;gene-GATA6;gene-GDF15;gene-GJA1;gene-IGF2;gene-LATS2;gene-MAP1B;gene-MFSD2A;gene-NGF;gene-NOG;gene-NRCAM;gene-PI16;gene-PLXNA4;gene-RBP4;gene-RGS2;gene-RGS4;gene-SAV1;gene-SEMA3B;gene-SEMA3C;gene-SEMA5A;gene-SEMA7A;gene-SEMA7A-2;gene-SOCS2;gene-STAT5A;gene-UNC13A;gene-ZP3	ADRB2;BDNF;CDKL5;CDKN1A;CITED2;CXCR4;DIO3;EDN1;ERBB4;FGF13;GATA6;GDF15;GJA1;IGF2;LATS2;MAP1B;MFSD2A;NGF;NOG;NRCAM;PI16;PLXNA4;RBP4;RGS2;RGS4;SAV1;SEMA3B;SEMA3C;SEMA5A;SEMA7A;SEMA7A-2;SOCS2;STAT5A;UNC13A;ZP3
45	GO:0051960	BP	regulation of nervous system development	45/ 1488	471/ 33331	0.095541401273885	2.4328384446346E-6	9.2379417870817E-5	gene-ADGRB2;gene-BDNF;gene-BHLHE40;gene-BMP2;gene-CDKL5;gene-CLCF1;gene-CXCR4;gene-DHX36-2;gene-DKK1;gene-DLL4;gene-DLX2;gene-FBXO31;gene-FGF13;gene-FLRT3;gene-HES7;gene-HMGB2P1;gene-IL1B;gene-IL1RAP;gene-IL1RAPL1;gene-LIF;gene-LOC124903313;gene-LRRN1;gene-MAP1B;gene-MAP2K1;gene-NEURL1;gene-NGF;gene-NOG;gene-NR1D1;gene-PER2;gene-PLXNA4;gene-RASSF10;gene-RELN;gene-SEMA3B;gene-SEMA3C;gene-SEMA5A;ge…	ADGRB2;BDNF;BHLHE40;BMP2;CDKL5;CLCF1;CXCR4;DHX36;DKK1;DLL4;DLX2;FBXO31;FGF13;FLRT3;HES7;HMGB2P1;IL1B;IL1RAP;IL1RAPL1;LIF;LOC124903313;LRRN1;MAP1B;MAP2K1;NEURL1;NGF;NOG;NR1D1;PER2;PLXNA4;RASSF10;RELN;SEMA3B;SEMA3C;SEMA5A;SEMA7A;SEMA7A-2;SERPINE2;SLIT1;TPPP;TRPC6;TYMP;VEGFC;WNT7A;ZNF365
31	GO:0002685	BP	regulation of leukocyte migration	31/ 1488	276/ 33331	0.11231884057971	2.5783434793006E-6	9.7654759278509E-5	gene-ADTRP;gene-APOD;gene-C5AR1;gene-CCL20;gene-CCL28;gene-CCN3;gene-CXCL10;gene-CXCL17;gene-CXCL8;gene-DUSP1;gene-ECM1;gene-EDN2;gene-F2RL1;gene-GCSAM;gene-ICAM1;gene-IL12A;gene-IL1R1;gene-IL23A;gene-IL6R;gene-ITGA2;gene-ITGB3;gene-KITLG;gene-LOC124904015;gene-MICOS10-NBL1;gene-MTUS1;gene-OXSR1;gene-PTGER4;gene-SERPINE1;gene-TNFSF14;gene-VEGFC;gene-ZP3	ADTRP;APOD;C5AR1;CCL20;CCL28;CCN3;CXCL10;CXCL17;CXCL8;DUSP1;ECM1;EDN2;F2RL1;GCSAM;ICAM1;IL12A;IL1R1;IL23A;IL6R;ITGA2;ITGB3;KITLG;LOC124904015;MICOS10-NBL1;MTUS1;OXSR1;PTGER4;SERPINE1;TNFSF14;VEGFC;ZP3
17	GO:0001914	BP	regulation of T cell mediated cytotoxicity	17/ 1488	102/ 33331	0.16666666666667	2.6651244502917E-6	0.0001006847397289	gene-CEACAM1;gene-HLA-A-7;gene-HLA-A-8;gene-HLA-B;gene-HLA-B-2;gene-HLA-B-4;gene-HLA-B-5;gene-HLA-B-6;gene-HLA-F-2;gene-HLA-F-3;gene-HLA-F-4;gene-HLA-F-5;gene-HLA-F-7;gene-IL12A;gene-IL23A;gene-IL7R;gene-LOC112268252	CEACAM1;HLA-A;HLA-A;HLA-B;HLA-B;HLA-B;HLA-B;HLA-B;HLA-F;HLA-F;HLA-F;HLA-F;HLA-F;IL12A;IL23A;IL7R;LOC112268252
10	GO:0010543	BP	regulation of platelet activation	10/ 1488	36/ 33331	0.27777777777778	2.6753493383731E-6	0.0001008144965147	gene-ADAMTS18;gene-C1QTNF1;gene-CEACAM1;gene-LOC105376767;gene-LOC112268252;gene-PLA2G4A;gene-PRKG1;gene-SERPINE2;gene-THBD;gene-UBASH3B	ADAMTS18;C1QTNF1;CEACAM1;LOC105376767;LOC112268252;PLA2G4A;PRKG1;SERPINE2;THBD;UBASH3B
43	GO:0071407	BP	cellular response to organic cyclic compound	43/ 1488	448/ 33331	0.095982142857143	2.6956626338604E-6	0.0001013227927213	gene-ACOD1;gene-ADTRP;gene-AHR;gene-ANKRD1;gene-ATP1A2;gene-BMP2;gene-CASP9;gene-CFLAR;gene-CFLAR-AS1;gene-COL1A1;gene-EGR1;gene-ESR1;gene-FBXO32;gene-FOXO1;gene-GJB2;gene-GNAI1;gene-HRH1;gene-ICAM1;gene-IFNB1;gene-IL1B;gene-INHBA;gene-ITGA2;gene-KLF2;gene-KLF4;gene-LOC124900513;gene-NKX3-1;gene-NR4A3;gene-PCK1;gene-PDE2A;gene-PDE4D;gene-PHEX;gene-RIOK3;gene-RORA;gene-RPLP1P11;gene-RYR2;gene-SGK1…	ACOD1;ADTRP;AHR;ANKRD1;ATP1A2;BMP2;CASP9;CFLAR;CFLAR-AS1;COL1A1;EGR1;ESR1;FBXO32;FOXO1;GJB2;GNAI1;HRH1;ICAM1;IFNB1;IL1B;INHBA;ITGA2;KLF2;KLF4;LOC124900513;NKX3-1;NR4A3;PCK1;PDE2A;PDE4D;PHEX;RIOK3;RORA;RPLP1P11;RYR2;SGK1;SLC1A1;STC1;TIPARP;USP8P1;USP8P1;ZC3H12A;ZFP36L2
30	GO:0050920	BP	regulation of chemotaxis	30/ 1488	263/ 33331	0.11406844106464	2.710348844815E-6	0.0001016175487347	gene-C5AR1;gene-CCL26;gene-CCN3;gene-CXCL10;gene-CXCL17;gene-CXCL8;gene-CXCR4;gene-DUSP1;gene-EDN2;gene-F2RL1;gene-FGF1;gene-IL12A;gene-IL23A;gene-IL6R;gene-ITGA2;gene-MICOS10-NBL1;gene-MTUS1;gene-OXSR1;gene-PLXNA4;gene-S1PR1;gene-SEMA3B;gene-SEMA3C;gene-SEMA5A;gene-SEMA7A;gene-SEMA7A-2;gene-SERPINE1;gene-THBS1;gene-TNFSF14;gene-VEGFC;gene-ZSWIM6	C5AR1;CCL26;CCN3;CXCL10;CXCL17;CXCL8;CXCR4;DUSP1;EDN2;F2RL1;FGF1;IL12A;IL23A;IL6R;ITGA2;MICOS10-NBL1;MTUS1;OXSR1;PLXNA4;S1PR1;SEMA3B;SEMA3C;SEMA5A;SEMA7A;SEMA7A-2;SERPINE1;THBS1;TNFSF14;VEGFC;ZSWIM6
8	GO:0042270	BP	protection from natural killer cell mediated cytotoxicity	8/ 1488	22/ 33331	0.36363636363636	2.8246423535415E-6	0.0001056359320479	gene-HLA-A-7;gene-HLA-A-8;gene-HLA-B;gene-HLA-B-2;gene-HLA-B-4;gene-HLA-B-5;gene-HLA-B-6;gene-SERPINB4	HLA-A;HLA-A;HLA-B;HLA-B;HLA-B;HLA-B;HLA-B;SERPINB4
12	GO:0140448	BP	signaling receptor ligand precursor processing	12/ 1488	53/ 33331	0.22641509433962	2.9177999422955E-6	0.0001088456676966	gene-ACE2;gene-CASP1;gene-CGB1;gene-CGB5;gene-CGB7;gene-CGB8;gene-LHB;gene-NGF;gene-REN;gene-SCG5-2;gene-SCG5-3;gene-SCG5-4	ACE2;CASP1;CGB1;CGB5;CGB7;CGB8;LHB;NGF;REN;SCG5;SCG5;SCG5
26	GO:0060759	BP	regulation of response to cytokine stimulus	26/ 1488	211/ 33331	0.12322274881517	2.9873747232644E-6	0.0001111617857551	gene-BIRC3;gene-CARD16;gene-CASP1;gene-CD24;gene-CFLAR;gene-CFLAR-AS1;gene-CXCR4;gene-ECM1;gene-EDN1;gene-F2RL1;gene-IFNGR1;gene-IL1R1;gene-IL1R2;gene-IL1RN;gene-IL36RN;gene-IRAK3;gene-IRF7-2;gene-ISG15;gene-LIFR;gene-OAS3;gene-SLIT3;gene-SOCS1;gene-SOCS3;gene-SPHK1;gene-TRAF1;gene-USP18	BIRC3;CARD16;CASP1;CD24;CFLAR;CFLAR-AS1;CXCR4;ECM1;EDN1;F2RL1;IFNGR1;IL1R1;IL1R2;IL1RN;IL36RN;IRAK3;IRF7;ISG15;LIFR;OAS3;SLIT3;SOCS1;SOCS3;SPHK1;TRAF1;USP18
18	GO:0032526	BP	response to retinoic acid	18/ 1488	114/ 33331	0.15789473684211	3.052150804138E-6	0.0001132882074725	gene-ABCA1;gene-ABL2;gene-BMP6;gene-BRINP2;gene-COL1A1;gene-DKK1;gene-DUSP1;gene-GATA6;gene-GJA1;gene-GJB2;gene-HSD17B2;gene-LRAT;gene-MICB-5;gene-PCK1;gene-RBP4;gene-SOX9;gene-TRIML2;gene-WNT9A	ABCA1;ABL2;BMP6;BRINP2;COL1A1;DKK1;DUSP1;GATA6;GJA1;GJB2;HSD17B2;LRAT;MICB;PCK1;RBP4;SOX9;TRIML2;WNT9A
48	GO:0045926	BP	negative regulation of growth	48/ 1488	526/ 33331	0.091254752851711	3.2365614070727E-6	0.0001198334843162	gene-ADRB2;gene-BBC3;gene-BST2;gene-CCN3;gene-CDKN1A;gene-CITED2;gene-CYP27B1;gene-ENPP1;gene-FGF13;gene-GDF15;gene-GJA1;gene-INHBA;gene-LINC02334;gene-LINC02930;gene-LOC105369313;gene-LOC105370413;gene-LOC105372773;gene-LOC105376214;gene-LOC124900691;gene-LOC124900817;gene-LOC124901040;gene-LOC124901314;gene-LOC124903521;gene-LOC124903917;gene-MSX1;gene-MT1F;gene-MT1X;gene-MT2A;gene-NOG;gene-PI1…	ADRB2;BBC3;BST2;CCN3;CDKN1A;CITED2;CYP27B1;ENPP1;FGF13;GDF15;GJA1;INHBA;LINC02334;LINC02930;LOC105369313;LOC105370413;LOC105372773;LOC105376214;LOC124900691;LOC124900817;LOC124901040;LOC124901314;LOC124903521;LOC124903917;MSX1;MT1F;MT1X;MT2A;NOG;PI16;RASSF10-DT;RBP4;RGS2;RGS4;SAV1;SEMA3B;SEMA3C;SEMA5A;SEMA7A;SEMA7A-2;SERPINE2;SERTAD1;SERTAD2;SESN2;SESN2;SLIT3;SOCS2;SOD2
65	GO:0043269	BP	regulation of ion transport	65/ 1488	797/ 33331	0.081555834378921	3.307812098309E-6	0.0001221668811532	gene-ABCB11;gene-ACE2;gene-ADRB2;gene-ATP1A2;gene-ATP1B1;gene-ATP2B1;gene-BEST1;gene-CACNB4;gene-CATSPER1;gene-CEMIP;gene-CLTRN;gene-CNIH2;gene-CTSS;gene-CXCL10;gene-CXCL11;gene-CXCR4;gene-EGF;gene-FFAR1;gene-FGF13;gene-GALR2;gene-GEM;gene-GJA1;gene-GRM7;gene-ICAM1;gene-ITGB3;gene-KCND1;gene-KCNF1;gene-KCNG1;gene-KCNJ14;gene-KCNJ2;gene-LOC100505915-2;gene-LOC102724428;gene-MAOB;gene-MYLK;gene-NED…	ABCB11;ACE2;ADRB2;ATP1A2;ATP1B1;ATP2B1;BEST1;CACNB4;CATSPER1;CEMIP;CLTRN;CNIH2;CTSS;CXCL10;CXCL11;CXCR4;EGF;FFAR1;FGF13;GALR2;GEM;GJA1;GRM7;ICAM1;ITGB3;KCND1;KCNF1;KCNG1;KCNJ14;KCNJ2;LOC100505915;LOC102724428;MAOB;MYLK;NEDD4;NKAIN2;OXSR1;PDE4D;PER1;PER2;PLA2G4A;PLPP4;PRNP;RELN;RGS2;RGS4;ROS1;RRAD;RYR2;SCN9A;SEMG1;SERPINE2;SIK1;SLC30A1;SLC31A2;STC1;STOM;SYT11;SYT12;SYT5;TRPC1;TRPC6;TRPV3;UBASH3B;W…
77	GO:0006887	BP	exocytosis	77/ 1488	993/ 33331	0.07754279959718	3.3470252164764E-6	0.0001233083955062	gene-ABCA12;gene-ATAD3B;gene-BLOC1S5-TXNDC5;gene-BST2;gene-C3;gene-C5AR1;gene-CD55;gene-CD68;gene-CEACAM1;gene-CEACAM3;gene-CLTRN;gene-CTSS;gene-CXCL1;gene-CXCL2;gene-DOC2A;gene-DOCK2;gene-ECM1;gene-EGF;gene-F5;gene-FABP5P9;gene-FOLR3;gene-FOLR3P1;gene-GLIPR1;gene-HLA-B;gene-HLA-B-2;gene-HLA-B-4;gene-HLA-B-5;gene-HLA-B-6;gene-HLA-C;gene-HLA-C-5;gene-HLA-H;gene-HSPA6;gene-IGF2;gene-ITGAM;gene-LCN2…	ABCA12;ATAD3B;BLOC1S5-TXNDC5;BST2;C3;C5AR1;CD55;CD68;CEACAM1;CEACAM3;CLTRN;CTSS;CXCL1;CXCL2;DOC2A;DOCK2;ECM1;EGF;F5;FABP5P9;FOLR3;FOLR3P1;GLIPR1;HLA-B;HLA-B;HLA-B;HLA-B;HLA-B;HLA-C;HLA-C;HLA-H;HSPA6;IGF2;ITGAM;LCN2;LOC112268252;LOC124903293;LOC124904000;LRG1;NEU1;NEU1;NR4A3;OLR1;PLAUR;PROS1;PTX3;RHOF;S100A9;S100P;SCAMP5;SELL;SERPINA1;SERPINA1;SERPINA3;SERPINB3;SERPINB4;SERPINE1;SERPING1;SIRPB1;SL…
5	GO:0072126	BP	positive regulation of glomerular mesangial cell proliferation	5/ 1488	7/ 33331	0.71428571428571	3.4308085611572E-6	0.0001258375052691	gene-CFLAR;gene-CFLAR-AS1;gene-EGR1;gene-IL6R;gene-SERPINB7	CFLAR;CFLAR-AS1;EGR1;IL6R;SERPINB7
28	GO:0022408	BP	negative regulation of cell-cell adhesion	28/ 1488	239/ 33331	0.11715481171548	3.4326254215671E-6	0.0001258375052691	gene-ABCA12;gene-ADAMTS18;gene-ADTRP;gene-ARG2;gene-BMP2;gene-BMP6;gene-C1QTNF1;gene-CCL28;gene-CD274;gene-CDSN-6;gene-CEACAM1;gene-IDO1;gene-IFNB1;gene-IFNL1;gene-IFNL1-2;gene-IL1RN;gene-JAG1;gene-LOC112268252;gene-MYADM;gene-PAG1;gene-PRKG1;gene-PRNP;gene-RGCC;gene-SDC4;gene-SERPINE2;gene-SOCS1;gene-UBASH3B;gene-ZC3H12A	ABCA12;ADAMTS18;ADTRP;ARG2;BMP2;BMP6;C1QTNF1;CCL28;CD274;CDSN;CEACAM1;IDO1;IFNB1;IFNL1;IFNL1-2;IL1RN;JAG1;LOC112268252;MYADM;PAG1;PRKG1;PRNP;RGCC;SDC4;SERPINE2;SOCS1;UBASH3B;ZC3H12A
77	GO:0043068	BP	positive regulation of programmed cell death	77/ 1488	996/ 33331	0.077309236947791	3.4853788193243E-6	0.0001272621859379	gene-ACVR1C;gene-ADAMTSL4;gene-ADM;gene-AKAP12;gene-ANKRD1;gene-ARHGEF26;gene-ARHGEF26-2;gene-ATF3;gene-BBC3;gene-BMP2;gene-BTG1;gene-CASP9;gene-CCN1;gene-CD274;gene-CDKN1A;gene-DDIT3;gene-DLC1;gene-DLC1-2;gene-DUSP1;gene-EEF1A2;gene-F2RL1;gene-FOSL1;gene-FOXO1;gene-G0S2;gene-GADD45A;gene-ICAM1;gene-IDO1;gene-IFNB1;gene-IGFBP3;gene-IL12A;gene-INHBA;gene-ITGA1;gene-ITGAM;gene-JUN;gene-KLF11;gene-L…	ACVR1C;ADAMTSL4;ADM;AKAP12;ANKRD1;ARHGEF26;ARHGEF26-2;ATF3;BBC3;BMP2;BTG1;CASP9;CCN1;CD274;CDKN1A;DDIT3;DLC1;DLC1;DUSP1;EEF1A2;F2RL1;FOSL1;FOXO1;G0S2;GADD45A;ICAM1;IDO1;IFNB1;IGFBP3;IL12A;INHBA;ITGA1;ITGAM;JUN;KLF11;LATS2;LINC02334;LINC02930;LOC102724428;LOC105369313;LOC105370413;LOC105372773;LOC105376214;LOC124900513;LOC124900691;LOC124900817;LOC124901040;LOC124901314;LOC124903521;LOC124903917;L…
42	GO:2001233	BP	regulation of apoptotic signaling pathway	42/ 1488	437/ 33331	0.096109839816934	3.4886313515695E-6	0.0001272621859379	gene-ACKR3;gene-ACSL5;gene-ATF3;gene-BBC3;gene-BDNF;gene-CFLAR;gene-CFLAR-AS1;gene-CSF2;gene-DDIT3;gene-G0S2;gene-GATA4-2;gene-HMGB2P1;gene-ICAM1;gene-IFI6;gene-IFNB1;gene-IL1A;gene-IL1B;gene-INHBA;gene-ITPRIP;gene-LOC124900513;gene-MSX1;gene-NKX3-1;gene-NOG;gene-NR4A2;gene-PLAUR;gene-PMAIP1;gene-PTGS2;gene-RRM2B;gene-S100A9;gene-SELENOS;gene-SERPINE1;gene-SH3RF1;gene-SNAI2;gene-TERT;gene-THBS1;g…	ACKR3;ACSL5;ATF3;BBC3;BDNF;CFLAR;CFLAR-AS1;CSF2;DDIT3;G0S2;GATA4;HMGB2P1;ICAM1;IFI6;IFNB1;IL1A;IL1B;INHBA;ITPRIP;LOC124900513;MSX1;NKX3-1;NOG;NR4A2;PLAUR;PMAIP1;PTGS2;RRM2B;S100A9;SELENOS;SERPINE1;SH3RF1;SNAI2;TERT;THBS1;TIMP3;TNF;TNFAIP3;TNFRSF10B;TNFRSF12A;TRAF1;VNN1
15	GO:0042058	BP	regulation of epidermal growth factor receptor signaling pathway	15/ 1488	83/ 33331	0.18072289156627	3.6204847334178E-6	0.0001317483746006	gene-AREG;gene-BTC;gene-CEACAM1;gene-DGKD;gene-EGF;gene-EREG;gene-GPRC5A;gene-HBEGF;gene-IFI6;gene-ITGA1;gene-LOC112268252;gene-NEURL1;gene-PLAUR;gene-SPRY2;gene-TGFA	AREG;BTC;CEACAM1;DGKD;EGF;EREG;GPRC5A;HBEGF;IFI6;ITGA1;LOC112268252;NEURL1;PLAUR;SPRY2;TGFA
8	GO:0090330	BP	regulation of platelet aggregation	8/ 1488	23/ 33331	0.34782608695652	4.1613507230694E-6	0.0001507357349511	gene-ADAMTS18;gene-C1QTNF1;gene-CEACAM1;gene-LOC105376767;gene-LOC112268252;gene-PRKG1;gene-SERPINE2;gene-UBASH3B	ADAMTS18;C1QTNF1;CEACAM1;LOC105376767;LOC112268252;PRKG1;SERPINE2;UBASH3B
52	GO:0007169	BP	transmembrane receptor protein tyrosine kinase signaling pathway	52/ 1488	590/ 33331	0.088135593220339	4.1625682851731E-6	0.0001507357349511	gene-ANOS1;gene-AREG;gene-ATP6V0A4;gene-BDNF;gene-BTC;gene-CCN2;gene-COL1A1;gene-COL4A6;gene-CSRNP1;gene-DDR2;gene-DGKD;gene-EGF;gene-ERBB4;gene-EREG;gene-FAT4;gene-FGF1;gene-FGF5;gene-FGFR4;gene-FLRT3;gene-FOXO1;gene-GDF15;gene-HBEGF;gene-IGF1R;gene-IGF2;gene-IGFBP1;gene-IL31RA;gene-IRS2;gene-ITGB3;gene-LOC124902407;gene-LOX;gene-MTSS1-2;gene-NEDD9;gene-NGF;gene-NOG;gene-NR4A3;gene-NUS1P1;gene-P…	ANOS1;AREG;ATP6V0A4;BDNF;BTC;CCN2;COL1A1;COL4A6;CSRNP1;DDR2;DGKD;EGF;ERBB4;EREG;FAT4;FGF1;FGF5;FGFR4;FLRT3;FOXO1;GDF15;HBEGF;IGF1R;IGF2;IGFBP1;IL31RA;IRS2;ITGB3;LOC124902407;LOX;MTSS1;NEDD9;NGF;NOG;NR4A3;NUS1P1;PDK4;PLAT;PTPRR;RASSF2;ROS1;SH2D2A;SHC2;SOCS2;SORCS3;STAT5A;TEK;TGFA;TIPARP;TXNIP;UBASH3B;VEGFC
29	GO:0002705	BP	positive regulation of leukocyte mediated immunity	29/ 1488	255/ 33331	0.11372549019608	4.1895966203132E-6	0.0001513453552841	gene-C3;gene-CD55;gene-CLCF1;gene-DHX36-2;gene-F2RL1;gene-HLA-A-7;gene-HLA-A-8;gene-HLA-B;gene-HLA-B-2;gene-HLA-B-4;gene-HLA-B-5;gene-HLA-B-6;gene-HLA-F-2;gene-HLA-F-3;gene-HLA-F-4;gene-HLA-F-5;gene-HLA-F-7;gene-IL12A;gene-IL18R1;gene-IL1B;gene-IL1R1;gene-IL23A;gene-ITGAM;gene-KLRC2;gene-NLRP3;gene-RSAD2;gene-SH2D1B;gene-TICAM1;gene-ZP3	C3;CD55;CLCF1;DHX36;F2RL1;HLA-A;HLA-A;HLA-B;HLA-B;HLA-B;HLA-B;HLA-B;HLA-F;HLA-F;HLA-F;HLA-F;HLA-F;IL12A;IL18R1;IL1B;IL1R1;IL23A;ITGAM;KLRC2;NLRP3;RSAD2;SH2D1B;TICAM1;ZP3
32	GO:0097485	BP	neuron projection guidance	32/ 1488	290/ 33331	0.11034482758621	4.2893208177826E-6	0.000154571714033	gene-ANOS1;gene-BDNF;gene-CXCR4;gene-DRGX;gene-EXT1;gene-FEZ1;gene-FLRT3;gene-FOXD1;gene-GAB2;gene-IRS2;gene-KIF5C;gene-LAMA1;gene-LAMA2;gene-LAMA3;gene-LAMC2;gene-LOC100505915-2;gene-LOC124902407;gene-LOC124906231;gene-MYPN;gene-NEXN;gene-NOG;gene-NRCAM;gene-RELN;gene-SEMA3B;gene-SEMA3C;gene-SEMA5A;gene-SEMA7A;gene-SEMA7A-2;gene-SLIT1;gene-SLIT3;gene-SPTBN5;gene-VSTM2L	ANOS1;BDNF;CXCR4;DRGX;EXT1;FEZ1;FLRT3;FOXD1;GAB2;IRS2;KIF5C;LAMA1;LAMA2;LAMA3;LAMC2;LOC100505915;LOC124902407;LOC124906231;MYPN;NEXN;NOG;NRCAM;RELN;SEMA3B;SEMA3C;SEMA5A;SEMA7A;SEMA7A-2;SLIT1;SLIT3;SPTBN5;VSTM2L
12	GO:0042149	BP	cellular response to glucose starvation	12/ 1488	55/ 33331	0.21818181818182	4.417973680741E-6	0.0001588224097771	gene-BRSK1;gene-CPEB4;gene-CZ1P-ASNS;gene-LOC102724428;gene-NUAK1;gene-NUAK2;gene-PMAIP1;gene-PRKAA2;gene-SESN2;gene-SESN2-2;gene-SIK1;gene-ZC3H12A	BRSK1;CPEB4;CZ1P-ASNS;LOC102724428;NUAK1;NUAK2;PMAIP1;PRKAA2;SESN2;SESN2;SIK1;ZC3H12A
49	GO:0009314	BP	response to radiation	49/ 1488	543/ 33331	0.0902394106814	4.4540562759396E-6	0.0001597327863016	gene-AEN;gene-ATP1A2;gene-BEST1;gene-BHLHE40;gene-BRSK1;gene-CACNB4;gene-CARD16;gene-CASP9;gene-CCND2;gene-CDKN1A;gene-CNGB1;gene-CXCL10;gene-CYP2R1;gene-CZ1P-ASNS;gene-DHX36-2;gene-DUSP1;gene-EGR1;gene-FOS;gene-GADD45A;gene-HRH1;gene-ICAM1;gene-IL12A;gene-IVL;gene-JUND;gene-LOC102724428;gene-MAPK8;gene-MMP1;gene-MMP3;gene-MRNIP-2;gene-MYC;gene-NABP1;gene-NAMPTP1;gene-NDRG4;gene-NEDD4;gene-OPN1MW…	AEN;ATP1A2;BEST1;BHLHE40;BRSK1;CACNB4;CARD16;CASP9;CCND2;CDKN1A;CNGB1;CXCL10;CYP2R1;CZ1P-ASNS;DHX36;DUSP1;EGR1;FOS;GADD45A;HRH1;ICAM1;IL12A;IVL;JUND;LOC102724428;MAPK8;MMP1;MMP3;MRNIP;MYC;NABP1;NAMPTP1;NDRG4;NEDD4;OPN1MW;PER1;PER2;PLK3;RAD9B;RDH13;RHOB;RP1;SERPINB13;SIK1;SIRT1;SNAI2;SPRR2C;THBD;USP2
93	GO:0002252	BP	immune effector process	93/ 1488	1280/ 33331	0.0726563	4.49221263336E-6	0.0001607129661867	gene-ATAD3B;gene-BLOC1S5-TXNDC5;gene-BST2;gene-C1R;gene-C1R-2;gene-C1S;gene-C2-3;gene-C3;gene-C4BPB;gene-C4B_2;gene-C5AR1;gene-CD55;gene-CD68;gene-CEACAM1;gene-CEACAM3;gene-CFB-2;gene-CFB-3;gene-CFB-5;gene-CFB-7;gene-CTSS;gene-CXCL1;gene-CXCL2;gene-DNASE1L3;gene-DOCK2;gene-F2RL1;gene-FABP5P9;gene-FOLR3;gene-FOLR3P1;gene-GLIPR1;gene-HLA-A-7;gene-HLA-A-8;gene-HLA-B;gene-HLA-B-2;gene-HLA-B-4;gene-HL…	ATAD3B;BLOC1S5-TXNDC5;BST2;C1R;C1R-2;C1S;C2;C3;C4BPB;C4B_2;C5AR1;CD55;CD68;CEACAM1;CEACAM3;CFB;CFB;CFB;CFB;CTSS;CXCL1;CXCL2;DNASE1L3;DOCK2;F2RL1;FABP5P9;FOLR3;FOLR3P1;GLIPR1;HLA-A;HLA-A;HLA-B;HLA-B;HLA-B;HLA-B;HLA-B;HLA-C;HLA-C;HLA-H;HSPA6;ICAM1;IFNB1;IL13RA2;IL18R1;IL6R;IRF7;ITGAM;ITM2A;JAG1;KLRC2;LCN2;LCP1;LOC112268252;LOC124903631;LOC124904000;LRG1;NEU1;NEU1;NR4A3;OLR1;PLAUR;PLPP4;PTGER4;PTX3;…
34	GO:0070848	BP	response to growth factor	34/ 1488	325/ 33331	0.10461538461538	4.5772621780565E-6	0.0001633620470134	gene-ACVR1C;gene-ADAMTS12;gene-ANKRD1;gene-BMP6;gene-CFLAR;gene-CFLAR-AS1;gene-COL1A1;gene-CSNK1E;gene-CXCL8;gene-DLL4;gene-EGR3;gene-ERBB4;gene-FBN1;gene-FEZ1;gene-GATA6;gene-HAS2;gene-ITGB3;gene-KLF4;gene-MAP1B;gene-MAP2K3;gene-PDE2A;gene-PDE8A;gene-PPP2R5B;gene-SNAI2;gene-SOX9;gene-SPHK1;gene-SPRY2;gene-TGIF1;gene-TPTEP2-CSNK1E;gene-USP8P1;gene-USP8P1-4;gene-WNT7A;gene-ZFP36;gene-ZFP36L2	ACVR1C;ADAMTS12;ANKRD1;BMP6;CFLAR;CFLAR-AS1;COL1A1;CSNK1E;CXCL8;DLL4;EGR3;ERBB4;FBN1;FEZ1;GATA6;HAS2;ITGB3;KLF4;MAP1B;MAP2K3;PDE2A;PDE8A;PPP2R5B;SNAI2;SOX9;SPHK1;SPRY2;TGIF1;TPTEP2-CSNK1E;USP8P1;USP8P1;WNT7A;ZFP36;ZFP36L2
22	GO:0001936	BP	regulation of endothelial cell proliferation	22/ 1488	165/ 33331	0.13333333333333	4.6780475511794E-6	0.000166558685833	gene-ANG;gene-BMP2;gene-BMP6;gene-CCL26;gene-DLL4;gene-ECM1;gene-EGF;gene-EGR3;gene-GJA1;gene-HMGB2P1;gene-IGF2;gene-IL12A;gene-JCAD;gene-JUN;gene-LRG1;gene-RGCC;gene-SEMA5A;gene-STAT5A;gene-TEK;gene-THBS1;gene-VEGFC;gene-XDH	ANG;BMP2;BMP6;CCL26;DLL4;ECM1;EGF;EGR3;GJA1;HMGB2P1;IGF2;IL12A;JCAD;JUN;LRG1;RGCC;SEMA5A;STAT5A;TEK;THBS1;VEGFC;XDH
30	GO:0030662	CC	coated vesicle membrane	30/ 1488	261/ 33331	0.11494252873563	2.3167889313214E-6	0.0001770953459102	gene-ADRB2;gene-AP3B2;gene-APOE;gene-AREG;gene-BTC;gene-CEMIP;gene-DAB2;gene-EGF;gene-EREG;gene-HBEGF;gene-HLA-A-7;gene-HLA-A-8;gene-HLA-B;gene-HLA-B-2;gene-HLA-B-4;gene-HLA-B-5;gene-HLA-B-6;gene-HLA-C;gene-HLA-C-5;gene-HLA-DQB1-5;gene-HLA-DQB1-7;gene-HLA-F-2;gene-HLA-F-3;gene-HLA-F-4;gene-HLA-F-5;gene-HLA-F-7;gene-HLA-H;gene-IL7R;gene-SYT11;gene-TGFA	ADRB2;AP3B2;APOE;AREG;BTC;CEMIP;DAB2;EGF;EREG;HBEGF;HLA-A;HLA-A;HLA-B;HLA-B;HLA-B;HLA-B;HLA-B;HLA-C;HLA-C;HLA-DQB1;HLA-DQB1;HLA-F;HLA-F;HLA-F;HLA-F;HLA-F;HLA-H;IL7R;SYT11;TGFA
28	GO:0001894	BP	tissue homeostasis	28/ 1488	244/ 33331	0.11475409836066	5.1246244040797E-6	0.0001820222452807	gene-ABCA12;gene-ADRB2;gene-CCN2;gene-CDH3;gene-CNGB1;gene-CST4;gene-LAMA2;gene-LOC100288929;gene-LOC105372815;gene-LOC124909407;gene-MFSD2A;gene-MUC13;gene-MUC2;gene-MUC2-2;gene-MUC4;gene-MUC4-2;gene-MUC4-4;gene-MUC4-5;gene-MUC4-6;gene-MUC6;gene-RBP4;gene-SERPINA3;gene-SLC1A1;gene-TFF1;gene-TFF2;gene-TP53INP2;gene-WHRN;gene-ZG16B	ABCA12;ADRB2;CCN2;CDH3;CNGB1;CST4;LAMA2;LOC100288929;LOC105372815;LOC124909407;MFSD2A;MUC13;MUC2;MUC2;MUC4;MUC4-2;MUC4-4;MUC4-5;MUC4-6;MUC6;RBP4;SERPINA3;SLC1A1;TFF1;TFF2;TP53INP2;WHRN;ZG16B
22	GO:0002479	BP	antigen processing and presentation of exogenous peptide antigen via MHC class I, TAP-dependent	22/ 1488	166/ 33331	0.13253012048193	5.1683463129029E-6	0.0001831370828345	gene-B2M;gene-HLA-A-7;gene-HLA-A-8;gene-HLA-B;gene-HLA-B-2;gene-HLA-B-4;gene-HLA-B-5;gene-HLA-B-6;gene-HLA-C;gene-HLA-C-5;gene-HLA-F-2;gene-HLA-F-3;gene-HLA-F-4;gene-HLA-F-5;gene-HLA-F-7;gene-HLA-H;gene-LOC124904000;gene-PSMB8-AS1-4;gene-PSMB9;gene-PSMB9-4;gene-PSMB9-5;gene-PSMB9-7	B2M;HLA-A;HLA-A;HLA-B;HLA-B;HLA-B;HLA-B;HLA-B;HLA-C;HLA-C;HLA-F;HLA-F;HLA-F;HLA-F;HLA-F;HLA-H;LOC124904000;PSMB8-AS1;PSMB9;PSMB9-4;PSMB9-5;PSMB9-7
41	GO:0006979	BP	response to oxidative stress	41/ 1488	429/ 33331	0.095571095571096	5.1811386536231E-6	0.0001831532514055	gene-APOD;gene-APOE;gene-BTG1;gene-COL1A1;gene-CPEB2;gene-CYGB;gene-DUSP1;gene-ETS1;gene-FOS;gene-FOSL1;gene-FOXO1;gene-GJB2;gene-JUN;gene-KDM6B;gene-KLF2;gene-KLF4;gene-MAPK8;gene-MB;gene-MICB-5;gene-NCOA7;gene-NR4A2;gene-OXSR1;gene-PJVK;gene-PLK3;gene-PPP1R15B;gene-PRKAA2;gene-PRNP;gene-PTGS2;gene-RCAN1;gene-RHOB;gene-RRM2B;gene-SELENOS;gene-SESN2;gene-SESN2-2;gene-SIRT1;gene-SPHK1;gene-TNFAIP3…	APOD;APOE;BTG1;COL1A1;CPEB2;CYGB;DUSP1;ETS1;FOS;FOSL1;FOXO1;GJB2;JUN;KDM6B;KLF2;KLF4;MAPK8;MB;MICB;NCOA7;NR4A2;OXSR1;PJVK;PLK3;PPP1R15B;PRKAA2;PRNP;PTGS2;RCAN1;RHOB;RRM2B;SELENOS;SESN2;SESN2;SIRT1;SPHK1;TNFAIP3;TRPC6;TXNIP;VNN1;ZC3H12A
96	GO:0006915	BP	apoptotic process	96/ 1488	1338/ 33331	0.071748878923767	5.2078772827661E-6	0.0001833354797056	gene-ADAMTSL4;gene-AHR;gene-BBC3;gene-BCL2A1;gene-C5AR1;gene-CASP1;gene-CASP9;gene-CCN1;gene-CFLAR;gene-CFLAR-AS1;gene-CGB1;gene-CGB5;gene-CGB7;gene-CGB8;gene-CSRNP1;gene-CXCR4;gene-DAB2;gene-DDIT3;gene-DIO3;gene-DLC1;gene-DLC1-2;gene-FOXO1;gene-GADD45A;gene-GJA1;gene-IER3-4;gene-IER3-5;gene-IER3-6;gene-IFI27;gene-IFI27-2;gene-IFI6;gene-IGFBP3;gene-IL1A;gene-IL1B;gene-IL24;gene-KLF11;gene-LCN2;ge…	ADAMTSL4;AHR;BBC3;BCL2A1;C5AR1;CASP1;CASP9;CCN1;CFLAR;CFLAR-AS1;CGB1;CGB5;CGB7;CGB8;CSRNP1;CXCR4;DAB2;DDIT3;DIO3;DLC1;DLC1;FOXO1;GADD45A;GJA1;IER3;IER3;IER3;IFI27;IFI27;IFI6;IGFBP3;IL1A;IL1B;IL24;KLF11;LCN2;LINC02334;LINC02930;LOC102724428;LOC105369313;LOC105370413;LOC105372773;LOC105375061;LOC105376214;LOC112268252;LOC124900691;LOC124900817;LOC124901040;LOC124901314;LOC124903521;LOC124903631;LOC…
17	GO:0110148	BP	biomineralization	17/ 1488	107/ 33331	0.1588785046729	5.223338581228E-6	0.0001833354797056	gene-AMTN;gene-BMP2;gene-COL1A1;gene-CYP27B1;gene-DDR2;gene-ECM1;gene-ENPP1;gene-FOXO1;gene-LOX;gene-MMP13;gene-PHEX;gene-PTHLH;gene-SBNO2;gene-SBNO2-2;gene-SLC20A1;gene-SRGN;gene-WDR72	AMTN;BMP2;COL1A1;CYP27B1;DDR2;ECM1;ENPP1;FOXO1;LOX;MMP13;PHEX;PTHLH;SBNO2;SBNO2-2;SLC20A1;SRGN;WDR72
17	GO:0031214	BP	biomineral tissue development	17/ 1488	107/ 33331	0.1588785046729	5.223338581228E-6	0.0001833354797056	gene-AMTN;gene-BMP2;gene-COL1A1;gene-CYP27B1;gene-DDR2;gene-ECM1;gene-ENPP1;gene-FOXO1;gene-LOX;gene-MMP13;gene-PHEX;gene-PTHLH;gene-SBNO2;gene-SBNO2-2;gene-SLC20A1;gene-SRGN;gene-WDR72	AMTN;BMP2;COL1A1;CYP27B1;DDR2;ECM1;ENPP1;FOXO1;LOX;MMP13;PHEX;PTHLH;SBNO2;SBNO2-2;SLC20A1;SRGN;WDR72
19	GO:0001503	BP	ossification	19/ 1488	130/ 33331	0.14615384615385	5.3117115589296E-6	0.0001859975979137	gene-ATP6V0A4;gene-BMP6;gene-CCN2;gene-COL1A1;gene-CSGALNACT1;gene-DDR2;gene-DHX36-2;gene-ECM1;gene-EXT1;gene-FAT4;gene-FSTL3;gene-IFITM1;gene-IGF2;gene-MMP13;gene-MMP16;gene-RASSF2;gene-SLC26A2;gene-STC1;gene-TEK	ATP6V0A4;BMP6;CCN2;COL1A1;CSGALNACT1;DDR2;DHX36;ECM1;EXT1;FAT4;FSTL3;IFITM1;IGF2;MMP13;MMP16;RASSF2;SLC26A2;STC1;TEK
24	GO:0002718	BP	regulation of cytokine production involved in immune response	24/ 1488	192/ 33331	0.125	5.5160486686118E-6	0.000192245949725	gene-BST2;gene-CD55;gene-DHX36-2;gene-F2RL1;gene-HLA-A-7;gene-HLA-A-8;gene-HLA-F-2;gene-HLA-F-3;gene-HLA-F-4;gene-HLA-F-5;gene-HLA-F-7;gene-IFNB1;gene-IL18R1;gene-IL1B;gene-IL1R1;gene-IRAK3;gene-LACC1;gene-LOC124909407;gene-NLRP3;gene-NR4A3;gene-RSAD2;gene-SEMA7A;gene-SEMA7A-2;gene-TICAM1	BST2;CD55;DHX36;F2RL1;HLA-A;HLA-A;HLA-F;HLA-F;HLA-F;HLA-F;HLA-F;IFNB1;IL18R1;IL1B;IL1R1;IRAK3;LACC1;LOC124909407;NLRP3;NR4A3;RSAD2;SEMA7A;SEMA7A-2;TICAM1
9	GO:0034110	BP	regulation of homotypic cell-cell adhesion	9/ 1488	31/ 33331	0.29032258064516	5.6812116077094E-6	0.0001975385216385	gene-ADAMTS18;gene-C1QTNF1;gene-CEACAM1;gene-LOC105376767;gene-LOC112268252;gene-PLAUR;gene-PRKG1;gene-SERPINE2;gene-UBASH3B	ADAMTS18;C1QTNF1;CEACAM1;LOC105376767;LOC112268252;PLAUR;PRKG1;SERPINE2;UBASH3B
56	GO:0009617	BP	response to bacterium	56/ 1488	661/ 33331	0.084720121028744	5.7542579402166E-6	0.0001996109056971	gene-ADAMTS9;gene-ADM;gene-ANG;gene-B2M;gene-BMP2;gene-BPIFA2;gene-C15orf48;gene-C3;gene-C4BPB;gene-C5AR1;gene-CA5BP1;gene-CCL20;gene-CXCL6;gene-DEFB1-2;gene-DEFB4A;gene-DEFB4A-2;gene-DEFB4B-3;gene-DMBT1;gene-FER1L6;gene-GBP1;gene-GBP2;gene-GKN2;gene-GSDMB;gene-GSDMC;gene-HLA-A-7;gene-HLA-A-8;gene-HLA-B;gene-HLA-B-2;gene-HLA-B-4;gene-HLA-B-5;gene-HLA-B-6;gene-HMGB2P1;gene-IL12A;gene-IL23A;gene-IL…	ADAMTS9;ADM;ANG;B2M;BMP2;BPIFA2;C15orf48;C3;C4BPB;C5AR1;CA5BP1;CCL20;CXCL6;DEFB1;DEFB4A;DEFB4A-2;DEFB4B;DMBT1;FER1L6;GBP1;GBP2;GKN2;GSDMB;GSDMC;HLA-A;HLA-A;HLA-B;HLA-B;HLA-B;HLA-B;HLA-B;HMGB2P1;IL12A;IL23A;IL6R;IL7R;ISG15;KRT6A;KRT6B;KRT6C;LCN2;LOC101929863;LRAT;LRG1;OAS2;OAS3;PCK1;PI3;PPP1R11;RNASE7;S100A9;SEMG1;SERPINE1;TENT5A;TLR4;WFDC2
16	GO:0042612	CC	MHC class I protein complex	16/ 1488	92/ 33331	0.17391304347826	2.9297668140117E-6	0.0002016878931907	gene-B2M;gene-HLA-A-7;gene-HLA-A-8;gene-HLA-B;gene-HLA-B-2;gene-HLA-B-4;gene-HLA-B-5;gene-HLA-B-6;gene-HLA-C;gene-HLA-C-5;gene-HLA-F-2;gene-HLA-F-3;gene-HLA-F-4;gene-HLA-F-5;gene-HLA-F-7;gene-HLA-H	B2M;HLA-A;HLA-A;HLA-B;HLA-B;HLA-B;HLA-B;HLA-B;HLA-C;HLA-C;HLA-F;HLA-F;HLA-F;HLA-F;HLA-F;HLA-H
175	GO:0070062	CC	extracellular exosome	175/ 1488	2773/ 33331	0.063108546700325	2.9551339661652E-6	0.0002016878931907	gene-ABCB11;gene-ABCC11;gene-ACE2;gene-ACOT7;gene-ACTBL2;gene-ALDH1L2;gene-ALDH2;gene-AOX1;gene-APOD;gene-ATP1B1;gene-ATP6V0A4;gene-BLOC1S5-TXNDC5;gene-BPIFA2;gene-BST2;gene-BTG2;gene-C1R;gene-C1R-2;gene-C2-3;gene-C3;gene-C4B_2;gene-CCL28;gene-CD22;gene-CD274;gene-CD55;gene-CEACAM1;gene-CEMIP2;gene-CES3;gene-CFB-2;gene-CFB-3;gene-CFB-5;gene-CFB-7;gene-CLTRN;gene-CPM;gene-CPNE7;gene-CREB5;gene-CST…	ABCB11;ABCC11;ACE2;ACOT7;ACTBL2;ALDH1L2;ALDH2;AOX1;APOD;ATP1B1;ATP6V0A4;BLOC1S5-TXNDC5;BPIFA2;BST2;BTG2;C1R;C1R-2;C2;C3;C4B_2;CCL28;CD22;CD274;CD55;CEACAM1;CEMIP2;CES3;CFB;CFB;CFB;CFB;CLTRN;CPM;CPNE7;CREB5;CST4;CST5;CXCR4;DHX36;DMBT1;DNM3;DOCK2;DSG3;ECM1;EGF;ELAPOR1;FABP3;FABP5P9;FAT4;FBLN5;FCGBP;FCGBP;GCNT3;GDF15;GGT8P;GNAI1;GNAL;GNG12-AS1;GPC4;GPR155;GPRC5A;HLA-A;HLA-A;HLA-B;HLA-B;HLA-B;HLA-B;H…
17	GO:0019883	BP	antigen processing and presentation of endogenous antigen	17/ 1488	108/ 33331	0.15740740740741	5.9437842753344E-6	0.0002052264305485	gene-B2M;gene-HLA-A-7;gene-HLA-A-8;gene-HLA-B;gene-HLA-B-2;gene-HLA-B-4;gene-HLA-B-5;gene-HLA-B-6;gene-HLA-C;gene-HLA-C-5;gene-HLA-F-2;gene-HLA-F-3;gene-HLA-F-4;gene-HLA-F-5;gene-HLA-F-7;gene-HLA-H;gene-PSMB8-AS1-4	B2M;HLA-A;HLA-A;HLA-B;HLA-B;HLA-B;HLA-B;HLA-B;HLA-C;HLA-C;HLA-F;HLA-F;HLA-F;HLA-F;HLA-F;HLA-H;PSMB8-AS1
8	GO:0055022	BP	negative regulation of cardiac muscle tissue growth	8/ 1488	24/ 33331	0.33333333333333	5.9974887035521E-6	0.0002061220249574	gene-CITED2;gene-GJA1;gene-NOG;gene-PI16;gene-RBP4;gene-RGS2;gene-RGS4;gene-SAV1	CITED2;GJA1;NOG;PI16;RBP4;RGS2;RGS4;SAV1
8	GO:0061117	BP	negative regulation of heart growth	8/ 1488	24/ 33331	0.33333333333333	5.9974887035521E-6	0.0002061220249574	gene-CITED2;gene-GJA1;gene-NOG;gene-PI16;gene-RBP4;gene-RGS2;gene-RGS4;gene-SAV1	CITED2;GJA1;NOG;PI16;RBP4;RGS2;RGS4;SAV1
108	GO:0030659	CC	cytoplasmic vesicle membrane	108/ 1488	1531/ 33331	0.070542129327237	3.251780999738E-6	0.0002142811548448	gene-ABCA12;gene-ABCB11;gene-ABCC11;gene-ACE2;gene-ADRB2;gene-AP3B2;gene-APOE;gene-AQP11;gene-AQP6;gene-AQP7P1;gene-AREG;gene-ATAD3B;gene-ATG9B;gene-ATP6V0A4;gene-B2M;gene-BST2;gene-BTC;gene-C5AR1;gene-CD274;gene-CD55;gene-CD68;gene-CEACAM1;gene-CEACAM3;gene-CEMIP;gene-CHMP1B;gene-CNGB1;gene-DAB2;gene-DIO3;gene-DKK1;gene-DMBT1;gene-EGF;gene-ELAPOR1;gene-EREG;gene-FABP5P9;gene-GABARAPL1;gene-GLIPR…	ABCA12;ABCB11;ABCC11;ACE2;ADRB2;AP3B2;APOE;AQP11;AQP6;AQP7P1;AREG;ATAD3B;ATG9B;ATP6V0A4;B2M;BST2;BTC;C5AR1;CD274;CD55;CD68;CEACAM1;CEACAM3;CEMIP;CHMP1B;CNGB1;DAB2;DIO3;DKK1;DMBT1;EGF;ELAPOR1;EREG;FABP5P9;GABARAPL1;GLIPR1;GNG12-AS1;GPRC5A;HBEGF;HLA-A;HLA-A;HLA-B;HLA-B;HLA-B;HLA-B;HLA-B;HLA-C;HLA-C;HLA-DOB;HLA-DOB;HLA-DQB1;HLA-DQB1;HLA-DQB1;HLA-F;HLA-F;HLA-F;HLA-F;HLA-F;HLA-H;ICA1;IFITM3;IL7R;IRF7;…
75	GO:0043065	BP	positive regulation of apoptotic process	75/ 1488	980/ 33331	0.076530612244898	6.3768105949737E-6	0.0002186524408858	gene-ACVR1C;gene-ADAMTSL4;gene-ADM;gene-AKAP12;gene-ANKRD1;gene-ARHGEF26;gene-ARHGEF26-2;gene-ATF3;gene-BBC3;gene-BMP2;gene-BTG1;gene-CASP9;gene-CCN1;gene-CD274;gene-DDIT3;gene-DLC1;gene-DLC1-2;gene-DUSP1;gene-EEF1A2;gene-FOSL1;gene-FOXO1;gene-G0S2;gene-GADD45A;gene-ICAM1;gene-IDO1;gene-IFNB1;gene-IGFBP3;gene-IL12A;gene-INHBA;gene-ITGA1;gene-ITGAM;gene-JUN;gene-KLF11;gene-LATS2;gene-LINC02334;gen…	ACVR1C;ADAMTSL4;ADM;AKAP12;ANKRD1;ARHGEF26;ARHGEF26-2;ATF3;BBC3;BMP2;BTG1;CASP9;CCN1;CD274;DDIT3;DLC1;DLC1;DUSP1;EEF1A2;FOSL1;FOXO1;G0S2;GADD45A;ICAM1;IDO1;IFNB1;IGFBP3;IL12A;INHBA;ITGA1;ITGAM;JUN;KLF11;LATS2;LINC02334;LINC02930;LOC102724428;LOC105369313;LOC105370413;LOC105372773;LOC105376214;LOC124900513;LOC124900691;LOC124900817;LOC124901040;LOC124901314;LOC124903521;LOC124903917;LOC392196;MAP3…
12	GO:0001533	CC	cornified envelope	12/ 1488	54/ 33331	0.22222222222222	3.5996622666187E-6	0.0002262211071974	gene-CDSN-6;gene-CSTA;gene-DSG3;gene-IVL;gene-PI3;gene-SPRR1A;gene-SPRR1B;gene-SPRR2A;gene-SPRR2C;gene-SPRR2D;gene-SPRR2E;gene-SPRR3	CDSN;CSTA;DSG3;IVL;PI3;SPRR1A;SPRR1B;SPRR2A;SPRR2C;SPRR2D;SPRR2E;SPRR3
168	GO:0098588	CC	bounding membrane of organelle	168/ 1488	2650/ 33331	0.063396226415094	3.7534808397771E-6	0.0002262211071974	gene-ABCA12;gene-ABCB11;gene-ABCC11;gene-ACE2;gene-ACSL5;gene-ADRB2;gene-AP3B2;gene-APOE;gene-AREG;gene-ATAD3B;gene-ATG9B;gene-ATP6V0A4;gene-B2M;gene-B4GALT4;gene-BBC3;gene-BCL2A1;gene-BST2;gene-BTC;gene-C5AR1;gene-CD274;gene-CD55;gene-CD68;gene-CEACAM1;gene-CEACAM3;gene-CEMIP;gene-CHMP1B;gene-CHST11;gene-CHST2;gene-CHSY3;gene-CNGB1;gene-COL7A1;gene-CREB3L3;gene-CSGALNACT1;gene-CYP27B1;gene-DAB2;…	ABCA12;ABCB11;ABCC11;ACE2;ACSL5;ADRB2;AP3B2;APOE;AREG;ATAD3B;ATG9B;ATP6V0A4;B2M;B4GALT4;BBC3;BCL2A1;BST2;BTC;C5AR1;CD274;CD55;CD68;CEACAM1;CEACAM3;CEMIP;CHMP1B;CHST11;CHST2;CHSY3;CNGB1;COL7A1;CREB3L3;CSGALNACT1;CYP27B1;DAB2;DAGLB;DIO3;DKK1;DMBT1;DSEL;DSEL-2;EGF;ELAPOR1;ENPP1;EREG;EVC;EXT1;F5;FABP5P9;FKRP;GABARAPL1;GALNT5;GBP1;GBP2;GBP5;GCNT3;GJA1;GLIPR1;GNAI1;GNG12-AS1;GOLGA7B;HBEGF;HLA-A;HLA-A;H…
109	GO:0012506	CC	vesicle membrane	109/ 1488	1556/ 33331	0.070051413881748	3.8793753444641E-6	0.0002262211071974	gene-ABCA12;gene-ABCB11;gene-ABCC11;gene-ACE2;gene-ADRB2;gene-AP3B2;gene-APOE;gene-AQP11;gene-AQP6;gene-AQP7P1;gene-AREG;gene-ATAD3B;gene-ATG9B;gene-ATP6V0A4;gene-B2M;gene-BST2;gene-BTC;gene-C5AR1;gene-CD274;gene-CD55;gene-CD68;gene-CEACAM1;gene-CEACAM3;gene-CEMIP;gene-CHMP1B;gene-CNGB1;gene-DAB2;gene-DIO3;gene-DKK1;gene-DMBT1;gene-EGF;gene-ELAPOR1;gene-EREG;gene-FABP5P9;gene-GABARAPL1;gene-GBP1;…	ABCA12;ABCB11;ABCC11;ACE2;ADRB2;AP3B2;APOE;AQP11;AQP6;AQP7P1;AREG;ATAD3B;ATG9B;ATP6V0A4;B2M;BST2;BTC;C5AR1;CD274;CD55;CD68;CEACAM1;CEACAM3;CEMIP;CHMP1B;CNGB1;DAB2;DIO3;DKK1;DMBT1;EGF;ELAPOR1;EREG;FABP5P9;GABARAPL1;GBP1;GLIPR1;GNG12-AS1;GPRC5A;HBEGF;HLA-A;HLA-A;HLA-B;HLA-B;HLA-B;HLA-B;HLA-B;HLA-C;HLA-C;HLA-DOB;HLA-DOB;HLA-DQB1;HLA-DQB1;HLA-DQB1;HLA-F;HLA-F;HLA-F;HLA-F;HLA-F;HLA-H;ICA1;IFITM3;IL7R;…
4	GO:0035976	CC	transcription factor AP-1 complex	4/ 1488	4/ 33331	1	3.9567988210361E-6	0.0002262211071974	gene-FOS;gene-JUN;gene-JUNB;gene-JUND	FOS;JUN;JUNB;JUND
33	GO:0030666	CC	endocytic vesicle membrane	33/ 1488	307/ 33331	0.10749185667752	4.0248653295206E-6	0.0002262211071974	gene-ACE2;gene-ADRB2;gene-APOE;gene-AREG;gene-ATP6V0A4;gene-BTC;gene-DMBT1;gene-EGF;gene-EREG;gene-GNG12-AS1;gene-HBEGF;gene-HLA-A-7;gene-HLA-A-8;gene-HLA-B;gene-HLA-B-2;gene-HLA-B-4;gene-HLA-B-5;gene-HLA-B-6;gene-HLA-C;gene-HLA-C-5;gene-HLA-DQB1-5;gene-HLA-DQB1-7;gene-HLA-F-2;gene-HLA-F-3;gene-HLA-F-4;gene-HLA-F-5;gene-HLA-F-7;gene-HLA-H;gene-IL7R;gene-MARCO;gene-PSMB8-AS1-4;gene-TGFA;gene-WNT7A	ACE2;ADRB2;APOE;AREG;ATP6V0A4;BTC;DMBT1;EGF;EREG;GNG12-AS1;HBEGF;HLA-A;HLA-A;HLA-B;HLA-B;HLA-B;HLA-B;HLA-B;HLA-C;HLA-C;HLA-DQB1;HLA-DQB1;HLA-F;HLA-F;HLA-F;HLA-F;HLA-F;HLA-H;IL7R;MARCO;PSMB8-AS1;TGFA;WNT7A
17	GO:0038024	MF	cargo receptor activity	17/ 1488	98/ 33331	0.1734693877551	1.5028537053819E-6	0.0002290155130394	gene-ABCA1;gene-ACKR3;gene-ACKR4P1;gene-CD163L1;gene-DAB2;gene-DMBT1;gene-ENDOU;gene-ENPP1;gene-ITGAM;gene-LOXL2;gene-LOXL4;gene-LRP12;gene-MARCO;gene-OLR1;gene-SSC4D;gene-TMPRSS3;gene-VLDLR	ABCA1;ACKR3;ACKR4P1;CD163L1;DAB2;DMBT1;ENDOU;ENPP1;ITGAM;LOXL2;LOXL4;LRP12;MARCO;OLR1;SSC4D;TMPRSS3;VLDLR
20	GO:0060537	BP	muscle tissue development	20/ 1488	144/ 33331	0.13888888888889	6.6995222251372E-6	0.0002291884941857	gene-ADAMTS9;gene-CFLAR;gene-CFLAR-AS1;gene-CSRP2;gene-GATA4-2;gene-GATA6;gene-GJC1;gene-GPCPD1;gene-IRX3;gene-MSC;gene-MSX1;gene-MYH15;gene-MYOM2-2;gene-NEURL1;gene-PGM5P2;gene-RBP4;gene-SEMA3C;gene-SMO;gene-TBX18;gene-TIPARP	ADAMTS9;CFLAR;CFLAR-AS1;CSRP2;GATA4;GATA6;GJC1;GPCPD1;IRX3;MSC;MSX1;MYH15;MYOM2;NEURL1;PGM5P2;RBP4;SEMA3C;SMO;TBX18;TIPARP
17	GO:0045667	BP	regulation of osteoblast differentiation	17/ 1488	109/ 33331	0.15596330275229	6.7520783923489E-6	0.0002304554204395	gene-BAMBI;gene-BMP2;gene-BMP6;gene-CCN1;gene-DDR2;gene-DNAI3;gene-FBN2;gene-IFITM1;gene-IL6R;gene-JAG1;gene-JUND;gene-NOCT;gene-NOG;gene-RASSF2;gene-SNAI2;gene-TOB1;gene-VEGFC	BAMBI;BMP2;BMP6;CCN1;DDR2;DNAI3;FBN2;IFITM1;IL6R;JAG1;JUND;NOCT;NOG;RASSF2;SNAI2;TOB1;VEGFC
31	GO:0031669	BP	cellular response to nutrient levels	31/ 1488	284/ 33331	0.10915492957746	6.8677092403314E-6	0.0002338644015853	gene-ATF3;gene-BRSK1;gene-CD68;gene-CDKN1A;gene-COL1A1;gene-CPEB4;gene-CZ1P-ASNS;gene-ELAPOR1;gene-FOXO1;gene-GABARAPL1;gene-ICAM1;gene-JUN;gene-LOC102724428;gene-LOC124904712;gene-MAPK8;gene-MFSD2A;gene-NAMPTP1;gene-NUAK1;gene-NUAK2;gene-PCK1;gene-PDK4;gene-PHEX;gene-PMAIP1;gene-PRKAA2;gene-RNF152;gene-SESN2;gene-SESN2-2;gene-SIK1;gene-SLC38A2;gene-WNT2B;gene-ZC3H12A	ATF3;BRSK1;CD68;CDKN1A;COL1A1;CPEB4;CZ1P-ASNS;ELAPOR1;FOXO1;GABARAPL1;ICAM1;JUN;LOC102724428;LOC124904712;MAPK8;MFSD2A;NAMPTP1;NUAK1;NUAK2;PCK1;PDK4;PHEX;PMAIP1;PRKAA2;RNF152;SESN2;SESN2;SIK1;SLC38A2;WNT2B;ZC3H12A
113	GO:0045893	BP	positive regulation of transcription, DNA-templated	113/ 1488	1649/ 33331	0.068526379624015	7.1448718656016E-6	0.0002421915812524	gene-ADRB2;gene-AHR;gene-ARID3A;gene-ARID3B;gene-ARNT2;gene-ATF3;gene-BAMBI;gene-BMP2;gene-BMP6;gene-BNC1;gene-CCN1;gene-CITED2;gene-COL1A1;gene-CREB3L3;gene-CREB5;gene-CREM;gene-CSF3;gene-CSRNP1;gene-CXCL10;gene-DAB2;gene-DDIT3;gene-DHX36-2;gene-DPF3;gene-DRAP1;gene-EDN1;gene-EGF;gene-EGR1;gene-EGR4;gene-EN1;gene-ERBB4;gene-ESR1;gene-ETS1;gene-F2RL1;gene-FGF1;gene-FOS;gene-FOSL1;gene-FOSL2;gene-…	ADRB2;AHR;ARID3A;ARID3B;ARNT2;ATF3;BAMBI;BMP2;BMP6;BNC1;CCN1;CITED2;COL1A1;CREB3L3;CREB5;CREM;CSF3;CSRNP1;CXCL10;DAB2;DDIT3;DHX36;DPF3;DRAP1;EDN1;EGF;EGR1;EGR4;EN1;ERBB4;ESR1;ETS1;F2RL1;FGF1;FOS;FOSL1;FOSL2;FOXO1;FSTL3;GALR2;GATA4;GATA6;HDAC5;HIVEP1;HMGB2P1;IFNB1;IFNL1;IFNL1-2;IGF2;IL11;IL1A;IL1B;IL23A;IL31RA;INHBA;IRF6;IRF7;IRX3;JAG1;JUN;JUNB;JUND;KDM6B;KDM7A;KLF2;KLF6;LBH;LHX5;LIF;LOC124900513;…
113	GO:1903508	BP	positive regulation of nucleic acid-templated transcription	113/ 1488	1649/ 33331	0.068526379624015	7.1448718656016E-6	0.0002421915812524	gene-ADRB2;gene-AHR;gene-ARID3A;gene-ARID3B;gene-ARNT2;gene-ATF3;gene-BAMBI;gene-BMP2;gene-BMP6;gene-BNC1;gene-CCN1;gene-CITED2;gene-COL1A1;gene-CREB3L3;gene-CREB5;gene-CREM;gene-CSF3;gene-CSRNP1;gene-CXCL10;gene-DAB2;gene-DDIT3;gene-DHX36-2;gene-DPF3;gene-DRAP1;gene-EDN1;gene-EGF;gene-EGR1;gene-EGR4;gene-EN1;gene-ERBB4;gene-ESR1;gene-ETS1;gene-F2RL1;gene-FGF1;gene-FOS;gene-FOSL1;gene-FOSL2;gene-…	ADRB2;AHR;ARID3A;ARID3B;ARNT2;ATF3;BAMBI;BMP2;BMP6;BNC1;CCN1;CITED2;COL1A1;CREB3L3;CREB5;CREM;CSF3;CSRNP1;CXCL10;DAB2;DDIT3;DHX36;DPF3;DRAP1;EDN1;EGF;EGR1;EGR4;EN1;ERBB4;ESR1;ETS1;F2RL1;FGF1;FOS;FOSL1;FOSL2;FOXO1;FSTL3;GALR2;GATA4;GATA6;HDAC5;HIVEP1;HMGB2P1;IFNB1;IFNL1;IFNL1-2;IGF2;IL11;IL1A;IL1B;IL23A;IL31RA;INHBA;IRF6;IRF7;IRX3;JAG1;JUN;JUNB;JUND;KDM6B;KDM7A;KLF2;KLF6;LBH;LHX5;LIF;LOC124900513;…
113	GO:1902680	BP	positive regulation of RNA biosynthetic process	113/ 1488	1650/ 33331	0.068484848484848	7.1894775015162E-6	0.0002430716986809	gene-ADRB2;gene-AHR;gene-ARID3A;gene-ARID3B;gene-ARNT2;gene-ATF3;gene-BAMBI;gene-BMP2;gene-BMP6;gene-BNC1;gene-CCN1;gene-CITED2;gene-COL1A1;gene-CREB3L3;gene-CREB5;gene-CREM;gene-CSF3;gene-CSRNP1;gene-CXCL10;gene-DAB2;gene-DDIT3;gene-DHX36-2;gene-DPF3;gene-DRAP1;gene-EDN1;gene-EGF;gene-EGR1;gene-EGR4;gene-EN1;gene-ERBB4;gene-ESR1;gene-ETS1;gene-F2RL1;gene-FGF1;gene-FOS;gene-FOSL1;gene-FOSL2;gene-…	ADRB2;AHR;ARID3A;ARID3B;ARNT2;ATF3;BAMBI;BMP2;BMP6;BNC1;CCN1;CITED2;COL1A1;CREB3L3;CREB5;CREM;CSF3;CSRNP1;CXCL10;DAB2;DDIT3;DHX36;DPF3;DRAP1;EDN1;EGF;EGR1;EGR4;EN1;ERBB4;ESR1;ETS1;F2RL1;FGF1;FOS;FOSL1;FOSL2;FOXO1;FSTL3;GALR2;GATA4;GATA6;HDAC5;HIVEP1;HMGB2P1;IFNB1;IFNL1;IFNL1-2;IGF2;IL11;IL1A;IL1B;IL23A;IL31RA;INHBA;IRF6;IRF7;IRX3;JAG1;JUN;JUNB;JUND;KDM6B;KDM7A;KLF2;KLF6;LBH;LHX5;LIF;LOC124900513;…
51	GO:0009887	BP	animal organ morphogenesis	51/ 1488	589/ 33331	0.086587436332767	7.2035796739812E-6	0.0002430716986809	gene-ADM;gene-AMTN;gene-AQP6;gene-BMP2;gene-CDSN-6;gene-CITED2;gene-COL1A1;gene-CSRNP1;gene-DLC1;gene-DLC1-2;gene-DLX2;gene-EREG;gene-FAT4;gene-FBN1;gene-FBN2;gene-FGF1;gene-FGF5;gene-FST;gene-GCNT3;gene-HAS2;gene-IGF2;gene-INHBA;gene-ITGA2;gene-LAMA1;gene-LAMA2;gene-LAMA3;gene-LAMB3;gene-LAMC2;gene-LIF;gene-LOC124900513;gene-LOC124902407;gene-MATN1-AS1;gene-MFAP2;gene-MFAP2-2;gene-MFAP5;gene-MIC…	ADM;AMTN;AQP6;BMP2;CDSN;CITED2;COL1A1;CSRNP1;DLC1;DLC1;DLX2;EREG;FAT4;FBN1;FBN2;FGF1;FGF5;FST;GCNT3;HAS2;IGF2;INHBA;ITGA2;LAMA1;LAMA2;LAMA3;LAMB3;LAMC2;LIF;LOC124900513;LOC124902407;MATN1-AS1;MFAP2;MFAP2;MFAP5;MICOS10-NBL1;MMP13;MMP16;MSX1;NOG;PHEX;RBP4;RELT;SERPINB5;SERPINE1;SNAI2;SSUH2;SYCP2;TIPARP;VEGFC;WNT7A
37	GO:0050767	BP	regulation of neurogenesis	37/ 1488	376/ 33331	0.098404255319149	7.3683694012756E-6	0.0002480684365096	gene-BDNF;gene-BHLHE40;gene-BMP2;gene-CDKL5;gene-CLCF1;gene-CXCR4;gene-DHX36-2;gene-DLL4;gene-DLX2;gene-FBXO31;gene-FGF13;gene-HES7;gene-HMGB2P1;gene-IL1B;gene-IL1RAPL1;gene-LIF;gene-LOC124903313;gene-MAP1B;gene-MAP2K1;gene-NEURL1;gene-NGF;gene-NOG;gene-NR1D1;gene-PER2;gene-PLXNA4;gene-RASSF10;gene-RELN;gene-SEMA3B;gene-SEMA3C;gene-SEMA5A;gene-SEMA7A;gene-SEMA7A-2;gene-SERPINE2;gene-TRPC6;gene-VE…	BDNF;BHLHE40;BMP2;CDKL5;CLCF1;CXCR4;DHX36;DLL4;DLX2;FBXO31;FGF13;HES7;HMGB2P1;IL1B;IL1RAPL1;LIF;LOC124903313;MAP1B;MAP2K1;NEURL1;NGF;NOG;NR1D1;PER2;PLXNA4;RASSF10;RELN;SEMA3B;SEMA3C;SEMA5A;SEMA7A;SEMA7A-2;SERPINE2;TRPC6;VEGFC;WNT7A;ZNF365
50	GO:0008283	BP	cell population proliferation	50/ 1488	568/ 33331	0.088028169014085	7.4481598949854E-6	0.0002496609083092	gene-ACVR1C;gene-BMP2;gene-BMPER;gene-C5AR1;gene-CCN2;gene-CCN3;gene-CEACAM1;gene-CITED2;gene-DAGLB;gene-DDR2;gene-DOCK2;gene-EGR1;gene-EREG;gene-ESR1;gene-F2RL1;gene-FAT4;gene-FST;gene-IFNB1;gene-IGF2;gene-IGFBP3;gene-IL23A;gene-IL7R;gene-IRF6;gene-ITGA2;gene-JUNB;gene-LHX5;gene-LIPG;gene-LOC100652768;gene-LOC105370410-2;gene-LOC112268252;gene-LOXL2;gene-MAP2K1;gene-MMP16;gene-MSX1;gene-MTSS1-2;…	ACVR1C;BMP2;BMPER;C5AR1;CCN2;CCN3;CEACAM1;CITED2;DAGLB;DDR2;DOCK2;EGR1;EREG;ESR1;F2RL1;FAT4;FST;IFNB1;IGF2;IGFBP3;IL23A;IL7R;IRF6;ITGA2;JUNB;LHX5;LIPG;LOC100652768;LOC105370410;LOC112268252;LOXL2;MAP2K1;MMP16;MSX1;MTSS1;NKX3-1;NR4A3;PRDM1;RORA;SDCBP2;SEMA5A;SH2D2A;STC1;TEK;TGFA;TLR4;TNFSF14;WNT2B;WNT7A;ZG16B
20	GO:0045444	BP	fat cell differentiation	20/ 1488	145/ 33331	0.13793103448276	7.4493017027688E-6	0.0002496609083092	gene-ADRB2;gene-ALOXE3;gene-ARL4A;gene-DIO2;gene-FABP3;gene-FOXO1;gene-IL11;gene-LAMB3;gene-LRG1;gene-LRRC8C;gene-NR4A1;gene-NR4A2;gene-NR4A3;gene-PER2;gene-PTGS2;gene-RGS2;gene-SNAI2;gene-SOCS1;gene-STEAP4;gene-WFDC21P	ADRB2;ALOXE3;ARL4A;DIO2;FABP3;FOXO1;IL11;LAMB3;LRG1;LRRC8C;NR4A1;NR4A2;NR4A3;PER2;PTGS2;RGS2;SNAI2;SOCS1;STEAP4;WFDC21P
10	GO:0010718	BP	positive regulation of epithelial to mesenchymal transition	10/ 1488	40/ 33331	0.25	7.5797432934104E-6	0.0002527145086993	gene-BAMBI;gene-BMP2;gene-COL1A1;gene-DAB2;gene-IL1B;gene-JAG1;gene-LOXL2;gene-RGCC;gene-SERPINB3;gene-SERPINB4	BAMBI;BMP2;COL1A1;DAB2;IL1B;JAG1;LOXL2;RGCC;SERPINB3;SERPINB4
9	GO:0051154	BP	negative regulation of striated muscle cell differentiation	9/ 1488	32/ 33331	0.28125	7.5914777988767E-6	0.0002527145086993	gene-BDNF;gene-BMP2;gene-CCN3;gene-DKK1;gene-HDAC5;gene-MSX1;gene-PI16;gene-RGS2;gene-RGS4	BDNF;BMP2;CCN3;DKK1;HDAC5;MSX1;PI16;RGS2;RGS4
29	GO:0031341	BP	regulation of cell killing	29/ 1488	263/ 33331	0.11026615969582	7.6749936602828E-6	0.0002549231115754	gene-CD55;gene-CEACAM1;gene-CXCL6;gene-DNASE1L3;gene-F2RL1;gene-HLA-A-7;gene-HLA-A-8;gene-HLA-B;gene-HLA-B-2;gene-HLA-B-4;gene-HLA-B-5;gene-HLA-B-6;gene-HLA-F-2;gene-HLA-F-3;gene-HLA-F-4;gene-HLA-F-5;gene-HLA-F-7;gene-IL12A;gene-IL23A;gene-IL7R;gene-ITGAM;gene-KLRC2;gene-KRT6A;gene-KRT6B;gene-KRT6C;gene-LOC112268252;gene-LOC124903631;gene-MAPK8;gene-SERPINB4	CD55;CEACAM1;CXCL6;DNASE1L3;F2RL1;HLA-A;HLA-A;HLA-B;HLA-B;HLA-B;HLA-B;HLA-B;HLA-F;HLA-F;HLA-F;HLA-F;HLA-F;IL12A;IL23A;IL7R;ITGAM;KLRC2;KRT6A;KRT6B;KRT6C;LOC112268252;LOC124903631;MAPK8;SERPINB4
24	GO:0019838	MF	growth factor binding	24/ 1488	180/ 33331	0.13333333333333	1.7606907184051E-6	0.0002599219673045	gene-ACVR1C;gene-CCN1;gene-CCN2;gene-CCN3;gene-COL1A1;gene-DUSP1;gene-ESM1;gene-FGFR4;gene-IGF1R;gene-IGFBP1;gene-IGFBP3;gene-IL1R1;gene-IL1R2;gene-IL1RN;gene-IL2RG;gene-IL36RN;gene-IL6R;gene-LIFR;gene-LOC124900513;gene-LOC124902407;gene-LTBP1;gene-OSMR;gene-TEK;gene-THBS1	ACVR1C;CCN1;CCN2;CCN3;COL1A1;DUSP1;ESM1;FGFR4;IGF1R;IGFBP1;IGFBP3;IL1R1;IL1R2;IL1RN;IL2RG;IL36RN;IL6R;LIFR;LOC124900513;LOC124902407;LTBP1;OSMR;TEK;THBS1
21	GO:0002720	BP	positive regulation of cytokine production involved in immune response	21/ 1488	158/ 33331	0.13291139240506	8.0231488445183E-6	0.0002658921671753	gene-CD55;gene-DHX36-2;gene-F2RL1;gene-HLA-A-7;gene-HLA-A-8;gene-HLA-F-2;gene-HLA-F-3;gene-HLA-F-4;gene-HLA-F-5;gene-HLA-F-7;gene-IL18R1;gene-IL1B;gene-IL1R1;gene-LACC1;gene-LOC124909407;gene-NLRP3;gene-NR4A3;gene-RSAD2;gene-SEMA7A;gene-SEMA7A-2;gene-TICAM1	CD55;DHX36;F2RL1;HLA-A;HLA-A;HLA-F;HLA-F;HLA-F;HLA-F;HLA-F;IL18R1;IL1B;IL1R1;LACC1;LOC124909407;NLRP3;NR4A3;RSAD2;SEMA7A;SEMA7A-2;TICAM1
18	GO:0042060	BP	wound healing	18/ 1488	122/ 33331	0.14754098360656	8.1423567218055E-6	0.0002692418045626	gene-CDH3;gene-CDKN1A;gene-CFLAR;gene-CFLAR-AS1;gene-EREG;gene-FGF1;gene-GATA4-2;gene-IL24;gene-KRT6A;gene-KRT6B;gene-KRT6C;gene-LOX;gene-NOG;gene-PLEC;gene-SDC4;gene-SERPINB2;gene-SPRR3;gene-TGFA	CDH3;CDKN1A;CFLAR;CFLAR-AS1;EREG;FGF1;GATA4;IL24;KRT6A;KRT6B;KRT6C;LOX;NOG;PLEC;SDC4;SERPINB2;SPRR3;TGFA
29	GO:0043281	BP	regulation of cysteine-type endopeptidase activity involved in apoptotic process	29/ 1488	264/ 33331	0.10984848484848	8.2606207344989E-6	0.0002725454134335	gene-ACVR1C;gene-BBC3;gene-CARD16;gene-CASP1;gene-CASP9;gene-CCN1;gene-CCN2;gene-CFLAR;gene-CFLAR-AS1;gene-DLC1;gene-DLC1-2;gene-IFI6;gene-LAMP3;gene-MYC;gene-NGF;gene-NKX3-1;gene-NLRP3;gene-NR4A1;gene-PLAUR;gene-PMAIP1;gene-PTGS2;gene-S100A9;gene-SH3RF1;gene-SLC1A1;gene-ST18;gene-THBS1;gene-TNF-2;gene-TNFRSF10B;gene-XDH	ACVR1C;BBC3;CARD16;CASP1;CASP9;CCN1;CCN2;CFLAR;CFLAR-AS1;DLC1;DLC1;IFI6;LAMP3;MYC;NGF;NKX3-1;NLRP3;NR4A1;PLAUR;PMAIP1;PTGS2;S100A9;SH3RF1;SLC1A1;ST18;THBS1;TNF;TNFRSF10B;XDH
22	GO:0042590	BP	antigen processing and presentation of exogenous peptide antigen via MHC class I	22/ 1488	171/ 33331	0.12865497076023	8.3938814776399E-6	0.0002763280671807	gene-B2M;gene-HLA-A-7;gene-HLA-A-8;gene-HLA-B;gene-HLA-B-2;gene-HLA-B-4;gene-HLA-B-5;gene-HLA-B-6;gene-HLA-C;gene-HLA-C-5;gene-HLA-F-2;gene-HLA-F-3;gene-HLA-F-4;gene-HLA-F-5;gene-HLA-F-7;gene-HLA-H;gene-LOC124904000;gene-PSMB8-AS1-4;gene-PSMB9;gene-PSMB9-4;gene-PSMB9-5;gene-PSMB9-7	B2M;HLA-A;HLA-A;HLA-B;HLA-B;HLA-B;HLA-B;HLA-B;HLA-C;HLA-C;HLA-F;HLA-F;HLA-F;HLA-F;HLA-F;HLA-H;LOC124904000;PSMB8-AS1;PSMB9;PSMB9-4;PSMB9-5;PSMB9-7
23	GO:0002020	MF	protease binding	23/ 1488	169/ 33331	0.13609467455621	2.0103714751856E-6	0.0002859926113926	gene-ADAMTSL4;gene-CARD16;gene-CFLAR;gene-CFLAR-AS1;gene-COL1A1;gene-CSTA;gene-ECM1;gene-IL1R1;gene-PRNP;gene-RIOK3;gene-SELENOS;gene-SELL;gene-SERPINA1;gene-SERPINA1-2;gene-SERPINB13;gene-SERPINB3;gene-SERPINB4;gene-SERPINE1;gene-SLC2A13;gene-TIMP3;gene-TNF-2;gene-TNFAIP3;gene-VWF	ADAMTSL4;CARD16;CFLAR;CFLAR-AS1;COL1A1;CSTA;ECM1;IL1R1;PRNP;RIOK3;SELENOS;SELL;SERPINA1;SERPINA1;SERPINB13;SERPINB3;SERPINB4;SERPINE1;SLC2A13;TIMP3;TNF;TNFAIP3;VWF
18	GO:0042379	MF	chemokine receptor binding	18/ 1488	111/ 33331	0.16216216216216	2.0583718855527E-6	0.0002859926113926	gene-CCL20;gene-CCL26;gene-CCL28;gene-CCL3L1;gene-CCL5-2;gene-CXCL1;gene-CXCL10;gene-CXCL11;gene-CXCL2;gene-CXCL3;gene-CXCL5;gene-CXCL6;gene-CXCL8;gene-DEFB1-2;gene-DEFB4A;gene-DEFB4A-2;gene-DEFB4B-3;gene-TFF2	CCL20;CCL26;CCL28;CCL3L1;CCL5;CXCL1;CXCL10;CXCL11;CXCL2;CXCL3;CXCL5;CXCL6;CXCL8;DEFB1;DEFB4A;DEFB4A-2;DEFB4B;TFF2
5	GO:0072124	BP	regulation of glomerular mesangial cell proliferation	5/ 1488	8/ 33331	0.625	8.8102877677215E-6	0.0002893945630251	gene-CFLAR;gene-CFLAR-AS1;gene-EGR1;gene-IL6R;gene-SERPINB7	CFLAR;CFLAR-AS1;EGR1;IL6R;SERPINB7
21	GO:0002704	BP	negative regulation of leukocyte mediated immunity	21/ 1488	159/ 33331	0.13207547169811	8.8602751416232E-6	0.0002903940508337	gene-AHR;gene-BST2;gene-C4BPB;gene-CEACAM1;gene-HLA-A-7;gene-HLA-A-8;gene-HLA-B;gene-HLA-B-2;gene-HLA-B-4;gene-HLA-B-5;gene-HLA-B-6;gene-HLA-F-2;gene-HLA-F-3;gene-HLA-F-4;gene-HLA-F-5;gene-HLA-F-7;gene-IFNB1;gene-IL13RA2;gene-IL7R;gene-LOC112268252;gene-SERPINB4	AHR;BST2;C4BPB;CEACAM1;HLA-A;HLA-A;HLA-B;HLA-B;HLA-B;HLA-B;HLA-B;HLA-F;HLA-F;HLA-F;HLA-F;HLA-F;IFNB1;IL13RA2;IL7R;LOC112268252;SERPINB4
81	GO:0051338	BP	regulation of transferase activity	81/ 1488	1088/ 33331	0.074448529411765	8.9933115035576E-6	0.0002941050570337	gene-ADRB2;gene-ANG;gene-AREG;gene-ARRDC4;gene-BDNF;gene-BTC;gene-C5AR1;gene-CCN1;gene-CCND2;gene-CCNG2;gene-CD24;gene-CEACAM1;gene-CEMIP;gene-DDR2;gene-DIRAS3;gene-DKK1;gene-DUSP1;gene-EDN1;gene-EEF1A2;gene-EGF;gene-EGR1;gene-ERBB4;gene-EREG;gene-FBN1;gene-FGF1;gene-FGFR4;gene-GADD45A;gene-GCKR;gene-GPRC5A;gene-HBEGF;gene-HEG1;gene-HERC5;gene-IGF1R;gene-IGF2;gene-IL1B;gene-IL23A;gene-IL6R;gene-I…	ADRB2;ANG;AREG;ARRDC4;BDNF;BTC;C5AR1;CCN1;CCND2;CCNG2;CD24;CEACAM1;CEMIP;DDR2;DIRAS3;DKK1;DUSP1;EDN1;EEF1A2;EGF;EGR1;ERBB4;EREG;FBN1;FGF1;FGFR4;GADD45A;GCKR;GPRC5A;HBEGF;HEG1;HERC5;IGF1R;IGF2;IL1B;IL23A;IL6R;IRAK3;IRS2;ITGB3;KITLG;LATS2;LOC105375061;LOC112268252;LOC124903287;MAP2K3;MAPK15;MRNIP;NEDD9;NEURL1;PARM1;PINX1;PKIB;PRNP;RASSF2;RELN;RGCC;RGS2;ROS1;SDC4;SERINC2;SERPINB3;SERPINB4;SERTAD1;SE…
22	GO:0000302	BP	response to reactive oxygen species	22/ 1488	172/ 33331	0.12790697674419	9.2247517377643E-6	0.0003010107451661	gene-APOD;gene-COL1A1;gene-DUSP1;gene-ETS1;gene-FOS;gene-FOSL1;gene-FOXO1;gene-JUN;gene-KDM6B;gene-KLF2;gene-KLF4;gene-MAPK8;gene-MB;gene-PJVK;gene-PLK3;gene-PPP1R15B;gene-RHOB;gene-SIRT1;gene-SPHK1;gene-TNFAIP3;gene-TRPC6;gene-TXNIP	APOD;COL1A1;DUSP1;ETS1;FOS;FOSL1;FOXO1;JUN;KDM6B;KLF2;KLF4;MAPK8;MB;PJVK;PLK3;PPP1R15B;RHOB;SIRT1;SPHK1;TNFAIP3;TRPC6;TXNIP
120	GO:0051254	BP	positive regulation of RNA metabolic process	120/ 1488	1797/ 33331	0.06677796327212	9.9264075890475E-6	0.0003224887822201	gene-ADRB2;gene-AHR;gene-ARID3A;gene-ARID3B;gene-ARNT2;gene-ATF3;gene-BAMBI;gene-BMP2;gene-BMP6;gene-BNC1;gene-BTG2;gene-CCN1;gene-CITED2;gene-COL1A1;gene-CREB3L3;gene-CREB5;gene-CREM;gene-CSF3;gene-CSRNP1;gene-CXCL10;gene-DAB2;gene-DDIT3;gene-DHX36-2;gene-DPF3;gene-DRAP1;gene-EDN1;gene-EGF;gene-EGR1;gene-EGR4;gene-EN1;gene-ERBB4;gene-ESR1;gene-ETS1;gene-F2RL1;gene-FGF1;gene-FOS;gene-FOSL1;gene-F…	ADRB2;AHR;ARID3A;ARID3B;ARNT2;ATF3;BAMBI;BMP2;BMP6;BNC1;BTG2;CCN1;CITED2;COL1A1;CREB3L3;CREB5;CREM;CSF3;CSRNP1;CXCL10;DAB2;DDIT3;DHX36;DPF3;DRAP1;EDN1;EGF;EGR1;EGR4;EN1;ERBB4;ESR1;ETS1;F2RL1;FGF1;FOS;FOSL1;FOSL2;FOXO1;FSTL3;GALR2;GATA4;GATA6;HDAC5;HIVEP1;HMGB2P1;IFNB1;IFNL1;IFNL1-2;IGF2;IL11;IL1A;IL1B;IL23A;IL31RA;INHBA;IRF6;IRF7;IRX3;JAG1;JUN;JUNB;JUND;KDM6B;KDM7A;KLF2;KLF6;LBH;LHX5;LIF;LOC12490…
16	GO:0070498	BP	interleukin-1-mediated signaling pathway	16/ 1488	101/ 33331	0.15841584158416	1.0187673651042E-5	0.0003302541281594	gene-EGR1;gene-IL1A;gene-IL1B;gene-IL1R1;gene-IL1R2;gene-IL1RAP;gene-IL1RN;gene-IRAK3;gene-LOC124904000;gene-MAP3K8;gene-NFKBIA;gene-PSMB9;gene-PSMB9-4;gene-PSMB9-5;gene-PSMB9-7;gene-ST18	EGR1;IL1A;IL1B;IL1R1;IL1R2;IL1RAP;IL1RN;IRAK3;LOC124904000;MAP3K8;NFKBIA;PSMB9;PSMB9-4;PSMB9-5;PSMB9-7;ST18
54	GO:0044057	BP	regulation of system process	54/ 1488	640/ 33331	0.084375	1.0252127757171E-5	0.0003303235944301	gene-ACE2;gene-ADM;gene-ADRB2;gene-ARHGAP42;gene-ATP1A2;gene-ATP1B1;gene-ATP2B1;gene-BMP6;gene-C1QTNF1;gene-CCN2;gene-CCN3;gene-CNIH2;gene-CORO2B;gene-EDN1;gene-EDN2;gene-F2RL1;gene-FABP5P9;gene-FOXO1;gene-GATA4-2;gene-GJA1;gene-HBEGF;gene-HRH1;gene-ICAM1;gene-INHBA;gene-ITGA2;gene-KCND1;gene-KCNJ14;gene-KCNJ2;gene-KCNK3;gene-LMCD1;gene-LOC105375061;gene-NKX3-1;gene-NLGN4X;gene-NR4A3;gene-PDE4D;g…	ACE2;ADM;ADRB2;ARHGAP42;ATP1A2;ATP1B1;ATP2B1;BMP6;C1QTNF1;CCN2;CCN3;CNIH2;CORO2B;EDN1;EDN2;F2RL1;FABP5P9;FOXO1;GATA4;GJA1;HBEGF;HRH1;ICAM1;INHBA;ITGA2;KCND1;KCNJ14;KCNJ2;KCNK3;LMCD1;LOC105375061;NKX3-1;NLGN4X;NR4A3;PDE4D;PER2;PI16;PRKG1;RELN;REN;RGS2;RGS4;RYR2;SGK1;SLC1A1;SPHK1;SPX;STC1;TFF2;TPPP;TYMP;WNK4;WNT7A;ZC3H12A
65	GO:0043086	BP	negative regulation of catalytic activity	65/ 1488	821/ 33331	0.079171741778319	1.0253336757083E-5	0.0003303235944301	gene-ANGPTL4;gene-AOC3;gene-CARD16;gene-CEACAM1;gene-CPEB2;gene-CSTA;gene-CYP27B1;gene-DUSP1;gene-ECM1;gene-GADD45A;gene-GALR2;gene-GCKR;gene-GPRC5A;gene-HEG1;gene-IFI6;gene-IRAK3;gene-IRS2;gene-LAMP3;gene-LATS2;gene-LOC112268252;gene-LOC124903287;gene-NGF;gene-NR4A1;gene-PCID2;gene-PI16;gene-PINX1-2;gene-PKIB;gene-PLAUR;gene-PPP1R11;gene-PPP1R15A;gene-PPP4R4;gene-PPP4R4-2;gene-PTGS2;gene-PTX3;ge…	ANGPTL4;AOC3;CARD16;CEACAM1;CPEB2;CSTA;CYP27B1;DUSP1;ECM1;GADD45A;GALR2;GCKR;GPRC5A;HEG1;IFI6;IRAK3;IRS2;LAMP3;LATS2;LOC112268252;LOC124903287;NGF;NR4A1;PCID2;PI16;PINX1;PKIB;PLAUR;PPP1R11;PPP1R15A;PPP4R4;PPP4R4-2;PTGS2;PTX3;RECK;RGS2;SERPINA1;SERPINA1;SERPINA3;SERPINA9;SERPINB13;SERPINB2;SERPINB3;SERPINB4;SERPINB5;SERPINB7;SERPINB8;SERPIND1;SERPINE1;SERPINE2;SERPING1;SERPINI1;SH3RF1;SPOCD1;SPOCK…
6	GO:0060749	BP	mammary gland alveolus development	6/ 1488	13/ 33331	0.46153846153846	1.0256562068586E-5	0.0003303235944301	gene-EGF;gene-ERBB4;gene-ESR1;gene-SOCS2;gene-TGFA;gene-TPH1	EGF;ERBB4;ESR1;SOCS2;TGFA;TPH1
17	GO:0014706	BP	striated muscle tissue development	17/ 1488	113/ 33331	0.15044247787611	1.106165434184E-5	0.0003554813463491	gene-ADAMTS9;gene-CFLAR;gene-CFLAR-AS1;gene-GATA4-2;gene-GATA6;gene-GJC1;gene-GPCPD1;gene-IRX3;gene-MSC;gene-MSX1;gene-MYH15;gene-MYOM2-2;gene-NEURL1;gene-PGM5P2;gene-RBP4;gene-SEMA3C;gene-TBX18	ADAMTS9;CFLAR;CFLAR-AS1;GATA4;GATA6;GJC1;GPCPD1;IRX3;MSC;MSX1;MYH15;MYOM2;NEURL1;PGM5P2;RBP4;SEMA3C;TBX18
23	GO:0055088	BP	lipid homeostasis	23/ 1488	187/ 33331	0.12299465240642	1.1218050454041E-5	0.0003597287150996	gene-ABCA1;gene-ABCA12;gene-ABCB11;gene-ANGPTL4;gene-APOE;gene-CD24;gene-DGAT2;gene-FABP3;gene-FGFR4;gene-GCKR;gene-IRS2;gene-LCAT;gene-LIPG;gene-LOC100505915-2;gene-NR1D1;gene-NR1D2;gene-NUS1P1;gene-PNPLA8;gene-PRKAA2;gene-RORA;gene-SESN2;gene-SESN2-2;gene-ZBTB20	ABCA1;ABCA12;ABCB11;ANGPTL4;APOE;CD24;DGAT2;FABP3;FGFR4;GCKR;IRS2;LCAT;LIPG;LOC100505915;NR1D1;NR1D2;NUS1P1;PNPLA8;PRKAA2;RORA;SESN2;SESN2;ZBTB20
56	GO:0042119	BP	neutrophil activation	56/ 1488	675/ 33331	0.082962962962963	1.1362675860208E-5	0.000363581139001	gene-ATAD3B;gene-BLOC1S5-TXNDC5;gene-BST2;gene-C3;gene-C5AR1;gene-CD55;gene-CD68;gene-CEACAM1;gene-CEACAM3;gene-CTSS;gene-CXCL1;gene-CXCL2;gene-CXCL6;gene-CXCL8;gene-DNASE1L3;gene-DOCK2;gene-F2RL1;gene-FABP5P9;gene-FOLR3;gene-FOLR3P1;gene-GLIPR1;gene-HLA-B;gene-HLA-B-2;gene-HLA-B-4;gene-HLA-B-5;gene-HLA-B-6;gene-HLA-C;gene-HLA-C-5;gene-HLA-H;gene-HSPA6;gene-ITGAM;gene-LCN2;gene-LOC112268252;gene-…	ATAD3B;BLOC1S5-TXNDC5;BST2;C3;C5AR1;CD55;CD68;CEACAM1;CEACAM3;CTSS;CXCL1;CXCL2;CXCL6;CXCL8;DNASE1L3;DOCK2;F2RL1;FABP5P9;FOLR3;FOLR3P1;GLIPR1;HLA-B;HLA-B;HLA-B;HLA-B;HLA-B;HLA-C;HLA-C;HLA-H;HSPA6;ITGAM;LCN2;LOC112268252;LOC124903631;LOC124904000;LRG1;NEU1;NEU1;OLR1;PLAUR;PTX3;RHOF;S100A9;S100P;SELL;SERPINA1;SERPINA1;SERPINA3;SERPINB3;SERPINB4;SIRPB1;SLC2A3;SNAP25;STOM;TCN1;VNN1
77	GO:0032880	BP	regulation of protein localization	77/ 1488	1033/ 33331	0.074540174249758	1.1436044936117E-5	0.0003651418476699	gene-ABCA12;gene-ACVR1C;gene-ADTRP;gene-ANG;gene-ANKRD1;gene-APOD;gene-BBC3;gene-BDNF;gene-BMP6;gene-CCN3;gene-CEMIP;gene-CLTRN;gene-CORO2B;gene-CSNK1E;gene-DAB2;gene-DCLK1;gene-DZIP1L;gene-EGF;gene-ERBB4;gene-F2RL1;gene-FFAR1;gene-GBP1;gene-GJA1;gene-GNAI1;gene-GNG12-AS1;gene-GPC4;gene-ICA1;gene-IFI27;gene-IFI27-2;gene-IL12A;gene-IL1A;gene-IL1B;gene-IRS2;gene-ITGAM;gene-ITGB3;gene-LATS2;gene-LCP…	ABCA12;ACVR1C;ADTRP;ANG;ANKRD1;APOD;BBC3;BDNF;BMP6;CCN3;CEMIP;CLTRN;CORO2B;CSNK1E;DAB2;DCLK1;DZIP1L;EGF;ERBB4;F2RL1;FFAR1;GBP1;GJA1;GNAI1;GNG12-AS1;GPC4;ICA1;IFI27;IFI27;IL12A;IL1A;IL1B;IRS2;ITGAM;ITGB3;LATS2;LCP1;LIF;LOC100652768;LOC105376767;LRTOMT;MAPK8;NKX3-1;NR1D1;PER2;PIM3;PINX1;PLK3;PMAIP1;PRKAA2;PRNP;RBP4;RSAD2;SAA1;SAA1-2;SAA2;SESN2;SESN2;SLC1A1;SNAP25;STOM;SYT11;SYTL4;TERT;TP53BP2;TP53I…
15	GO:1901184	BP	regulation of ERBB signaling pathway	15/ 1488	91/ 33331	0.16483516483516	1.1680267955137E-5	0.0003721393526393	gene-AREG;gene-BTC;gene-CEACAM1;gene-DGKD;gene-EGF;gene-EREG;gene-GPRC5A;gene-HBEGF;gene-IFI6;gene-ITGA1;gene-LOC112268252;gene-NEURL1;gene-PLAUR;gene-SPRY2;gene-TGFA	AREG;BTC;CEACAM1;DGKD;EGF;EREG;GPRC5A;HBEGF;IFI6;ITGA1;LOC112268252;NEURL1;PLAUR;SPRY2;TGFA
8	GO:0048512	BP	circadian behavior	8/ 1488	26/ 33331	0.30769230769231	1.1761916880876E-5	0.0003723436672289	gene-BTBD9;gene-CIART;gene-CSNK1E;gene-EGR1;gene-GPR176;gene-NR1D2;gene-TPTEP2-CSNK1E;gene-USP2	BTBD9;CIART;CSNK1E;EGR1;GPR176;NR1D2;TPTEP2-CSNK1E;USP2
8	GO:0007622	BP	rhythmic behavior	8/ 1488	26/ 33331	0.30769230769231	1.1761916880876E-5	0.0003723436672289	gene-BTBD9;gene-CIART;gene-CSNK1E;gene-EGR1;gene-GPR176;gene-NR1D2;gene-TPTEP2-CSNK1E;gene-USP2	BTBD9;CIART;CSNK1E;EGR1;GPR176;NR1D2;TPTEP2-CSNK1E;USP2
8	GO:0010575	BP	positive regulation of vascular endothelial growth factor production	8/ 1488	26/ 33331	0.30769230769231	1.1761916880876E-5	0.0003723436672289	gene-C3;gene-C5AR1;gene-CXCL17;gene-GATA4-2;gene-IL1A;gene-IL1B;gene-PTGS2;gene-RORA	C3;C5AR1;CXCL17;GATA4;IL1A;IL1B;PTGS2;RORA
21	GO:0045824	BP	negative regulation of innate immune response	21/ 1488	162/ 33331	0.12962962962963	1.1866254409026E-5	0.0003748474025761	gene-ACOD1;gene-CEACAM1;gene-HLA-A-7;gene-HLA-A-8;gene-HLA-B;gene-HLA-B-2;gene-HLA-B-4;gene-HLA-B-5;gene-HLA-B-6;gene-HLA-F-2;gene-HLA-F-3;gene-HLA-F-4;gene-HLA-F-5;gene-HLA-F-7;gene-IRAK3;gene-ISG15;gene-LOC112268252;gene-OAS3;gene-SERPINB4;gene-SERPING1;gene-USP18	ACOD1;CEACAM1;HLA-A;HLA-A;HLA-B;HLA-B;HLA-B;HLA-B;HLA-B;HLA-F;HLA-F;HLA-F;HLA-F;HLA-F;IRAK3;ISG15;LOC112268252;OAS3;SERPINB4;SERPING1;USP18
34	GO:1903532	BP	positive regulation of secretion by cell	34/ 1488	336/ 33331	0.10119047619048	1.2089980833748E-5	0.0003811039181287	gene-ANG;gene-ANKRD1;gene-BMP2;gene-BMP6;gene-C1QTNF1;gene-CLTRN;gene-EDN1;gene-F2RL1;gene-FFAR1;gene-GAB2;gene-GJA1;gene-GNG12-AS1;gene-HLA-F-2;gene-HLA-F-3;gene-HLA-F-4;gene-HLA-F-5;gene-HLA-F-7;gene-IL1A;gene-INHBA;gene-IRS2;gene-ITGAM;gene-KLRC2;gene-LOC100505915-2;gene-NKX3-1;gene-NMB;gene-NMB-2;gene-PLA2G4A;gene-RBP4;gene-RGCC;gene-SCAMP5;gene-SDC4;gene-SYTL4;gene-VEGFC;gene-ZP3	ANG;ANKRD1;BMP2;BMP6;C1QTNF1;CLTRN;EDN1;F2RL1;FFAR1;GAB2;GJA1;GNG12-AS1;HLA-F;HLA-F;HLA-F;HLA-F;HLA-F;IL1A;INHBA;IRS2;ITGAM;KLRC2;LOC100505915;NKX3-1;NMB;NMB;PLA2G4A;RBP4;RGCC;SCAMP5;SDC4;SYTL4;VEGFC;ZP3
11	GO:0016486	BP	peptide hormone processing	11/ 1488	51/ 33331	0.2156862745098	1.239722142243E-5	0.0003891364618579	gene-ACE2;gene-CGB1;gene-CGB5;gene-CGB7;gene-CGB8;gene-LHB;gene-NGF;gene-REN;gene-SCG5-2;gene-SCG5-3;gene-SCG5-4	ACE2;CGB1;CGB5;CGB7;CGB8;LHB;NGF;REN;SCG5;SCG5;SCG5
11	GO:0006953	BP	acute-phase response	11/ 1488	51/ 33331	0.2156862745098	1.239722142243E-5	0.0003891364618579	gene-IL1A;gene-IL1B;gene-IL1RN;gene-IL6;gene-IL6R;gene-SAA1;gene-SAA1-2;gene-SAA2;gene-SERPINA1;gene-SERPINA1-2;gene-SERPINA3	IL1A;IL1B;IL1RN;IL6;IL6R;SAA1;SAA1-2;SAA2;SERPINA1;SERPINA1;SERPINA3
38	GO:0040007	BP	growth	38/ 1488	398/ 33331	0.095477386934673	1.2504818674432E-5	0.0003916857444288	gene-ADM;gene-APOD;gene-BDNF;gene-C9orf72;gene-CCN3;gene-CDKN1A;gene-CFLAR;gene-CFLAR-AS1;gene-CHST11;gene-COBL;gene-DCLK1;gene-DDR2;gene-ECM1;gene-EN1;gene-ERBB4;gene-EREG;gene-ESR1;gene-EVC;gene-FGF1;gene-FLRT3;gene-GATA4-2;gene-HEG1;gene-IGFBP1;gene-KLF2;gene-LOC105375061;gene-LOC107985567;gene-LOC124903313;gene-MAP1B;gene-NLGN4X;gene-PTX3;gene-S1PR1;gene-SEMA5A;gene-SEMA7A;gene-SEMA7A-2;gene-…	ADM;APOD;BDNF;C9orf72;CCN3;CDKN1A;CFLAR;CFLAR-AS1;CHST11;COBL;DCLK1;DDR2;ECM1;EN1;ERBB4;EREG;ESR1;EVC;FGF1;FLRT3;GATA4;HEG1;IGFBP1;KLF2;LOC105375061;LOC107985567;LOC124903313;MAP1B;NLGN4X;PTX3;S1PR1;SEMA5A;SEMA7A;SEMA7A-2;SLC25A25;SLIT1;SLIT3;SPRY2
56	GO:0036230	BP	granulocyte activation	56/ 1488	681/ 33331	0.08223201174743	1.2846158251959E-5	0.0004015303401407	gene-ATAD3B;gene-BLOC1S5-TXNDC5;gene-BST2;gene-C3;gene-C5AR1;gene-CD55;gene-CD68;gene-CEACAM1;gene-CEACAM3;gene-CTSS;gene-CXCL1;gene-CXCL2;gene-CXCL6;gene-CXCL8;gene-DNASE1L3;gene-DOCK2;gene-F2RL1;gene-FABP5P9;gene-FOLR3;gene-FOLR3P1;gene-GLIPR1;gene-HLA-B;gene-HLA-B-2;gene-HLA-B-4;gene-HLA-B-5;gene-HLA-B-6;gene-HLA-C;gene-HLA-C-5;gene-HLA-H;gene-HSPA6;gene-ITGAM;gene-LCN2;gene-LOC112268252;gene-…	ATAD3B;BLOC1S5-TXNDC5;BST2;C3;C5AR1;CD55;CD68;CEACAM1;CEACAM3;CTSS;CXCL1;CXCL2;CXCL6;CXCL8;DNASE1L3;DOCK2;F2RL1;FABP5P9;FOLR3;FOLR3P1;GLIPR1;HLA-B;HLA-B;HLA-B;HLA-B;HLA-B;HLA-C;HLA-C;HLA-H;HSPA6;ITGAM;LCN2;LOC112268252;LOC124903631;LOC124904000;LRG1;NEU1;NEU1;OLR1;PLAUR;PTX3;RHOF;S100A9;S100P;SELL;SERPINA1;SERPINA1;SERPINA3;SERPINB3;SERPINB4;SIRPB1;SLC2A3;SNAP25;STOM;TCN1;VNN1
14	GO:0001916	BP	positive regulation of T cell mediated cytotoxicity	14/ 1488	81/ 33331	0.17283950617284	1.2961582895459E-5	0.0004042870194304	gene-HLA-A-7;gene-HLA-A-8;gene-HLA-B;gene-HLA-B-2;gene-HLA-B-4;gene-HLA-B-5;gene-HLA-B-6;gene-HLA-F-2;gene-HLA-F-3;gene-HLA-F-4;gene-HLA-F-5;gene-HLA-F-7;gene-IL12A;gene-IL23A	HLA-A;HLA-A;HLA-B;HLA-B;HLA-B;HLA-B;HLA-B;HLA-F;HLA-F;HLA-F;HLA-F;HLA-F;IL12A;IL23A
30	GO:0060249	BP	anatomical structure homeostasis	30/ 1488	282/ 33331	0.1063829787234	1.3381751687165E-5	0.0004156461658982	gene-ABCA12;gene-ADRB2;gene-CCN2;gene-CDH3;gene-CNGB1;gene-CST4;gene-LAMA2;gene-LOC100288929;gene-LOC105372815;gene-LOC124909407;gene-LOX;gene-MFSD2A;gene-MUC13;gene-MUC2;gene-MUC2-2;gene-MUC4;gene-MUC4-2;gene-MUC4-4;gene-MUC4-5;gene-MUC4-6;gene-MUC6;gene-RBP4;gene-SERPINA3;gene-SLC1A1;gene-SLC6A2;gene-TFF1;gene-TFF2;gene-TP53INP2;gene-WHRN;gene-ZG16B	ABCA12;ADRB2;CCN2;CDH3;CNGB1;CST4;LAMA2;LOC100288929;LOC105372815;LOC124909407;LOX;MFSD2A;MUC13;MUC2;MUC2;MUC4;MUC4-2;MUC4-4;MUC4-5;MUC4-6;MUC6;RBP4;SERPINA3;SLC1A1;SLC6A2;TFF1;TFF2;TP53INP2;WHRN;ZG16B
30	GO:0042594	BP	response to starvation	30/ 1488	282/ 33331	0.1063829787234	1.3381751687165E-5	0.0004156461658982	gene-ADM;gene-ADSS1;gene-ATF3;gene-BRSK1;gene-CDKN1A;gene-CPEB4;gene-CZ1P-ASNS;gene-DDIT3;gene-ELAPOR1;gene-FOXO1;gene-GABARAPL1;gene-JUN;gene-LOC102724428;gene-LOC124904712;gene-MAPK8;gene-MFSD2A;gene-NUAK1;gene-NUAK2;gene-PCK1;gene-PDK4;gene-PMAIP1;gene-PRKAA2;gene-RNF152;gene-SESN2;gene-SESN2-2;gene-SIK1;gene-SIRT1;gene-SLC38A2;gene-WNT2B;gene-ZC3H12A	ADM;ADSS1;ATF3;BRSK1;CDKN1A;CPEB4;CZ1P-ASNS;DDIT3;ELAPOR1;FOXO1;GABARAPL1;JUN;LOC102724428;LOC124904712;MAPK8;MFSD2A;NUAK1;NUAK2;PCK1;PDK4;PMAIP1;PRKAA2;RNF152;SESN2;SESN2;SIK1;SIRT1;SLC38A2;WNT2B;ZC3H12A
31	GO:0046883	BP	regulation of hormone secretion	31/ 1488	298/ 33331	0.10402684563758	1.3514264260151E-5	0.000418885765074	gene-ABCA12;gene-ACVR1C;gene-BMP6;gene-C1QTNF1;gene-CCN3;gene-CLTRN;gene-EDN1;gene-FFAR1;gene-GJA1;gene-ICA1;gene-IL11;gene-IL1B;gene-INHBA;gene-IRS2;gene-LIF;gene-LOC100652768;gene-LOC105376767;gene-NKX3-1;gene-NMB;gene-NMB-2;gene-NR1D1;gene-PAX8;gene-PER2;gene-PIM3;gene-RBP4;gene-REN;gene-SCG5-2;gene-SCG5-3;gene-SCG5-4;gene-SNAP25;gene-SYTL4	ABCA12;ACVR1C;BMP6;C1QTNF1;CCN3;CLTRN;EDN1;FFAR1;GJA1;ICA1;IL11;IL1B;INHBA;IRS2;LIF;LOC100652768;LOC105376767;NKX3-1;NMB;NMB;NR1D1;PAX8;PER2;PIM3;RBP4;REN;SCG5;SCG5;SCG5;SNAP25;SYTL4
29	GO:0090092	BP	regulation of transmembrane receptor protein serine/threonine kinase signaling pathway	29/ 1488	266/ 33331	0.10902255639098	1.459670513776E-5	0.000450827766008	gene-BAMBI;gene-BMP2;gene-BMP6;gene-BMPER;gene-CCN1;gene-CCN3;gene-CHST11;gene-CITED2;gene-DAB2;gene-DKK1;gene-FBN1;gene-FBN2;gene-FOXD1;gene-FST;gene-FSTL3;gene-GATA4-2;gene-GDF15;gene-INHBA;gene-LATS2;gene-LOX;gene-LRG1;gene-LTBP1;gene-MICOS10-NBL1;gene-MSX1;gene-NOG;gene-PMEPA1;gene-SPRY2;gene-THBS1;gene-TOB1	BAMBI;BMP2;BMP6;BMPER;CCN1;CCN3;CHST11;CITED2;DAB2;DKK1;FBN1;FBN2;FOXD1;FST;FSTL3;GATA4;GDF15;INHBA;LATS2;LOX;LRG1;LTBP1;MICOS10-NBL1;MSX1;NOG;PMEPA1;SPRY2;THBS1;TOB1
22	GO:0030307	BP	positive regulation of cell growth	22/ 1488	177/ 33331	0.12429378531073	1.4605520000664E-5	0.000450827766008	gene-BDNF;gene-CDKL5;gene-CXCR4;gene-EDN1;gene-HBEGF;gene-IGFBP1;gene-KRT17;gene-KRT17P1;gene-KRT17P2;gene-KRT17P2-2;gene-MAP1B;gene-MFSD2A;gene-NGF;gene-S100A9;gene-SEMA5A;gene-SEMA7A;gene-SEMA7A-2;gene-SLC25A33;gene-SLC44A4-5;gene-SLC44A4-7;gene-SPHK1;gene-UNC13A	BDNF;CDKL5;CXCR4;EDN1;HBEGF;IGFBP1;KRT17;KRT17P1;KRT17P2;KRT17P2;MAP1B;MFSD2A;NGF;S100A9;SEMA5A;SEMA7A;SEMA7A-2;SLC25A33;SLC44A4;SLC44A4;SPHK1;UNC13A
1405	GO:0110165	CC	cellular anatomical entity	1405/ 1488	30466/ 33331	0.046116982866146	8.2977525493721E-6	0.0004530572891957	gene-AADAC;gene-AASS;gene-ABCA1;gene-ABCA10;gene-ABCA12;gene-ABCB11;gene-ABCC11;gene-ABCC12;gene-ABHD2;gene-ABL2;gene-ACE2;gene-ACKR3;gene-ACKR4P1;gene-ACOD1;gene-ACOT7;gene-ACSL5;gene-ACTBL2;gene-ACVR1C;gene-ADAM12;gene-ADAMTS12;gene-ADAMTS16;gene-ADAMTS18;gene-ADAMTS6;gene-ADAMTS9;gene-ADAMTSL4;gene-ADGRB2;gene-ADGRF4;gene-ADGRG7;gene-ADM;gene-ADM2;gene-ADRB2;gene-ADSS1;gene-ADTRP;gene-AEN;gene…	AADAC;AASS;ABCA1;ABCA10;ABCA12;ABCB11;ABCC11;ABCC12;ABHD2;ABL2;ACE2;ACKR3;ACKR4P1;ACOD1;ACOT7;ACSL5;ACTBL2;ACVR1C;ADAM12;ADAMTS12;ADAMTS16;ADAMTS18;ADAMTS6;ADAMTS9;ADAMTSL4;ADGRB2;ADGRF4;ADGRG7;ADM;ADM2;ADRB2;ADSS1;ADTRP;AEN;AFF1;AFF2;AFF3;AHCYL2;AHR;AKAP12;ALDH1L2;ALDH2;ALOXE3;ALPK3;ALS2CL;AMOTL2;AMTN;ANG;ANGPT4;ANGPTL4;ANKK1;ANKRD1;ANKRD20A1;ANKRD20A4-ANKRD20A20P;ANKRD37;ANOS1;ANXA10;AOC3;AOX1;…
5	GO:0004908	MF	interleukin-1 receptor activity	5/ 1488	7/ 33331	0.71428571428571	3.4308085611572E-6	0.0004630611326544	gene-IL18R1;gene-IL1R1;gene-IL1R2;gene-IL1RAP;gene-IL1RL1	IL18R1;IL1R1;IL1R2;IL1RAP;IL1RL1
29	GO:0051962	BP	positive regulation of nervous system development	29/ 1488	267/ 33331	0.10861423220974	1.5084890290428E-5	0.0004639204741383	gene-ADGRB2;gene-BDNF;gene-BMP2;gene-CDKL5;gene-CLCF1;gene-CXCR4;gene-DHX36-2;gene-FBXO31;gene-FLRT3;gene-IL1B;gene-IL1RAP;gene-IL1RAPL1;gene-LIF;gene-LOC124903313;gene-LRRN1;gene-MAP1B;gene-MAP2K1;gene-NEURL1;gene-NGF;gene-PLXNA4;gene-RASSF10;gene-RELN;gene-SEMA5A;gene-SEMA7A;gene-SEMA7A-2;gene-SERPINE2;gene-VEGFC;gene-WNT7A;gene-ZNF365	ADGRB2;BDNF;BMP2;CDKL5;CLCF1;CXCR4;DHX36;FBXO31;FLRT3;IL1B;IL1RAP;IL1RAPL1;LIF;LOC124903313;LRRN1;MAP1B;MAP2K1;NEURL1;NGF;PLXNA4;RASSF10;RELN;SEMA5A;SEMA7A;SEMA7A-2;SERPINE2;VEGFC;WNT7A;ZNF365
11	GO:0019885	BP	antigen processing and presentation of endogenous peptide antigen via MHC class I	11/ 1488	52/ 33331	0.21153846153846	1.5092179498136E-5	0.0004639204741383	gene-B2M;gene-HLA-A-7;gene-HLA-A-8;gene-HLA-B;gene-HLA-B-2;gene-HLA-B-4;gene-HLA-B-5;gene-HLA-B-6;gene-HLA-C;gene-HLA-C-5;gene-PSMB8-AS1-4	B2M;HLA-A;HLA-A;HLA-B;HLA-B;HLA-B;HLA-B;HLA-B;HLA-C;HLA-C;PSMB8-AS1
10	GO:2000273	BP	positive regulation of signaling receptor activity	10/ 1488	43/ 33331	0.23255813953488	1.5174302938387E-5	0.0004654811481946	gene-ADRB2;gene-AREG;gene-BTC;gene-EDN1;gene-EGF;gene-EREG;gene-HBEGF;gene-NEURL1;gene-RELN;gene-TGFA	ADRB2;AREG;BTC;EDN1;EGF;EREG;HBEGF;NEURL1;RELN;TGFA
81	GO:0045087	BP	innate immune response	81/ 1488	1109/ 33331	0.073038773669973	1.5663872506653E-5	0.0004795082785696	gene-ANG;gene-APOBEC3B;gene-ARG2;gene-ARID5A;gene-ATAD3B;gene-BST2;gene-C1R;gene-C1R-2;gene-C1S;gene-C2-3;gene-C3;gene-C4BPB;gene-C4B_2;gene-CD55;gene-CFB-2;gene-CFB-3;gene-CFB-5;gene-CFB-7;gene-CXCL10;gene-DDX60;gene-DEFB1-2;gene-DHX36-2;gene-DMBT1;gene-HERC5;gene-HMGB2P1;gene-IFI27;gene-IFI27-2;gene-IFI6;gene-IFNL1;gene-IFNL1-2;gene-IL1RAP;gene-IL23A;gene-IL36G;gene-IL36RN;gene-IRF7-2;gene-ISG2…	ANG;APOBEC3B;ARG2;ARID5A;ATAD3B;BST2;C1R;C1R-2;C1S;C2;C3;C4BPB;C4B_2;CD55;CFB;CFB;CFB;CFB;CXCL10;DDX60;DEFB1;DHX36;DMBT1;HERC5;HMGB2P1;IFI27;IFI27;IFI6;IFNL1;IFNL1-2;IL1RAP;IL23A;IL36G;IL36RN;IRF7;ISG20;ITGAM;KLRC2;KRT16;KRT16P2;LACC1;LCN2;LOC101928381;LOC101929863;LOC124909407;MARCO;MX1;NLRP3;OAS2;OAS3;OLR1;PI3;PRDM1;PTX3;RAET1L;RELB;RIOK3;RNASE7;RNF39;RSAD2;S100A9;SAA1;SAA1-2;SAA2;SELL;SERPING1…
17	GO:0006024	BP	glycosaminoglycan biosynthetic process	17/ 1488	116/ 33331	0.14655172413793	1.5758506792585E-5	0.0004802990557012	gene-B4GALT4;gene-CEMIP;gene-CHST11;gene-CHST2;gene-CHSY3;gene-CSGALNACT1;gene-DSEL;gene-DSEL-2;gene-EXT1;gene-FMOD;gene-GALNT5;gene-GPC4;gene-HAS2;gene-HS6ST2;gene-IL1B;gene-SDC4;gene-ST3GAL6	B4GALT4;CEMIP;CHST11;CHST2;CHSY3;CSGALNACT1;DSEL;DSEL-2;EXT1;FMOD;GALNT5;GPC4;HAS2;HS6ST2;IL1B;SDC4;ST3GAL6
21	GO:0010634	BP	positive regulation of epithelial cell migration	21/ 1488	165/ 33331	0.12727272727273	1.5762743346217E-5	0.0004802990557012	gene-ANGPT4;gene-EGF;gene-ETS1;gene-FGF1;gene-HAS2;gene-HBEGF;gene-ITGA2;gene-JCAD;gene-JUN;gene-MAP2K3;gene-NUS1P1;gene-PTGS2;gene-RHOB;gene-SEMA5A;gene-SOX9;gene-STAT5A;gene-TEK;gene-THBS1;gene-VEGFC;gene-WNT7A;gene-ZC3H12A	ANGPT4;EGF;ETS1;FGF1;HAS2;HBEGF;ITGA2;JCAD;JUN;MAP2K3;NUS1P1;PTGS2;RHOB;SEMA5A;SOX9;STAT5A;TEK;THBS1;VEGFC;WNT7A;ZC3H12A
19	GO:0001568	BP	blood vessel development	19/ 1488	140/ 33331	0.13571428571429	1.5786754171363E-5	0.0004802990557012	gene-ADAMTS6;gene-AHR;gene-BMPER;gene-CCN1;gene-CEACAM1;gene-COL1A1;gene-FOSL1;gene-ITGB8;gene-JUNB;gene-LOC112268252;gene-MAP2K1;gene-NKX3-1;gene-PDE2A;gene-PLPP3;gene-PRDM1;gene-SHH;gene-SOCS3;gene-SPHK1;gene-TEK	ADAMTS6;AHR;BMPER;CCN1;CEACAM1;COL1A1;FOSL1;ITGB8;JUNB;LOC112268252;MAP2K1;NKX3-1;PDE2A;PLPP3;PRDM1;SHH;SOCS3;SPHK1;TEK
[truncated: 2,462 more rows]
