# Supplementary material for: Transcriptomic and Metabolomic Profiling Reveals the Antiproliferative Mechanism of Goose Serum and Plasma in SW1990 Cells
Source: Biology (Basel). 2026 May 15;15(10):788. doi: 10.3390/biology15100788 (PMC13203157; doi:10.3390/biology15100788)
Supplement: Supplementary file 1 [file biology-15-00788-s001.zip › biology-4276550-supplementary/Table S11 GO enrichment analysis of down DEGs between goose serum and NC groups.xlsx]

## Sheet: Table S11 
Number	GO ID	Term Type	Description	Ratio_in_study	Ratio_in_pop	Rich factor	Pvalue	Padjust	Gene_ids	Gene_names
93	GO:0043565	MF	sequence-specific DNA binding	93/ 721	2071/ 33331	0.044905842588122	2.4329856983267E-11	8.9729584963106E-8	gene-ARID4A;gene-BHLHE41;gene-CEBPA;gene-CEBPB-AS1;gene-CENPC;gene-CXXC5;gene-DACH1;gene-DBP;gene-DMBX1;gene-DMRTA1;gene-E2F2;gene-E2F8;gene-EHMT2;gene-ELF3;gene-ELL3;gene-EZH2;gene-FOXA2;gene-FOXD2;gene-FOXJ1;gene-FOXO6-2;gene-GRHL2;gene-GRHL3;gene-HEYL;gene-HMGB2;gene-HOXA-AS3;gene-HOXA13;gene-HOXA2;gene-HOXB3;gene-HOXB5;gene-HOXC11;gene-IRF2;gene-IRF5;gene-KIF2C;gene-LBX2;gene-LBX2-AS1;gene-LM…	ARID4A;BHLHE41;CEBPA;CEBPB-AS1;CENPC;CXXC5;DACH1;DBP;DMBX1;DMRTA1;E2F2;E2F8;EHMT2;ELF3;ELL3;EZH2;FOXA2;FOXD2;FOXJ1;FOXO6;GRHL2;GRHL3;HEYL;HMGB2;HOXA-AS3;HOXA13;HOXA2;HOXB3;HOXB5;HOXC11;IRF2;IRF5;KIF2C;LBX2;LBX2-AS1;LMNB1;LOC105369370;MACROH2A2;MCM3;MCM5;MCM6;MEOX1;MXD3;MYB;NCOA2;NFIA;NR2F1;ONECUT3;ORC1;OTX1;OVOL2;PAX5;PIF1;POLA1;RUNX2;SALL2;SIRT3;SMARCA2;SOX13;SOX2;SP1;TET1;TFEB;TP73;UHRF1;ZBTB12…
88	GO:1990837	MF	sequence-specific double-stranded DNA binding	88/ 721	1915/ 33331	0.045953002610966	3.7988816665159E-11	8.9729584963106E-8	gene-ARID4A;gene-BHLHE41;gene-CEBPA;gene-CEBPB-AS1;gene-CENPC;gene-DACH1;gene-DBP;gene-DMBX1;gene-DMRTA1;gene-E2F2;gene-E2F8;gene-EHMT2;gene-ELF3;gene-ELL3;gene-EZH2;gene-FOXA2;gene-FOXD2;gene-FOXJ1;gene-GRHL2;gene-GRHL3;gene-HEYL;gene-HMGB2;gene-HOXA-AS3;gene-HOXA13;gene-HOXA2;gene-HOXB3;gene-HOXB5;gene-HOXC11;gene-IRF2;gene-IRF5;gene-KIF2C;gene-LBX2;gene-LBX2-AS1;gene-LMNB1;gene-LOC105369370;ge…	ARID4A;BHLHE41;CEBPA;CEBPB-AS1;CENPC;DACH1;DBP;DMBX1;DMRTA1;E2F2;E2F8;EHMT2;ELF3;ELL3;EZH2;FOXA2;FOXD2;FOXJ1;GRHL2;GRHL3;HEYL;HMGB2;HOXA-AS3;HOXA13;HOXA2;HOXB3;HOXB5;HOXC11;IRF2;IRF5;KIF2C;LBX2;LBX2-AS1;LMNB1;LOC105369370;MACROH2A2;MCM3;MCM5;MCM6;MEOX1;MXD3;MYB;NCOA2;NFIA;NR2F1;ONECUT3;ORC1;OTX1;OVOL2;PAX5;POLA1;RUNX2;SALL2;SMARCA2;SOX13;SOX2;SP1;TFEB;TP73;UHRF1;ZBTB12;ZBTB12-2;ZBTB12-3;ZBTB22;ZB…
422	GO:0050794	BP	regulation of cellular process	422/ 721	15348/ 33331	0.027495439145165	1.4110269546575E-11	2.09495171958E-7	gene-AAAS-2;gene-ABCB4;gene-ABR;gene-ABR-3;gene-ACACB;gene-ACOX2;gene-ADGRF1;gene-ADORA1;gene-AGR2;gene-AKAP5;gene-AKR1C3;gene-ALOX15;gene-ANK1;gene-ARHGAP32;gene-ARHGEF39;gene-ARID2;gene-ARID4A;gene-ARPIN;gene-ARRB1;gene-ASIC1;gene-ASPM;gene-ATG10;gene-ATP2A3;gene-ATP6V1B1;gene-ATP7A;gene-AUTS2;gene-BARD1;gene-BCL9;gene-BHLHE41;gene-BMF;gene-BOK;gene-BUB1;gene-C10orf95-AS1;gene-CABLES2;gene-CACN…	AAAS;ABCB4;ABR;ABR-3;ACACB;ACOX2;ADGRF1;ADORA1;AGR2;AKAP5;AKR1C3;ALOX15;ANK1;ARHGAP32;ARHGEF39;ARID2;ARID4A;ARPIN;ARRB1;ASIC1;ASPM;ATG10;ATP2A3;ATP6V1B1;ATP7A;AUTS2;BARD1;BCL9;BHLHE41;BMF;BOK;BUB1;C10orf95-AS1;CABLES2;CACNA1I;CACNG4;CACNG8;CALHM2;CAPS;CASKIN1;CASP10;CASTOR3;CAVIN3;CBX2;CCNA2;CD177;CDC25C;CDCA7;CDKN1B;CDKN2C;CEBPA;CEBPB-AS1;CELSR2;CENPE;CENPF;CEP250;CGN;CGNL1;CHN2;CHRM3;CHTF8;CILK…
91	GO:0003690	MF	double-stranded DNA binding	91/ 721	2075/ 33331	0.043855421686747	1.3840569599319E-10	2.1794283595727E-7	gene-ARID4A;gene-BHLHE41;gene-CEBPA;gene-CEBPB-AS1;gene-CENPC;gene-DACH1;gene-DBP;gene-DMBX1;gene-DMRTA1;gene-E2F2;gene-E2F8;gene-EHMT2;gene-ELF3;gene-ELL3;gene-EZH2;gene-FOXA2;gene-FOXD2;gene-FOXJ1;gene-GRHL2;gene-GRHL3;gene-H1-10;gene-HEYL;gene-HMGB2;gene-HOXA-AS3;gene-HOXA13;gene-HOXA2;gene-HOXB3;gene-HOXB5;gene-HOXC11;gene-IRF2;gene-IRF5;gene-KIF2C;gene-LBX2;gene-LBX2-AS1;gene-LMNB1;gene-LOC1…	ARID4A;BHLHE41;CEBPA;CEBPB-AS1;CENPC;DACH1;DBP;DMBX1;DMRTA1;E2F2;E2F8;EHMT2;ELF3;ELL3;EZH2;FOXA2;FOXD2;FOXJ1;GRHL2;GRHL3;H1-10;HEYL;HMGB2;HOXA-AS3;HOXA13;HOXA2;HOXB3;HOXB5;HOXC11;IRF2;IRF5;KIF2C;LBX2;LBX2-AS1;LMNB1;LOC105369370;MACROH2A2;MCM3;MCM5;MCM6;MEOX1;MSH5;MXD3;MYB;NCOA2;NFIA;NR2F1;ONECUT3;ORC1;OTX1;OVOL2;PAX5;POLA1;RUNX2;SALL2;SMARCA2;SOX13;SOX2;SP1;TFEB;TP73;TREX1;UHRF1;ZBTB12;ZBTB12-2;Z…
458	GO:0065007	BP	biological regulation	458/ 721	17128/ 33331	0.026739841195703	3.5632361767695E-11	2.6451683758248E-7	gene-AAAS-2;gene-ABCB4;gene-ABR;gene-ABR-3;gene-ACACB;gene-ACOX2;gene-ADGRF1;gene-ADH1C;gene-ADORA1;gene-AGFG2;gene-AGR2;gene-AKAP5;gene-AKR1C3;gene-ALDH5A1;gene-ALOX15;gene-ANK1;gene-AQP2;gene-AQP5;gene-AQP5-AS1;gene-ARHGAP32;gene-ARHGEF39;gene-ARID2;gene-ARID4A;gene-ARPIN;gene-ARRB1;gene-ASIC1;gene-ASPM;gene-ATG10;gene-ATP2A3;gene-ATP6V1B1;gene-ATP7A;gene-AUTS2;gene-BARD1;gene-BCL9;gene-BHLHE41…	AAAS;ABCB4;ABR;ABR-3;ACACB;ACOX2;ADGRF1;ADH1C;ADORA1;AGFG2;AGR2;AKAP5;AKR1C3;ALDH5A1;ALOX15;ANK1;AQP2;AQP5;AQP5-AS1;ARHGAP32;ARHGEF39;ARID2;ARID4A;ARPIN;ARRB1;ASIC1;ASPM;ATG10;ATP2A3;ATP6V1B1;ATP7A;AUTS2;BARD1;BCL9;BHLHE41;BMF;BOK;BUB1;C10orf95-AS1;CABLES2;CACNA1I;CACNG4;CACNG8;CALHM2;CAPS;CASKIN1;CASP10;CASTOR3;CAVIN3;CBX2;CCNA2;CD177;CDC25C;CDCA7;CDKN1B;CDKN2C;CEBPA;CEBPB-AS1;CELSR2;CENPE;CENPF…
223	GO:0032502	BP	developmental process	223/ 721	6951/ 33331	0.032081714861171	1.2698239324542E-10	5.6089257478299E-7	gene-ACP6;gene-AGR2;gene-AKR1C3;gene-ALDH5A1;gene-ALOX15;gene-AQP2;gene-AQP5;gene-AQP5-AS1;gene-ARID2;gene-ARID4A;gene-ARVCF;gene-ASF1A;gene-ASF1B;gene-ASF1B-2;gene-ASPM;gene-ATP6V1B1;gene-ATP7A;gene-AUTS2;gene-BCAN;gene-BCL9;gene-C10orf95-AS1;gene-CBX2;gene-CCNA2;gene-CDC25C;gene-CDKN1B;gene-CDKN2C;gene-CEBPA;gene-CEBPB-AS1;gene-CELSR2;gene-CENPE;gene-CENPF;gene-CENPI;gene-CHRM3;gene-CILK1;gene-…	ACP6;AGR2;AKR1C3;ALDH5A1;ALOX15;AQP2;AQP5;AQP5-AS1;ARID2;ARID4A;ARVCF;ASF1A;ASF1B;ASF1B-2;ASPM;ATP6V1B1;ATP7A;AUTS2;BCAN;BCL9;C10orf95-AS1;CBX2;CCNA2;CDC25C;CDKN1B;CDKN2C;CEBPA;CEBPB-AS1;CELSR2;CENPE;CENPF;CENPI;CHRM3;CILK1;CNTRL;COL18A1;CSPG5;DACH1;DAGLA;DBP;DHRS3;DMBX1;DMRTA1;DNAJC30;DSCAML1;DUSP5P1;E2F8;EDAR;EFNA2;EHMT2;ELF3;ELL3;EPHB3;ERBB2;ERBB3;EVI2B;EVI2B-2;EVPL;EXPH5;EZH2;FAM120B;FFAR4;FG…
438	GO:0050789	BP	regulation of biological process	438/ 721	16317/ 33331	0.026843169700313	1.6294939466965E-10	5.6089257478299E-7	gene-AAAS-2;gene-ABCB4;gene-ABR;gene-ABR-3;gene-ACACB;gene-ACOX2;gene-ADGRF1;gene-ADORA1;gene-AGR2;gene-AKAP5;gene-AKR1C3;gene-ALOX15;gene-ANK1;gene-ARHGAP32;gene-ARHGEF39;gene-ARID2;gene-ARID4A;gene-ARPIN;gene-ARRB1;gene-ASIC1;gene-ASPM;gene-ATG10;gene-ATP2A3;gene-ATP6V1B1;gene-ATP7A;gene-AUTS2;gene-BARD1;gene-BCL9;gene-BHLHE41;gene-BMF;gene-BOK;gene-BUB1;gene-C10orf95-AS1;gene-CABLES2;gene-CACN…	AAAS;ABCB4;ABR;ABR-3;ACACB;ACOX2;ADGRF1;ADORA1;AGR2;AKAP5;AKR1C3;ALOX15;ANK1;ARHGAP32;ARHGEF39;ARID2;ARID4A;ARPIN;ARRB1;ASIC1;ASPM;ATG10;ATP2A3;ATP6V1B1;ATP7A;AUTS2;BARD1;BCL9;BHLHE41;BMF;BOK;BUB1;C10orf95-AS1;CABLES2;CACNA1I;CACNG4;CACNG8;CALHM2;CAPS;CASKIN1;CASP10;CASTOR3;CAVIN3;CBX2;CCNA2;CD177;CDC25C;CDCA7;CDKN1B;CDKN2C;CEBPA;CEBPB-AS1;CELSR2;CENPE;CENPF;CEP250;CGN;CGNL1;CHN2;CHRM3;CHTF8;CILK…
75	GO:0051726	BP	regulation of cell cycle	75/ 721	1572/ 33331	0.047709923664122	1.888908785556E-10	5.6089257478299E-7	gene-ASPM;gene-BARD1;gene-BUB1;gene-CABLES2;gene-CCNA2;gene-CDC25C;gene-CDKN1B;gene-CDKN2C;gene-CEBPA;gene-CENPE;gene-CENPF;gene-CEP250;gene-CNTRL;gene-CTDSP1;gene-CTDSP2;gene-DACH1;gene-DLGAP5;gene-DTL;gene-E2F2;gene-E2F8;gene-ERN2;gene-ESPL1;gene-ESPL1-2;gene-EVI2B;gene-EVI2B-2;gene-EZH2;gene-FBXO43;gene-GJC2;gene-GTSE1;gene-H2AX;gene-HEXIM1;gene-HEXIM2;gene-HOXA13;gene-HPGD;gene-HSPA1A-2;gene-…	ASPM;BARD1;BUB1;CABLES2;CCNA2;CDC25C;CDKN1B;CDKN2C;CEBPA;CENPE;CENPF;CEP250;CNTRL;CTDSP1;CTDSP2;DACH1;DLGAP5;DTL;E2F2;E2F8;ERN2;ESPL1;ESPL1-2;EVI2B;EVI2B-2;EZH2;FBXO43;GJC2;GTSE1;H2AX;HEXIM1;HEXIM2;HOXA13;HPGD;HSPA1A;HSPA1A;HSPA1A;HSPA1B;HSPA1B;HSPA1B;ING4;KANK2;KIF11;KIF20A;LFNG;LOC100129034;LOC102724525;LOC124905536;MAP2K6;MDC1;MKI67;NPR2;ORC1;OVOL2;PKD1-AS1;PLK1;PRKAR2B;PSRC1;PTCH1;RACGAP1;RMI…
167	GO:0005654	CC	nucleoplasm	167/ 721	4863/ 33331	0.03434094180547	6.4066284558325E-10	1.2243066979096E-6	gene-AAAS-2;gene-ABCB4;gene-ACSS2;gene-ADH1C;gene-ARHGAP32;gene-ARID2;gene-ARID4A;gene-ASF1A;gene-ASF1B;gene-ASF1B-2;gene-BARD1;gene-BCL9;gene-BUB1;gene-CBR3;gene-CBX2;gene-CCDC106;gene-CCNA2;gene-CDC25C;gene-CDCA7;gene-CDCA8;gene-CDKN1B;gene-CEBPA;gene-CEBPB-AS1;gene-CENPC;gene-CENPE;gene-CENPF;gene-CENPI;gene-CENPM;gene-CHAF1B;gene-CHTF8;gene-CTDSP1;gene-CTDSP2;gene-CXXC5;gene-CYB5RL;gene-DTL;g…	AAAS;ABCB4;ACSS2;ADH1C;ARHGAP32;ARID2;ARID4A;ASF1A;ASF1B;ASF1B-2;BARD1;BCL9;BUB1;CBR3;CBX2;CCDC106;CCNA2;CDC25C;CDCA7;CDCA8;CDKN1B;CEBPA;CEBPB-AS1;CENPC;CENPE;CENPF;CENPI;CENPM;CHAF1B;CHTF8;CTDSP1;CTDSP2;CXXC5;CYB5RL;DTL;DUSP5P1;E2F2;E2F8;ELF3;ELL3;EPN3;ESRP1;EXOSC6;EZH2;FAM111A;FAM131B;FOXA2;FUT10;GINS2;GRHL2;GRHL3;GTSE1;H1-10;H2AX;HEXIM1;HEXIM2;HEYL;HFE;HMGB2;HOXA-AS3;HOXA13;HOXA2;HOXB3;HOXB5;H…
23	GO:1902850	BP	microtubule cytoskeleton organization involved in mitosis	23/ 721	222/ 33331	0.1036036036036	7.0144379526665E-10	1.3292372241133E-6	gene-AAAS-2;gene-BUB1;gene-CDCA8;gene-CENPC;gene-CENPE;gene-CENPF;gene-CENPI;gene-CENPM;gene-DLGAP5;gene-ESPL1;gene-ESPL1-2;gene-KIF11;gene-KIF2C;gene-KIFC1;gene-KNL1;gene-PLK1;gene-SAPCD2;gene-SGO2;gene-SKA1-2;gene-SPC24;gene-SPRY1;gene-TACC3;gene-TPX2	AAAS;BUB1;CDCA8;CENPC;CENPE;CENPF;CENPI;CENPM;DLGAP5;ESPL1;ESPL1-2;KIF11;KIF2C;KIFC1;KNL1;PLK1;SAPCD2;SGO2;SKA1;SPC24;SPRY1;TACC3;TPX2
177	GO:0019219	BP	regulation of nucleobase-containing compound metabolic process	177/ 721	5277/ 33331	0.033541785105173	9.173865696976E-10	1.3292372241133E-6	gene-AAAS-2;gene-ADGRF1;gene-ARID2;gene-ARID4A;gene-ARRB1;gene-AUTS2;gene-BARD1;gene-BCL9;gene-BHLHE41;gene-CBX2;gene-CCNA2;gene-CDCA7;gene-CDKN1B;gene-CEBPA;gene-CEBPB-AS1;gene-CELSR2;gene-CENPF;gene-CHTF8;gene-CTDSP1;gene-CXXC5;gene-DACH1;gene-DBP;gene-DLGAP5;gene-DLX6-AS1;gene-DMBX1;gene-DMRTA1;gene-DNAJC30;gene-E2F2;gene-E2F8;gene-EHMT2;gene-ELF3;gene-ELL3;gene-ERBB2;gene-ERN2;gene-ESRP1;gene…	AAAS;ADGRF1;ARID2;ARID4A;ARRB1;AUTS2;BARD1;BCL9;BHLHE41;CBX2;CCNA2;CDCA7;CDKN1B;CEBPA;CEBPB-AS1;CELSR2;CENPF;CHTF8;CTDSP1;CXXC5;DACH1;DBP;DLGAP5;DLX6-AS1;DMBX1;DMRTA1;DNAJC30;E2F2;E2F8;EHMT2;ELF3;ELL3;ERBB2;ERN2;ESRP1;EXOSC6;EZH2;FBP1;FLOT1;FOXA2;FOXD2;FOXJ1;FZD2;FZD5;GCLC;GRHL2;GRHL3;H1-10;H2AX;HEXIM1;HEXIM2;HEYL;HMGB2;HOXA-AS3;HOXA13;HOXA2;HOXB3;HOXB5;HOXC11;HSPA1A;HSPA1A;HSPA1A;HSPA1B;HSPA1B;H…
154	GO:0048856	BP	anatomical structure development	154/ 721	4396/ 33331	0.035031847133758	9.6844932891541E-10	1.3292372241133E-6	gene-AKR1C3;gene-ALDH5A1;gene-ALOX15;gene-AQP2;gene-AQP5-AS1;gene-ARID2;gene-ARID4A;gene-ARVCF;gene-ASPM;gene-ATP7A;gene-BCAN;gene-C10orf95-AS1;gene-CCNA2;gene-CDKN1B;gene-CEBPA;gene-CEBPB-AS1;gene-CELSR2;gene-CENPE;gene-CENPF;gene-CHRM3;gene-CILK1;gene-CNTRL;gene-CSPG5;gene-DBP;gene-DHRS3;gene-DMBX1;gene-DMRTA1;gene-DNAJC30;gene-DSCAML1;gene-E2F8;gene-EDAR;gene-EFNA2;gene-EHMT2;gene-ELF3;gene-EP…	AKR1C3;ALDH5A1;ALOX15;AQP2;AQP5-AS1;ARID2;ARID4A;ARVCF;ASPM;ATP7A;BCAN;C10orf95-AS1;CCNA2;CDKN1B;CEBPA;CEBPB-AS1;CELSR2;CENPE;CENPF;CHRM3;CILK1;CNTRL;CSPG5;DBP;DHRS3;DMBX1;DMRTA1;DNAJC30;DSCAML1;E2F8;EDAR;EFNA2;EHMT2;ELF3;EPHB3;ERBB2;ERBB3;EVI2B;EVI2B-2;EVPL;EXPH5;EZH2;FGFR3;FOXA2;FOXJ1;FRG1;FUT10;FZD2;FZD5;GCNT2;GJA5;GJC2;GRHL2;GRHL3;GUSBP15;GUSBP3;H2AX;HEXIM1;HEYL;HFE;HMGB2;HOXA-AS3;HOXA13;HOXA…
157	GO:0006355	BP	regulation of transcription, DNA-templated	157/ 721	4504/ 33331	0.034857904085258	1.010709306034E-9	1.3292372241133E-6	gene-ADGRF1;gene-ARID2;gene-ARID4A;gene-ARRB1;gene-AUTS2;gene-BCL9;gene-BHLHE41;gene-CBX2;gene-CCNA2;gene-CDCA7;gene-CDKN1B;gene-CEBPA;gene-CEBPB-AS1;gene-CELSR2;gene-CENPF;gene-CTDSP1;gene-CXXC5;gene-DACH1;gene-DBP;gene-DLGAP5;gene-DLX6-AS1;gene-DMBX1;gene-DMRTA1;gene-E2F2;gene-E2F8;gene-EHMT2;gene-ELF3;gene-ELL3;gene-ERBB2;gene-ERN2;gene-EZH2;gene-FBP1;gene-FLOT1-8;gene-FOXA2;gene-FOXD2;gene-FO…	ADGRF1;ARID2;ARID4A;ARRB1;AUTS2;BCL9;BHLHE41;CBX2;CCNA2;CDCA7;CDKN1B;CEBPA;CEBPB-AS1;CELSR2;CENPF;CTDSP1;CXXC5;DACH1;DBP;DLGAP5;DLX6-AS1;DMBX1;DMRTA1;E2F2;E2F8;EHMT2;ELF3;ELL3;ERBB2;ERN2;EZH2;FBP1;FLOT1;FOXA2;FOXD2;FOXJ1;FZD2;FZD5;GCLC;GRHL2;GRHL3;HEXIM1;HEXIM2;HEYL;HMGB2;HOXA-AS3;HOXA13;HOXA2;HOXB3;HOXB5;HOXC11;HSPA1A;HSPA1A;HSPA1A;HSPA1B;HSPA1B;HSPA1B;ING4;IRF2;IRF2BPL;IRF5;KANK2;KCTD1;KRBA2;LB…
157	GO:1903506	BP	regulation of nucleic acid-templated transcription	157/ 721	4513/ 33331	0.034788389098161	1.0505903979253E-9	1.3292372241133E-6	gene-ADGRF1;gene-ARID2;gene-ARID4A;gene-ARRB1;gene-AUTS2;gene-BCL9;gene-BHLHE41;gene-CBX2;gene-CCNA2;gene-CDCA7;gene-CDKN1B;gene-CEBPA;gene-CEBPB-AS1;gene-CELSR2;gene-CENPF;gene-CTDSP1;gene-CXXC5;gene-DACH1;gene-DBP;gene-DLGAP5;gene-DLX6-AS1;gene-DMBX1;gene-DMRTA1;gene-E2F2;gene-E2F8;gene-EHMT2;gene-ELF3;gene-ELL3;gene-ERBB2;gene-ERN2;gene-EZH2;gene-FBP1;gene-FLOT1-8;gene-FOXA2;gene-FOXD2;gene-FO…	ADGRF1;ARID2;ARID4A;ARRB1;AUTS2;BCL9;BHLHE41;CBX2;CCNA2;CDCA7;CDKN1B;CEBPA;CEBPB-AS1;CELSR2;CENPF;CTDSP1;CXXC5;DACH1;DBP;DLGAP5;DLX6-AS1;DMBX1;DMRTA1;E2F2;E2F8;EHMT2;ELF3;ELL3;ERBB2;ERN2;EZH2;FBP1;FLOT1;FOXA2;FOXD2;FOXJ1;FZD2;FZD5;GCLC;GRHL2;GRHL3;HEXIM1;HEXIM2;HEYL;HMGB2;HOXA-AS3;HOXA13;HOXA2;HOXB3;HOXB5;HOXC11;HSPA1A;HSPA1A;HSPA1A;HSPA1B;HSPA1B;HSPA1B;ING4;IRF2;IRF2BPL;IRF5;KANK2;KCTD1;KRBA2;LB…
157	GO:2001141	BP	regulation of RNA biosynthetic process	157/ 721	4517/ 33331	0.034757582466239	1.0743481302188E-9	1.3292372241133E-6	gene-ADGRF1;gene-ARID2;gene-ARID4A;gene-ARRB1;gene-AUTS2;gene-BCL9;gene-BHLHE41;gene-CBX2;gene-CCNA2;gene-CDCA7;gene-CDKN1B;gene-CEBPA;gene-CEBPB-AS1;gene-CELSR2;gene-CENPF;gene-CTDSP1;gene-CXXC5;gene-DACH1;gene-DBP;gene-DLGAP5;gene-DLX6-AS1;gene-DMBX1;gene-DMRTA1;gene-E2F2;gene-E2F8;gene-EHMT2;gene-ELF3;gene-ELL3;gene-ERBB2;gene-ERN2;gene-EZH2;gene-FBP1;gene-FLOT1-8;gene-FOXA2;gene-FOXD2;gene-FO…	ADGRF1;ARID2;ARID4A;ARRB1;AUTS2;BCL9;BHLHE41;CBX2;CCNA2;CDCA7;CDKN1B;CEBPA;CEBPB-AS1;CELSR2;CENPF;CTDSP1;CXXC5;DACH1;DBP;DLGAP5;DLX6-AS1;DMBX1;DMRTA1;E2F2;E2F8;EHMT2;ELF3;ELL3;ERBB2;ERN2;EZH2;FBP1;FLOT1;FOXA2;FOXD2;FOXJ1;FZD2;FZD5;GCLC;GRHL2;GRHL3;HEXIM1;HEXIM2;HEYL;HMGB2;HOXA-AS3;HOXA13;HOXA2;HOXB3;HOXB5;HOXC11;HSPA1A;HSPA1A;HSPA1A;HSPA1B;HSPA1B;HSPA1B;ING4;IRF2;IRF2BPL;IRF5;KANK2;KCTD1;KRBA2;LB…
234	GO:0080090	BP	regulation of primary metabolic process	234/ 721	7590/ 33331	0.030830039525692	1.9402977402687E-9	1.920506703318E-6	gene-AAAS-2;gene-ACACB;gene-ADGRF1;gene-AKR1C3;gene-ARID2;gene-ARID4A;gene-ARRB1;gene-ATG10;gene-ATP2A3;gene-AUTS2;gene-BARD1;gene-BCL9;gene-BHLHE41;gene-BOK;gene-CASP10;gene-CBX2;gene-CCNA2;gene-CDC25C;gene-CDCA7;gene-CDKN1B;gene-CDKN2C;gene-CEBPA;gene-CEBPB-AS1;gene-CELSR2;gene-CENPE;gene-CENPF;gene-CHTF8;gene-CTDSP1;gene-CTDSP2;gene-CXXC5;gene-DACH1;gene-DAPK1;gene-DBP;gene-DLGAP5;gene-DLX6-AS…	AAAS;ACACB;ADGRF1;AKR1C3;ARID2;ARID4A;ARRB1;ATG10;ATP2A3;AUTS2;BARD1;BCL9;BHLHE41;BOK;CASP10;CBX2;CCNA2;CDC25C;CDCA7;CDKN1B;CDKN2C;CEBPA;CEBPB-AS1;CELSR2;CENPE;CENPF;CHTF8;CTDSP1;CTDSP2;CXXC5;DACH1;DAPK1;DBP;DLGAP5;DLX6-AS1;DMBX1;DMRTA1;DNAJC30;DTL;E2F2;E2F8;EEFSEC;EFNA3;EHMT2;ELF3;ELL3;EPM2AIP1;ERBB2;ERBB3;ERN2;ESRP1;EXOSC6;EZH2;FBP1;FGFR3;FLOT1;FOXA2;FOXD2;FOXJ1;FZD2;FZD5;GCLC;GJC2;GRB7;GRHL2;G…
113	GO:0006357	BP	regulation of transcription by RNA polymerase II	113/ 721	2957/ 33331	0.038214406493067	2.5973963361903E-9	2.4102214627136E-6	gene-ARID4A;gene-ARRB1;gene-AUTS2;gene-BCL9;gene-BHLHE41;gene-CBX2;gene-CEBPA;gene-CEBPB-AS1;gene-CTDSP1;gene-CXXC5;gene-DBP;gene-DLGAP5;gene-DMBX1;gene-DMRTA1;gene-E2F2;gene-E2F8;gene-EHMT2;gene-ELF3;gene-ELL3;gene-ERBB2;gene-EZH2;gene-FBP1;gene-FOXA2;gene-FOXD2;gene-FOXJ1;gene-FZD5;gene-GRHL2;gene-GRHL3;gene-HEXIM1;gene-HEXIM2;gene-HEYL;gene-HMGB2;gene-HOXA-AS3;gene-HOXA13;gene-HOXA2;gene-HOXB3…	ARID4A;ARRB1;AUTS2;BCL9;BHLHE41;CBX2;CEBPA;CEBPB-AS1;CTDSP1;CXXC5;DBP;DLGAP5;DMBX1;DMRTA1;E2F2;E2F8;EHMT2;ELF3;ELL3;ERBB2;EZH2;FBP1;FOXA2;FOXD2;FOXJ1;FZD5;GRHL2;GRHL3;HEXIM1;HEXIM2;HEYL;HMGB2;HOXA-AS3;HOXA13;HOXA2;HOXB3;HOXB5;HOXC11;IRF2;IRF2BPL;IRF5;KANK2;KCTD1;LBX2;LBX2-AS1;LIME1;LOC100129034;MACROH2A2;MAML2;MAML3;MEOX1;MXD3;MYB;NCOA2;NFIA;NOTCH3;NR2F1;ONECUT3;OTX1;OVOL2;PAX5;PHF19;PIAS3;PKD1-A…
113	GO:0050793	BP	regulation of developmental process	113/ 721	2979/ 33331	0.037932192010742	4.348384618564E-9	3.5994391458668E-6	gene-ACACB;gene-AGR2;gene-ARPIN;gene-ASPM;gene-BHLHE41;gene-C10orf95-AS1;gene-CDKN1B;gene-CEBPA;gene-CEBPB-AS1;gene-CELSR2;gene-CENPF;gene-CSPG5;gene-CTDSP1;gene-DLK2;gene-E2F2;gene-EFNA3;gene-ELL3;gene-EPHB3;gene-ERBB2;gene-ERBB3;gene-ESRP1;gene-EVI2B;gene-EVI2B-2;gene-EXOSC6;gene-EZH2;gene-FFAR4;gene-FGFR3;gene-FLOT1-8;gene-FOXA2;gene-FOXJ1;gene-FZD2;gene-FZD5;gene-GCNT2;gene-GJC2;gene-GLIPR2;g…	ACACB;AGR2;ARPIN;ASPM;BHLHE41;C10orf95-AS1;CDKN1B;CEBPA;CEBPB-AS1;CELSR2;CENPF;CSPG5;CTDSP1;DLK2;E2F2;EFNA3;ELL3;EPHB3;ERBB2;ERBB3;ESRP1;EVI2B;EVI2B-2;EXOSC6;EZH2;FFAR4;FGFR3;FLOT1;FOXA2;FOXJ1;FZD2;FZD5;GCNT2;GJC2;GLIPR2;GRHL2;GRHL3;HEYL;HMGB2;HOXA-AS3;HOXA2;HOXB3;HOXC11;HSPA1A;HSPA1A;HSPA1A;HSPA1B;HSPA1B;HSPA1B;ITPKA;ITPKB;KNDC1;L1CAM;LBX2;LBX2-AS1;LFNG;LOC100129034;LOC105378248;MACROH2A2;MAP3K3…
180	GO:0009889	BP	regulation of biosynthetic process	180/ 721	5496/ 33331	0.032751091703057	4.3638381239039E-9	3.5994391458668E-6	gene-ADGRF1;gene-AKR1C3;gene-ARID2;gene-ARID4A;gene-ARRB1;gene-ATP7A;gene-AUTS2;gene-BCL9;gene-BHLHE41;gene-CBX2;gene-CCNA2;gene-CDCA7;gene-CDKN1B;gene-CEBPA;gene-CEBPB-AS1;gene-CELSR2;gene-CENPF;gene-CHTF8;gene-COQ3;gene-CTDSP1;gene-CXXC5;gene-DACH1;gene-DAPK1;gene-DBP;gene-DLGAP5;gene-DLX6-AS1;gene-DMBX1;gene-DMRTA1;gene-DNAJC30;gene-E2F2;gene-E2F8;gene-EEFSEC-2;gene-EHMT2;gene-ELF3;gene-ELL3;g…	ADGRF1;AKR1C3;ARID2;ARID4A;ARRB1;ATP7A;AUTS2;BCL9;BHLHE41;CBX2;CCNA2;CDCA7;CDKN1B;CEBPA;CEBPB-AS1;CELSR2;CENPF;CHTF8;COQ3;CTDSP1;CXXC5;DACH1;DAPK1;DBP;DLGAP5;DLX6-AS1;DMBX1;DMRTA1;DNAJC30;E2F2;E2F8;EEFSEC;EHMT2;ELF3;ELL3;EPM2AIP1;ERBB2;ERN2;EZH2;FBP1;FLOT1;FOXA2;FOXD2;FOXJ1;FZD2;FZD5;GCLC;GRB7;GRHL2;GRHL3;H6PD;HEXIM1;HEXIM2;HEYL;HMGB2;HOXA-AS3;HOXA13;HOXA2;HOXB3;HOXB5;HOXC11;HSPA1A;HSPA1A;HSPA1A;…
74	GO:0000981	MF	DNA-binding transcription factor activity, RNA polymerase II-specific	74/ 721	1647/ 33331	0.044930176077717	3.1639811677952E-9	3.7366617591661E-6	gene-BHLHE41;gene-CEBPA;gene-CEBPB-AS1;gene-DACH1;gene-DBP;gene-DMBX1;gene-DMRTA1;gene-E2F2;gene-E2F8;gene-ELF3;gene-FOXA2;gene-FOXD2;gene-FOXJ1;gene-GRHL2;gene-GRHL3;gene-HEYL;gene-HOXA-AS3;gene-HOXA13;gene-HOXA2;gene-HOXB3;gene-HOXB5;gene-HOXB8;gene-HOXC11;gene-HOXC4;gene-IRF2;gene-IRF5;gene-LBX2;gene-LBX2-AS1;gene-MEOX1;gene-MXD3;gene-MYB;gene-NFIA;gene-NR2F1;gene-ONECUT3;gene-OTX1;gene-OVOL2;…	BHLHE41;CEBPA;CEBPB-AS1;DACH1;DBP;DMBX1;DMRTA1;E2F2;E2F8;ELF3;FOXA2;FOXD2;FOXJ1;GRHL2;GRHL3;HEYL;HOXA-AS3;HOXA13;HOXA2;HOXB3;HOXB5;HOXB8;HOXC11;HOXC4;IRF2;IRF5;LBX2;LBX2-AS1;MEOX1;MXD3;MYB;NFIA;NR2F1;ONECUT3;OTX1;OVOL2;PAX5;PAX6;RUNX2;SALL2;SOX13;SOX2;SP1;TFEB;TP73;TSHZ1;ZBTB12;ZBTB12-2;ZBTB12-3;ZBTB22;ZBTB42;ZBTB7B;ZFHX3;ZFP14;ZKSCAN3;ZNF184;ZNF225-AS1;ZNF254;ZNF33B;ZNF395;ZNF436;ZNF436-2;ZNF438…
178	GO:0031326	BP	regulation of cellular biosynthetic process	178/ 721	5420/ 33331	0.032841328413284	4.8141601081781E-9	3.7618860592695E-6	gene-ADGRF1;gene-AKR1C3;gene-ARID2;gene-ARID4A;gene-ARRB1;gene-ATP7A;gene-AUTS2;gene-BCL9;gene-BHLHE41;gene-CBX2;gene-CCNA2;gene-CDCA7;gene-CDKN1B;gene-CEBPA;gene-CEBPB-AS1;gene-CELSR2;gene-CENPF;gene-CHTF8;gene-COQ3;gene-CTDSP1;gene-CXXC5;gene-DACH1;gene-DAPK1;gene-DBP;gene-DLGAP5;gene-DLX6-AS1;gene-DMBX1;gene-DMRTA1;gene-DNAJC30;gene-E2F2;gene-E2F8;gene-EEFSEC-2;gene-EHMT2;gene-ELF3;gene-ELL3;g…	ADGRF1;AKR1C3;ARID2;ARID4A;ARRB1;ATP7A;AUTS2;BCL9;BHLHE41;CBX2;CCNA2;CDCA7;CDKN1B;CEBPA;CEBPB-AS1;CELSR2;CENPF;CHTF8;COQ3;CTDSP1;CXXC5;DACH1;DAPK1;DBP;DLGAP5;DLX6-AS1;DMBX1;DMRTA1;DNAJC30;E2F2;E2F8;EEFSEC;EHMT2;ELF3;ELL3;EPM2AIP1;ERBB2;ERN2;EZH2;FBP1;FLOT1;FOXA2;FOXD2;FOXJ1;FZD2;FZD5;GCLC;GRB7;GRHL2;GRHL3;H6PD;HEXIM1;HEXIM2;HEYL;HMGB2;HOXA-AS3;HOXA13;HOXA2;HOXB3;HOXB5;HOXC11;HSPA1A;HSPA1A;HSPA1A;…
228	GO:0048522	BP	positive regulation of cellular process	228/ 721	7468/ 33331	0.030530262453133	8.3258258708061E-9	6.1806768351929E-6	gene-ABCB4;gene-ABR-3;gene-ACACB;gene-ACOX2;gene-ADORA1;gene-AGR2;gene-AKAP5;gene-AKR1C3;gene-ALOX15;gene-ANK1;gene-ARHGEF39;gene-ARID2;gene-ARID4A;gene-ARRB1;gene-ASPM;gene-ATG10;gene-ATP2A3;gene-ATP7A;gene-AUTS2;gene-BARD1;gene-BCL9;gene-BMF;gene-BOK;gene-CACNA1I;gene-CACNG4;gene-CALHM2;gene-CASP10;gene-CAVIN3;gene-CCNA2;gene-CD177;gene-CDC25C;gene-CDKN1B;gene-CEBPA;gene-CEBPB-AS1;gene-CENPE;ge…	ABCB4;ABR-3;ACACB;ACOX2;ADORA1;AGR2;AKAP5;AKR1C3;ALOX15;ANK1;ARHGEF39;ARID2;ARID4A;ARRB1;ASPM;ATG10;ATP2A3;ATP7A;AUTS2;BARD1;BCL9;BMF;BOK;CACNA1I;CACNG4;CALHM2;CASP10;CAVIN3;CCNA2;CD177;CDC25C;CDKN1B;CEBPA;CEBPB-AS1;CENPE;CEP250;CHTF8;CRYZL2P-SEC16B;CSPG5;CXXC5;DAPK1;DBP;DENND2B;DLGAP5;DTL;E2F2;E2F8;EDAR;EFNA3;ELF3;ELL3;EPHB3;EPM2AIP1;EPS8L1;ERBB2;ERBB3;ESPL1;ESPL1-2;EVI2B;EVI2B-2;EXOSC6;EXPH5;EZ…
138	GO:0003677	MF	DNA binding	138/ 721	3934/ 33331	0.035078800203355	8.3463958691001E-9	6.5713956809381E-6	gene-ARID2;gene-ARID4A;gene-BHLHE41;gene-CBX2;gene-CEBPA;gene-CEBPB-AS1;gene-CENPC;gene-CHTF8;gene-CXXC5;gene-DACH1;gene-DBP;gene-DLX6-AS1;gene-DMBX1;gene-DMRTA1;gene-DNASE1;gene-E2F2;gene-E2F8;gene-EEPD1;gene-EHMT2;gene-ELF3;gene-ELL3;gene-EZH2;gene-FAM111A;gene-FOXA2;gene-FOXD2;gene-FOXJ1;gene-FOXO6-2;gene-FRK;gene-GRHL2;gene-GRHL3;gene-H1-10;gene-H2AX;gene-H4C1;gene-H4C14;gene-H4C5;gene-HEYL;g…	ARID2;ARID4A;BHLHE41;CBX2;CEBPA;CEBPB-AS1;CENPC;CHTF8;CXXC5;DACH1;DBP;DLX6-AS1;DMBX1;DMRTA1;DNASE1;E2F2;E2F8;EEPD1;EHMT2;ELF3;ELL3;EZH2;FAM111A;FOXA2;FOXD2;FOXJ1;FOXO6;FRK;GRHL2;GRHL3;H1-10;H2AX;H4C1;H4C14;H4C5;HEYL;HMGB2;HOXA-AS3;HOXA13;HOXA2;HOXB3;HOXB5;HOXB8;HOXC11;HOXC4;IRF2;IRF5;KIF2C;LBR;LBX2;LBX2-AS1;LMNB1;LOC105369370;LOC105378120;LOC105379280;LOC124905311;LOC124905460;LOC124905467;LOC124…
163	GO:0051252	BP	regulation of RNA metabolic process	163/ 721	4888/ 33331	0.033346972176759	9.8946031415668E-9	6.9182839633613E-6	gene-ADGRF1;gene-ARID2;gene-ARID4A;gene-ARRB1;gene-AUTS2;gene-BARD1;gene-BCL9;gene-BHLHE41;gene-CBX2;gene-CCNA2;gene-CDCA7;gene-CDKN1B;gene-CEBPA;gene-CEBPB-AS1;gene-CELSR2;gene-CENPF;gene-CTDSP1;gene-CXXC5;gene-DACH1;gene-DBP;gene-DLGAP5;gene-DLX6-AS1;gene-DMBX1;gene-DMRTA1;gene-E2F2;gene-E2F8;gene-EHMT2;gene-ELF3;gene-ELL3;gene-ERBB2;gene-ERN2;gene-ESRP1;gene-EXOSC6;gene-EZH2;gene-FBP1;gene-FLO…	ADGRF1;ARID2;ARID4A;ARRB1;AUTS2;BARD1;BCL9;BHLHE41;CBX2;CCNA2;CDCA7;CDKN1B;CEBPA;CEBPB-AS1;CELSR2;CENPF;CTDSP1;CXXC5;DACH1;DBP;DLGAP5;DLX6-AS1;DMBX1;DMRTA1;E2F2;E2F8;EHMT2;ELF3;ELL3;ERBB2;ERN2;ESRP1;EXOSC6;EZH2;FBP1;FLOT1;FOXA2;FOXD2;FOXJ1;FZD2;FZD5;GCLC;GRHL2;GRHL3;HEXIM1;HEXIM2;HEYL;HMGB2;HOXA-AS3;HOXA13;HOXA2;HOXB3;HOXB5;HOXC11;HSPA1A;HSPA1A;HSPA1A;HSPA1B;HSPA1B;HSPA1B;ING4;IRF2;IRF2BPL;IRF5;K…
239	GO:0031323	BP	regulation of cellular metabolic process	239/ 721	7940/ 33331	0.030100755667506	1.0251380561322E-8	6.9182839633613E-6	gene-AAAS-2;gene-ACACB;gene-ADGRF1;gene-AKR1C3;gene-ARID2;gene-ARID4A;gene-ARRB1;gene-ATG10;gene-ATP2A3;gene-ATP6V1B1;gene-ATP7A;gene-AUTS2;gene-BARD1;gene-BCL9;gene-BHLHE41;gene-BMF;gene-BOK;gene-CASP10;gene-CAVIN3;gene-CBX2;gene-CCNA2;gene-CD177;gene-CDC25C;gene-CDCA7;gene-CDKN1B;gene-CDKN2C;gene-CEBPA;gene-CEBPB-AS1;gene-CELSR2;gene-CENPE;gene-CENPF;gene-CHTF8;gene-COQ3;gene-CTDSP1;gene-CTDSP2…	AAAS;ACACB;ADGRF1;AKR1C3;ARID2;ARID4A;ARRB1;ATG10;ATP2A3;ATP6V1B1;ATP7A;AUTS2;BARD1;BCL9;BHLHE41;BMF;BOK;CASP10;CAVIN3;CBX2;CCNA2;CD177;CDC25C;CDCA7;CDKN1B;CDKN2C;CEBPA;CEBPB-AS1;CELSR2;CENPE;CENPF;CHTF8;COQ3;CTDSP1;CTDSP2;CXXC5;DACH1;DAPK1;DBP;DLGAP5;DLX6-AS1;DMBX1;DMRTA1;DNAJC30;E2F2;E2F8;EEFSEC;EFNA3;EHMT2;ELF3;ELL3;EPHB3;EPM2AIP1;ERBB2;ERBB3;ERN2;ESRP1;EXOSC6;EZH2;FBP1;FGFR3;FLOT1;FOXA2;FOXD2…
75	GO:0003700	MF	DNA-binding transcription factor activity	75/ 721	1732/ 33331	0.043302540415704	1.2675133658855E-8	7.7561923451939E-6	gene-BHLHE41;gene-CEBPA;gene-CEBPB-AS1;gene-DACH1;gene-DBP;gene-DMBX1;gene-DMRTA1;gene-E2F2;gene-E2F8;gene-ELF3;gene-FOXA2;gene-FOXD2;gene-FOXJ1;gene-FOXO6-2;gene-GRHL2;gene-GRHL3;gene-HEYL;gene-HOXA-AS3;gene-HOXA13;gene-HOXA2;gene-HOXB3;gene-HOXB5;gene-HOXB8;gene-HOXC11;gene-HOXC4;gene-IRF2;gene-IRF5;gene-LBX2;gene-LBX2-AS1;gene-MEOX1;gene-MXD3;gene-MYB;gene-NFIA;gene-NR2F1;gene-ONECUT3;gene-OTX…	BHLHE41;CEBPA;CEBPB-AS1;DACH1;DBP;DMBX1;DMRTA1;E2F2;E2F8;ELF3;FOXA2;FOXD2;FOXJ1;FOXO6;GRHL2;GRHL3;HEYL;HOXA-AS3;HOXA13;HOXA2;HOXB3;HOXB5;HOXB8;HOXC11;HOXC4;IRF2;IRF5;LBX2;LBX2-AS1;MEOX1;MXD3;MYB;NFIA;NR2F1;ONECUT3;OTX1;OVOL2;PAX5;PAX6;RUNX2;SALL2;SOX13;SOX2;SP1;TFEB;TP73;TSHZ1;ZBTB12;ZBTB12-2;ZBTB12-3;ZBTB22;ZBTB42;ZBTB7B;ZFHX3;ZFP14;ZKSCAN3;ZNF184;ZNF225-AS1;ZNF254;ZNF33B;ZNF395;ZNF436;ZNF436-2;…
78	GO:0000976	MF	transcription cis-regulatory region binding	78/ 721	1836/ 33331	0.042483660130719	1.3134957400836E-8	7.7561923451939E-6	gene-ARID4A;gene-BHLHE41;gene-CEBPA;gene-CEBPB-AS1;gene-DACH1;gene-DBP;gene-DMBX1;gene-DMRTA1;gene-E2F2;gene-E2F8;gene-EHMT2;gene-ELF3;gene-ELL3;gene-EZH2;gene-FOXA2;gene-FOXD2;gene-FOXJ1;gene-GRHL2;gene-GRHL3;gene-HEYL;gene-HMGB2;gene-HOXA-AS3;gene-HOXA13;gene-HOXA2;gene-HOXB3;gene-HOXB5;gene-HOXC11;gene-IRF2;gene-IRF5;gene-LOC105369370;gene-MACROH2A2;gene-MEOX1;gene-MXD3;gene-MYB;gene-NCOA2;gen…	ARID4A;BHLHE41;CEBPA;CEBPB-AS1;DACH1;DBP;DMBX1;DMRTA1;E2F2;E2F8;EHMT2;ELF3;ELL3;EZH2;FOXA2;FOXD2;FOXJ1;GRHL2;GRHL3;HEYL;HMGB2;HOXA-AS3;HOXA13;HOXA2;HOXB3;HOXB5;HOXC11;IRF2;IRF5;LOC105369370;MACROH2A2;MEOX1;MXD3;MYB;NCOA2;NFIA;NR2F1;ONECUT3;OTX1;OVOL2;PAX5;RUNX2;SALL2;SMARCA2;SOX13;SOX2;SP1;TFEB;TP73;UHRF1;ZBTB12;ZBTB12-2;ZBTB12-3;ZBTB22;ZBTB42;ZBTB7B;ZFHX3;ZFP14;ZKSCAN3;ZNF184;ZNF225-AS1;ZNF254;Z…
47	GO:1903047	BP	mitotic cell cycle process	47/ 721	863/ 33331	0.054461181923523	1.4353903411113E-8	9.2657566932522E-6	gene-AAAS-2;gene-BUB1;gene-CCNA2;gene-CDC25C;gene-CDCA8;gene-CDKN1B;gene-CDKN2C;gene-CENPC;gene-CENPE;gene-CENPF;gene-CENPI;gene-CENPM;gene-CEP250;gene-CHTF8;gene-CNTRL;gene-DLGAP5;gene-DTL;gene-E2F8;gene-ESPL1;gene-ESPL1-2;gene-GTSE1;gene-KIF11;gene-KIF20A;gene-KIF2C;gene-KIFC1;gene-KNL1;gene-LBR;gene-MCM3;gene-MCM6;gene-MDC1-8;gene-NES;gene-ORC1;gene-PLK1;gene-POLA1;gene-PRKAR2B;gene-PSRC1;gene…	AAAS;BUB1;CCNA2;CDC25C;CDCA8;CDKN1B;CDKN2C;CENPC;CENPE;CENPF;CENPI;CENPM;CEP250;CHTF8;CNTRL;DLGAP5;DTL;E2F8;ESPL1;ESPL1-2;GTSE1;KIF11;KIF20A;KIF2C;KIFC1;KNL1;LBR;MCM3;MCM6;MDC1;NES;ORC1;PLK1;POLA1;PRKAR2B;PSRC1;RACGAP1;RTEL1;SAPCD2;SGO2;SKA1;SMPD3;SPAG5;SPC24;SPRY1;TACC3;TPX2
12	GO:0090224	BP	regulation of spindle organization	12/ 721	66/ 33331	0.18181818181818	1.6222909628846E-8	1.0035897469145E-5	gene-HSPA1A-2;gene-HSPA1A-4;gene-HSPA1A-5;gene-HSPA1B-2;gene-HSPA1B-4;gene-HSPA1B-5;gene-PKD1-AS1;gene-PLK1;gene-PSRC1;gene-SPAG5;gene-TACC3;gene-TPX2	HSPA1A;HSPA1A;HSPA1A;HSPA1B;HSPA1B;HSPA1B;PKD1-AS1;PLK1;PSRC1;SPAG5;TACC3;TPX2
78	GO:0001067	MF	transcription regulatory region nucleic acid binding	78/ 721	1837/ 33331	0.042460533478498	1.9514009319898E-8	1.0242686669689E-5	gene-ARID4A;gene-BHLHE41;gene-CEBPA;gene-CEBPB-AS1;gene-DACH1;gene-DBP;gene-DMBX1;gene-DMRTA1;gene-E2F2;gene-E2F8;gene-EHMT2;gene-ELF3;gene-ELL3;gene-EZH2;gene-FOXA2;gene-FOXD2;gene-FOXJ1;gene-GRHL2;gene-GRHL3;gene-HEYL;gene-HMGB2;gene-HOXA-AS3;gene-HOXA13;gene-HOXA2;gene-HOXB3;gene-HOXB5;gene-HOXC11;gene-IRF2;gene-IRF5;gene-LOC105369370;gene-MACROH2A2;gene-MEOX1;gene-MXD3;gene-MYB;gene-NCOA2;gen…	ARID4A;BHLHE41;CEBPA;CEBPB-AS1;DACH1;DBP;DMBX1;DMRTA1;E2F2;E2F8;EHMT2;ELF3;ELL3;EZH2;FOXA2;FOXD2;FOXJ1;GRHL2;GRHL3;HEYL;HMGB2;HOXA-AS3;HOXA13;HOXA2;HOXB3;HOXB5;HOXC11;IRF2;IRF5;LOC105369370;MACROH2A2;MEOX1;MXD3;MYB;NCOA2;NFIA;NR2F1;ONECUT3;OTX1;OVOL2;PAX5;RUNX2;SALL2;SMARCA2;SOX13;SOX2;SP1;TFEB;TP73;UHRF1;ZBTB12;ZBTB12-2;ZBTB12-3;ZBTB22;ZBTB42;ZBTB7B;ZFHX3;ZFP14;ZKSCAN3;ZNF184;ZNF225-AS1;ZNF254;Z…
170	GO:0010556	BP	regulation of macromolecule biosynthetic process	170/ 721	5214/ 33331	0.032604526275412	1.8495216292648E-8	1.0983939051878E-5	gene-ADGRF1;gene-ARID2;gene-ARID4A;gene-ARRB1;gene-AUTS2;gene-BCL9;gene-BHLHE41;gene-CBX2;gene-CCNA2;gene-CDCA7;gene-CDKN1B;gene-CEBPA;gene-CEBPB-AS1;gene-CELSR2;gene-CENPF;gene-CHTF8;gene-CTDSP1;gene-CXXC5;gene-DACH1;gene-DAPK1;gene-DBP;gene-DLGAP5;gene-DLX6-AS1;gene-DMBX1;gene-DMRTA1;gene-E2F2;gene-E2F8;gene-EEFSEC-2;gene-EHMT2;gene-ELF3;gene-ELL3;gene-EPM2AIP1;gene-ERBB2;gene-ERN2;gene-EZH2;ge…	ADGRF1;ARID2;ARID4A;ARRB1;AUTS2;BCL9;BHLHE41;CBX2;CCNA2;CDCA7;CDKN1B;CEBPA;CEBPB-AS1;CELSR2;CENPF;CHTF8;CTDSP1;CXXC5;DACH1;DAPK1;DBP;DLGAP5;DLX6-AS1;DMBX1;DMRTA1;E2F2;E2F8;EEFSEC;EHMT2;ELF3;ELL3;EPM2AIP1;ERBB2;ERN2;EZH2;FBP1;FLOT1;FOXA2;FOXD2;FOXJ1;FZD2;FZD5;GCLC;GRB7;GRHL2;GRHL3;HEXIM1;HEXIM2;HEYL;HMGB2;HOXA-AS3;HOXA13;HOXA2;HOXB3;HOXB5;HOXC11;HSPA1A;HSPA1A;HSPA1A;HSPA1B;HSPA1B;HSPA1B;ING4;IRF2;…
38	GO:0000226	BP	microtubule cytoskeleton organization	38/ 721	632/ 33331	0.060126582278481	1.9919575305481E-8	1.1374843636941E-5	gene-AAAS-2;gene-ASPM;gene-BUB1;gene-CCDC187;gene-CDCA8;gene-CENPC;gene-CENPE;gene-CENPF;gene-CENPI;gene-CENPM;gene-DLGAP5;gene-ESPL1;gene-ESPL1-2;gene-FIGN;gene-FOXJ1;gene-GAS2L3;gene-KIF11;gene-KIF20A;gene-KIF2C;gene-KIFC1;gene-KNL1;gene-LINC00431;gene-LOC124905421;gene-MAP1A;gene-PARD3B;gene-PLA2G3;gene-PLK1;gene-PSRC1;gene-RGS14;gene-SAC3D1;gene-SAPCD2;gene-SGO2;gene-SKA1-2;gene-SPAG5;gene-SP…	AAAS;ASPM;BUB1;CCDC187;CDCA8;CENPC;CENPE;CENPF;CENPI;CENPM;DLGAP5;ESPL1;ESPL1-2;FIGN;FOXJ1;GAS2L3;KIF11;KIF20A;KIF2C;KIFC1;KNL1;LINC00431;LOC124905421;MAP1A;PARD3B;PLA2G3;PLK1;PSRC1;RGS14;SAC3D1;SAPCD2;SGO2;SKA1;SPAG5;SPC24;SPRY1;TACC3;TPX2
93	GO:0140110	MF	transcription regulator activity	93/ 721	2364/ 33331	0.039340101522843	2.5667295743061E-8	1.2125230509022E-5	gene-ARRB1;gene-BCL9;gene-BHLHE41;gene-CEBPA;gene-CEBPB-AS1;gene-DACH1;gene-DBP;gene-DMBX1;gene-DMRTA1;gene-E2F2;gene-E2F8;gene-ELF3;gene-EZH2;gene-FOXA2;gene-FOXD2;gene-FOXJ1;gene-FOXO6-2;gene-GRHL2;gene-GRHL3;gene-HEYL;gene-HMGB2;gene-HOXA-AS3;gene-HOXA13;gene-HOXA2;gene-HOXB3;gene-HOXB5;gene-HOXB8;gene-HOXC11;gene-HOXC4;gene-ING4;gene-IRF2;gene-IRF2BPL;gene-IRF5;gene-KCTD1;gene-LBX2;gene-LBX2-…	ARRB1;BCL9;BHLHE41;CEBPA;CEBPB-AS1;DACH1;DBP;DMBX1;DMRTA1;E2F2;E2F8;ELF3;EZH2;FOXA2;FOXD2;FOXJ1;FOXO6;GRHL2;GRHL3;HEYL;HMGB2;HOXA-AS3;HOXA13;HOXA2;HOXB3;HOXB5;HOXB8;HOXC11;HOXC4;ING4;IRF2;IRF2BPL;IRF5;KCTD1;LBX2;LBX2-AS1;MAML2;MAML3;MEOX1;MXD3;MYB;NCOA2;NFIA;NR2F1;ONECUT3;OTX1;OVOL2;PAX5;PAX6;PIAS3;RIPK3;RIPK3-2;RUNX2;SALL2;SFMBT2;SMARCA2;SMARCC2;SOX13;SOX2;SP1;TFEB;TP73;TRIM38;TSHZ1;VGLL1;ZBTB12…
72	GO:0000977	MF	RNA polymerase II transcription regulatory region sequence-specific DNA binding	72/ 721	1661/ 33331	0.043347381095725	2.9086147638643E-8	1.2491178313177E-5	gene-BHLHE41;gene-CEBPA;gene-CEBPB-AS1;gene-DACH1;gene-DBP;gene-DMBX1;gene-DMRTA1;gene-E2F2;gene-E2F8;gene-EHMT2;gene-ELF3;gene-EZH2;gene-FOXA2;gene-FOXD2;gene-FOXJ1;gene-GRHL2;gene-GRHL3;gene-HEYL;gene-HOXA-AS3;gene-HOXA13;gene-HOXA2;gene-HOXB3;gene-HOXB5;gene-HOXC11;gene-IRF2;gene-IRF5;gene-MACROH2A2;gene-MEOX1;gene-MXD3;gene-MYB;gene-NCOA2;gene-NFIA;gene-NR2F1;gene-ONECUT3;gene-OTX1;gene-OVOL2…	BHLHE41;CEBPA;CEBPB-AS1;DACH1;DBP;DMBX1;DMRTA1;E2F2;E2F8;EHMT2;ELF3;EZH2;FOXA2;FOXD2;FOXJ1;GRHL2;GRHL3;HEYL;HOXA-AS3;HOXA13;HOXA2;HOXB3;HOXB5;HOXC11;IRF2;IRF5;MACROH2A2;MEOX1;MXD3;MYB;NCOA2;NFIA;NR2F1;ONECUT3;OTX1;OVOL2;PAX5;RUNX2;SALL2;SOX13;SOX2;SP1;TFEB;TP73;ZBTB12;ZBTB12-2;ZBTB12-3;ZBTB22;ZBTB42;ZBTB7B;ZFHX3;ZFP14;ZKSCAN3;ZNF184;ZNF225-AS1;ZNF254;ZNF33B;ZNF395;ZNF436;ZNF436-2;ZNF438;ZNF44;ZNF…
24	GO:0007051	BP	spindle organization	24/ 721	289/ 33331	0.083044982698962	2.4392252634937E-8	1.3413028698923E-5	gene-AAAS-2;gene-ASPM;gene-BUB1;gene-CDCA8;gene-CENPC;gene-CENPE;gene-CENPF;gene-CENPI;gene-CENPM;gene-DLGAP5;gene-ESPL1;gene-ESPL1-2;gene-KIF11;gene-KIF2C;gene-KIFC1;gene-KNL1;gene-RGS14;gene-SAC3D1;gene-SGO2;gene-SKA1-2;gene-SPAG5;gene-SPC24;gene-TACC3;gene-TPX2	AAAS;ASPM;BUB1;CDCA8;CENPC;CENPE;CENPF;CENPI;CENPM;DLGAP5;ESPL1;ESPL1-2;KIF11;KIF2C;KIFC1;KNL1;RGS14;SAC3D1;SGO2;SKA1;SPAG5;SPC24;TACC3;TPX2
35	GO:0001228	MF	DNA-binding transcription activator activity, RNA polymerase II-specific	35/ 721	568/ 33331	0.061619718309859	3.9758250330846E-8	1.5651497880243E-5	gene-CEBPA;gene-CEBPB-AS1;gene-DBP;gene-E2F2;gene-ELF3;gene-FOXD2;gene-FOXJ1;gene-GRHL2;gene-GRHL3;gene-HEYL;gene-HOXA-AS3;gene-HOXA13;gene-HOXB3;gene-HOXB5;gene-HOXC11;gene-IRF2;gene-IRF5;gene-MEOX1;gene-MYB;gene-NFIA;gene-ONECUT3;gene-OTX1;gene-OVOL2;gene-PAX5;gene-RUNX2;gene-SALL2;gene-SOX2;gene-SP1;gene-TP73;gene-ZBTB7B;gene-ZNF225-AS1;gene-ZNF33B;gene-ZNF395;gene-ZNF438;gene-ZNF580	CEBPA;CEBPB-AS1;DBP;E2F2;ELF3;FOXD2;FOXJ1;GRHL2;GRHL3;HEYL;HOXA-AS3;HOXA13;HOXB3;HOXB5;HOXC11;IRF2;IRF5;MEOX1;MYB;NFIA;ONECUT3;OTX1;OVOL2;PAX5;RUNX2;SALL2;SOX2;SP1;TP73;ZBTB7B;ZNF225-AS1;ZNF33B;ZNF395;ZNF438;ZNF580
64	GO:0000987	MF	cis-regulatory region sequence-specific DNA binding	64/ 721	1430/ 33331	0.044755244755245	4.4742777995249E-8	1.6258837173043E-5	gene-BHLHE41;gene-CEBPA;gene-CEBPB-AS1;gene-DACH1;gene-DBP;gene-DMRTA1;gene-E2F2;gene-E2F8;gene-ELF3;gene-ELL3;gene-EZH2;gene-FOXA2;gene-FOXD2;gene-FOXJ1;gene-GRHL2;gene-GRHL3;gene-HEYL;gene-HMGB2;gene-HOXA-AS3;gene-HOXA13;gene-HOXA2;gene-HOXB3;gene-HOXB5;gene-HOXC11;gene-IRF2;gene-IRF5;gene-MEOX1;gene-MXD3;gene-MYB;gene-NCOA2;gene-NFIA;gene-NR2F1;gene-ONECUT3;gene-OTX1;gene-OVOL2;gene-PAX5;gene-…	BHLHE41;CEBPA;CEBPB-AS1;DACH1;DBP;DMRTA1;E2F2;E2F8;ELF3;ELL3;EZH2;FOXA2;FOXD2;FOXJ1;GRHL2;GRHL3;HEYL;HMGB2;HOXA-AS3;HOXA13;HOXA2;HOXB3;HOXB5;HOXC11;IRF2;IRF5;MEOX1;MXD3;MYB;NCOA2;NFIA;NR2F1;ONECUT3;OTX1;OVOL2;PAX5;RUNX2;SOX13;SOX2;SP1;TFEB;TP73;UHRF1;ZBTB12;ZBTB12-2;ZBTB12-3;ZBTB42;ZBTB7B;ZFHX3;ZFP14;ZKSCAN3;ZNF184;ZNF225-AS1;ZNF254;ZNF33B;ZNF395;ZNF438;ZNF467;ZNF580;ZNF665;ZNF714;ZNF792;ZNF818P;…
35	GO:0001216	MF	DNA-binding transcription activator activity	35/ 721	574/ 33331	0.060975609756098	5.1426673006748E-8	1.7352828805991E-5	gene-CEBPA;gene-CEBPB-AS1;gene-DBP;gene-E2F2;gene-ELF3;gene-FOXD2;gene-FOXJ1;gene-GRHL2;gene-GRHL3;gene-HEYL;gene-HOXA-AS3;gene-HOXA13;gene-HOXB3;gene-HOXB5;gene-HOXC11;gene-IRF2;gene-IRF5;gene-MEOX1;gene-MYB;gene-NFIA;gene-ONECUT3;gene-OTX1;gene-OVOL2;gene-PAX5;gene-RUNX2;gene-SALL2;gene-SOX2;gene-SP1;gene-TP73;gene-ZBTB7B;gene-ZNF225-AS1;gene-ZNF33B;gene-ZNF395;gene-ZNF438;gene-ZNF580	CEBPA;CEBPB-AS1;DBP;E2F2;ELF3;FOXD2;FOXJ1;GRHL2;GRHL3;HEYL;HOXA-AS3;HOXA13;HOXB3;HOXB5;HOXC11;IRF2;IRF5;MEOX1;MYB;NFIA;ONECUT3;OTX1;OVOL2;PAX5;RUNX2;SALL2;SOX2;SP1;TP73;ZBTB7B;ZNF225-AS1;ZNF33B;ZNF395;ZNF438;ZNF580
201	GO:0048523	BP	negative regulation of cellular process	201/ 721	6506/ 33331	0.030894558868737	4.1144393708555E-8	2.1816814763961E-5	gene-ACACB;gene-ADORA1;gene-AGR2;gene-AKR1C3;gene-ARID2;gene-ARID4A;gene-ARPIN;gene-ARRB1;gene-ASIC1;gene-ASPM;gene-BARD1;gene-BHLHE41;gene-BMF;gene-BOK;gene-BUB1;gene-CASTOR3;gene-CAVIN3;gene-CBX2;gene-CDC25C;gene-CDKN1B;gene-CDKN2C;gene-CEBPA;gene-CEBPB-AS1;gene-CENPF;gene-CGNL1;gene-COL18A1-2;gene-CTDSP1;gene-CTDSP2;gene-CXXC5;gene-DACH1;gene-DAPK1;gene-DHRS3;gene-DLK2;gene-DMBX1;gene-DTL;gene…	ACACB;ADORA1;AGR2;AKR1C3;ARID2;ARID4A;ARPIN;ARRB1;ASIC1;ASPM;BARD1;BHLHE41;BMF;BOK;BUB1;CASTOR3;CAVIN3;CBX2;CDC25C;CDKN1B;CDKN2C;CEBPA;CEBPB-AS1;CENPF;CGNL1;COL18A1;CTDSP1;CTDSP2;CXXC5;DACH1;DAPK1;DHRS3;DLK2;DMBX1;DTL;E2F8;EHMT2;ELF3;ELL3;ERBB2;ERBB3;ERN2;ESPL1;ESPL1-2;EVI2B;EVI2B-2;EZH2;FBP1;FBXO43;FFAR4;FOXA2;FOXJ1;FRK;FZD5;GCLC;GCNT2;GJC2;GRB7;GRHL2;GTSE1;H1-10;H2AX;HEXIM1;HEXIM2;HEYL;HFE;HMGB…
222	GO:0051171	BP	regulation of nitrogen compound metabolic process	222/ 721	7363/ 33331	0.030150753768844	4.5105312844862E-8	2.3092364820954E-5	gene-AAAS-2;gene-ADGRF1;gene-ARID2;gene-ARID4A;gene-ARRB1;gene-ATG10;gene-ATP2A3;gene-AUTS2;gene-BARD1;gene-BCL9;gene-BHLHE41;gene-BOK;gene-CASP10;gene-CBX2;gene-CCNA2;gene-CDC25C;gene-CDCA7;gene-CDKN1B;gene-CDKN2C;gene-CEBPA;gene-CEBPB-AS1;gene-CELSR2;gene-CENPE;gene-CENPF;gene-CHTF8;gene-CTDSP1;gene-CTDSP2;gene-CXXC5;gene-DACH1;gene-DAPK1;gene-DBP;gene-DLGAP5;gene-DLX6-AS1;gene-DMBX1;gene-DMRTA…	AAAS;ADGRF1;ARID2;ARID4A;ARRB1;ATG10;ATP2A3;AUTS2;BARD1;BCL9;BHLHE41;BOK;CASP10;CBX2;CCNA2;CDC25C;CDCA7;CDKN1B;CDKN2C;CEBPA;CEBPB-AS1;CELSR2;CENPE;CENPF;CHTF8;CTDSP1;CTDSP2;CXXC5;DACH1;DAPK1;DBP;DLGAP5;DLX6-AS1;DMBX1;DMRTA1;DNAJC30;DTL;E2F2;E2F8;EEFSEC;EFNA3;EHMT2;ELF3;ELL3;ERBB2;ERBB3;ERN2;ESRP1;EXOSC6;EZH2;FBP1;FGFR3;FLOT1;FOXA2;FOXD2;FOXJ1;FZD2;FZD5;GCLC;GJC2;GRB7;GRHL2;GRHL3;H1-10;H2AX;HEXIM1…
167	GO:2000112	BP	regulation of cellular macromolecule biosynthetic process	167/ 721	5176/ 33331	0.03226429675425	5.5546752737012E-8	2.7490087929547E-5	gene-ADGRF1;gene-ARID2;gene-ARID4A;gene-ARRB1;gene-AUTS2;gene-BCL9;gene-BHLHE41;gene-CBX2;gene-CCNA2;gene-CDCA7;gene-CDKN1B;gene-CEBPA;gene-CEBPB-AS1;gene-CELSR2;gene-CENPF;gene-CHTF8;gene-CTDSP1;gene-CXXC5;gene-DACH1;gene-DAPK1;gene-DBP;gene-DLGAP5;gene-DLX6-AS1;gene-DMBX1;gene-DMRTA1;gene-E2F2;gene-E2F8;gene-EEFSEC-2;gene-EHMT2;gene-ELF3;gene-ELL3;gene-EPM2AIP1;gene-ERBB2;gene-ERN2;gene-EZH2;ge…	ADGRF1;ARID2;ARID4A;ARRB1;AUTS2;BCL9;BHLHE41;CBX2;CCNA2;CDCA7;CDKN1B;CEBPA;CEBPB-AS1;CELSR2;CENPF;CHTF8;CTDSP1;CXXC5;DACH1;DAPK1;DBP;DLGAP5;DLX6-AS1;DMBX1;DMRTA1;E2F2;E2F8;EEFSEC;EHMT2;ELF3;ELL3;EPM2AIP1;ERBB2;ERN2;EZH2;FBP1;FLOT1;FOXA2;FOXD2;FOXJ1;FZD2;FZD5;GCLC;GRB7;GRHL2;GRHL3;HEXIM1;HEXIM2;HEYL;HMGB2;HOXA-AS3;HOXA13;HOXA2;HOXB3;HOXB5;HOXC11;HSPA1A;HSPA1A;HSPA1A;HSPA1B;HSPA1B;HSPA1B;ING4;IRF2;…
266	GO:0019222	BP	regulation of metabolic process	266/ 721	9244/ 33331	0.028775421895283	6.619245733087E-8	3.0892733329018E-5	gene-AAAS-2;gene-ABCB4;gene-ACACB;gene-ADGRF1;gene-AGR2;gene-AKR1C3;gene-ARID2;gene-ARID4A;gene-ARRB1;gene-ATG10;gene-ATP2A3;gene-ATP6V1B1;gene-ATP7A;gene-AUTS2;gene-BARD1;gene-BCL9;gene-BHLHE41;gene-BMF;gene-BOK;gene-CASP10;gene-CAVIN3;gene-CBX2;gene-CCNA2;gene-CD177;gene-CDC25C;gene-CDCA7;gene-CDKN1B;gene-CDKN2C;gene-CEBPA;gene-CEBPB-AS1;gene-CELSR2;gene-CENPE;gene-CENPF;gene-CHTF8;gene-COQ3;ge…	AAAS;ABCB4;ACACB;ADGRF1;AGR2;AKR1C3;ARID2;ARID4A;ARRB1;ATG10;ATP2A3;ATP6V1B1;ATP7A;AUTS2;BARD1;BCL9;BHLHE41;BMF;BOK;CASP10;CAVIN3;CBX2;CCNA2;CD177;CDC25C;CDCA7;CDKN1B;CDKN2C;CEBPA;CEBPB-AS1;CELSR2;CENPE;CENPF;CHTF8;COQ3;CRYZL2P-SEC16B;CTDSP1;CTDSP2;CXXC5;DACH1;DAPK1;DBP;DENND1B;DLGAP5;DLX6-AS1;DMBX1;DMRTA1;DNAJC30;DTL;E2F2;E2F8;EDAR;EEFSEC;EFNA3;EHMT2;ELF3;ELL3;EPHB3;EPM2AIP1;ERBB2;ERBB3;ERN2;ESR…
52	GO:0010564	BP	regulation of cell cycle process	52/ 721	1061/ 33331	0.049010367577757	6.6583651008862E-8	3.0892733329018E-5	gene-BUB1;gene-CDC25C;gene-CDKN1B;gene-CDKN2C;gene-CENPE;gene-CENPF;gene-CEP250;gene-CNTRL;gene-CTDSP1;gene-CTDSP2;gene-DACH1;gene-DLGAP5;gene-DTL;gene-E2F8;gene-ESPL1;gene-ESPL1-2;gene-EZH2;gene-FBXO43;gene-GJC2;gene-GTSE1;gene-H2AX;gene-HOXA13;gene-HSPA1A-2;gene-HSPA1A-4;gene-HSPA1A-5;gene-HSPA1B-2;gene-HSPA1B-4;gene-HSPA1B-5;gene-KANK2;gene-KIF11;gene-KIF20A;gene-LOC100129034;gene-LOC102724525…	BUB1;CDC25C;CDKN1B;CDKN2C;CENPE;CENPF;CEP250;CNTRL;CTDSP1;CTDSP2;DACH1;DLGAP5;DTL;E2F8;ESPL1;ESPL1-2;EZH2;FBXO43;GJC2;GTSE1;H2AX;HOXA13;HSPA1A;HSPA1A;HSPA1A;HSPA1B;HSPA1B;HSPA1B;KANK2;KIF11;KIF20A;LOC100129034;LOC102724525;LOC124905536;MDC1;MKI67;ORC1;PKD1-AS1;PLK1;PRKAR2B;PSRC1;RACGAP1;RMI2;SLFN11;SMPD3;SPAG5;SSTR5;SUSD2;TACC3;TPX2;TREX1;WDR76
11	GO:0060236	BP	regulation of mitotic spindle organization	11/ 721	61/ 33331	0.18032786885246	7.0397828049278E-8	3.1672622819625E-5	gene-HSPA1A-2;gene-HSPA1A-4;gene-HSPA1A-5;gene-HSPA1B-2;gene-HSPA1B-4;gene-HSPA1B-5;gene-PKD1-AS1;gene-PLK1;gene-PSRC1;gene-TACC3;gene-TPX2	HSPA1A;HSPA1A;HSPA1A;HSPA1B;HSPA1B;HSPA1B;PKD1-AS1;PLK1;PSRC1;TACC3;TPX2
6	GO:0010286	BP	heat acclimation	6/ 721	12/ 33331	0.5	8.2986667757242E-8	3.4225084894216E-5	gene-HSPA1A-2;gene-HSPA1A-4;gene-HSPA1A-5;gene-HSPA1B-2;gene-HSPA1B-4;gene-HSPA1B-5	HSPA1A;HSPA1A;HSPA1A;HSPA1B;HSPA1B;HSPA1B
6	GO:0070370	BP	cellular heat acclimation	6/ 721	12/ 33331	0.5	8.2986667757242E-8	3.4225084894216E-5	gene-HSPA1A-2;gene-HSPA1A-4;gene-HSPA1A-5;gene-HSPA1B-2;gene-HSPA1B-4;gene-HSPA1B-5	HSPA1A;HSPA1A;HSPA1A;HSPA1B;HSPA1B;HSPA1B
6	GO:0070434	BP	positive regulation of nucleotide-binding oligomerization domain containing 2 signaling pathway	6/ 721	12/ 33331	0.5	8.2986667757242E-8	3.4225084894216E-5	gene-HSPA1A-2;gene-HSPA1A-4;gene-HSPA1A-5;gene-HSPA1B-2;gene-HSPA1B-4;gene-HSPA1B-5	HSPA1A;HSPA1A;HSPA1A;HSPA1B;HSPA1B;HSPA1B
66	GO:0000785	CC	chromatin	66/ 721	1502/ 33331	0.043941411451398	5.5118195132644E-8	3.5110290299494E-5	gene-ARRB1;gene-ASF1A;gene-ASF1B;gene-ASF1B-2;gene-BHLHE41;gene-CBX2;gene-CEBPA;gene-CEBPB-AS1;gene-CENPC;gene-CHAF1B;gene-DBP;gene-DLX6-AS1;gene-DMBX1;gene-DMRTA1;gene-E2F2;gene-E2F8;gene-ELF3;gene-EZH2;gene-FAM111A;gene-FAM111B;gene-FOXA2;gene-FOXD2;gene-FOXJ1;gene-GRHL2;gene-GRHL3;gene-H2AX;gene-HEYL;gene-HMGB2;gene-HOXA-AS3;gene-HOXA13;gene-HOXA2;gene-HOXB3;gene-HOXB5;gene-HOXC11;gene-IRF2;ge…	ARRB1;ASF1A;ASF1B;ASF1B-2;BHLHE41;CBX2;CEBPA;CEBPB-AS1;CENPC;CHAF1B;DBP;DLX6-AS1;DMBX1;DMRTA1;E2F2;E2F8;ELF3;EZH2;FAM111A;FAM111B;FOXA2;FOXD2;FOXJ1;GRHL2;GRHL3;H2AX;HEYL;HMGB2;HOXA-AS3;HOXA13;HOXA2;HOXB3;HOXB5;HOXC11;IRF2;IRF5;LBX2;LBX2-AS1;MACROH2A2;MEOX1;MXD3;NCOA2;NFIA;ONECUT3;OTX1;PAX5;PLK1;RUNX2;SMARCA2;SMARCC2;SOX13;SOX2;SP1;TFEB;TMPO;TMPO-AS1;TP73;TSHZ1;TSPY26P;TSPYL4;UHRF1;WDR76;ZBTB22;ZF…
60	GO:0007010	BP	cytoskeleton organization	60/ 721	1328/ 33331	0.045180722891566	1.1294808885102E-7	4.5322710139761E-5	gene-AAAS-2;gene-ANK1;gene-ARRB1;gene-ASPM;gene-AUTS2;gene-BUB1;gene-C10orf95-AS1;gene-CAVIN3;gene-CCDC187;gene-CDCA8;gene-CENPC;gene-CENPE;gene-CENPF;gene-CENPI;gene-CENPM;gene-CSPG5;gene-DLGAP5;gene-ESPL1;gene-ESPL1-2;gene-EVPL;gene-FIGN;gene-FOXJ1;gene-GAS2L3;gene-ITPKA;gene-KIF11;gene-KIF20A;gene-KIF2C;gene-KIFC1;gene-KNL1;gene-KRT13;gene-KRT4;gene-LDB3;gene-LINC00431;gene-LOC101927401;gene-L…	AAAS;ANK1;ARRB1;ASPM;AUTS2;BUB1;C10orf95-AS1;CAVIN3;CCDC187;CDCA8;CENPC;CENPE;CENPF;CENPI;CENPM;CSPG5;DLGAP5;ESPL1;ESPL1-2;EVPL;FIGN;FOXJ1;GAS2L3;ITPKA;KIF11;KIF20A;KIF2C;KIFC1;KNL1;KRT13;KRT4;LDB3;LINC00431;LOC101927401;LOC105378248;LOC124905421;MAP1A;PARD3B;PLA2G3;PLK1;PPL;PPP1R9A;PSRC1;RACGAP1;RGS14;RHOU;RHOU-2;SAC3D1;SAPCD2;SGO2;SKA1;SLC9A3R1;SPAG5;SPC24;SPRY1;TACC3;TCHH;THSD7A;TPX2;ZMYM3
141	GO:0023051	BP	regulation of signaling	141/ 721	4223/ 33331	0.033388586313048	1.1986667072729E-7	4.6833170007579E-5	gene-ABR-3;gene-ADORA1;gene-AGR2;gene-AKAP5;gene-AKR1C3;gene-ALOX15;gene-ARHGAP32;gene-ARRB1;gene-ASIC1;gene-ASPM;gene-ATP2A3;gene-AUTS2;gene-BARD1;gene-BMF;gene-BOK;gene-CACNG4;gene-CASP10;gene-CASTOR3;gene-CAVIN3;gene-CD177;gene-CGNL1;gene-CHN2;gene-CSPG5;gene-CXXC5;gene-DAPK1;gene-DENND2B;gene-DHRS3;gene-DLK2;gene-EDAR;gene-ELF3;gene-ELL3;gene-EPS8L1-4;gene-ERBB2;gene-ERBB3;gene-EZH2;gene-FAM1…	ABR-3;ADORA1;AGR2;AKAP5;AKR1C3;ALOX15;ARHGAP32;ARRB1;ASIC1;ASPM;ATP2A3;AUTS2;BARD1;BMF;BOK;CACNG4;CASP10;CASTOR3;CAVIN3;CD177;CGNL1;CHN2;CSPG5;CXXC5;DAPK1;DENND2B;DHRS3;DLK2;EDAR;ELF3;ELL3;EPS8L1;ERBB2;ERBB3;EZH2;FAM110C;FBP1;FFAR4;FGFR3;FLOT1;FNTB;FOXA2;FZD5;GCLC;GCNT2;GJA5;GLIPR2;GPR20;GPR20-2;GPR20-3;HEXIM1;HEYL;HFE;HMGB2;HOXA13;HSPA1A;HSPA1A;HSPA1A;HSPA1B;HSPA1B;HSPA1B;IGFBP2;IL20RA;INHBB;ITP…
632	GO:0008150	BP	biological_process	632/ 721	26748/ 33331	0.023627934798863	1.3482713768392E-7	5.1327654184438E-5	gene-AAAS-2;gene-ABCB4;gene-ABHD15;gene-ABO;gene-ABR;gene-ABR-3;gene-ACACB;gene-ACOX2;gene-ACP6;gene-ACSS1;gene-ACSS2;gene-ADGRF1;gene-ADH1C;gene-ADORA1;gene-AGFG2;gene-AGR2;gene-AKAP5;gene-AKR1C3;gene-ALDH5A1;gene-ALOX15;gene-ALPG;gene-ALPP;gene-ANK1;gene-ANXA2R-OT1;gene-ANXA9;gene-AQP2;gene-AQP5;gene-AQP5-AS1;gene-ARHGAP32;gene-ARHGEF39;gene-ARID2;gene-ARID4A;gene-ARL17A-2;gene-ARPIN;gene-ARRB1…	AAAS;ABCB4;ABHD15;ABO;ABR;ABR-3;ACACB;ACOX2;ACP6;ACSS1;ACSS2;ADGRF1;ADH1C;ADORA1;AGFG2;AGR2;AKAP5;AKR1C3;ALDH5A1;ALOX15;ALPG;ALPP;ANK1;ANXA2R-OT1;ANXA9;AQP2;AQP5;AQP5-AS1;ARHGAP32;ARHGEF39;ARID2;ARID4A;ARL17A;ARPIN;ARRB1;ARVCF;ASF1A;ASF1B;ASF1B-2;ASIC1;ASPM;ATG10;ATP2A3;ATP6V1B1;ATP7A;AUTS2;BARD1;BCAN;BCL9;BDH1;BHLHE41;BICDL2;BMF;BOK;BSPRY;BUB1;C10orf95-AS1;CA13;CABLES2;CACNA1I;CACNG4;CACNG8;CALH…
13	GO:0032677	BP	regulation of interleukin-8 production	13/ 721	95/ 33331	0.13684210526316	1.3975068361213E-7	5.1871959989732E-5	gene-ARRB1;gene-HSPA1A-2;gene-HSPA1A-4;gene-HSPA1A-5;gene-HSPA1B-2;gene-HSPA1B-4;gene-HSPA1B-5;gene-NOD1;gene-PRKD2;gene-TLR1;gene-TLR5;gene-TLR6;gene-ZNF580	ARRB1;HSPA1A;HSPA1A;HSPA1A;HSPA1B;HSPA1B;HSPA1B;NOD1;PRKD2;TLR1;TLR5;TLR6;ZNF580
6	GO:0070426	BP	positive regulation of nucleotide-binding oligomerization domain containing signaling pathway	6/ 721	13/ 33331	0.46153846153846	1.5129006963215E-7	5.3481039614964E-5	gene-HSPA1A-2;gene-HSPA1A-4;gene-HSPA1A-5;gene-HSPA1B-2;gene-HSPA1B-4;gene-HSPA1B-5	HSPA1A;HSPA1A;HSPA1A;HSPA1B;HSPA1B;HSPA1B
6	GO:0070432	BP	regulation of nucleotide-binding oligomerization domain containing 2 signaling pathway	6/ 721	13/ 33331	0.46153846153846	1.5129006963215E-7	5.3481039614964E-5	gene-HSPA1A-2;gene-HSPA1A-4;gene-HSPA1A-5;gene-HSPA1B-2;gene-HSPA1B-4;gene-HSPA1B-5	HSPA1A;HSPA1A;HSPA1A;HSPA1B;HSPA1B;HSPA1B
18	GO:0007052	BP	mitotic spindle organization	18/ 721	188/ 33331	0.095744680851064	1.6507943036892E-7	5.6998472155519E-5	gene-AAAS-2;gene-BUB1;gene-CDCA8;gene-CENPC;gene-CENPE;gene-CENPF;gene-CENPI;gene-CENPM;gene-DLGAP5;gene-KIF11;gene-KIF2C;gene-KIFC1;gene-KNL1;gene-SGO2;gene-SKA1-2;gene-SPC24;gene-TACC3;gene-TPX2	AAAS;BUB1;CDCA8;CENPC;CENPE;CENPF;CENPI;CENPM;DLGAP5;KIF11;KIF2C;KIFC1;KNL1;SGO2;SKA1;SPC24;TACC3;TPX2
139	GO:0010646	BP	regulation of cell communication	139/ 721	4181/ 33331	0.033245635015547	1.9762355439514E-7	6.6684475275106E-5	gene-ABR-3;gene-ADORA1;gene-AGR2;gene-AKAP5;gene-AKR1C3;gene-ALOX15;gene-ARHGAP32;gene-ARRB1;gene-ASIC1;gene-ASPM;gene-AUTS2;gene-BARD1;gene-BMF;gene-BOK;gene-CACNG4;gene-CASP10;gene-CASTOR3;gene-CAVIN3;gene-CD177;gene-CGNL1;gene-CHN2;gene-CSPG5;gene-CXXC5;gene-DAPK1;gene-DENND2B;gene-DHRS3;gene-DLK2;gene-EDAR;gene-ELF3;gene-ELL3;gene-EPS8L1-4;gene-ERBB2;gene-ERBB3;gene-EZH2;gene-FAM110C;gene-FBP…	ABR-3;ADORA1;AGR2;AKAP5;AKR1C3;ALOX15;ARHGAP32;ARRB1;ASIC1;ASPM;AUTS2;BARD1;BMF;BOK;CACNG4;CASP10;CASTOR3;CAVIN3;CD177;CGNL1;CHN2;CSPG5;CXXC5;DAPK1;DENND2B;DHRS3;DLK2;EDAR;ELF3;ELL3;EPS8L1;ERBB2;ERBB3;EZH2;FAM110C;FBP1;FFAR4;FGFR3;FLOT1;FNTB;FOXA2;FZD5;GCLC;GCNT2;GJA5;GLIPR2;GPR20;GPR20-2;GPR20-3;HEXIM1;HEYL;HFE;HMGB2;HOXA13;HSPA1A;HSPA1A;HSPA1A;HSPA1B;HSPA1B;HSPA1B;IGFBP2;IL20RA;INHBB;ITPKA;ITPK…
61	GO:0000978	MF	RNA polymerase II cis-regulatory region sequence-specific DNA binding	61/ 721	1399/ 33331	0.043602573266619	2.5621037998233E-7	8.0689189002434E-5	gene-BHLHE41;gene-CEBPA;gene-CEBPB-AS1;gene-DACH1;gene-DBP;gene-DMRTA1;gene-E2F2;gene-E2F8;gene-ELF3;gene-EZH2;gene-FOXA2;gene-FOXD2;gene-FOXJ1;gene-GRHL2;gene-GRHL3;gene-HEYL;gene-HOXA-AS3;gene-HOXA13;gene-HOXA2;gene-HOXB3;gene-HOXB5;gene-HOXC11;gene-IRF2;gene-IRF5;gene-MEOX1;gene-MXD3;gene-MYB;gene-NCOA2;gene-NFIA;gene-NR2F1;gene-ONECUT3;gene-OTX1;gene-OVOL2;gene-PAX5;gene-RUNX2;gene-SOX13;gene…	BHLHE41;CEBPA;CEBPB-AS1;DACH1;DBP;DMRTA1;E2F2;E2F8;ELF3;EZH2;FOXA2;FOXD2;FOXJ1;GRHL2;GRHL3;HEYL;HOXA-AS3;HOXA13;HOXA2;HOXB3;HOXB5;HOXC11;IRF2;IRF5;MEOX1;MXD3;MYB;NCOA2;NFIA;NR2F1;ONECUT3;OTX1;OVOL2;PAX5;RUNX2;SOX13;SOX2;SP1;TFEB;TP73;ZBTB12;ZBTB12-2;ZBTB12-3;ZBTB42;ZBTB7B;ZFHX3;ZFP14;ZKSCAN3;ZNF184;ZNF225-AS1;ZNF254;ZNF33B;ZNF395;ZNF438;ZNF467;ZNF580;ZNF665;ZNF714;ZNF792;ZNF818P;ZSCAN16
63	GO:0051094	BP	positive regulation of developmental process	63/ 721	1461/ 33331	0.043121149897331	2.6775486482497E-7	8.834125506792E-5	gene-ACACB;gene-AGR2;gene-ASPM;gene-CEBPA;gene-CEBPB-AS1;gene-CSPG5;gene-ELL3;gene-EPHB3;gene-ERBB3;gene-EVI2B;gene-EVI2B-2;gene-EXOSC6;gene-EZH2;gene-FFAR4;gene-FLOT1-8;gene-FOXA2;gene-FOXJ1;gene-GCNT2;gene-GJC2;gene-GLIPR2;gene-HEYL;gene-HMGB2;gene-HOXC11;gene-HSPA1A-2;gene-HSPA1A-4;gene-HSPA1A-5;gene-HSPA1B-2;gene-HSPA1B-4;gene-HSPA1B-5;gene-ITPKA;gene-ITPKB;gene-L1CAM;gene-LBX2;gene-LBX2-AS1;…	ACACB;AGR2;ASPM;CEBPA;CEBPB-AS1;CSPG5;ELL3;EPHB3;ERBB3;EVI2B;EVI2B-2;EXOSC6;EZH2;FFAR4;FLOT1;FOXA2;FOXJ1;GCNT2;GJC2;GLIPR2;HEYL;HMGB2;HOXC11;HSPA1A;HSPA1A;HSPA1A;HSPA1B;HSPA1B;HSPA1B;ITPKA;ITPKB;L1CAM;LBX2;LBX2-AS1;MACROH2A2;MAP3K5;MYB;NAPEPLD;NTN1;OVOL2;PLA2G3;PPP1R9A;PRKD2;PTCH1;PTPRZ1;RASAL1;RGS14;RUNX2;SEMA4A;SHANK2;SLC8A1;SLITRK6;SOX13;SOX2;SP1;SPRY1;SULT2B1;TGFBR3;TMEM79;TP73;WNT6;ZBTB7B;ZF…
126	GO:0009966	BP	regulation of signal transduction	126/ 721	3722/ 33331	0.033852767329393	3.2301304980954E-7	0.0001042559728374	gene-ABR-3;gene-AGR2;gene-AKAP5;gene-AKR1C3;gene-ALOX15;gene-ARHGAP32;gene-ARRB1;gene-ASPM;gene-AUTS2;gene-BARD1;gene-BMF;gene-BOK;gene-CACNG4;gene-CASP10;gene-CASTOR3;gene-CAVIN3;gene-CD177;gene-CGNL1;gene-CHN2;gene-CXXC5;gene-DAPK1;gene-DENND2B;gene-DHRS3;gene-DLK2;gene-EDAR;gene-ELF3;gene-ELL3;gene-EPS8L1-4;gene-ERBB2;gene-ERBB3;gene-EZH2;gene-FAM110C;gene-FBP1;gene-FFAR4;gene-FGFR3;gene-FLOT1…	ABR-3;AGR2;AKAP5;AKR1C3;ALOX15;ARHGAP32;ARRB1;ASPM;AUTS2;BARD1;BMF;BOK;CACNG4;CASP10;CASTOR3;CAVIN3;CD177;CGNL1;CHN2;CXXC5;DAPK1;DENND2B;DHRS3;DLK2;EDAR;ELF3;ELL3;EPS8L1;ERBB2;ERBB3;EZH2;FAM110C;FBP1;FFAR4;FGFR3;FLOT1;FNTB;FZD5;GCLC;GCNT2;GLIPR2;GPR20;GPR20-2;GPR20-3;HEXIM1;HEYL;HFE;HMGB2;HOXA13;HSPA1A;HSPA1A;HSPA1A;HSPA1B;HSPA1B;HSPA1B;IGFBP2;IL20RA;INHBB;ITPKB;KANK2;KCTD21-AS1;LBX2;LBX2-AS1;LFN…
11	GO:0032757	BP	positive regulation of interleukin-8 production	11/ 721	71/ 33331	0.15492957746479	3.5442639508785E-7	0.0001119610359121	gene-HSPA1A-2;gene-HSPA1A-4;gene-HSPA1A-5;gene-HSPA1B-2;gene-HSPA1B-4;gene-HSPA1B-5;gene-NOD1;gene-PRKD2;gene-TLR1;gene-TLR5;gene-ZNF580	HSPA1A;HSPA1A;HSPA1A;HSPA1B;HSPA1B;HSPA1B;NOD1;PRKD2;TLR1;TLR5;ZNF580
6	GO:0008420	MF	RNA polymerase II CTD heptapeptide repeat phosphatase activity	6/ 721	15/ 33331	0.4	4.2522608315138E-7	0.000118162824518	gene-CTDSP1;gene-CTDSP2;gene-CTDSPL;gene-LOC102724525;gene-LOC124905458;gene-LOC124905536	CTDSP1;CTDSP2;CTDSPL;LOC102724525;LOC124905458;LOC124905536
61	GO:0045892	BP	negative regulation of transcription, DNA-templated	61/ 721	1415/ 33331	0.043109540636042	4.7992550820756E-7	0.0001484469587574	gene-ARID4A;gene-BHLHE41;gene-CBX2;gene-CDKN1B;gene-CEBPA;gene-CEBPB-AS1;gene-CENPF;gene-CXXC5;gene-DACH1;gene-DMBX1;gene-E2F8;gene-EHMT2;gene-ELF3;gene-ERN2;gene-EZH2;gene-FBP1;gene-FOXJ1;gene-GCLC;gene-HEXIM1;gene-HEXIM2;gene-HEYL;gene-HMGB2;gene-HOXA-AS3;gene-HOXB3;gene-ING4;gene-IRF2;gene-IRF2BPL;gene-KANK2;gene-KCTD1;gene-MACROH2A2;gene-MYB;gene-NCOA2;gene-NR2F1;gene-OVOL2;gene-PAX5;gene-PHF…	ARID4A;BHLHE41;CBX2;CDKN1B;CEBPA;CEBPB-AS1;CENPF;CXXC5;DACH1;DMBX1;E2F8;EHMT2;ELF3;ERN2;EZH2;FBP1;FOXJ1;GCLC;HEXIM1;HEXIM2;HEYL;HMGB2;HOXA-AS3;HOXB3;ING4;IRF2;IRF2BPL;KANK2;KCTD1;MACROH2A2;MYB;NCOA2;NR2F1;OVOL2;PAX5;PHF19;PIAS3;PLK1;PTCH1;RUNX2;SALL2;SFMBT2;SMARCA2;SMARCC2;SOX13;SOX2;TRIM6;TSC22D4;UHRF1;ZBTB42;ZBTB7B;ZFHX3;ZKSCAN3;ZNF225-AS1;ZNF254;ZNF436;ZNF436-2;ZNF438;ZNF440;ZNF608;ZNF714
61	GO:1903507	BP	negative regulation of nucleic acid-templated transcription	61/ 721	1424/ 33331	0.042837078651685	5.2570048845141E-7	0.0001592872480007	gene-ARID4A;gene-BHLHE41;gene-CBX2;gene-CDKN1B;gene-CEBPA;gene-CEBPB-AS1;gene-CENPF;gene-CXXC5;gene-DACH1;gene-DMBX1;gene-E2F8;gene-EHMT2;gene-ELF3;gene-ERN2;gene-EZH2;gene-FBP1;gene-FOXJ1;gene-GCLC;gene-HEXIM1;gene-HEXIM2;gene-HEYL;gene-HMGB2;gene-HOXA-AS3;gene-HOXB3;gene-ING4;gene-IRF2;gene-IRF2BPL;gene-KANK2;gene-KCTD1;gene-MACROH2A2;gene-MYB;gene-NCOA2;gene-NR2F1;gene-OVOL2;gene-PAX5;gene-PHF…	ARID4A;BHLHE41;CBX2;CDKN1B;CEBPA;CEBPB-AS1;CENPF;CXXC5;DACH1;DMBX1;E2F8;EHMT2;ELF3;ERN2;EZH2;FBP1;FOXJ1;GCLC;HEXIM1;HEXIM2;HEYL;HMGB2;HOXA-AS3;HOXB3;ING4;IRF2;IRF2BPL;KANK2;KCTD1;MACROH2A2;MYB;NCOA2;NR2F1;OVOL2;PAX5;PHF19;PIAS3;PLK1;PTCH1;RUNX2;SALL2;SFMBT2;SMARCA2;SMARCC2;SOX13;SOX2;TRIM6;TSC22D4;UHRF1;ZBTB42;ZBTB7B;ZFHX3;ZKSCAN3;ZNF225-AS1;ZNF254;ZNF436;ZNF436-2;ZNF438;ZNF440;ZNF608;ZNF714
61	GO:1902679	BP	negative regulation of RNA biosynthetic process	61/ 721	1426/ 33331	0.042776998597475	5.3846720361726E-7	0.0001598924514421	gene-ARID4A;gene-BHLHE41;gene-CBX2;gene-CDKN1B;gene-CEBPA;gene-CEBPB-AS1;gene-CENPF;gene-CXXC5;gene-DACH1;gene-DMBX1;gene-E2F8;gene-EHMT2;gene-ELF3;gene-ERN2;gene-EZH2;gene-FBP1;gene-FOXJ1;gene-GCLC;gene-HEXIM1;gene-HEXIM2;gene-HEYL;gene-HMGB2;gene-HOXA-AS3;gene-HOXB3;gene-ING4;gene-IRF2;gene-IRF2BPL;gene-KANK2;gene-KCTD1;gene-MACROH2A2;gene-MYB;gene-NCOA2;gene-NR2F1;gene-OVOL2;gene-PAX5;gene-PHF…	ARID4A;BHLHE41;CBX2;CDKN1B;CEBPA;CEBPB-AS1;CENPF;CXXC5;DACH1;DMBX1;E2F8;EHMT2;ELF3;ERN2;EZH2;FBP1;FOXJ1;GCLC;HEXIM1;HEXIM2;HEYL;HMGB2;HOXA-AS3;HOXB3;ING4;IRF2;IRF2BPL;KANK2;KCTD1;MACROH2A2;MYB;NCOA2;NR2F1;OVOL2;PAX5;PHF19;PIAS3;PLK1;PTCH1;RUNX2;SALL2;SFMBT2;SMARCA2;SMARCC2;SOX13;SOX2;TRIM6;TSC22D4;UHRF1;ZBTB42;ZBTB7B;ZFHX3;ZKSCAN3;ZNF225-AS1;ZNF254;ZNF436;ZNF436-2;ZNF438;ZNF440;ZNF608;ZNF714
266	GO:0043167	MF	ion binding	266/ 721	9462/ 33331	0.028112449799197	6.225346563499E-7	0.0001633807620331	gene-ABCB4;gene-ABO;gene-ACACB;gene-ACOX2;gene-ACSS1;gene-ACSS2;gene-ADH1C;gene-AGFG2;gene-AKR1C3;gene-ALOX15;gene-ALPG;gene-ALPP;gene-ANKMY2;gene-ANXA9;gene-ARID2;gene-ARL17A-2;gene-ATP2A3;gene-ATP6V1B1;gene-ATP7A;gene-BARD1;gene-BSPRY;gene-BUB1;gene-C10orf95-AS1;gene-CA13;gene-CAPS-2;gene-CBR3;gene-CELSR2;gene-CENPE;gene-CHDH;gene-CHN2;gene-CHRM3;gene-CILK1;gene-COL18A1-2;gene-COQ8A;gene-CTDSP1…	ABCB4;ABO;ACACB;ACOX2;ACSS1;ACSS2;ADH1C;AGFG2;AKR1C3;ALOX15;ALPG;ALPP;ANKMY2;ANXA9;ARID2;ARL17A;ATP2A3;ATP6V1B1;ATP7A;BARD1;BSPRY;BUB1;C10orf95-AS1;CA13;CAPS;CBR3;CELSR2;CENPE;CHDH;CHN2;CHRM3;CILK1;COL18A1;COQ8A;CTDSP1;CTDSP2;CXXC5;CYP2W1;CYP4B1;CYP4F11;CYP4F12;CYP4F3;DAGLA;DAPK1;DLK2;DMRTA1;EEFSEC;EHMT2;EPDR1;EPHB3;ERBB2;ERBB3;ERN2;FAT2;FBP1;FBXO43;FECH;FFAR4;FGFR3;FIGN;FNTB;FRK;GABPB1-IT1;GCLC;…
243	GO:0048518	BP	positive regulation of biological process	243/ 721	8474/ 33331	0.028675949964598	6.0626680776939E-7	0.0001764949665676	gene-ABCB4;gene-ABR-3;gene-ACACB;gene-ACOX2;gene-ADORA1;gene-AGR2;gene-AKAP5;gene-AKR1C3;gene-ALOX15;gene-ANK1;gene-ARHGEF39;gene-ARID2;gene-ARID4A;gene-ARRB1;gene-ASPM;gene-ATG10;gene-ATP2A3;gene-ATP7A;gene-AUTS2;gene-BARD1;gene-BCL9;gene-BMF;gene-BOK;gene-CACNA1I;gene-CACNG4;gene-CALHM2;gene-CASP10;gene-CAVIN3;gene-CCNA2;gene-CD177;gene-CDC25C;gene-CDKN1B;gene-CEBPA;gene-CEBPB-AS1;gene-CENPE;ge…	ABCB4;ABR-3;ACACB;ACOX2;ADORA1;AGR2;AKAP5;AKR1C3;ALOX15;ANK1;ARHGEF39;ARID2;ARID4A;ARRB1;ASPM;ATG10;ATP2A3;ATP7A;AUTS2;BARD1;BCL9;BMF;BOK;CACNA1I;CACNG4;CALHM2;CASP10;CAVIN3;CCNA2;CD177;CDC25C;CDKN1B;CEBPA;CEBPB-AS1;CENPE;CEP250;CHRM3;CHTF8;CRYZL2P-SEC16B;CSPG5;CXXC5;DAPK1;DBP;DENND1B;DENND2B;DLGAP5;DTL;E2F2;E2F8;EDAR;EEPD1;EFNA3;ELF3;ELL3;EPHB3;EPM2AIP1;EPS8L1;ERBB2;ERBB3;ESPL1;ESPL1-2;EVI2B;EVI…
57	GO:0022402	BP	cell cycle process	57/ 721	1302/ 33331	0.043778801843318	7.5640595393808E-7	0.0002159684461176	gene-AAAS-2;gene-ASPM;gene-BUB1;gene-CCNA2;gene-CDC25C;gene-CDCA8;gene-CDKN1B;gene-CDKN2C;gene-CENPC;gene-CENPE;gene-CENPF;gene-CENPI;gene-CENPM;gene-CEP250;gene-CHTF8;gene-CNTRL;gene-CROCCP3;gene-DLGAP5;gene-DTL;gene-E2F8;gene-EHMT2;gene-ESPL1;gene-ESPL1-2;gene-EZH2;gene-GTSE1;gene-KIF11;gene-KIF20A;gene-KIF2C;gene-KIFC1;gene-KNL1;gene-LBR;gene-MCM3;gene-MCM5;gene-MCM6;gene-MDC1-8;gene-MSH5-7;ge…	AAAS;ASPM;BUB1;CCNA2;CDC25C;CDCA8;CDKN1B;CDKN2C;CENPC;CENPE;CENPF;CENPI;CENPM;CEP250;CHTF8;CNTRL;CROCCP3;DLGAP5;DTL;E2F8;EHMT2;ESPL1;ESPL1-2;EZH2;GTSE1;KIF11;KIF20A;KIF2C;KIFC1;KNL1;LBR;MCM3;MCM5;MCM6;MDC1;MSH5;NES;ORC1;PLK1;POLA1;PRKAR2B;PSRC1;RACGAP1;RGS14;RTEL1;SAC3D1;SAPCD2;SEPTIN5;SGO2;SKA1;SMPD3;SPAG5;SPC24;SPRY1;TACC3;TOP2A;TPX2
242	GO:0060255	BP	regulation of macromolecule metabolic process	242/ 721	8493/ 33331	0.028494053926763	9.7942946048395E-7	0.0002743696075434	gene-AAAS-2;gene-ACACB;gene-ADGRF1;gene-AGR2;gene-ARID2;gene-ARID4A;gene-ARRB1;gene-ATG10;gene-ATP2A3;gene-ATP6V1B1;gene-AUTS2;gene-BARD1;gene-BCL9;gene-BHLHE41;gene-BOK;gene-CASP10;gene-CAVIN3;gene-CBX2;gene-CCNA2;gene-CDC25C;gene-CDCA7;gene-CDKN1B;gene-CDKN2C;gene-CEBPA;gene-CEBPB-AS1;gene-CELSR2;gene-CENPE;gene-CENPF;gene-CHTF8;gene-CRYZL2P-SEC16B;gene-CTDSP1;gene-CTDSP2;gene-CXXC5;gene-DACH1;…	AAAS;ACACB;ADGRF1;AGR2;ARID2;ARID4A;ARRB1;ATG10;ATP2A3;ATP6V1B1;AUTS2;BARD1;BCL9;BHLHE41;BOK;CASP10;CAVIN3;CBX2;CCNA2;CDC25C;CDCA7;CDKN1B;CDKN2C;CEBPA;CEBPB-AS1;CELSR2;CENPE;CENPF;CHTF8;CRYZL2P-SEC16B;CTDSP1;CTDSP2;CXXC5;DACH1;DAPK1;DBP;DENND1B;DLGAP5;DLX6-AS1;DMBX1;DMRTA1;DTL;E2F2;E2F8;EDAR;EEFSEC;EFNA3;EHMT2;ELF3;ELL3;EPM2AIP1;ERBB2;ERBB3;ERN2;ESRP1;EXOSC6;EZH2;FBP1;FFAR4;FGFR3;FLOT1;FOXA2;FOXD…
8	GO:0090169	BP	regulation of spindle assembly	8/ 721	37/ 33331	0.21621621621622	1.0226532641655E-6	0.0002811728335752	gene-HSPA1A-2;gene-HSPA1A-4;gene-HSPA1A-5;gene-HSPA1B-2;gene-HSPA1B-4;gene-HSPA1B-5;gene-PLK1;gene-SPAG5	HSPA1A;HSPA1A;HSPA1A;HSPA1B;HSPA1B;HSPA1B;PLK1;SPAG5
17	GO:0006260	BP	DNA replication	17/ 721	192/ 33331	0.088541666666667	1.0902194721438E-6	0.0002942997909621	gene-BARD1;gene-CHAF1B;gene-DTL;gene-FAM111A;gene-FAM111B;gene-GINS2;gene-ING4;gene-MCM3;gene-MCM5;gene-MCM6;gene-NFIA;gene-ORC1;gene-PIF1;gene-POLA1;gene-RMI2;gene-RTEL1;gene-TREX1	BARD1;CHAF1B;DTL;FAM111A;FAM111B;GINS2;ING4;MCM3;MCM5;MCM6;NFIA;ORC1;PIF1;POLA1;RMI2;RTEL1;TREX1
14	GO:1902807	BP	negative regulation of cell cycle G1/S phase transition	14/ 721	132/ 33331	0.10606060606061	1.1320024828548E-6	0.0003001221582668	gene-CDC25C;gene-CDKN1B;gene-CDKN2C;gene-CTDSP1;gene-CTDSP2;gene-E2F8;gene-EZH2;gene-GJC2;gene-GTSE1;gene-KANK2;gene-LOC102724525;gene-LOC124905536;gene-SLFN11;gene-SUSD2	CDC25C;CDKN1B;CDKN2C;CTDSP1;CTDSP2;E2F8;EZH2;GJC2;GTSE1;KANK2;LOC102724525;LOC124905536;SLFN11;SUSD2
6	GO:0090063	BP	positive regulation of microtubule nucleation	6/ 721	18/ 33331	0.33333333333333	1.4920876238921E-6	0.0003886495605601	gene-HSPA1A-2;gene-HSPA1A-4;gene-HSPA1A-5;gene-HSPA1B-2;gene-HSPA1B-4;gene-HSPA1B-5	HSPA1A;HSPA1A;HSPA1A;HSPA1B;HSPA1B;HSPA1B
7	GO:1901673	BP	regulation of mitotic spindle assembly	7/ 721	28/ 33331	0.25	1.7157284880442E-6	0.0004391969114136	gene-HSPA1A-2;gene-HSPA1A-4;gene-HSPA1A-5;gene-HSPA1B-2;gene-HSPA1B-4;gene-HSPA1B-5;gene-PLK1	HSPA1A;HSPA1A;HSPA1A;HSPA1B;HSPA1B;HSPA1B;PLK1
30	GO:0045926	BP	negative regulation of growth	30/ 721	526/ 33331	0.057034220532319	1.8231393520355E-6	0.0004587822027062	gene-CDKN1B;gene-CDKN2C;gene-FBP1;gene-FGFR3;gene-FRK;gene-HSPA1A-2;gene-HSPA1A-4;gene-HSPA1A-5;gene-HSPA1B-2;gene-HSPA1B-4;gene-HSPA1B-5;gene-ING4;gene-LOC105378120;gene-LOC105379280;gene-LOC124905311;gene-LOC124905460;gene-LOC124905467;gene-LOC124905527;gene-LOC124905545;gene-LOC389831;gene-NTN1;gene-PSRC1;gene-PTCH1;gene-RGMA;gene-SEMA3E;gene-SEMA4A;gene-SMARCA2;gene-SPP1;gene-ST20;gene-TP73	CDKN1B;CDKN2C;FBP1;FGFR3;FRK;HSPA1A;HSPA1A;HSPA1A;HSPA1B;HSPA1B;HSPA1B;ING4;LOC105378120;LOC105379280;LOC124905311;LOC124905460;LOC124905467;LOC124905527;LOC124905545;LOC389831;NTN1;PSRC1;PTCH1;RGMA;SEMA3E;SEMA4A;SMARCA2;SPP1;ST20;TP73
14	GO:0007059	BP	chromosome segregation	14/ 721	139/ 33331	0.10071942446043	2.1083085667809E-6	0.000512656827035	gene-CDCA8;gene-CENPC;gene-CENPE;gene-CENPF;gene-DLGAP5;gene-ESPL1;gene-ESPL1-2;gene-KIFC1;gene-PLK1;gene-RGS14;gene-SGO2;gene-SKA1-2;gene-SPAG5;gene-TOP2A	CDCA8;CENPC;CENPE;CENPF;DLGAP5;ESPL1;ESPL1-2;KIFC1;PLK1;RGS14;SGO2;SKA1;SPAG5;TOP2A
49	GO:0007017	BP	microtubule-based process	49/ 721	1094/ 33331	0.044789762340037	2.1259508931411E-6	0.000512656827035	gene-AAAS-2;gene-ASPM;gene-BICDL2;gene-BUB1;gene-CACNA1I;gene-CCDC187;gene-CDCA8;gene-CELSR2;gene-CENPC;gene-CENPE;gene-CENPF;gene-CENPI;gene-CENPM;gene-CILK1;gene-CROCCP3;gene-DLGAP5;gene-ESPL1;gene-ESPL1-2;gene-FIGN;gene-FOXJ1;gene-GAS2L3;gene-GTSE1;gene-KIF11;gene-KIF15;gene-KIF15-2;gene-KIF20A;gene-KIF2C;gene-KIFC1;gene-KNL1;gene-LINC00431;gene-LOC124905421;gene-MAP1A;gene-MREG;gene-PARD3B;ge…	AAAS;ASPM;BICDL2;BUB1;CACNA1I;CCDC187;CDCA8;CELSR2;CENPC;CENPE;CENPF;CENPI;CENPM;CILK1;CROCCP3;DLGAP5;ESPL1;ESPL1-2;FIGN;FOXJ1;GAS2L3;GTSE1;KIF11;KIF15;KIF15-2;KIF20A;KIF2C;KIFC1;KNL1;LINC00431;LOC124905421;MAP1A;MREG;PARD3B;PLA2G3;PLK1;PSRC1;RACGAP1;RGS14;SAC3D1;SAPCD2;SGO2;SKA1;SLC9A3R1;SPAG5;SPC24;SPRY1;TACC3;TPX2
6	GO:0070424	BP	regulation of nucleotide-binding oligomerization domain containing signaling pathway	6/ 721	19/ 33331	0.31578947368421	2.1408178942664E-6	0.000512656827035	gene-HSPA1A-2;gene-HSPA1A-4;gene-HSPA1A-5;gene-HSPA1B-2;gene-HSPA1B-4;gene-HSPA1B-5	HSPA1A;HSPA1A;HSPA1A;HSPA1B;HSPA1B;HSPA1B
505	GO:0005488	MF	binding	505/ 721	20541/ 33331	0.024584976388686	2.1942408888936E-6	0.0005455575767964	gene-ABCB4;gene-ABO;gene-ACACB;gene-ACOX2;gene-ACSS1;gene-ACSS2;gene-ADH1C;gene-ADORA1;gene-AGFG2;gene-AGR2;gene-AKAP5;gene-AKR1C3;gene-ALDH5A1;gene-ALOX15;gene-ALPG;gene-ALPP;gene-ANK1;gene-ANKMY2;gene-ANXA9;gene-AQP5;gene-ARHGAP32;gene-ARID2;gene-ARID4A;gene-ARL17A-2;gene-ARRB1;gene-ARVCF;gene-ASF1A;gene-ASF1B;gene-ASF1B-2;gene-ASPM;gene-ATP2A3;gene-ATP6V1B1;gene-ATP7A;gene-AUTS2;gene-BAHCC1;ge…	ABCB4;ABO;ACACB;ACOX2;ACSS1;ACSS2;ADH1C;ADORA1;AGFG2;AGR2;AKAP5;AKR1C3;ALDH5A1;ALOX15;ALPG;ALPP;ANK1;ANKMY2;ANXA9;AQP5;ARHGAP32;ARID2;ARID4A;ARL17A;ARRB1;ARVCF;ASF1A;ASF1B;ASF1B-2;ASPM;ATP2A3;ATP6V1B1;ATP7A;AUTS2;BAHCC1;BAHCC1-2;BARD1;BCAN;BCL9;BHLHE41;BICDL2;BOK;BSPRY;BUB1;C10orf95-AS1;C16orf89;CA13;CACNG4;CAPS;CASKIN1;CASP10;CAVIN3;CBR3;CBX2;CBY2;CCDC187;CCNA2;CD177;CDC25C;CDKN1B;CDKN2C;CEBPA;C…
220	GO:0048519	BP	negative regulation of biological process	220/ 721	7655/ 33331	0.028739386022208	2.4307943568598E-6	0.0005728572034333	gene-ACACB;gene-ADORA1;gene-AGR2;gene-AKR1C3;gene-ALOX15;gene-ARID2;gene-ARID4A;gene-ARPIN;gene-ARRB1;gene-ASIC1;gene-ASPM;gene-BARD1;gene-BHLHE41;gene-BMF;gene-BOK;gene-BUB1;gene-CASTOR3;gene-CAVIN3;gene-CBX2;gene-CDC25C;gene-CDKN1B;gene-CDKN2C;gene-CEBPA;gene-CEBPB-AS1;gene-CENPF;gene-CGNL1;gene-CHRM3;gene-COL18A1-2;gene-CTDSP1;gene-CTDSP2;gene-CXXC5;gene-DACH1;gene-DAPK1;gene-DHRS3;gene-DLK2;g…	ACACB;ADORA1;AGR2;AKR1C3;ALOX15;ARID2;ARID4A;ARPIN;ARRB1;ASIC1;ASPM;BARD1;BHLHE41;BMF;BOK;BUB1;CASTOR3;CAVIN3;CBX2;CDC25C;CDKN1B;CDKN2C;CEBPA;CEBPB-AS1;CENPF;CGNL1;CHRM3;COL18A1;CTDSP1;CTDSP2;CXXC5;DACH1;DAPK1;DHRS3;DLK2;DMBX1;DTL;E2F2;E2F8;EFNA3;EHMT2;ELF3;ELL3;ERBB2;ERBB3;ERN2;ESPL1;ESPL1-2;EVI2B;EVI2B-2;EXOSC6;EZH2;FAM111A;FBP1;FBXO43;FFAR4;FGFR3;FOXA2;FOXJ1;FRK;FZD5;GCLC;GCNT2;GJA5;GJC2;GPR20…
63	GO:0051253	BP	negative regulation of RNA metabolic process	63/ 721	1570/ 33331	0.040127388535032	2.8949575494605E-6	0.0006715849177631	gene-ARID4A;gene-BARD1;gene-BHLHE41;gene-CBX2;gene-CDKN1B;gene-CEBPA;gene-CEBPB-AS1;gene-CENPF;gene-CXXC5;gene-DACH1;gene-DMBX1;gene-E2F8;gene-EHMT2;gene-ELF3;gene-ERN2;gene-EZH2;gene-FBP1;gene-FOXJ1;gene-GCLC;gene-HEXIM1;gene-HEXIM2;gene-HEYL;gene-HMGB2;gene-HOXA-AS3;gene-HOXB3;gene-ING4;gene-IRF2;gene-IRF2BPL;gene-KANK2;gene-KCTD1;gene-MACROH2A2;gene-MYB;gene-NBAS;gene-NCOA2;gene-NR2F1;gene-OVO…	ARID4A;BARD1;BHLHE41;CBX2;CDKN1B;CEBPA;CEBPB-AS1;CENPF;CXXC5;DACH1;DMBX1;E2F8;EHMT2;ELF3;ERN2;EZH2;FBP1;FOXJ1;GCLC;HEXIM1;HEXIM2;HEYL;HMGB2;HOXA-AS3;HOXB3;ING4;IRF2;IRF2BPL;KANK2;KCTD1;MACROH2A2;MYB;NBAS;NCOA2;NR2F1;OVOL2;PAX5;PHF19;PIAS3;PLK1;PTCH1;RUNX2;SALL2;SFMBT2;SMARCA2;SMARCC2;SOX13;SOX2;TRIM6;TSC22D4;UHRF1;ZBTB42;ZBTB7B;ZFHX3;ZKSCAN3;ZNF225-AS1;ZNF254;ZNF436;ZNF436-2;ZNF438;ZNF440;ZNF608;…
67	GO:0045934	BP	negative regulation of nucleobase-containing compound metabolic process	67/ 721	1714/ 33331	0.039089848308051	3.2772101174086E-6	0.0007485652094333	gene-ARID4A;gene-BARD1;gene-BHLHE41;gene-CBX2;gene-CDKN1B;gene-CEBPA;gene-CEBPB-AS1;gene-CENPF;gene-CXXC5;gene-DACH1;gene-DMBX1;gene-E2F8;gene-EHMT2;gene-ELF3;gene-ERN2;gene-EZH2;gene-FBP1;gene-FOXJ1;gene-GCLC;gene-H1-10;gene-HEXIM1;gene-HEXIM2;gene-HEYL;gene-HMGB2;gene-HOXA-AS3;gene-HOXB3;gene-ING4;gene-IRF2;gene-IRF2BPL;gene-KANK2;gene-KCTD1;gene-MACROH2A2;gene-MYB;gene-NBAS;gene-NCOA2;gene-NR2…	ARID4A;BARD1;BHLHE41;CBX2;CDKN1B;CEBPA;CEBPB-AS1;CENPF;CXXC5;DACH1;DMBX1;E2F8;EHMT2;ELF3;ERN2;EZH2;FBP1;FOXJ1;GCLC;H1-10;HEXIM1;HEXIM2;HEYL;HMGB2;HOXA-AS3;HOXB3;ING4;IRF2;IRF2BPL;KANK2;KCTD1;MACROH2A2;MYB;NBAS;NCOA2;NR2F1;OVOL2;PAX5;PHF19;PIAS3;PIF1;PLK1;PTCH1;RMI2;RTEL1;RUNX2;SALL2;SFMBT2;SMARCA2;SMARCC2;SOX13;SOX2;TRIM6;TSC22D4;UHRF1;ZBTB42;ZBTB7B;ZFHX3;ZKSCAN3;ZNF225-AS1;ZNF254;ZNF436;ZNF436-2…
8	GO:0000819	BP	sister chromatid segregation	8/ 721	43/ 33331	0.18604651162791	3.4258613485492E-6	0.0007706630824531	gene-CDCA8;gene-ESPL1;gene-ESPL1-2;gene-KIFC1;gene-PLK1;gene-SGO2;gene-SPAG5;gene-TOP2A	CDCA8;ESPL1;ESPL1-2;KIFC1;PLK1;SGO2;SPAG5;TOP2A
62	GO:2000026	BP	regulation of multicellular organismal development	62/ 721	1541/ 33331	0.040233614536016	3.5922438706268E-6	0.0007960305186148	gene-ACACB;gene-ASPM;gene-BHLHE41;gene-CDKN1B;gene-CEBPB-AS1;gene-CTDSP1;gene-E2F2;gene-EFNA3;gene-ELL3;gene-EPHB3;gene-ERBB2;gene-ESRP1;gene-EVI2B;gene-EVI2B-2;gene-EZH2;gene-FOXA2;gene-FOXJ1;gene-GJC2;gene-GRHL2;gene-HEYL;gene-HMGB2;gene-HOXA-AS3;gene-HOXB3;gene-HSPA1A-2;gene-HSPA1A-4;gene-HSPA1A-5;gene-HSPA1B-2;gene-HSPA1B-4;gene-HSPA1B-5;gene-ITPKA;gene-ITPKB;gene-L1CAM;gene-MACROH2A2;gene-MY…	ACACB;ASPM;BHLHE41;CDKN1B;CEBPB-AS1;CTDSP1;E2F2;EFNA3;ELL3;EPHB3;ERBB2;ESRP1;EVI2B;EVI2B-2;EZH2;FOXA2;FOXJ1;GJC2;GRHL2;HEYL;HMGB2;HOXA-AS3;HOXB3;HSPA1A;HSPA1A;HSPA1A;HSPA1B;HSPA1B;HSPA1B;ITPKA;ITPKB;L1CAM;MACROH2A2;MYB;NCMAP;NTN1;OVOL2;PIAS3;PLA2G3;PRKD2;PTCH1;PTPRZ1;RACGAP1;RGMA;RGS14;RUNX2;SEMA3E;SEMA4A;SLC8A1;SLITRK6;SMPD3;SOX13;SP1;SPINK5;SPP1;SPRY1;SULT2B1;TGFBR3;TMEM176B;TP73;WNT6;ZBTB7B
64	GO:0048513	BP	animal organ development	64/ 721	1616/ 33331	0.03960396039604	3.9422090983258E-6	0.0008607349776888	gene-AKR1C3;gene-ARID2;gene-ASPM;gene-ATP7A;gene-C10orf95-AS1;gene-CCNA2;gene-CDKN1B;gene-CEBPA;gene-CEBPB-AS1;gene-CENPF;gene-CNTRL;gene-DBP;gene-DMBX1;gene-DNAJC30;gene-DSCAML1;gene-E2F8;gene-EPHB3;gene-ERBB2;gene-ERBB3;gene-EZH2;gene-FOXJ1;gene-FRG1-4;gene-FUT10;gene-FZD5;gene-GJA5;gene-GJC2;gene-GRHL2;gene-HEXIM1;gene-HFE;gene-HMGB2;gene-HOXA13;gene-HOXB3;gene-HOXC11;gene-HPGD;gene-IDH1;gene-…	AKR1C3;ARID2;ASPM;ATP7A;C10orf95-AS1;CCNA2;CDKN1B;CEBPA;CEBPB-AS1;CENPF;CNTRL;DBP;DMBX1;DNAJC30;DSCAML1;E2F8;EPHB3;ERBB2;ERBB3;EZH2;FOXJ1;FRG1;FUT10;FZD5;GJA5;GJC2;GRHL2;HEXIM1;HFE;HMGB2;HOXA13;HOXB3;HOXC11;HPGD;IDH1;LDB3;LOC105378248;MACROH2A2;MAP2K6;NES;NFIA;NPR2;OVOL2;PKD1-AS1;PKD1L2;PTCH1;PYGO2;RIPK3;RIPK3-2;SALL2;SNORC;SOX2;SPRY1;TFEB;TGFBR3;TLR5;TNS2;TP73;TREX1;UTRN;VPS52;WNT10A;ZBTB42;ZFHX3
13	GO:2000134	BP	negative regulation of G1/S transition of mitotic cell cycle	13/ 721	127/ 33331	0.10236220472441	4.0480983627591E-6	0.0008710451650997	gene-CDC25C;gene-CDKN1B;gene-CDKN2C;gene-CTDSP1;gene-CTDSP2;gene-E2F8;gene-EZH2;gene-GJC2;gene-GTSE1;gene-KANK2;gene-LOC102724525;gene-LOC124905536;gene-SLFN11	CDC25C;CDKN1B;CDKN2C;CTDSP1;CTDSP2;E2F8;EZH2;GJC2;GTSE1;KANK2;LOC102724525;LOC124905536;SLFN11
6	GO:0055131	MF	C3HC4-type RING finger domain binding	6/ 721	21/ 33331	0.28571428571429	4.126381129148E-6	0.0009746512227047	gene-HSPA1A-2;gene-HSPA1A-4;gene-HSPA1A-5;gene-HSPA1B-2;gene-HSPA1B-4;gene-HSPA1B-5	HSPA1A;HSPA1A;HSPA1A;HSPA1B;HSPA1B;HSPA1B
6	GO:0010968	BP	regulation of microtubule nucleation	6/ 721	22/ 33331	0.27272727272727	5.5700170940117E-6	0.0011618344410742	gene-HSPA1A-2;gene-HSPA1A-4;gene-HSPA1A-5;gene-HSPA1B-2;gene-HSPA1B-4;gene-HSPA1B-5	HSPA1A;HSPA1A;HSPA1A;HSPA1B;HSPA1B;HSPA1B
6	GO:0090084	BP	negative regulation of inclusion body assembly	6/ 721	22/ 33331	0.27272727272727	5.5700170940117E-6	0.0011618344410742	gene-HSPA1A-2;gene-HSPA1A-4;gene-HSPA1A-5;gene-HSPA1B-2;gene-HSPA1B-4;gene-HSPA1B-5	HSPA1A;HSPA1A;HSPA1A;HSPA1B;HSPA1B;HSPA1B
67	GO:0010558	BP	negative regulation of macromolecule biosynthetic process	67/ 721	1737/ 33331	0.038572251007484	5.6342749213541E-6	0.0011618344410742	gene-ARID4A;gene-BHLHE41;gene-CBX2;gene-CDKN1B;gene-CEBPA;gene-CEBPB-AS1;gene-CENPF;gene-CXXC5;gene-DACH1;gene-DAPK1;gene-DMBX1;gene-E2F8;gene-EHMT2;gene-ELF3;gene-ERN2;gene-EZH2;gene-FBP1;gene-FOXJ1;gene-GCLC;gene-GRB7;gene-HEXIM1;gene-HEXIM2;gene-HEYL;gene-HMGB2;gene-HOXA-AS3;gene-HOXB3;gene-ING4;gene-IRF2;gene-IRF2BPL;gene-KANK2;gene-KCTD1;gene-MACROH2A2;gene-MYB;gene-NCOA2;gene-NR2F1;gene-OVO…	ARID4A;BHLHE41;CBX2;CDKN1B;CEBPA;CEBPB-AS1;CENPF;CXXC5;DACH1;DAPK1;DMBX1;E2F8;EHMT2;ELF3;ERN2;EZH2;FBP1;FOXJ1;GCLC;GRB7;HEXIM1;HEXIM2;HEYL;HMGB2;HOXA-AS3;HOXB3;ING4;IRF2;IRF2BPL;KANK2;KCTD1;MACROH2A2;MYB;NCOA2;NR2F1;OVOL2;PAX5;PHF19;PIAS3;PIF1;PLK1;PTCH1;RUNX2;SALL2;SFMBT2;SHMT1;SLFN11;SMARCA2;SMARCC2;SMPD3;SOX13;SOX2;TRIM6;TSC22D4;UHRF1;ZBTB42;ZBTB7B;ZFHX3;ZKSCAN3;ZNF225-AS1;ZNF254;ZNF436;ZNF436…
8	GO:0031116	BP	positive regulation of microtubule polymerization	8/ 721	47/ 33331	0.17021276595745	6.8843468460762E-6	0.0013912927934341	gene-CDKN1B;gene-HSPA1A-2;gene-HSPA1A-4;gene-HSPA1A-5;gene-HSPA1B-2;gene-HSPA1B-4;gene-HSPA1B-5;gene-PSRC1	CDKN1B;HSPA1A;HSPA1A;HSPA1A;HSPA1B;HSPA1B;HSPA1B;PSRC1
78	GO:1902531	BP	regulation of intracellular signal transduction	78/ 721	2139/ 33331	0.036465638148668	6.9803189806246E-6	0.0013912927934341	gene-ABR-3;gene-AKAP5;gene-AKR1C3;gene-ALOX15;gene-ARHGAP32;gene-ARRB1;gene-AUTS2;gene-BARD1;gene-BMF;gene-BOK;gene-CASP10;gene-CASTOR3;gene-CAVIN3;gene-CGNL1;gene-CHN2;gene-CXXC5;gene-DENND2B;gene-EDAR;gene-ELL3;gene-EPS8L1-4;gene-ERBB2;gene-ERBB3;gene-EZH2;gene-FAM110C;gene-FBP1;gene-FFAR4;gene-FGFR3;gene-FLOT1-8;gene-FZD5;gene-GCNT2;gene-GLIPR2;gene-GPR20;gene-GPR20-2;gene-GPR20-3;gene-HEXIM1;…	ABR-3;AKAP5;AKR1C3;ALOX15;ARHGAP32;ARRB1;AUTS2;BARD1;BMF;BOK;CASP10;CASTOR3;CAVIN3;CGNL1;CHN2;CXXC5;DENND2B;EDAR;ELL3;EPS8L1;ERBB2;ERBB3;EZH2;FAM110C;FBP1;FFAR4;FGFR3;FLOT1;FZD5;GCNT2;GLIPR2;GPR20;GPR20-2;GPR20-3;HEXIM1;HSPA1A;HSPA1A;HSPA1A;HSPA1B;HSPA1B;HSPA1B;IL20RA;ITPKB;KANK2;LIME1;LOC101927401;MAP2K6;MAP3K3;MAP3K5;MARVELD3;NGEF;NOD1;NPR2;PIK3CG;PRKAR2B;PRKD2;PRR15-DT;RACGAP1;RASAL1;RGS14;RHO…
4	GO:0042377	BP	vitamin K catabolic process	4/ 721	7/ 33331	0.57142857142857	7.2155684713702E-6	0.0013912927934341	gene-CBR3;gene-CYP4F11;gene-CYP4F12;gene-CYP4F3	CBR3;CYP4F11;CYP4F12;CYP4F3
4	GO:0042376	BP	phylloquinone catabolic process	4/ 721	7/ 33331	0.57142857142857	7.2155684713702E-6	0.0013912927934341	gene-CBR3;gene-CYP4F11;gene-CYP4F12;gene-CYP4F3	CBR3;CYP4F11;CYP4F12;CYP4F3
4	GO:0042374	BP	phylloquinone metabolic process	4/ 721	7/ 33331	0.57142857142857	7.2155684713702E-6	0.0013912927934341	gene-CBR3;gene-CYP4F11;gene-CYP4F12;gene-CYP4F3	CBR3;CYP4F11;CYP4F12;CYP4F3
6	GO:1903265	BP	positive regulation of tumor necrosis factor-mediated signaling pathway	6/ 721	23/ 33331	0.26086956521739	7.3981489609561E-6	0.0014082092002989	gene-HSPA1A-2;gene-HSPA1A-4;gene-HSPA1A-5;gene-HSPA1B-2;gene-HSPA1B-4;gene-HSPA1B-5	HSPA1A;HSPA1A;HSPA1A;HSPA1B;HSPA1B;HSPA1B
66	GO:2000113	BP	negative regulation of cellular macromolecule biosynthetic process	66/ 721	1717/ 33331	0.03843913803145	7.5353885725277E-6	0.0014161761283078	gene-ARID4A;gene-BHLHE41;gene-CBX2;gene-CDKN1B;gene-CEBPA;gene-CEBPB-AS1;gene-CENPF;gene-CXXC5;gene-DACH1;gene-DAPK1;gene-DMBX1;gene-E2F8;gene-EHMT2;gene-ELF3;gene-ERN2;gene-EZH2;gene-FBP1;gene-FOXJ1;gene-GCLC;gene-GRB7;gene-HEXIM1;gene-HEXIM2;gene-HEYL;gene-HMGB2;gene-HOXA-AS3;gene-HOXB3;gene-ING4;gene-IRF2;gene-IRF2BPL;gene-KANK2;gene-KCTD1;gene-MACROH2A2;gene-MYB;gene-NCOA2;gene-NR2F1;gene-OVO…	ARID4A;BHLHE41;CBX2;CDKN1B;CEBPA;CEBPB-AS1;CENPF;CXXC5;DACH1;DAPK1;DMBX1;E2F8;EHMT2;ELF3;ERN2;EZH2;FBP1;FOXJ1;GCLC;GRB7;HEXIM1;HEXIM2;HEYL;HMGB2;HOXA-AS3;HOXB3;ING4;IRF2;IRF2BPL;KANK2;KCTD1;MACROH2A2;MYB;NCOA2;NR2F1;OVOL2;PAX5;PHF19;PIAS3;PIF1;PLK1;PTCH1;RUNX2;SALL2;SFMBT2;SHMT1;SLFN11;SMARCA2;SMARCC2;SOX13;SOX2;TRIM6;TSC22D4;UHRF1;ZBTB42;ZBTB7B;ZFHX3;ZKSCAN3;ZNF225-AS1;ZNF254;ZNF436;ZNF436-2;ZNF…
361	GO:0043231	CC	intracellular membrane-bounded organelle	361/ 721	13827/ 33331	0.026108338757503	2.975069661888E-6	0.0014213395309669	gene-AAAS-2;gene-ABCB4;gene-ABO;gene-ACACB;gene-ACOX2;gene-ACP6;gene-ACSS2;gene-AGR2;gene-AKAP5;gene-AKR1C3;gene-ALDH5A1;gene-ANK1;gene-ANXA9;gene-AQP2;gene-AQP5;gene-AQP5-AS1;gene-ARHGAP32;gene-ARID4A;gene-ARL17A-2;gene-ARPIN;gene-ARRB1;gene-ARVCF;gene-ASF1A;gene-ASF1B;gene-ASF1B-2;gene-ASIC1;gene-ASPM;gene-ATP2A3;gene-ATP7A;gene-AUTS2;gene-BARD1;gene-BCL9;gene-BDH1-2;gene-BHLHE41;gene-BMF;gene-…	AAAS;ABCB4;ABO;ACACB;ACOX2;ACP6;ACSS2;AGR2;AKAP5;AKR1C3;ALDH5A1;ANK1;ANXA9;AQP2;AQP5;AQP5-AS1;ARHGAP32;ARID4A;ARL17A;ARPIN;ARRB1;ARVCF;ASF1A;ASF1B;ASF1B-2;ASIC1;ASPM;ATP2A3;ATP7A;AUTS2;BARD1;BCL9;BDH1;BHLHE41;BMF;BOK;BUB1;C1orf210;CA13;CBX2;CBX5;CBY2;CCNA2;CDC25C;CDCA7;CDCA8;CDKN1B;CDKN2C;CEBPA;CEBPB-AS1;CENPC;CENPE;CENPF;CENPI;CENPM;CHAF1B;CHST6;CILK1;CLDN9;COQ3;COQ8A;CPED1;CRYZL2P-SEC16B;CSPG5;…
114	GO:0051173	BP	positive regulation of nitrogen compound metabolic process	114/ 721	3497/ 33331	0.032599370889334	8.7729321513259E-6	0.0016281465456341	gene-ARID2;gene-ARID4A;gene-ARRB1;gene-ATG10;gene-ATP2A3;gene-AUTS2;gene-BARD1;gene-BCL9;gene-BOK;gene-CASP10;gene-CCNA2;gene-CDKN1B;gene-CEBPA;gene-CEBPB-AS1;gene-CENPE;gene-CHTF8;gene-DAPK1;gene-DBP;gene-DLGAP5;gene-DTL;gene-E2F2;gene-E2F8;gene-EFNA3;gene-ELF3;gene-ELL3;gene-ERBB2;gene-ERBB3;gene-EXOSC6;gene-EZH2;gene-FGFR3;gene-FLOT1-8;gene-FOXA2;gene-FOXD2;gene-FOXJ1;gene-FZD2;gene-FZD5;gene-…	ARID2;ARID4A;ARRB1;ATG10;ATP2A3;AUTS2;BARD1;BCL9;BOK;CASP10;CCNA2;CDKN1B;CEBPA;CEBPB-AS1;CENPE;CHTF8;DAPK1;DBP;DLGAP5;DTL;E2F2;E2F8;EFNA3;ELF3;ELL3;ERBB2;ERBB3;EXOSC6;EZH2;FGFR3;FLOT1;FOXA2;FOXD2;FOXJ1;FZD2;FZD5;GCLC;GRHL2;GRHL3;H2AX;HEYL;HFE;HMGB2;HOXA-AS3;HOXA2;HOXB3;HOXC11;HSPA1A;HSPA1A;HSPA1A;HSPA1B;HSPA1B;HSPA1B;IFNE;INHBB;IRF2;IRF2BPL;IRF5;KNDC1;MAML2;MAML3;MAP3K5;MEOX1;MYB;MYLIP;NAT14;NCOA…
14	GO:0033559	BP	unsaturated fatty acid metabolic process	14/ 721	159/ 33331	0.088050314465409	1.0173556741509E-5	0.0018420341090387	gene-AKR1C3;gene-ALOX15;gene-ATP6V1B1;gene-CYP4F11;gene-CYP4F12;gene-CYP4F3;gene-DAGLA;gene-FAAH;gene-FADS2;gene-HPGD;gene-PLA2G4F;gene-PRXL2B;gene-PRXL2B-2;gene-SCD	AKR1C3;ALOX15;ATP6V1B1;CYP4F11;CYP4F12;CYP4F3;DAGLA;FAAH;FADS2;HPGD;PLA2G4F;PRXL2B;PRXL2B-2;SCD
131	GO:0051716	BP	cellular response to stimulus	131/ 721	4165/ 33331	0.031452581032413	1.0610396452412E-5	0.0018979826039633	gene-ABCB4;gene-AKR1C3;gene-ALOX15;gene-AQP2;gene-AQP5;gene-AQP5-AS1;gene-ASF1A;gene-ASIC1;gene-ATG10;gene-ATP2A3;gene-ATP6V1B1;gene-BARD1;gene-BMF;gene-BSPRY;gene-CASTOR3;gene-CCNA2;gene-CDC25C;gene-CDKN1B;gene-CEBPA;gene-CEBPB-AS1;gene-CHAF1B;gene-CTDSP2;gene-DAPK1;gene-DTL;gene-E2F8;gene-EEPD1;gene-EHMT2;gene-ERBB2;gene-ERN2;gene-EZH2;gene-FAM111A;gene-FBP1;gene-FECH;gene-FLOT1-8;gene-FOXA2;ge…	ABCB4;AKR1C3;ALOX15;AQP2;AQP5;AQP5-AS1;ASF1A;ASIC1;ATG10;ATP2A3;ATP6V1B1;BARD1;BMF;BSPRY;CASTOR3;CCNA2;CDC25C;CDKN1B;CEBPA;CEBPB-AS1;CHAF1B;CTDSP2;DAPK1;DTL;E2F8;EEPD1;EHMT2;ERBB2;ERN2;EZH2;FAM111A;FBP1;FECH;FLOT1;FOXA2;FRK;FZD5;GINS2;GTSE1;H2AX;HCN3;HEYL;HFE;HMGB2;HOXA2;HSPA1A;HSPA1A;HSPA1A;HSPA1B;HSPA1B;HSPA1B;IGFBP2;ING4;INHBB;ITPKB;LDLRAP1;LOC100129034;LOC102724525;LOC105378120;LOC105379280;L…
26	GO:0030308	BP	negative regulation of cell growth	26/ 721	462/ 33331	0.056277056277056	1.1072291017432E-5	0.0019374546652005	gene-CDKN1B;gene-CDKN2C;gene-FBP1;gene-FRK;gene-HSPA1A-2;gene-HSPA1A-4;gene-HSPA1A-5;gene-HSPA1B-2;gene-HSPA1B-4;gene-HSPA1B-5;gene-LOC105378120;gene-LOC105379280;gene-LOC124905311;gene-LOC124905460;gene-LOC124905467;gene-LOC124905527;gene-LOC124905545;gene-LOC389831;gene-NTN1;gene-PSRC1;gene-RGMA;gene-SEMA3E;gene-SEMA4A;gene-SMARCA2;gene-SPP1;gene-ST20	CDKN1B;CDKN2C;FBP1;FRK;HSPA1A;HSPA1A;HSPA1A;HSPA1B;HSPA1B;HSPA1B;LOC105378120;LOC105379280;LOC124905311;LOC124905460;LOC124905467;LOC124905527;LOC124905545;LOC389831;NTN1;PSRC1;RGMA;SEMA3E;SEMA4A;SMARCA2;SPP1;ST20
197	GO:0010468	BP	regulation of gene expression	197/ 721	6843/ 33331	0.02878854303668	1.1092048665861E-5	0.0019374546652005	gene-AAAS-2;gene-ACACB;gene-ADGRF1;gene-AGR2;gene-ARID2;gene-ARID4A;gene-ARRB1;gene-ATP6V1B1;gene-AUTS2;gene-BCL9;gene-BHLHE41;gene-CAVIN3;gene-CBX2;gene-CCNA2;gene-CDCA7;gene-CDKN1B;gene-CEBPA;gene-CEBPB-AS1;gene-CELSR2;gene-CENPF;gene-CRYZL2P-SEC16B;gene-CTDSP1;gene-CXXC5;gene-DACH1;gene-DAPK1;gene-DBP;gene-DENND1B;gene-DLGAP5;gene-DLX6-AS1;gene-DMBX1;gene-DMRTA1;gene-E2F2;gene-E2F8;gene-EDAR;g…	AAAS;ACACB;ADGRF1;AGR2;ARID2;ARID4A;ARRB1;ATP6V1B1;AUTS2;BCL9;BHLHE41;CAVIN3;CBX2;CCNA2;CDCA7;CDKN1B;CEBPA;CEBPB-AS1;CELSR2;CENPF;CRYZL2P-SEC16B;CTDSP1;CXXC5;DACH1;DAPK1;DBP;DENND1B;DLGAP5;DLX6-AS1;DMBX1;DMRTA1;E2F2;E2F8;EDAR;EEFSEC;EHMT2;ELF3;ELL3;ERBB2;ERBB3;ERN2;ESRP1;EXOSC6;EZH2;FBP1;FFAR4;FLOT1;FOXA2;FOXD2;FOXJ1;FZD2;FZD5;GCLC;GCNT2;GJC2;GRB7;GRHL2;GRHL3;H2AX;HEXIM1;HEXIM2;HEYL;HFE;HMGB2;HOX…
32	GO:0045786	BP	negative regulation of cell cycle	32/ 721	634/ 33331	0.050473186119874	1.1340655913314E-5	0.0019578455621508	gene-BUB1;gene-CDC25C;gene-CDKN1B;gene-CDKN2C;gene-CEBPA;gene-CENPF;gene-CTDSP1;gene-CTDSP2;gene-DTL;gene-E2F8;gene-ESPL1;gene-ESPL1-2;gene-EZH2;gene-FBXO43;gene-GJC2;gene-GTSE1;gene-H2AX;gene-HEXIM1;gene-HEXIM2;gene-HPGD;gene-KANK2;gene-LOC100129034;gene-LOC102724525;gene-LOC124905536;gene-MDC1-8;gene-NPR2;gene-ORC1;gene-PLK1;gene-SLC9A3R1;gene-SLFN11;gene-SUSD2;gene-TREX1	BUB1;CDC25C;CDKN1B;CDKN2C;CEBPA;CENPF;CTDSP1;CTDSP2;DTL;E2F8;ESPL1;ESPL1-2;EZH2;FBXO43;GJC2;GTSE1;H2AX;HEXIM1;HEXIM2;HPGD;KANK2;LOC100129034;LOC102724525;LOC124905536;MDC1;NPR2;ORC1;PLK1;SLC9A3R1;SLFN11;SUSD2;TREX1
36	GO:0007346	BP	regulation of mitotic cell cycle	36/ 721	758/ 33331	0.047493403693931	1.2310739145176E-5	0.0021008913113611	gene-BUB1;gene-CDC25C;gene-CDKN1B;gene-CDKN2C;gene-CENPE;gene-CENPF;gene-CEP250;gene-CNTRL;gene-CTDSP1;gene-CTDSP2;gene-DLGAP5;gene-DTL;gene-E2F8;gene-ESPL1;gene-ESPL1-2;gene-EZH2;gene-FBXO43;gene-GJC2;gene-GTSE1;gene-HOXA13;gene-KANK2;gene-LOC100129034;gene-LOC102724525;gene-LOC124905536;gene-MDC1-8;gene-MKI67;gene-ORC1;gene-PKD1-AS1;gene-PLK1;gene-PRKAR2B;gene-PTCH1;gene-SLC9A3R1;gene-SLFN11;ge…	BUB1;CDC25C;CDKN1B;CDKN2C;CENPE;CENPF;CEP250;CNTRL;CTDSP1;CTDSP2;DLGAP5;DTL;E2F8;ESPL1;ESPL1-2;EZH2;FBXO43;GJC2;GTSE1;HOXA13;KANK2;LOC100129034;LOC102724525;LOC124905536;MDC1;MKI67;ORC1;PKD1-AS1;PLK1;PRKAR2B;PTCH1;SLC9A3R1;SLFN11;SMPD3;TP73;TPX2
8	GO:0031112	BP	positive regulation of microtubule polymerization or depolymerization	8/ 721	51/ 33331	0.15686274509804	1.2919224181594E-5	0.0021796786525468	gene-CDKN1B;gene-HSPA1A-2;gene-HSPA1A-4;gene-HSPA1A-5;gene-HSPA1B-2;gene-HSPA1B-4;gene-HSPA1B-5;gene-PSRC1	CDKN1B;HSPA1A;HSPA1A;HSPA1A;HSPA1B;HSPA1B;HSPA1B;PSRC1
21	GO:0051656	BP	establishment of organelle localization	21/ 721	331/ 33331	0.063444108761329	1.3187957183315E-5	0.0022000179809065	gene-ASPM;gene-BICDL2;gene-CDCA8;gene-CENPE;gene-CENPF;gene-DLGAP5;gene-ESPL1;gene-ESPL1-2;gene-KIF2C;gene-KIFC1;gene-MREG;gene-NTN1;gene-PARD3B;gene-PIK3CG;gene-PLA2G3;gene-PLK1;gene-PSRC1;gene-RAB17;gene-SAPCD2;gene-SLC9A3R1;gene-SPRY1	ASPM;BICDL2;CDCA8;CENPE;CENPF;DLGAP5;ESPL1;ESPL1-2;KIF2C;KIFC1;MREG;NTN1;PARD3B;PIK3CG;PLA2G3;PLK1;PSRC1;RAB17;SAPCD2;SLC9A3R1;SPRY1
4	GO:1901662	BP	quinone catabolic process	4/ 721	8/ 33331	0.5	1.4183286014457E-5	0.0023197289591871	gene-CBR3;gene-CYP4F11;gene-CYP4F12;gene-CYP4F3	CBR3;CYP4F11;CYP4F12;CYP4F3
28	GO:1901990	BP	regulation of mitotic cell cycle phase transition	28/ 721	526/ 33331	0.053231939163498	1.4318344488929E-5	0.0023197289591871	gene-BUB1;gene-CDC25C;gene-CDKN1B;gene-CDKN2C;gene-CENPE;gene-CENPF;gene-CEP250;gene-CNTRL;gene-CTDSP1;gene-CTDSP2;gene-DLGAP5;gene-DTL;gene-E2F8;gene-ESPL1;gene-ESPL1-2;gene-EZH2;gene-GJC2;gene-GTSE1;gene-KANK2;gene-LOC100129034;gene-LOC102724525;gene-LOC124905536;gene-ORC1;gene-PKD1-AS1;gene-PLK1;gene-PRKAR2B;gene-SLFN11;gene-TPX2	BUB1;CDC25C;CDKN1B;CDKN2C;CENPE;CENPF;CEP250;CNTRL;CTDSP1;CTDSP2;DLGAP5;DTL;E2F8;ESPL1;ESPL1-2;EZH2;GJC2;GTSE1;KANK2;LOC100129034;LOC102724525;LOC124905536;ORC1;PKD1-AS1;PLK1;PRKAR2B;SLFN11;TPX2
41	GO:0045597	BP	positive regulation of cell differentiation	41/ 721	917/ 33331	0.044711014176663	1.4504923319899E-5	0.0023197289591871	gene-ASPM;gene-CEBPA;gene-CEBPB-AS1;gene-CSPG5;gene-ELL3;gene-EVI2B;gene-EVI2B-2;gene-EZH2;gene-FFAR4;gene-FOXJ1;gene-GCNT2;gene-GJC2;gene-GLIPR2;gene-HEYL;gene-HMGB2;gene-HSPA1A-2;gene-HSPA1A-4;gene-HSPA1A-5;gene-HSPA1B-2;gene-HSPA1B-4;gene-HSPA1B-5;gene-ITPKA;gene-ITPKB;gene-L1CAM;gene-MACROH2A2;gene-MAP3K5;gene-MYB;gene-NAPEPLD-2;gene-NTN1;gene-OVOL2;gene-PLA2G3;gene-PTCH1;gene-PTPRZ1;gene-RGS…	ASPM;CEBPA;CEBPB-AS1;CSPG5;ELL3;EVI2B;EVI2B-2;EZH2;FFAR4;FOXJ1;GCNT2;GJC2;GLIPR2;HEYL;HMGB2;HSPA1A;HSPA1A;HSPA1A;HSPA1B;HSPA1B;HSPA1B;ITPKA;ITPKB;L1CAM;MACROH2A2;MAP3K5;MYB;NAPEPLD;NTN1;OVOL2;PLA2G3;PTCH1;PTPRZ1;RGS14;RUNX2;SOX13;SOX2;SULT2B1;TP73;ZBTB7B;ZFHX3
17	GO:0034599	BP	cellular response to oxidative stress	17/ 721	233/ 33331	0.072961373390558	1.4727517667869E-5	0.0023197289591871	gene-AKR1C3;gene-DAPK1;gene-EZH2;gene-HSPA1A-2;gene-HSPA1A-4;gene-HSPA1A-5;gene-HSPA1B-2;gene-HSPA1B-4;gene-HSPA1B-5;gene-MAP3K5;gene-MGAT3;gene-MYB;gene-RIPK3;gene-RIPK3-2;gene-SMPD3;gene-TREX1;gene-ZNF580	AKR1C3;DAPK1;EZH2;HSPA1A;HSPA1A;HSPA1A;HSPA1B;HSPA1B;HSPA1B;MAP3K5;MGAT3;MYB;RIPK3;RIPK3-2;SMPD3;TREX1;ZNF580
101	GO:0031324	BP	negative regulation of cellular metabolic process	101/ 721	3046/ 33331	0.033158240315167	1.4912547520222E-5	0.0023197289591871	gene-ACACB;gene-AKR1C3;gene-ARID4A;gene-ARRB1;gene-BARD1;gene-BHLHE41;gene-BMF;gene-CAVIN3;gene-CBX2;gene-CDKN1B;gene-CDKN2C;gene-CEBPA;gene-CEBPB-AS1;gene-CENPF;gene-CTDSP1;gene-CTDSP2;gene-CXXC5;gene-DACH1;gene-DAPK1;gene-DMBX1;gene-E2F8;gene-EHMT2;gene-ELF3;gene-ERN2;gene-EZH2;gene-FBP1;gene-FOXA2;gene-FOXJ1;gene-GCLC;gene-GRB7;gene-H1-10;gene-HEXIM1;gene-HEXIM2;gene-HEYL;gene-HFE;gene-HMGB2;g…	ACACB;AKR1C3;ARID4A;ARRB1;BARD1;BHLHE41;BMF;CAVIN3;CBX2;CDKN1B;CDKN2C;CEBPA;CEBPB-AS1;CENPF;CTDSP1;CTDSP2;CXXC5;DACH1;DAPK1;DMBX1;E2F8;EHMT2;ELF3;ERN2;EZH2;FBP1;FOXA2;FOXJ1;GCLC;GRB7;H1-10;HEXIM1;HEXIM2;HEYL;HFE;HMGB2;HOXA-AS3;HOXB3;HSPA1A;HSPA1A;HSPA1A;HSPA1B;HSPA1B;HSPA1B;ING4;IRF2;IRF2BPL;KANK2;KCTD1;KNL1;LOC102724525;LOC124905536;LOC202181;MACROH2A2;MGAT3;MYB;NBAS;NCOA2;NR2F1;OVOL2;PAX5;PHF19…
43	GO:0000122	BP	negative regulation of transcription by RNA polymerase II	43/ 721	975/ 33331	0.044102564102564	1.5049593796034E-5	0.0023197289591871	gene-BHLHE41;gene-CBX2;gene-CEBPA;gene-CXXC5;gene-E2F8;gene-EHMT2;gene-EZH2;gene-FBP1;gene-FOXJ1;gene-HEXIM1;gene-HEXIM2;gene-HOXA-AS3;gene-HOXB3;gene-IRF2;gene-IRF2BPL;gene-KANK2;gene-KCTD1;gene-MACROH2A2;gene-MYB;gene-NCOA2;gene-NR2F1;gene-PAX5;gene-PHF19;gene-PIAS3;gene-PLK1;gene-PTCH1;gene-SALL2;gene-SMARCA2;gene-SMARCC2;gene-SOX13;gene-SOX2;gene-UHRF1;gene-ZBTB42;gene-ZBTB7B;gene-ZFHX3;gene-…	BHLHE41;CBX2;CEBPA;CXXC5;E2F8;EHMT2;EZH2;FBP1;FOXJ1;HEXIM1;HEXIM2;HOXA-AS3;HOXB3;IRF2;IRF2BPL;KANK2;KCTD1;MACROH2A2;MYB;NCOA2;NR2F1;PAX5;PHF19;PIAS3;PLK1;PTCH1;SALL2;SMARCA2;SMARCC2;SOX13;SOX2;UHRF1;ZBTB42;ZBTB7B;ZFHX3;ZKSCAN3;ZNF225-AS1;ZNF254;ZNF436;ZNF436-2;ZNF440;ZNF608;ZNF714
7	GO:0000070	BP	mitotic sister chromatid segregation	7/ 721	38/ 33331	0.18421052631579	1.5155500036449E-5	0.0023197289591871	gene-CDCA8;gene-ESPL1;gene-ESPL1-2;gene-KIFC1;gene-PLK1;gene-SGO2;gene-SPAG5	CDCA8;ESPL1;ESPL1-2;KIFC1;PLK1;SGO2;SPAG5
7	GO:0045648	BP	positive regulation of erythrocyte differentiation	7/ 721	38/ 33331	0.18421052631579	1.5155500036449E-5	0.0023197289591871	gene-HMGB2;gene-HSPA1A-2;gene-HSPA1A-4;gene-HSPA1A-5;gene-HSPA1B-2;gene-HSPA1B-4;gene-HSPA1B-5	HMGB2;HSPA1A;HSPA1A;HSPA1A;HSPA1B;HSPA1B;HSPA1B
9	GO:0045682	BP	regulation of epidermis development	9/ 721	68/ 33331	0.13235294117647	1.5569172173095E-5	0.0023587295842238	gene-ESRP1;gene-EZH2;gene-GRHL2;gene-HOXA-AS3;gene-MACROH2A2;gene-OVOL2;gene-PTCH1;gene-SULT2B1;gene-TMEM79	ESRP1;EZH2;GRHL2;HOXA-AS3;MACROH2A2;OVOL2;PTCH1;SULT2B1;TMEM79
73	GO:0010647	BP	positive regulation of cell communication	73/ 721	2012/ 33331	0.036282306163022	1.6775869970125E-5	0.0025158721358226	gene-ADORA1;gene-AGR2;gene-AKAP5;gene-AKR1C3;gene-ALOX15;gene-ARRB1;gene-ASPM;gene-AUTS2;gene-BMF;gene-BOK;gene-CACNG4;gene-CASP10;gene-CAVIN3;gene-CXXC5;gene-DENND2B;gene-EDAR;gene-ELF3;gene-ERBB2;gene-ERBB3;gene-EZH2;gene-FAM110C;gene-FFAR4;gene-FGFR3;gene-FLOT1-8;gene-FZD5;gene-GCNT2;gene-GJA5;gene-GLIPR2;gene-GPR20;gene-GPR20-2;gene-GPR20-3;gene-HEXIM1;gene-HFE;gene-HSPA1A-2;gene-HSPA1A-4;gen…	ADORA1;AGR2;AKAP5;AKR1C3;ALOX15;ARRB1;ASPM;AUTS2;BMF;BOK;CACNG4;CASP10;CAVIN3;CXXC5;DENND2B;EDAR;ELF3;ERBB2;ERBB3;EZH2;FAM110C;FFAR4;FGFR3;FLOT1;FZD5;GCNT2;GJA5;GLIPR2;GPR20;GPR20-2;GPR20-3;HEXIM1;HFE;HSPA1A;HSPA1A;HSPA1A;HSPA1B;HSPA1B;HSPA1B;IL20RA;INHBB;ITPKB;LBX2;LBX2-AS1;LFNG;LGR6;LOC100129034;MAML2;MAML3;MAP3K3;MAP3K5;MYB;NOD1;NPR2;PIK3CG;PLA2G3;PRKD2;RGS14;RIPK3;RIPK3-2;SHANK2;SIRT3;SLC9A3R…
19	GO:1901991	BP	negative regulation of mitotic cell cycle phase transition	19/ 721	285/ 33331	0.066666666666667	1.6966698745671E-5	0.0025190457627697	gene-BUB1;gene-CDC25C;gene-CDKN1B;gene-CDKN2C;gene-CENPF;gene-CTDSP1;gene-CTDSP2;gene-DTL;gene-E2F8;gene-EZH2;gene-GJC2;gene-GTSE1;gene-KANK2;gene-LOC100129034;gene-LOC102724525;gene-LOC124905536;gene-ORC1;gene-PLK1;gene-SLFN11	BUB1;CDC25C;CDKN1B;CDKN2C;CENPF;CTDSP1;CTDSP2;DTL;E2F8;EZH2;GJC2;GTSE1;KANK2;LOC100129034;LOC102724525;LOC124905536;ORC1;PLK1;SLFN11
85	GO:0033554	BP	cellular response to stress	85/ 721	2446/ 33331	0.034750613246116	1.7797007063096E-5	0.0026161600382751	gene-AKR1C3;gene-ALOX15;gene-AQP2;gene-AQP5;gene-AQP5-AS1;gene-ASF1A;gene-ATG10;gene-ATP2A3;gene-ATP6V1B1;gene-BARD1;gene-CCNA2;gene-CDC25C;gene-CDKN1B;gene-CEBPB-AS1;gene-CHAF1B;gene-CTDSP2;gene-DAPK1;gene-DTL;gene-E2F8;gene-EEPD1;gene-ERN2;gene-EZH2;gene-FAM111A;gene-FLOT1-8;gene-FRK;gene-GINS2;gene-GTSE1;gene-H2AX;gene-HFE;gene-HSPA1A-2;gene-HSPA1A-4;gene-HSPA1A-5;gene-HSPA1B-2;gene-HSPA1B-4;g…	AKR1C3;ALOX15;AQP2;AQP5;AQP5-AS1;ASF1A;ATG10;ATP2A3;ATP6V1B1;BARD1;CCNA2;CDC25C;CDKN1B;CEBPB-AS1;CHAF1B;CTDSP2;DAPK1;DTL;E2F8;EEPD1;ERN2;EZH2;FAM111A;FLOT1;FRK;GINS2;GTSE1;H2AX;HFE;HSPA1A;HSPA1A;HSPA1A;HSPA1B;HSPA1B;HSPA1B;ING4;INHBB;LOC100129034;LOC102724525;LOC105378120;LOC105379280;LOC124902041;LOC124903450;LOC124905311;LOC124905460;LOC124905467;LOC124905527;LOC124905536;LOC124905545;LOC389831…
67	GO:0031327	BP	negative regulation of cellular biosynthetic process	67/ 721	1805/ 33331	0.037119113573407	1.8664011397607E-5	0.0027167115413752	gene-AKR1C3;gene-ARID4A;gene-BHLHE41;gene-CBX2;gene-CDKN1B;gene-CEBPA;gene-CEBPB-AS1;gene-CENPF;gene-CXXC5;gene-DACH1;gene-DAPK1;gene-DMBX1;gene-E2F8;gene-EHMT2;gene-ELF3;gene-ERN2;gene-EZH2;gene-FBP1;gene-FOXJ1;gene-GCLC;gene-GRB7;gene-HEXIM1;gene-HEXIM2;gene-HEYL;gene-HMGB2;gene-HOXA-AS3;gene-HOXB3;gene-ING4;gene-IRF2;gene-IRF2BPL;gene-KANK2;gene-KCTD1;gene-MACROH2A2;gene-MYB;gene-NCOA2;gene-NR…	AKR1C3;ARID4A;BHLHE41;CBX2;CDKN1B;CEBPA;CEBPB-AS1;CENPF;CXXC5;DACH1;DAPK1;DMBX1;E2F8;EHMT2;ELF3;ERN2;EZH2;FBP1;FOXJ1;GCLC;GRB7;HEXIM1;HEXIM2;HEYL;HMGB2;HOXA-AS3;HOXB3;ING4;IRF2;IRF2BPL;KANK2;KCTD1;MACROH2A2;MYB;NCOA2;NR2F1;OVOL2;PAX5;PHF19;PIAS3;PIF1;PLK1;PTCH1;RUNX2;SALL2;SFMBT2;SHMT1;SLFN11;SMARCA2;SMARCC2;SOX13;SOX2;TRIM6;TSC22D4;UHRF1;ZBTB42;ZBTB7B;ZFHX3;ZKSCAN3;ZNF225-AS1;ZNF254;ZNF436;ZNF43…
119	GO:0031325	BP	positive regulation of cellular metabolic process	119/ 721	3759/ 33331	0.031657355679702	2.1858726496255E-5	0.0031205433874028	gene-ACACB;gene-AKR1C3;gene-ARID2;gene-ARID4A;gene-ARRB1;gene-ATG10;gene-ATP2A3;gene-ATP7A;gene-AUTS2;gene-BCL9;gene-BOK;gene-CASP10;gene-CCNA2;gene-CD177;gene-CEBPA;gene-CEBPB-AS1;gene-CENPE;gene-CHTF8;gene-DAPK1;gene-DBP;gene-DLGAP5;gene-E2F2;gene-E2F8;gene-EFNA3;gene-ELF3;gene-ELL3;gene-EPHB3;gene-EPM2AIP1;gene-ERBB2;gene-ERBB3;gene-EXOSC6;gene-EZH2;gene-FGFR3;gene-FLOT1-8;gene-FOXA2;gene-FOXD…	ACACB;AKR1C3;ARID2;ARID4A;ARRB1;ATG10;ATP2A3;ATP7A;AUTS2;BCL9;BOK;CASP10;CCNA2;CD177;CEBPA;CEBPB-AS1;CENPE;CHTF8;DAPK1;DBP;DLGAP5;E2F2;E2F8;EFNA3;ELF3;ELL3;EPHB3;EPM2AIP1;ERBB2;ERBB3;EXOSC6;EZH2;FGFR3;FLOT1;FOXA2;FOXD2;FOXJ1;FZD2;FZD5;GCLC;GRHL2;GRHL3;H2AX;HEYL;HFE;HMGB2;HOXA-AS3;HOXA2;HOXB3;HOXC11;HSPA1A;HSPA1A;HSPA1A;HSPA1B;HSPA1B;HSPA1B;IFNE;INHBB;IRF2;IRF2BPL;IRF5;KNDC1;MAML2;MAML3;MAP3K5;MEO…
410	GO:0043229	CC	intracellular organelle	410/ 721	16210/ 33331	0.025293028994448	8.4590461110195E-6	0.0032330474236316	gene-AAAS-2;gene-ABCB4;gene-ABO;gene-ACACB;gene-ACOX2;gene-ACP6;gene-ACSS2;gene-AGR2;gene-AKAP5;gene-AKR1C3;gene-ALDH5A1;gene-ALOX15;gene-ANK1;gene-ANXA9;gene-AQP2;gene-AQP5;gene-AQP5-AS1;gene-ARHGAP32;gene-ARID4A;gene-ARL17A-2;gene-ARPIN;gene-ARRB1;gene-ARVCF;gene-ASF1A;gene-ASF1B;gene-ASF1B-2;gene-ASIC1;gene-ASPM;gene-ATP2A3;gene-ATP7A;gene-AUTS2;gene-BARD1;gene-BCL9;gene-BDH1-2;gene-BHLHE41;ge…	AAAS;ABCB4;ABO;ACACB;ACOX2;ACP6;ACSS2;AGR2;AKAP5;AKR1C3;ALDH5A1;ALOX15;ANK1;ANXA9;AQP2;AQP5;AQP5-AS1;ARHGAP32;ARID4A;ARL17A;ARPIN;ARRB1;ARVCF;ASF1A;ASF1B;ASF1B-2;ASIC1;ASPM;ATP2A3;ATP7A;AUTS2;BARD1;BCL9;BDH1;BHLHE41;BMF;BOK;BUB1;C10orf95-AS1;C1orf210;CA13;CBX2;CBX5;CBY2;CCNA2;CDC25C;CDCA7;CDCA8;CDKN1B;CDKN2C;CEBPA;CEBPB-AS1;CENPC;CENPE;CENPF;CENPI;CENPM;CEP250;CHAF1B;CHST6;CILK1;CLDN9;COQ3;COQ8A;…
8	GO:0098813	BP	nuclear chromosome segregation	8/ 721	55/ 33331	0.14545454545455	2.2895111629332E-5	0.0032373687843875	gene-CDCA8;gene-ESPL1;gene-ESPL1-2;gene-KIFC1;gene-PLK1;gene-SGO2;gene-SPAG5;gene-TOP2A	CDCA8;ESPL1;ESPL1-2;KIFC1;PLK1;SGO2;SPAG5;TOP2A
68	GO:0009890	BP	negative regulation of biosynthetic process	68/ 721	1850/ 33331	0.036756756756757	2.3199705238794E-5	0.0032494907894375	gene-AKR1C3;gene-ARID4A;gene-BHLHE41;gene-CBX2;gene-CDKN1B;gene-CEBPA;gene-CEBPB-AS1;gene-CENPF;gene-CXXC5;gene-DACH1;gene-DAPK1;gene-DMBX1;gene-E2F8;gene-EHMT2;gene-ELF3;gene-ERN2;gene-EZH2;gene-FBP1;gene-FOXJ1;gene-GCLC;gene-GRB7;gene-HEXIM1;gene-HEXIM2;gene-HEYL;gene-HMGB2;gene-HOXA-AS3;gene-HOXB3;gene-ING4;gene-IRF2;gene-IRF2BPL;gene-KANK2;gene-KCTD1;gene-MACROH2A2;gene-MYB;gene-NCOA2;gene-NR…	AKR1C3;ARID4A;BHLHE41;CBX2;CDKN1B;CEBPA;CEBPB-AS1;CENPF;CXXC5;DACH1;DAPK1;DMBX1;E2F8;EHMT2;ELF3;ERN2;EZH2;FBP1;FOXJ1;GCLC;GRB7;HEXIM1;HEXIM2;HEYL;HMGB2;HOXA-AS3;HOXB3;ING4;IRF2;IRF2BPL;KANK2;KCTD1;MACROH2A2;MYB;NCOA2;NR2F1;OVOL2;PAX5;PHF19;PIAS3;PIF1;PLK1;PTCH1;RUNX2;SALL2;SFMBT2;SHMT1;SLFN11;SMARCA2;SMARCC2;SMPD3;SOX13;SOX2;TRIM6;TSC22D4;UHRF1;ZBTB42;ZBTB7B;ZFHX3;ZKSCAN3;ZNF225-AS1;ZNF254;ZNF436…
23	GO:1901988	BP	negative regulation of cell cycle phase transition	23/ 721	399/ 33331	0.057644110275689	2.4136812446507E-5	0.0033491519102177	gene-BUB1;gene-CDC25C;gene-CDKN1B;gene-CDKN2C;gene-CENPF;gene-CTDSP1;gene-CTDSP2;gene-DTL;gene-E2F8;gene-EZH2;gene-GJC2;gene-GTSE1;gene-H2AX;gene-KANK2;gene-LOC100129034;gene-LOC102724525;gene-LOC124905536;gene-MDC1-8;gene-ORC1;gene-PLK1;gene-SLFN11;gene-SUSD2;gene-TREX1	BUB1;CDC25C;CDKN1B;CDKN2C;CENPF;CTDSP1;CTDSP2;DTL;E2F8;EZH2;GJC2;GTSE1;H2AX;KANK2;LOC100129034;LOC102724525;LOC124905536;MDC1;ORC1;PLK1;SLFN11;SUSD2;TREX1
73	GO:0023056	BP	positive regulation of signaling	73/ 721	2026/ 33331	0.036031589338598	2.5377161829201E-5	0.0034726953845335	gene-ADORA1;gene-AGR2;gene-AKAP5;gene-AKR1C3;gene-ALOX15;gene-ARRB1;gene-ASPM;gene-AUTS2;gene-BMF;gene-BOK;gene-CACNG4;gene-CASP10;gene-CAVIN3;gene-CXXC5;gene-DENND2B;gene-EDAR;gene-ELF3;gene-ERBB2;gene-ERBB3;gene-EZH2;gene-FAM110C;gene-FFAR4;gene-FGFR3;gene-FLOT1-8;gene-FZD5;gene-GCNT2;gene-GLIPR2;gene-GPR20;gene-GPR20-2;gene-GPR20-3;gene-HEXIM1;gene-HFE;gene-HSPA1A-2;gene-HSPA1A-4;gene-HSPA1A-5…	ADORA1;AGR2;AKAP5;AKR1C3;ALOX15;ARRB1;ASPM;AUTS2;BMF;BOK;CACNG4;CASP10;CAVIN3;CXXC5;DENND2B;EDAR;ELF3;ERBB2;ERBB3;EZH2;FAM110C;FFAR4;FGFR3;FLOT1;FZD5;GCNT2;GLIPR2;GPR20;GPR20-2;GPR20-3;HEXIM1;HFE;HSPA1A;HSPA1A;HSPA1A;HSPA1B;HSPA1B;HSPA1B;IL20RA;INHBB;ITPKB;LBX2;LBX2-AS1;LFNG;LGR6;LOC100129034;MAML2;MAML3;MAP3K3;MAP3K5;MYB;NOD1;NPR2;NSF;PIK3CG;PLA2G3;PRKD2;RGS14;RIPK3;RIPK3-2;SHANK2;SIRT3;SLC9A3R1…
33	GO:1901987	BP	regulation of cell cycle phase transition	33/ 721	689/ 33331	0.047895500725689	2.6170164648369E-5	0.0034726953845335	gene-BUB1;gene-CDC25C;gene-CDKN1B;gene-CDKN2C;gene-CENPE;gene-CENPF;gene-CEP250;gene-CNTRL;gene-CTDSP1;gene-CTDSP2;gene-DLGAP5;gene-DTL;gene-E2F8;gene-ESPL1;gene-ESPL1-2;gene-EZH2;gene-GJC2;gene-GTSE1;gene-H2AX;gene-KANK2;gene-LOC100129034;gene-LOC102724525;gene-LOC124905536;gene-MDC1-8;gene-ORC1;gene-PKD1-AS1;gene-PLK1;gene-PRKAR2B;gene-SLFN11;gene-SUSD2;gene-TPX2;gene-TREX1;gene-WDR76	BUB1;CDC25C;CDKN1B;CDKN2C;CENPE;CENPF;CEP250;CNTRL;CTDSP1;CTDSP2;DLGAP5;DTL;E2F8;ESPL1;ESPL1-2;EZH2;GJC2;GTSE1;H2AX;KANK2;LOC100129034;LOC102724525;LOC124905536;MDC1;ORC1;PKD1-AS1;PLK1;PRKAR2B;SLFN11;SUSD2;TPX2;TREX1;WDR76
62	GO:0045893	BP	positive regulation of transcription, DNA-templated	62/ 721	1649/ 33331	0.037598544572468	2.6185448652962E-5	0.0034726953845335	gene-ARID4A;gene-ARRB1;gene-AUTS2;gene-BCL9;gene-CCNA2;gene-CEBPA;gene-CEBPB-AS1;gene-DBP;gene-DLGAP5;gene-E2F2;gene-E2F8;gene-ELF3;gene-ELL3;gene-ERBB2;gene-FOXA2;gene-FOXD2;gene-FOXJ1;gene-FZD2;gene-FZD5;gene-GRHL2;gene-GRHL3;gene-HEYL;gene-HMGB2;gene-HOXA-AS3;gene-HOXA2;gene-HOXB3;gene-HOXC11;gene-IRF2;gene-IRF2BPL;gene-IRF5;gene-MAML2;gene-MAML3;gene-MAP3K5;gene-MEOX1;gene-MYB;gene-NAT14;gene…	ARID4A;ARRB1;AUTS2;BCL9;CCNA2;CEBPA;CEBPB-AS1;DBP;DLGAP5;E2F2;E2F8;ELF3;ELL3;ERBB2;FOXA2;FOXD2;FOXJ1;FZD2;FZD5;GRHL2;GRHL3;HEYL;HMGB2;HOXA-AS3;HOXA2;HOXB3;HOXC11;IRF2;IRF2BPL;IRF5;MAML2;MAML3;MAP3K5;MEOX1;MYB;NAT14;NCOA2;NFIA;NOTCH3;NR2F1;OTX1;PKD1-AS1;PRKD2;PSRC1;PTCH1;RGMA;RUNX2;SMARCA2;SMARCC2;SOX2;SP1;SPP1;SSBP2;TET1;TFEB;TOP2A;TP73;UHRF1;WNT6;ZFHX3;ZKSCAN3;ZNF395
62	GO:1903508	BP	positive regulation of nucleic acid-templated transcription	62/ 721	1649/ 33331	0.037598544572468	2.6185448652962E-5	0.0034726953845335	gene-ARID4A;gene-ARRB1;gene-AUTS2;gene-BCL9;gene-CCNA2;gene-CEBPA;gene-CEBPB-AS1;gene-DBP;gene-DLGAP5;gene-E2F2;gene-E2F8;gene-ELF3;gene-ELL3;gene-ERBB2;gene-FOXA2;gene-FOXD2;gene-FOXJ1;gene-FZD2;gene-FZD5;gene-GRHL2;gene-GRHL3;gene-HEYL;gene-HMGB2;gene-HOXA-AS3;gene-HOXA2;gene-HOXB3;gene-HOXC11;gene-IRF2;gene-IRF2BPL;gene-IRF5;gene-MAML2;gene-MAML3;gene-MAP3K5;gene-MEOX1;gene-MYB;gene-NAT14;gene…	ARID4A;ARRB1;AUTS2;BCL9;CCNA2;CEBPA;CEBPB-AS1;DBP;DLGAP5;E2F2;E2F8;ELF3;ELL3;ERBB2;FOXA2;FOXD2;FOXJ1;FZD2;FZD5;GRHL2;GRHL3;HEYL;HMGB2;HOXA-AS3;HOXA2;HOXB3;HOXC11;IRF2;IRF2BPL;IRF5;MAML2;MAML3;MAP3K5;MEOX1;MYB;NAT14;NCOA2;NFIA;NOTCH3;NR2F1;OTX1;PKD1-AS1;PRKD2;PSRC1;PTCH1;RGMA;RUNX2;SMARCA2;SMARCC2;SOX2;SP1;SPP1;SSBP2;TET1;TFEB;TOP2A;TP73;UHRF1;WNT6;ZFHX3;ZKSCAN3;ZNF395
134	GO:0032501	BP	multicellular organismal process	134/ 721	4363/ 33331	0.030712812285125	2.6318136400148E-5	0.0034726953845335	gene-AAAS-2;gene-ACACB;gene-ADGRF1;gene-ADORA1;gene-AGR2;gene-AKR1C3;gene-ALDH5A1;gene-ALOX15;gene-AQP2;gene-AQP5;gene-AQP5-AS1;gene-ARVCF;gene-ASF1B;gene-ASF1B-2;gene-ASIC1;gene-ASPM;gene-ATP2A3;gene-ATP6V1B1;gene-ATP7A;gene-BCL9;gene-BHLHE41;gene-CACNA1I;gene-CACNG4;gene-CAVIN3;gene-CBR3;gene-CD177;gene-CDKN1B;gene-CELSR2;gene-CENPE;gene-CHRM3;gene-CILK1;gene-COL18A1-2;gene-CYP4F11;gene-CYP4F12…	AAAS;ACACB;ADGRF1;ADORA1;AGR2;AKR1C3;ALDH5A1;ALOX15;AQP2;AQP5;AQP5-AS1;ARVCF;ASF1B;ASF1B-2;ASIC1;ASPM;ATP2A3;ATP6V1B1;ATP7A;BCL9;BHLHE41;CACNA1I;CACNG4;CAVIN3;CBR3;CD177;CDKN1B;CELSR2;CENPE;CHRM3;CILK1;COL18A1;CYP4F11;CYP4F12;DACH1;DHRS3;DMBX1;DSCAML1;EDAR;EFNA2;EHMT2;ELF3;EPHB3;ERBB2;ERBB3;EZH2;FGFR3;FOXA2;FOXJ1;FZD2;FZD5;GABRP;GCLC;GCNT2;GJA5;GRHL2;GRHL3;HEYL;HFE;HOXA-AS3;HOXA13;HOXA2;HOXB3;HOX…
62	GO:1902680	BP	positive regulation of RNA biosynthetic process	62/ 721	1650/ 33331	0.037575757575758	2.6430563646009E-5	0.0034726953845335	gene-ARID4A;gene-ARRB1;gene-AUTS2;gene-BCL9;gene-CCNA2;gene-CEBPA;gene-CEBPB-AS1;gene-DBP;gene-DLGAP5;gene-E2F2;gene-E2F8;gene-ELF3;gene-ELL3;gene-ERBB2;gene-FOXA2;gene-FOXD2;gene-FOXJ1;gene-FZD2;gene-FZD5;gene-GRHL2;gene-GRHL3;gene-HEYL;gene-HMGB2;gene-HOXA-AS3;gene-HOXA2;gene-HOXB3;gene-HOXC11;gene-IRF2;gene-IRF2BPL;gene-IRF5;gene-MAML2;gene-MAML3;gene-MAP3K5;gene-MEOX1;gene-MYB;gene-NAT14;gene…	ARID4A;ARRB1;AUTS2;BCL9;CCNA2;CEBPA;CEBPB-AS1;DBP;DLGAP5;E2F2;E2F8;ELF3;ELL3;ERBB2;FOXA2;FOXD2;FOXJ1;FZD2;FZD5;GRHL2;GRHL3;HEYL;HMGB2;HOXA-AS3;HOXA2;HOXB3;HOXC11;IRF2;IRF2BPL;IRF5;MAML2;MAML3;MAP3K5;MEOX1;MYB;NAT14;NCOA2;NFIA;NOTCH3;NR2F1;OTX1;PKD1-AS1;PRKD2;PSRC1;PTCH1;RGMA;RUNX2;SMARCA2;SMARCC2;SOX2;SP1;SPP1;SSBP2;TET1;TFEB;TOP2A;TP73;UHRF1;WNT6;ZFHX3;ZKSCAN3;ZNF395
9	GO:0062208	BP	positive regulation of pattern recognition receptor signaling pathway	9/ 721	73/ 33331	0.12328767123288	2.7865170227145E-5	0.0036290717751089	gene-FLOT1-8;gene-HSPA1A-2;gene-HSPA1A-4;gene-HSPA1A-5;gene-HSPA1B-2;gene-HSPA1B-4;gene-HSPA1B-5;gene-TLR1;gene-TLR5	FLOT1;HSPA1A;HSPA1A;HSPA1A;HSPA1B;HSPA1B;HSPA1B;TLR1;TLR5
28	GO:0051301	BP	cell division	28/ 721	538/ 33331	0.052044609665428	2.8531630511963E-5	0.0036835575496618	gene-ASPM;gene-BUB1;gene-CABLES2;gene-CCNA2;gene-CDC25C;gene-CDCA7;gene-CDCA8;gene-CENPC;gene-CENPE;gene-CENPF;gene-CNTRL;gene-KIF11;gene-KIF2C;gene-KIFC1;gene-KNL1;gene-MCM5;gene-PARD3B;gene-PSRC1;gene-RGS14;gene-SAC3D1;gene-SAPCD2;gene-SGO2;gene-SKA1-2;gene-SPAG5;gene-SPC24;gene-TACC3;gene-TOP2A;gene-TPX2	ASPM;BUB1;CABLES2;CCNA2;CDC25C;CDCA7;CDCA8;CENPC;CENPE;CENPF;CNTRL;KIF11;KIF2C;KIFC1;KNL1;MCM5;PARD3B;PSRC1;RGS14;SAC3D1;SAPCD2;SGO2;SKA1;SPAG5;SPC24;TACC3;TOP2A;TPX2
29	GO:0051640	BP	organelle localization	29/ 721	574/ 33331	0.050522648083624	2.966481411828E-5	0.0037662232968053	gene-ASPM;gene-BICDL2;gene-CDCA8;gene-CENPE;gene-CENPF;gene-CEP250;gene-CNTRL;gene-DLGAP5;gene-ESPL1;gene-ESPL1-2;gene-KIF2C;gene-KIFC1;gene-MREG;gene-NSF;gene-NTN1;gene-PARD3B;gene-PIK3CG;gene-PLA2G3;gene-PLK1;gene-PRKAR2B;gene-PSRC1;gene-RAB15;gene-RAB17;gene-RAB3D;gene-SAPCD2;gene-SLC9A3R1;gene-SPRY1;gene-STX19;gene-TFEB	ASPM;BICDL2;CDCA8;CENPE;CENPF;CEP250;CNTRL;DLGAP5;ESPL1;ESPL1-2;KIF2C;KIFC1;MREG;NSF;NTN1;PARD3B;PIK3CG;PLA2G3;PLK1;PRKAR2B;PSRC1;RAB15;RAB17;RAB3D;SAPCD2;SLC9A3R1;SPRY1;STX19;TFEB
5	GO:0042363	BP	fat-soluble vitamin catabolic process	5/ 721	18/ 33331	0.27777777777778	3.1675260105708E-5	0.0039570084358027	gene-CBR3;gene-CYP2W1;gene-CYP4F11;gene-CYP4F12;gene-CYP4F3	CBR3;CYP2W1;CYP4F11;CYP4F12;CYP4F3
15	GO:0051092	BP	positive regulation of NF-kappaB transcription factor activity	15/ 721	199/ 33331	0.075376884422111	3.1715767755138E-5	0.0039570084358027	gene-FLOT1-8;gene-HSPA1A-2;gene-HSPA1A-4;gene-HSPA1A-5;gene-HSPA1B-2;gene-HSPA1B-4;gene-HSPA1B-5;gene-NOD1;gene-PRKD2;gene-RIPK3;gene-RIPK3-2;gene-RIPK4;gene-TLR6;gene-TRIM38;gene-TRIM6	FLOT1;HSPA1A;HSPA1A;HSPA1A;HSPA1B;HSPA1B;HSPA1B;NOD1;PRKD2;RIPK3;RIPK3-2;RIPK4;TLR6;TRIM38;TRIM6
67	GO:0045595	BP	regulation of cell differentiation	67/ 721	1839/ 33331	0.036432843936922	3.2640407292157E-5	0.004038434392222	gene-ASPM;gene-BHLHE41;gene-CDKN1B;gene-CEBPA;gene-CEBPB-AS1;gene-CSPG5;gene-CTDSP1;gene-DLK2;gene-EFNA3;gene-ELL3;gene-ERBB2;gene-ESRP1;gene-EVI2B;gene-EVI2B-2;gene-EZH2;gene-FFAR4;gene-FOXA2;gene-FOXJ1;gene-GCNT2;gene-GJC2;gene-GLIPR2;gene-GRHL2;gene-HEYL;gene-HMGB2;gene-HOXA-AS3;gene-HOXA2;gene-HOXB3;gene-HSPA1A-2;gene-HSPA1A-4;gene-HSPA1A-5;gene-HSPA1B-2;gene-HSPA1B-4;gene-HSPA1B-5;gene-ITPKA…	ASPM;BHLHE41;CDKN1B;CEBPA;CEBPB-AS1;CSPG5;CTDSP1;DLK2;EFNA3;ELL3;ERBB2;ESRP1;EVI2B;EVI2B-2;EZH2;FFAR4;FOXA2;FOXJ1;GCNT2;GJC2;GLIPR2;GRHL2;HEYL;HMGB2;HOXA-AS3;HOXA2;HOXB3;HSPA1A;HSPA1A;HSPA1A;HSPA1B;HSPA1B;HSPA1B;ITPKA;ITPKB;L1CAM;LOC100129034;MACROH2A2;MAP3K5;MBNL3;MYB;NAPEPLD;NPR2;NTN1;OVOL2;PIAS3;PLA2G3;PTCH1;PTGR3;PTPRZ1;RGMA;RGS14;RUNX2;S1PR5;SEMA3E;SEMA4A;SOX13;SOX2;SPINK5;SPP1;SPRY1;SULT2B1…
51	GO:0045944	BP	positive regulation of transcription by RNA polymerase II	51/ 721	1283/ 33331	0.03975058456742	3.3025503879711E-5	0.0040479410034953	gene-ARID4A;gene-ARRB1;gene-AUTS2;gene-BCL9;gene-CEBPA;gene-CEBPB-AS1;gene-DBP;gene-DLGAP5;gene-E2F2;gene-E2F8;gene-ELF3;gene-ELL3;gene-FOXA2;gene-FOXD2;gene-FOXJ1;gene-FZD5;gene-GRHL2;gene-GRHL3;gene-HEYL;gene-HMGB2;gene-HOXA-AS3;gene-HOXA2;gene-HOXB3;gene-HOXC11;gene-IRF2;gene-IRF2BPL;gene-IRF5;gene-MAML2;gene-MAML3;gene-MEOX1;gene-MYB;gene-NCOA2;gene-NFIA;gene-NOTCH3;gene-NR2F1;gene-OTX1;gene-…	ARID4A;ARRB1;AUTS2;BCL9;CEBPA;CEBPB-AS1;DBP;DLGAP5;E2F2;E2F8;ELF3;ELL3;FOXA2;FOXD2;FOXJ1;FZD5;GRHL2;GRHL3;HEYL;HMGB2;HOXA-AS3;HOXA2;HOXB3;HOXC11;IRF2;IRF2BPL;IRF5;MAML2;MAML3;MEOX1;MYB;NCOA2;NFIA;NOTCH3;NR2F1;OTX1;PKD1-AS1;PRKD2;RGMA;RUNX2;SMARCA2;SOX2;SP1;SSBP2;TET1;TFEB;TOP2A;TP73;UHRF1;ZFHX3;ZNF395
200	GO:0016043	BP	cellular component organization	200/ 721	7093/ 33331	0.028196813760045	3.3262531314503E-5	0.0040479410034953	gene-AAAS-2;gene-ABCB4;gene-ACACB;gene-ADGRF1;gene-ALOX15;gene-ANK1;gene-AQP2;gene-AQP5;gene-AQP5-AS1;gene-ARID2;gene-ARPIN;gene-ARRB1;gene-ARVCF;gene-ASF1A;gene-ASF1B;gene-ASF1B-2;gene-ASIC1;gene-ASPM;gene-AUTS2;gene-BCAN;gene-BCL9;gene-BMF;gene-BOK;gene-BUB1;gene-C10orf95-AS1;gene-CAVIN3;gene-CBX2;gene-CCDC187;gene-CD177;gene-CDCA8;gene-CEBPA;gene-CELSR2;gene-CENPC;gene-CENPE;gene-CENPF;gene-CE…	AAAS;ABCB4;ACACB;ADGRF1;ALOX15;ANK1;AQP2;AQP5;AQP5-AS1;ARID2;ARPIN;ARRB1;ARVCF;ASF1A;ASF1B;ASF1B-2;ASIC1;ASPM;AUTS2;BCAN;BCL9;BMF;BOK;BUB1;C10orf95-AS1;CAVIN3;CBX2;CCDC187;CD177;CDCA8;CEBPA;CELSR2;CENPC;CENPE;CENPF;CENPI;CENPM;CEP250;CGNL1;CHAF1B;CHTF8;CILK1;CLDN9;COL18A1;CROCCP3;CRYZL2P-SEC16B;CSPG5;DLGAP5;DSCAML1;EHMT2;ELF3;EPHB3;ERBB2;ERN2;ESPL1;ESPL1-2;EVPL;EZH2;FIGN;FLOT1;FOXA2;FOXJ1;FZD2;FZ…
117	GO:0048869	BP	cellular developmental process	117/ 721	3724/ 33331	0.031417830290011	3.4807699455367E-5	0.0042015440147466	gene-ACP6;gene-AGR2;gene-AKR1C3;gene-ARID4A;gene-ASF1A;gene-ASF1B;gene-ASF1B-2;gene-ASPM;gene-BCL9;gene-CBX2;gene-CDKN2C;gene-CEBPA;gene-CEBPB-AS1;gene-CELSR2;gene-CENPF;gene-CSPG5;gene-DAGLA;gene-DMRTA1;gene-DSCAML1;gene-E2F8;gene-EDAR;gene-EFNA2;gene-EHMT2;gene-ELF3;gene-ELL3;gene-EPHB3;gene-ERBB2;gene-ERBB3;gene-EVI2B;gene-EVI2B-2;gene-EVPL;gene-EXPH5;gene-EZH2;gene-FAM120B-2;gene-FFAR4;gene-F…	ACP6;AGR2;AKR1C3;ARID4A;ASF1A;ASF1B;ASF1B-2;ASPM;BCL9;CBX2;CDKN2C;CEBPA;CEBPB-AS1;CELSR2;CENPF;CSPG5;DAGLA;DMRTA1;DSCAML1;E2F8;EDAR;EFNA2;EHMT2;ELF3;ELL3;EPHB3;ERBB2;ERBB3;EVI2B;EVI2B-2;EVPL;EXPH5;EZH2;FAM120B;FFAR4;FGFR3;FLOT1;FOXA2;FOXD2;FOXJ1;FRK;FZD2;FZD5;GRHL2;H2AX;HEYL;HOXA-AS3;HOXA13;HOXA2;HOXB3;HOXB5;IFNE;INHBB;KNDC1;KRT4;LBR;LBX2;LBX2-AS1;LFNG;LINC01876;LOC105378120;LOC105379280;LOC12490…
92	GO:0051172	BP	negative regulation of nitrogen compound metabolic process	92/ 721	2753/ 33331	0.033418089357065	3.6509912843101E-5	0.0043714731933993	gene-ARID4A;gene-ARRB1;gene-BARD1;gene-BHLHE41;gene-CBX2;gene-CDKN1B;gene-CEBPA;gene-CEBPB-AS1;gene-CENPF;gene-CTDSP1;gene-CTDSP2;gene-CXXC5;gene-DACH1;gene-DAPK1;gene-DMBX1;gene-E2F8;gene-EHMT2;gene-ELF3;gene-ERN2;gene-EZH2;gene-FBP1;gene-FOXJ1;gene-GCLC;gene-GRB7;gene-H1-10;gene-HEXIM1;gene-HEXIM2;gene-HEYL;gene-HFE;gene-HMGB2;gene-HOXA-AS3;gene-HOXB3;gene-HSPA1A-2;gene-HSPA1A-4;gene-HSPA1A-5;g…	ARID4A;ARRB1;BARD1;BHLHE41;CBX2;CDKN1B;CEBPA;CEBPB-AS1;CENPF;CTDSP1;CTDSP2;CXXC5;DACH1;DAPK1;DMBX1;E2F8;EHMT2;ELF3;ERN2;EZH2;FBP1;FOXJ1;GCLC;GRB7;H1-10;HEXIM1;HEXIM2;HEYL;HFE;HMGB2;HOXA-AS3;HOXB3;HSPA1A;HSPA1A;HSPA1A;HSPA1B;HSPA1B;HSPA1B;ING4;INHBB;IRF2;IRF2BPL;KANK2;KCTD1;LOC102724525;LOC124905536;LOC202181;MACROH2A2;MGAT3;MYB;NBAS;NCOA2;NR2F1;OVOL2;PAX5;PHF19;PIAS3;PIF1;PLK1;PPP1R1B;PRKAR2B;PTC…
6	GO:0090083	BP	regulation of inclusion body assembly	6/ 721	30/ 33331	0.2	3.8251972433051E-5	0.004543416277708	gene-HSPA1A-2;gene-HSPA1A-4;gene-HSPA1A-5;gene-HSPA1B-2;gene-HSPA1B-4;gene-HSPA1B-5	HSPA1A;HSPA1A;HSPA1A;HSPA1B;HSPA1B;HSPA1B
7	GO:0006336	BP	DNA replication-independent nucleosome assembly	7/ 721	44/ 33331	0.15909090909091	4.1125250520656E-5	0.0048459253530173	gene-ASF1A;gene-ASF1B;gene-ASF1B-2;gene-CENPC;gene-CENPI;gene-CENPM;gene-KNL1	ASF1A;ASF1B;ASF1B-2;CENPC;CENPI;CENPM;KNL1
15	GO:0070507	BP	regulation of microtubule cytoskeleton organization	15/ 721	204/ 33331	0.073529411764706	4.2251390428719E-5	0.0049394204227967	gene-CDKN1B;gene-HSPA1A-2;gene-HSPA1A-4;gene-HSPA1A-5;gene-HSPA1B-2;gene-HSPA1B-4;gene-HSPA1B-5;gene-MAP1A;gene-PKD1-AS1;gene-PLK1;gene-PSRC1;gene-SKA1-2;gene-SPAG5;gene-TACC3;gene-TPX2	CDKN1B;HSPA1A;HSPA1A;HSPA1A;HSPA1B;HSPA1B;HSPA1B;MAP1A;PKD1-AS1;PLK1;PSRC1;SKA1;SPAG5;TACC3;TPX2
40	GO:0048731	BP	system development	40/ 721	922/ 33331	0.043383947939262	4.2735941291502E-5	0.0049570353152728	gene-ALDH5A1;gene-BCAN;gene-CELSR2;gene-CENPF;gene-CHRM3;gene-CSPG5;gene-DMBX1;gene-DSCAML1;gene-EPHB3;gene-ERBB2;gene-ERBB3;gene-FGFR3;gene-FUT10;gene-GJA5;gene-GRHL3;gene-GUSBP15-2;gene-GUSBP3;gene-HOXA13;gene-IRF2BPL;gene-L1CAM;gene-MYLIP;gene-NES;gene-NGEF;gene-NR2F1;gene-NRTN;gene-PCDHA11;gene-PCDHAC2;gene-PCDHAC2-2;gene-PPP1R9A;gene-PRX;gene-PTCH1;gene-PTPRZ1;gene-RAB26;gene-SDHAP2-4;gene-S…	ALDH5A1;BCAN;CELSR2;CENPF;CHRM3;CSPG5;DMBX1;DSCAML1;EPHB3;ERBB2;ERBB3;FGFR3;FUT10;GJA5;GRHL3;GUSBP15;GUSBP3;HOXA13;IRF2BPL;L1CAM;MYLIP;NES;NGEF;NR2F1;NRTN;PCDHA11;PCDHAC2;PCDHAC2-2;PPP1R9A;PRX;PTCH1;PTPRZ1;RAB26;SDHAP2;SDHAP4;SEMA4A;SMARCA2;SMARCC2;SPINK5;VCAN
11	GO:0051983	BP	regulation of chromosome segregation	11/ 721	116/ 33331	0.094827586206897	4.5212235023852E-5	0.0052036128170475	gene-BUB1;gene-CENPE;gene-CENPF;gene-DLGAP5;gene-ESPL1;gene-ESPL1-2;gene-KIF2C;gene-MKI67;gene-PLK1;gene-RMI2;gene-TACC3	BUB1;CENPE;CENPF;DLGAP5;ESPL1;ESPL1-2;KIF2C;MKI67;PLK1;RMI2;TACC3
7	GO:0034724	BP	DNA replication-independent nucleosome organization	7/ 721	45/ 33331	0.15555555555556	4.7797922199418E-5	0.0054588903914981	gene-ASF1A;gene-ASF1B;gene-ASF1B-2;gene-CENPC;gene-CENPI;gene-CENPM;gene-KNL1	ASF1A;ASF1B;ASF1B-2;CENPC;CENPI;CENPM;KNL1
8	GO:0016235	CC	aggresome	8/ 721	53/ 33331	0.15094339622642	1.7311790232838E-5	0.0055138051891588	gene-HSPA1A-2;gene-HSPA1A-4;gene-HSPA1A-5;gene-HSPA1B-2;gene-HSPA1B-4;gene-HSPA1B-5;gene-SFMBT2;gene-STRADB	HSPA1A;HSPA1A;HSPA1A;HSPA1B;HSPA1B;HSPA1B;SFMBT2;STRADB
240	GO:0005634	CC	nucleus	240/ 721	8730/ 33331	0.027491408934708	2.144055608962E-5	0.0058532718124663	gene-AAAS-2;gene-ACACB;gene-AKR1C3;gene-ANK1;gene-ANXA9;gene-ARID4A;gene-ARVCF;gene-ASF1A;gene-ASF1B;gene-ASF1B-2;gene-ASPM;gene-AUTS2;gene-BARD1;gene-BCL9;gene-BHLHE41;gene-BOK;gene-CBX2;gene-CBX5;gene-CCNA2;gene-CDC25C;gene-CDCA7;gene-CDCA8;gene-CDKN1B;gene-CDKN2C;gene-CEBPA;gene-CEBPB-AS1;gene-CENPC;gene-CENPE;gene-CENPF;gene-CENPI;gene-CENPM;gene-CHAF1B;gene-CILK1;gene-CTDSP1;gene-CXXC5;gene-…	AAAS;ACACB;AKR1C3;ANK1;ANXA9;ARID4A;ARVCF;ASF1A;ASF1B;ASF1B-2;ASPM;AUTS2;BARD1;BCL9;BHLHE41;BOK;CBX2;CBX5;CCNA2;CDC25C;CDCA7;CDCA8;CDKN1B;CDKN2C;CEBPA;CEBPB-AS1;CENPC;CENPE;CENPF;CENPI;CENPM;CHAF1B;CILK1;CTDSP1;CXXC5;DACH1;DAPK1;DBP;DLGAP5;DLX6-AS1;DMBX1;DMRTA1;DNASE1;DTL;DUSP5P1;E2F2;E2F8;EEFSEC;ELF3;ELL3;EPM2AIP1;EPN3;ERBB2;ESPL1;ESPL1-2;ESRP1;EZH2;FAM110C;FAM111A;FAM111B;FAM120B;FBP1;FBXO43;FG…
9	GO:0006333	BP	chromatin assembly or disassembly	9/ 721	79/ 33331	0.11392405063291	5.2655880638938E-5	0.0059388166447005	gene-ASF1A;gene-ASF1B;gene-ASF1B-2;gene-CENPC;gene-CENPI;gene-CENPM;gene-CHAF1B;gene-H1-10;gene-KNL1	ASF1A;ASF1B;ASF1B-2;CENPC;CENPI;CENPM;CHAF1B;H1-10;KNL1
11	GO:0031110	BP	regulation of microtubule polymerization or depolymerization	11/ 721	118/ 33331	0.093220338983051	5.293523601607E-5	0.0059388166447005	gene-CDKN1B;gene-HSPA1A-2;gene-HSPA1A-4;gene-HSPA1A-5;gene-HSPA1B-2;gene-HSPA1B-4;gene-HSPA1B-5;gene-MAP1A;gene-PSRC1;gene-SKA1-2;gene-TPX2	CDKN1B;HSPA1A;HSPA1A;HSPA1A;HSPA1B;HSPA1B;HSPA1B;MAP1A;PSRC1;SKA1;TPX2
23	GO:0051056	BP	regulation of small GTPase mediated signal transduction	23/ 721	420/ 33331	0.054761904761905	5.3200149103871E-5	0.0059388166447005	gene-ABR-3;gene-ARHGAP32;gene-ARRB1;gene-AUTS2;gene-CGNL1;gene-CHN2;gene-EPS8L1-4;gene-FBP1;gene-FLOT1-8;gene-GPR20;gene-GPR20-2;gene-GPR20-3;gene-ITPKB;gene-KANK2;gene-LOC101927401;gene-NGEF;gene-PIK3CG;gene-PRR15-DT;gene-RACGAP1;gene-RASAL1;gene-RHOU;gene-RHOU-2;gene-SPRY1	ABR-3;ARHGAP32;ARRB1;AUTS2;CGNL1;CHN2;EPS8L1;FBP1;FLOT1;GPR20;GPR20-2;GPR20-3;ITPKB;KANK2;LOC101927401;NGEF;PIK3CG;PRR15-DT;RACGAP1;RASAL1;RHOU;RHOU-2;SPRY1
49	GO:0044255	BP	cellular lipid metabolic process	49/ 721	1235/ 33331	0.039676113360324	5.4494587362056E-5	0.0059614083535291	gene-ABHD15;gene-ABO;gene-ACACB;gene-ACOX2;gene-ACP6;gene-ACSS1;gene-ACSS2;gene-ADH1C;gene-AKR1C3;gene-ALOX15;gene-ATP6V1B1;gene-CYP2W1;gene-CYP4B1;gene-CYP4F11;gene-CYP4F12;gene-CYP4F3;gene-DAGLA;gene-DEGS2;gene-DHRS3;gene-FAAH;gene-FADS2;gene-HPGD;gene-ITPKA;gene-ITPKB;gene-LIPE;gene-LIPH;gene-LSS;gene-LSS-2;gene-MBOAT1;gene-MVK;gene-NAPEPLD-2;gene-PCYT2;gene-PGAP4;gene-PIGM;gene-PIK3C2B;gene-P…	ABHD15;ABO;ACACB;ACOX2;ACP6;ACSS1;ACSS2;ADH1C;AKR1C3;ALOX15;ATP6V1B1;CYP2W1;CYP4B1;CYP4F11;CYP4F12;CYP4F3;DAGLA;DEGS2;DHRS3;FAAH;FADS2;HPGD;ITPKA;ITPKB;LIPE;LIPH;LSS;LSS-2;MBOAT1;MVK;NAPEPLD;PCYT2;PGAP4;PIGM;PIK3C2B;PIK3CG;PLA2G3;PLA2G4F;PRKAR2B;PRKD2;PROCA1;PRXL2B;PRXL2B-2;PSAPL1;SCD;SMPD3;SPTLC3;SPTSSB;ST3GAL2
139	GO:0009893	BP	positive regulation of metabolic process	139/ 721	4640/ 33331	0.029956896551724	5.4581568292397E-5	0.0059614083535291	gene-ACACB;gene-AGR2;gene-AKR1C3;gene-ARID2;gene-ARID4A;gene-ARRB1;gene-ATG10;gene-ATP2A3;gene-ATP7A;gene-AUTS2;gene-BARD1;gene-BCL9;gene-BOK;gene-CASP10;gene-CCNA2;gene-CD177;gene-CDKN1B;gene-CEBPA;gene-CEBPB-AS1;gene-CENPE;gene-CHTF8;gene-CRYZL2P-SEC16B;gene-DAPK1;gene-DBP;gene-DENND1B;gene-DLGAP5;gene-DTL;gene-E2F2;gene-E2F8;gene-EDAR;gene-EFNA3;gene-ELF3;gene-ELL3;gene-EPHB3;gene-EPM2AIP1;gen…	ACACB;AGR2;AKR1C3;ARID2;ARID4A;ARRB1;ATG10;ATP2A3;ATP7A;AUTS2;BARD1;BCL9;BOK;CASP10;CCNA2;CD177;CDKN1B;CEBPA;CEBPB-AS1;CENPE;CHTF8;CRYZL2P-SEC16B;DAPK1;DBP;DENND1B;DLGAP5;DTL;E2F2;E2F8;EDAR;EFNA3;ELF3;ELL3;EPHB3;EPM2AIP1;ERBB2;ERBB3;EXOSC6;EZH2;FFAR4;FGFR3;FLOT1;FOXA2;FOXD2;FOXJ1;FZD2;FZD5;GCLC;GJC2;GRHL2;GRHL3;H2AX;HEYL;HFE;HMGB2;HOXA-AS3;HOXA2;HOXB3;HOXC11;HSPA1A;HSPA1A;HSPA1A;HSPA1B;HSPA1B;HSP…
7	GO:2001240	BP	negative regulation of extrinsic apoptotic signaling pathway in absence of ligand	7/ 721	46/ 33331	0.15217391304348	5.5332006588811E-5	0.0059614083535291	gene-HSPA1A-2;gene-HSPA1A-4;gene-HSPA1A-5;gene-HSPA1B-2;gene-HSPA1B-4;gene-HSPA1B-5;gene-STRADB	HSPA1A;HSPA1A;HSPA1A;HSPA1B;HSPA1B;HSPA1B;STRADB
7	GO:1901099	BP	negative regulation of signal transduction in absence of ligand	7/ 721	46/ 33331	0.15217391304348	5.5332006588811E-5	0.0059614083535291	gene-HSPA1A-2;gene-HSPA1A-4;gene-HSPA1A-5;gene-HSPA1B-2;gene-HSPA1B-4;gene-HSPA1B-5;gene-STRADB	HSPA1A;HSPA1A;HSPA1A;HSPA1B;HSPA1B;HSPA1B;STRADB
13	GO:0006690	BP	icosanoid metabolic process	13/ 721	162/ 33331	0.080246913580247	5.5410140283358E-5	0.0059614083535291	gene-AKR1C3;gene-ALOX15;gene-ATP6V1B1;gene-CYP4F11;gene-CYP4F12;gene-CYP4F3;gene-DAGLA;gene-FAAH;gene-HPGD;gene-PLA2G3;gene-PLA2G4F;gene-PRXL2B;gene-PRXL2B-2	AKR1C3;ALOX15;ATP6V1B1;CYP4F11;CYP4F12;CYP4F3;DAGLA;FAAH;HPGD;PLA2G3;PLA2G4F;PRXL2B;PRXL2B-2
18	GO:0062197	BP	cellular response to chemical stress	18/ 721	285/ 33331	0.063157894736842	5.6795577213888E-5	0.0060664710311115	gene-AKR1C3;gene-AQP5;gene-DAPK1;gene-EZH2;gene-HSPA1A-2;gene-HSPA1A-4;gene-HSPA1A-5;gene-HSPA1B-2;gene-HSPA1B-4;gene-HSPA1B-5;gene-MAP3K5;gene-MGAT3;gene-MYB;gene-RIPK3;gene-RIPK3-2;gene-SMPD3;gene-TREX1;gene-ZNF580	AKR1C3;AQP5;DAPK1;EZH2;HSPA1A;HSPA1A;HSPA1A;HSPA1B;HSPA1B;HSPA1B;MAP3K5;MGAT3;MYB;RIPK3;RIPK3-2;SMPD3;TREX1;ZNF580
11	GO:0007088	BP	regulation of mitotic nuclear division	11/ 721	119/ 33331	0.092436974789916	5.7203875823777E-5	0.0060664710311115	gene-BUB1;gene-CDC25C;gene-CENPF;gene-DLGAP5;gene-ESPL1;gene-ESPL1-2;gene-FBXO43;gene-HOXA13;gene-MKI67;gene-PLK1;gene-SMPD3	BUB1;CDC25C;CENPF;DLGAP5;ESPL1;ESPL1-2;FBXO43;HOXA13;MKI67;PLK1;SMPD3
8	GO:0045604	BP	regulation of epidermal cell differentiation	8/ 721	63/ 33331	0.12698412698413	6.2570864423278E-5	0.0065885788942723	gene-ESRP1;gene-EZH2;gene-GRHL2;gene-HOXA-AS3;gene-MACROH2A2;gene-OVOL2;gene-PTCH1;gene-SULT2B1	ESRP1;EZH2;GRHL2;HOXA-AS3;MACROH2A2;OVOL2;PTCH1;SULT2B1
46	GO:1902533	BP	positive regulation of intracellular signal transduction	46/ 721	1136/ 33331	0.040492957746479	6.3638004356889E-5	0.0066537566949769	gene-AKR1C3;gene-ALOX15;gene-ARRB1;gene-AUTS2;gene-BMF;gene-BOK;gene-CASP10;gene-CAVIN3;gene-CXXC5;gene-DENND2B;gene-EDAR;gene-ERBB2;gene-ERBB3;gene-EZH2;gene-FAM110C;gene-FFAR4;gene-FGFR3;gene-FZD5;gene-GCNT2;gene-GLIPR2;gene-GPR20;gene-GPR20-2;gene-GPR20-3;gene-HEXIM1;gene-HSPA1A-2;gene-HSPA1A-4;gene-HSPA1A-5;gene-HSPA1B-2;gene-HSPA1B-4;gene-HSPA1B-5;gene-IL20RA;gene-ITPKB;gene-MAP3K3;gene-MAP3…	AKR1C3;ALOX15;ARRB1;AUTS2;BMF;BOK;CASP10;CAVIN3;CXXC5;DENND2B;EDAR;ERBB2;ERBB3;EZH2;FAM110C;FFAR4;FGFR3;FZD5;GCNT2;GLIPR2;GPR20;GPR20-2;GPR20-3;HEXIM1;HSPA1A;HSPA1A;HSPA1A;HSPA1B;HSPA1B;HSPA1B;IL20RA;ITPKB;MAP3K3;MAP3K5;NOD1;NPR2;PIK3CG;PRKD2;RIPK3;RIPK3-2;SLC9A3R1;SOX2;TLR6;TRIM38;TRIM6;WNT16
5	GO:0009111	BP	vitamin catabolic process	5/ 721	21/ 33331	0.23809523809524	7.128771351687E-5	0.0072993702247239	gene-CBR3;gene-CYP2W1;gene-CYP4F11;gene-CYP4F12;gene-CYP4F3	CBR3;CYP2W1;CYP4F11;CYP4F12;CYP4F3
5	GO:0007221	BP	positive regulation of transcription of Notch receptor target	5/ 721	21/ 33331	0.23809523809524	7.128771351687E-5	0.0072993702247239	gene-DLGAP5;gene-HEYL;gene-MAML2;gene-MAML3;gene-NOTCH3	DLGAP5;HEYL;MAML2;MAML3;NOTCH3
23	GO:0006979	BP	response to oxidative stress	23/ 721	429/ 33331	0.053613053613054	7.3254075461679E-5	0.0074493373861612	gene-AKR1C3;gene-DAPK1;gene-EZH2;gene-GCLC;gene-HSPA1A-2;gene-HSPA1A-4;gene-HSPA1A-5;gene-HSPA1B-2;gene-HSPA1B-4;gene-HSPA1B-5;gene-IDH1;gene-MAP3K5;gene-MGAT3;gene-MYB;gene-PXDN;gene-RGS14;gene-RIPK3;gene-RIPK3-2;gene-SMPD3;gene-SP1;gene-TLDC2;gene-TREX1;gene-ZNF580	AKR1C3;DAPK1;EZH2;GCLC;HSPA1A;HSPA1A;HSPA1A;HSPA1B;HSPA1B;HSPA1B;IDH1;MAP3K5;MGAT3;MYB;PXDN;RGS14;RIPK3;RIPK3-2;SMPD3;SP1;TLDC2;TREX1;ZNF580
25	GO:0051276	BP	chromosome organization	25/ 721	477/ 33331	0.052410901467505	7.9532475727044E-5	0.0080327800484314	gene-BUB1;gene-CDCA8;gene-CENPC;gene-CENPE;gene-CENPF;gene-CENPI;gene-CHTF8;gene-DLGAP5;gene-EHMT2;gene-ERN2;gene-ESPL1;gene-ESPL1-2;gene-H1-10;gene-HMGB2;gene-KIFC1;gene-MCM6;gene-PIF1;gene-PLK1;gene-POLA1;gene-RMI2;gene-RTEL1;gene-SGO2;gene-SPAG5;gene-TOP2A;gene-TREX1	BUB1;CDCA8;CENPC;CENPE;CENPF;CENPI;CHTF8;DLGAP5;EHMT2;ERN2;ESPL1;ESPL1-2;H1-10;HMGB2;KIFC1;MCM6;PIF1;PLK1;POLA1;RMI2;RTEL1;SGO2;SPAG5;TOP2A;TREX1
3	GO:0047017	MF	prostaglandin-F synthase activity	3/ 721	4/ 33331	0.75	3.9671282799347E-5	0.0085185063610961	gene-AKR1C3;gene-PRXL2B;gene-PRXL2B-2	AKR1C3;PRXL2B;PRXL2B-2
688	GO:0110165	CC	cellular anatomical entity	688/ 721	30466/ 33331	0.022582551040504	3.787009815595E-5	0.0085349014436895	gene-AAAS-2;gene-ABCB4;gene-ABHD15;gene-ABO;gene-ABR;gene-ABR-3;gene-ACACB;gene-ACOX2;gene-ACP6;gene-ACSS1;gene-ACSS2;gene-ADGRF1;gene-ADH1C;gene-ADORA1;gene-AGFG2;gene-AGR2;gene-AKAP5;gene-AKR1C3;gene-ALDH5A1;gene-ALOX15;gene-ALPG;gene-ALPP;gene-ANK1;gene-ANKMY2;gene-ANKRD22;gene-ANXA2R-OT1;gene-ANXA9;gene-AQP2;gene-AQP5;gene-AQP5-AS1;gene-ARHGAP32;gene-ARHGEF39;gene-ARID2;gene-ARID4A;gene-ARL17…	AAAS;ABCB4;ABHD15;ABO;ABR;ABR-3;ACACB;ACOX2;ACP6;ACSS1;ACSS2;ADGRF1;ADH1C;ADORA1;AGFG2;AGR2;AKAP5;AKR1C3;ALDH5A1;ALOX15;ALPG;ALPP;ANK1;ANKMY2;ANKRD22;ANXA2R-OT1;ANXA9;AQP2;AQP5;AQP5-AS1;ARHGAP32;ARHGEF39;ARID2;ARID4A;ARL17A;ARPIN;ARRB1;ARVCF;ASF1A;ASF1B;ASF1B-2;ASIC1;ASPM;ATG10;ATP2A3;ATP6V1B1;ATP7A;AUTS2;BAIAP2-DT;BARD1;BCAN;BCL9;BDH1;BHLHE41;BICDL2;BMF;BOK;BSPRY;BUB1;C10orf95-AS1;C11orf21;C11or…
20	GO:0005819	CC	spindle	20/ 721	330/ 33331	0.060606060606061	4.0195768180642E-5	0.0085349014436895	gene-AAAS-2;gene-ASPM;gene-CDCA8;gene-CENPF;gene-ESPL1;gene-ESPL1-2;gene-KIF11;gene-KIF15;gene-KIF15-2;gene-KIF20A;gene-KIF2C;gene-KIFC1;gene-PSRC1;gene-RACGAP1;gene-RGS14;gene-SAC3D1;gene-SKA1-2;gene-SPAG5;gene-TACC3;gene-TPX2	AAAS;ASPM;CDCA8;CENPF;ESPL1;ESPL1-2;KIF11;KIF15;KIF15-2;KIF20A;KIF2C;KIFC1;PSRC1;RACGAP1;RGS14;SAC3D1;SKA1;SPAG5;TACC3;TPX2
27	GO:0051090	BP	regulation of DNA-binding transcription factor activity	27/ 721	551/ 33331	0.049001814882033	8.8193842999675E-5	0.0088473918041633	gene-ADGRF1;gene-ARRB1;gene-EZH2;gene-FLOT1-8;gene-FOXA2;gene-FOXJ1;gene-FZD2;gene-HEYL;gene-HSPA1A-2;gene-HSPA1A-4;gene-HSPA1A-5;gene-HSPA1B-2;gene-HSPA1B-4;gene-HSPA1B-5;gene-LPAR5;gene-NOD1;gene-NWD1;gene-PKD1-AS1;gene-PRKD2;gene-PTCH1;gene-RIPK3;gene-RIPK3-2;gene-RIPK4;gene-TLR6;gene-TRIM38;gene-TRIM6;gene-ZNF714	ADGRF1;ARRB1;EZH2;FLOT1;FOXA2;FOXJ1;FZD2;HEYL;HSPA1A;HSPA1A;HSPA1A;HSPA1B;HSPA1B;HSPA1B;LPAR5;NOD1;NWD1;PKD1-AS1;PRKD2;PTCH1;RIPK3;RIPK3-2;RIPK4;TLR6;TRIM38;TRIM6;ZNF714
13	GO:0048871	BP	multicellular organismal homeostasis	13/ 721	170/ 33331	0.076470588235294	9.0760487517329E-5	0.0090437648199313	gene-ACACB;gene-AQP2;gene-AQP5-AS1;gene-ATP6V1B1;gene-CYP4F11;gene-CYP4F12;gene-GRHL3;gene-HFE;gene-NAPEPLD-2;gene-NTSR1;gene-PRKAR2B;gene-TMEM79;gene-TNS2	ACACB;AQP2;AQP5-AS1;ATP6V1B1;CYP4F11;CYP4F12;GRHL3;HFE;NAPEPLD;NTSR1;PRKAR2B;TMEM79;TNS2
4	GO:0006335	BP	DNA replication-dependent nucleosome assembly	4/ 721	12/ 33331	0.33333333333333	9.3593078398046E-5	0.0090821989214103	gene-ASF1A;gene-ASF1B;gene-ASF1B-2;gene-CHAF1B	ASF1A;ASF1B;ASF1B-2;CHAF1B
4	GO:0045143	BP	homologous chromosome segregation	4/ 721	12/ 33331	0.33333333333333	9.3593078398046E-5	0.0090821989214103	gene-ESPL1;gene-ESPL1-2;gene-PLK1;gene-SGO2	ESPL1;ESPL1-2;PLK1;SGO2
4	GO:0032488	BP	Cdc42 protein signal transduction	4/ 721	12/ 33331	0.33333333333333	9.3593078398046E-5	0.0090821989214103	gene-NTN1;gene-RHOU;gene-RHOU-2;gene-RHOV	NTN1;RHOU;RHOU-2;RHOV
4	GO:0034723	BP	DNA replication-dependent nucleosome organization	4/ 721	12/ 33331	0.33333333333333	9.3593078398046E-5	0.0090821989214103	gene-ASF1A;gene-ASF1B;gene-ASF1B-2;gene-CHAF1B	ASF1A;ASF1B;ASF1B-2;CHAF1B
6	GO:0042026	BP	protein refolding	6/ 721	35/ 33331	0.17142857142857	9.5387546955785E-5	0.0091962266860554	gene-HSPA1A-2;gene-HSPA1A-4;gene-HSPA1A-5;gene-HSPA1B-2;gene-HSPA1B-4;gene-HSPA1B-5	HSPA1A;HSPA1A;HSPA1A;HSPA1B;HSPA1B;HSPA1B
23	GO:0006066	BP	alcohol metabolic process	23/ 721	437/ 33331	0.052631578947368	9.6481859228586E-5	0.0092417171868826	gene-ACSS1;gene-ACSS2;gene-ADH1C;gene-AKR1C3;gene-CEBPA;gene-COQ3;gene-DEGS2;gene-DHRS3;gene-IDH1;gene-ITPKA;gene-ITPKB;gene-LBR;gene-LDLRAP1;gene-LIPE;gene-LOC729654;gene-LSS;gene-LSS-2;gene-MVK;gene-NAPEPLD-2;gene-NTSR1;gene-PLCH1;gene-SPTLC3;gene-SULT2B1	ACSS1;ACSS2;ADH1C;AKR1C3;CEBPA;COQ3;DEGS2;DHRS3;IDH1;ITPKA;ITPKB;LBR;LDLRAP1;LIPE;LOC729654;LSS;LSS-2;MVK;NAPEPLD;NTSR1;PLCH1;SPTLC3;SULT2B1
14	GO:2000045	BP	regulation of G1/S transition of mitotic cell cycle	14/ 721	197/ 33331	0.071065989847716	0.0001084806034788	0.010324432819553	gene-CDC25C;gene-CDKN1B;gene-CDKN2C;gene-CTDSP1;gene-CTDSP2;gene-E2F8;gene-EZH2;gene-GJC2;gene-GTSE1;gene-KANK2;gene-LOC102724525;gene-LOC124905536;gene-PKD1-AS1;gene-SLFN11	CDC25C;CDKN1B;CDKN2C;CTDSP1;CTDSP2;E2F8;EZH2;GJC2;GTSE1;KANK2;LOC102724525;LOC124905536;PKD1-AS1;SLFN11
71	GO:0035556	BP	intracellular signal transduction	71/ 721	2052/ 33331	0.034600389863548	0.0001108082145048	0.010478787011167	gene-ABR;gene-ABR-3;gene-ARHGAP32;gene-ATP2A3;gene-BOK;gene-BUB1;gene-CAPS-2;gene-CCNA2;gene-CDC25C;gene-CDKN1B;gene-CEBPB-AS1;gene-CENPF;gene-CHN2;gene-CHRM3;gene-CILK1;gene-DAPK1;gene-DTL;gene-DUSP5P1-2;gene-E2F2;gene-E2F8;gene-EPS8L1-4;gene-ERBB2;gene-ERBB3;gene-ERN2;gene-FGFR3;gene-FLOT1-8;gene-FNTB;gene-GTSE1;gene-GUCY1B2;gene-H2AX;gene-ING4;gene-ITPKB;gene-KNDC1;gene-LOC100129034;gene-MAP2K…	ABR;ABR-3;ARHGAP32;ATP2A3;BOK;BUB1;CAPS;CCNA2;CDC25C;CDKN1B;CEBPB-AS1;CENPF;CHN2;CHRM3;CILK1;DAPK1;DTL;DUSP5P1;E2F2;E2F8;EPS8L1;ERBB2;ERBB3;ERN2;FGFR3;FLOT1;FNTB;GTSE1;GUCY1B2;H2AX;ING4;ITPKB;KNDC1;LOC100129034;MAP2K6;MAP3K3;MAP3K5;MDC1;NOD1;NPR2;NRTN;NTN1;ORC1;PIK3C2B;PIK3CG;PLCH1;PLK1;PPP1R1B;PPP1R9A;PRKAR2B;PRKD2;PRODH;PRR15-DT;RAB15;RAB40C;RAC3;RACGAP1;RASAL1;RGS14;RHOU;RHOU-2;RHOV;RIPK3;RIPK…
127	GO:0010604	BP	positive regulation of macromolecule metabolic process	127/ 721	4228/ 33331	0.03003784295175	0.0001147737651551	0.010785101843404	gene-AGR2;gene-ARID2;gene-ARID4A;gene-ARRB1;gene-ATG10;gene-ATP2A3;gene-AUTS2;gene-BARD1;gene-BCL9;gene-BOK;gene-CASP10;gene-CCNA2;gene-CDKN1B;gene-CEBPA;gene-CEBPB-AS1;gene-CENPE;gene-CHTF8;gene-CRYZL2P-SEC16B;gene-DAPK1;gene-DBP;gene-DENND1B;gene-DLGAP5;gene-DTL;gene-E2F2;gene-E2F8;gene-EDAR;gene-EFNA3;gene-ELF3;gene-ELL3;gene-EPM2AIP1;gene-ERBB2;gene-ERBB3;gene-EXOSC6;gene-EZH2;gene-FGFR3;gene…	AGR2;ARID2;ARID4A;ARRB1;ATG10;ATP2A3;AUTS2;BARD1;BCL9;BOK;CASP10;CCNA2;CDKN1B;CEBPA;CEBPB-AS1;CENPE;CHTF8;CRYZL2P-SEC16B;DAPK1;DBP;DENND1B;DLGAP5;DTL;E2F2;E2F8;EDAR;EFNA3;ELF3;ELL3;EPM2AIP1;ERBB2;ERBB3;EXOSC6;EZH2;FGFR3;FLOT1;FOXA2;FOXD2;FOXJ1;FZD2;FZD5;GCLC;GJC2;GRHL2;GRHL3;H2AX;HEYL;HFE;HMGB2;HOXA-AS3;HOXA2;HOXB3;HOXC11;HSPA1A;HSPA1A;HSPA1A;HSPA1B;HSPA1B;HSPA1B;IFNE;INHBB;IRF2;IRF2BPL;IRF5;KNDC…
268	GO:0005515	MF	protein binding	268/ 721	10066/ 33331	0.026624279753626	5.6644630090245E-5	0.011149551356096	gene-ACACB;gene-ACOX2;gene-ADORA1;gene-AGR2;gene-AKAP5;gene-ALDH5A1;gene-ANK1;gene-ANKMY2;gene-ANXA9;gene-AQP5;gene-ARRB1;gene-ARVCF;gene-ASF1A;gene-ASF1B;gene-ASF1B-2;gene-ASPM;gene-ATP2A3;gene-ATP7A;gene-BARD1;gene-BCL9;gene-BHLHE41;gene-BICDL2;gene-BOK;gene-C10orf95-AS1;gene-C16orf89;gene-CACNG4;gene-CASKIN1;gene-CASP10;gene-CAVIN3;gene-CBX2;gene-CBY2;gene-CCDC187;gene-CCNA2;gene-CD177;gene-CD…	ACACB;ACOX2;ADORA1;AGR2;AKAP5;ALDH5A1;ANK1;ANKMY2;ANXA9;AQP5;ARRB1;ARVCF;ASF1A;ASF1B;ASF1B-2;ASPM;ATP2A3;ATP7A;BARD1;BCL9;BHLHE41;BICDL2;BOK;C10orf95-AS1;C16orf89;CACNG4;CASKIN1;CASP10;CAVIN3;CBX2;CBY2;CCDC187;CCNA2;CD177;CDC25C;CDKN1B;CDKN2C;CEBPA;CEBPB-AS1;CENPC;CENPE;CENPF;CEP250;CGN;CHAF1B;CLDN9;CNTRL;COL18A1;CSPG5;CXXC5;DAPK1;DENND1B;DLGAP5;DLK2;DMBX1;DMRTA1;DNASE1;DSCAML1;DUSP5P1;E2F2;E2F8;…
201	GO:0071840	BP	cellular component organization or biogenesis	201/ 721	7282/ 33331	0.0276023070585	0.0001252154364401	0.011692286697022	gene-AAAS-2;gene-ABCB4;gene-ACACB;gene-ADGRF1;gene-ALOX15;gene-ANK1;gene-AQP2;gene-AQP5;gene-AQP5-AS1;gene-ARID2;gene-ARPIN;gene-ARRB1;gene-ARVCF;gene-ASF1A;gene-ASF1B;gene-ASF1B-2;gene-ASIC1;gene-ASPM;gene-AUTS2;gene-BCAN;gene-BCL9;gene-BMF;gene-BOK;gene-BUB1;gene-C10orf95-AS1;gene-CAVIN3;gene-CBX2;gene-CCDC187;gene-CD177;gene-CDCA8;gene-CEBPA;gene-CELSR2;gene-CENPC;gene-CENPE;gene-CENPF;gene-CE…	AAAS;ABCB4;ACACB;ADGRF1;ALOX15;ANK1;AQP2;AQP5;AQP5-AS1;ARID2;ARPIN;ARRB1;ARVCF;ASF1A;ASF1B;ASF1B-2;ASIC1;ASPM;AUTS2;BCAN;BCL9;BMF;BOK;BUB1;C10orf95-AS1;CAVIN3;CBX2;CCDC187;CD177;CDCA8;CEBPA;CELSR2;CENPC;CENPE;CENPF;CENPI;CENPM;CEP250;CGNL1;CHAF1B;CHTF8;CILK1;CLDN9;COL18A1;CROCCP3;CRYZL2P-SEC16B;CSPG5;DLGAP5;DSCAML1;EHMT2;ELF3;EPHB3;ERBB2;ERN2;ESPL1;ESPL1-2;EVPL;EZH2;FIGN;FLOT1;FOXA2;FOXJ1;FZD2;FZ…
64	GO:0009967	BP	positive regulation of signal transduction	64/ 721	1817/ 33331	0.035222894881673	0.0001269323289012	0.011778526794977	gene-AGR2;gene-AKR1C3;gene-ALOX15;gene-ARRB1;gene-ASPM;gene-AUTS2;gene-BMF;gene-BOK;gene-CASP10;gene-CAVIN3;gene-CXXC5;gene-DENND2B;gene-EDAR;gene-ELF3;gene-ERBB2;gene-ERBB3;gene-EZH2;gene-FAM110C;gene-FFAR4;gene-FGFR3;gene-FLOT1-8;gene-FZD5;gene-GCNT2;gene-GLIPR2;gene-GPR20;gene-GPR20-2;gene-GPR20-3;gene-HEXIM1;gene-HFE;gene-HSPA1A-2;gene-HSPA1A-4;gene-HSPA1A-5;gene-HSPA1B-2;gene-HSPA1B-4;gene-H…	AGR2;AKR1C3;ALOX15;ARRB1;ASPM;AUTS2;BMF;BOK;CASP10;CAVIN3;CXXC5;DENND2B;EDAR;ELF3;ERBB2;ERBB3;EZH2;FAM110C;FFAR4;FGFR3;FLOT1;FZD5;GCNT2;GLIPR2;GPR20;GPR20-2;GPR20-3;HEXIM1;HFE;HSPA1A;HSPA1A;HSPA1A;HSPA1B;HSPA1B;HSPA1B;IL20RA;INHBB;ITPKB;LBX2;LBX2-AS1;LFNG;LGR6;LOC100129034;MAML2;MAML3;MAP3K3;MAP3K5;NOD1;NPR2;PIK3CG;PRKD2;RIPK3;RIPK3-2;SHANK2;SLC9A3R1;SOX2;TGFBR3;TLR1;TLR5;TLR6;TRIM38;TRIM6;WNT16;…
4	GO:0045683	BP	negative regulation of epidermis development	4/ 721	13/ 33331	0.30769230769231	0.0001328765139968	0.011956470323102	gene-EZH2;gene-GRHL2;gene-HOXA-AS3;gene-OVOL2	EZH2;GRHL2;HOXA-AS3;OVOL2
4	GO:0000727	BP	double-strand break repair via break-induced replication	4/ 721	13/ 33331	0.30769230769231	0.0001328765139968	0.011956470323102	gene-GINS2;gene-MCM3;gene-MCM5;gene-MCM6	GINS2;MCM3;MCM5;MCM6
4	GO:0045605	BP	negative regulation of epidermal cell differentiation	4/ 721	13/ 33331	0.30769230769231	0.0001328765139968	0.011956470323102	gene-EZH2;gene-GRHL2;gene-HOXA-AS3;gene-OVOL2	EZH2;GRHL2;HOXA-AS3;OVOL2
4	GO:0042373	BP	vitamin K metabolic process	4/ 721	13/ 33331	0.30769230769231	0.0001328765139968	0.011956470323102	gene-CBR3;gene-CYP4F11;gene-CYP4F12;gene-CYP4F3	CBR3;CYP4F11;CYP4F12;CYP4F3
9	GO:0033045	BP	regulation of sister chromatid segregation	9/ 721	89/ 33331	0.10112359550562	0.0001343030553085	0.01196972583339	gene-BUB1;gene-CENPE;gene-CENPF;gene-DLGAP5;gene-ESPL1;gene-ESPL1-2;gene-PLK1;gene-RMI2;gene-TACC3	BUB1;CENPE;CENPF;DLGAP5;ESPL1;ESPL1-2;PLK1;RMI2;TACC3
21	GO:0045930	BP	negative regulation of mitotic cell cycle	21/ 721	389/ 33331	0.053984575835476	0.0001350105441077	0.01196972583339	gene-BUB1;gene-CDC25C;gene-CDKN1B;gene-CDKN2C;gene-CENPF;gene-CTDSP1;gene-CTDSP2;gene-DTL;gene-E2F8;gene-EZH2;gene-GJC2;gene-GTSE1;gene-KANK2;gene-LOC100129034;gene-LOC102724525;gene-LOC124905536;gene-MDC1-8;gene-ORC1;gene-PLK1;gene-SLC9A3R1;gene-SLFN11	BUB1;CDC25C;CDKN1B;CDKN2C;CENPF;CTDSP1;CTDSP2;DTL;E2F8;EZH2;GJC2;GTSE1;KANK2;LOC100129034;LOC102724525;LOC124905536;MDC1;ORC1;PLK1;SLC9A3R1;SLFN11
28	GO:0009887	BP	animal organ morphogenesis	28/ 721	589/ 33331	0.047538200339559	0.0001354424422448	0.01196972583339	gene-AQP5;gene-ARID2;gene-COL18A1-2;gene-DHRS3;gene-DSCAML1;gene-EDAR;gene-FGFR3;gene-FZD5;gene-GRHL2;gene-HOXA-AS3;gene-HOXB3;gene-HOXB5;gene-HOXC11;gene-LFNG;gene-LOC124903459;gene-NTN1;gene-OVOL2;gene-PAX5;gene-PTCH1;gene-RUNX2;gene-SHANK2;gene-SLC9A3R1;gene-SMPD3;gene-TGFBR3;gene-TMEM176B;gene-TREX1;gene-WNT10A;gene-WNT6	AQP5;ARID2;COL18A1;DHRS3;DSCAML1;EDAR;FGFR3;FZD5;GRHL2;HOXA-AS3;HOXB3;HOXB5;HOXC11;LFNG;LOC124903459;NTN1;OVOL2;PAX5;PTCH1;RUNX2;SHANK2;SLC9A3R1;SMPD3;TGFBR3;TMEM176B;TREX1;WNT10A;WNT6
4	GO:0071162	CC	CMG complex	4/ 721	11/ 33331	0.36363636363636	6.348254551545E-5	0.012131514448002	gene-GINS2;gene-MCM3;gene-MCM5;gene-MCM6	GINS2;MCM3;MCM5;MCM6
7	GO:1901661	BP	quinone metabolic process	7/ 721	53/ 33331	0.13207547169811	0.0001398106190863	0.012282652435356	gene-AKR1C3;gene-CBR3;gene-COQ3;gene-COQ8A;gene-CYP4F11;gene-CYP4F12;gene-CYP4F3	AKR1C3;CBR3;COQ3;COQ8A;CYP4F11;CYP4F12;CYP4F3
14	GO:0000278	BP	mitotic cell cycle	14/ 721	202/ 33331	0.069306930693069	0.0001413194936084	0.012341213244524	gene-ASPM;gene-CENPC;gene-CENPE;gene-CENPF;gene-CEP250;gene-E2F8;gene-KIF11;gene-KIF15;gene-KIF15-2;gene-MYB;gene-PLK1;gene-RGS14;gene-SKA1-2;gene-TPX2	ASPM;CENPC;CENPE;CENPF;CEP250;E2F8;KIF11;KIF15;KIF15-2;MYB;PLK1;RGS14;SKA1;TPX2
26	GO:0010948	BP	negative regulation of cell cycle process	26/ 721	537/ 33331	0.048417132216015	0.0001421396554733	0.012341213244524	gene-BUB1;gene-CDC25C;gene-CDKN1B;gene-CDKN2C;gene-CENPF;gene-CTDSP1;gene-CTDSP2;gene-DTL;gene-E2F8;gene-ESPL1;gene-ESPL1-2;gene-EZH2;gene-FBXO43;gene-GJC2;gene-GTSE1;gene-H2AX;gene-KANK2;gene-LOC100129034;gene-LOC102724525;gene-LOC124905536;gene-MDC1-8;gene-ORC1;gene-PLK1;gene-SLFN11;gene-SUSD2;gene-TREX1	BUB1;CDC25C;CDKN1B;CDKN2C;CENPF;CTDSP1;CTDSP2;DTL;E2F8;ESPL1;ESPL1-2;EZH2;FBXO43;GJC2;GTSE1;H2AX;KANK2;LOC100129034;LOC102724525;LOC124905536;MDC1;ORC1;PLK1;SLFN11;SUSD2;TREX1
72	GO:0009891	BP	positive regulation of biosynthetic process	72/ 721	2120/ 33331	0.033962264150943	0.0001472494900731	0.012710541739048	gene-ARID4A;gene-ARRB1;gene-ATP7A;gene-AUTS2;gene-BCL9;gene-CCNA2;gene-CEBPA;gene-CEBPB-AS1;gene-CHTF8;gene-DBP;gene-DLGAP5;gene-E2F2;gene-E2F8;gene-ELF3;gene-ELL3;gene-EPM2AIP1;gene-ERBB2;gene-FOXA2;gene-FOXD2;gene-FOXJ1;gene-FZD2;gene-FZD5;gene-GRHL2;gene-GRHL3;gene-HEYL;gene-HMGB2;gene-HOXA-AS3;gene-HOXA2;gene-HOXB3;gene-HOXC11;gene-IRF2;gene-IRF2BPL;gene-IRF5;gene-MAML2;gene-MAML3;gene-MAP2K6…	ARID4A;ARRB1;ATP7A;AUTS2;BCL9;CCNA2;CEBPA;CEBPB-AS1;CHTF8;DBP;DLGAP5;E2F2;E2F8;ELF3;ELL3;EPM2AIP1;ERBB2;FOXA2;FOXD2;FOXJ1;FZD2;FZD5;GRHL2;GRHL3;HEYL;HMGB2;HOXA-AS3;HOXA2;HOXB3;HOXC11;IRF2;IRF2BPL;IRF5;MAML2;MAML3;MAP2K6;MAP3K5;MEOX1;MYB;NAT14;NCOA2;NFIA;NOTCH3;NR2F1;NTSR1;OTX1;PKD1-AS1;PLA2G3;PRKD2;PSRC1;PTCH1;RGMA;RUNX2;SIRT3;SMARCA2;SMARCC2;SMPD3;SOX2;SP1;SPP1;SSBP2;TET1;TFEB;TLR5;TLR6;TOP2A;TP…
12	GO:0042826	MF	histone deacetylase binding	12/ 721	143/ 33331	0.083916083916084	6.8997313406796E-5	0.013037732341348	gene-BHLHE41;gene-CEBPB-AS1;gene-HSPA1A-2;gene-HSPA1A-4;gene-HSPA1A-5;gene-HSPA1B-2;gene-HSPA1B-4;gene-HSPA1B-5;gene-KCTD21-AS1;gene-SP1;gene-TOP2A;gene-ZBTB7B	BHLHE41;CEBPB-AS1;HSPA1A;HSPA1A;HSPA1A;HSPA1B;HSPA1B;HSPA1B;KCTD21-AS1;SP1;TOP2A;ZBTB7B
10	GO:2001237	BP	negative regulation of extrinsic apoptotic signaling pathway	10/ 721	111/ 33331	0.09009009009009	0.0001527032592316	0.013105117282155	gene-GCLC;gene-HMGB2;gene-HSPA1A-2;gene-HSPA1A-4;gene-HSPA1A-5;gene-HSPA1B-2;gene-HSPA1B-4;gene-HSPA1B-5;gene-PELI3;gene-STRADB	GCLC;HMGB2;HSPA1A;HSPA1A;HSPA1A;HSPA1B;HSPA1B;HSPA1B;PELI3;STRADB
7	GO:2001239	BP	regulation of extrinsic apoptotic signaling pathway in absence of ligand	7/ 721	54/ 33331	0.12962962962963	0.0001576636783814	0.013453061108793	gene-HSPA1A-2;gene-HSPA1A-4;gene-HSPA1A-5;gene-HSPA1B-2;gene-HSPA1B-4;gene-HSPA1B-5;gene-STRADB	HSPA1A;HSPA1A;HSPA1A;HSPA1B;HSPA1B;HSPA1B;STRADB
71	GO:0044093	BP	positive regulation of molecular function	71/ 721	2079/ 33331	0.034151034151034	0.0001683607380821	0.014202567490369	gene-ABR;gene-ABR-3;gene-ADGRF1;gene-AGFG2;gene-AKAP5;gene-ARRB1;gene-ATP2A3;gene-ATP7A;gene-BOK;gene-CACNG4;gene-CASP10;gene-CENPE;gene-CHN2;gene-CHTF8;gene-DAPK1;gene-DENND1B;gene-EFNA3;gene-EPHB3;gene-EPM2AIP1;gene-ERBB2;gene-ERBB3;gene-EZH2;gene-FGFR3;gene-FLOT1-8;gene-FOXJ1;gene-FZD2;gene-FZD5;gene-GRHL2;gene-GRHL3;gene-GRTP1;gene-HFE;gene-HMGB2;gene-HSPA1A-2;gene-HSPA1A-4;gene-HSPA1A-5;gene…	ABR;ABR-3;ADGRF1;AGFG2;AKAP5;ARRB1;ATP2A3;ATP7A;BOK;CACNG4;CASP10;CENPE;CHN2;CHTF8;DAPK1;DENND1B;EFNA3;EPHB3;EPM2AIP1;ERBB2;ERBB3;EZH2;FGFR3;FLOT1;FOXJ1;FZD2;FZD5;GRHL2;GRHL3;GRTP1;HFE;HMGB2;HSPA1A;HSPA1A;HSPA1A;HSPA1B;HSPA1B;HSPA1B;LFNG;LPAR5;MAP3K5;NGEF;NOD1;NTSR1;PIK3CG;PKD1-AS1;PLK1;PPP1R9A;PRKAR2B;PRKD2;PRR15-DT;PSRC1;PYGO2;RACGAP1;RASAL1;RGMA;RGS14;RIPK3;RIPK3-2;RIPK4;SIRT3;SPON1;ST20;STRAD…
71	GO:0031328	BP	positive regulation of cellular biosynthetic process	71/ 721	2085/ 33331	0.034052757793765	0.0001727389233621	0.014408173006505	gene-ARID4A;gene-ARRB1;gene-ATP7A;gene-AUTS2;gene-BCL9;gene-CCNA2;gene-CEBPA;gene-CEBPB-AS1;gene-CHTF8;gene-DBP;gene-DLGAP5;gene-E2F2;gene-E2F8;gene-ELF3;gene-ELL3;gene-EPM2AIP1;gene-ERBB2;gene-FOXA2;gene-FOXD2;gene-FOXJ1;gene-FZD2;gene-FZD5;gene-GRHL2;gene-GRHL3;gene-HEYL;gene-HMGB2;gene-HOXA-AS3;gene-HOXA2;gene-HOXB3;gene-HOXC11;gene-IRF2;gene-IRF2BPL;gene-IRF5;gene-MAML2;gene-MAML3;gene-MAP3K5…	ARID4A;ARRB1;ATP7A;AUTS2;BCL9;CCNA2;CEBPA;CEBPB-AS1;CHTF8;DBP;DLGAP5;E2F2;E2F8;ELF3;ELL3;EPM2AIP1;ERBB2;FOXA2;FOXD2;FOXJ1;FZD2;FZD5;GRHL2;GRHL3;HEYL;HMGB2;HOXA-AS3;HOXA2;HOXB3;HOXC11;IRF2;IRF2BPL;IRF5;MAML2;MAML3;MAP3K5;MEOX1;MYB;NAT14;NCOA2;NFIA;NOTCH3;NR2F1;NTSR1;OTX1;PKD1-AS1;PLA2G3;PRKD2;PSRC1;PTCH1;RGMA;RUNX2;SIRT3;SMARCA2;SMARCC2;SMPD3;SOX2;SP1;SPP1;SSBP2;TET1;TFEB;TLR5;TLR6;TOP2A;TP73;UHRF…
7	GO:0045646	BP	regulation of erythrocyte differentiation	7/ 721	55/ 33331	0.12727272727273	0.0001773174276995	0.014707440497512	gene-HMGB2;gene-HSPA1A-2;gene-HSPA1A-4;gene-HSPA1A-5;gene-HSPA1B-2;gene-HSPA1B-4;gene-HSPA1B-5	HMGB2;HSPA1A;HSPA1A;HSPA1A;HSPA1B;HSPA1B;HSPA1B
105	GO:0051239	BP	regulation of multicellular organismal process	105/ 721	3396/ 33331	0.030918727915194	0.0001797843746378	0.014829214501382	gene-ACACB;gene-ADORA1;gene-ARRB1;gene-ASPM;gene-ATP2A3;gene-BHLHE41;gene-CACNG4;gene-CDKN1B;gene-CEBPB-AS1;gene-CHRM3;gene-CTDSP1;gene-DENND1B;gene-DHRS3;gene-E2F2;gene-EFNA3;gene-ELL3;gene-EPHB3;gene-ERBB2;gene-ERBB3;gene-ESRP1;gene-EVI2B;gene-EVI2B-2;gene-EXOSC6;gene-EZH2;gene-FFAR4;gene-FLOT1-8;gene-FOXA2;gene-FOXJ1;gene-FZD5;gene-GCNT2;gene-GJA5;gene-GJC2;gene-GLIPR2;gene-GRHL2;gene-HEYL;gen…	ACACB;ADORA1;ARRB1;ASPM;ATP2A3;BHLHE41;CACNG4;CDKN1B;CEBPB-AS1;CHRM3;CTDSP1;DENND1B;DHRS3;E2F2;EFNA3;ELL3;EPHB3;ERBB2;ERBB3;ESRP1;EVI2B;EVI2B-2;EXOSC6;EZH2;FFAR4;FLOT1;FOXA2;FOXJ1;FZD5;GCNT2;GJA5;GJC2;GLIPR2;GRHL2;HEYL;HFE;HMGB2;HOXA-AS3;HOXB3;HOXC11;HSPA1A;HSPA1A;HSPA1A;HSPA1B;HSPA1B;HSPA1B;IL20RA;INHBB;IRF5;ITPKA;ITPKB;L1CAM;LDLRAP1;LFNG;MACROH2A2;MAP2K6;MAP3K3;MARVELD3;MYB;MYLIP;NCMAP;NOD1;NPR…
39	GO:0040008	BP	regulation of growth	39/ 721	961/ 33331	0.040582726326743	0.000180807933523	0.014830325043762	gene-ACACB;gene-AGR2;gene-CDKN1B;gene-CDKN2C;gene-CSPG5;gene-ERBB2;gene-FBP1;gene-FGFR3;gene-FRK;gene-HSPA1A-2;gene-HSPA1A-4;gene-HSPA1A-5;gene-HSPA1B-2;gene-HSPA1B-4;gene-HSPA1B-5;gene-IGFBP2;gene-ING4;gene-KCTD21-AS1;gene-L1CAM;gene-LOC105378120;gene-LOC105379280;gene-LOC124905311;gene-LOC124905460;gene-LOC124905467;gene-LOC124905527;gene-LOC124905545;gene-LOC389831;gene-NTN1;gene-PSRC1;gene-PT…	ACACB;AGR2;CDKN1B;CDKN2C;CSPG5;ERBB2;FBP1;FGFR3;FRK;HSPA1A;HSPA1A;HSPA1A;HSPA1B;HSPA1B;HSPA1B;IGFBP2;ING4;KCTD21-AS1;L1CAM;LOC105378120;LOC105379280;LOC124905311;LOC124905460;LOC124905467;LOC124905527;LOC124905545;LOC389831;NTN1;PSRC1;PTCH1;RASAL1;RGMA;SEMA3E;SEMA4A;SMARCA2;SPP1;ST20;TGFBR3;TP73
102	GO:0006996	BP	organelle organization	102/ 721	3278/ 33331	0.031116534472239	0.0001817955922384	0.014830325043762	gene-AAAS-2;gene-ANK1;gene-ARRB1;gene-ASPM;gene-AUTS2;gene-BMF;gene-BOK;gene-BUB1;gene-C10orf95-AS1;gene-CAVIN3;gene-CCDC187;gene-CDCA8;gene-CEBPA;gene-CELSR2;gene-CENPC;gene-CENPE;gene-CENPF;gene-CENPI;gene-CENPM;gene-CEP250;gene-CHTF8;gene-CILK1;gene-CRYZL2P-SEC16B;gene-CSPG5;gene-DLGAP5;gene-EHMT2;gene-ERN2;gene-ESPL1;gene-ESPL1-2;gene-EVPL;gene-FIGN;gene-FOXJ1;gene-GAS2L3;gene-GCLC;gene-GOLGA…	AAAS;ANK1;ARRB1;ASPM;AUTS2;BMF;BOK;BUB1;C10orf95-AS1;CAVIN3;CCDC187;CDCA8;CEBPA;CELSR2;CENPC;CENPE;CENPF;CENPI;CENPM;CEP250;CHTF8;CILK1;CRYZL2P-SEC16B;CSPG5;DLGAP5;EHMT2;ERN2;ESPL1;ESPL1-2;EVPL;FIGN;FOXJ1;GAS2L3;GCLC;GOLGA8O;GOLGA8Q;GRB7;H1-10;HMGB2;ITPKA;KIAA0586;KIF11;KIF20A;KIF2C;KIFC1;KNL1;KRT13;KRT4;LDB3;LINC00431;LOC101927401;LOC105378248;LOC124905421;MAP1A;MCM6;MREG;MTX1;NSF;PARD3B;PIF1;PI…
15	GO:1902806	BP	regulation of cell cycle G1/S phase transition	15/ 721	233/ 33331	0.064377682403433	0.0001870354593504	0.01517440144796	gene-CDC25C;gene-CDKN1B;gene-CDKN2C;gene-CTDSP1;gene-CTDSP2;gene-E2F8;gene-EZH2;gene-GJC2;gene-GTSE1;gene-KANK2;gene-LOC102724525;gene-LOC124905536;gene-PKD1-AS1;gene-SLFN11;gene-SUSD2	CDC25C;CDKN1B;CDKN2C;CTDSP1;CTDSP2;E2F8;EZH2;GJC2;GTSE1;KANK2;LOC102724525;LOC124905536;PKD1-AS1;SLFN11;SUSD2
3	GO:0036101	BP	leukotriene B4 catabolic process	3/ 721	6/ 33331	0.5	0.000192008421162	0.015326607682757	gene-CYP4F11;gene-CYP4F12;gene-CYP4F3	CYP4F11;CYP4F12;CYP4F3
3	GO:0036100	BP	leukotriene catabolic process	3/ 721	6/ 33331	0.5	0.000192008421162	0.015326607682757	gene-CYP4F11;gene-CYP4F12;gene-CYP4F3	CYP4F11;CYP4F12;CYP4F3
3	GO:0042361	BP	menaquinone catabolic process	3/ 721	6/ 33331	0.5	0.000192008421162	0.015326607682757	gene-CYP4F11;gene-CYP4F12;gene-CYP4F3	CYP4F11;CYP4F12;CYP4F3
60	GO:0009653	BP	anatomical structure morphogenesis	60/ 721	1687/ 33331	0.03556609365738	0.0001964471625334	0.015597064289489	gene-AGR2;gene-AQP5;gene-ARID2;gene-ATP6V1B1;gene-CELSR2;gene-COL18A1-2;gene-CSPG5;gene-DHRS3;gene-DSCAML1;gene-EDAR;gene-EPHB3;gene-FGFR3;gene-FLOT1-8;gene-FOXA2;gene-FOXD2;gene-FZD2;gene-FZD5;gene-GJA5;gene-GRHL2;gene-GRHL3;gene-HEYL;gene-HOXA-AS3;gene-HOXA13;gene-HOXA2;gene-HOXB3;gene-HOXB5;gene-HOXC11;gene-HPGD;gene-LFNG;gene-LOC124903459;gene-LRIG3;gene-MAP1A;gene-NES;gene-NTN1;gene-OTX1;gen…	AGR2;AQP5;ARID2;ATP6V1B1;CELSR2;COL18A1;CSPG5;DHRS3;DSCAML1;EDAR;EPHB3;FGFR3;FLOT1;FOXA2;FOXD2;FZD2;FZD5;GJA5;GRHL2;GRHL3;HEYL;HOXA-AS3;HOXA13;HOXA2;HOXB3;HOXB5;HOXC11;HPGD;LFNG;LOC124903459;LRIG3;MAP1A;NES;NTN1;OTX1;OVOL2;PAX5;PKD1-AS1;PRKD2;PTCH1;PTPRZ1;RIPK4;RUNX2;SEMA3E;SEMA4A;SHANK2;SLC9A3R1;SLITRK6;SMPD3;SOX13;SOX2;SPTBN2;STRADB;TGFBR3;TMEM176B;TMEM79;TREX1;TSHZ1;WNT10A;WNT6
18	GO:0016323	CC	basolateral plasma membrane	18/ 721	296/ 33331	0.060810810810811	9.2081977262928E-5	0.015740030664829	gene-ADORA1;gene-ANK1;gene-AQP2;gene-AQP5-AS1;gene-ARRB1;gene-ATP6V1B1;gene-ATP7A;gene-CHRM3;gene-ERBB2;gene-ERBB3;gene-FLOT1-8;gene-HPGD;gene-LOC107984334;gene-MUC20P1;gene-NOD1;gene-PKD1-AS1;gene-RAB17;gene-SLC16A12	ADORA1;ANK1;AQP2;AQP5-AS1;ARRB1;ATP6V1B1;ATP7A;CHRM3;ERBB2;ERBB3;FLOT1;HPGD;LOC107984334;MUC20P1;NOD1;PKD1-AS1;RAB17;SLC16A12
386	GO:0043227	CC	membrane-bounded organelle	386/ 721	15449/ 33331	0.024985435950547	9.8838497110388E-5	0.015740030664829	gene-AAAS-2;gene-ABCB4;gene-ABO;gene-ACACB;gene-ACOX2;gene-ACP6;gene-ACSS2;gene-AGR2;gene-AKAP5;gene-AKR1C3;gene-ALDH5A1;gene-ANK1;gene-ANKMY2;gene-ANXA9;gene-AQP2;gene-AQP5;gene-AQP5-AS1;gene-ARHGAP32;gene-ARID4A;gene-ARL17A-2;gene-ARPIN;gene-ARRB1;gene-ARVCF;gene-ASF1A;gene-ASF1B;gene-ASF1B-2;gene-ASIC1;gene-ASPM;gene-ATP2A3;gene-ATP6V1B1;gene-ATP7A;gene-AUTS2;gene-BARD1;gene-BCL9;gene-BDH1-2;g…	AAAS;ABCB4;ABO;ACACB;ACOX2;ACP6;ACSS2;AGR2;AKAP5;AKR1C3;ALDH5A1;ANK1;ANKMY2;ANXA9;AQP2;AQP5;AQP5-AS1;ARHGAP32;ARID4A;ARL17A;ARPIN;ARRB1;ARVCF;ASF1A;ASF1B;ASF1B-2;ASIC1;ASPM;ATP2A3;ATP6V1B1;ATP7A;AUTS2;BARD1;BCL9;BDH1;BHLHE41;BMF;BOK;BUB1;C11orf52;C16orf89;C1orf210;CA13;CAPS;CBX2;CBX5;CBY2;CCNA2;CD177;CDC25C;CDCA7;CDCA8;CDKN1B;CDKN2C;CEBPA;CEBPB-AS1;CENPC;CENPE;CENPF;CENPI;CENPM;CEP250;CHAF1B;CHST…
10	GO:0048562	BP	embryonic organ morphogenesis	10/ 721	115/ 33331	0.08695652173913	0.0002044737108869	0.01614798502946	gene-DSCAML1;gene-FZD5;gene-GRHL2;gene-HOXA-AS3;gene-HOXB3;gene-HOXB5;gene-HOXC11;gene-OVOL2;gene-PAX5;gene-RUNX2	DSCAML1;FZD5;GRHL2;HOXA-AS3;HOXB3;HOXB5;HOXC11;OVOL2;PAX5;RUNX2
65	GO:0051240	BP	positive regulation of multicellular organismal process	65/ 721	1872/ 33331	0.034722222222222	0.0002097595865646	0.01647778085569	gene-ACACB;gene-ASPM;gene-CEBPB-AS1;gene-CHRM3;gene-DENND1B;gene-ELL3;gene-EPHB3;gene-ERBB3;gene-EVI2B;gene-EVI2B-2;gene-EXOSC6;gene-EZH2;gene-FFAR4;gene-FLOT1-8;gene-FOXA2;gene-FOXJ1;gene-FZD5;gene-GCNT2;gene-GJA5;gene-GJC2;gene-GLIPR2;gene-HMGB2;gene-HOXC11;gene-HSPA1A-2;gene-HSPA1A-4;gene-HSPA1A-5;gene-HSPA1B-2;gene-HSPA1B-4;gene-HSPA1B-5;gene-INHBB;gene-IRF5;gene-ITPKA;gene-ITPKB;gene-L1CAM;g…	ACACB;ASPM;CEBPB-AS1;CHRM3;DENND1B;ELL3;EPHB3;ERBB3;EVI2B;EVI2B-2;EXOSC6;EZH2;FFAR4;FLOT1;FOXA2;FOXJ1;FZD5;GCNT2;GJA5;GJC2;GLIPR2;HMGB2;HOXC11;HSPA1A;HSPA1A;HSPA1A;HSPA1B;HSPA1B;HSPA1B;INHBB;IRF5;ITPKA;ITPKB;L1CAM;LDLRAP1;MACROH2A2;MYB;NCMAP;NOD1;NTN1;NTSR1;OVOL2;P2RY2;PIK3CG;PLA2G3;PRKD2;PTPRZ1;RGS14;RUNX2;SCD;SEMA4A;SLC8A1;SLITRK6;SOX13;SP1;SPRY1;TGFBR3;TLR1;TLR5;TLR6;TP73;TRIM6;WNT6;ZBTB7B;ZNF…
20	GO:0071900	BP	regulation of protein serine/threonine kinase activity	20/ 721	373/ 33331	0.053619302949062	0.0002111403670273	0.016498952785551	gene-CCNA2;gene-CDC25C;gene-CDKN1B;gene-CDKN2C;gene-CEBPA;gene-ERBB2;gene-EZH2;gene-FZD5;gene-HEXIM1;gene-HEXIM2;gene-LIME1;gene-MAP3K5;gene-PIK3CG;gene-PKD1-AS1;gene-PLK1;gene-PRKAR2B;gene-PSRC1;gene-RGS14;gene-SPRY1;gene-TLR6	CCNA2;CDC25C;CDKN1B;CDKN2C;CEBPA;ERBB2;EZH2;FZD5;HEXIM1;HEXIM2;LIME1;MAP3K5;PIK3CG;PKD1-AS1;PLK1;PRKAR2B;PSRC1;RGS14;SPRY1;TLR6
193	GO:0005829	CC	cytosol	193/ 721	6936/ 33331	0.02782583621684	0.000114299092934	0.016801966661298	gene-AAAS-2;gene-ABCB4;gene-ABR-3;gene-ACACB;gene-ACOX2;gene-ACSS2;gene-ADH1C;gene-AKAP5;gene-AKR1C3;gene-ALOX15;gene-ANK1;gene-ANXA9;gene-ARHGAP32;gene-ARID4A;gene-ATG10;gene-ATP6V1B1;gene-BMF;gene-BUB1;gene-C10orf95-AS1;gene-C16orf89;gene-C2CD4C;gene-CA13;gene-CASP10;gene-CASTOR3;gene-CAVIN3;gene-CBR3;gene-CCDC106;gene-CCNA2;gene-CDC25C;gene-CDCA7;gene-CDCA8;gene-CDKN1B;gene-CDKN2C;gene-CENPC;g…	AAAS;ABCB4;ABR-3;ACACB;ACOX2;ACSS2;ADH1C;AKAP5;AKR1C3;ALOX15;ANK1;ANXA9;ARHGAP32;ARID4A;ATG10;ATP6V1B1;BMF;BUB1;C10orf95-AS1;C16orf89;C2CD4C;CA13;CASP10;CASTOR3;CAVIN3;CBR3;CCDC106;CCNA2;CDC25C;CDCA7;CDCA8;CDKN1B;CDKN2C;CENPC;CENPE;CENPF;CENPI;CENPM;CEP250;CHN2;CILK1;CNTRL;CRYZL2P-SEC16B;CXXC5;DENND1B;DENND2A;DLGAP5;DTL;E2F8;ELF3;ELL3;EPHB3;EPS8L1;ERBB2;ESPL1;ESPL1-2;EVPL;EXOSC6;FAM131B;FBP1;FNTB…
8	GO:0048704	BP	embryonic skeletal system morphogenesis	8/ 721	75/ 33331	0.10666666666667	0.0002172069959742	0.016884148006442	gene-DSCAML1;gene-GRHL2;gene-HOXA-AS3;gene-HOXB3;gene-HOXB5;gene-HOXC11;gene-PAX5;gene-RUNX2	DSCAML1;GRHL2;HOXA-AS3;HOXB3;HOXB5;HOXC11;PAX5;RUNX2
10	GO:0045639	BP	positive regulation of myeloid cell differentiation	10/ 721	116/ 33331	0.086206896551724	0.0002194983784212	0.016973398043852	gene-EVI2B;gene-EVI2B-2;gene-HMGB2;gene-HSPA1A-2;gene-HSPA1A-4;gene-HSPA1A-5;gene-HSPA1B-2;gene-HSPA1B-4;gene-HSPA1B-5;gene-PLA2G3	EVI2B;EVI2B-2;HMGB2;HSPA1A;HSPA1A;HSPA1A;HSPA1B;HSPA1B;HSPA1B;PLA2G3
6	GO:0030291	MF	protein serine/threonine kinase inhibitor activity	6/ 721	35/ 33331	0.17142857142857	9.5387546955785E-5	0.017331183531505	gene-CDKN1B;gene-CDKN2C;gene-HEXIM1;gene-HEXIM2;gene-INKA1;gene-PRKAR2B	CDKN1B;CDKN2C;HEXIM1;HEXIM2;INKA1;PRKAR2B
433	GO:0043226	CC	organelle	433/ 721	17674/ 33331	0.024499264456263	0.0001361389685205	0.017647454699479	gene-AAAS-2;gene-ABCB4;gene-ABO;gene-ACACB;gene-ACOX2;gene-ACP6;gene-ACSS2;gene-AGR2;gene-AKAP5;gene-AKR1C3;gene-ALDH5A1;gene-ALOX15;gene-ANK1;gene-ANKMY2;gene-ANXA9;gene-AQP2;gene-AQP5;gene-AQP5-AS1;gene-ARHGAP32;gene-ARID4A;gene-ARL17A-2;gene-ARPIN;gene-ARRB1;gene-ARVCF;gene-ASF1A;gene-ASF1B;gene-ASF1B-2;gene-ASIC1;gene-ASPM;gene-ATP2A3;gene-ATP6V1B1;gene-ATP7A;gene-AUTS2;gene-BARD1;gene-BCL9;g…	AAAS;ABCB4;ABO;ACACB;ACOX2;ACP6;ACSS2;AGR2;AKAP5;AKR1C3;ALDH5A1;ALOX15;ANK1;ANKMY2;ANXA9;AQP2;AQP5;AQP5-AS1;ARHGAP32;ARID4A;ARL17A;ARPIN;ARRB1;ARVCF;ASF1A;ASF1B;ASF1B-2;ASIC1;ASPM;ATP2A3;ATP6V1B1;ATP7A;AUTS2;BARD1;BCL9;BDH1;BHLHE41;BMF;BOK;BUB1;C10orf95-AS1;C11orf52;C16orf89;C1orf210;CA13;CACNG4;CAPS;CBX2;CBX5;CBY2;CCNA2;CD177;CDC25C;CDCA7;CDCA8;CDKN1B;CDKN2C;CEBPA;CEBPB-AS1;CENPC;CENPE;CENPF;CEN…
20	GO:0050767	BP	regulation of neurogenesis	20/ 721	376/ 33331	0.053191489361702	0.0002344036706265	0.018032079263173	gene-ASPM;gene-BHLHE41;gene-CTDSP1;gene-ELL3;gene-EZH2;gene-GJC2;gene-HEYL;gene-HMGB2;gene-HOXB3;gene-ITPKA;gene-L1CAM;gene-MYB;gene-NTN1;gene-PTPRZ1;gene-RGMA;gene-RGS14;gene-SEMA3E;gene-SEMA4A;gene-SPP1;gene-TP73	ASPM;BHLHE41;CTDSP1;ELL3;EZH2;GJC2;HEYL;HMGB2;HOXB3;ITPKA;L1CAM;MYB;NTN1;PTPRZ1;RGMA;RGS14;SEMA3E;SEMA4A;SPP1;TP73
8	GO:0031113	BP	regulation of microtubule polymerization	8/ 721	76/ 33331	0.10526315789474	0.0002382188748772	0.018231111522178	gene-CDKN1B;gene-HSPA1A-2;gene-HSPA1A-4;gene-HSPA1A-5;gene-HSPA1B-2;gene-HSPA1B-4;gene-HSPA1B-5;gene-PSRC1	CDKN1B;HSPA1A;HSPA1A;HSPA1A;HSPA1B;HSPA1B;HSPA1B;PSRC1
4	GO:0001977	BP	renal system process involved in regulation of blood volume	4/ 721	15/ 33331	0.26666666666667	0.0002450748562878	0.018659622519513	gene-ADORA1;gene-CYP4F11;gene-CYP4F12;gene-GJA5	ADORA1;CYP4F11;CYP4F12;GJA5
22	GO:0006631	BP	fatty acid metabolic process	22/ 721	422/ 33331	0.052132701421801	0.000247822097028	0.018772523849874	gene-ACACB;gene-ACOX2;gene-ACSS1;gene-ACSS2;gene-AKR1C3;gene-ALOX15;gene-ATP6V1B1;gene-CYP4B1;gene-CYP4F11;gene-CYP4F12;gene-CYP4F3;gene-DAGLA;gene-FAAH;gene-FADS2;gene-HPGD;gene-LIPH;gene-PLA2G3;gene-PLA2G4F;gene-PRKAR2B;gene-PRXL2B;gene-PRXL2B-2;gene-SCD	ACACB;ACOX2;ACSS1;ACSS2;AKR1C3;ALOX15;ATP6V1B1;CYP4B1;CYP4F11;CYP4F12;CYP4F3;DAGLA;FAAH;FADS2;HPGD;LIPH;PLA2G3;PLA2G4F;PRKAR2B;PRXL2B;PRXL2B-2;SCD
187	GO:0043169	MF	cation binding	187/ 721	6680/ 33331	0.027994011976048	0.0001108487329245	0.019394422753166	gene-ABO;gene-ACACB;gene-ACSS1;gene-ACSS2;gene-ADH1C;gene-AGFG2;gene-ALOX15;gene-ALPG;gene-ALPP;gene-ANKMY2;gene-ANXA9;gene-ARID2;gene-ATP2A3;gene-ATP7A;gene-BARD1;gene-BSPRY;gene-C10orf95-AS1;gene-CA13;gene-CAPS-2;gene-CELSR2;gene-CHN2;gene-CHRM3;gene-CILK1;gene-COL18A1-2;gene-CTDSP1;gene-CTDSP2;gene-CXXC5;gene-CYP2W1;gene-CYP4B1;gene-CYP4F11;gene-CYP4F12;gene-CYP4F3;gene-DAGLA;gene-DLK2;gene-DM…	ABO;ACACB;ACSS1;ACSS2;ADH1C;AGFG2;ALOX15;ALPG;ALPP;ANKMY2;ANXA9;ARID2;ATP2A3;ATP7A;BARD1;BSPRY;C10orf95-AS1;CA13;CAPS;CELSR2;CHN2;CHRM3;CILK1;COL18A1;CTDSP1;CTDSP2;CXXC5;CYP2W1;CYP4B1;CYP4F11;CYP4F12;CYP4F3;DAGLA;DLK2;DMRTA1;EHMT2;EPDR1;ERN2;FAT2;FBP1;FBXO43;FECH;FNTB;FRK;GCLC;GNAZ;GUCY1B2;GYG2;HTR1D;IDH1;ING4;IRF2BPL;ISCA2;ITGA10;LDB3;LFNG;LIPH;LOC101927401;LOC102724525;LOC105378120;LOC105378248…
82	GO:0030154	BP	cell differentiation	82/ 721	2521/ 33331	0.03252677508925	0.0002615638878982	0.019712888546325	gene-ACP6;gene-AGR2;gene-AKR1C3;gene-ASF1A;gene-ASF1B;gene-ASF1B-2;gene-BCL9;gene-CBX2;gene-CDKN2C;gene-CEBPA;gene-CEBPB-AS1;gene-CENPF;gene-DAGLA;gene-E2F8;gene-EDAR;gene-EFNA2;gene-ELF3;gene-ELL3;gene-ERBB2;gene-ERBB3;gene-EVPL;gene-EZH2;gene-FAM120B-2;gene-FFAR4;gene-FGFR3;gene-FOXA2;gene-FOXD2;gene-FZD2;gene-FZD5;gene-GRHL2;gene-HEYL;gene-HOXA-AS3;gene-HOXA13;gene-HOXB3;gene-HOXB5;gene-IFNE;g…	ACP6;AGR2;AKR1C3;ASF1A;ASF1B;ASF1B-2;BCL9;CBX2;CDKN2C;CEBPA;CEBPB-AS1;CENPF;DAGLA;E2F8;EDAR;EFNA2;ELF3;ELL3;ERBB2;ERBB3;EVPL;EZH2;FAM120B;FFAR4;FGFR3;FOXA2;FOXD2;FZD2;FZD5;GRHL2;HEYL;HOXA-AS3;HOXA13;HOXB3;HOXB5;IFNE;INHBB;KNDC1;KRT4;LBR;LBX2;LBX2-AS1;LFNG;LINC01876;LOC124906235;MAP2K6;MEOX1;MREG;NGEF;NOTCH3;NR2F1;OVOL2;PAX5;PEG10;PHF19;PSAPL1;PTCH1;PTPRZ1;RASAL1;RIPK3;RIPK3-2;RUNX2;SEMA4A;SLC9A3R…
35	GO:0003682	MF	chromatin binding	35/ 721	810/ 33331	0.04320987654321	0.0001202244183932	0.019763670511603	gene-ASF1A;gene-AUTS2;gene-BAHCC1;gene-BAHCC1-2;gene-CBX2;gene-CEBPA;gene-CEBPB-AS1;gene-CENPF;gene-CHAF1B;gene-EHMT2;gene-EZH2;gene-GRHL2;gene-GRHL3;gene-H1-10;gene-MACROH2A2;gene-MEOX1;gene-NCOA2;gene-NFIA;gene-ORC1;gene-OVOL2;gene-PHF19;gene-POLA1;gene-PWWP3A;gene-PYGO2;gene-RUNX2;gene-SFMBT2;gene-SMARCA2;gene-SMARCC2;gene-TOP2A;gene-TSPY26P;gene-TSPYL4;gene-UHRF1;gene-ZKSCAN3;gene-ZNF184;gene…	ASF1A;AUTS2;BAHCC1;BAHCC1-2;CBX2;CEBPA;CEBPB-AS1;CENPF;CHAF1B;EHMT2;EZH2;GRHL2;GRHL3;H1-10;MACROH2A2;MEOX1;NCOA2;NFIA;ORC1;OVOL2;PHF19;POLA1;PWWP3A;PYGO2;RUNX2;SFMBT2;SMARCA2;SMARCC2;TOP2A;TSPY26P;TSPYL4;UHRF1;ZKSCAN3;ZNF184;ZNF714
21	GO:0008017	MF	microtubule binding	21/ 721	386/ 33331	0.05440414507772	0.0001213265124548	0.019763670511603	gene-CCDC187;gene-CENPE;gene-CENPF;gene-DLGAP5;gene-GAS2L3;gene-GTSE1;gene-KIF11;gene-KIF15;gene-KIF15-2;gene-KIF20A;gene-KIF2C;gene-KIFC1;gene-LOC124903459;gene-MAP1A;gene-PLK1;gene-PSRC1;gene-RACGAP1;gene-RGS14;gene-SKA1-2;gene-SPAG5;gene-TPX2	CCDC187;CENPE;CENPF;DLGAP5;GAS2L3;GTSE1;KIF11;KIF15;KIF15-2;KIF20A;KIF2C;KIFC1;LOC124903459;MAP1A;PLK1;PSRC1;RACGAP1;RGS14;SKA1;SPAG5;TPX2
59	GO:0006629	BP	lipid metabolic process	59/ 721	1684/ 33331	0.035035629453682	0.0002836281955528	0.021160943815946	gene-ABCB4;gene-ABHD15;gene-ABO;gene-ACACB;gene-ACOX2;gene-ACP6;gene-ACSS1;gene-ACSS2;gene-ADH1C;gene-AKR1C3;gene-ALOX15;gene-ANXA2R-OT1;gene-ATP6V1B1;gene-CEBPA;gene-CYP2W1;gene-CYP4B1;gene-CYP4F11;gene-CYP4F12;gene-CYP4F3;gene-DAGLA;gene-DEGS2;gene-DHRS3;gene-FAAH;gene-FADS2;gene-HPGD;gene-HSD3B7;gene-ITPKA;gene-ITPKB;gene-LBR;gene-LDLRAP1;gene-LIPE;gene-LIPH;gene-LSS;gene-LSS-2;gene-MBOAT1;gen…	ABCB4;ABHD15;ABO;ACACB;ACOX2;ACP6;ACSS1;ACSS2;ADH1C;AKR1C3;ALOX15;ANXA2R-OT1;ATP6V1B1;CEBPA;CYP2W1;CYP4B1;CYP4F11;CYP4F12;CYP4F3;DAGLA;DEGS2;DHRS3;FAAH;FADS2;HPGD;HSD3B7;ITPKA;ITPKB;LBR;LDLRAP1;LIPE;LIPH;LSS;LSS-2;MBOAT1;MVK;NAPEPLD;OSBPL7;PCYT2;PGAP4;PIGM;PIK3C2B;PIK3CG;PLA2G3;PLA2G4F;PLCH1;PRKAR2B;PRKD2;PROCA1;PRXL2B;PRXL2B-2;PSAPL1;SCD;SMPD3;SPP1;SPTLC3;SPTSSB;ST3GAL2;SULT2B1
42	GO:0019900	MF	kinase binding	42/ 721	1047/ 33331	0.040114613180516	0.0001362683060207	0.021457715921399	gene-BARD1;gene-C10orf95-AS1;gene-CAVIN3;gene-CCNA2;gene-CDC25C;gene-CDKN1B;gene-CDKN2C;gene-CEBPA;gene-CEBPB-AS1;gene-CEP250;gene-DUSP5P1-2;gene-FAM83E;gene-FZD5;gene-GRB7;gene-INKA1;gene-IRF5;gene-KIF11;gene-KIF20A;gene-LDB3;gene-LIME1;gene-LINC01876;gene-LOC105378248;gene-MAP2K6;gene-MAP3K5;gene-MARVELD3;gene-NRTN;gene-NSF;gene-PKD1-AS1;gene-PLK1;gene-POLA1;gene-PPP1R9A;gene-PRKAR2B;gene-PRKD2…	BARD1;C10orf95-AS1;CAVIN3;CCNA2;CDC25C;CDKN1B;CDKN2C;CEBPA;CEBPB-AS1;CEP250;DUSP5P1;FAM83E;FZD5;GRB7;INKA1;IRF5;KIF11;KIF20A;LDB3;LIME1;LINC01876;LOC105378248;MAP2K6;MAP3K5;MARVELD3;NRTN;NSF;PKD1-AS1;PLK1;POLA1;PPP1R9A;PRKAR2B;PRKD2;RACGAP1;RGS14;TNS2;TOP2A;TP73;TPX2;TRIM38;TRIM6;UTRN
29	GO:0007049	BP	cell cycle	29/ 721	650/ 33331	0.044615384615385	0.0003003607027797	0.022297276770852	gene-ASPM;gene-CABLES2;gene-CDC25C;gene-CDCA8;gene-CENPC;gene-CENPE;gene-CENPF;gene-CEP250;gene-CHAF1B;gene-E2F2;gene-E2F8;gene-FBXO43;gene-H2AX;gene-KIF11;gene-KIF15;gene-KIF15-2;gene-MCM3;gene-MCM5;gene-MCM6;gene-MDC1-8;gene-MKI67;gene-MYB;gene-PARD3B;gene-PLK1;gene-RGS14;gene-SKA1-2;gene-SPC24;gene-TPX2;gene-UHRF1	ASPM;CABLES2;CDC25C;CDCA8;CENPC;CENPE;CENPF;CEP250;CHAF1B;E2F2;E2F8;FBXO43;H2AX;KIF11;KIF15;KIF15-2;MCM3;MCM5;MCM6;MDC1;MKI67;MYB;PARD3B;PLK1;RGS14;SKA1;SPC24;TPX2;UHRF1
12	GO:0055037	CC	recycling endosome	12/ 721	159/ 33331	0.075471698113208	0.0001893291297339	0.02248676178917	gene-AKAP5;gene-AQP2;gene-AQP5-AS1;gene-C1orf210;gene-DENND2B;gene-HFE;gene-LDLRAP1;gene-PANK1;gene-PLA2G3;gene-RAB15;gene-RAB17;gene-VPS52-6	AKAP5;AQP2;AQP5-AS1;C1orf210;DENND2B;HFE;LDLRAP1;PANK1;PLA2G3;RAB15;RAB17;VPS52
13	GO:0000922	CC	spindle pole	13/ 721	185/ 33331	0.07027027027027	0.0002111416031935	0.02248676178917	gene-AAAS-2;gene-ASPM;gene-CENPF;gene-CNTRL;gene-FAM110C;gene-KIF11;gene-LINC00431;gene-PLK1;gene-PSRC1;gene-RGS14;gene-SPAG5;gene-TACC3;gene-TPX2	AAAS;ASPM;CENPF;CNTRL;FAM110C;KIF11;LINC00431;PLK1;PSRC1;RGS14;SPAG5;TACC3;TPX2
17	GO:0098687	CC	chromosomal region	17/ 721	289/ 33331	0.058823529411765	0.0002118062334929	0.02248676178917	gene-CDCA8;gene-CEBPB-AS1;gene-CENPC;gene-CENPE;gene-CENPF;gene-EZH2;gene-H2AX;gene-KIF2C;gene-MACROH2A2;gene-MCM3;gene-MCM5;gene-MCM6;gene-ORC1;gene-PIF1;gene-RTEL1;gene-SGO2;gene-TOP2A	CDCA8;CEBPB-AS1;CENPC;CENPE;CENPF;EZH2;H2AX;KIF2C;MACROH2A2;MCM3;MCM5;MCM6;ORC1;PIF1;RTEL1;SGO2;TOP2A
62	GO:0051254	BP	positive regulation of RNA metabolic process	62/ 721	1797/ 33331	0.034501947690595	0.0003110533899677	0.022976167566426	gene-ARID4A;gene-ARRB1;gene-AUTS2;gene-BCL9;gene-CCNA2;gene-CEBPA;gene-CEBPB-AS1;gene-DBP;gene-DLGAP5;gene-E2F2;gene-E2F8;gene-ELF3;gene-ELL3;gene-ERBB2;gene-FOXA2;gene-FOXD2;gene-FOXJ1;gene-FZD2;gene-FZD5;gene-GRHL2;gene-GRHL3;gene-HEYL;gene-HMGB2;gene-HOXA-AS3;gene-HOXA2;gene-HOXB3;gene-HOXC11;gene-IRF2;gene-IRF2BPL;gene-IRF5;gene-MAML2;gene-MAML3;gene-MAP3K5;gene-MEOX1;gene-MYB;gene-NAT14;gene…	ARID4A;ARRB1;AUTS2;BCL9;CCNA2;CEBPA;CEBPB-AS1;DBP;DLGAP5;E2F2;E2F8;ELF3;ELL3;ERBB2;FOXA2;FOXD2;FOXJ1;FZD2;FZD5;GRHL2;GRHL3;HEYL;HMGB2;HOXA-AS3;HOXA2;HOXB3;HOXC11;IRF2;IRF2BPL;IRF5;MAML2;MAML3;MAP3K5;MEOX1;MYB;NAT14;NCOA2;NFIA;NOTCH3;NR2F1;OTX1;PKD1-AS1;PRKD2;PSRC1;PTCH1;RGMA;RUNX2;SMARCA2;SMARCC2;SOX2;SP1;SPP1;SSBP2;TET1;TFEB;TOP2A;TP73;UHRF1;WNT6;ZFHX3;ZKSCAN3;ZNF395
39	GO:0019904	MF	protein domain specific binding	39/ 721	950/ 33331	0.041052631578947	0.000154954536554	0.02305332393277	gene-AKAP5;gene-CASP10;gene-CCNA2;gene-CDC25C;gene-CEP250;gene-EHMT2;gene-EPN3;gene-FOXA2;gene-FZD2;gene-GJA5;gene-HEYL;gene-HMGB2;gene-HSPA1A-2;gene-HSPA1A-4;gene-HSPA1A-5;gene-HSPA1B-2;gene-HSPA1B-4;gene-HSPA1B-5;gene-L1CAM;gene-LBR;gene-LOC124903459;gene-MAP3K5;gene-MDC1-8;gene-MEOX1;gene-NCOA2;gene-NOD1;gene-NOXA1;gene-NSF;gene-PKD1-AS1;gene-PLSCR4;gene-PPP1R9A;gene-PRKAR2B;gene-RUNX2;gene-SH…	AKAP5;CASP10;CCNA2;CDC25C;CEP250;EHMT2;EPN3;FOXA2;FZD2;GJA5;HEYL;HMGB2;HSPA1A;HSPA1A;HSPA1A;HSPA1B;HSPA1B;HSPA1B;L1CAM;LBR;LOC124903459;MAP3K5;MDC1;MEOX1;NCOA2;NOD1;NOXA1;NSF;PKD1-AS1;PLSCR4;PPP1R9A;PRKAR2B;RUNX2;SHANK2;SLC9A3R1;SP1;SPON1;TGFBR3;TREX1
23	GO:0051960	BP	regulation of nervous system development	23/ 721	471/ 33331	0.048832271762208	0.0003165142142438	0.023263794746922	gene-ASPM;gene-BHLHE41;gene-CTDSP1;gene-ELL3;gene-EPHB3;gene-EZH2;gene-GJC2;gene-HEYL;gene-HMGB2;gene-HOXB3;gene-ITPKA;gene-L1CAM;gene-MYB;gene-NCMAP;gene-NTN1;gene-PTPRZ1;gene-RGMA;gene-RGS14;gene-SEMA3E;gene-SEMA4A;gene-SLITRK6;gene-SPP1;gene-TP73	ASPM;BHLHE41;CTDSP1;ELL3;EPHB3;EZH2;GJC2;HEYL;HMGB2;HOXB3;ITPKA;L1CAM;MYB;NCMAP;NTN1;PTPRZ1;RGMA;RGS14;SEMA3E;SEMA4A;SLITRK6;SPP1;TP73
4	GO:0090336	BP	positive regulation of brown fat cell differentiation	4/ 721	16/ 33331	0.25	0.0003211868875154	0.023490944428283	gene-FFAR4;gene-NAPEPLD-2;gene-SOX13;gene-ZBTB7B	FFAR4;NAPEPLD;SOX13;ZBTB7B
3	GO:0036102	BP	leukotriene B4 metabolic process	3/ 721	7/ 33331	0.42857142857143	0.00033060306068	0.023827493407362	gene-CYP4F11;gene-CYP4F12;gene-CYP4F3	CYP4F11;CYP4F12;CYP4F3
3	GO:0045617	BP	negative regulation of keratinocyte differentiation	3/ 721	7/ 33331	0.42857142857143	0.00033060306068	0.023827493407362	gene-GRHL2;gene-HOXA-AS3;gene-OVOL2	GRHL2;HOXA-AS3;OVOL2
3	GO:0009233	BP	menaquinone metabolic process	3/ 721	7/ 33331	0.42857142857143	0.00033060306068	0.023827493407362	gene-CYP4F11;gene-CYP4F12;gene-CYP4F3	CYP4F11;CYP4F12;CYP4F3
18	GO:0051091	BP	positive regulation of DNA-binding transcription factor activity	18/ 721	329/ 33331	0.054711246200608	0.0003378288171756	0.024230649510177	gene-ADGRF1;gene-FLOT1-8;gene-FZD2;gene-HSPA1A-2;gene-HSPA1A-4;gene-HSPA1A-5;gene-HSPA1B-2;gene-HSPA1B-4;gene-HSPA1B-5;gene-LPAR5;gene-NOD1;gene-PRKD2;gene-RIPK3;gene-RIPK3-2;gene-RIPK4;gene-TLR6;gene-TRIM38;gene-TRIM6	ADGRF1;FLOT1;FZD2;HSPA1A;HSPA1A;HSPA1A;HSPA1B;HSPA1B;HSPA1B;LPAR5;NOD1;PRKD2;RIPK3;RIPK3-2;RIPK4;TLR6;TRIM38;TRIM6
8	GO:0010965	BP	regulation of mitotic sister chromatid separation	8/ 721	80/ 33331	0.1	0.0003395896767648	0.024239845821765	gene-BUB1;gene-CENPE;gene-CENPF;gene-DLGAP5;gene-ESPL1;gene-ESPL1-2;gene-PLK1;gene-TACC3	BUB1;CENPE;CENPF;DLGAP5;ESPL1;ESPL1-2;PLK1;TACC3
115	GO:0043168	MF	anion binding	115/ 721	3784/ 33331	0.0303911205074	0.0001756786979258	0.024616606142203	gene-ABCB4;gene-ACACB;gene-ACOX2;gene-ACSS1;gene-ACSS2;gene-AKR1C3;gene-ALOX15;gene-ANXA9;gene-ARL17A-2;gene-ATP2A3;gene-ATP6V1B1;gene-ATP7A;gene-BUB1;gene-CBR3;gene-CENPE;gene-CHDH;gene-CILK1;gene-COQ8A;gene-CYP2W1;gene-CYP4F11;gene-DAPK1;gene-EEFSEC-2;gene-EPHB3;gene-ERBB2;gene-ERBB3;gene-ERN2;gene-FBP1;gene-FFAR4;gene-FGFR3;gene-FIGN;gene-GABPB1-IT1;gene-GCLC;gene-GNAZ;gene-GOLGA2P7-2;gene-GUC…	ABCB4;ACACB;ACOX2;ACSS1;ACSS2;AKR1C3;ALOX15;ANXA9;ARL17A;ATP2A3;ATP6V1B1;ATP7A;BUB1;CBR3;CENPE;CHDH;CILK1;COQ8A;CYP2W1;CYP4F11;DAPK1;EEFSEC;EPHB3;ERBB2;ERBB3;ERN2;FBP1;FFAR4;FGFR3;FIGN;GABPB1-IT1;GCLC;GNAZ;GOLGA2P7;GUCY1B2;HCN3;HPGD;HSPA1A;HSPA1A;HSPA1A;HSPA1B;HSPA1B;HSPA1B;ITPKA;ITPKB;KIF11;KIF15;KIF15-2;KIF20A;KIF2C;KIFC1;LBR;LDAF1;LDLRAP1;LOC100506472;LOC101927401;LOC105369308;LOC729654;LPP-AS…
183	GO:0046872	MF	metal ion binding	183/ 721	6560/ 33331	0.027896341463415	0.0001771728638515	0.024616606142203	gene-ABO;gene-ACACB;gene-ADH1C;gene-AGFG2;gene-ALOX15;gene-ALPG;gene-ALPP;gene-ANKMY2;gene-ANXA9;gene-ARID2;gene-ATP2A3;gene-ATP7A;gene-BARD1;gene-BSPRY;gene-C10orf95-AS1;gene-CA13;gene-CAPS-2;gene-CELSR2;gene-CHN2;gene-CILK1;gene-COL18A1-2;gene-CTDSP1;gene-CTDSP2;gene-CXXC5;gene-CYP2W1;gene-CYP4B1;gene-CYP4F11;gene-CYP4F12;gene-CYP4F3;gene-DAGLA;gene-DLK2;gene-DMRTA1;gene-EHMT2;gene-EPDR1;gene-E…	ABO;ACACB;ADH1C;AGFG2;ALOX15;ALPG;ALPP;ANKMY2;ANXA9;ARID2;ATP2A3;ATP7A;BARD1;BSPRY;C10orf95-AS1;CA13;CAPS;CELSR2;CHN2;CILK1;COL18A1;CTDSP1;CTDSP2;CXXC5;CYP2W1;CYP4B1;CYP4F11;CYP4F12;CYP4F3;DAGLA;DLK2;DMRTA1;EHMT2;EPDR1;ERN2;FAT2;FBP1;FBXO43;FECH;FNTB;FRK;GCLC;GNAZ;GUCY1B2;GYG2;IDH1;ING4;IRF2BPL;ISCA2;ITGA10;LDB3;LFNG;LIPH;LOC101927401;LOC102724525;LOC105378120;LOC105378248;LOC105379280;LOC1122681…
22	GO:0007399	BP	nervous system development	22/ 721	441/ 33331	0.049886621315193	0.0003473046494542	0.024623182058851	gene-CHRM3;gene-CSPG5;gene-ERBB3;gene-FUT10;gene-GUSBP15-2;gene-GUSBP3;gene-IRF2BPL;gene-L1CAM;gene-MYLIP;gene-NGEF;gene-NR2F1;gene-NRTN;gene-PCDHA11;gene-PCDHAC2;gene-PCDHAC2-2;gene-PPP1R9A;gene-PRX;gene-SDHAP2-4;gene-SDHAP4;gene-SEMA4A;gene-SMARCA2;gene-SMARCC2	CHRM3;CSPG5;ERBB3;FUT10;GUSBP15;GUSBP3;IRF2BPL;L1CAM;MYLIP;NGEF;NR2F1;NRTN;PCDHA11;PCDHAC2;PCDHAC2-2;PPP1R9A;PRX;SDHAP2;SDHAP4;SEMA4A;SMARCA2;SMARCC2
16	GO:0045732	BP	positive regulation of protein catabolic process	16/ 721	274/ 33331	0.058394160583942	0.0003486586331175	0.024623182058851	gene-BARD1;gene-CDKN1B;gene-CEBPA;gene-DTL;gene-GCLC;gene-HSPA1A-2;gene-HSPA1A-4;gene-HSPA1A-5;gene-HSPA1B-2;gene-HSPA1B-4;gene-HSPA1B-5;gene-MYLIP;gene-NSF;gene-OSBPL7;gene-PLK1;gene-RGMA	BARD1;CDKN1B;CEBPA;DTL;GCLC;HSPA1A;HSPA1A;HSPA1A;HSPA1B;HSPA1B;HSPA1B;MYLIP;NSF;OSBPL7;PLK1;RGMA
538	GO:0009987	BP	cellular process	538/ 721	22849/ 33331	0.023545888222679	0.0003527209774317	0.024623182058851	gene-AAAS-2;gene-ABCB4;gene-ABHD15;gene-ABO;gene-ABR;gene-ABR-3;gene-ACACB;gene-ACOX2;gene-ACP6;gene-ACSS1;gene-ACSS2;gene-ADGRF1;gene-ADH1C;gene-ADORA1;gene-AGR2;gene-AKAP5;gene-AKR1C3;gene-ALDH5A1;gene-ALOX15;gene-ALPG;gene-ALPP;gene-ANK1;gene-ANXA9;gene-AQP2;gene-AQP5;gene-AQP5-AS1;gene-ARHGAP32;gene-ARID2;gene-ARID4A;gene-ARL17A-2;gene-ARPIN;gene-ARRB1;gene-ARVCF;gene-ASF1A;gene-ASF1B;gene-AS…	AAAS;ABCB4;ABHD15;ABO;ABR;ABR-3;ACACB;ACOX2;ACP6;ACSS1;ACSS2;ADGRF1;ADH1C;ADORA1;AGR2;AKAP5;AKR1C3;ALDH5A1;ALOX15;ALPG;ALPP;ANK1;ANXA9;AQP2;AQP5;AQP5-AS1;ARHGAP32;ARID2;ARID4A;ARL17A;ARPIN;ARRB1;ARVCF;ASF1A;ASF1B;ASF1B-2;ASIC1;ASPM;ATG10;ATP2A3;ATP6V1B1;ATP7A;AUTS2;BARD1;BCAN;BCL9;BDH1;BICDL2;BMF;BOK;BSPRY;BUB1;C10orf95-AS1;CA13;CABLES2;CACNA1I;CACNG4;CAPS;CASKIN1;CASP10;CASTOR3;CAVIN3;CBR3;CBX2;…
10	GO:0000079	BP	regulation of cyclin-dependent protein serine/threonine kinase activity	10/ 721	123/ 33331	0.08130081300813	0.0003528346555721	0.024623182058851	gene-CCNA2;gene-CDC25C;gene-CDKN1B;gene-CDKN2C;gene-CEBPA;gene-HEXIM1;gene-HEXIM2;gene-PKD1-AS1;gene-PLK1;gene-PSRC1	CCNA2;CDC25C;CDKN1B;CDKN2C;CEBPA;HEXIM1;HEXIM2;PKD1-AS1;PLK1;PSRC1
63	GO:0022414	BP	reproductive process	63/ 721	1837/ 33331	0.034295046271094	0.0003545035244763	0.024623182058851	gene-AAAS-2;gene-AKR1C3;gene-ARID4A;gene-ARRB1;gene-ASF1B;gene-ASF1B-2;gene-ASPM;gene-BUB1;gene-CACNA1I;gene-CBX2;gene-CDC25C;gene-CDKN1B;gene-CEBPA;gene-CEBPB-AS1;gene-CENPC;gene-CENPI;gene-DACH1;gene-DMRTA1;gene-E2F8;gene-EHMT2;gene-ELL3;gene-ESPL1;gene-ESPL1-2;gene-FBXO43;gene-FOXJ1;gene-FUT10;gene-FZD5;gene-GRHL2;gene-H2AX;gene-HFE;gene-HMGB2;gene-HOXA13;gene-HPGD;gene-IDH1;gene-IGFBP2;gene-I…	AAAS;AKR1C3;ARID4A;ARRB1;ASF1B;ASF1B-2;ASPM;BUB1;CACNA1I;CBX2;CDC25C;CDKN1B;CEBPA;CEBPB-AS1;CENPC;CENPI;DACH1;DMRTA1;E2F8;EHMT2;ELL3;ESPL1;ESPL1-2;FBXO43;FOXJ1;FUT10;FZD5;GRHL2;H2AX;HFE;HMGB2;HOXA13;HPGD;IDH1;IGFBP2;INHBB;IRF2BPL;KIFC1;KNL1;LFNG;MAP2K6;MSH5;NPR2;OVOL2;PAQR8;PAX5;PKD1-AS1;PLA2G3;PLK1;PPP1R1B;PSAPL1;PYGO2;RACGAP1;RIMBP3;RIMBP3B;SGO2;SMARCA2;SPACA6;SPP1;TFEB;TLR5;TMEM203;TOP2A
31	GO:1901615	BP	organic hydroxy compound metabolic process	31/ 721	717/ 33331	0.04323570432357	0.0003549108210812	0.024623182058851	gene-ACOX2;gene-ACSS1;gene-ACSS2;gene-ADH1C;gene-AKR1C3;gene-ALOX15;gene-ANXA2R-OT1;gene-CEBPA;gene-COQ3;gene-CYP4F11;gene-CYP4F12;gene-CYP4F3;gene-DEGS2;gene-DHRS3;gene-HSD3B7;gene-IDH1;gene-ITPKA;gene-ITPKB;gene-LBR;gene-LDLRAP1;gene-LIPE;gene-LOC729654;gene-LSS;gene-LSS-2;gene-MVK;gene-NAPEPLD-2;gene-NTSR1;gene-OSBPL7;gene-PLCH1;gene-SPTLC3;gene-SULT2B1	ACOX2;ACSS1;ACSS2;ADH1C;AKR1C3;ALOX15;ANXA2R-OT1;CEBPA;COQ3;CYP4F11;CYP4F12;CYP4F3;DEGS2;DHRS3;HSD3B7;IDH1;ITPKA;ITPKB;LBR;LDLRAP1;LIPE;LOC729654;LSS;LSS-2;MVK;NAPEPLD;NTSR1;OSBPL7;PLCH1;SPTLC3;SULT2B1
7	GO:0009925	CC	basal plasma membrane	7/ 721	58/ 33331	0.12068965517241	0.0002484376517591	0.024987597500618	gene-AQP5;gene-CHRM3;gene-ERBB2;gene-ERBB3;gene-LDLRAP1;gene-LOC107984334;gene-MUC20P1	AQP5;CHRM3;ERBB2;ERBB3;LDLRAP1;LOC107984334;MUC20P1
10	GO:1901800	BP	positive regulation of proteasomal protein catabolic process	10/ 721	124/ 33331	0.080645161290323	0.0003764813613164	0.025807111546118	gene-CEBPA;gene-GCLC;gene-HSPA1A-2;gene-HSPA1A-4;gene-HSPA1A-5;gene-HSPA1B-2;gene-HSPA1B-4;gene-HSPA1B-5;gene-OSBPL7;gene-PLK1	CEBPA;GCLC;HSPA1A;HSPA1A;HSPA1A;HSPA1B;HSPA1B;HSPA1B;OSBPL7;PLK1
68	GO:0045935	BP	positive regulation of nucleobase-containing compound metabolic process	68/ 721	2034/ 33331	0.033431661750246	0.0003768684539554	0.025807111546118	gene-ARID2;gene-ARID4A;gene-ARRB1;gene-AUTS2;gene-BCL9;gene-CCNA2;gene-CEBPA;gene-CEBPB-AS1;gene-CHTF8;gene-DBP;gene-DLGAP5;gene-E2F2;gene-E2F8;gene-ELF3;gene-ELL3;gene-ERBB2;gene-EXOSC6;gene-FOXA2;gene-FOXD2;gene-FOXJ1;gene-FZD2;gene-FZD5;gene-GRHL2;gene-GRHL3;gene-H2AX;gene-HEYL;gene-HMGB2;gene-HOXA-AS3;gene-HOXA2;gene-HOXB3;gene-HOXC11;gene-IRF2;gene-IRF2BPL;gene-IRF5;gene-MAML2;gene-MAML3;gen…	ARID2;ARID4A;ARRB1;AUTS2;BCL9;CCNA2;CEBPA;CEBPB-AS1;CHTF8;DBP;DLGAP5;E2F2;E2F8;ELF3;ELL3;ERBB2;EXOSC6;FOXA2;FOXD2;FOXJ1;FZD2;FZD5;GRHL2;GRHL3;H2AX;HEYL;HMGB2;HOXA-AS3;HOXA2;HOXB3;HOXC11;IRF2;IRF2BPL;IRF5;MAML2;MAML3;MAP3K5;MEOX1;MYB;NAT14;NCOA2;NFIA;NOTCH3;NR2F1;OTX1;PKD1-AS1;PRKD2;PSRC1;PTCH1;RGMA;RTEL1;RUNX2;SMARCA2;SMARCC2;SOX2;SP1;SPP1;SSBP2;ST20;TET1;TFEB;TOP2A;TP73;UHRF1;WNT6;ZFHX3;ZKSCAN3;…
7	GO:0070301	BP	cellular response to hydrogen peroxide	7/ 721	62/ 33331	0.11290322580645	0.0003771902206174	0.025807111546118	gene-EZH2;gene-MAP3K5;gene-MYB;gene-RIPK3;gene-RIPK3-2;gene-SMPD3;gene-ZNF580	EZH2;MAP3K5;MYB;RIPK3;RIPK3-2;SMPD3;ZNF580
3	GO:0008440	MF	inositol-1,4,5-trisphosphate 3-kinase activity	3/ 721	6/ 33331	0.5	0.000192008421162	0.025915650901985	gene-ITPKA;gene-ITPKB;gene-LOC729654	ITPKA;ITPKB;LOC729654
5	GO:0003688	MF	DNA replication origin binding	5/ 721	26/ 33331	0.19230769230769	0.0002107173676124	0.02706051055051	gene-MCM3;gene-MCM5;gene-MCM6;gene-ORC1;gene-POLA1	MCM3;MCM5;MCM6;ORC1;POLA1
111	GO:1901265	MF	nucleoside phosphate binding	111/ 721	3637/ 33331	0.030519659059665	0.0002176755717441	0.02706051055051	gene-ABCB4;gene-ABO;gene-ACACB;gene-ACOX2;gene-ACSS1;gene-ACSS2;gene-ARL17A-2;gene-ATP2A3;gene-ATP6V1B1;gene-ATP7A;gene-BUB1;gene-CBR3;gene-CENPE;gene-CHDH;gene-CILK1;gene-COQ8A;gene-CXXC5;gene-DAPK1;gene-DHRS3;gene-EEFSEC-2;gene-EPHB3;gene-ERBB2;gene-ERBB3;gene-ERN2;gene-FBP1;gene-FGFR3;gene-FIGN;gene-GABPB1-IT1;gene-GCLC;gene-GNAZ;gene-GOLGA2P7-2;gene-GUCY1B2;gene-H6PD;gene-HCN3;gene-HPGD;gene-…	ABCB4;ABO;ACACB;ACOX2;ACSS1;ACSS2;ARL17A;ATP2A3;ATP6V1B1;ATP7A;BUB1;CBR3;CENPE;CHDH;CILK1;COQ8A;CXXC5;DAPK1;DHRS3;EEFSEC;EPHB3;ERBB2;ERBB3;ERN2;FBP1;FGFR3;FIGN;GABPB1-IT1;GCLC;GNAZ;GOLGA2P7;GUCY1B2;H6PD;HCN3;HPGD;HSPA1A;HSPA1A;HSPA1A;HSPA1B;HSPA1B;HSPA1B;IDH1;ITPKA;ITPKB;KIF11;KIF15;KIF15-2;KIF20A;KIF2C;KIFC1;LBR;LDAF1;LOC100506472;LOC101927401;LOC105369308;LOC729654;LPP-AS2;LTB4R;MAP2K6;MAP3K3;M…
111	GO:0000166	MF	nucleotide binding	111/ 721	3637/ 33331	0.030519659059665	0.0002176755717441	0.02706051055051	gene-ABCB4;gene-ABO;gene-ACACB;gene-ACOX2;gene-ACSS1;gene-ACSS2;gene-ARL17A-2;gene-ATP2A3;gene-ATP6V1B1;gene-ATP7A;gene-BUB1;gene-CBR3;gene-CENPE;gene-CHDH;gene-CILK1;gene-COQ8A;gene-CXXC5;gene-DAPK1;gene-DHRS3;gene-EEFSEC-2;gene-EPHB3;gene-ERBB2;gene-ERBB3;gene-ERN2;gene-FBP1;gene-FGFR3;gene-FIGN;gene-GABPB1-IT1;gene-GCLC;gene-GNAZ;gene-GOLGA2P7-2;gene-GUCY1B2;gene-H6PD;gene-HCN3;gene-HPGD;gene-…	ABCB4;ABO;ACACB;ACOX2;ACSS1;ACSS2;ARL17A;ATP2A3;ATP6V1B1;ATP7A;BUB1;CBR3;CENPE;CHDH;CILK1;COQ8A;CXXC5;DAPK1;DHRS3;EEFSEC;EPHB3;ERBB2;ERBB3;ERN2;FBP1;FGFR3;FIGN;GABPB1-IT1;GCLC;GNAZ;GOLGA2P7;GUCY1B2;H6PD;HCN3;HPGD;HSPA1A;HSPA1A;HSPA1A;HSPA1B;HSPA1B;HSPA1B;IDH1;ITPKA;ITPKB;KIF11;KIF15;KIF15-2;KIF20A;KIF2C;KIFC1;LBR;LDAF1;LOC100506472;LOC101927401;LOC105369308;LOC729654;LPP-AS2;LTB4R;MAP2K6;MAP3K3;M…
9	GO:0034614	BP	cellular response to reactive oxygen species	9/ 721	103/ 33331	0.087378640776699	0.0004059751823164	0.027649144641527	gene-AKR1C3;gene-EZH2;gene-MAP3K5;gene-MYB;gene-RIPK3;gene-RIPK3-2;gene-SMPD3;gene-TREX1;gene-ZNF580	AKR1C3;EZH2;MAP3K5;MYB;RIPK3;RIPK3-2;SMPD3;TREX1;ZNF580
11	GO:0030856	BP	regulation of epithelial cell differentiation	11/ 721	149/ 33331	0.073825503355705	0.0004183445809326	0.028361470288159	gene-CDKN1B;gene-ESRP1;gene-EZH2;gene-FOXJ1;gene-GRHL2;gene-HOXA-AS3;gene-MACROH2A2;gene-OVOL2;gene-PTCH1;gene-SPRY1;gene-SULT2B1	CDKN1B;ESRP1;EZH2;FOXJ1;GRHL2;HOXA-AS3;MACROH2A2;OVOL2;PTCH1;SPRY1;SULT2B1
40	GO:0051093	BP	negative regulation of developmental process	40/ 721	1028/ 33331	0.038910505836576	0.0004212494153622	0.028428591226745	gene-ARPIN;gene-ASPM;gene-BHLHE41;gene-CDKN1B;gene-CTDSP1;gene-E2F2;gene-EFNA3;gene-ERBB2;gene-EZH2;gene-FGFR3;gene-FOXA2;gene-FOXJ1;gene-GRHL2;gene-HOXA-AS3;gene-HOXA2;gene-ITPKB;gene-MAP3K3;gene-MBNL3;gene-MYB;gene-NGEF;gene-NPR2;gene-NTN1;gene-OVOL2;gene-PIAS3;gene-PTCH1;gene-PTGR3;gene-RGMA;gene-RTN4RL1;gene-SEMA3E;gene-SEMA4A;gene-SOX2;gene-SPINK5;gene-SPP1;gene-SPRY1;gene-TMEM176B;gene-TP73…	ARPIN;ASPM;BHLHE41;CDKN1B;CTDSP1;E2F2;EFNA3;ERBB2;EZH2;FGFR3;FOXA2;FOXJ1;GRHL2;HOXA-AS3;HOXA2;ITPKB;MAP3K3;MBNL3;MYB;NGEF;NPR2;NTN1;OVOL2;PIAS3;PTCH1;PTGR3;RGMA;RTN4RL1;SEMA3E;SEMA4A;SOX2;SPINK5;SPP1;SPRY1;TMEM176B;TP73;TRIM6;ZBTB7B;ZFHX3;ZKSCAN3
21	GO:0007389	BP	pattern specification process	21/ 721	414/ 33331	0.050724637681159	0.0004237094689978	0.02846522391951	gene-BHLHE41;gene-CELSR2;gene-DSCAML1;gene-FOXJ1;gene-FZD5;gene-GRHL3;gene-HEYL;gene-HOXA-AS3;gene-HOXA2;gene-HOXB3;gene-HOXB5;gene-HOXC11;gene-LFNG;gene-MEOX1;gene-NR2F1;gene-OTX1;gene-OVOL2;gene-PIERCE1;gene-PTCH1;gene-TSHZ1;gene-WNT6	BHLHE41;CELSR2;DSCAML1;FOXJ1;FZD5;GRHL3;HEYL;HOXA-AS3;HOXA2;HOXB3;HOXB5;HOXC11;LFNG;MEOX1;NR2F1;OTX1;OVOL2;PIERCE1;PTCH1;TSHZ1;WNT6
10	GO:0015718	BP	monocarboxylic acid transport	10/ 721	126/ 33331	0.079365079365079	0.0004277443216251	0.028606846590851	gene-ABCB4;gene-NCOA2;gene-PLA2G3;gene-PLA2G4F;gene-PROCA1;gene-SLC16A12;gene-SLC16A13;gene-SLC16A14;gene-SLC16A4;gene-SLC9A3R1	ABCB4;NCOA2;PLA2G3;PLA2G4F;PROCA1;SLC16A12;SLC16A13;SLC16A14;SLC16A4;SLC9A3R1
106	GO:0065009	BP	regulation of molecular function	106/ 721	3519/ 33331	0.030122193805058	0.0004609806486099	0.029884950464063	gene-ABR;gene-ABR-3;gene-ACACB;gene-ADGRF1;gene-AGFG2;gene-AKAP5;gene-ARRB1;gene-ATP2A3;gene-ATP7A;gene-BOK;gene-CACNG4;gene-CASP10;gene-CCNA2;gene-CDC25C;gene-CDKN1B;gene-CDKN2C;gene-CEBPA;gene-CENPE;gene-CHN2;gene-CHRM3;gene-CHTF8;gene-DAPK1;gene-DENND1B;gene-EFNA3;gene-EPHB3;gene-EPM2AIP1;gene-EPS8L1-4;gene-ERBB2;gene-ERBB3;gene-EZH2;gene-FGFR3;gene-FLOT1-8;gene-FOXA2;gene-FOXJ1;gene-FZD2;gene…	ABR;ABR-3;ACACB;ADGRF1;AGFG2;AKAP5;ARRB1;ATP2A3;ATP7A;BOK;CACNG4;CASP10;CCNA2;CDC25C;CDKN1B;CDKN2C;CEBPA;CENPE;CHN2;CHRM3;CHTF8;DAPK1;DENND1B;EFNA3;EPHB3;EPM2AIP1;EPS8L1;ERBB2;ERBB3;EZH2;FGFR3;FLOT1;FOXA2;FOXJ1;FZD2;FZD5;GRHL2;GRHL3;GRTP1;HEXIM1;HEXIM2;HEYL;HFE;HMGB2;HSPA1A;HSPA1A;HSPA1A;HSPA1B;HSPA1B;HSPA1B;KCNRG;KNL1;LDLRAP1;LFNG;LIME1;LOC202181;LPAR5;LYNX1;MAP3K5;NES;NGEF;NOD1;NTSR1;NWD1;PARP4…
2	GO:1904103	BP	regulation of convergent extension involved in gastrulation	2/ 721	2/ 33331	1	0.000467287435593	0.029884950464063	gene-LBX2;gene-LBX2-AS1	LBX2;LBX2-AS1
2	GO:1904105	BP	positive regulation of convergent extension involved in gastrulation	2/ 721	2/ 33331	1	0.000467287435593	0.029884950464063	gene-LBX2;gene-LBX2-AS1	LBX2;LBX2-AS1
2	GO:0045660	BP	positive regulation of neutrophil differentiation	2/ 721	2/ 33331	1	0.000467287435593	0.029884950464063	gene-EVI2B;gene-EVI2B-2	EVI2B;EVI2B-2
2	GO:0019427	BP	acetyl-CoA biosynthetic process from acetate	2/ 721	2/ 33331	1	0.000467287435593	0.029884950464063	gene-ACSS1;gene-ACSS2	ACSS1;ACSS2
2	GO:0016104	BP	triterpenoid biosynthetic process	2/ 721	2/ 33331	1	0.000467287435593	0.029884950464063	gene-LSS;gene-LSS-2	LSS;LSS-2
2	GO:0019542	BP	propionate biosynthetic process	2/ 721	2/ 33331	1	0.000467287435593	0.029884950464063	gene-ACSS1;gene-ACSS2	ACSS1;ACSS2
2	GO:0019413	BP	acetate biosynthetic process	2/ 721	2/ 33331	1	0.000467287435593	0.029884950464063	gene-ACSS1;gene-ACSS2	ACSS1;ACSS2
2	GO:0006083	BP	acetate metabolic process	2/ 721	2/ 33331	1	0.000467287435593	0.029884950464063	gene-ACSS1;gene-ACSS2	ACSS1;ACSS2
9	GO:0032436	BP	positive regulation of proteasomal ubiquitin-dependent protein catabolic process	9/ 721	105/ 33331	0.085714285714286	0.000467936135379	0.029884950464063	gene-CEBPA;gene-GCLC;gene-HSPA1A-2;gene-HSPA1A-4;gene-HSPA1A-5;gene-HSPA1B-2;gene-HSPA1B-4;gene-HSPA1B-5;gene-PLK1	CEBPA;GCLC;HSPA1A;HSPA1A;HSPA1A;HSPA1B;HSPA1B;HSPA1B;PLK1
15	GO:0071241	BP	cellular response to inorganic substance	15/ 721	254/ 33331	0.059055118110236	0.0004689966631728	0.029884950464063	gene-AKR1C3;gene-ALOX15;gene-AQP2;gene-AQP5-AS1;gene-CCNA2;gene-CDKN1B;gene-CEBPA;gene-FBP1;gene-HFE;gene-ITPKB;gene-RASAL1;gene-SMPD3;gene-SYT15;gene-SYT15B;gene-TREX1	AKR1C3;ALOX15;AQP2;AQP5-AS1;CCNA2;CDKN1B;CEBPA;FBP1;HFE;ITPKB;RASAL1;SMPD3;SYT15;SYT15B;TREX1
4	GO:0031261	CC	DNA replication preinitiation complex	4/ 721	16/ 33331	0.25	0.0003211868875154	0.030689407102098	gene-GINS2;gene-MCM3;gene-MCM5;gene-MCM6	GINS2;MCM3;MCM5;MCM6
10	GO:1904029	BP	regulation of cyclin-dependent protein kinase activity	10/ 721	128/ 33331	0.078125	0.000484677791765	0.03075218450571	gene-CCNA2;gene-CDC25C;gene-CDKN1B;gene-CDKN2C;gene-CEBPA;gene-HEXIM1;gene-HEXIM2;gene-PKD1-AS1;gene-PLK1;gene-PSRC1	CCNA2;CDC25C;CDKN1B;CDKN2C;CEBPA;HEXIM1;HEXIM2;PKD1-AS1;PLK1;PSRC1
22	GO:0048598	BP	embryonic morphogenesis	22/ 721	456/ 33331	0.048245614035088	0.0004945409209394	0.031244464056117	gene-ATP6V1B1;gene-DSCAML1;gene-FZD2;gene-FZD5;gene-GJA5;gene-GRHL2;gene-GRHL3;gene-HOXA-AS3;gene-HOXA13;gene-HOXA2;gene-HOXB3;gene-HOXB5;gene-HOXC11;gene-LRIG3;gene-NTN1;gene-OTX1;gene-OVOL2;gene-PAX5;gene-PTCH1;gene-RUNX2;gene-SLITRK6;gene-TSHZ1	ATP6V1B1;DSCAML1;FZD2;FZD5;GJA5;GRHL2;GRHL3;HOXA-AS3;HOXA13;HOXA2;HOXB3;HOXB5;HOXC11;LRIG3;NTN1;OTX1;OVOL2;PAX5;PTCH1;RUNX2;SLITRK6;TSHZ1
5	GO:0045736	BP	negative regulation of cyclin-dependent protein serine/threonine kinase activity	5/ 721	31/ 33331	0.16129032258065	0.0004978159430322	0.031318107229659	gene-CDKN1B;gene-CEBPA;gene-HEXIM1;gene-HEXIM2;gene-PLK1	CDKN1B;CEBPA;HEXIM1;HEXIM2;PLK1
9	GO:0032370	BP	positive regulation of lipid transport	9/ 721	106/ 33331	0.084905660377358	0.0005017107468091	0.03142995551846	gene-ABCB4;gene-EEPD1;gene-LDLRAP1;gene-MAP2K6;gene-MYB;gene-NTSR1;gene-PLA2G3;gene-PTCH1;gene-SPP1	ABCB4;EEPD1;LDLRAP1;MAP2K6;MYB;NTSR1;PLA2G3;PTCH1;SPP1
7	GO:0001961	BP	positive regulation of cytokine-mediated signaling pathway	7/ 721	65/ 33331	0.10769230769231	0.0005049789031754	0.031501772165739	gene-HSPA1A-2;gene-HSPA1A-4;gene-HSPA1A-5;gene-HSPA1B-2;gene-HSPA1B-4;gene-HSPA1B-5;gene-TRIM6	HSPA1A;HSPA1A;HSPA1A;HSPA1B;HSPA1B;HSPA1B;TRIM6
14	GO:0072330	BP	monocarboxylic acid biosynthetic process	14/ 721	229/ 33331	0.061135371179039	0.0005089707954181	0.031617947278546	gene-ACACB;gene-ACOX2;gene-ACSS1;gene-ACSS2;gene-ALOX15;gene-FADS2;gene-HPGD;gene-HSD3B7;gene-LIPH;gene-OSBPL7;gene-PLA2G4F;gene-PRXL2B;gene-PRXL2B-2;gene-SCD	ACACB;ACOX2;ACSS1;ACSS2;ALOX15;FADS2;HPGD;HSD3B7;LIPH;OSBPL7;PLA2G4F;PRXL2B;PRXL2B-2;SCD
9	GO:0005622	CC	intracellular anatomical structure	9/ 721	101/ 33331	0.089108910891089	0.0003509309336669	0.031934714963697	gene-ARVCF;gene-HSPA1A-2;gene-HSPA1A-4;gene-HSPA1A-5;gene-HSPA1B-2;gene-HSPA1B-4;gene-HSPA1B-5;gene-SFMBT2;gene-STRADB	ARVCF;HSPA1A;HSPA1A;HSPA1A;HSPA1B;HSPA1B;HSPA1B;SFMBT2;STRADB
3	GO:0006267	BP	pre-replicative complex assembly involved in nuclear cell cycle DNA replication	3/ 721	8/ 33331	0.375	0.0005204549254793	0.031984469963926	gene-MCM3;gene-MCM5;gene-MCM6	MCM3;MCM5;MCM6
3	GO:1902299	BP	pre-replicative complex assembly involved in cell cycle DNA replication	3/ 721	8/ 33331	0.375	0.0005204549254793	0.031984469963926	gene-MCM3;gene-MCM5;gene-MCM6	MCM3;MCM5;MCM6
4	GO:0051382	BP	kinetochore assembly	4/ 721	18/ 33331	0.22222222222222	0.0005217533998694	0.031984469963926	gene-CENPC;gene-CENPE;gene-CENPF;gene-DLGAP5	CENPC;CENPE;CENPF;DLGAP5
11	GO:0060429	BP	epithelium development	11/ 721	153/ 33331	0.071895424836601	0.000523487990923	0.031984469963926	gene-FOXJ1;gene-GJA5;gene-GRHL2;gene-HEYL;gene-INKA1;gene-KANK2;gene-MEOX1;gene-PKD1-AS1;gene-PTCH1;gene-SALL2;gene-SPRY1	FOXJ1;GJA5;GRHL2;HEYL;INKA1;KANK2;MEOX1;PKD1-AS1;PTCH1;SALL2;SPRY1
33	GO:0008610	BP	lipid biosynthetic process	33/ 721	808/ 33331	0.040841584158416	0.0005281529142245	0.032137239006112	gene-ACACB;gene-ACOX2;gene-ACP6;gene-ACSS1;gene-ACSS2;gene-AKR1C3;gene-ALOX15;gene-DEGS2;gene-FADS2;gene-HPGD;gene-HSD3B7;gene-ITPKA;gene-ITPKB;gene-LBR;gene-LIPH;gene-LSS;gene-LSS-2;gene-MBOAT1;gene-MVK;gene-OSBPL7;gene-PCYT2;gene-PGAP4;gene-PIGM;gene-PIK3C2B;gene-PIK3CG;gene-PLA2G4F;gene-PRKD2;gene-PRXL2B;gene-PRXL2B-2;gene-SCD;gene-SPTLC3;gene-SPTSSB;gene-ST3GAL2	ACACB;ACOX2;ACP6;ACSS1;ACSS2;AKR1C3;ALOX15;DEGS2;FADS2;HPGD;HSD3B7;ITPKA;ITPKB;LBR;LIPH;LSS;LSS-2;MBOAT1;MVK;OSBPL7;PCYT2;PGAP4;PIGM;PIK3C2B;PIK3CG;PLA2G4F;PRKD2;PRXL2B;PRXL2B-2;SCD;SPTLC3;SPTSSB;ST3GAL2
9	GO:0048640	BP	negative regulation of developmental growth	9/ 721	107/ 33331	0.08411214953271	0.0005374596074811	0.03257005221336	gene-CDKN1B;gene-FGFR3;gene-NTN1;gene-PTCH1;gene-RGMA;gene-SEMA3E;gene-SEMA4A;gene-SPP1;gene-TP73	CDKN1B;FGFR3;NTN1;PTCH1;RGMA;SEMA3E;SEMA4A;SPP1;TP73
6	GO:0006693	BP	prostaglandin metabolic process	6/ 721	48/ 33331	0.125	0.0005684260609233	0.034012164552048	gene-AKR1C3;gene-ATP6V1B1;gene-HPGD;gene-PLA2G4F;gene-PRXL2B;gene-PRXL2B-2	AKR1C3;ATP6V1B1;HPGD;PLA2G4F;PRXL2B;PRXL2B-2
6	GO:0003091	BP	renal water homeostasis	6/ 721	48/ 33331	0.125	0.0005684260609233	0.034012164552048	gene-AQP2;gene-AQP5-AS1;gene-ATP6V1B1;gene-CYP4F11;gene-CYP4F12;gene-PRKAR2B	AQP2;AQP5-AS1;ATP6V1B1;CYP4F11;CYP4F12;PRKAR2B
6	GO:0006692	BP	prostanoid metabolic process	6/ 721	48/ 33331	0.125	0.0005684260609233	0.034012164552048	gene-AKR1C3;gene-ATP6V1B1;gene-HPGD;gene-PLA2G4F;gene-PRXL2B;gene-PRXL2B-2	AKR1C3;ATP6V1B1;HPGD;PLA2G4F;PRXL2B;PRXL2B-2
176	GO:0007165	BP	signal transduction	176/ 721	6417/ 33331	0.027427146641733	0.0005724061861292	0.034012164552048	gene-ABR;gene-ABR-3;gene-ADGRF1;gene-ADORA1;gene-AKAP5;gene-AKR1C3;gene-ALOX15;gene-ANK1;gene-ARHGAP32;gene-ARRB1;gene-ASIC1;gene-ATG10;gene-ATP2A3;gene-ATP6V1B1;gene-BCL9;gene-BOK;gene-BUB1;gene-CACNA1I;gene-CAPS-2;gene-CASKIN1;gene-CASP10;gene-CCNA2;gene-CDC25C;gene-CDKN1B;gene-CEBPA;gene-CEBPB-AS1;gene-CELSR2;gene-CENPF;gene-CGN;gene-CHN2;gene-CHRM3;gene-CILK1;gene-CTDSP2;gene-DAGLA;gene-DAPK1…	ABR;ABR-3;ADGRF1;ADORA1;AKAP5;AKR1C3;ALOX15;ANK1;ARHGAP32;ARRB1;ASIC1;ATG10;ATP2A3;ATP6V1B1;BCL9;BOK;BUB1;CACNA1I;CAPS;CASKIN1;CASP10;CCNA2;CDC25C;CDKN1B;CEBPA;CEBPB-AS1;CELSR2;CENPF;CGN;CHN2;CHRM3;CILK1;CTDSP2;DAGLA;DAPK1;DENND1B;DTL;DUSP5P1;E2F2;E2F8;EDAR;EEPD1;EFNA2;EFNA3;EPHB3;EPS8L1;ERBB2;ERBB3;ERN2;ESRP1;FAM120B;FAM83E;FFAR4;FGFR3;FLOT1;FNTB;FZD2;FZD5;GABRP;GCNT2;GNAZ;GPR20;GPR20-2;GPR20-3;…
9	GO:0048705	BP	skeletal system morphogenesis	9/ 721	108/ 33331	0.083333333333333	0.0005752692487178	0.034012164552048	gene-DSCAML1;gene-GRHL2;gene-HOXA-AS3;gene-HOXB3;gene-HOXB5;gene-HOXC11;gene-LOC124903459;gene-PAX5;gene-RUNX2	DSCAML1;GRHL2;HOXA-AS3;HOXB3;HOXB5;HOXC11;LOC124903459;PAX5;RUNX2
21	GO:0071824	BP	protein-DNA complex subunit organization	21/ 721	429/ 33331	0.048951048951049	0.0005784639340495	0.034012164552048	gene-ARID2;gene-ASF1A;gene-ASF1B;gene-ASF1B-2;gene-CENPC;gene-CENPI;gene-CENPM;gene-CHAF1B;gene-H1-10;gene-H2AX;gene-HMGB2;gene-KNL1;gene-LOC100129034;gene-MACROH2A2;gene-MCM3;gene-MCM5;gene-MCM6;gene-ORC1;gene-SMARCC2;gene-TSPY26P;gene-TSPYL4	ARID2;ASF1A;ASF1B;ASF1B-2;CENPC;CENPI;CENPM;CHAF1B;H1-10;H2AX;HMGB2;KNL1;LOC100129034;MACROH2A2;MCM3;MCM5;MCM6;ORC1;SMARCC2;TSPY26P;TSPYL4
5	GO:0045684	BP	positive regulation of epidermis development	5/ 721	32/ 33331	0.15625	0.0005795835947779	0.034012164552048	gene-MACROH2A2;gene-OVOL2;gene-PTCH1;gene-SULT2B1;gene-TMEM79	MACROH2A2;OVOL2;PTCH1;SULT2B1;TMEM79
5	GO:1904030	BP	negative regulation of cyclin-dependent protein kinase activity	5/ 721	32/ 33331	0.15625	0.0005795835947779	0.034012164552048	gene-CDKN1B;gene-CEBPA;gene-HEXIM1;gene-HEXIM2;gene-PLK1	CDKN1B;CEBPA;HEXIM1;HEXIM2;PLK1
11	GO:0051783	BP	regulation of nuclear division	11/ 721	155/ 33331	0.070967741935484	0.0005838210260273	0.034125947926884	gene-BUB1;gene-CDC25C;gene-CENPF;gene-DLGAP5;gene-ESPL1;gene-ESPL1-2;gene-FBXO43;gene-HOXA13;gene-MKI67;gene-PLK1;gene-SMPD3	BUB1;CDC25C;CENPF;DLGAP5;ESPL1;ESPL1-2;FBXO43;HOXA13;MKI67;PLK1;SMPD3
10	GO:1905954	BP	positive regulation of lipid localization	10/ 721	132/ 33331	0.075757575757576	0.0006174834055334	0.035811625476386	gene-ABCB4;gene-ACACB;gene-EEPD1;gene-LDLRAP1;gene-MAP2K6;gene-MYB;gene-NTSR1;gene-PLA2G3;gene-PTCH1;gene-SPP1	ABCB4;ACACB;EEPD1;LDLRAP1;MAP2K6;MYB;NTSR1;PLA2G3;PTCH1;SPP1
16	GO:0034728	BP	nucleosome organization	16/ 721	289/ 33331	0.055363321799308	0.0006227931020114	0.035979024068342	gene-ARID2;gene-ASF1A;gene-ASF1B;gene-ASF1B-2;gene-CENPC;gene-CENPI;gene-CENPM;gene-CHAF1B;gene-H1-10;gene-H2AX;gene-HMGB2;gene-KNL1;gene-MACROH2A2;gene-SMARCC2;gene-TSPY26P;gene-TSPYL4	ARID2;ASF1A;ASF1B;ASF1B-2;CENPC;CENPI;CENPM;CHAF1B;H1-10;H2AX;HMGB2;KNL1;MACROH2A2;SMARCC2;TSPY26P;TSPYL4
6	GO:0006636	BP	unsaturated fatty acid biosynthetic process	6/ 721	49/ 33331	0.12244897959184	0.0006360263957495	0.036601100378655	gene-ALOX15;gene-FADS2;gene-PLA2G4F;gene-PRXL2B;gene-PRXL2B-2;gene-SCD	ALOX15;FADS2;PLA2G4F;PRXL2B;PRXL2B-2;SCD
4	GO:0042182	BP	ketone catabolic process	4/ 721	19/ 33331	0.21052631578947	0.0006496280997863	0.036954131791295	gene-CBR3;gene-CYP4F11;gene-CYP4F12;gene-CYP4F3	CBR3;CYP4F11;CYP4F12;CYP4F3
4	GO:0003071	BP	renal system process involved in regulation of systemic arterial blood pressure	4/ 721	19/ 33331	0.21052631578947	0.0006496280997863	0.036954131791295	gene-ADORA1;gene-CYP4F11;gene-CYP4F12;gene-GJA5	ADORA1;CYP4F11;CYP4F12;GJA5
14	GO:0006334	BP	nucleosome assembly	14/ 721	236/ 33331	0.059322033898305	0.0006846886195399	0.038799892879043	gene-ASF1A;gene-ASF1B;gene-ASF1B-2;gene-CENPC;gene-CENPI;gene-CENPM;gene-CHAF1B;gene-H1-10;gene-H2AX;gene-HMGB2;gene-KNL1;gene-MACROH2A2;gene-TSPY26P;gene-TSPYL4	ASF1A;ASF1B;ASF1B-2;CENPC;CENPI;CENPM;CHAF1B;H1-10;H2AX;HMGB2;KNL1;MACROH2A2;TSPY26P;TSPYL4
4	GO:0004861	MF	cyclin-dependent protein serine/threonine kinase inhibitor activity	4/ 721	16/ 33331	0.25	0.0003211868875154	0.038904791195457	gene-CDKN1B;gene-CDKN2C;gene-HEXIM1;gene-HEXIM2	CDKN1B;CDKN2C;HEXIM1;HEXIM2
2	GO:0038143	CC	ERBB3:ERBB2 complex	2/ 721	2/ 33331	1	0.000467287435593	0.038922354641549	gene-ERBB2;gene-ERBB3	ERBB2;ERBB3
11	GO:0000776	CC	kinetochore	11/ 721	151/ 33331	0.072847682119205	0.0004684532479098	0.038922354641549	gene-BUB1;gene-CENPC;gene-CENPE;gene-CENPF;gene-CENPI;gene-CENPM;gene-KIF2C;gene-KNL1;gene-SGO2;gene-SPAG5;gene-SPC24	BUB1;CENPC;CENPE;CENPF;CENPI;CENPM;KIF2C;KNL1;SGO2;SPAG5;SPC24
3	GO:0050051	MF	leukotriene-B4 20-monooxygenase activity	3/ 721	7/ 33331	0.42857142857143	0.00033060306068	0.039044221466313	gene-CYP4F11;gene-CYP4F12;gene-CYP4F3	CYP4F11;CYP4F12;CYP4F3
8	GO:1905818	BP	regulation of chromosome separation	8/ 721	89/ 33331	0.089887640449438	0.0006983484392817	0.039423495353672	gene-BUB1;gene-CENPE;gene-CENPF;gene-DLGAP5;gene-ESPL1;gene-ESPL1-2;gene-PLK1;gene-TACC3	BUB1;CENPE;CENPF;DLGAP5;ESPL1;ESPL1-2;PLK1;TACC3
65	GO:0010557	BP	positive regulation of macromolecule biosynthetic process	65/ 721	1954/ 33331	0.033265097236438	0.0007078971536223	0.039811170605423	gene-ARID4A;gene-ARRB1;gene-AUTS2;gene-BCL9;gene-CCNA2;gene-CEBPA;gene-CEBPB-AS1;gene-CHTF8;gene-DBP;gene-DLGAP5;gene-E2F2;gene-E2F8;gene-ELF3;gene-ELL3;gene-EPM2AIP1;gene-ERBB2;gene-FOXA2;gene-FOXD2;gene-FOXJ1;gene-FZD2;gene-FZD5;gene-GRHL2;gene-GRHL3;gene-HEYL;gene-HMGB2;gene-HOXA-AS3;gene-HOXA2;gene-HOXB3;gene-HOXC11;gene-IRF2;gene-IRF2BPL;gene-IRF5;gene-MAML2;gene-MAML3;gene-MAP2K6;gene-MAP3K…	ARID4A;ARRB1;AUTS2;BCL9;CCNA2;CEBPA;CEBPB-AS1;CHTF8;DBP;DLGAP5;E2F2;E2F8;ELF3;ELL3;EPM2AIP1;ERBB2;FOXA2;FOXD2;FOXJ1;FZD2;FZD5;GRHL2;GRHL3;HEYL;HMGB2;HOXA-AS3;HOXA2;HOXB3;HOXC11;IRF2;IRF2BPL;IRF5;MAML2;MAML3;MAP2K6;MAP3K5;MEOX1;MYB;NAT14;NCOA2;NFIA;NOTCH3;NR2F1;OTX1;PKD1-AS1;PRKD2;PSRC1;PTCH1;RGMA;RUNX2;SMARCA2;SMARCC2;SOX2;SP1;SPP1;SSBP2;TET1;TFEB;TOP2A;TP73;UHRF1;WNT6;ZFHX3;ZKSCAN3;ZNF395
7	GO:0030071	BP	regulation of mitotic metaphase/anaphase transition	7/ 721	69/ 33331	0.10144927536232	0.000726537416813	0.040705286895936	gene-BUB1;gene-CENPE;gene-CENPF;gene-DLGAP5;gene-ESPL1;gene-ESPL1-2;gene-PLK1	BUB1;CENPE;CENPF;DLGAP5;ESPL1;ESPL1-2;PLK1
121	GO:0036094	MF	small molecule binding	121/ 721	4086/ 33331	0.029613313754283	0.0003562454585373	0.041046427954402	gene-ABCB4;gene-ABO;gene-ACACB;gene-ACOX2;gene-ACSS1;gene-ACSS2;gene-ARL17A-2;gene-ATP2A3;gene-ATP6V1B1;gene-ATP7A;gene-BCAN;gene-BUB1;gene-CBR3;gene-CENPE;gene-CHDH;gene-CILK1;gene-COQ8A;gene-CXXC5;gene-CYP2W1;gene-CYP4B1;gene-DAPK1;gene-DHRS3;gene-EEFSEC-2;gene-EPHB3;gene-ERBB2;gene-ERBB3;gene-ERN2;gene-FBP1;gene-FGFR3;gene-FIGN;gene-GABPB1-IT1;gene-GCLC;gene-GNAZ;gene-GOLGA2P7-2;gene-GUCY1B2;g…	ABCB4;ABO;ACACB;ACOX2;ACSS1;ACSS2;ARL17A;ATP2A3;ATP6V1B1;ATP7A;BCAN;BUB1;CBR3;CENPE;CHDH;CILK1;COQ8A;CXXC5;CYP2W1;CYP4B1;DAPK1;DHRS3;EEFSEC;EPHB3;ERBB2;ERBB3;ERN2;FBP1;FGFR3;FIGN;GABPB1-IT1;GCLC;GNAZ;GOLGA2P7;GUCY1B2;H6PD;HCN3;HPGD;HSPA1A;HSPA1A;HSPA1A;HSPA1B;HSPA1B;HSPA1B;IDH1;ITPKA;ITPKB;KIF11;KIF15;KIF15-2;KIF20A;KIF2C;KIFC1;LBR;LDAF1;LOC100506472;LOC101927401;LOC105369308;LOC729654;LPP-AS2;LT…
4	GO:0000940	CC	outer kinetochore	4/ 721	18/ 33331	0.22222222222222	0.0005217533998694	0.041544614464608	gene-BUB1;gene-CENPF;gene-PLK1;gene-SKA1-2	BUB1;CENPF;PLK1;SKA1
694	GO:0005575	CC	cellular_component	694/ 721	31071/ 33331	0.022335940265843	0.000543964752814	0.041580665705107	gene-AAAS-2;gene-ABCB4;gene-ABHD15;gene-ABO;gene-ABR;gene-ABR-3;gene-ACACB;gene-ACOX2;gene-ACP6;gene-ACSS1;gene-ACSS2;gene-ADGRF1;gene-ADH1C;gene-ADORA1;gene-AGFG2;gene-AGR2;gene-AKAP5;gene-AKR1C3;gene-ALDH5A1;gene-ALOX15;gene-ALPG;gene-ALPP;gene-ANK1;gene-ANKMY2;gene-ANKRD22;gene-ANXA2R-OT1;gene-ANXA9;gene-AQP2;gene-AQP5;gene-AQP5-AS1;gene-ARHGAP32;gene-ARHGEF39;gene-ARID2;gene-ARID4A;gene-ARL17…	AAAS;ABCB4;ABHD15;ABO;ABR;ABR-3;ACACB;ACOX2;ACP6;ACSS1;ACSS2;ADGRF1;ADH1C;ADORA1;AGFG2;AGR2;AKAP5;AKR1C3;ALDH5A1;ALOX15;ALPG;ALPP;ANK1;ANKMY2;ANKRD22;ANXA2R-OT1;ANXA9;AQP2;AQP5;AQP5-AS1;ARHGAP32;ARHGEF39;ARID2;ARID4A;ARL17A;ARPIN;ARRB1;ARVCF;ASF1A;ASF1B;ASF1B-2;ASIC1;ASPM;ATG10;ATP2A3;ATP6V1B1;ATP7A;AUTS2;BAIAP2-DT;BARD1;BCAN;BCL9;BDH1;BHLHE41;BICDL2;BMF;BOK;BSPRY;BUB1;C10orf95-AS1;C11orf21;C11or…
38	GO:0019901	MF	protein kinase binding	38/ 721	949/ 33331	0.040042149631191	0.0003726292658104	0.041911920278295	gene-C10orf95-AS1;gene-CAVIN3;gene-CCNA2;gene-CDC25C;gene-CDKN1B;gene-CDKN2C;gene-CEP250;gene-DUSP5P1-2;gene-FAM83E;gene-FZD5;gene-GRB7;gene-INKA1;gene-IRF5;gene-KIF11;gene-KIF20A;gene-LDB3;gene-LIME1;gene-LINC01876;gene-LOC105378248;gene-MAP2K6;gene-MAP3K5;gene-MARVELD3;gene-NRTN;gene-NSF;gene-PKD1-AS1;gene-PLK1;gene-POLA1;gene-PPP1R9A;gene-PRKAR2B;gene-PRKD2;gene-RACGAP1;gene-RGS14;gene-TOP2A;g…	C10orf95-AS1;CAVIN3;CCNA2;CDC25C;CDKN1B;CDKN2C;CEP250;DUSP5P1;FAM83E;FZD5;GRB7;INKA1;IRF5;KIF11;KIF20A;LDB3;LIME1;LINC01876;LOC105378248;MAP2K6;MAP3K5;MARVELD3;NRTN;NSF;PKD1-AS1;PLK1;POLA1;PPP1R9A;PRKAR2B;PRKD2;RACGAP1;RGS14;TOP2A;TP73;TPX2;TRIM38;TRIM6;UTRN
29	GO:0044283	BP	small molecule biosynthetic process	29/ 721	690/ 33331	0.042028985507246	0.000781091879813	0.043597259923248	gene-ACACB;gene-ACOX2;gene-ACSS1;gene-ACSS2;gene-AKR1C3;gene-ALOX15;gene-BDH1-2;gene-COQ3;gene-COQ8A;gene-CYP4F11;gene-FADS2;gene-FBP1;gene-HPGD;gene-HSD3B7;gene-ITPKA;gene-ITPKB;gene-LBR;gene-LIPH;gene-LOC729654;gene-LSS;gene-LSS-2;gene-MVK;gene-OSBPL7;gene-PLA2G4F;gene-PRXL2B;gene-PRXL2B-2;gene-SCD;gene-SHMT1;gene-SPTLC3	ACACB;ACOX2;ACSS1;ACSS2;AKR1C3;ALOX15;BDH1;COQ3;COQ8A;CYP4F11;FADS2;FBP1;HPGD;HSD3B7;ITPKA;ITPKB;LBR;LIPH;LOC729654;LSS;LSS-2;MVK;OSBPL7;PLA2G4F;PRXL2B;PRXL2B-2;SCD;SHMT1;SPTLC3
6	GO:0051787	MF	misfolded protein binding	6/ 721	45/ 33331	0.13333333333333	0.0003985385277733	0.043783628027934	gene-HSPA1A-2;gene-HSPA1A-4;gene-HSPA1A-5;gene-HSPA1B-2;gene-HSPA1B-4;gene-HSPA1B-5	HSPA1A;HSPA1A;HSPA1A;HSPA1B;HSPA1B;HSPA1B
6	GO:0034620	BP	cellular response to unfolded protein	6/ 721	51/ 33331	0.11764705882353	0.0007897827383971	0.043917244632892	gene-HSPA1A-2;gene-HSPA1A-4;gene-HSPA1A-5;gene-HSPA1B-2;gene-HSPA1B-4;gene-HSPA1B-5	HSPA1A;HSPA1A;HSPA1A;HSPA1B;HSPA1B;HSPA1B
4	GO:0045132	BP	meiotic chromosome segregation	4/ 721	20/ 33331	0.2	0.0007982108947101	0.044220287887169	gene-ESPL1;gene-ESPL1-2;gene-PLK1;gene-SGO2	ESPL1;ESPL1-2;PLK1;SGO2
6	GO:0035254	MF	glutamate receptor binding	6/ 721	46/ 33331	0.1304347826087	0.0004500195059509	0.045988871786281	gene-AKAP5;gene-CACNG4;gene-FLOT1-8;gene-NSF;gene-SHANK2;gene-SLC9A3R1	AKAP5;CACNG4;FLOT1;NSF;SHANK2;SLC9A3R1
2	GO:0031559	MF	oxidosqualene cyclase activity	2/ 721	2/ 33331	1	0.000467287435593	0.045988871786281	gene-LSS;gene-LSS-2	LSS;LSS-2
2	GO:0042300	MF	beta-amyrin synthase activity	2/ 721	2/ 33331	1	0.000467287435593	0.045988871786281	gene-LSS;gene-LSS-2	LSS;LSS-2
2	GO:0000250	MF	lanosterol synthase activity	2/ 721	2/ 33331	1	0.000467287435593	0.045988871786281	gene-LSS;gene-LSS-2	LSS;LSS-2
19	GO:0065004	BP	protein-DNA complex assembly	19/ 721	375/ 33331	0.050666666666667	0.0008634804924369	0.047658345246139	gene-ASF1A;gene-ASF1B;gene-ASF1B-2;gene-CENPC;gene-CENPI;gene-CENPM;gene-CHAF1B;gene-H1-10;gene-H2AX;gene-HMGB2;gene-KNL1;gene-LOC100129034;gene-MACROH2A2;gene-MCM3;gene-MCM5;gene-MCM6;gene-ORC1;gene-TSPY26P;gene-TSPYL4	ASF1A;ASF1B;ASF1B-2;CENPC;CENPI;CENPM;CHAF1B;H1-10;H2AX;HMGB2;KNL1;LOC100129034;MACROH2A2;MCM3;MCM5;MCM6;ORC1;TSPY26P;TSPYL4
8	GO:0050891	BP	multicellular organismal water homeostasis	8/ 721	92/ 33331	0.08695652173913	0.0008699057370349	0.047835149917622	gene-AQP2;gene-AQP5-AS1;gene-ATP6V1B1;gene-CYP4F11;gene-CYP4F12;gene-GRHL3;gene-PRKAR2B;gene-TMEM79	AQP2;AQP5-AS1;ATP6V1B1;CYP4F11;CYP4F12;GRHL3;PRKAR2B;TMEM79
21	GO:0016324	CC	apical plasma membrane	21/ 721	437/ 33331	0.048054919908467	0.0006994569819746	0.049139389873602	gene-ABCB4;gene-AQP2;gene-AQP5;gene-AQP5-AS1;gene-ATP6V1B1;gene-ATP7A;gene-CYP4F11;gene-CYP4F12;gene-ERBB2;gene-ERBB3;gene-IGFBP2;gene-LOC124902041;gene-MREG;gene-MUC20P1;gene-NOD1;gene-PARD3B;gene-RAB17;gene-SAPCD2;gene-SHANK2;gene-SLC9A3R1;gene-SPTBN2	ABCB4;AQP2;AQP5;AQP5-AS1;ATP6V1B1;ATP7A;CYP4F11;CYP4F12;ERBB2;ERBB3;IGFBP2;LOC124902041;MREG;MUC20P1;NOD1;PARD3B;RAB17;SAPCD2;SHANK2;SLC9A3R1;SPTBN2
3	GO:0051766	MF	inositol trisphosphate kinase activity	3/ 721	8/ 33331	0.375	0.0005204549254793	0.05017610342785	gene-ITPKA;gene-ITPKB;gene-LOC729654	ITPKA;ITPKB;LOC729654
3	GO:0098576	CC	lumenal side of membrane	3/ 721	9/ 33331	0.33333333333333	0.0007681365088415	0.050617547186076	gene-AQP2;gene-AQP5-AS1;gene-BDH1-2	AQP2;AQP5-AS1;BDH1
4	GO:0090335	BP	regulation of brown fat cell differentiation	4/ 721	21/ 33331	0.19047619047619	0.0009692516432262	0.052906173334483	gene-FFAR4;gene-NAPEPLD-2;gene-SOX13;gene-ZBTB7B	FFAR4;NAPEPLD;SOX13;ZBTB7B
4	GO:0051782	BP	negative regulation of cell division	4/ 721	21/ 33331	0.19047619047619	0.0009692516432262	0.052906173334483	gene-ASPM;gene-E2F8;gene-PTCH1;gene-SUSD2	ASPM;E2F8;PTCH1;SUSD2
102	GO:0032879	BP	regulation of localization	102/ 721	3424/ 33331	0.029789719626168	0.0009755819246305	0.052938823063251	gene-AAAS-2;gene-ABCB4;gene-ACACB;gene-ADORA1;gene-AGR2;gene-AKAP5;gene-ALOX15;gene-ARHGEF39;gene-ARID2;gene-ARPIN;gene-ARRB1;gene-ASIC1;gene-BARD1;gene-BOK;gene-CACNA1I;gene-CACNG4;gene-CACNG8;gene-CD177;gene-CDKN1B;gene-CEBPB-AS1;gene-CELSR2;gene-CEP250;gene-CHRM3;gene-CRYZL2P-SEC16B;gene-CSPG5;gene-DACH1;gene-DAPK1;gene-DNAJC30;gene-EEPD1;gene-ERBB2;gene-ERBB3;gene-EXPH5;gene-FAM110C;gene-FFAR…	AAAS;ABCB4;ACACB;ADORA1;AGR2;AKAP5;ALOX15;ARHGEF39;ARID2;ARPIN;ARRB1;ASIC1;BARD1;BOK;CACNA1I;CACNG4;CACNG8;CD177;CDKN1B;CEBPB-AS1;CELSR2;CEP250;CHRM3;CRYZL2P-SEC16B;CSPG5;DACH1;DAPK1;DNAJC30;EEPD1;ERBB2;ERBB3;EXPH5;FAM110C;FFAR4;FLOT1;FOXA2;FZD5;GCLC;GCNT2;GJA5;GJC2;GLIPR2;GRB7;GTSE1;HCN3;HFE;HOXA-AS3;INHBB;KCNK12;KCNK5;KCNRG;KIAA0586;LDLRAP1;LGR6;LIME1;LOC107984334;LOC124904537;MAP2K6;MAP3K3;MAR…
33	GO:0051129	BP	negative regulation of cellular component organization	33/ 721	834/ 33331	0.039568345323741	0.0009863196779292	0.053250502757147	gene-ARPIN;gene-BOK;gene-BUB1;gene-CENPF;gene-CGNL1;gene-EHMT2;gene-ESPL1;gene-ESPL1-2;gene-FBXO43;gene-GCLC;gene-HSPA1A-2;gene-HSPA1A-4;gene-HSPA1A-5;gene-HSPA1B-2;gene-HSPA1B-4;gene-HSPA1B-5;gene-MYLIP;gene-NGEF;gene-NR2F1;gene-NTN1;gene-PIF1;gene-PLK1;gene-PPP1R9A;gene-RGMA;gene-RTEL1;gene-RTN4RL1;gene-SEMA3E;gene-SEMA4A;gene-SPP1;gene-SPTBN2;gene-TET1;gene-TOP2A;gene-TPX2	ARPIN;BOK;BUB1;CENPF;CGNL1;EHMT2;ESPL1;ESPL1-2;FBXO43;GCLC;HSPA1A;HSPA1A;HSPA1A;HSPA1B;HSPA1B;HSPA1B;MYLIP;NGEF;NR2F1;NTN1;PIF1;PLK1;PPP1R9A;RGMA;RTEL1;RTN4RL1;SEMA3E;SEMA4A;SPP1;SPTBN2;TET1;TOP2A;TPX2
5	GO:0003151	BP	outflow tract morphogenesis	5/ 721	36/ 33331	0.13888888888889	0.0010104814379642	0.054357311266145	gene-DHRS3;gene-FZD2;gene-GJA5;gene-HEYL;gene-TGFBR3	DHRS3;FZD2;GJA5;HEYL;TGFBR3
7	GO:0010803	BP	regulation of tumor necrosis factor-mediated signaling pathway	7/ 721	73/ 33331	0.095890410958904	0.0010187572620455	0.054408234063274	gene-HSPA1A-2;gene-HSPA1A-4;gene-HSPA1A-5;gene-HSPA1B-2;gene-HSPA1B-4;gene-HSPA1B-5;gene-PELI3	HSPA1A;HSPA1A;HSPA1A;HSPA1B;HSPA1B;HSPA1B;PELI3
7	GO:1902099	BP	regulation of metaphase/anaphase transition of cell cycle	7/ 721	73/ 33331	0.095890410958904	0.0010187572620455	0.054408234063274	gene-BUB1;gene-CENPE;gene-CENPF;gene-DLGAP5;gene-ESPL1;gene-ESPL1-2;gene-PLK1	BUB1;CENPE;CENPF;DLGAP5;ESPL1;ESPL1-2;PLK1
8	GO:0016234	CC	inclusion body	8/ 721	92/ 33331	0.08695652173913	0.0008699057370349	0.055412995449126	gene-HSPA1A-2;gene-HSPA1A-4;gene-HSPA1A-5;gene-HSPA1B-2;gene-HSPA1B-4;gene-HSPA1B-5;gene-SFMBT2;gene-STRADB	HSPA1A;HSPA1A;HSPA1A;HSPA1B;HSPA1B;HSPA1B;SFMBT2;STRADB
41	GO:0022603	BP	regulation of anatomical structure morphogenesis	41/ 721	1113/ 33331	0.036837376460018	0.0010460948533272	0.055667993861467	gene-ARPIN;gene-C10orf95-AS1;gene-CELSR2;gene-CSPG5;gene-E2F2;gene-EFNA3;gene-EPHB3;gene-ERBB2;gene-FOXA2;gene-FOXJ1;gene-FZD2;gene-FZD5;gene-GRHL3;gene-HOXC11;gene-ITPKA;gene-KNDC1;gene-L1CAM;gene-LBX2;gene-LBX2-AS1;gene-LFNG;gene-LOC100129034;gene-LOC105378248;gene-NGEF;gene-NTN1;gene-PPP1R9A;gene-PRKD2;gene-RASAL1;gene-RGMA;gene-RHOU;gene-RHOU-2;gene-RUNX2;gene-SAPCD2;gene-SEMA3E;gene-SEMA4A;g…	ARPIN;C10orf95-AS1;CELSR2;CSPG5;E2F2;EFNA3;EPHB3;ERBB2;FOXA2;FOXJ1;FZD2;FZD5;GRHL3;HOXC11;ITPKA;KNDC1;L1CAM;LBX2;LBX2-AS1;LFNG;LOC100129034;LOC105378248;NGEF;NTN1;PPP1R9A;PRKD2;RASAL1;RGMA;RHOU;RHOU-2;RUNX2;SAPCD2;SEMA3E;SEMA4A;SLC9A3R1;SP1;SPINK5;SPP1;SPRY1;WNT10A;ZMYM3
3	GO:0098711	BP	iron ion import across plasma membrane	3/ 721	10/ 33331	0.3	0.0010797225613656	0.056876087994081	gene-HCG27-6;gene-HFE;gene-STEAP2	HCG27;HFE;STEAP2
3	GO:1900121	BP	negative regulation of receptor binding	3/ 721	10/ 33331	0.3	0.0010797225613656	0.056876087994081	gene-ATP2A3;gene-HFE;gene-RGMA	ATP2A3;HFE;RGMA
11	GO:0030534	BP	adult behavior	11/ 721	167/ 33331	0.065868263473054	0.0010802894062322	0.056876087994081	gene-ATP6V1B1;gene-DMBX1;gene-EHMT2;gene-FOXA2;gene-NTSR1;gene-PAX5;gene-PPP1R1B;gene-SEPTIN5;gene-SHANK2;gene-SLITRK6;gene-SPTBN2	ATP6V1B1;DMBX1;EHMT2;FOXA2;NTSR1;PAX5;PPP1R1B;SEPTIN5;SHANK2;SLITRK6;SPTBN2
15	GO:0003002	BP	regionalization	15/ 721	276/ 33331	0.054347826086957	0.0010946811151062	0.057430143166018	gene-BHLHE41;gene-CELSR2;gene-DSCAML1;gene-FOXJ1;gene-HEYL;gene-HOXA-AS3;gene-HOXA2;gene-HOXB3;gene-HOXB5;gene-HOXC11;gene-LFNG;gene-NR2F1;gene-OTX1;gene-OVOL2;gene-TSHZ1	BHLHE41;CELSR2;DSCAML1;FOXJ1;HEYL;HOXA-AS3;HOXA2;HOXB3;HOXB5;HOXC11;LFNG;NR2F1;OTX1;OVOL2;TSHZ1
7	GO:0060070	BP	canonical Wnt signaling pathway	7/ 721	74/ 33331	0.094594594594595	0.0011045353068271	0.057743083452333	gene-BCL9;gene-FZD2;gene-FZD5;gene-PYGO2;gene-WNT10A;gene-WNT16;gene-WNT6	BCL9;FZD2;FZD5;PYGO2;WNT10A;WNT16;WNT6
5	GO:0045746	BP	negative regulation of Notch signaling pathway	5/ 721	37/ 33331	0.13513513513514	0.0011477915332381	0.059793897873639	gene-ARRB1;gene-DLK2;gene-LFNG;gene-NOTCH3;gene-OVOL2	ARRB1;DLK2;LFNG;NOTCH3;OVOL2
7	GO:0060760	BP	positive regulation of response to cytokine stimulus	7/ 721	75/ 33331	0.093333333333333	0.0011958779270619	0.062081117423389	gene-HSPA1A-2;gene-HSPA1A-4;gene-HSPA1A-5;gene-HSPA1B-2;gene-HSPA1B-4;gene-HSPA1B-5;gene-TRIM6	HSPA1A;HSPA1A;HSPA1A;HSPA1B;HSPA1B;HSPA1B;TRIM6
19	GO:0048589	BP	developmental growth	19/ 721	393/ 33331	0.048346055979644	0.0012235093718329	0.063294228723358	gene-ASPM;gene-AUTS2;gene-C10orf95-AS1;gene-DMBX1;gene-EHMT2;gene-FGFR3;gene-GRHL2;gene-LGR6;gene-LOC105378248;gene-LOC124903459;gene-PSAPL1;gene-PYGO2;gene-SHANK2;gene-SLITRK6;gene-SMPD3;gene-SOX2;gene-SPRY1;gene-SPTBN2;gene-TNS2	ASPM;AUTS2;C10orf95-AS1;DMBX1;EHMT2;FGFR3;GRHL2;LGR6;LOC105378248;LOC124903459;PSAPL1;PYGO2;SHANK2;SLITRK6;SMPD3;SOX2;SPRY1;SPTBN2;TNS2
13	GO:0071248	BP	cellular response to metal ion	13/ 721	224/ 33331	0.058035714285714	0.0012796997461212	0.065971187953686	gene-AKR1C3;gene-ALOX15;gene-AQP2;gene-AQP5-AS1;gene-CDKN1B;gene-CEBPA;gene-FBP1;gene-HFE;gene-ITPKB;gene-RASAL1;gene-SMPD3;gene-SYT15;gene-SYT15B	AKR1C3;ALOX15;AQP2;AQP5-AS1;CDKN1B;CEBPA;FBP1;HFE;ITPKB;RASAL1;SMPD3;SYT15;SYT15B
13	GO:0031225	CC	anchored component of membrane	13/ 721	220/ 33331	0.059090909090909	0.0010873086054681	0.067027314356441	gene-ALPG;gene-ALPP;gene-BCAN;gene-CD177;gene-EEPD1;gene-EFNA2;gene-EFNA3;gene-LYNX1;gene-LYPD1;gene-NOD1;gene-RAB26;gene-RGMA;gene-RTN4RL1	ALPG;ALPP;BCAN;CD177;EEPD1;EFNA2;EFNA3;LYNX1;LYPD1;NOD1;RAB26;RGMA;RTN4RL1
8	GO:0006890	BP	retrograde vesicle-mediated transport, Golgi to endoplasmic reticulum	8/ 721	98/ 33331	0.081632653061224	0.0013139809919141	0.067504068466955	gene-CENPE;gene-KIF11;gene-KIF15;gene-KIF15-2;gene-KIF2C;gene-NBAS;gene-NSF;gene-RACGAP1	CENPE;KIF11;KIF15;KIF15-2;KIF2C;NBAS;NSF;RACGAP1
20	GO:0045862	BP	positive regulation of proteolysis	20/ 721	430/ 33331	0.046511627906977	0.0013269857492156	0.067937094546912	gene-ATP2A3;gene-BOK;gene-CASP10;gene-CEBPA;gene-DAPK1;gene-EFNA3;gene-GCLC;gene-HSPA1A-2;gene-HSPA1A-4;gene-HSPA1A-5;gene-HSPA1B-2;gene-HSPA1B-4;gene-HSPA1B-5;gene-MAP3K5;gene-NOD1;gene-OSBPL7;gene-PLK1;gene-RGMA;gene-SPON1;gene-ST20	ATP2A3;BOK;CASP10;CEBPA;DAPK1;EFNA3;GCLC;HSPA1A;HSPA1A;HSPA1A;HSPA1B;HSPA1B;HSPA1B;MAP3K5;NOD1;OSBPL7;PLK1;RGMA;SPON1;ST20
42	GO:0003006	BP	developmental process involved in reproduction	42/ 721	1165/ 33331	0.036051502145923	0.0013639019027405	0.068579228978039	gene-AKR1C3;gene-ARID4A;gene-ASF1B;gene-ASF1B-2;gene-ASPM;gene-CBX2;gene-CDC25C;gene-CDKN1B;gene-CEBPA;gene-CEBPB-AS1;gene-CENPI;gene-DACH1;gene-DMRTA1;gene-E2F8;gene-EHMT2;gene-ELL3;gene-FOXJ1;gene-FZD5;gene-GRHL2;gene-H2AX;gene-HMGB2;gene-HOXA13;gene-IDH1;gene-INHBB;gene-IRF2BPL;gene-KIFC1;gene-KNL1;gene-LFNG;gene-OVOL2;gene-PAQR8;gene-PAX5;gene-PKD1-AS1;gene-PLA2G3;gene-PSAPL1;gene-RACGAP1;gen…	AKR1C3;ARID4A;ASF1B;ASF1B-2;ASPM;CBX2;CDC25C;CDKN1B;CEBPA;CEBPB-AS1;CENPI;DACH1;DMRTA1;E2F8;EHMT2;ELL3;FOXJ1;FZD5;GRHL2;H2AX;HMGB2;HOXA13;IDH1;INHBB;IRF2BPL;KIFC1;KNL1;LFNG;OVOL2;PAQR8;PAX5;PKD1-AS1;PLA2G3;PSAPL1;RACGAP1;RIMBP3;RIMBP3B;SMARCA2;SPP1;TFEB;TLR5;TMEM203
19	GO:0040007	BP	growth	19/ 721	398/ 33331	0.047738693467337	0.001370497736425	0.068579228978039	gene-ASPM;gene-AUTS2;gene-C10orf95-AS1;gene-DMBX1;gene-EHMT2;gene-FGFR3;gene-GRHL2;gene-LGR6;gene-LOC105378248;gene-LOC124903459;gene-PSAPL1;gene-PYGO2;gene-SHANK2;gene-SLITRK6;gene-SMPD3;gene-SOX2;gene-SPRY1;gene-SPTBN2;gene-TNS2	ASPM;AUTS2;C10orf95-AS1;DMBX1;EHMT2;FGFR3;GRHL2;LGR6;LOC105378248;LOC124903459;PSAPL1;PYGO2;SHANK2;SLITRK6;SMPD3;SOX2;SPRY1;SPTBN2;TNS2
11	GO:0006633	BP	fatty acid biosynthetic process	11/ 721	172/ 33331	0.063953488372093	0.0013708237231901	0.068579228978039	gene-ACACB;gene-ACSS1;gene-ACSS2;gene-ALOX15;gene-FADS2;gene-HPGD;gene-LIPH;gene-PLA2G4F;gene-PRXL2B;gene-PRXL2B-2;gene-SCD	ACACB;ACSS1;ACSS2;ALOX15;FADS2;HPGD;LIPH;PLA2G4F;PRXL2B;PRXL2B-2;SCD
2	GO:0006722	BP	triterpenoid metabolic process	2/ 721	3/ 33331	0.66666666666667	0.0013817009058255	0.068579228978039	gene-LSS;gene-LSS-2	LSS;LSS-2
2	GO:0097528	BP	execution phase of necroptosis	2/ 721	3/ 33331	0.66666666666667	0.0013817009058255	0.068579228978039	gene-RIPK3;gene-RIPK3-2	RIPK3;RIPK3-2
2	GO:0003150	BP	muscular septum morphogenesis	2/ 721	3/ 33331	0.66666666666667	0.0013817009058255	0.068579228978039	gene-FZD2;gene-TGFBR3	FZD2;TGFBR3
2	GO:0046340	BP	diacylglycerol catabolic process	2/ 721	3/ 33331	0.66666666666667	0.0013817009058255	0.068579228978039	gene-DAGLA;gene-LIPE	DAGLA;LIPE
2	GO:2000452	BP	regulation of CD8-positive, alpha-beta cytotoxic T cell extravasation	2/ 721	3/ 33331	0.66666666666667	0.0013817009058255	0.068579228978039	gene-RIPK3;gene-RIPK3-2	RIPK3;RIPK3-2
4	GO:0051383	BP	kinetochore organization	4/ 721	23/ 33331	0.17391304347826	0.0013857189124679	0.068579228978039	gene-CENPC;gene-CENPE;gene-CENPF;gene-DLGAP5	CENPC;CENPE;CENPF;DLGAP5
4	GO:0032941	BP	secretion by tissue	4/ 721	23/ 33331	0.17391304347826	0.0013857189124679	0.068579228978039	gene-AGR2;gene-AQP5;gene-CELSR2;gene-CHRM3	AGR2;AQP5;CELSR2;CHRM3
7	GO:0051303	BP	establishment of chromosome localization	7/ 721	77/ 33331	0.090909090909091	0.0013962482995735	0.068870759148731	gene-CDCA8;gene-CENPE;gene-CENPF;gene-DLGAP5;gene-KIF2C;gene-KIFC1;gene-PSRC1	CDCA8;CENPE;CENPF;DLGAP5;KIF2C;KIFC1;PSRC1
3	GO:0016717	MF	oxidoreductase activity, acting on paired donors, with oxidation of a pair of donors resulting in the reduction of molecular oxygen to two molecules of water	3/ 721	9/ 33331	0.33333333333333	0.0007681365088415	0.07115052681897	gene-DEGS2;gene-FADS2;gene-SCD	DEGS2;FADS2;SCD
3	GO:0010944	BP	negative regulation of transcription by competitive promoter binding	3/ 721	11/ 33331	0.27272727272727	0.0014608125673094	0.071816835055774	gene-BHLHE41;gene-DACH1;gene-OVOL2	BHLHE41;DACH1;OVOL2
62	GO:0031399	BP	regulation of protein modification process	62/ 721	1903/ 33331	0.032580136626379	0.0014666602145859	0.071866350514713	gene-ARRB1;gene-ATG10;gene-AUTS2;gene-CCNA2;gene-CDC25C;gene-CDKN1B;gene-CDKN2C;gene-CEBPA;gene-CENPE;gene-CTDSP1;gene-CTDSP2;gene-ERBB2;gene-ERBB3;gene-EZH2;gene-FGFR3;gene-FLOT1-8;gene-FZD5;gene-GCLC;gene-GJC2;gene-HEXIM1;gene-HEXIM2;gene-HFE;gene-HSPA1A-2;gene-HSPA1A-4;gene-HSPA1A-5;gene-HSPA1B-2;gene-HSPA1B-4;gene-HSPA1B-5;gene-IFNE;gene-INHBB;gene-ITPKB;gene-KNDC1;gene-LIME1;gene-LOC10272452…	ARRB1;ATG10;AUTS2;CCNA2;CDC25C;CDKN1B;CDKN2C;CEBPA;CENPE;CTDSP1;CTDSP2;ERBB2;ERBB3;EZH2;FGFR3;FLOT1;FZD5;GCLC;GJC2;HEXIM1;HEXIM2;HFE;HSPA1A;HSPA1A;HSPA1A;HSPA1B;HSPA1B;HSPA1B;IFNE;INHBB;ITPKB;KNDC1;LIME1;LOC102724525;LOC124905536;MAP3K5;MYB;PAX5;PHF19;PIAS3;PIK3CG;PKD1-AS1;PLK1;PPP1R1B;PPP1R9A;PRKAR2B;PRKD2;PSRC1;PYGO2;RGS14;RIPK3;RIPK3-2;SLC9A3R1;SMPD3;SPRY1;STRADB;TET1;TLR6;TPX2;TRIM6;WDR70;ZBT…
29	GO:0001558	BP	regulation of cell growth	29/ 721	711/ 33331	0.040787623066104	0.0014845510979234	0.072503717601543	gene-CDKN1B;gene-CDKN2C;gene-ERBB2;gene-FBP1;gene-FRK;gene-HSPA1A-2;gene-HSPA1A-4;gene-HSPA1A-5;gene-HSPA1B-2;gene-HSPA1B-4;gene-HSPA1B-5;gene-L1CAM;gene-LOC105378120;gene-LOC105379280;gene-LOC124905311;gene-LOC124905460;gene-LOC124905467;gene-LOC124905527;gene-LOC124905545;gene-LOC389831;gene-NTN1;gene-PSRC1;gene-RASAL1;gene-RGMA;gene-SEMA3E;gene-SEMA4A;gene-SMARCA2;gene-SPP1;gene-ST20	CDKN1B;CDKN2C;ERBB2;FBP1;FRK;HSPA1A;HSPA1A;HSPA1A;HSPA1B;HSPA1B;HSPA1B;L1CAM;LOC105378120;LOC105379280;LOC124905311;LOC124905460;LOC124905467;LOC124905527;LOC124905545;LOC389831;NTN1;PSRC1;RASAL1;RGMA;SEMA3E;SEMA4A;SMARCA2;SPP1;ST20
8	GO:0030104	BP	water homeostasis	8/ 721	100/ 33331	0.08	0.001496591747921	0.072852123545519	gene-AQP2;gene-AQP5-AS1;gene-ATP6V1B1;gene-CYP4F11;gene-CYP4F12;gene-GRHL3;gene-PRKAR2B;gene-TMEM79	AQP2;AQP5-AS1;ATP6V1B1;CYP4F11;CYP4F12;GRHL3;PRKAR2B;TMEM79
11	GO:0009952	BP	anterior/posterior pattern specification	11/ 721	174/ 33331	0.063218390804598	0.0015036771035198	0.072957823385487	gene-BHLHE41;gene-CELSR2;gene-HEYL;gene-HOXA-AS3;gene-HOXA2;gene-HOXB3;gene-HOXB5;gene-HOXC11;gene-LFNG;gene-OTX1;gene-TSHZ1	BHLHE41;CELSR2;HEYL;HOXA-AS3;HOXA2;HOXB3;HOXB5;HOXC11;LFNG;OTX1;TSHZ1
74	GO:0048585	BP	negative regulation of response to stimulus	74/ 721	2373/ 33331	0.03118415507796	0.0015812043070426	0.076469512529845	gene-ADORA1;gene-ALOX15;gene-ARRB1;gene-BOK;gene-CASTOR3;gene-CAVIN3;gene-CGNL1;gene-DHRS3;gene-DLK2;gene-ELL3;gene-ERBB2;gene-ERBB3;gene-EZH2;gene-FBP1;gene-FFAR4;gene-FOXA2;gene-FOXJ1;gene-GCLC;gene-GPR20;gene-GPR20-2;gene-GPR20-3;gene-HCG27-6;gene-HEYL;gene-HFE;gene-HMGB2;gene-HSPA1A-2;gene-HSPA1A-4;gene-HSPA1A-5;gene-HSPA1B-2;gene-HSPA1B-4;gene-HSPA1B-5;gene-IGFBP2;gene-KANK2;gene-KCTD21-AS1;…	ADORA1;ALOX15;ARRB1;BOK;CASTOR3;CAVIN3;CGNL1;DHRS3;DLK2;ELL3;ERBB2;ERBB3;EZH2;FBP1;FFAR4;FOXA2;FOXJ1;GCLC;GPR20;GPR20-2;GPR20-3;HCG27;HEYL;HFE;HMGB2;HSPA1A;HSPA1A;HSPA1A;HSPA1B;HSPA1B;HSPA1B;IGFBP2;KANK2;KCTD21-AS1;LFNG;LOC100129034;MAP3K3;MARVELD3;MVK;NOTCH3;NTN1;OVOL2;PALM3;PEG10;PELI3;PRKAR2B;PTCH1;PVRIG;RASAL1;RGMA;RGS14;RMI2;RTEL1;RTN4RL1;RUNX2;SEMA3E;SEMA4A;SHANK2;SIRT3;SLC9A3R1;SOX13;SOX2;…
12	GO:0005814	CC	centriole	12/ 721	197/ 33331	0.060913705583756	0.001287376522199	0.076880516685073	gene-CEP250;gene-HSPA1A-2;gene-HSPA1A-4;gene-HSPA1A-5;gene-HSPA1B-2;gene-HSPA1B-4;gene-HSPA1B-5;gene-KIAA0586;gene-LOC124903450-3;gene-PLA2G3;gene-PLK1;gene-TOP2A	CEP250;HSPA1A;HSPA1A;HSPA1A;HSPA1B;HSPA1B;HSPA1B;KIAA0586;LOC124903450;PLA2G3;PLK1;TOP2A
11	GO:0001822	BP	kidney development	11/ 721	176/ 33331	0.0625	0.0016468893270709	0.079387551425397	gene-CENPF;gene-CNTRL;gene-HOXC11;gene-HPGD;gene-PKD1-AS1;gene-PKD1L2-2;gene-PYGO2;gene-SPRY1;gene-TNS2;gene-TP73;gene-TREX1	CENPF;CNTRL;HOXC11;HPGD;PKD1-AS1;PKD1L2;PYGO2;SPRY1;TNS2;TP73;TREX1
15	GO:0007411	BP	axon guidance	15/ 721	288/ 33331	0.052083333333333	0.0016649788057496	0.079999806889852	gene-DSCAML1;gene-EFNA2;gene-EFNA3;gene-EPHB3;gene-ERBB2;gene-GRB7;gene-HOXA2;gene-L1CAM;gene-LGR6;gene-NOTCH3;gene-NRTN;gene-NTN1;gene-SEMA3E;gene-SEMA4A;gene-UNC5A	DSCAML1;EFNA2;EFNA3;EPHB3;ERBB2;GRB7;HOXA2;L1CAM;LGR6;NOTCH3;NRTN;NTN1;SEMA3E;SEMA4A;UNC5A
39	GO:0010942	BP	positive regulation of cell death	39/ 721	1064/ 33331	0.036654135338346	0.0017046327682368	0.081549866826083	gene-ABR-3;gene-ACOX2;gene-AKR1C3;gene-BARD1;gene-BMF;gene-BOK;gene-CALHM2;gene-CDKN1B;gene-DAPK1;gene-FRK;gene-HOXA13;gene-HPGD;gene-IL20RA;gene-ING4;gene-INHBB;gene-IRF5;gene-LOC101927401;gene-LOC105378120;gene-LOC105379280;gene-LOC124905311;gene-LOC124905460;gene-LOC124905467;gene-LOC124905527;gene-LOC124905545;gene-LOC389831;gene-MAP2K6;gene-MAP3K5;gene-MYB;gene-NGEF;gene-NOD1;gene-NTSR1;gene…	ABR-3;ACOX2;AKR1C3;BARD1;BMF;BOK;CALHM2;CDKN1B;DAPK1;FRK;HOXA13;HPGD;IL20RA;ING4;INHBB;IRF5;LOC101927401;LOC105378120;LOC105379280;LOC124905311;LOC124905460;LOC124905467;LOC124905527;LOC124905545;LOC389831;MAP2K6;MAP3K5;MYB;NGEF;NOD1;NTSR1;PRODH;RIPK3;RIPK3-2;SLC9A3R1;SLFN11;TLR6;TOP2A;TP73
6	GO:0051293	BP	establishment of spindle localization	6/ 721	59/ 33331	0.10169491525424	0.0017082244617035	0.081549866826083	gene-ASPM;gene-ESPL1;gene-ESPL1-2;gene-PLK1;gene-SAPCD2;gene-SPRY1	ASPM;ESPL1;ESPL1-2;PLK1;SAPCD2;SPRY1
7	GO:0010717	BP	regulation of epithelial to mesenchymal transition	7/ 721	80/ 33331	0.0875	0.001744860832027	0.082766609498739	gene-ELL3;gene-EZH2;gene-FOXA2;gene-GCNT2;gene-GLIPR2;gene-OVOL2;gene-SPRY1	ELL3;EZH2;FOXA2;GCNT2;GLIPR2;OVOL2;SPRY1
7	GO:0050000	BP	chromosome localization	7/ 721	80/ 33331	0.0875	0.001744860832027	0.082766609498739	gene-CDCA8;gene-CENPE;gene-CENPF;gene-DLGAP5;gene-KIF2C;gene-KIFC1;gene-PSRC1	CDCA8;CENPE;CENPF;DLGAP5;KIF2C;KIFC1;PSRC1
15	GO:0097485	BP	neuron projection guidance	15/ 721	290/ 33331	0.051724137931034	0.0017807101762659	0.084198101869493	gene-DSCAML1;gene-EFNA2;gene-EFNA3;gene-EPHB3;gene-ERBB2;gene-GRB7;gene-HOXA2;gene-L1CAM;gene-LGR6;gene-NOTCH3;gene-NRTN;gene-NTN1;gene-SEMA3E;gene-SEMA4A;gene-UNC5A	DSCAML1;EFNA2;EFNA3;EPHB3;ERBB2;GRB7;HOXA2;L1CAM;LGR6;NOTCH3;NRTN;NTN1;SEMA3E;SEMA4A;UNC5A
3	GO:0042555	CC	MCM complex	3/ 721	11/ 33331	0.27272727272727	0.0014608125673094	0.084380883846148	gene-MCM3;gene-MCM5;gene-MCM6	MCM3;MCM5;MCM6
10	GO:0072686	CC	mitotic spindle	10/ 721	149/ 33331	0.067114093959732	0.0015599324285709	0.084380883846148	gene-AAAS-2;gene-ESPL1;gene-ESPL1-2;gene-KIF11;gene-KIFC1;gene-RACGAP1;gene-SKA1-2;gene-SPAG5;gene-TACC3;gene-TPX2	AAAS;ESPL1;ESPL1-2;KIF11;KIFC1;RACGAP1;SKA1;SPAG5;TACC3;TPX2
8	GO:0000775	CC	chromosome, centromeric region	8/ 721	101/ 33331	0.079207920792079	0.0015951432158138	0.084380883846148	gene-CDCA8;gene-CEBPB-AS1;gene-CENPC;gene-CENPE;gene-CENPF;gene-KIF2C;gene-SGO2;gene-TOP2A	CDCA8;CEBPB-AS1;CENPC;CENPE;CENPF;KIF2C;SGO2;TOP2A
45	GO:0005856	CC	cytoskeleton	45/ 721	1282/ 33331	0.035101404056162	0.0016064759738534	0.084380883846148	gene-ABCB4;gene-ANK1;gene-ARHGAP32;gene-AUTS2;gene-C10orf95-AS1;gene-CENPE;gene-DAPK1;gene-DENND2A;gene-EML1;gene-EVPL;gene-FAAH;gene-FLOT1-8;gene-GAS2L3;gene-GTSE1;gene-HFE;gene-HOXA13;gene-ING4;gene-KIF11;gene-KIF2C;gene-KLHL4;gene-KRT13;gene-KRT4;gene-LDB3;gene-LOC105378248;gene-MAP2K6;gene-MSRB1;gene-MSRB1-2;gene-MYLIP;gene-NES;gene-NEURL1B;gene-NOTCH3;gene-PPL;gene-PPP1R9A;gene-PSRC1;gene-RI…	ABCB4;ANK1;ARHGAP32;AUTS2;C10orf95-AS1;CENPE;DAPK1;DENND2A;EML1;EVPL;FAAH;FLOT1;GAS2L3;GTSE1;HFE;HOXA13;ING4;KIF11;KIF2C;KLHL4;KRT13;KRT4;LDB3;LOC105378248;MAP2K6;MSRB1;MSRB1-2;MYLIP;NES;NEURL1B;NOTCH3;PPL;PPP1R9A;PSRC1;RIMBP3;RIMBP3B;SEPTIN5;SKA1;SLC9A3R1;SMARCA2;SPTBN2;TCHH;TLN2;TPX2;UTRN
50	GO:0098590	CC	plasma membrane region	50/ 721	1463/ 33331	0.034176349965824	0.0016539756997474	0.084380883846148	gene-ABCB4;gene-ADORA1;gene-AKAP5;gene-ANK1;gene-AQP2;gene-AQP5;gene-AQP5-AS1;gene-ARRB1;gene-ATP6V1B1;gene-ATP7A;gene-CACNG4;gene-CAVIN3;gene-CD177;gene-CHRM3;gene-CYP4F11;gene-CYP4F12;gene-DAGLA;gene-DHRS3;gene-EPN3;gene-EPS8L1-4;gene-ERBB2;gene-ERBB3;gene-FFAR4;gene-FLOT1-8;gene-GABRP;gene-HPGD;gene-IGFBP2;gene-KIF20A;gene-LDLRAP1;gene-LIPE;gene-LOC107984334;gene-LOC124902041;gene-MREG;gene-MU…	ABCB4;ADORA1;AKAP5;ANK1;AQP2;AQP5;AQP5-AS1;ARRB1;ATP6V1B1;ATP7A;CACNG4;CAVIN3;CD177;CHRM3;CYP4F11;CYP4F12;DAGLA;DHRS3;EPN3;EPS8L1;ERBB2;ERBB3;FFAR4;FLOT1;GABRP;HPGD;IGFBP2;KIF20A;LDLRAP1;LIPE;LOC107984334;LOC124902041;MREG;MUC20P1;NAPEPLD;NOD1;PARD3B;PKD1-AS1;PLA2G4F;PTCH1;RAB17;RACGAP1;SAPCD2;SEPTIN5;SHANK2;SLC16A12;SLC9A3R1;SPTBN2;STX19;UTRN
24	GO:0005874	CC	microtubule	24/ 721	558/ 33331	0.043010752688172	0.0016779034987721	0.084380883846148	gene-ASPM;gene-CENPE;gene-DYNLT2;gene-DYNLT2-2;gene-FAM110C;gene-GAS2L3;gene-GOLGA2P7-2;gene-GTSE1;gene-KIF11;gene-KIF15;gene-KIF15-2;gene-KIF20A;gene-KIF2C;gene-KIFC1;gene-LINC00431;gene-MAP1A;gene-PARP4;gene-PLK1;gene-PSRC1;gene-RAB3D;gene-RACGAP1;gene-RGS14;gene-SKA1-2;gene-TPX2	ASPM;CENPE;DYNLT2;DYNLT2-2;FAM110C;GAS2L3;GOLGA2P7;GTSE1;KIF11;KIF15;KIF15-2;KIF20A;KIF2C;KIFC1;LINC00431;MAP1A;PARP4;PLK1;PSRC1;RAB3D;RACGAP1;RGS14;SKA1;TPX2
10	GO:1903052	BP	positive regulation of proteolysis involved in cellular protein catabolic process	10/ 721	152/ 33331	0.065789473684211	0.0018092374127068	0.085275390052247	gene-CEBPA;gene-GCLC;gene-HSPA1A-2;gene-HSPA1A-4;gene-HSPA1A-5;gene-HSPA1B-2;gene-HSPA1B-4;gene-HSPA1B-5;gene-OSBPL7;gene-PLK1	CEBPA;GCLC;HSPA1A;HSPA1A;HSPA1A;HSPA1B;HSPA1B;HSPA1B;OSBPL7;PLK1
18	GO:0006338	BP	chromatin remodeling	18/ 721	376/ 33331	0.047872340425532	0.0018190353895684	0.085465881104186	gene-ARID2;gene-ASF1A;gene-ASF1B;gene-ASF1B-2;gene-CENPC;gene-CENPI;gene-CENPM;gene-CHAF1B;gene-H1-10;gene-H2AX;gene-HMGB2;gene-KNL1;gene-MACROH2A2;gene-MYB;gene-SMARCA2;gene-SMARCC2;gene-TSPY26P;gene-TSPYL4	ARID2;ASF1A;ASF1B;ASF1B-2;CENPC;CENPI;CENPM;CHAF1B;H1-10;H2AX;HMGB2;KNL1;MACROH2A2;MYB;SMARCA2;SMARCC2;TSPY26P;TSPYL4
21	GO:1903706	BP	regulation of hemopoiesis	21/ 721	467/ 33331	0.044967880085653	0.0018405992693056	0.086206237701517	gene-CEBPB-AS1;gene-ERBB2;gene-EVI2B;gene-EVI2B-2;gene-FOXJ1;gene-HMGB2;gene-HOXA-AS3;gene-HSPA1A-2;gene-HSPA1A-4;gene-HSPA1A-5;gene-HSPA1B-2;gene-HSPA1B-4;gene-HSPA1B-5;gene-ITPKB;gene-MYB;gene-PIAS3;gene-PLA2G3;gene-SOX13;gene-SPINK5;gene-TMEM176B;gene-ZBTB7B	CEBPB-AS1;ERBB2;EVI2B;EVI2B-2;FOXJ1;HMGB2;HOXA-AS3;HSPA1A;HSPA1A;HSPA1A;HSPA1B;HSPA1B;HSPA1B;ITPKB;MYB;PIAS3;PLA2G3;SOX13;SPINK5;TMEM176B;ZBTB7B
6	GO:0035967	BP	cellular response to topologically incorrect protein	6/ 721	60/ 33331	0.1	0.0018638669853295	0.086748693201218	gene-HSPA1A-2;gene-HSPA1A-4;gene-HSPA1A-5;gene-HSPA1B-2;gene-HSPA1B-4;gene-HSPA1B-5	HSPA1A;HSPA1A;HSPA1A;HSPA1B;HSPA1B;HSPA1B
6	GO:0051310	BP	metaphase plate congression	6/ 721	60/ 33331	0.1	0.0018638669853295	0.086748693201218	gene-CDCA8;gene-CENPE;gene-CENPF;gene-KIF2C;gene-KIFC1;gene-PSRC1	CDCA8;CENPE;CENPF;KIF2C;KIFC1;PSRC1
4	GO:0048709	BP	oligodendrocyte differentiation	4/ 721	25/ 33331	0.16	0.0019129970432882	0.088645026284942	gene-CDKN2C;gene-ERBB2;gene-PTPRZ1;gene-SOX13	CDKN2C;ERBB2;PTPRZ1;SOX13
3	GO:0071236	BP	cellular response to antibiotic	3/ 721	12/ 33331	0.25	0.0019165523969466	0.088645026284942	gene-CDKN1B;gene-EZH2;gene-PLA2G4F	CDKN1B;EZH2;PLA2G4F
93	GO:0051128	BP	regulation of cellular component organization	93/ 721	3141/ 33331	0.029608404966571	0.0019294422311857	0.088964064616197	gene-ABCB4;gene-ALOX15;gene-ANK1;gene-ARPIN;gene-ARRB1;gene-AUTS2;gene-BMF;gene-BOK;gene-BUB1;gene-C10orf95-AS1;gene-CD177;gene-CDC25C;gene-CDKN1B;gene-CDKN2C;gene-CENPE;gene-CENPF;gene-CGNL1;gene-CNTRL;gene-DLGAP5;gene-EHMT2;gene-EPHB3;gene-EPS8L1-4;gene-ERBB2;gene-ESPL1;gene-ESPL1-2;gene-EZH2;gene-FAM110C;gene-FBP1;gene-FBXO43;gene-FLOT1-8;gene-FRK;gene-FZD5;gene-GCLC;gene-GRHL3;gene-HFE;gene-H…	ABCB4;ALOX15;ANK1;ARPIN;ARRB1;AUTS2;BMF;BOK;BUB1;C10orf95-AS1;CD177;CDC25C;CDKN1B;CDKN2C;CENPE;CENPF;CGNL1;CNTRL;DLGAP5;EHMT2;EPHB3;EPS8L1;ERBB2;ESPL1;ESPL1-2;EZH2;FAM110C;FBP1;FBXO43;FLOT1;FRK;FZD5;GCLC;GRHL3;HFE;HOXA13;HSPA1A;HSPA1A;HSPA1A;HSPA1B;HSPA1B;HSPA1B;ITPKA;KNDC1;L1CAM;LDLRAP1;LOC105378120;LOC105378248;LOC105379280;LOC124903459;LOC124905311;LOC124905460;LOC124905467;LOC124905527;LOC124…
7	GO:0046579	BP	positive regulation of Ras protein signal transduction	7/ 721	82/ 33331	0.085365853658537	0.0020124035226613	0.092216528089359	gene-ARRB1;gene-AUTS2;gene-GPR20;gene-GPR20-2;gene-GPR20-3;gene-ITPKB;gene-PIK3CG	ARRB1;AUTS2;GPR20;GPR20-2;GPR20-3;ITPKB;PIK3CG
11	GO:0043197	CC	dendritic spine	11/ 721	179/ 33331	0.06145251396648	0.0018824342537143	0.092239278432003	gene-ABR;gene-ABR-3;gene-ADORA1;gene-AKAP5;gene-ARHGAP32;gene-ITPKA;gene-NTSR1;gene-PPP1R9A;gene-PRKAR2B;gene-RGS14;gene-SHANK2	ABR;ABR-3;ADORA1;AKAP5;ARHGAP32;ITPKA;NTSR1;PPP1R9A;PRKAR2B;RGS14;SHANK2
9	GO:2000060	BP	positive regulation of ubiquitin-dependent protein catabolic process	9/ 721	129/ 33331	0.069767441860465	0.0020234344598838	0.092436712079679	gene-CEBPA;gene-GCLC;gene-HSPA1A-2;gene-HSPA1A-4;gene-HSPA1A-5;gene-HSPA1B-2;gene-HSPA1B-4;gene-HSPA1B-5;gene-PLK1	CEBPA;GCLC;HSPA1A;HSPA1A;HSPA1A;HSPA1B;HSPA1B;HSPA1B;PLK1
10	GO:0062207	BP	regulation of pattern recognition receptor signaling pathway	10/ 721	155/ 33331	0.064516129032258	0.0020897943721385	0.095175389702888	gene-FLOT1-8;gene-HSPA1A-2;gene-HSPA1A-4;gene-HSPA1A-5;gene-HSPA1B-2;gene-HSPA1B-4;gene-HSPA1B-5;gene-TLR1;gene-TLR5;gene-TLR6	FLOT1;HSPA1A;HSPA1A;HSPA1A;HSPA1B;HSPA1B;HSPA1B;TLR1;TLR5;TLR6
51	GO:0042325	BP	regulation of phosphorylation	51/ 721	1526/ 33331	0.033420707732634	0.0021218579911204	0.096340139431699	gene-AAAS-2;gene-ARRB1;gene-BARD1;gene-CCNA2;gene-CDC25C;gene-CDKN1B;gene-CDKN2C;gene-CEBPA;gene-CENPE;gene-CTDSP1;gene-CTDSP2;gene-EPHB3;gene-ERBB2;gene-ERBB3;gene-EZH2;gene-FBP1;gene-FGFR3;gene-FLOT1-8;gene-FOXA2;gene-FZD5;gene-GJC2;gene-HEXIM1;gene-HEXIM2;gene-HFE;gene-IFNE;gene-INHBB;gene-ITPKB;gene-KNDC1;gene-LIME1;gene-LOC102724525;gene-LOC124905536;gene-MAP3K5;gene-PIK3CG;gene-PKD1-AS1;gen…	AAAS;ARRB1;BARD1;CCNA2;CDC25C;CDKN1B;CDKN2C;CEBPA;CENPE;CTDSP1;CTDSP2;EPHB3;ERBB2;ERBB3;EZH2;FBP1;FGFR3;FLOT1;FOXA2;FZD5;GJC2;HEXIM1;HEXIM2;HFE;IFNE;INHBB;ITPKB;KNDC1;LIME1;LOC102724525;LOC124905536;MAP3K5;PIK3CG;PKD1-AS1;PLK1;PPP1R9A;PRKAR2B;PRKD2;PSRC1;RGS14;RIPK3;RIPK3-2;SLC2A6;SLC9A3R1;SMPD3;SPRY1;STRADB;TLR6;TPX2;TREX1;TRIM6
11	GO:0044309	CC	neuron spine	11/ 721	181/ 33331	0.060773480662983	0.0020541824891908	0.098138568421092	gene-ABR;gene-ABR-3;gene-ADORA1;gene-AKAP5;gene-ARHGAP32;gene-ITPKA;gene-NTSR1;gene-PPP1R9A;gene-PRKAR2B;gene-RGS14;gene-SHANK2	ABR;ABR-3;ADORA1;AKAP5;ARHGAP32;ITPKA;NTSR1;PPP1R9A;PRKAR2B;RGS14;SHANK2
30	GO:0045596	BP	negative regulation of cell differentiation	30/ 721	764/ 33331	0.039267015706806	0.0022002331982649	0.099594092361706	gene-ASPM;gene-BHLHE41;gene-CTDSP1;gene-ERBB2;gene-EZH2;gene-FOXA2;gene-FOXJ1;gene-GRHL2;gene-HOXA-AS3;gene-HOXA2;gene-ITPKB;gene-MBNL3;gene-MYB;gene-NPR2;gene-NTN1;gene-OVOL2;gene-PIAS3;gene-PTCH1;gene-PTGR3;gene-RGMA;gene-SEMA3E;gene-SEMA4A;gene-SOX2;gene-SPP1;gene-SPRY1;gene-TMEM176B;gene-TP73;gene-TRIM6;gene-ZBTB7B;gene-ZFHX3	ASPM;BHLHE41;CTDSP1;ERBB2;EZH2;FOXA2;FOXJ1;GRHL2;HOXA-AS3;HOXA2;ITPKB;MBNL3;MYB;NPR2;NTN1;OVOL2;PIAS3;PTCH1;PTGR3;RGMA;SEMA3E;SEMA4A;SOX2;SPP1;SPRY1;TMEM176B;TP73;TRIM6;ZBTB7B;ZFHX3
6	GO:0051085	BP	chaperone cofactor-dependent protein refolding	6/ 721	62/ 33331	0.096774193548387	0.0022070978012511	0.099601158222418	gene-HSPA1A-2;gene-HSPA1A-4;gene-HSPA1A-5;gene-HSPA1B-2;gene-HSPA1B-4;gene-HSPA1B-5	HSPA1A;HSPA1A;HSPA1A;HSPA1B;HSPA1B;HSPA1B
4	GO:0097300	BP	programmed necrotic cell death	4/ 721	26/ 33331	0.15384615384615	0.0022225024388656	0.099992405181328	gene-LOC729654;gene-MAP3K5;gene-RIPK3;gene-RIPK3-2	LOC729654;MAP3K5;RIPK3;RIPK3-2
54	GO:0010648	BP	negative regulation of cell communication	54/ 721	1641/ 33331	0.03290676416819	0.0022413027440817	0.10053360072925	gene-ARRB1;gene-ASIC1;gene-BOK;gene-CASTOR3;gene-CAVIN3;gene-CGNL1;gene-DHRS3;gene-DLK2;gene-ELL3;gene-ERBB2;gene-ERBB3;gene-EZH2;gene-FBP1;gene-FFAR4;gene-GCLC;gene-HEYL;gene-HMGB2;gene-HSPA1A-2;gene-HSPA1A-4;gene-HSPA1A-5;gene-HSPA1B-2;gene-HSPA1B-4;gene-HSPA1B-5;gene-IGFBP2;gene-INHBB;gene-KANK2;gene-KCTD21-AS1;gene-LFNG;gene-LOC100129034;gene-MARVELD3;gene-NOTCH3;gene-NTN1;gene-OVOL2;gene-PAL…	ARRB1;ASIC1;BOK;CASTOR3;CAVIN3;CGNL1;DHRS3;DLK2;ELL3;ERBB2;ERBB3;EZH2;FBP1;FFAR4;GCLC;HEYL;HMGB2;HSPA1A;HSPA1A;HSPA1A;HSPA1B;HSPA1B;HSPA1B;IGFBP2;INHBB;KANK2;KCTD21-AS1;LFNG;LOC100129034;MARVELD3;NOTCH3;NTN1;OVOL2;PALM3;PEG10;PELI3;PPP1R9A;PTCH1;PVRIG;RASAL1;RGS14;RUNX2;SHANK2;SIRT3;SLC9A3R1;SOX13;SOX2;SPRY1;STRADB;TGFBR3;TLR6;TNFAIP8L1;TNS2;TREX1
13	GO:1901617	BP	organic hydroxy compound biosynthetic process	13/ 721	239/ 33331	0.054393305439331	0.0022710436088245	0.10156079656692	gene-ACOX2;gene-AKR1C3;gene-ALOX15;gene-HSD3B7;gene-ITPKA;gene-ITPKB;gene-LBR;gene-LOC729654;gene-LSS;gene-LSS-2;gene-MVK;gene-OSBPL7;gene-SPTLC3	ACOX2;AKR1C3;ALOX15;HSD3B7;ITPKA;ITPKB;LBR;LOC729654;LSS;LSS-2;MVK;OSBPL7;SPTLC3
54	GO:0023057	BP	negative regulation of signaling	54/ 721	1644/ 33331	0.032846715328467	0.0022812513958896	0.10171092935367	gene-ARRB1;gene-ASIC1;gene-BOK;gene-CASTOR3;gene-CAVIN3;gene-CGNL1;gene-DHRS3;gene-DLK2;gene-ELL3;gene-ERBB2;gene-ERBB3;gene-EZH2;gene-FBP1;gene-FFAR4;gene-GCLC;gene-HEYL;gene-HMGB2;gene-HSPA1A-2;gene-HSPA1A-4;gene-HSPA1A-5;gene-HSPA1B-2;gene-HSPA1B-4;gene-HSPA1B-5;gene-IGFBP2;gene-INHBB;gene-KANK2;gene-KCTD21-AS1;gene-LFNG;gene-LOC100129034;gene-MARVELD3;gene-NOTCH3;gene-NTN1;gene-OVOL2;gene-PAL…	ARRB1;ASIC1;BOK;CASTOR3;CAVIN3;CGNL1;DHRS3;DLK2;ELL3;ERBB2;ERBB3;EZH2;FBP1;FFAR4;GCLC;HEYL;HMGB2;HSPA1A;HSPA1A;HSPA1A;HSPA1B;HSPA1B;HSPA1B;IGFBP2;INHBB;KANK2;KCTD21-AS1;LFNG;LOC100129034;MARVELD3;NOTCH3;NTN1;OVOL2;PALM3;PEG10;PELI3;PPP1R9A;PTCH1;PVRIG;RASAL1;RGS14;RUNX2;SHANK2;SIRT3;SLC9A3R1;SOX13;SOX2;SPRY1;STRADB;TGFBR3;TLR6;TNFAIP8L1;TNS2;TREX1
8	GO:0045921	BP	positive regulation of exocytosis	8/ 721	107/ 33331	0.074766355140187	0.0022992934369999	0.10190331241534	gene-CACNA1I;gene-CD177;gene-EXPH5;gene-PLA2G3;gene-RAB15;gene-RAB3D;gene-SEPTIN5;gene-SMPD3	CACNA1I;CD177;EXPH5;PLA2G3;RAB15;RAB3D;SEPTIN5;SMPD3
8	GO:0008593	BP	regulation of Notch signaling pathway	8/ 721	107/ 33331	0.074766355140187	0.0022992934369999	0.10190331241534	gene-ARRB1;gene-DLK2;gene-ELF3;gene-LFNG;gene-MAML2;gene-MAML3;gene-NOTCH3;gene-OVOL2	ARRB1;DLK2;ELF3;LFNG;MAML2;MAML3;NOTCH3;OVOL2
28	GO:0005813	CC	centrosome	28/ 721	702/ 33331	0.03988603988604	0.0022230403380727	0.10361536795261	gene-AAAS-2;gene-CCDC187;gene-CENPF;gene-CEP250;gene-CNTRL;gene-DLGAP5;gene-DTL;gene-ESPL1;gene-ESPL1-2;gene-H2AX;gene-HSPA1A-2;gene-HSPA1A-4;gene-HSPA1A-5;gene-HSPA1B-2;gene-HSPA1B-4;gene-HSPA1B-5;gene-KIAA0586;gene-KIF15;gene-KIF15-2;gene-KIF2C;gene-LOC112268458;gene-LOC124905421;gene-LRRC45;gene-MCM3;gene-PLK1;gene-PRKAR2B;gene-RGS14;gene-SAC3D1	AAAS;CCDC187;CENPF;CEP250;CNTRL;DLGAP5;DTL;ESPL1;ESPL1-2;H2AX;HSPA1A;HSPA1A;HSPA1A;HSPA1B;HSPA1B;HSPA1B;KIAA0586;KIF15;KIF15-2;KIF2C;LOC112268458;LOC124905421;LRRC45;MCM3;PLK1;PRKAR2B;RGS14;SAC3D1
69	GO:0042127	BP	regulation of cell population proliferation	69/ 721	2212/ 33331	0.03119349005425	0.0023856988217783	0.10541806668733	gene-AKR1C3;gene-ARID2;gene-ASPM;gene-BOK;gene-CCNA2;gene-CDCA7;gene-CDKN1B;gene-CDKN2C;gene-CEBPA;gene-CEBPB-AS1;gene-COL18A1-2;gene-DACH1;gene-ELL3;gene-ERBB2;gene-ERBB3;gene-EZH2;gene-FGFR3;gene-FOXJ1;gene-FZD5;gene-GCNT2;gene-GJC2;gene-HMGB2;gene-HPGD;gene-HSPA1A-2;gene-HSPA1A-4;gene-HSPA1A-5;gene-HSPA1B-2;gene-HSPA1B-4;gene-HSPA1B-5;gene-IGFBP2;gene-ING4;gene-KANK2;gene-KRT4;gene-LDLRAP1;gen…	AKR1C3;ARID2;ASPM;BOK;CCNA2;CDCA7;CDKN1B;CDKN2C;CEBPA;CEBPB-AS1;COL18A1;DACH1;ELL3;ERBB2;ERBB3;EZH2;FGFR3;FOXJ1;FZD5;GCNT2;GJC2;HMGB2;HPGD;HSPA1A;HSPA1A;HSPA1A;HSPA1B;HSPA1B;HSPA1B;IGFBP2;ING4;KANK2;KRT4;LDLRAP1;MAP3K3;MAP3K5;MARVELD3;MYB;NES;NTN1;OVOL2;PRKD2;PTCH1;PTPRZ1;PYGO2;RARRES1;RIPK3;RIPK3-2;RUNX2;SAPCD2;SHANK2;SLC9A3R1;SMARCA2;SMPD3;SOX2;SP1;SPRY1;SSTR5;SULT2B1;TET1;TGFBR3;TNFRSF13C;TNS2…
6	GO:0045600	BP	positive regulation of fat cell differentiation	6/ 721	63/ 33331	0.095238095238095	0.0023955799234731	0.10554057900239	gene-CEBPA;gene-CEBPB-AS1;gene-FFAR4;gene-NAPEPLD-2;gene-SOX13;gene-ZBTB7B	CEBPA;CEBPB-AS1;FFAR4;NAPEPLD;SOX13;ZBTB7B
25	GO:0010035	BP	response to inorganic substance	25/ 721	598/ 33331	0.04180602006689	0.002433804578763	0.10690738633401	gene-AKR1C3;gene-ALOX15;gene-AQP2;gene-AQP5-AS1;gene-CCNA2;gene-CDKN1B;gene-CEBPA;gene-COL18A1-2;gene-EZH2;gene-FBP1;gene-FECH;gene-HFE;gene-IGFBP2;gene-ITPKB;gene-MAP3K5;gene-MYB;gene-PTCH1;gene-RASAL1;gene-RIPK3;gene-RIPK3-2;gene-SMPD3;gene-SYT15;gene-SYT15B;gene-TREX1;gene-ZNF580	AKR1C3;ALOX15;AQP2;AQP5-AS1;CCNA2;CDKN1B;CEBPA;COL18A1;EZH2;FBP1;FECH;HFE;IGFBP2;ITPKB;MAP3K5;MYB;PTCH1;RASAL1;RIPK3;RIPK3-2;SMPD3;SYT15;SYT15B;TREX1;ZNF580
3	GO:0048681	BP	negative regulation of axon regeneration	3/ 721	13/ 33331	0.23076923076923	0.0024516551618315	0.10737381766287	gene-RGMA;gene-RTN4RL1;gene-SPP1	RGMA;RTN4RL1;SPP1
9	GO:0010977	BP	negative regulation of neuron projection development	9/ 721	133/ 33331	0.067669172932331	0.0024911786538789	0.10878391021806	gene-MYLIP;gene-NGEF;gene-NR2F1;gene-NTN1;gene-RGMA;gene-RTN4RL1;gene-SEMA3E;gene-SEMA4A;gene-SPP1	MYLIP;NGEF;NR2F1;NTN1;RGMA;RTN4RL1;SEMA3E;SEMA4A;SPP1
6	GO:0005871	CC	kinesin complex	6/ 721	63/ 33331	0.095238095238095	0.0023955799234731	0.10899888651803	gene-KIF11;gene-KIF15;gene-KIF15-2;gene-KIF20A;gene-KIF2C;gene-KIFC1	KIF11;KIF15;KIF15-2;KIF20A;KIF2C;KIFC1
28	GO:0032787	BP	monocarboxylic acid metabolic process	28/ 721	713/ 33331	0.039270687237027	0.0025181993807031	0.10901788108903	gene-ACACB;gene-ACOX2;gene-ACSS1;gene-ACSS2;gene-ADH1C;gene-AKR1C3;gene-ALDH5A1;gene-ALOX15;gene-ATP6V1B1;gene-CYP2W1;gene-CYP4B1;gene-CYP4F11;gene-CYP4F12;gene-CYP4F3;gene-DAGLA;gene-FAAH;gene-FADS2;gene-HPGD;gene-HSD3B7;gene-IDH1;gene-LIPH;gene-OSBPL7;gene-PLA2G3;gene-PLA2G4F;gene-PRKAR2B;gene-PRXL2B;gene-PRXL2B-2;gene-SCD	ACACB;ACOX2;ACSS1;ACSS2;ADH1C;AKR1C3;ALDH5A1;ALOX15;ATP6V1B1;CYP2W1;CYP4B1;CYP4F11;CYP4F12;CYP4F3;DAGLA;FAAH;FADS2;HPGD;HSD3B7;IDH1;LIPH;OSBPL7;PLA2G3;PLA2G4F;PRKAR2B;PRXL2B;PRXL2B-2;SCD
5	GO:0030857	BP	negative regulation of epithelial cell differentiation	5/ 721	44/ 33331	0.11363636363636	0.002525907664486	0.10901788108903	gene-EZH2;gene-GRHL2;gene-HOXA-AS3;gene-OVOL2;gene-SPRY1	EZH2;GRHL2;HOXA-AS3;OVOL2;SPRY1
5	GO:0040001	BP	establishment of mitotic spindle localization	5/ 721	44/ 33331	0.11363636363636	0.002525907664486	0.10901788108903	gene-ESPL1;gene-ESPL1-2;gene-PLK1;gene-SAPCD2;gene-SPRY1	ESPL1;ESPL1-2;PLK1;SAPCD2;SPRY1
5	GO:0045840	BP	positive regulation of mitotic nuclear division	5/ 721	44/ 33331	0.11363636363636	0.002525907664486	0.10901788108903	gene-DLGAP5;gene-ESPL1;gene-ESPL1-2;gene-HOXA13;gene-SMPD3	DLGAP5;ESPL1;ESPL1-2;HOXA13;SMPD3
4	GO:0070265	BP	necrotic cell death	4/ 721	27/ 33331	0.14814814814815	0.0025648458754928	0.11036802657262	gene-LOC729654;gene-MAP3K5;gene-RIPK3;gene-RIPK3-2	LOC729654;MAP3K5;RIPK3;RIPK3-2
12	GO:0035295	BP	tube development	12/ 721	214/ 33331	0.05607476635514	0.0025720574657592	0.11036802657262	gene-AQP2;gene-AQP5-AS1;gene-FOXJ1;gene-GJA5;gene-GRHL2;gene-HEYL;gene-INKA1;gene-PKD1-AS1;gene-PTCH1;gene-SALL2;gene-SPRY1;gene-VPS52-6	AQP2;AQP5-AS1;FOXJ1;GJA5;GRHL2;HEYL;INKA1;PKD1-AS1;PTCH1;SALL2;SPRY1;VPS52
6	GO:0051653	BP	spindle localization	6/ 721	64/ 33331	0.09375	0.0025959104093577	0.11100771256176	gene-ASPM;gene-ESPL1;gene-ESPL1-2;gene-PLK1;gene-SAPCD2;gene-SPRY1	ASPM;ESPL1;ESPL1-2;PLK1;SAPCD2;SPRY1
25	GO:0006325	BP	chromatin organization	25/ 721	606/ 33331	0.041254125412541	0.0026019185001341	0.11100771256176	gene-ARID2;gene-ASF1A;gene-ASF1B;gene-ASF1B-2;gene-CBX2;gene-CENPC;gene-CENPI;gene-CENPM;gene-CHAF1B;gene-EZH2;gene-FOXA2;gene-H1-10;gene-H2AX;gene-HMGB2;gene-KNL1;gene-MACROH2A2;gene-MYB;gene-PHF19;gene-PWWP3A;gene-SMARCA2;gene-SMARCC2;gene-SOX2;gene-TET1;gene-TSPY26P;gene-TSPYL4	ARID2;ASF1A;ASF1B;ASF1B-2;CBX2;CENPC;CENPI;CENPM;CHAF1B;EZH2;FOXA2;H1-10;H2AX;HMGB2;KNL1;MACROH2A2;MYB;PHF19;PWWP3A;SMARCA2;SMARCC2;SOX2;TET1;TSPY26P;TSPYL4
34	GO:0008285	BP	negative regulation of cell population proliferation	34/ 721	922/ 33331	0.036876355748373	0.0026429528644301	0.11202001983895	gene-ARID2;gene-CDKN1B;gene-CDKN2C;gene-CEBPA;gene-CEBPB-AS1;gene-COL18A1-2;gene-DACH1;gene-ERBB2;gene-FOXJ1;gene-FZD5;gene-HSPA1A-2;gene-HSPA1A-4;gene-HSPA1A-5;gene-HSPA1B-2;gene-HSPA1B-4;gene-HSPA1B-5;gene-ING4;gene-KANK2;gene-KRT4;gene-MARVELD3;gene-OVOL2;gene-PTCH1;gene-RARRES1;gene-SLC9A3R1;gene-SMARCA2;gene-SOX2;gene-SPRY1;gene-SSTR5;gene-SULT2B1;gene-TGFBR3;gene-TNS2;gene-TP53I11;gene-TP73…	ARID2;CDKN1B;CDKN2C;CEBPA;CEBPB-AS1;COL18A1;DACH1;ERBB2;FOXJ1;FZD5;HSPA1A;HSPA1A;HSPA1A;HSPA1B;HSPA1B;HSPA1B;ING4;KANK2;KRT4;MARVELD3;OVOL2;PTCH1;RARRES1;SLC9A3R1;SMARCA2;SOX2;SPRY1;SSTR5;SULT2B1;TGFBR3;TNS2;TP53I11;TP73;ZBTB7B
14	GO:0045637	BP	regulation of myeloid cell differentiation	14/ 721	273/ 33331	0.051282051282051	0.0026944602841505	0.11202001983895	gene-CEBPB-AS1;gene-EVI2B;gene-EVI2B-2;gene-HMGB2;gene-HOXA-AS3;gene-HSPA1A-2;gene-HSPA1A-4;gene-HSPA1A-5;gene-HSPA1B-2;gene-HSPA1B-4;gene-HSPA1B-5;gene-ITPKB;gene-PIAS3;gene-PLA2G3	CEBPB-AS1;EVI2B;EVI2B-2;HMGB2;HOXA-AS3;HSPA1A;HSPA1A;HSPA1A;HSPA1B;HSPA1B;HSPA1B;ITPKB;PIAS3;PLA2G3
2	GO:1903899	BP	positive regulation of PERK-mediated unfolded protein response	2/ 721	4/ 33331	0.5	0.0027237305288516	0.11202001983895	gene-AGR2;gene-BOK	AGR2;BOK
2	GO:0060545	BP	positive regulation of necroptotic process	2/ 721	4/ 33331	0.5	0.0027237305288516	0.11202001983895	gene-RIPK3;gene-RIPK3-2	RIPK3;RIPK3-2
2	GO:0007079	BP	mitotic chromosome movement towards spindle pole	2/ 721	4/ 33331	0.5	0.0027237305288516	0.11202001983895	gene-CENPE;gene-DLGAP5	CENPE;DLGAP5
2	GO:0051754	BP	meiotic sister chromatid cohesion, centromeric	2/ 721	4/ 33331	0.5	0.0027237305288516	0.11202001983895	gene-BUB1;gene-SGO2	BUB1;SGO2
2	GO:0035434	BP	copper ion transmembrane transport	2/ 721	4/ 33331	0.5	0.0027237305288516	0.11202001983895	gene-ATP7A;gene-STEAP2	ATP7A;STEAP2
2	GO:0062100	BP	positive regulation of programmed necrotic cell death	2/ 721	4/ 33331	0.5	0.0027237305288516	0.11202001983895	gene-RIPK3;gene-RIPK3-2	RIPK3;RIPK3-2
2	GO:0042631	BP	cellular response to water deprivation	2/ 721	4/ 33331	0.5	0.0027237305288516	0.11202001983895	gene-AQP2;gene-AQP5-AS1	AQP2;AQP5-AS1
2	GO:0070340	BP	detection of bacterial lipopeptide	2/ 721	4/ 33331	0.5	0.0027237305288516	0.11202001983895	gene-TLR1;gene-TLR6	TLR1;TLR6
2	GO:0051307	BP	meiotic chromosome separation	2/ 721	4/ 33331	0.5	0.0027237305288516	0.11202001983895	gene-ESPL1;gene-ESPL1-2	ESPL1;ESPL1-2
2	GO:2000449	BP	regulation of CD8-positive, alpha-beta T cell extravasation	2/ 721	4/ 33331	0.5	0.0027237305288516	0.11202001983895	gene-RIPK3;gene-RIPK3-2	RIPK3;RIPK3-2
2	GO:0051790	BP	short-chain fatty acid biosynthetic process	2/ 721	4/ 33331	0.5	0.0027237305288516	0.11202001983895	gene-ACSS1;gene-ACSS2	ACSS1;ACSS2
73	GO:0030054	CC	cell junction	73/ 721	2378/ 33331	0.030698065601346	0.0026223264963487	0.11566775645857	gene-ABCB4;gene-ABR-3;gene-AKAP5;gene-ANXA9;gene-ARVCF;gene-ASIC1;gene-BCAN;gene-C10orf95-AS1;gene-CACNG4;gene-CGN;gene-CGNL1;gene-CHN2;gene-CHRM3;gene-CLDN9;gene-CSPG5;gene-DSCAML1;gene-EFNA2;gene-ELL3;gene-EVPL;gene-FAT2;gene-FLOT1-8;gene-FOXA2;gene-FZD2;gene-FZD5;gene-GABRP;gene-GJA5;gene-GJC2;gene-GRB7;gene-GRHL2;gene-HSPA1A-2;gene-HSPA1A-4;gene-HSPA1A-5;gene-HSPA1B-2;gene-HSPA1B-4;gene-HSPA1…	ABCB4;ABR-3;AKAP5;ANXA9;ARVCF;ASIC1;BCAN;C10orf95-AS1;CACNG4;CGN;CGNL1;CHN2;CHRM3;CLDN9;CSPG5;DSCAML1;EFNA2;ELL3;EVPL;FAT2;FLOT1;FOXA2;FZD2;FZD5;GABRP;GJA5;GJC2;GRB7;GRHL2;HSPA1A;HSPA1A;HSPA1A;HSPA1B;HSPA1B;HSPA1B;HTR1D;IRF2;L1CAM;LDB3;LOC101927401;LOC105378248;LOC124903459;LYNX1;LYPD1;MAP1A;MARVELD3;MDC1;NFIA;NTSR1;PARD3B;PIAS3;PPL;PPP1R1B;PPP1R9A;PRKAR2B;PRR15-DT;PRX;PTPRZ1;RGS14;RHOU;RHOU-2;RI…
2	GO:0036488	CC	CHOP-C/EBP complex	2/ 721	4/ 33331	0.5	0.0027237305288516	0.11566775645857	gene-CEBPA;gene-CEBPB-AS1	CEBPA;CEBPB-AS1
2	GO:1990604	CC	IRE1-TRAF2-ASK1 complex	2/ 721	4/ 33331	0.5	0.0027237305288516	0.11566775645857	gene-ERN2;gene-MAP3K5	ERN2;MAP3K5
68	GO:0051049	BP	regulation of transport	68/ 721	2180/ 33331	0.031192660550459	0.0028534812574669	0.11638911052091	gene-AAAS-2;gene-ABCB4;gene-ADORA1;gene-AKAP5;gene-ALOX15;gene-ARRB1;gene-ASIC1;gene-BARD1;gene-BOK;gene-CACNA1I;gene-CACNG4;gene-CACNG8;gene-CD177;gene-CEBPB-AS1;gene-CHRM3;gene-CRYZL2P-SEC16B;gene-CSPG5;gene-DAPK1;gene-DNAJC30;gene-EEPD1;gene-ERBB2;gene-ERBB3;gene-EXPH5;gene-FFAR4;gene-FLOT1-8;gene-FOXA2;gene-FZD5;gene-GCLC;gene-GJA5;gene-GJC2;gene-GTSE1;gene-HCN3;gene-HFE;gene-INHBB;gene-KCNK1…	AAAS;ABCB4;ADORA1;AKAP5;ALOX15;ARRB1;ASIC1;BARD1;BOK;CACNA1I;CACNG4;CACNG8;CD177;CEBPB-AS1;CHRM3;CRYZL2P-SEC16B;CSPG5;DAPK1;DNAJC30;EEPD1;ERBB2;ERBB3;EXPH5;FFAR4;FLOT1;FOXA2;FZD5;GCLC;GJA5;GJC2;GTSE1;HCN3;HFE;INHBB;KCNK12;KCNK5;KCNRG;LDLRAP1;LIME1;LOC107984334;MAP2K6;MYB;NSF;NTSR1;P2RY2;PIK3CG;PLA2G3;PPP1R9A;PTCH1;RAB15;RAB17;RAB26;RAB3D;RHOU;RHOU-2;SEPTIN5;SHANK2;SIRT3;SLC9A3R1;SMPD3;SPAG5;SPP1;…
10	GO:0003014	BP	renal system process	10/ 721	162/ 33331	0.061728395061728	0.002881724113184	0.11721906276286	gene-ADORA1;gene-AKR1C3;gene-AQP2;gene-AQP5-AS1;gene-ATP6V1B1;gene-CYP4F11;gene-CYP4F12;gene-GJA5;gene-PRKAR2B;gene-SLC9A3R1	ADORA1;AKR1C3;AQP2;AQP5-AS1;ATP6V1B1;CYP4F11;CYP4F12;GJA5;PRKAR2B;SLC9A3R1
4	GO:0045606	BP	positive regulation of epidermal cell differentiation	4/ 721	28/ 33331	0.14285714285714	0.0029416906618711	0.11902102376445	gene-MACROH2A2;gene-OVOL2;gene-PTCH1;gene-SULT2B1	MACROH2A2;OVOL2;PTCH1;SULT2B1
16	GO:0097190	BP	apoptotic signaling pathway	16/ 721	326/ 33331	0.049079754601227	0.0029420566930393	0.11902102376445	gene-ADORA1;gene-ATP2A3;gene-BOK;gene-CASP10;gene-CEBPB-AS1;gene-DAPK1;gene-E2F2;gene-ERBB3;gene-ERN2;gene-FGFR3;gene-MAP3K5;gene-PRODH;gene-RIPK3;gene-RIPK3-2;gene-ST20;gene-TP73	ADORA1;ATP2A3;BOK;CASP10;CEBPB-AS1;DAPK1;E2F2;ERBB3;ERN2;FGFR3;MAP3K5;PRODH;RIPK3;RIPK3-2;ST20;TP73
12	GO:0030496	CC	midbody	12/ 721	217/ 33331	0.055299539170507	0.0028813595590671	0.11970169820386	gene-ASPM;gene-CDCA8;gene-CENPC;gene-CENPE;gene-CENPF;gene-KIF20A;gene-NSF;gene-PLK1;gene-PSRC1;gene-PTCH1;gene-RACGAP1;gene-SPAG5	ASPM;CDCA8;CENPC;CENPE;CENPF;KIF20A;NSF;PLK1;PSRC1;PTCH1;RACGAP1;SPAG5
6	GO:0048863	BP	stem cell differentiation	6/ 721	66/ 33331	0.090909090909091	0.0030339532165316	0.12240517229849	gene-ELL3;gene-HOXA-AS3;gene-MEOX1;gene-PHF19;gene-RUNX2;gene-WNT10A	ELL3;HOXA-AS3;MEOX1;PHF19;RUNX2;WNT10A
16	GO:0032886	BP	regulation of microtubule-based process	16/ 721	328/ 33331	0.048780487804878	0.0030447545995665	0.12250805295329	gene-CDKN1B;gene-ERBB2;gene-HSPA1A-2;gene-HSPA1A-4;gene-HSPA1A-5;gene-HSPA1B-2;gene-HSPA1B-4;gene-HSPA1B-5;gene-MAP1A;gene-PKD1-AS1;gene-PLK1;gene-PSRC1;gene-SKA1-2;gene-SPAG5;gene-TACC3;gene-TPX2	CDKN1B;ERBB2;HSPA1A;HSPA1A;HSPA1A;HSPA1B;HSPA1B;HSPA1B;MAP1A;PKD1-AS1;PLK1;PSRC1;SKA1;SPAG5;TACC3;TPX2
2	GO:0035663	MF	Toll-like receptor 2 binding	2/ 721	3/ 33331	0.66666666666667	0.0013817009058255	0.12315386941735	gene-TLR1;gene-TLR6	TLR1;TLR6
3	GO:0070571	BP	negative regulation of neuron projection regeneration	3/ 721	14/ 33331	0.21428571428571	0.0030704212990498	0.1231546767058	gene-RGMA;gene-RTN4RL1;gene-SPP1	RGMA;RTN4RL1;SPP1
5	GO:0007080	BP	mitotic metaphase plate congression	5/ 721	46/ 33331	0.10869565217391	0.0030774153066513	0.1231546767058	gene-CDCA8;gene-CENPE;gene-KIF2C;gene-KIFC1;gene-PSRC1	CDCA8;CENPE;KIF2C;KIFC1;PSRC1
57	GO:0019220	BP	regulation of phosphate metabolic process	57/ 721	1778/ 33331	0.032058492688414	0.0032296203790729	0.12855274468658	gene-AAAS-2;gene-ARRB1;gene-BARD1;gene-CCNA2;gene-CDC25C;gene-CDKN1B;gene-CDKN2C;gene-CEBPA;gene-CENPE;gene-CTDSP1;gene-CTDSP2;gene-DNAJC30;gene-EPHB3;gene-ERBB2;gene-ERBB3;gene-EZH2;gene-FBP1;gene-FGFR3;gene-FLOT1-8;gene-FOXA2;gene-FZD5;gene-GJC2;gene-HEXIM1;gene-HEXIM2;gene-HFE;gene-IDH1;gene-IFNE;gene-INHBB;gene-ITPKB;gene-KNDC1;gene-KNL1;gene-LIME1;gene-LOC102724525;gene-LOC124905536;gene-MAP…	AAAS;ARRB1;BARD1;CCNA2;CDC25C;CDKN1B;CDKN2C;CEBPA;CENPE;CTDSP1;CTDSP2;DNAJC30;EPHB3;ERBB2;ERBB3;EZH2;FBP1;FGFR3;FLOT1;FOXA2;FZD5;GJC2;HEXIM1;HEXIM2;HFE;IDH1;IFNE;INHBB;ITPKB;KNDC1;KNL1;LIME1;LOC102724525;LOC124905536;MAP3K5;NTSR1;PIK3CG;PKD1-AS1;PLK1;PPP1R1B;PPP1R26;PPP1R9A;PRKAR2B;PRKD2;PSRC1;RGS14;RIPK3;RIPK3-2;SLC2A6;SLC9A3R1;SMPD3;SPRY1;STRADB;TLR6;TPX2;TREX1;TRIM6
57	GO:0051174	BP	regulation of phosphorus metabolic process	57/ 721	1778/ 33331	0.032058492688414	0.0032296203790729	0.12855274468658	gene-AAAS-2;gene-ARRB1;gene-BARD1;gene-CCNA2;gene-CDC25C;gene-CDKN1B;gene-CDKN2C;gene-CEBPA;gene-CENPE;gene-CTDSP1;gene-CTDSP2;gene-DNAJC30;gene-EPHB3;gene-ERBB2;gene-ERBB3;gene-EZH2;gene-FBP1;gene-FGFR3;gene-FLOT1-8;gene-FOXA2;gene-FZD5;gene-GJC2;gene-HEXIM1;gene-HEXIM2;gene-HFE;gene-IDH1;gene-IFNE;gene-INHBB;gene-ITPKB;gene-KNDC1;gene-KNL1;gene-LIME1;gene-LOC102724525;gene-LOC124905536;gene-MAP…	AAAS;ARRB1;BARD1;CCNA2;CDC25C;CDKN1B;CDKN2C;CEBPA;CENPE;CTDSP1;CTDSP2;DNAJC30;EPHB3;ERBB2;ERBB3;EZH2;FBP1;FGFR3;FLOT1;FOXA2;FZD5;GJC2;HEXIM1;HEXIM2;HFE;IDH1;IFNE;INHBB;ITPKB;KNDC1;KNL1;LIME1;LOC102724525;LOC124905536;MAP3K5;NTSR1;PIK3CG;PKD1-AS1;PLK1;PPP1R1B;PPP1R26;PPP1R9A;PRKAR2B;PRKD2;PSRC1;RGS14;RIPK3;RIPK3-2;SLC2A6;SLC9A3R1;SMPD3;SPRY1;STRADB;TLR6;TPX2;TREX1;TRIM6
17	GO:0051047	BP	positive regulation of secretion	17/ 721	369/ 33331	0.046070460704607	0.0033839784124319	0.13433670451705	gene-CACNA1I;gene-CD177;gene-EXPH5;gene-FFAR4;gene-HFE;gene-INHBB;gene-MAP2K6;gene-MYB;gene-NTSR1;gene-P2RY2;gene-PLA2G3;gene-RAB15;gene-RAB3D;gene-SEPTIN5;gene-SIRT3;gene-SMPD3;gene-SPP1	CACNA1I;CD177;EXPH5;FFAR4;HFE;INHBB;MAP2K6;MYB;NTSR1;P2RY2;PLA2G3;RAB15;RAB3D;SEPTIN5;SIRT3;SMPD3;SPP1
70	GO:0070887	BP	cellular response to chemical stimulus	70/ 721	2278/ 33331	0.030728709394205	0.0034799508024827	0.1377782121719	gene-ABCB4;gene-AKR1C3;gene-ALOX15;gene-AQP2;gene-AQP5;gene-AQP5-AS1;gene-BSPRY;gene-CASTOR3;gene-CCNA2;gene-CDKN1B;gene-CEBPA;gene-CEBPB-AS1;gene-DAPK1;gene-EHMT2;gene-ERBB2;gene-EZH2;gene-FBP1;gene-FECH;gene-FLOT1-8;gene-FOXA2;gene-HCN3;gene-HEYL;gene-HFE;gene-HMGB2;gene-HOXA2;gene-HSPA1A-2;gene-HSPA1A-4;gene-HSPA1A-5;gene-HSPA1B-2;gene-HSPA1B-4;gene-HSPA1B-5;gene-IGFBP2;gene-INHBB;gene-ITPKB;g…	ABCB4;AKR1C3;ALOX15;AQP2;AQP5;AQP5-AS1;BSPRY;CASTOR3;CCNA2;CDKN1B;CEBPA;CEBPB-AS1;DAPK1;EHMT2;ERBB2;EZH2;FBP1;FECH;FLOT1;FOXA2;HCN3;HEYL;HFE;HMGB2;HOXA2;HSPA1A;HSPA1A;HSPA1A;HSPA1B;HSPA1B;HSPA1B;IGFBP2;INHBB;ITPKB;LDLRAP1;MAP2K6;MAP3K5;MGAT3;MYB;NCOA2;NOD1;NPR2;OSBPL7;OVOL2;P2RY2;PIK3CG;PLA2G4F;PLSCR4;PPP1R9A;PRKAR2B;PRKD2;PTCH1;RAB15;RASAL1;RIPK3;RIPK3-2;SHMT1;SMPD3;SP1;SPP1;SSTR5;SYT15;SYT15B;T…
58	GO:0051247	BP	positive regulation of protein metabolic process	58/ 721	1814/ 33331	0.031973539140022	0.0035010707154147	0.13809825924769	gene-ARRB1;gene-ATG10;gene-ATP2A3;gene-AUTS2;gene-BARD1;gene-BOK;gene-CASP10;gene-CDKN1B;gene-CEBPA;gene-CENPE;gene-DAPK1;gene-DTL;gene-EFNA3;gene-ERBB2;gene-ERBB3;gene-EZH2;gene-FGFR3;gene-FLOT1-8;gene-FZD5;gene-GCLC;gene-HFE;gene-HSPA1A-2;gene-HSPA1A-4;gene-HSPA1A-5;gene-HSPA1B-2;gene-HSPA1B-4;gene-HSPA1B-5;gene-IFNE;gene-INHBB;gene-KNDC1;gene-MAP3K5;gene-MYB;gene-MYLIP;gene-NOD1;gene-NSF;gene-…	ARRB1;ATG10;ATP2A3;AUTS2;BARD1;BOK;CASP10;CDKN1B;CEBPA;CENPE;DAPK1;DTL;EFNA3;ERBB2;ERBB3;EZH2;FGFR3;FLOT1;FZD5;GCLC;HFE;HSPA1A;HSPA1A;HSPA1A;HSPA1B;HSPA1B;HSPA1B;IFNE;INHBB;KNDC1;MAP3K5;MYB;MYLIP;NOD1;NSF;OSBPL7;PHF19;PIAS3;PIK3CG;PKD1-AS1;PLK1;PPP1R9A;PRKAR2B;PRKD2;PSRC1;RGMA;RIPK3;RIPK3-2;SP1;SPON1;ST20;STRADB;TET1;TLR6;TPX2;TRIM6;UHRF1;ZBTB7B
9	GO:1903321	BP	negative regulation of protein modification by small protein conjugation or removal	9/ 721	140/ 33331	0.064285714285714	0.003512535553876	0.13809825924769	gene-ARRB1;gene-GCLC;gene-HSPA1A-2;gene-HSPA1A-4;gene-HSPA1A-5;gene-HSPA1B-2;gene-HSPA1B-4;gene-HSPA1B-5;gene-PIAS3	ARRB1;GCLC;HSPA1A;HSPA1A;HSPA1A;HSPA1B;HSPA1B;HSPA1B;PIAS3
16	GO:1903532	BP	positive regulation of secretion by cell	16/ 721	336/ 33331	0.047619047619048	0.0035425701202341	0.13877714663619	gene-CACNA1I;gene-CD177;gene-EXPH5;gene-FFAR4;gene-HFE;gene-INHBB;gene-MAP2K6;gene-MYB;gene-NTSR1;gene-PLA2G3;gene-RAB15;gene-RAB3D;gene-SEPTIN5;gene-SIRT3;gene-SMPD3;gene-SPP1	CACNA1I;CD177;EXPH5;FFAR4;HFE;INHBB;MAP2K6;MYB;NTSR1;PLA2G3;RAB15;RAB3D;SEPTIN5;SIRT3;SMPD3;SPP1
10	GO:0032434	BP	regulation of proteasomal ubiquitin-dependent protein catabolic process	10/ 721	167/ 33331	0.059880239520958	0.0035816493999391	0.13993881221289	gene-CEBPA;gene-GCLC;gene-HFE;gene-HSPA1A-2;gene-HSPA1A-4;gene-HSPA1A-5;gene-HSPA1B-2;gene-HSPA1B-4;gene-HSPA1B-5;gene-PLK1	CEBPA;GCLC;HFE;HSPA1A;HSPA1A;HSPA1A;HSPA1B;HSPA1B;HSPA1B;PLK1
609	GO:0003674	MF	molecular_function	609/ 721	26626/ 33331	0.02287238038008	0.0016298292392547	0.14057636343698	gene-ABCB4;gene-ABHD15;gene-ABO;gene-ABR;gene-ABR-3;gene-ACACB;gene-ACOX2;gene-ACP6;gene-ACSS1;gene-ACSS2;gene-ADGRF1;gene-ADH1C;gene-ADORA1;gene-AGFG2;gene-AGR2;gene-AKAP5;gene-AKR1C3;gene-ALDH5A1;gene-ALOX15;gene-ALPG;gene-ALPP;gene-ANK1;gene-ANKMY2;gene-ANXA2R-OT1;gene-ANXA9;gene-AQP2;gene-AQP5;gene-AQP5-AS1;gene-ARHGAP32;gene-ARHGEF39;gene-ARID2;gene-ARID4A;gene-ARL17A-2;gene-ARRB1;gene-ARVCF…	ABCB4;ABHD15;ABO;ABR;ABR-3;ACACB;ACOX2;ACP6;ACSS1;ACSS2;ADGRF1;ADH1C;ADORA1;AGFG2;AGR2;AKAP5;AKR1C3;ALDH5A1;ALOX15;ALPG;ALPP;ANK1;ANKMY2;ANXA2R-OT1;ANXA9;AQP2;AQP5;AQP5-AS1;ARHGAP32;ARHGEF39;ARID2;ARID4A;ARL17A;ARRB1;ARVCF;ASF1A;ASF1B;ASF1B-2;ASIC1;ASPM;ATG10;ATP2A3;ATP6V1B1;ATP7A;AUTS2;BAHCC1;BAHCC1-2;BARD1;BCAN;BCL9;BDH1;BHLHE41;BICDL2;BOK;BSPRY;BUB1;C10orf95-AS1;C16orf89;CA13;CACNA1I;CACNG4;CA…
94	GO:0017076	MF	purine nucleotide binding	94/ 721	3170/ 33331	0.029652996845426	0.0016366850103797	0.14057636343698	gene-ABCB4;gene-ACACB;gene-ACSS1;gene-ACSS2;gene-ARL17A-2;gene-ATP2A3;gene-ATP6V1B1;gene-ATP7A;gene-BUB1;gene-CENPE;gene-CILK1;gene-COQ8A;gene-DAPK1;gene-EEFSEC-2;gene-EPHB3;gene-ERBB2;gene-ERBB3;gene-ERN2;gene-FBP1;gene-FGFR3;gene-FIGN;gene-GABPB1-IT1;gene-GCLC;gene-GNAZ;gene-GOLGA2P7-2;gene-GUCY1B2;gene-HCN3;gene-HSPA1A-2;gene-HSPA1A-4;gene-HSPA1A-5;gene-HSPA1B-2;gene-HSPA1B-4;gene-HSPA1B-5;gen…	ABCB4;ACACB;ACSS1;ACSS2;ARL17A;ATP2A3;ATP6V1B1;ATP7A;BUB1;CENPE;CILK1;COQ8A;DAPK1;EEFSEC;EPHB3;ERBB2;ERBB3;ERN2;FBP1;FGFR3;FIGN;GABPB1-IT1;GCLC;GNAZ;GOLGA2P7;GUCY1B2;HCN3;HSPA1A;HSPA1A;HSPA1A;HSPA1B;HSPA1B;HSPA1B;ITPKA;ITPKB;KIF11;KIF15;KIF15-2;KIF20A;KIF2C;KIFC1;LDAF1;LOC100506472;LOC101927401;LOC105369308;LOC729654;LPP-AS2;MAP2K6;MAP3K3;MAP3K5;MCM3;MCM5;MCM6;MKI67;MSH5;MVK;NOD1;NPR2;NSF;NWD1;OB…
7	GO:0051057	BP	positive regulation of small GTPase mediated signal transduction	7/ 721	91/ 33331	0.076923076923077	0.0036292062144514	0.14142473665606	gene-ARRB1;gene-AUTS2;gene-GPR20;gene-GPR20-2;gene-GPR20-3;gene-ITPKB;gene-PIK3CG	ARRB1;AUTS2;GPR20;GPR20-2;GPR20-3;ITPKB;PIK3CG
3	GO:0051315	BP	attachment of mitotic spindle microtubules to kinetochore	3/ 721	15/ 33331	0.2	0.0037767579097403	0.14640606967602	gene-CENPC;gene-CENPE;gene-KIF2C	CENPC;CENPE;KIF2C
3	GO:1901523	BP	icosanoid catabolic process	3/ 721	15/ 33331	0.2	0.0037767579097403	0.14640606967602	gene-CYP4F11;gene-CYP4F12;gene-CYP4F3	CYP4F11;CYP4F12;CYP4F3
22	GO:0060284	BP	regulation of cell development	22/ 721	531/ 33331	0.041431261770245	0.0037891003597639	0.14650201312869	gene-ASPM;gene-BHLHE41;gene-CSPG5;gene-CTDSP1;gene-ELL3;gene-EZH2;gene-GJC2;gene-HEYL;gene-HMGB2;gene-HOXB3;gene-ITPKA;gene-L1CAM;gene-MYB;gene-NPR2;gene-NTN1;gene-PTPRZ1;gene-RGMA;gene-RGS14;gene-SEMA3E;gene-SEMA4A;gene-SPP1;gene-TP73	ASPM;BHLHE41;CSPG5;CTDSP1;ELL3;EZH2;GJC2;HEYL;HMGB2;HOXB3;ITPKA;L1CAM;MYB;NPR2;NTN1;PTPRZ1;RGMA;RGS14;SEMA3E;SEMA4A;SPP1;TP73
4	GO:0072205	BP	metanephric collecting duct development	4/ 721	30/ 33331	0.13333333333333	0.0038053831218945	0.14674941093706	gene-AQP2;gene-AQP5-AS1;gene-PKD1-AS1;gene-PTCH1	AQP2;AQP5-AS1;PKD1-AS1;PTCH1
155	GO:0048583	BP	regulation of response to stimulus	155/ 721	5786/ 33331	0.026788800553059	0.0038907505777636	0.14926608224304	gene-AAAS-2;gene-ABR-3;gene-ACOX2;gene-ADORA1;gene-AGR2;gene-AKAP5;gene-AKR1C3;gene-ALOX15;gene-ARHGAP32;gene-ARID2;gene-ARRB1;gene-ASPM;gene-AUTS2;gene-BARD1;gene-BMF;gene-BOK;gene-CACNG4;gene-CASP10;gene-CASTOR3;gene-CAVIN3;gene-CD177;gene-CEBPA;gene-CEBPB-AS1;gene-CGNL1;gene-CHN2;gene-CXXC5;gene-DAGLA;gene-DAPK1;gene-DENND1B;gene-DENND2B;gene-DHRS3;gene-DLK2;gene-DNASE1;gene-EDAR;gene-ELF3;gen…	AAAS;ABR-3;ACOX2;ADORA1;AGR2;AKAP5;AKR1C3;ALOX15;ARHGAP32;ARID2;ARRB1;ASPM;AUTS2;BARD1;BMF;BOK;CACNG4;CASP10;CASTOR3;CAVIN3;CD177;CEBPA;CEBPB-AS1;CGNL1;CHN2;CXXC5;DAGLA;DAPK1;DENND1B;DENND2B;DHRS3;DLK2;DNASE1;EDAR;ELF3;ELL3;EPS8L1;ERBB2;ERBB3;EXOSC6;EZH2;FAM110C;FBP1;FFAR4;FGFR3;FLOT1;FNTB;FOXA2;FOXJ1;FZD5;GCLC;GCNT2;GLIPR2;GPR20;GPR20-2;GPR20-3;H2AX;HCG27;HEXIM1;HEYL;HFE;HMGB2;HOXA13;HSPA1A;HSPA…
11	GO:0016298	MF	lipase activity	11/ 721	178/ 33331	0.061797752808989	0.0018010539999956	0.15193176957106	gene-ABHD15;gene-CHRM3;gene-FAAH;gene-LIPE;gene-LIPH;gene-NAPEPLD-2;gene-PLA2G3;gene-PLA2G4F;gene-PLCH1;gene-PROCA1;gene-SMPD3	ABHD15;CHRM3;FAAH;LIPE;LIPH;NAPEPLD;PLA2G3;PLA2G4F;PLCH1;PROCA1;SMPD3
30	GO:0051046	BP	regulation of secretion	30/ 721	792/ 33331	0.037878787878788	0.0040031992404659	0.15318427609072	gene-ADORA1;gene-ASIC1;gene-CACNA1I;gene-CD177;gene-CSPG5;gene-ERBB3;gene-EXPH5;gene-FFAR4;gene-FOXA2;gene-GJA5;gene-HFE;gene-INHBB;gene-MAP2K6;gene-MYB;gene-NSF;gene-NTSR1;gene-P2RY2;gene-PLA2G3;gene-PPP1R9A;gene-RAB15;gene-RAB26;gene-RAB3D;gene-SEPTIN5;gene-SIRT3;gene-SLC9A3R1;gene-SMPD3;gene-SPP1;gene-SSTR5;gene-SYT15;gene-SYT15B	ADORA1;ASIC1;CACNA1I;CD177;CSPG5;ERBB3;EXPH5;FFAR4;FOXA2;GJA5;HFE;INHBB;MAP2K6;MYB;NSF;NTSR1;P2RY2;PLA2G3;PPP1R9A;RAB15;RAB26;RAB3D;SEPTIN5;SIRT3;SLC9A3R1;SMPD3;SPP1;SSTR5;SYT15;SYT15B
10	GO:2001236	BP	regulation of extrinsic apoptotic signaling pathway	10/ 721	170/ 33331	0.058823529411765	0.0040623108353132	0.15424999649907	gene-GCLC;gene-HMGB2;gene-HSPA1A-2;gene-HSPA1A-4;gene-HSPA1A-5;gene-HSPA1B-2;gene-HSPA1B-4;gene-HSPA1B-5;gene-PELI3;gene-STRADB	GCLC;HMGB2;HSPA1A;HSPA1A;HSPA1A;HSPA1B;HSPA1B;HSPA1B;PELI3;STRADB
10	GO:0048568	BP	embryonic organ development	10/ 721	170/ 33331	0.058823529411765	0.0040623108353132	0.15424999649907	gene-ARID2;gene-CEBPA;gene-CEBPB-AS1;gene-FZD5;gene-NES;gene-OVOL2;gene-PKD1-AS1;gene-PTCH1;gene-TFEB;gene-VPS52-6	ARID2;CEBPA;CEBPB-AS1;FZD5;NES;OVOL2;PKD1-AS1;PTCH1;TFEB;VPS52
6	GO:0051084	BP	'de novo' posttranslational protein folding	6/ 721	70/ 33331	0.085714285714286	0.0040726071682923	0.15424999649907	gene-HSPA1A-2;gene-HSPA1A-4;gene-HSPA1A-5;gene-HSPA1B-2;gene-HSPA1B-4;gene-HSPA1B-5	HSPA1A;HSPA1A;HSPA1A;HSPA1B;HSPA1B;HSPA1B
28	GO:0045859	BP	regulation of protein kinase activity	28/ 721	728/ 33331	0.038461538461538	0.004083848405272	0.15428218135642	gene-CCNA2;gene-CDC25C;gene-CDKN1B;gene-CDKN2C;gene-CEBPA;gene-CENPE;gene-ERBB2;gene-ERBB3;gene-EZH2;gene-FZD5;gene-HEXIM1;gene-HEXIM2;gene-LIME1;gene-MAP3K5;gene-PIK3CG;gene-PKD1-AS1;gene-PLK1;gene-PPP1R9A;gene-PRKAR2B;gene-PSRC1;gene-RGS14;gene-RIPK3;gene-RIPK3-2;gene-SLC9A3R1;gene-SPRY1;gene-STRADB;gene-TLR6;gene-TPX2	CCNA2;CDC25C;CDKN1B;CDKN2C;CEBPA;CENPE;ERBB2;ERBB3;EZH2;FZD5;HEXIM1;HEXIM2;LIME1;MAP3K5;PIK3CG;PKD1-AS1;PLK1;PPP1R9A;PRKAR2B;PSRC1;RGS14;RIPK3;RIPK3-2;SLC9A3R1;SPRY1;STRADB;TLR6;TPX2
110	GO:0009892	BP	negative regulation of metabolic process	110/ 721	3920/ 33331	0.028061224489796	0.0041496295125229	0.15597354271501	gene-ACACB;gene-AKR1C3;gene-ARID4A;gene-ARRB1;gene-BARD1;gene-BHLHE41;gene-BMF;gene-CAVIN3;gene-CBX2;gene-CDKN1B;gene-CDKN2C;gene-CEBPA;gene-CEBPB-AS1;gene-CENPF;gene-CTDSP1;gene-CTDSP2;gene-CXXC5;gene-DACH1;gene-DAPK1;gene-DMBX1;gene-E2F8;gene-EHMT2;gene-ELF3;gene-ERN2;gene-EXOSC6;gene-EZH2;gene-FBP1;gene-FFAR4;gene-FOXA2;gene-FOXJ1;gene-GCLC;gene-GRB7;gene-H1-10;gene-H2AX;gene-HEXIM1;gene-HEXIM…	ACACB;AKR1C3;ARID4A;ARRB1;BARD1;BHLHE41;BMF;CAVIN3;CBX2;CDKN1B;CDKN2C;CEBPA;CEBPB-AS1;CENPF;CTDSP1;CTDSP2;CXXC5;DACH1;DAPK1;DMBX1;E2F8;EHMT2;ELF3;ERN2;EXOSC6;EZH2;FBP1;FFAR4;FOXA2;FOXJ1;GCLC;GRB7;H1-10;H2AX;HEXIM1;HEXIM2;HEYL;HFE;HMGB2;HOXA-AS3;HOXB3;HSPA1A;HSPA1A;HSPA1A;HSPA1B;HSPA1B;HSPA1B;ING4;INHBB;IRF2;IRF2BPL;KANK2;KCTD1;KNL1;LOC102724525;LOC124905536;LOC202181;MACROH2A2;MAP2K6;MGAT3;MYB;NB…
8	GO:0030217	BP	T cell differentiation	8/ 721	118/ 33331	0.067796610169492	0.0042019254262715	0.15714354358653	gene-FZD5;gene-LFNG;gene-RIPK3;gene-RIPK3-2;gene-RUNX2;gene-SEMA4A;gene-SOX13;gene-ZBTB7B	FZD5;LFNG;RIPK3;RIPK3-2;RUNX2;SEMA4A;SOX13;ZBTB7B
8	GO:2001251	BP	negative regulation of chromosome organization	8/ 721	118/ 33331	0.067796610169492	0.0042019254262715	0.15714354358653	gene-BUB1;gene-CENPF;gene-ESPL1;gene-ESPL1-2;gene-PIF1;gene-PLK1;gene-RTEL1;gene-TOP2A	BUB1;CENPF;ESPL1;ESPL1-2;PIF1;PLK1;RTEL1;TOP2A
19	GO:0050878	BP	regulation of body fluid levels	19/ 721	438/ 33331	0.04337899543379	0.0042300232071985	0.15779687074693	gene-ADORA1;gene-AGR2;gene-AQP2;gene-AQP5;gene-AQP5-AS1;gene-ATP6V1B1;gene-CD177;gene-CELSR2;gene-CHRM3;gene-CYP4F11;gene-CYP4F12;gene-FOXA2;gene-GRHL3;gene-IRF2;gene-MTX1-2;gene-P2RY2;gene-PRKAR2B;gene-TMEM79;gene-ZBTB7B	ADORA1;AGR2;AQP2;AQP5;AQP5-AS1;ATP6V1B1;CD177;CELSR2;CHRM3;CYP4F11;CYP4F12;FOXA2;GRHL3;IRF2;MTX1;P2RY2;PRKAR2B;TMEM79;ZBTB7B
4	GO:0034080	BP	CENP-A containing nucleosome assembly	4/ 721	31/ 33331	0.12903225806452	0.0042953930743185	0.15924732450777	gene-CENPC;gene-CENPI;gene-CENPM;gene-KNL1	CENPC;CENPI;CENPM;KNL1
4	GO:0008608	BP	attachment of spindle microtubules to kinetochore	4/ 721	31/ 33331	0.12903225806452	0.0042953930743185	0.15924732450777	gene-CENPC;gene-CENPE;gene-KIF2C;gene-KNL1	CENPC;CENPE;KIF2C;KNL1
48	GO:0033043	BP	regulation of organelle organization	48/ 721	1465/ 33331	0.032764505119454	0.0043010828536144	0.15924732450777	gene-ALOX15;gene-ANK1;gene-ARPIN;gene-BMF;gene-BOK;gene-BUB1;gene-CDC25C;gene-CDKN1B;gene-CENPE;gene-CENPF;gene-CGNL1;gene-CNTRL;gene-DLGAP5;gene-EHMT2;gene-ESPL1;gene-ESPL1-2;gene-FBXO43;gene-FZD5;gene-GCLC;gene-GRHL3;gene-HOXA13;gene-HSPA1A-2;gene-HSPA1A-4;gene-HSPA1A-5;gene-HSPA1B-2;gene-HSPA1B-4;gene-HSPA1B-5;gene-LOC124903459;gene-MAP1A;gene-MKI67;gene-NES;gene-PIF1;gene-PKD1-AS1;gene-PLK1;g…	ALOX15;ANK1;ARPIN;BMF;BOK;BUB1;CDC25C;CDKN1B;CENPE;CENPF;CGNL1;CNTRL;DLGAP5;EHMT2;ESPL1;ESPL1-2;FBXO43;FZD5;GCLC;GRHL3;HOXA13;HSPA1A;HSPA1A;HSPA1A;HSPA1B;HSPA1B;HSPA1B;LOC124903459;MAP1A;MKI67;NES;PIF1;PKD1-AS1;PLK1;PPP1R9A;PSRC1;RMI2;RTEL1;SEMA3E;SKA1;SMPD3;SPAG5;SPTBN2;TACC3;TOP2A;TP73;TPX2;TREX1
2	GO:0003095	BP	pressure natriuresis	2/ 721	5/ 33331	0.4	0.0044744992528147	0.16322577495464	gene-CYP4F11;gene-CYP4F12	CYP4F11;CYP4F12
2	GO:0045658	BP	regulation of neutrophil differentiation	2/ 721	5/ 33331	0.4	0.0044744992528147	0.16322577495464	gene-EVI2B;gene-EVI2B-2	EVI2B;EVI2B-2
2	GO:0019541	BP	propionate metabolic process	2/ 721	5/ 33331	0.4	0.0044744992528147	0.16322577495464	gene-ACSS1;gene-ACSS2	ACSS1;ACSS2
2	GO:0045137	BP	development of primary sexual characteristics	2/ 721	5/ 33331	0.4	0.0044744992528147	0.16322577495464	gene-CBX2;gene-DACH1	CBX2;DACH1
2	GO:0034699	BP	response to luteinizing hormone	2/ 721	5/ 33331	0.4	0.0044744992528147	0.16322577495464	gene-CCNA2;gene-TGFBR3	CCNA2;TGFBR3
2	GO:1901382	BP	regulation of chorionic trophoblast cell proliferation	2/ 721	5/ 33331	0.4	0.0044744992528147	0.16322577495464	gene-BOK;gene-FZD5	BOK;FZD5
23	GO:0015631	MF	tubulin binding	23/ 721	524/ 33331	0.043893129770992	0.0020010915824301	0.16584485325263	gene-CCDC187;gene-CENPE;gene-CENPF;gene-DLGAP5;gene-FAM110C;gene-GAS2L3;gene-GTSE1;gene-KIF11;gene-KIF15;gene-KIF15-2;gene-KIF20A;gene-KIF2C;gene-KIFC1;gene-LINC00431;gene-LOC124903459;gene-MAP1A;gene-PLK1;gene-PSRC1;gene-RACGAP1;gene-RGS14;gene-SKA1-2;gene-SPAG5;gene-TPX2	CCDC187;CENPE;CENPF;DLGAP5;FAM110C;GAS2L3;GTSE1;KIF11;KIF15;KIF15-2;KIF20A;KIF2C;KIFC1;LINC00431;LOC124903459;MAP1A;PLK1;PSRC1;RACGAP1;RGS14;SKA1;SPAG5;TPX2
3	GO:0010226	BP	response to lithium ion	3/ 721	16/ 33331	0.1875	0.0045741973764076	0.1664536971753	gene-CDKN1B;gene-CEBPA;gene-IGFBP2	CDKN1B;CEBPA;IGFBP2
34	GO:0005815	CC	microtubule organizing center	34/ 721	941/ 33331	0.036131774707758	0.0041195926694002	0.16750088491966	gene-AAAS-2;gene-CCDC187;gene-CENPF;gene-CEP250;gene-CILK1;gene-CNTRL;gene-DLGAP5;gene-DTL;gene-ESPL1;gene-ESPL1-2;gene-FAM110C;gene-FLOT1-8;gene-H2AX;gene-HSPA1A-2;gene-HSPA1A-4;gene-HSPA1A-5;gene-HSPA1B-2;gene-HSPA1B-4;gene-HSPA1B-5;gene-KIAA0586;gene-KIF15;gene-KIF15-2;gene-KIF2C;gene-KIFC1;gene-LINC00431;gene-LOC112268458;gene-LOC124905421;gene-LRRC45;gene-MCM3;gene-PLK1;gene-PRKAR2B;gene-RGS…	AAAS;CCDC187;CENPF;CEP250;CILK1;CNTRL;DLGAP5;DTL;ESPL1;ESPL1-2;FAM110C;FLOT1;H2AX;HSPA1A;HSPA1A;HSPA1A;HSPA1B;HSPA1B;HSPA1B;KIAA0586;KIF15;KIF15-2;KIF2C;KIFC1;LINC00431;LOC112268458;LOC124905421;LRRC45;MCM3;PLK1;PRKAR2B;RGS14;SAC3D1;TACC3
44	GO:0001932	BP	regulation of protein phosphorylation	44/ 721	1314/ 33331	0.033485540334855	0.0047439479350766	0.17193641035183	gene-ARRB1;gene-CCNA2;gene-CDC25C;gene-CDKN1B;gene-CDKN2C;gene-CEBPA;gene-CENPE;gene-CTDSP1;gene-CTDSP2;gene-ERBB2;gene-ERBB3;gene-EZH2;gene-FGFR3;gene-FLOT1-8;gene-FZD5;gene-GJC2;gene-HEXIM1;gene-HEXIM2;gene-HFE;gene-IFNE;gene-INHBB;gene-ITPKB;gene-KNDC1;gene-LIME1;gene-LOC102724525;gene-LOC124905536;gene-MAP3K5;gene-PIK3CG;gene-PKD1-AS1;gene-PLK1;gene-PPP1R9A;gene-PRKAR2B;gene-PRKD2;gene-PSRC1;…	ARRB1;CCNA2;CDC25C;CDKN1B;CDKN2C;CEBPA;CENPE;CTDSP1;CTDSP2;ERBB2;ERBB3;EZH2;FGFR3;FLOT1;FZD5;GJC2;HEXIM1;HEXIM2;HFE;IFNE;INHBB;ITPKB;KNDC1;LIME1;LOC102724525;LOC124905536;MAP3K5;PIK3CG;PKD1-AS1;PLK1;PPP1R9A;PRKAR2B;PRKD2;PSRC1;RGS14;RIPK3;RIPK3-2;SLC9A3R1;SMPD3;SPRY1;STRADB;TLR6;TPX2;TRIM6
12	GO:0009611	BP	response to wounding	12/ 721	231/ 33331	0.051948051948052	0.0047480250720178	0.17193641035183	gene-ALOX15;gene-ERBB2;gene-ERBB3;gene-EVPL;gene-FUT10;gene-GRHL3;gene-INHBB;gene-MAP3K5;gene-MORN4;gene-PPL;gene-RTN4RL1;gene-SOX2	ALOX15;ERBB2;ERBB3;EVPL;FUT10;GRHL3;INHBB;MAP3K5;MORN4;PPL;RTN4RL1;SOX2
37	GO:1901701	BP	cellular response to oxygen-containing compound	37/ 721	1054/ 33331	0.035104364326376	0.0047748080219262	0.17248558321542	gene-ABCB4;gene-AKR1C3;gene-AQP2;gene-AQP5-AS1;gene-CASTOR3;gene-CCNA2;gene-CEBPB-AS1;gene-DAPK1;gene-EHMT2;gene-EZH2;gene-FECH;gene-HCN3;gene-HMGB2;gene-HOXA2;gene-INHBB;gene-MAP2K6;gene-MAP3K5;gene-MYB;gene-NOD1;gene-OSBPL7;gene-P2RY2;gene-PIK3CG;gene-PLSCR4;gene-PRKAR2B;gene-PTCH1;gene-RAB15;gene-RIPK3;gene-RIPK3-2;gene-SHMT1;gene-SMPD3;gene-SP1;gene-SPP1;gene-TLR5;gene-TLR6;gene-TREX1;gene-WN…	ABCB4;AKR1C3;AQP2;AQP5-AS1;CASTOR3;CCNA2;CEBPB-AS1;DAPK1;EHMT2;EZH2;FECH;HCN3;HMGB2;HOXA2;INHBB;MAP2K6;MAP3K5;MYB;NOD1;OSBPL7;P2RY2;PIK3CG;PLSCR4;PRKAR2B;PTCH1;RAB15;RIPK3;RIPK3-2;SHMT1;SMPD3;SP1;SPP1;TLR5;TLR6;TREX1;WNT6;ZNF580
7	GO:0031058	BP	positive regulation of histone modification	7/ 721	96/ 33331	0.072916666666667	0.0048748231474306	0.17567111473277	gene-ARRB1;gene-AUTS2;gene-MYB;gene-PHF19;gene-PRKD2;gene-TET1;gene-ZBTB7B	ARRB1;AUTS2;MYB;PHF19;PRKD2;TET1;ZBTB7B
64	GO:0006796	BP	phosphate-containing compound metabolic process	64/ 721	2081/ 33331	0.030754444978376	0.0049238594507619	0.17700857449265	gene-ACACB;gene-ACP6;gene-ACSS1;gene-ACSS2;gene-ALOX15;gene-ALPG;gene-ALPP;gene-CCNA2;gene-CILK1;gene-COQ8A;gene-CTDSP1;gene-CTDSP2;gene-CYP2W1;gene-DAPK1;gene-DNAJC30;gene-DUSP5P1-2;gene-EPHB3;gene-ERBB2;gene-ERN2;gene-FBP1;gene-FGFR3;gene-H6PD;gene-ITPKA;gene-ITPKB;gene-LIPE;gene-LIPH;gene-LOC102724525;gene-LOC112268458;gene-LOC124905536;gene-LOC729654;gene-MAP2K6;gene-MAP3K3;gene-MAP3K5;gene-M…	ACACB;ACP6;ACSS1;ACSS2;ALOX15;ALPG;ALPP;CCNA2;CILK1;COQ8A;CTDSP1;CTDSP2;CYP2W1;DAPK1;DNAJC30;DUSP5P1;EPHB3;ERBB2;ERN2;FBP1;FGFR3;H6PD;ITPKA;ITPKB;LIPE;LIPH;LOC102724525;LOC112268458;LOC124905536;LOC729654;MAP2K6;MAP3K3;MAP3K5;MBOAT1;MVK;NAPEPLD;NPR2;NTSR1;NUDT17;NUDT18;PANK1;PCYT2;PGAP4;PIGM;PIK3C2B;PIK3CG;PKD1-AS1;PLA2G3;PLA2G4F;PLCH1;PLK1;PRKD2;PROCA1;PTPRZ1;RIPK3;RIPK3-2;RIPK4;SCD;SMPD3;STRADB…
2	GO:0005873	CC	plus-end kinesin complex	2/ 721	5/ 33331	0.4	0.0044744992528147	0.17814100150269	gene-KIF15;gene-KIF15-2	KIF15;KIF15-2
11	GO:0005875	CC	microtubule associated complex	11/ 721	201/ 33331	0.054726368159204	0.0045749456197998	0.17842287917219	gene-CDCA8;gene-DYNLT2;gene-DYNLT2-2;gene-FNTB;gene-KIF11;gene-KIF15;gene-KIF15-2;gene-KIF20A;gene-KIF2C;gene-KIFC1;gene-MAP1A	CDCA8;DYNLT2;DYNLT2-2;FNTB;KIF11;KIF15;KIF15-2;KIF20A;KIF2C;KIFC1;MAP1A
16	GO:0030855	BP	epithelial cell differentiation	16/ 721	352/ 33331	0.045454545454545	0.0050064925964306	0.17919062611613	gene-AGR2;gene-AKR1C3;gene-CEBPB-AS1;gene-E2F8;gene-ELF3;gene-EVPL;gene-FZD2;gene-GRHL2;gene-HOXB5;gene-KRT4;gene-OVOL2;gene-PSAPL1;gene-PTCH1;gene-SLC9A3R1;gene-SPINK5;gene-WNT16	AGR2;AKR1C3;CEBPB-AS1;E2F8;ELF3;EVPL;FZD2;GRHL2;HOXB5;KRT4;OVOL2;PSAPL1;PTCH1;SLC9A3R1;SPINK5;WNT16
6	GO:0006458	BP	'de novo' protein folding	6/ 721	73/ 33331	0.082191780821918	0.0050086960219704	0.17919062611613	gene-HSPA1A-2;gene-HSPA1A-4;gene-HSPA1A-5;gene-HSPA1B-2;gene-HSPA1B-4;gene-HSPA1B-5	HSPA1A;HSPA1A;HSPA1A;HSPA1B;HSPA1B;HSPA1B
8	GO:0042060	BP	wound healing	8/ 721	122/ 33331	0.065573770491803	0.00513372275398	0.18165829934877	gene-ALOX15;gene-ERBB2;gene-ERBB3;gene-EVPL;gene-FUT10;gene-GRHL3;gene-MAP3K5;gene-PPL	ALOX15;ERBB2;ERBB3;EVPL;FUT10;GRHL3;MAP3K5;PPL
50	GO:0009968	BP	negative regulation of signal transduction	50/ 721	1538/ 33331	0.032509752925878	0.0051388486378719	0.18165829934877	gene-ARRB1;gene-BOK;gene-CASTOR3;gene-CAVIN3;gene-CGNL1;gene-DHRS3;gene-DLK2;gene-ELL3;gene-ERBB2;gene-ERBB3;gene-EZH2;gene-FBP1;gene-GCLC;gene-HEYL;gene-HMGB2;gene-HSPA1A-2;gene-HSPA1A-4;gene-HSPA1A-5;gene-HSPA1B-2;gene-HSPA1B-4;gene-HSPA1B-5;gene-IGFBP2;gene-KANK2;gene-KCTD21-AS1;gene-LFNG;gene-LOC100129034;gene-MARVELD3;gene-NOTCH3;gene-NTN1;gene-OVOL2;gene-PALM3;gene-PEG10;gene-PELI3;gene-PTC…	ARRB1;BOK;CASTOR3;CAVIN3;CGNL1;DHRS3;DLK2;ELL3;ERBB2;ERBB3;EZH2;FBP1;GCLC;HEYL;HMGB2;HSPA1A;HSPA1A;HSPA1A;HSPA1B;HSPA1B;HSPA1B;IGFBP2;KANK2;KCTD21-AS1;LFNG;LOC100129034;MARVELD3;NOTCH3;NTN1;OVOL2;PALM3;PEG10;PELI3;PTCH1;PVRIG;RASAL1;RGS14;RUNX2;SHANK2;SIRT3;SLC9A3R1;SOX13;SOX2;SPRY1;STRADB;TGFBR3;TLR6;TNFAIP8L1;TNS2;TREX1
7	GO:1900034	BP	regulation of cellular response to heat	7/ 721	97/ 33331	0.072164948453608	0.0051583424267572	0.18191427555835	gene-AAAS-2;gene-HSPA1A-2;gene-HSPA1A-4;gene-HSPA1A-5;gene-HSPA1B-2;gene-HSPA1B-4;gene-HSPA1B-5	AAAS;HSPA1A;HSPA1A;HSPA1A;HSPA1B;HSPA1B;HSPA1B
10	GO:1903364	BP	positive regulation of cellular protein catabolic process	10/ 721	176/ 33331	0.056818181818182	0.0051757484635917	0.18209558634822	gene-CEBPA;gene-GCLC;gene-HSPA1A-2;gene-HSPA1A-4;gene-HSPA1A-5;gene-HSPA1B-2;gene-HSPA1B-4;gene-HSPA1B-5;gene-OSBPL7;gene-PLK1	CEBPA;GCLC;HSPA1A;HSPA1A;HSPA1A;HSPA1B;HSPA1B;HSPA1B;OSBPL7;PLK1
5	GO:0006775	BP	fat-soluble vitamin metabolic process	5/ 721	52/ 33331	0.096153846153846	0.0052488360791019	0.1842304237977	gene-CBR3;gene-CYP2W1;gene-CYP4F11;gene-CYP4F12;gene-CYP4F3	CBR3;CYP2W1;CYP4F11;CYP4F12;CYP4F3
7	GO:0003777	MF	microtubule motor activity	7/ 721	84/ 33331	0.083333333333333	0.0023106202508993	0.18500627229235	gene-CENPE;gene-KIF11;gene-KIF15;gene-KIF15-2;gene-KIF20A;gene-KIF2C;gene-KIFC1	CENPE;KIF11;KIF15;KIF15-2;KIF20A;KIF2C;KIFC1
7	GO:0004860	MF	protein kinase inhibitor activity	7/ 721	84/ 33331	0.083333333333333	0.0023106202508993	0.18500627229235	gene-CDKN1B;gene-CDKN2C;gene-HEXIM1;gene-HEXIM2;gene-INKA1;gene-PPP1R1B;gene-PRKAR2B	CDKN1B;CDKN2C;HEXIM1;HEXIM2;INKA1;PPP1R1B;PRKAR2B
6	GO:2001244	BP	positive regulation of intrinsic apoptotic signaling pathway	6/ 721	74/ 33331	0.081081081081081	0.0053531807909536	0.18744970566813	gene-BMF;gene-BOK;gene-IL20RA;gene-RIPK3;gene-RIPK3-2;gene-SLC9A3R1	BMF;BOK;IL20RA;RIPK3;RIPK3-2;SLC9A3R1
8	GO:0031397	BP	negative regulation of protein ubiquitination	8/ 721	123/ 33331	0.065040650406504	0.0053895832837024	0.18773819524103	gene-ARRB1;gene-GCLC;gene-HSPA1A-2;gene-HSPA1A-4;gene-HSPA1A-5;gene-HSPA1B-2;gene-HSPA1B-4;gene-HSPA1B-5	ARRB1;GCLC;HSPA1A;HSPA1A;HSPA1A;HSPA1B;HSPA1B;HSPA1B
4	GO:0031055	BP	chromatin remodeling at centromere	4/ 721	33/ 33331	0.12121212121212	0.0053993540356921	0.18773819524103	gene-CENPC;gene-CENPI;gene-CENPM;gene-KNL1	CENPC;CENPI;CENPM;KNL1
4	GO:1901569	BP	fatty acid derivative catabolic process	4/ 721	33/ 33331	0.12121212121212	0.0053993540356921	0.18773819524103	gene-BDH1-2;gene-CYP4F11;gene-CYP4F12;gene-CYP4F3	BDH1;CYP4F11;CYP4F12;CYP4F3
12	GO:0061136	BP	regulation of proteasomal protein catabolic process	12/ 721	235/ 33331	0.051063829787234	0.0054292494856444	0.18785288010114	gene-CEBPA;gene-GCLC;gene-HFE;gene-HSPA1A-2;gene-HSPA1A-4;gene-HSPA1A-5;gene-HSPA1B-2;gene-HSPA1B-4;gene-HSPA1B-5;gene-OSBPL7;gene-PKD1-AS1;gene-PLK1	CEBPA;GCLC;HFE;HSPA1A;HSPA1A;HSPA1A;HSPA1B;HSPA1B;HSPA1B;OSBPL7;PKD1-AS1;PLK1
35	GO:0007275	BP	multicellular organism development	35/ 721	998/ 33331	0.035070140280561	0.0054301693084058	0.18785288010114	gene-ARVCF;gene-CELSR2;gene-CENPE;gene-CILK1;gene-EPHB3;gene-ERBB2;gene-ERBB3;gene-FGFR3;gene-FZD2;gene-FZD5;gene-GCNT2;gene-HOXA-AS3;gene-HOXB3;gene-HOXB5;gene-HOXB8;gene-HOXC11;gene-HOXC4;gene-LOC101927401;gene-LOC124906235;gene-MEOX1;gene-NOTCH3;gene-OTX1;gene-PAQR8;gene-PAX5;gene-PAX6;gene-PKD1-AS1;gene-PRR15;gene-PTCH1;gene-SPINK5;gene-SPRY1;gene-VCAN;gene-WNT10A;gene-WNT16;gene-WNT6;gene-ZM…	ARVCF;CELSR2;CENPE;CILK1;EPHB3;ERBB2;ERBB3;FGFR3;FZD2;FZD5;GCNT2;HOXA-AS3;HOXB3;HOXB5;HOXB8;HOXC11;HOXC4;LOC101927401;LOC124906235;MEOX1;NOTCH3;OTX1;PAQR8;PAX5;PAX6;PKD1-AS1;PRR15;PTCH1;SPINK5;SPRY1;VCAN;WNT10A;WNT16;WNT6;ZMYM3
7	GO:0019369	BP	arachidonic acid metabolic process	7/ 721	98/ 33331	0.071428571428571	0.0054540625371298	0.18785288010114	gene-AKR1C3;gene-ALOX15;gene-CYP4F11;gene-CYP4F12;gene-CYP4F3;gene-DAGLA;gene-FAAH	AKR1C3;ALOX15;CYP4F11;CYP4F12;CYP4F3;DAGLA;FAAH
3	GO:1901970	BP	positive regulation of mitotic sister chromatid separation	3/ 721	17/ 33331	0.17647058823529	0.0054659152827973	0.18785288010114	gene-DLGAP5;gene-ESPL1;gene-ESPL1-2	DLGAP5;ESPL1;ESPL1-2
3	GO:0045842	BP	positive regulation of mitotic metaphase/anaphase transition	3/ 721	17/ 33331	0.17647058823529	0.0054659152827973	0.18785288010114	gene-DLGAP5;gene-ESPL1;gene-ESPL1-2	DLGAP5;ESPL1;ESPL1-2
10	GO:0031345	BP	negative regulation of cell projection organization	10/ 721	178/ 33331	0.056179775280899	0.005595708784155	0.19098732946747	gene-ARPIN;gene-MYLIP;gene-NGEF;gene-NR2F1;gene-NTN1;gene-RGMA;gene-RTN4RL1;gene-SEMA3E;gene-SEMA4A;gene-SPP1	ARPIN;MYLIP;NGEF;NR2F1;NTN1;RGMA;RTN4RL1;SEMA3E;SEMA4A;SPP1
10	GO:2000027	BP	regulation of animal organ morphogenesis	10/ 721	178/ 33331	0.056179775280899	0.005595708784155	0.19098732946747	gene-CELSR2;gene-FZD2;gene-FZD5;gene-GRHL3;gene-HOXC11;gene-LOC100129034;gene-RUNX2;gene-SAPCD2;gene-SPRY1;gene-WNT10A	CELSR2;FZD2;FZD5;GRHL3;HOXC11;LOC100129034;RUNX2;SAPCD2;SPRY1;WNT10A
268	GO:0097159	MF	organic cyclic compound binding	268/ 721	10639/ 33331	0.025190337437729	0.0024480793011048	0.19274544364032	gene-ABCB4;gene-ABO;gene-ACACB;gene-ACOX2;gene-ACSS1;gene-ACSS2;gene-ARID2;gene-ARID4A;gene-ARL17A-2;gene-ATP2A3;gene-ATP6V1B1;gene-ATP7A;gene-BARD1;gene-BHLHE41;gene-BUB1;gene-CBR3;gene-CBX2;gene-CEBPA;gene-CEBPB-AS1;gene-CENPC;gene-CENPE;gene-CHDH;gene-CHTF8;gene-CILK1;gene-COQ8A;gene-CXXC5;gene-CYP2W1;gene-CYP4B1;gene-CYP4F11;gene-CYP4F12;gene-CYP4F3;gene-DACH1;gene-DAPK1;gene-DBP;gene-DHRS3;g…	ABCB4;ABO;ACACB;ACOX2;ACSS1;ACSS2;ARID2;ARID4A;ARL17A;ATP2A3;ATP6V1B1;ATP7A;BARD1;BHLHE41;BUB1;CBR3;CBX2;CEBPA;CEBPB-AS1;CENPC;CENPE;CHDH;CHTF8;CILK1;COQ8A;CXXC5;CYP2W1;CYP4B1;CYP4F11;CYP4F12;CYP4F3;DACH1;DAPK1;DBP;DHRS3;DLX6-AS1;DMBX1;DMRTA1;DNASE1;E2F2;E2F8;EEFSEC;EEPD1;EHMT2;ELF3;ELL3;EPHB3;ERBB2;ERBB3;ERN2;ESRP1;EXOSC6;EZH2;FAM111A;FBP1;FGFR3;FIGN;FOXA2;FOXD2;FOXJ1;FOXO6;FRG1;FRK;GABPB1-IT1;G…
5	GO:0006270	BP	DNA replication initiation	5/ 721	53/ 33331	0.094339622641509	0.0056944711456356	0.19391241536526	gene-MCM3;gene-MCM5;gene-MCM6;gene-ORC1;gene-POLA1	MCM3;MCM5;MCM6;ORC1;POLA1
2	GO:0050218	MF	propionate-CoA ligase activity	2/ 721	4/ 33331	0.5	0.0027237305288516	0.19665004550294	gene-ACSS1;gene-ACSS2	ACSS1;ACSS2
2	GO:0033745	MF	L-methionine-(R)-S-oxide reductase activity	2/ 721	4/ 33331	0.5	0.0027237305288516	0.19665004550294	gene-MSRB1;gene-MSRB1-2	MSRB1;MSRB1-2
2	GO:0004768	MF	stearoyl-CoA 9-desaturase activity	2/ 721	4/ 33331	0.5	0.0027237305288516	0.19665004550294	gene-FADS2;gene-SCD	FADS2;SCD
2	GO:0004035	MF	alkaline phosphatase activity	2/ 721	4/ 33331	0.5	0.0027237305288516	0.19665004550294	gene-ALPG;gene-ALPP	ALPG;ALPP
2	GO:0003987	MF	acetate-CoA ligase activity	2/ 721	4/ 33331	0.5	0.0027237305288516	0.19665004550294	gene-ACSS1;gene-ACSS2	ACSS1;ACSS2
84	GO:0019899	MF	enzyme binding	84/ 721	2804/ 33331	0.029957203994294	0.0027474392470775	0.19665004550294	gene-AKAP5;gene-ANK1;gene-ANKMY2;gene-ANXA9;gene-ARRB1;gene-BARD1;gene-BHLHE41;gene-BICDL2;gene-BOK;gene-C10orf95-AS1;gene-CASP10;gene-CAVIN3;gene-CCNA2;gene-CD177;gene-CDC25C;gene-CDKN1B;gene-CDKN2C;gene-CEBPA;gene-CEBPB-AS1;gene-CEP250;gene-DENND1B;gene-DUSP5P1-2;gene-ERBB2;gene-ERBB3;gene-EXPH5;gene-FAM83E;gene-FLOT1-8;gene-FZD5;gene-GRB7;gene-H2AX;gene-HSPA1A-2;gene-HSPA1A-4;gene-HSPA1A-5;gen…	AKAP5;ANK1;ANKMY2;ANXA9;ARRB1;BARD1;BHLHE41;BICDL2;BOK;C10orf95-AS1;CASP10;CAVIN3;CCNA2;CD177;CDC25C;CDKN1B;CDKN2C;CEBPA;CEBPB-AS1;CEP250;DENND1B;DUSP5P1;ERBB2;ERBB3;EXPH5;FAM83E;FLOT1;FZD5;GRB7;H2AX;HSPA1A;HSPA1A;HSPA1A;HSPA1B;HSPA1B;HSPA1B;INKA1;IRF5;ITPKA;KCTD21-AS1;KIF11;KIF20A;LDB3;LIME1;LINC01876;LMNB1;LOC105378248;LOC124903450;MAP2K6;MAP3K5;MARVELD3;NOXA1;NOXO1;NRTN;NSF;PARP4;PIAS3;PKD1-AS…
7	GO:0045111	CC	intermediate filament cytoskeleton	7/ 721	97/ 33331	0.072164948453608	0.0051583424267572	0.19715184755066	gene-EVPL;gene-HOXA13;gene-ING4;gene-KRT13;gene-KRT4;gene-NES;gene-SMARCA2	EVPL;HOXA13;ING4;KRT13;KRT4;NES;SMARCA2
51	GO:0008219	BP	cell death	51/ 721	1588/ 33331	0.032115869017632	0.005867092903936	0.19933347447309	gene-BMF;gene-BOK;gene-BUB1;gene-CASP10;gene-CDCA7;gene-CDKN1B;gene-DAPK1;gene-DNASE1;gene-E2F2;gene-EDAR;gene-ERBB3;gene-ESPL1;gene-ESPL1-2;gene-EVPL;gene-FRK;gene-FZD5;gene-ING4;gene-KANK2;gene-KRT13;gene-KRT4;gene-KRT5;gene-LOC105378120;gene-LOC105379280;gene-LOC124905311;gene-LOC124905460;gene-LOC124905467;gene-LOC124905527;gene-LOC124905545;gene-LOC389831;gene-LOC729654;gene-MAP2K6;gene-MAP3…	BMF;BOK;BUB1;CASP10;CDCA7;CDKN1B;DAPK1;DNASE1;E2F2;EDAR;ERBB3;ESPL1;ESPL1-2;EVPL;FRK;FZD5;ING4;KANK2;KRT13;KRT4;KRT5;LOC105378120;LOC105379280;LOC124905311;LOC124905460;LOC124905467;LOC124905527;LOC124905545;LOC389831;LOC729654;MAP2K6;MAP3K5;NOD1;NTN1;PARP4;PEG10;PIK3CG;PPL;PRKD2;RIPK3;RIPK3-2;SPINK5;TCHH;TMEM79;TMTC4;TP73;TPX2;UNC5A;XKR5;XKR5-2;ZNF443
9	GO:0031099	BP	regeneration	9/ 721	152/ 33331	0.059210526315789	0.0059991368455429	0.20335430307255	gene-CCNA2;gene-CEBPA;gene-CEBPB-AS1;gene-EZH2;gene-HFE;gene-LGR6;gene-RTN4RL1;gene-SOX2;gene-TGFBR3	CCNA2;CEBPA;CEBPB-AS1;EZH2;HFE;LGR6;RTN4RL1;SOX2;TGFBR3
4	GO:0050919	BP	negative chemotaxis	4/ 721	34/ 33331	0.11764705882353	0.0060162229317955	0.20346893364093	gene-LGR6;gene-NTN1;gene-SEMA3E;gene-SEMA4A	LGR6;NTN1;SEMA3E;SEMA4A
31	GO:0043549	BP	regulation of kinase activity	31/ 721	863/ 33331	0.035921205098494	0.0060613703427165	0.20434362181636	gene-CCNA2;gene-CDC25C;gene-CDKN1B;gene-CDKN2C;gene-CEBPA;gene-CENPE;gene-EPHB3;gene-ERBB2;gene-ERBB3;gene-EZH2;gene-FGFR3;gene-FOXA2;gene-FZD5;gene-HEXIM1;gene-HEXIM2;gene-LIME1;gene-MAP3K5;gene-PIK3CG;gene-PKD1-AS1;gene-PLK1;gene-PPP1R9A;gene-PRKAR2B;gene-PSRC1;gene-RGS14;gene-RIPK3;gene-RIPK3-2;gene-SLC9A3R1;gene-SPRY1;gene-STRADB;gene-TLR6;gene-TPX2	CCNA2;CDC25C;CDKN1B;CDKN2C;CEBPA;CENPE;EPHB3;ERBB2;ERBB3;EZH2;FGFR3;FOXA2;FZD5;HEXIM1;HEXIM2;LIME1;MAP3K5;PIK3CG;PKD1-AS1;PLK1;PPP1R9A;PRKAR2B;PSRC1;RGS14;RIPK3;RIPK3-2;SLC9A3R1;SPRY1;STRADB;TLR6;TPX2
101	GO:0042221	BP	response to chemical	101/ 721	3578/ 33331	0.028228060368921	0.0060823646359162	0.20434362181636	gene-ABCB4;gene-ACACB;gene-AKR1C3;gene-ALOX15;gene-AQP2;gene-AQP5;gene-AQP5-AS1;gene-ASIC1;gene-BSPRY;gene-CACNG4;gene-CASTOR3;gene-CCNA2;gene-CDKN1B;gene-CEBPA;gene-CEBPB-AS1;gene-CENPF;gene-COL18A1-2;gene-DAPK1;gene-EHMT2;gene-EPM2AIP1;gene-ERBB2;gene-EZH2;gene-FBP1;gene-FECH;gene-FLOT1-8;gene-FOXA2;gene-FZD5;gene-GCLC;gene-GJC2;gene-H6PD;gene-HCN3;gene-HEYL;gene-HFE;gene-HMGB2;gene-HOXA2;gene-…	ABCB4;ACACB;AKR1C3;ALOX15;AQP2;AQP5;AQP5-AS1;ASIC1;BSPRY;CACNG4;CASTOR3;CCNA2;CDKN1B;CEBPA;CEBPB-AS1;CENPF;COL18A1;DAPK1;EHMT2;EPM2AIP1;ERBB2;EZH2;FBP1;FECH;FLOT1;FOXA2;FZD5;GCLC;GJC2;H6PD;HCN3;HEYL;HFE;HMGB2;HOXA2;HPGD;HSPA1A;HSPA1A;HSPA1A;HSPA1B;HSPA1B;HSPA1B;IDH1;IFNE;IGFBP2;INHBB;IRF5;ITPKB;LDLRAP1;LOXL1;MAP2K6;MAP3K5;MGAT3;MXRA5;MYB;NCOA2;NOD1;NPR2;NTSR1;OSBPL7;OVOL2;P2RY2;PALM3;PAQR8;PARP4;…
7	GO:0002244	BP	hematopoietic progenitor cell differentiation	7/ 721	100/ 33331	0.07	0.0060833758229157	0.20434362181636	gene-ACP6;gene-HOXB3;gene-MEOX1;gene-PTPRZ1;gene-SMPD3;gene-TOP2A;gene-TREX1	ACP6;HOXB3;MEOX1;PTPRZ1;SMPD3;TOP2A;TREX1
5	GO:0030858	BP	positive regulation of epithelial cell differentiation	5/ 721	54/ 33331	0.092592592592593	0.0061661137206365	0.20665528309321	gene-FOXJ1;gene-MACROH2A2;gene-OVOL2;gene-PTCH1;gene-SULT2B1	FOXJ1;MACROH2A2;OVOL2;PTCH1;SULT2B1
92	GO:0032555	MF	purine ribonucleotide binding	92/ 721	3139/ 33331	0.029308697037273	0.0029434103419058	0.20753239485319	gene-ABCB4;gene-ACACB;gene-ACSS1;gene-ACSS2;gene-ARL17A-2;gene-ATP2A3;gene-ATP6V1B1;gene-ATP7A;gene-BUB1;gene-CENPE;gene-CILK1;gene-COQ8A;gene-DAPK1;gene-EEFSEC-2;gene-EPHB3;gene-ERBB2;gene-ERBB3;gene-ERN2;gene-FBP1;gene-FGFR3;gene-FIGN;gene-GABPB1-IT1;gene-GCLC;gene-GNAZ;gene-GOLGA2P7-2;gene-GUCY1B2;gene-HCN3;gene-HSPA1A-2;gene-HSPA1A-4;gene-HSPA1A-5;gene-HSPA1B-2;gene-HSPA1B-4;gene-HSPA1B-5;gen…	ABCB4;ACACB;ACSS1;ACSS2;ARL17A;ATP2A3;ATP6V1B1;ATP7A;BUB1;CENPE;CILK1;COQ8A;DAPK1;EEFSEC;EPHB3;ERBB2;ERBB3;ERN2;FBP1;FGFR3;FIGN;GABPB1-IT1;GCLC;GNAZ;GOLGA2P7;GUCY1B2;HCN3;HSPA1A;HSPA1A;HSPA1A;HSPA1B;HSPA1B;HSPA1B;ITPKA;ITPKB;KIF11;KIF15;KIF15-2;KIF20A;KIF2C;KIFC1;LDAF1;LOC100506472;LOC101927401;LOC105369308;LOC729654;LPP-AS2;MAP2K6;MAP3K3;MAP3K5;MCM3;MCM5;MCM6;MKI67;MSH5;MVK;NOD1;NPR2;NSF;NWD1;OB…
17	GO:0016887	MF	ATP hydrolysis activity	17/ 721	364/ 33331	0.046703296703297	0.0030193881078679	0.20975866796424	gene-ATP2A3;gene-FIGN;gene-HSPA1A-2;gene-HSPA1A-4;gene-HSPA1A-5;gene-HSPA1B-2;gene-HSPA1B-4;gene-HSPA1B-5;gene-KIF15;gene-KIF15-2;gene-KIF20A;gene-KIF2C;gene-KIFC1;gene-NSF;gene-ORC1;gene-SLFN11;gene-SMARCA2	ATP2A3;FIGN;HSPA1A;HSPA1A;HSPA1A;HSPA1B;HSPA1B;HSPA1B;KIF15;KIF15-2;KIF20A;KIF2C;KIFC1;NSF;ORC1;SLFN11;SMARCA2
51	GO:0043085	BP	positive regulation of catalytic activity	51/ 721	1607/ 33331	0.031736154324829	0.0062967829228864	0.21055931544166	gene-ABR;gene-ABR-3;gene-AGFG2;gene-AKAP5;gene-ARRB1;gene-ATP2A3;gene-ATP7A;gene-BOK;gene-CASP10;gene-CENPE;gene-CHN2;gene-CHTF8;gene-DAPK1;gene-DENND1B;gene-EFNA3;gene-EPHB3;gene-EPM2AIP1;gene-ERBB2;gene-ERBB3;gene-EZH2;gene-FGFR3;gene-FOXJ1;gene-FZD5;gene-GRHL2;gene-GRHL3;gene-GRTP1;gene-HMGB2;gene-MAP3K5;gene-NGEF;gene-NOD1;gene-PIK3CG;gene-PKD1-AS1;gene-PLK1;gene-PPP1R9A;gene-PRKAR2B;gene-PRK…	ABR;ABR-3;AGFG2;AKAP5;ARRB1;ATP2A3;ATP7A;BOK;CASP10;CENPE;CHN2;CHTF8;DAPK1;DENND1B;EFNA3;EPHB3;EPM2AIP1;ERBB2;ERBB3;EZH2;FGFR3;FOXJ1;FZD5;GRHL2;GRHL3;GRTP1;HMGB2;MAP3K5;NGEF;NOD1;PIK3CG;PKD1-AS1;PLK1;PPP1R9A;PRKAR2B;PRKD2;PRR15-DT;PSRC1;RACGAP1;RASAL1;RGMA;RGS14;RIPK3;RIPK3-2;SIRT3;ST20;STRADB;TBC1D9;TLR6;TPX2;UHRF1
3	GO:0010566	BP	regulation of ketone biosynthetic process	3/ 721	18/ 33331	0.16666666666667	0.0064547476593829	0.21078103239338	gene-AKR1C3;gene-COQ3;gene-H6PD	AKR1C3;COQ3;H6PD
3	GO:0062099	BP	negative regulation of programmed necrotic cell death	3/ 721	18/ 33331	0.16666666666667	0.0064547476593829	0.21078103239338	gene-BOK;gene-RIPK3;gene-RIPK3-2	BOK;RIPK3;RIPK3-2
3	GO:0034755	BP	iron ion transmembrane transport	3/ 721	18/ 33331	0.16666666666667	0.0064547476593829	0.21078103239338	gene-HCG27-6;gene-HFE;gene-STEAP2	HCG27;HFE;STEAP2
3	GO:0032958	BP	inositol phosphate biosynthetic process	3/ 721	18/ 33331	0.16666666666667	0.0064547476593829	0.21078103239338	gene-ITPKA;gene-ITPKB;gene-LOC729654	ITPKA;ITPKB;LOC729654
3	GO:0006105	BP	succinate metabolic process	3/ 721	18/ 33331	0.16666666666667	0.0064547476593829	0.21078103239338	gene-ALDH5A1;gene-SDHAP2-4;gene-SDHAP4	ALDH5A1;SDHAP2;SDHAP4
3	GO:0006069	BP	ethanol oxidation	3/ 721	18/ 33331	0.16666666666667	0.0064547476593829	0.21078103239338	gene-ACSS1;gene-ACSS2;gene-ADH1C	ACSS1;ACSS2;ADH1C
6	GO:0007589	BP	body fluid secretion	6/ 721	77/ 33331	0.077922077922078	0.0064906506917425	0.21078103239338	gene-AGR2;gene-AQP5;gene-CELSR2;gene-CHRM3;gene-MTX1-2;gene-ZBTB7B	AGR2;AQP5;CELSR2;CHRM3;MTX1;ZBTB7B
8	GO:0051963	BP	regulation of synapse assembly	8/ 721	127/ 33331	0.062992125984252	0.0065114498781513	0.21078103239338	gene-C10orf95-AS1;gene-EPHB3;gene-LOC105378248;gene-NTN1;gene-PPP1R9A;gene-RAB17;gene-SEMA4A;gene-SLITRK6	C10orf95-AS1;EPHB3;LOC105378248;NTN1;PPP1R9A;RAB17;SEMA4A;SLITRK6
8	GO:0071901	BP	negative regulation of protein serine/threonine kinase activity	8/ 721	127/ 33331	0.062992125984252	0.0065114498781513	0.21078103239338	gene-CDKN1B;gene-CEBPA;gene-HEXIM1;gene-HEXIM2;gene-PLK1;gene-PRKAR2B;gene-RGS14;gene-SPRY1	CDKN1B;CEBPA;HEXIM1;HEXIM2;PLK1;PRKAR2B;RGS14;SPRY1
2	GO:1902315	BP	nuclear cell cycle DNA replication initiation	2/ 721	6/ 33331	0.33333333333333	0.006615744668641	0.21078103239338	gene-MCM3;gene-POLA1	MCM3;POLA1
2	GO:0033564	BP	anterior/posterior axon guidance	2/ 721	6/ 33331	0.33333333333333	0.006615744668641	0.21078103239338	gene-NTN1;gene-UNC5A	NTN1;UNC5A
2	GO:0042494	BP	detection of bacterial lipoprotein	2/ 721	6/ 33331	0.33333333333333	0.006615744668641	0.21078103239338	gene-TLR1;gene-TLR6	TLR1;TLR6
2	GO:0021546	BP	rhombomere development	2/ 721	6/ 33331	0.33333333333333	0.006615744668641	0.21078103239338	gene-HOXA2;gene-HOXB3	HOXA2;HOXB3
2	GO:0070445	BP	regulation of oligodendrocyte progenitor proliferation	2/ 721	6/ 33331	0.33333333333333	0.006615744668641	0.21078103239338	gene-GJC2;gene-PTPRZ1	GJC2;PTPRZ1
2	GO:0033085	BP	negative regulation of T cell differentiation in thymus	2/ 721	6/ 33331	0.33333333333333	0.006615744668641	0.21078103239338	gene-ERBB2;gene-FOXJ1	ERBB2;FOXJ1
2	GO:1902292	BP	cell cycle DNA replication initiation	2/ 721	6/ 33331	0.33333333333333	0.006615744668641	0.21078103239338	gene-MCM3;gene-POLA1	MCM3;POLA1
2	GO:0071288	BP	cellular response to mercury ion	2/ 721	6/ 33331	0.33333333333333	0.006615744668641	0.21078103239338	gene-AQP2;gene-AQP5-AS1	AQP2;AQP5-AS1
2	GO:0071462	BP	cellular response to water stimulus	2/ 721	6/ 33331	0.33333333333333	0.006615744668641	0.21078103239338	gene-AQP2;gene-AQP5-AS1	AQP2;AQP5-AS1
2	GO:0070235	BP	regulation of activation-induced cell death of T cells	2/ 721	6/ 33331	0.33333333333333	0.006615744668641	0.21078103239338	gene-RIPK3;gene-RIPK3-2	RIPK3;RIPK3-2
2	GO:0042360	BP	vitamin E metabolic process	2/ 721	6/ 33331	0.33333333333333	0.006615744668641	0.21078103239338	gene-CYP4F11;gene-CYP4F12	CYP4F11;CYP4F12
2	GO:0060603	BP	mammary gland duct morphogenesis	2/ 721	6/ 33331	0.33333333333333	0.006615744668641	0.21078103239338	gene-NTN1;gene-PTCH1	NTN1;PTCH1
2	GO:1902975	BP	mitotic DNA replication initiation	2/ 721	6/ 33331	0.33333333333333	0.006615744668641	0.21078103239338	gene-MCM3;gene-POLA1	MCM3;POLA1
4	GO:0072044	BP	collecting duct development	4/ 721	35/ 33331	0.11428571428571	0.00667822000563	0.21231591525394	gene-AQP2;gene-AQP5-AS1;gene-PKD1-AS1;gene-PTCH1	AQP2;AQP5-AS1;PKD1-AS1;PTCH1
265	GO:1901363	MF	heterocyclic compound binding	265/ 721	10543/ 33331	0.025135160770179	0.0031092130051391	0.21286843820692	gene-ABCB4;gene-ABO;gene-ACACB;gene-ACOX2;gene-ACSS1;gene-ACSS2;gene-ARID2;gene-ARID4A;gene-ARL17A-2;gene-ATP2A3;gene-ATP6V1B1;gene-ATP7A;gene-BARD1;gene-BHLHE41;gene-BUB1;gene-CBR3;gene-CBX2;gene-CEBPA;gene-CEBPB-AS1;gene-CENPC;gene-CENPE;gene-CHDH;gene-CHTF8;gene-CILK1;gene-COQ8A;gene-CXXC5;gene-CYP2W1;gene-CYP4B1;gene-CYP4F11;gene-CYP4F12;gene-CYP4F3;gene-DACH1;gene-DAPK1;gene-DBP;gene-DHRS3;g…	ABCB4;ABO;ACACB;ACOX2;ACSS1;ACSS2;ARID2;ARID4A;ARL17A;ATP2A3;ATP6V1B1;ATP7A;BARD1;BHLHE41;BUB1;CBR3;CBX2;CEBPA;CEBPB-AS1;CENPC;CENPE;CHDH;CHTF8;CILK1;COQ8A;CXXC5;CYP2W1;CYP4B1;CYP4F11;CYP4F12;CYP4F3;DACH1;DAPK1;DBP;DHRS3;DLX6-AS1;DMBX1;DMRTA1;DNASE1;E2F2;E2F8;EEFSEC;EEPD1;EHMT2;ELF3;ELL3;EPHB3;ERBB2;ERBB3;ERN2;ESRP1;EXOSC6;EZH2;FAM111A;FBP1;FGFR3;FIGN;FOXA2;FOXD2;FOXJ1;FOXO6;FRG1;FRK;GABPB1-IT1;G…
64	GO:0006793	BP	phosphorus metabolic process	64/ 721	2115/ 33331	0.030260047281324	0.0067360089172486	0.21369556494528	gene-ACACB;gene-ACP6;gene-ACSS1;gene-ACSS2;gene-ALOX15;gene-ALPG;gene-ALPP;gene-CCNA2;gene-CILK1;gene-COQ8A;gene-CTDSP1;gene-CTDSP2;gene-CYP2W1;gene-DAPK1;gene-DNAJC30;gene-DUSP5P1-2;gene-EPHB3;gene-ERBB2;gene-ERN2;gene-FBP1;gene-FGFR3;gene-H6PD;gene-ITPKA;gene-ITPKB;gene-LIPE;gene-LIPH;gene-LOC102724525;gene-LOC112268458;gene-LOC124905536;gene-LOC729654;gene-MAP2K6;gene-MAP3K3;gene-MAP3K5;gene-M…	ACACB;ACP6;ACSS1;ACSS2;ALOX15;ALPG;ALPP;CCNA2;CILK1;COQ8A;CTDSP1;CTDSP2;CYP2W1;DAPK1;DNAJC30;DUSP5P1;EPHB3;ERBB2;ERN2;FBP1;FGFR3;H6PD;ITPKA;ITPKB;LIPE;LIPH;LOC102724525;LOC112268458;LOC124905536;LOC729654;MAP2K6;MAP3K3;MAP3K5;MBOAT1;MVK;NAPEPLD;NPR2;NTSR1;NUDT17;NUDT18;PANK1;PCYT2;PGAP4;PIGM;PIK3C2B;PIK3CG;PKD1-AS1;PLA2G3;PLA2G4F;PLCH1;PLK1;PRKD2;PROCA1;PTPRZ1;RIPK3;RIPK3-2;RIPK4;SCD;SMPD3;STRADB…
7	GO:0019210	MF	kinase inhibitor activity	7/ 721	89/ 33331	0.078651685393258	0.0032053966452339	0.21631848217265	gene-CDKN1B;gene-CDKN2C;gene-HEXIM1;gene-HEXIM2;gene-INKA1;gene-PPP1R1B;gene-PRKAR2B	CDKN1B;CDKN2C;HEXIM1;HEXIM2;INKA1;PPP1R1B;PRKAR2B
4	GO:0035255	MF	ionotropic glutamate receptor binding	4/ 721	29/ 33331	0.13793103448276	0.0033546699104071	0.22320367122202	gene-CACNG4;gene-FLOT1-8;gene-NSF;gene-SHANK2	CACNG4;FLOT1;NSF;SHANK2
6	GO:0005876	CC	spindle microtubule	6/ 721	76/ 33331	0.078947368421053	0.0060936842715735	0.22394289698033	gene-CENPE;gene-KIF11;gene-PARP4;gene-PLK1;gene-PSRC1;gene-SKA1-2	CENPE;KIF11;PARP4;PLK1;PSRC1;SKA1
9	GO:0007417	BP	central nervous system development	9/ 721	156/ 33331	0.057692307692308	0.0070748390066187	0.2239661721349	gene-ALDH5A1;gene-BCAN;gene-DMBX1;gene-DSCAML1;gene-GRHL3;gene-NES;gene-PTPRZ1;gene-SPINK5;gene-VCAN	ALDH5A1;BCAN;DMBX1;DSCAML1;GRHL3;NES;PTPRZ1;SPINK5;VCAN
196	GO:0005737	CC	cytoplasm	196/ 721	7629/ 33331	0.025691440555774	0.0062434988546741	0.22511936436382	gene-ABCB4;gene-ACP6;gene-ACSS2;gene-AKR1C3;gene-ALOX15;gene-ANK1;gene-ANXA9;gene-ARHGAP32;gene-ARRB1;gene-ARVCF;gene-ASPM;gene-ATP6V1B1;gene-AUTS2;gene-BARD1;gene-BICDL2;gene-BSPRY;gene-C11orf21;gene-CA13;gene-CAPS-2;gene-CASKIN1;gene-CASKIN2;gene-CASP10;gene-CAVIN3;gene-CCNA2;gene-CDC25C;gene-CDCA7;gene-CDCA8;gene-CDKN1B;gene-CDKN2C;gene-CEBPB-AS1;gene-CELSR2;gene-CENPF;gene-CHAF1B;gene-CILK1;g…	ABCB4;ACP6;ACSS2;AKR1C3;ALOX15;ANK1;ANXA9;ARHGAP32;ARRB1;ARVCF;ASPM;ATP6V1B1;AUTS2;BARD1;BICDL2;BSPRY;C11orf21;CA13;CAPS;CASKIN1;CASKIN2;CASP10;CAVIN3;CCNA2;CDC25C;CDCA7;CDCA8;CDKN1B;CDKN2C;CEBPB-AS1;CELSR2;CENPF;CHAF1B;CILK1;COLCA2;CXXC5;CYP2W1;CYP4F11;CYP4F12;DACH1;DAPK1;DENND2B;DLGAP5;DUSP5P1;DYNLT2;DYNLT2-2;EEFSEC;EPN3;ESPL1;ESPL1-2;EVPL;EZH2;FAM110C;FAM111A;FBP1;FOXA2;FRK;FZD2;GAS2L3;GTSE1;G…
100	GO:0010605	BP	negative regulation of macromolecule metabolic process	100/ 721	3558/ 33331	0.028105677346824	0.0071702421881038	0.22650337397187	gene-ACACB;gene-ARID4A;gene-ARRB1;gene-BARD1;gene-BHLHE41;gene-CBX2;gene-CDKN1B;gene-CEBPA;gene-CEBPB-AS1;gene-CENPF;gene-CTDSP1;gene-CTDSP2;gene-CXXC5;gene-DACH1;gene-DAPK1;gene-DMBX1;gene-E2F8;gene-EHMT2;gene-ELF3;gene-ERN2;gene-EXOSC6;gene-EZH2;gene-FBP1;gene-FFAR4;gene-FOXJ1;gene-GCLC;gene-GRB7;gene-H1-10;gene-H2AX;gene-HEXIM1;gene-HEXIM2;gene-HEYL;gene-HFE;gene-HMGB2;gene-HOXA-AS3;gene-HOXB3…	ACACB;ARID4A;ARRB1;BARD1;BHLHE41;CBX2;CDKN1B;CEBPA;CEBPB-AS1;CENPF;CTDSP1;CTDSP2;CXXC5;DACH1;DAPK1;DMBX1;E2F8;EHMT2;ELF3;ERN2;EXOSC6;EZH2;FBP1;FFAR4;FOXJ1;GCLC;GRB7;H1-10;H2AX;HEXIM1;HEXIM2;HEYL;HFE;HMGB2;HOXA-AS3;HOXB3;HSPA1A;HSPA1A;HSPA1A;HSPA1B;HSPA1B;HSPA1B;ING4;INHBB;IRF2;IRF2BPL;KANK2;KCTD1;LOC102724525;LOC124905536;LOC202181;MACROH2A2;MGAT3;MYB;NBAS;NCOA2;NR2F1;OVOL2;PAX5;PHF19;PIAS3;PIF1;…
29	GO:0005768	CC	endosome	29/ 721	798/ 33331	0.036340852130326	0.0064745447478196	0.22912694468673	gene-AKAP5;gene-AQP2;gene-AQP5-AS1;gene-ATP7A;gene-C1orf210;gene-CDKN1B;gene-DENND2B;gene-EPN3;gene-ERBB2;gene-EXPH5;gene-FLOT1-8;gene-FZD5;gene-HFE;gene-KIFC1;gene-LDLRAP1;gene-MVB12B;gene-NAPEPLD-2;gene-NEURL1B;gene-NIPA1;gene-PANK1;gene-PLA2G3;gene-RAB15;gene-RAB17;gene-RAB26;gene-RAB37;gene-RAB3D;gene-RAB40C;gene-STEAP2;gene-VPS52-6	AKAP5;AQP2;AQP5-AS1;ATP7A;C1orf210;CDKN1B;DENND2B;EPN3;ERBB2;EXPH5;FLOT1;FZD5;HFE;KIFC1;LDLRAP1;MVB12B;NAPEPLD;NEURL1B;NIPA1;PANK1;PLA2G3;RAB15;RAB17;RAB26;RAB37;RAB3D;RAB40C;STEAP2;VPS52
2	GO:0044326	CC	dendritic spine neck	2/ 721	6/ 33331	0.33333333333333	0.006615744668641	0.2298670556686	gene-PPP1R1B;gene-PPP1R9A	PPP1R1B;PPP1R9A
6	GO:0034605	BP	cellular response to heat	6/ 721	79/ 33331	0.075949367088608	0.0073403705007573	0.23138530960667	gene-HSPA1A-2;gene-HSPA1A-4;gene-HSPA1A-5;gene-HSPA1B-2;gene-HSPA1B-4;gene-HSPA1B-5	HSPA1A;HSPA1A;HSPA1A;HSPA1B;HSPA1B;HSPA1B
4	GO:0001892	BP	embryonic placenta development	4/ 721	36/ 33331	0.11111111111111	0.0073866873265883	0.23235200580054	gene-CEBPA;gene-CEBPB-AS1;gene-PKD1-AS1;gene-TFEB	CEBPA;CEBPB-AS1;PKD1-AS1;TFEB
3	GO:0033212	BP	iron import into cell	3/ 721	19/ 33331	0.15789473684211	0.0075432075768073	0.23627426770645	gene-HCG27-6;gene-HFE;gene-STEAP2	HCG27;HFE;STEAP2
3	GO:1902101	BP	positive regulation of metaphase/anaphase transition of cell cycle	3/ 721	19/ 33331	0.15789473684211	0.0075432075768073	0.23627426770645	gene-DLGAP5;gene-ESPL1;gene-ESPL1-2	DLGAP5;ESPL1;ESPL1-2
37	GO:0051338	BP	regulation of transferase activity	37/ 721	1088/ 33331	0.034007352941176	0.0076261323077152	0.23736936346467	gene-CCNA2;gene-CDC25C;gene-CDKN1B;gene-CDKN2C;gene-CEBPA;gene-CENPE;gene-CHTF8;gene-EPHB3;gene-EPM2AIP1;gene-ERBB2;gene-ERBB3;gene-EZH2;gene-FGFR3;gene-FOXA2;gene-FZD5;gene-GRHL2;gene-HEXIM1;gene-HEXIM2;gene-LIME1;gene-MAP3K5;gene-PARP4;gene-PIF1;gene-PIK3CG;gene-PKD1-AS1;gene-PLK1;gene-PPP1R9A;gene-PRKAR2B;gene-PSRC1;gene-RGS14;gene-RIPK3;gene-RIPK3-2;gene-SLC9A3R1;gene-SPRY1;gene-SPTSSB;gene-S…	CCNA2;CDC25C;CDKN1B;CDKN2C;CEBPA;CENPE;CHTF8;EPHB3;EPM2AIP1;ERBB2;ERBB3;EZH2;FGFR3;FOXA2;FZD5;GRHL2;HEXIM1;HEXIM2;LIME1;MAP3K5;PARP4;PIF1;PIK3CG;PKD1-AS1;PLK1;PPP1R9A;PRKAR2B;PSRC1;RGS14;RIPK3;RIPK3-2;SLC9A3R1;SPRY1;SPTSSB;STRADB;TLR6;TPX2
77	GO:0030554	MF	adenyl nucleotide binding	77/ 721	2566/ 33331	0.030007794232268	0.0036785620339015	0.23788539154151	gene-ABCB4;gene-ACACB;gene-ACSS1;gene-ACSS2;gene-ATP2A3;gene-ATP6V1B1;gene-ATP7A;gene-BUB1;gene-CENPE;gene-CILK1;gene-COQ8A;gene-DAPK1;gene-EPHB3;gene-ERBB2;gene-ERBB3;gene-ERN2;gene-FBP1;gene-FGFR3;gene-FIGN;gene-GABPB1-IT1;gene-GCLC;gene-HCN3;gene-HSPA1A-2;gene-HSPA1A-4;gene-HSPA1A-5;gene-HSPA1B-2;gene-HSPA1B-4;gene-HSPA1B-5;gene-ITPKA;gene-ITPKB;gene-KIF11;gene-KIF15;gene-KIF15-2;gene-KIF20A;g…	ABCB4;ACACB;ACSS1;ACSS2;ATP2A3;ATP6V1B1;ATP7A;BUB1;CENPE;CILK1;COQ8A;DAPK1;EPHB3;ERBB2;ERBB3;ERN2;FBP1;FGFR3;FIGN;GABPB1-IT1;GCLC;HCN3;HSPA1A;HSPA1A;HSPA1A;HSPA1B;HSPA1B;HSPA1B;ITPKA;ITPKB;KIF11;KIF15;KIF15-2;KIF20A;KIF2C;KIFC1;LDAF1;LOC100506472;LOC101927401;LOC105369308;LOC729654;LPP-AS2;MAP2K6;MAP3K3;MAP3K5;MCM3;MCM5;MCM6;MKI67;MSH5;MVK;NOD1;NPR2;NSF;NWD1;OBSCN-AS1;ORC1;PALM3;PANK1;PIF1;PIK3C2…
92	GO:0032553	MF	ribonucleotide binding	92/ 721	3160/ 33331	0.029113924050633	0.0037266567309266	0.23788539154151	gene-ABCB4;gene-ACACB;gene-ACSS1;gene-ACSS2;gene-ARL17A-2;gene-ATP2A3;gene-ATP6V1B1;gene-ATP7A;gene-BUB1;gene-CENPE;gene-CILK1;gene-COQ8A;gene-DAPK1;gene-EEFSEC-2;gene-EPHB3;gene-ERBB2;gene-ERBB3;gene-ERN2;gene-FBP1;gene-FGFR3;gene-FIGN;gene-GABPB1-IT1;gene-GCLC;gene-GNAZ;gene-GOLGA2P7-2;gene-GUCY1B2;gene-HCN3;gene-HSPA1A-2;gene-HSPA1A-4;gene-HSPA1A-5;gene-HSPA1B-2;gene-HSPA1B-4;gene-HSPA1B-5;gen…	ABCB4;ACACB;ACSS1;ACSS2;ARL17A;ATP2A3;ATP6V1B1;ATP7A;BUB1;CENPE;CILK1;COQ8A;DAPK1;EEFSEC;EPHB3;ERBB2;ERBB3;ERN2;FBP1;FGFR3;FIGN;GABPB1-IT1;GCLC;GNAZ;GOLGA2P7;GUCY1B2;HCN3;HSPA1A;HSPA1A;HSPA1A;HSPA1B;HSPA1B;HSPA1B;ITPKA;ITPKB;KIF11;KIF15;KIF15-2;KIF20A;KIF2C;KIFC1;LDAF1;LOC100506472;LOC101927401;LOC105369308;LOC729654;LPP-AS2;MAP2K6;MAP3K3;MAP3K5;MCM3;MCM5;MCM6;MKI67;MSH5;MVK;NOD1;NPR2;NSF;NWD1;OB…
3	GO:0035004	MF	phosphatidylinositol 3-kinase activity	3/ 721	15/ 33331	0.2	0.0037767579097403	0.23788539154151	gene-LOC729654;gene-PIK3C2B;gene-PIK3CG	LOC729654;PIK3C2B;PIK3CG
3	GO:0016208	MF	AMP binding	3/ 721	15/ 33331	0.2	0.0037767579097403	0.23788539154151	gene-ACSS1;gene-ACSS2;gene-FBP1	ACSS1;ACSS2;FBP1
22	GO:0009896	BP	positive regulation of catabolic process	22/ 721	562/ 33331	0.03914590747331	0.0077394376074863	0.24039211330199	gene-BARD1;gene-CDKN1B;gene-CEBPA;gene-DAPK1;gene-DTL;gene-GCLC;gene-HSPA1A-2;gene-HSPA1A-4;gene-HSPA1A-5;gene-HSPA1B-2;gene-HSPA1B-4;gene-HSPA1B-5;gene-MYLIP;gene-NOD1;gene-NSF;gene-OSBPL7;gene-PLK1;gene-RGMA;gene-ST20;gene-TFEB;gene-TRIM38;gene-TRIM6	BARD1;CDKN1B;CEBPA;DAPK1;DTL;GCLC;HSPA1A;HSPA1A;HSPA1A;HSPA1B;HSPA1B;HSPA1B;MYLIP;NOD1;NSF;OSBPL7;PLK1;RGMA;ST20;TFEB;TRIM38;TRIM6
8	GO:0045598	BP	regulation of fat cell differentiation	8/ 721	131/ 33331	0.061068702290076	0.0078017864972217	0.24131900859219	gene-CEBPA;gene-CEBPB-AS1;gene-DLK2;gene-FFAR4;gene-NAPEPLD-2;gene-PTGR3;gene-SOX13;gene-ZBTB7B	CEBPA;CEBPB-AS1;DLK2;FFAR4;NAPEPLD;PTGR3;SOX13;ZBTB7B
20	GO:0010975	BP	regulation of neuron projection development	20/ 721	499/ 33331	0.040080160320641	0.0078996345379966	0.24333168876688	gene-C10orf95-AS1;gene-EPHB3;gene-EZH2;gene-ITPKA;gene-KNDC1;gene-L1CAM;gene-LOC105378248;gene-MBOAT1;gene-MYLIP;gene-NGEF;gene-NR2F1;gene-NTN1;gene-PLA2G3;gene-PPP1R9A;gene-RAB17;gene-RGMA;gene-RTN4RL1;gene-SEMA3E;gene-SEMA4A;gene-SPP1	C10orf95-AS1;EPHB3;EZH2;ITPKA;KNDC1;L1CAM;LOC105378248;MBOAT1;MYLIP;NGEF;NR2F1;NTN1;PLA2G3;PPP1R9A;RAB17;RGMA;RTN4RL1;SEMA3E;SEMA4A;SPP1
89	GO:0035639	MF	purine ribonucleoside triphosphate binding	89/ 721	3052/ 33331	0.02916120576671	0.0039802222761755	0.24740223727175	gene-ABCB4;gene-ACACB;gene-ACSS1;gene-ACSS2;gene-ARL17A-2;gene-ATP2A3;gene-ATP6V1B1;gene-ATP7A;gene-BUB1;gene-CENPE;gene-CILK1;gene-COQ8A;gene-DAPK1;gene-EEFSEC-2;gene-EPHB3;gene-ERBB2;gene-ERBB3;gene-ERN2;gene-FGFR3;gene-FIGN;gene-GABPB1-IT1;gene-GCLC;gene-GNAZ;gene-GOLGA2P7-2;gene-GUCY1B2;gene-HSPA1A-2;gene-HSPA1A-4;gene-HSPA1A-5;gene-HSPA1B-2;gene-HSPA1B-4;gene-HSPA1B-5;gene-ITPKA;gene-ITPKB;g…	ABCB4;ACACB;ACSS1;ACSS2;ARL17A;ATP2A3;ATP6V1B1;ATP7A;BUB1;CENPE;CILK1;COQ8A;DAPK1;EEFSEC;EPHB3;ERBB2;ERBB3;ERN2;FGFR3;FIGN;GABPB1-IT1;GCLC;GNAZ;GOLGA2P7;GUCY1B2;HSPA1A;HSPA1A;HSPA1A;HSPA1B;HSPA1B;HSPA1B;ITPKA;ITPKB;KIF11;KIF15;KIF15-2;KIF20A;KIF2C;KIFC1;LDAF1;LOC100506472;LOC101927401;LOC105369308;LOC729654;LPP-AS2;MAP2K6;MAP3K3;MAP3K5;MCM3;MCM5;MCM6;MKI67;MSH5;MVK;NOD1;NPR2;NSF;NWD1;OBSCN-AS1;OR…
16	GO:0042393	MF	histone binding	16/ 721	343/ 33331	0.0466472303207	0.0041010576783827	0.24867687612114	gene-ASF1A;gene-ASF1B;gene-ASF1B-2;gene-CBX2;gene-CHAF1B;gene-H2AX;gene-HMGB2;gene-ING4;gene-PHF19;gene-PYGO2;gene-SFMBT2;gene-SMARCA2;gene-SMARCC2;gene-TSPY26P;gene-TSPYL4;gene-UHRF1	ASF1A;ASF1B;ASF1B-2;CBX2;CHAF1B;H2AX;HMGB2;ING4;PHF19;PYGO2;SFMBT2;SMARCA2;SMARCC2;TSPY26P;TSPYL4;UHRF1
6	GO:0044183	MF	protein folding chaperone	6/ 721	71/ 33331	0.084507042253521	0.0043688847138337	0.24867687612114	gene-HSPA1A-2;gene-HSPA1A-4;gene-HSPA1A-5;gene-HSPA1B-2;gene-HSPA1B-4;gene-HSPA1B-5	HSPA1A;HSPA1A;HSPA1A;HSPA1B;HSPA1B;HSPA1B
76	GO:0032559	MF	adenyl ribonucleotide binding	76/ 721	2539/ 33331	0.029933044505711	0.0043918612797654	0.24867687612114	gene-ABCB4;gene-ACACB;gene-ACSS1;gene-ACSS2;gene-ATP2A3;gene-ATP6V1B1;gene-ATP7A;gene-BUB1;gene-CENPE;gene-CILK1;gene-COQ8A;gene-DAPK1;gene-EPHB3;gene-ERBB2;gene-ERBB3;gene-ERN2;gene-FBP1;gene-FGFR3;gene-FIGN;gene-GABPB1-IT1;gene-GCLC;gene-HCN3;gene-HSPA1A-2;gene-HSPA1A-4;gene-HSPA1A-5;gene-HSPA1B-2;gene-HSPA1B-4;gene-HSPA1B-5;gene-ITPKA;gene-ITPKB;gene-KIF11;gene-KIF15;gene-KIF15-2;gene-KIF20A;g…	ABCB4;ACACB;ACSS1;ACSS2;ATP2A3;ATP6V1B1;ATP7A;BUB1;CENPE;CILK1;COQ8A;DAPK1;EPHB3;ERBB2;ERBB3;ERN2;FBP1;FGFR3;FIGN;GABPB1-IT1;GCLC;HCN3;HSPA1A;HSPA1A;HSPA1A;HSPA1B;HSPA1B;HSPA1B;ITPKA;ITPKB;KIF11;KIF15;KIF15-2;KIF20A;KIF2C;KIFC1;LDAF1;LOC100506472;LOC101927401;LOC105369308;LOC729654;LPP-AS2;MAP2K6;MAP3K3;MAP3K5;MCM3;MCM5;MCM6;MKI67;MSH5;MVK;NOD1;NPR2;NSF;NWD1;OBSCN-AS1;ORC1;PALM3;PANK1;PIF1;PIK3C2…
10	GO:0047485	MF	protein N-terminus binding	10/ 721	172/ 33331	0.058139534883721	0.0044100807346537	0.24867687612114	gene-C10orf95-AS1;gene-HSPA1A-2;gene-HSPA1A-4;gene-HSPA1A-5;gene-HSPA1B-2;gene-HSPA1B-4;gene-HSPA1B-5;gene-LOC105378248;gene-NTSR1;gene-PIAS3	C10orf95-AS1;HSPA1A;HSPA1A;HSPA1A;HSPA1B;HSPA1B;HSPA1B;LOC105378248;NTSR1;PIAS3
18	GO:0001227	MF	DNA-binding transcription repressor activity, RNA polymerase II-specific	18/ 721	398/ 33331	0.045226130653266	0.0044416278566994	0.24867687612114	gene-BHLHE41;gene-DACH1;gene-DMBX1;gene-E2F8;gene-HEYL;gene-HOXA2;gene-NR2F1;gene-OVOL2;gene-SOX13;gene-ZBTB12;gene-ZBTB12-2;gene-ZBTB12-3;gene-ZFHX3;gene-ZKSCAN3;gene-ZNF225-AS1;gene-ZNF436;gene-ZNF436-2;gene-ZNF440	BHLHE41;DACH1;DMBX1;E2F8;HEYL;HOXA2;NR2F1;OVOL2;SOX13;ZBTB12;ZBTB12-2;ZBTB12-3;ZFHX3;ZKSCAN3;ZNF225-AS1;ZNF436;ZNF436-2;ZNF440
18	GO:0001217	MF	DNA-binding transcription repressor activity	18/ 721	398/ 33331	0.045226130653266	0.0044416278566994	0.24867687612114	gene-BHLHE41;gene-DACH1;gene-DMBX1;gene-E2F8;gene-HEYL;gene-HOXA2;gene-NR2F1;gene-OVOL2;gene-SOX13;gene-ZBTB12;gene-ZBTB12-2;gene-ZBTB12-3;gene-ZFHX3;gene-ZKSCAN3;gene-ZNF225-AS1;gene-ZNF436;gene-ZNF436-2;gene-ZNF440	BHLHE41;DACH1;DMBX1;E2F8;HEYL;HOXA2;NR2F1;OVOL2;SOX13;ZBTB12;ZBTB12-2;ZBTB12-3;ZFHX3;ZKSCAN3;ZNF225-AS1;ZNF436;ZNF436-2;ZNF440
2	GO:0030156	MF	benzodiazepine receptor binding	2/ 721	5/ 33331	0.4	0.0044744992528147	0.24867687612114	gene-RIMBP3;gene-RIMBP3B	RIMBP3;RIMBP3B
2	GO:0016215	MF	acyl-CoA desaturase activity	2/ 721	5/ 33331	0.4	0.0044744992528147	0.24867687612114	gene-FADS2;gene-SCD	FADS2;SCD
2	GO:0043125	MF	ErbB-3 class receptor binding	2/ 721	5/ 33331	0.4	0.0044744992528147	0.24867687612114	gene-ERBB2;gene-ERBB3	ERBB2;ERBB3
14	GO:0048732	BP	gland development	14/ 721	304/ 33331	0.046052631578947	0.0081414148796702	0.24974294776542	gene-CEBPA;gene-CEBPB-AS1;gene-DBP;gene-EPHB3;gene-EZH2;gene-HFE;gene-HOXB3;gene-PKD1-AS1;gene-PYGO2;gene-RIPK3;gene-RIPK3-2;gene-SOX2;gene-TGFBR3;gene-WNT10A	CEBPA;CEBPB-AS1;DBP;EPHB3;EZH2;HFE;HOXB3;PKD1-AS1;PYGO2;RIPK3;RIPK3-2;SOX2;TGFBR3;WNT10A
3	GO:0015250	MF	water channel activity	3/ 721	16/ 33331	0.1875	0.0045741973764076	0.2512617256529	gene-AQP2;gene-AQP5;gene-AQP5-AS1	AQP2;AQP5;AQP5-AS1
11	GO:0051260	BP	protein homooligomerization	11/ 721	218/ 33331	0.05045871559633	0.0082569199199989	0.25220359316728	gene-ACACB;gene-AQP2;gene-AQP5;gene-AQP5-AS1;gene-ASIC1;gene-KCNRG;gene-KCTD1;gene-KCTD14;gene-KCTD21-AS1;gene-NDUFC2-KCTD14;gene-SHMT1	ACACB;AQP2;AQP5;AQP5-AS1;ASIC1;KCNRG;KCTD1;KCTD14;KCTD21-AS1;NDUFC2-KCTD14;SHMT1
6	GO:0031100	BP	animal organ regeneration	6/ 721	81/ 33331	0.074074074074074	0.0082675903155213	0.25220359316728	gene-CCNA2;gene-CEBPA;gene-CEBPB-AS1;gene-EZH2;gene-HFE;gene-TGFBR3	CCNA2;CEBPA;CEBPB-AS1;EZH2;HFE;TGFBR3
9	GO:0032368	BP	regulation of lipid transport	9/ 721	160/ 33331	0.05625	0.0082922606826514	0.25220359316728	gene-ABCB4;gene-EEPD1;gene-LDLRAP1;gene-MAP2K6;gene-MYB;gene-NTSR1;gene-PLA2G3;gene-PTCH1;gene-SPP1	ABCB4;EEPD1;LDLRAP1;MAP2K6;MYB;NTSR1;PLA2G3;PTCH1;SPP1
14	GO:0051259	BP	protein complex oligomerization	14/ 721	305/ 33331	0.045901639344262	0.0083065640909812	0.25220359316728	gene-ACACB;gene-AQP2;gene-AQP5;gene-AQP5-AS1;gene-ASIC1;gene-BOK;gene-KCNRG;gene-KCTD1;gene-KCTD14;gene-KCTD21-AS1;gene-NDUFC2-KCTD14;gene-PKD1-AS1;gene-SHMT1;gene-TP73	ACACB;AQP2;AQP5;AQP5-AS1;ASIC1;BOK;KCNRG;KCTD1;KCTD14;KCTD21-AS1;NDUFC2-KCTD14;PKD1-AS1;SHMT1;TP73
67	GO:0044281	BP	small molecule metabolic process	67/ 721	2246/ 33331	0.029830810329475	0.0083510348071681	0.2530363546572	gene-ACACB;gene-ACOX2;gene-ACSS1;gene-ACSS2;gene-ADH1C;gene-AKR1C3;gene-ALDH5A1;gene-ALOX15;gene-ATP6V1B1;gene-BDH1-2;gene-CA13;gene-CBR3;gene-CEBPA;gene-COQ3;gene-COQ8A;gene-CYP2W1;gene-CYP4B1;gene-CYP4F11;gene-CYP4F12;gene-CYP4F3;gene-DAGLA;gene-DEGS2;gene-DHRS3;gene-DNAJC30;gene-FAAH;gene-FADS2;gene-FBP1;gene-FUT10;gene-GCLC;gene-H6PD;gene-HPGD;gene-HSD3B7;gene-IDH1;gene-ITPKA;gene-ITPKB;gene-…	ACACB;ACOX2;ACSS1;ACSS2;ADH1C;AKR1C3;ALDH5A1;ALOX15;ATP6V1B1;BDH1;CA13;CBR3;CEBPA;COQ3;COQ8A;CYP2W1;CYP4B1;CYP4F11;CYP4F12;CYP4F3;DAGLA;DEGS2;DHRS3;DNAJC30;FAAH;FADS2;FBP1;FUT10;GCLC;H6PD;HPGD;HSD3B7;IDH1;ITPKA;ITPKB;LBR;LDLRAP1;LIPE;LIPH;LOC729654;LSS;LSS-2;MIF4GD-DT;MTARC2;MVK;NAPEPLD;NPR2;NTSR1;NUDT17;NUDT18;OSBPL7;PANK1;PLA2G3;PLA2G4F;PLCH1;PRKAR2B;PRODH;PRXL2B;PRXL2B-2;SCD;SDHAP2;SDHAP4;SHMT…
10	GO:0045664	BP	regulation of neuron differentiation	10/ 721	189/ 33331	0.052910052910053	0.0084018116308335	0.25405640994498	gene-ASPM;gene-CTDSP1;gene-EFNA3;gene-ESRP1;gene-HEYL;gene-HOXA2;gene-S1PR5;gene-SOX2;gene-TP73;gene-ZFHX3	ASPM;CTDSP1;EFNA3;ESRP1;HEYL;HOXA2;S1PR5;SOX2;TP73;ZFHX3
10	GO:0015085	MF	calcium ion transmembrane transporter activity	10/ 721	174/ 33331	0.057471264367816	0.0047808854811236	0.25723948325555	gene-ANXA9;gene-ATP2A3;gene-CACNA1I;gene-CACNG4;gene-CACNG8;gene-ORAI3;gene-PKD1-AS1;gene-PKD1L2-2;gene-SLC8A1;gene-TMEM37	ANXA9;ATP2A3;CACNA1I;CACNG4;CACNG8;ORAI3;PKD1-AS1;PKD1L2;SLC8A1;TMEM37
13	GO:0016614	MF	oxidoreductase activity, acting on CH-OH group of donors	13/ 721	261/ 33331	0.049808429118774	0.0047919294086554	0.25723948325555	gene-ADH1C;gene-AKR1C3;gene-BDH1-2;gene-CBR3;gene-CHDH;gene-DHRS3;gene-H6PD;gene-HPGD;gene-HSD3B7;gene-IDH1;gene-PRXL2B;gene-PRXL2B-2;gene-PTGR3	ADH1C;AKR1C3;BDH1;CBR3;CHDH;DHRS3;H6PD;HPGD;HSD3B7;IDH1;PRXL2B;PRXL2B-2;PTGR3
13	GO:0051962	BP	positive regulation of nervous system development	13/ 721	267/ 33331	0.048689138576779	0.0086172117316501	0.25951266243369	gene-ASPM;gene-ELL3;gene-EPHB3;gene-GJC2;gene-ITPKA;gene-L1CAM;gene-MYB;gene-NTN1;gene-PTPRZ1;gene-RGS14;gene-SEMA4A;gene-SLITRK6;gene-TP73	ASPM;ELL3;EPHB3;GJC2;ITPKA;L1CAM;MYB;NTN1;PTPRZ1;RGS14;SEMA4A;SLITRK6;TP73
13	GO:0046578	BP	regulation of Ras protein signal transduction	13/ 721	267/ 33331	0.048689138576779	0.0086172117316501	0.25951266243369	gene-ARRB1;gene-AUTS2;gene-EPS8L1-4;gene-FBP1;gene-FLOT1-8;gene-GPR20;gene-GPR20-2;gene-GPR20-3;gene-ITPKB;gene-KANK2;gene-PIK3CG;gene-RASAL1;gene-SPRY1	ARRB1;AUTS2;EPS8L1;FBP1;FLOT1;GPR20;GPR20-2;GPR20-3;ITPKB;KANK2;PIK3CG;RASAL1;SPRY1
3	GO:0019372	BP	lipoxygenase pathway	3/ 721	20/ 33331	0.15	0.0087335011089421	0.26195210295851	gene-ALOX15;gene-HPGD;gene-PLA2G3	ALOX15;HPGD;PLA2G3
6	GO:0001578	BP	microtubule bundle formation	6/ 721	82/ 33331	0.073170731707317	0.0087614208517998	0.26225970844087	gene-AAAS-2;gene-FOXJ1;gene-KIF20A;gene-PLA2G3;gene-PLK1;gene-PSRC1	AAAS;FOXJ1;KIF20A;PLA2G3;PLK1;PSRC1
7	GO:0106307	MF	protein threonine phosphatase activity	7/ 721	97/ 33331	0.072164948453608	0.0051583424267572	0.2648696698261	gene-CTDSP1;gene-CTDSP2;gene-CTDSPL;gene-DUSP5P1-2;gene-LOC102724525;gene-LOC124905458;gene-LOC124905536	CTDSP1;CTDSP2;CTDSPL;DUSP5P1;LOC102724525;LOC124905458;LOC124905536
7	GO:0106306	MF	protein serine phosphatase activity	7/ 721	97/ 33331	0.072164948453608	0.0051583424267572	0.2648696698261	gene-CTDSP1;gene-CTDSP2;gene-CTDSPL;gene-DUSP5P1-2;gene-LOC102724525;gene-LOC124905458;gene-LOC124905536	CTDSP1;CTDSP2;CTDSPL;DUSP5P1;LOC102724525;LOC124905458;LOC124905536
7	GO:0033293	MF	monocarboxylic acid binding	7/ 721	97/ 33331	0.072164948453608	0.0051583424267572	0.2648696698261	gene-ACACB;gene-ACOX2;gene-AKR1C3;gene-CYP2W1;gene-CYP4F11;gene-FFAR4;gene-NAPEPLD-2	ACACB;ACOX2;AKR1C3;CYP2W1;CYP4F11;FFAR4;NAPEPLD
43	GO:0006974	BP	cellular response to DNA damage stimulus	43/ 721	1324/ 33331	0.032477341389728	0.0088758308264548	0.26514981947762	gene-ASF1A;gene-BARD1;gene-CDC25C;gene-CDKN1B;gene-CHAF1B;gene-DTL;gene-E2F8;gene-EEPD1;gene-FAM111A;gene-FRK;gene-GINS2;gene-GTSE1;gene-H2AX;gene-ING4;gene-LOC105378120;gene-LOC105379280;gene-LOC124903450-3;gene-LOC124905311;gene-LOC124905460;gene-LOC124905467;gene-LOC124905527;gene-LOC124905545;gene-LOC389831;gene-MAP2K6;gene-MCM3;gene-MCM5;gene-MCM6;gene-MDC1-8;gene-MSH5-7;gene-PARP4;gene-PIER…	ASF1A;BARD1;CDC25C;CDKN1B;CHAF1B;DTL;E2F8;EEPD1;FAM111A;FRK;GINS2;GTSE1;H2AX;ING4;LOC105378120;LOC105379280;LOC124903450;LOC124905311;LOC124905460;LOC124905467;LOC124905527;LOC124905545;LOC389831;MAP2K6;MCM3;MCM5;MCM6;MDC1;MSH5;PARP4;PIERCE1;PIF1;PLK1;POLA1;PWWP3A;RMI2;RTEL1;SLFN11;TOP2A;TP73;TREX1;UHRF1;WDR76
5	GO:0051353	BP	positive regulation of oxidoreductase activity	5/ 721	59/ 33331	0.084745762711864	0.0089408194981383	0.26526450112852	gene-ATP7A;gene-NOD1;gene-RIPK3;gene-RIPK3-2;gene-SIRT3	ATP7A;NOD1;RIPK3;RIPK3-2;SIRT3
4	GO:0006084	BP	acetyl-CoA metabolic process	4/ 721	38/ 33331	0.10526315789474	0.0089481503757786	0.26526450112852	gene-ACACB;gene-ACSS1;gene-ACSS2;gene-MVK	ACACB;ACSS1;ACSS2;MVK
4	GO:0035025	BP	positive regulation of Rho protein signal transduction	4/ 721	38/ 33331	0.10526315789474	0.0089481503757786	0.26526450112852	gene-ARRB1;gene-GPR20;gene-GPR20-2;gene-GPR20-3	ARRB1;GPR20;GPR20-2;GPR20-3
49	GO:0012501	BP	programmed cell death	49/ 721	1544/ 33331	0.031735751295337	0.0090193905404188	0.26526450112852	gene-BMF;gene-BOK;gene-BUB1;gene-CASP10;gene-CDCA7;gene-CDKN1B;gene-DAPK1;gene-DNASE1;gene-E2F2;gene-EDAR;gene-ERBB3;gene-ESPL1;gene-ESPL1-2;gene-EVPL;gene-FRK;gene-FZD5;gene-ING4;gene-KANK2;gene-KRT13;gene-KRT4;gene-KRT5;gene-LOC105378120;gene-LOC105379280;gene-LOC124905311;gene-LOC124905460;gene-LOC124905467;gene-LOC124905527;gene-LOC124905545;gene-LOC389831;gene-LOC729654;gene-MAP2K6;gene-MAP3…	BMF;BOK;BUB1;CASP10;CDCA7;CDKN1B;DAPK1;DNASE1;E2F2;EDAR;ERBB3;ESPL1;ESPL1-2;EVPL;FRK;FZD5;ING4;KANK2;KRT13;KRT4;KRT5;LOC105378120;LOC105379280;LOC124905311;LOC124905460;LOC124905467;LOC124905527;LOC124905545;LOC389831;LOC729654;MAP2K6;MAP3K5;NOD1;NTN1;PEG10;PIK3CG;PPL;RIPK3;RIPK3-2;SPINK5;TCHH;TMEM79;TMTC4;TP73;TPX2;UNC5A;XKR5;XKR5-2;ZNF443
2	GO:0140052	BP	cellular response to oxidised low-density lipoprotein particle stimulus	2/ 721	7/ 33331	0.28571428571429	0.0091298013118254	0.26526450112852	gene-SMPD3;gene-TLR6	SMPD3;TLR6
2	GO:0045875	BP	negative regulation of sister chromatid cohesion	2/ 721	7/ 33331	0.28571428571429	0.0091298013118254	0.26526450112852	gene-ESPL1;gene-ESPL1-2	ESPL1;ESPL1-2
2	GO:0090179	BP	planar cell polarity pathway involved in neural tube closure	2/ 721	7/ 33331	0.28571428571429	0.0091298013118254	0.26526450112852	gene-FZD2;gene-GRHL3	FZD2;GRHL3
2	GO:0003096	BP	renal sodium ion transport	2/ 721	7/ 33331	0.28571428571429	0.0091298013118254	0.26526450112852	gene-ATP6V1B1;gene-SLC9A3R1	ATP6V1B1;SLC9A3R1
2	GO:0071221	BP	cellular response to bacterial lipopeptide	2/ 721	7/ 33331	0.28571428571429	0.0091298013118254	0.26526450112852	gene-TLR1;gene-TLR6	TLR1;TLR6
2	GO:0071220	BP	cellular response to bacterial lipoprotein	2/ 721	7/ 33331	0.28571428571429	0.0091298013118254	0.26526450112852	gene-TLR1;gene-TLR6	TLR1;TLR6
2	GO:0070339	BP	response to bacterial lipopeptide	2/ 721	7/ 33331	0.28571428571429	0.0091298013118254	0.26526450112852	gene-TLR1;gene-TLR6	TLR1;TLR6
2	GO:0046541	BP	saliva secretion	2/ 721	7/ 33331	0.28571428571429	0.0091298013118254	0.26526450112852	gene-AQP5;gene-CHRM3	AQP5;CHRM3
2	GO:0090240	BP	positive regulation of histone H4 acetylation	2/ 721	7/ 33331	0.28571428571429	0.0091298013118254	0.26526450112852	gene-ARRB1;gene-AUTS2	ARRB1;AUTS2
2	GO:0060718	BP	chorionic trophoblast cell differentiation	2/ 721	7/ 33331	0.28571428571429	0.0091298013118254	0.26526450112852	gene-E2F8;gene-FZD5	E2F8;FZD5
10	GO:1905952	BP	regulation of lipid localization	10/ 721	192/ 33331	0.052083333333333	0.0093281702575178	0.26997143043541	gene-ABCB4;gene-ACACB;gene-EEPD1;gene-LDLRAP1;gene-MAP2K6;gene-MYB;gene-NTSR1;gene-PLA2G3;gene-PTCH1;gene-SPP1	ABCB4;ACACB;EEPD1;LDLRAP1;MAP2K6;MYB;NTSR1;PLA2G3;PTCH1;SPP1
10	GO:0031056	BP	regulation of histone modification	10/ 721	192/ 33331	0.052083333333333	0.0093281702575178	0.26997143043541	gene-ARRB1;gene-AUTS2;gene-MYB;gene-PAX5;gene-PHF19;gene-PRKD2;gene-PYGO2;gene-TET1;gene-WDR70;gene-ZBTB7B	ARRB1;AUTS2;MYB;PAX5;PHF19;PRKD2;PYGO2;TET1;WDR70;ZBTB7B
11	GO:1901888	BP	regulation of cell junction assembly	11/ 721	222/ 33331	0.04954954954955	0.0093889454466037	0.27120169853254	gene-C10orf95-AS1;gene-EPHB3;gene-FLOT1-8;gene-FZD5;gene-LOC105378248;gene-LOC124903459;gene-NTN1;gene-PPP1R9A;gene-RAB17;gene-SEMA4A;gene-SLITRK6	C10orf95-AS1;EPHB3;FLOT1;FZD5;LOC105378248;LOC124903459;NTN1;PPP1R9A;RAB17;SEMA4A;SLITRK6
5	GO:0051785	BP	positive regulation of nuclear division	5/ 721	60/ 33331	0.083333333333333	0.0095841788174845	0.27576802888216	gene-DLGAP5;gene-ESPL1;gene-ESPL1-2;gene-HOXA13;gene-SMPD3	DLGAP5;ESPL1;ESPL1-2;HOXA13;SMPD3
5	GO:0051445	BP	regulation of meiotic cell cycle	5/ 721	60/ 33331	0.083333333333333	0.0095841788174845	0.27576802888216	gene-ASPM;gene-CDC25C;gene-FBXO43;gene-LFNG;gene-NPR2	ASPM;CDC25C;FBXO43;LFNG;NPR2
3	GO:0005521	MF	lamin binding	3/ 721	17/ 33331	0.17647058823529	0.0054659152827973	0.27764498705306	gene-LBR;gene-TMPO;gene-TMPO-AS1	LBR;TMPO;TMPO-AS1
2	GO:0005658	CC	alpha DNA polymerase:primase complex	2/ 721	7/ 33331	0.28571428571429	0.0091298013118254	0.28601721814588	gene-MCM3;gene-POLA1	MCM3;POLA1
3	GO:0060547	BP	negative regulation of necrotic cell death	3/ 721	21/ 33331	0.14285714285714	0.010027542686561	0.2879669753721	gene-BOK;gene-RIPK3;gene-RIPK3-2	BOK;RIPK3;RIPK3-2
5	GO:0043209	CC	myelin sheath	5/ 721	60/ 33331	0.083333333333333	0.0095841788174845	0.29540912451956	gene-CA13;gene-ERBB2;gene-GJC2;gene-PRXL2B;gene-PRXL2B-2	CA13;ERBB2;GJC2;PRXL2B;PRXL2B-2
31	GO:0017111	MF	nucleoside-triphosphatase activity	31/ 721	860/ 33331	0.036046511627907	0.0059138089317835	0.29720035525261	gene-ATP2A3;gene-EEFSEC-2;gene-FIGN;gene-GNAZ;gene-GOLGA2P7-2;gene-HSPA1A-2;gene-HSPA1A-4;gene-HSPA1A-5;gene-HSPA1B-2;gene-HSPA1B-4;gene-HSPA1B-5;gene-KIF15;gene-KIF15-2;gene-KIF20A;gene-KIF2C;gene-KIFC1;gene-NSF;gene-ORC1;gene-RAB15;gene-RAB17;gene-RAB26;gene-RAB37;gene-RAB3D;gene-RAB40C;gene-RAC3;gene-RHOU;gene-RHOU-2;gene-RHOV;gene-SEPTIN5;gene-SLFN11;gene-SMARCA2	ATP2A3;EEFSEC;FIGN;GNAZ;GOLGA2P7;HSPA1A;HSPA1A;HSPA1A;HSPA1B;HSPA1B;HSPA1B;KIF15;KIF15-2;KIF20A;KIF2C;KIFC1;NSF;ORC1;RAB15;RAB17;RAB26;RAB37;RAB3D;RAB40C;RAC3;RHOU;RHOU-2;RHOV;SEPTIN5;SLFN11;SMARCA2
73	GO:0005524	MF	ATP binding	73/ 721	2463/ 33331	0.029638652050345	0.0061475989678352	0.30569744762162	gene-ABCB4;gene-ACACB;gene-ACSS1;gene-ACSS2;gene-ATP2A3;gene-ATP6V1B1;gene-ATP7A;gene-BUB1;gene-CENPE;gene-CILK1;gene-COQ8A;gene-DAPK1;gene-EPHB3;gene-ERBB2;gene-ERBB3;gene-ERN2;gene-FGFR3;gene-FIGN;gene-GABPB1-IT1;gene-GCLC;gene-HSPA1A-2;gene-HSPA1A-4;gene-HSPA1A-5;gene-HSPA1B-2;gene-HSPA1B-4;gene-HSPA1B-5;gene-ITPKA;gene-ITPKB;gene-KIF11;gene-KIF15;gene-KIF15-2;gene-KIF20A;gene-KIF2C;gene-KIFC1…	ABCB4;ACACB;ACSS1;ACSS2;ATP2A3;ATP6V1B1;ATP7A;BUB1;CENPE;CILK1;COQ8A;DAPK1;EPHB3;ERBB2;ERBB3;ERN2;FGFR3;FIGN;GABPB1-IT1;GCLC;HSPA1A;HSPA1A;HSPA1A;HSPA1B;HSPA1B;HSPA1B;ITPKA;ITPKB;KIF11;KIF15;KIF15-2;KIF20A;KIF2C;KIFC1;LDAF1;LOC100506472;LOC101927401;LOC105369308;LOC729654;LPP-AS2;MAP2K6;MAP3K3;MAP3K5;MCM3;MCM5;MCM6;MKI67;MSH5;MVK;NOD1;NPR2;NSF;NWD1;OBSCN-AS1;ORC1;PALM3;PANK1;PIF1;PIK3C2B;PIK3CG;P…
9	GO:0008094	MF	ATP-dependent activity, acting on DNA	9/ 721	153/ 33331	0.058823529411765	0.006255386025909	0.30639978249667	gene-CHTF8;gene-MCM3;gene-MCM5;gene-MCM6;gene-MSH5-7;gene-PIF1;gene-RTEL1;gene-SMARCA2;gene-TOP2A	CHTF8;MCM3;MCM5;MCM6;MSH5;PIF1;RTEL1;SMARCA2;TOP2A
3	GO:1990459	MF	transferrin receptor binding	3/ 721	18/ 33331	0.16666666666667	0.0064547476593829	0.30639978249667	gene-HCG27-6;gene-HFE;gene-RGMA	HCG27;HFE;RGMA
3	GO:0005372	MF	water transmembrane transporter activity	3/ 721	18/ 33331	0.16666666666667	0.0064547476593829	0.30639978249667	gene-AQP2;gene-AQP5;gene-AQP5-AS1	AQP2;AQP5;AQP5-AS1
3	GO:0008656	MF	cysteine-type endopeptidase activator activity involved in apoptotic process	3/ 721	18/ 33331	0.16666666666667	0.0064547476593829	0.30639978249667	gene-ATP2A3;gene-NOD1;gene-ST20	ATP2A3;NOD1;ST20
2	GO:0031698	MF	beta-2 adrenergic receptor binding	2/ 721	6/ 33331	0.33333333333333	0.006615744668641	0.30639978249667	gene-AKAP5;gene-SLC9A3R1	AKAP5;SLC9A3R1
2	GO:0030151	MF	molybdenum ion binding	2/ 721	6/ 33331	0.33333333333333	0.006615744668641	0.30639978249667	gene-MTARC2;gene-SUOX	MTARC2;SUOX
2	GO:0033743	MF	peptide-methionine (R)-S-oxide reductase activity	2/ 721	6/ 33331	0.33333333333333	0.006615744668641	0.30639978249667	gene-MSRB1;gene-MSRB1-2	MSRB1;MSRB1-2
25	GO:0051493	BP	regulation of cytoskeleton organization	25/ 721	681/ 33331	0.036710719530103	0.010701058725823	0.30671548050637	gene-ALOX15;gene-ARPIN;gene-CDKN1B;gene-CGNL1;gene-CNTRL;gene-GRHL3;gene-HSPA1A-2;gene-HSPA1A-4;gene-HSPA1A-5;gene-HSPA1B-2;gene-HSPA1B-4;gene-HSPA1B-5;gene-LOC124903459;gene-MAP1A;gene-NES;gene-PKD1-AS1;gene-PLK1;gene-PPP1R9A;gene-PSRC1;gene-SEMA3E;gene-SKA1-2;gene-SPAG5;gene-SPTBN2;gene-TACC3;gene-TPX2	ALOX15;ARPIN;CDKN1B;CGNL1;CNTRL;GRHL3;HSPA1A;HSPA1A;HSPA1A;HSPA1B;HSPA1B;HSPA1B;LOC124903459;MAP1A;NES;PKD1-AS1;PLK1;PPP1R9A;PSRC1;SEMA3E;SKA1;SPAG5;SPTBN2;TACC3;TPX2
8	GO:0072331	BP	signal transduction by p53 class mediator	8/ 721	139/ 33331	0.057553956834532	0.010946961828802	0.31261010131317	gene-BOK;gene-CDC25C;gene-CDKN1B;gene-E2F2;gene-E2F8;gene-GTSE1;gene-ING4;gene-TP73	BOK;CDC25C;CDKN1B;E2F2;E2F8;GTSE1;ING4;TP73
6	GO:0006986	BP	response to unfolded protein	6/ 721	86/ 33331	0.069767441860465	0.010948828226769	0.31261010131317	gene-HSPA1A-2;gene-HSPA1A-4;gene-HSPA1A-5;gene-HSPA1B-2;gene-HSPA1B-4;gene-HSPA1B-5	HSPA1A;HSPA1A;HSPA1A;HSPA1B;HSPA1B;HSPA1B
8	GO:0000149	MF	SNARE binding	8/ 721	128/ 33331	0.0625	0.0068176649335884	0.31268591404147	gene-DAPK1;gene-NBAS;gene-NSF;gene-SEPTIN5;gene-STX19;gene-SYT15;gene-SYT15B;gene-VPS52-6	DAPK1;NBAS;NSF;SEPTIN5;STX19;SYT15;SYT15B;VPS52
18	GO:0019216	BP	regulation of lipid metabolic process	18/ 721	435/ 33331	0.041379310344828	0.011151045489163	0.31735018699635	gene-ACACB;gene-AKR1C3;gene-FGFR3;gene-H6PD;gene-IDH1;gene-LDLRAP1;gene-LSS;gene-LSS-2;gene-MVK;gene-NCOA2;gene-PIK3CG;gene-PLA2G3;gene-PSAPL1;gene-SCD;gene-SIRT3;gene-SMPD3;gene-SP1;gene-TREX1	ACACB;AKR1C3;FGFR3;H6PD;IDH1;LDLRAP1;LSS;LSS-2;MVK;NCOA2;PIK3CG;PLA2G3;PSAPL1;SCD;SIRT3;SMPD3;SP1;TREX1
83	GO:0010033	BP	response to organic substance	83/ 721	2918/ 33331	0.028444139821796	0.011157593965925	0.31735018699635	gene-ABCB4;gene-ACACB;gene-AKR1C3;gene-ALOX15;gene-ASIC1;gene-BSPRY;gene-CACNG4;gene-CASTOR3;gene-CCNA2;gene-CDKN1B;gene-CEBPA;gene-CEBPB-AS1;gene-DAPK1;gene-EHMT2;gene-EPM2AIP1;gene-ERBB2;gene-EZH2;gene-FECH;gene-FLOT1-8;gene-FOXA2;gene-FZD5;gene-GCLC;gene-H6PD;gene-HCN3;gene-HEYL;gene-HMGB2;gene-HOXA2;gene-HPGD;gene-HSPA1A-2;gene-HSPA1A-4;gene-HSPA1A-5;gene-HSPA1B-2;gene-HSPA1B-4;gene-HSPA1B-5;…	ABCB4;ACACB;AKR1C3;ALOX15;ASIC1;BSPRY;CACNG4;CASTOR3;CCNA2;CDKN1B;CEBPA;CEBPB-AS1;DAPK1;EHMT2;EPM2AIP1;ERBB2;EZH2;FECH;FLOT1;FOXA2;FZD5;GCLC;H6PD;HCN3;HEYL;HMGB2;HOXA2;HPGD;HSPA1A;HSPA1A;HSPA1A;HSPA1B;HSPA1B;HSPA1B;IDH1;IFNE;IGFBP2;INHBB;IRF5;LDLRAP1;LOXL1;MAP2K6;MAP3K5;MXRA5;MYB;NCOA2;NOD1;NPR2;NTSR1;OSBPL7;OVOL2;P2RY2;PALM3;PAQR8;PIAS3;PIK3CG;PLA2G4F;PLSCR4;PPP1R1B;PRKAR2B;PRKD2;PTCH1;RAB15;SCD…
18	GO:2001233	BP	regulation of apoptotic signaling pathway	18/ 721	437/ 33331	0.041189931350114	0.011335923062015	0.32010607837901	gene-BMF;gene-BOK;gene-ELL3;gene-GCLC;gene-HMGB2;gene-HSPA1A-2;gene-HSPA1A-4;gene-HSPA1A-5;gene-HSPA1B-2;gene-HSPA1B-4;gene-HSPA1B-5;gene-IL20RA;gene-INHBB;gene-PELI3;gene-RIPK3;gene-RIPK3-2;gene-SLC9A3R1;gene-STRADB	BMF;BOK;ELL3;GCLC;HMGB2;HSPA1A;HSPA1A;HSPA1A;HSPA1B;HSPA1B;HSPA1B;IL20RA;INHBB;PELI3;RIPK3;RIPK3-2;SLC9A3R1;STRADB
8	GO:0001568	BP	blood vessel development	8/ 721	140/ 33331	0.057142857142857	0.011397533118192	0.32010607837901	gene-ATP7A;gene-CNTRL;gene-FZD5;gene-LOXL1;gene-MAP3K3;gene-OVOL2;gene-PKD1-AS1;gene-TREX1	ATP7A;CNTRL;FZD5;LOXL1;MAP3K3;OVOL2;PKD1-AS1;TREX1
10	GO:0001959	BP	regulation of cytokine-mediated signaling pathway	10/ 721	198/ 33331	0.05050505050505	0.011412988513492	0.32010607837901	gene-HSPA1A-2;gene-HSPA1A-4;gene-HSPA1A-5;gene-HSPA1B-2;gene-HSPA1B-4;gene-HSPA1B-5;gene-PALM3;gene-PELI3;gene-TREX1;gene-TRIM6	HSPA1A;HSPA1A;HSPA1A;HSPA1B;HSPA1B;HSPA1B;PALM3;PELI3;TREX1;TRIM6
3	GO:0038128	BP	ERBB2 signaling pathway	3/ 721	22/ 33331	0.13636363636364	0.011426969861984	0.32010607837901	gene-ERBB2;gene-ERBB3;gene-GRB7	ERBB2;ERBB3;GRB7
3	GO:1905820	BP	positive regulation of chromosome separation	3/ 721	22/ 33331	0.13636363636364	0.011426969861984	0.32010607837901	gene-DLGAP5;gene-ESPL1;gene-ESPL1-2	DLGAP5;ESPL1;ESPL1-2
3	GO:0006271	BP	DNA strand elongation involved in DNA replication	3/ 721	22/ 33331	0.13636363636364	0.011426969861984	0.32010607837901	gene-GINS2;gene-MCM3;gene-POLA1	GINS2;MCM3;POLA1
3	GO:0070266	BP	necroptotic process	3/ 721	22/ 33331	0.13636363636364	0.011426969861984	0.32010607837901	gene-LOC729654;gene-RIPK3;gene-RIPK3-2	LOC729654;RIPK3;RIPK3-2
4	GO:0001541	BP	ovarian follicle development	4/ 721	41/ 33331	0.097560975609756	0.011669488488735	0.32216603136112	gene-CEBPB-AS1;gene-DMRTA1;gene-INHBB;gene-LFNG	CEBPB-AS1;DMRTA1;INHBB;LFNG
4	GO:0060544	BP	regulation of necroptotic process	4/ 721	41/ 33331	0.097560975609756	0.011669488488735	0.32216603136112	gene-BOK;gene-FLOT1-8;gene-RIPK3;gene-RIPK3-2	BOK;FLOT1;RIPK3;RIPK3-2
4	GO:0032376	BP	positive regulation of cholesterol transport	4/ 721	41/ 33331	0.097560975609756	0.011669488488735	0.32216603136112	gene-ABCB4;gene-EEPD1;gene-LDLRAP1;gene-PTCH1	ABCB4;EEPD1;LDLRAP1;PTCH1
4	GO:0032373	BP	positive regulation of sterol transport	4/ 721	41/ 33331	0.097560975609756	0.011669488488735	0.32216603136112	gene-ABCB4;gene-EEPD1;gene-LDLRAP1;gene-PTCH1	ABCB4;EEPD1;LDLRAP1;PTCH1
13	GO:0017157	BP	regulation of exocytosis	13/ 721	286/ 33331	0.045454545454545	0.011847867747522	0.32216603136112	gene-CACNA1I;gene-CD177;gene-CSPG5;gene-EXPH5;gene-NSF;gene-PLA2G3;gene-RAB15;gene-RAB26;gene-RAB3D;gene-SEPTIN5;gene-SMPD3;gene-SYT15;gene-SYT15B	CACNA1I;CD177;CSPG5;EXPH5;NSF;PLA2G3;RAB15;RAB26;RAB3D;SEPTIN5;SMPD3;SYT15;SYT15B
2	GO:0051305	BP	chromosome movement towards spindle pole	2/ 721	8/ 33331	0.25	0.011999583440607	0.32216603136112	gene-CENPE;gene-DLGAP5	CENPE;DLGAP5
2	GO:0008063	BP	Toll signaling pathway	2/ 721	8/ 33331	0.25	0.011999583440607	0.32216603136112	gene-PALM3;gene-PELI3	PALM3;PELI3
2	GO:0032782	BP	bile acid secretion	2/ 721	8/ 33331	0.25	0.011999583440607	0.32216603136112	gene-ABCB4;gene-SLC9A3R1	ABCB4;SLC9A3R1
2	GO:0044320	BP	cellular response to leptin stimulus	2/ 721	8/ 33331	0.25	0.011999583440607	0.32216603136112	gene-CCNA2;gene-INHBB	CCNA2;INHBB
2	GO:0016115	BP	terpenoid catabolic process	2/ 721	8/ 33331	0.25	0.011999583440607	0.32216603136112	gene-AKR1C3;gene-CYP2W1	AKR1C3;CYP2W1
2	GO:0003093	BP	regulation of glomerular filtration	2/ 721	8/ 33331	0.25	0.011999583440607	0.32216603136112	gene-ADORA1;gene-GJA5	ADORA1;GJA5
2	GO:0071286	BP	cellular response to magnesium ion	2/ 721	8/ 33331	0.25	0.011999583440607	0.32216603136112	gene-FBP1;gene-SMPD3	FBP1;SMPD3
2	GO:0036092	BP	phosphatidylinositol-3-phosphate biosynthetic process	2/ 721	8/ 33331	0.25	0.011999583440607	0.32216603136112	gene-PIK3C2B;gene-PIK3CG	PIK3C2B;PIK3CG
2	GO:0002626	BP	negative regulation of T cell antigen processing and presentation	2/ 721	8/ 33331	0.25	0.011999583440607	0.32216603136112	gene-HCG27-6;gene-HFE	HCG27;HFE
2	GO:0072672	BP	neutrophil extravasation	2/ 721	8/ 33331	0.25	0.011999583440607	0.32216603136112	gene-CD177;gene-PIK3CG	CD177;PIK3CG
2	GO:0090520	BP	sphingolipid mediated signaling pathway	2/ 721	8/ 33331	0.25	0.011999583440607	0.32216603136112	gene-PIK3CG;gene-SMPD3	PIK3CG;SMPD3
2	GO:0035022	BP	positive regulation of Rac protein signal transduction	2/ 721	8/ 33331	0.25	0.011999583440607	0.32216603136112	gene-AUTS2;gene-PIK3CG	AUTS2;PIK3CG
2	GO:0070314	BP	G1 to G0 transition	2/ 721	8/ 33331	0.25	0.011999583440607	0.32216603136112	gene-EZH2;gene-SMPD3	EZH2;SMPD3
2	GO:0030263	BP	apoptotic chromosome condensation	2/ 721	8/ 33331	0.25	0.011999583440607	0.32216603136112	gene-ERN2;gene-TOP2A	ERN2;TOP2A
2	GO:0030091	BP	protein repair	2/ 721	8/ 33331	0.25	0.011999583440607	0.32216603136112	gene-MSRB1;gene-MSRB1-2	MSRB1;MSRB1-2
9	GO:0007178	BP	transmembrane receptor protein serine/threonine kinase signaling pathway	9/ 721	170/ 33331	0.052941176470588	0.012029749226495	0.32239293640031	gene-CGN;gene-GCNT2;gene-HFE;gene-HPGD;gene-INHBB;gene-RGMA;gene-RUNX2;gene-SMPD3;gene-TGFBR3	CGN;GCNT2;HFE;HPGD;INHBB;RGMA;RUNX2;SMPD3;TGFBR3
6	GO:0031060	BP	regulation of histone methylation	6/ 721	88/ 33331	0.068181818181818	0.012176007917372	0.32526724788926	gene-AUTS2;gene-MYB;gene-PAX5;gene-PHF19;gene-PYGO2;gene-TET1	AUTS2;MYB;PAX5;PHF19;PYGO2;TET1
10	GO:0032273	BP	positive regulation of protein polymerization	10/ 721	200/ 33331	0.05	0.012180816988376	0.32526724788926	gene-ALOX15;gene-CDKN1B;gene-HSPA1A-2;gene-HSPA1A-4;gene-HSPA1A-5;gene-HSPA1B-2;gene-HSPA1B-4;gene-HSPA1B-5;gene-LOC124903459;gene-PSRC1	ALOX15;CDKN1B;HSPA1A;HSPA1A;HSPA1A;HSPA1B;HSPA1B;HSPA1B;LOC124903459;PSRC1
20	GO:0043410	BP	positive regulation of MAPK cascade	20/ 721	507/ 33331	0.039447731755424	0.012348560360959	0.32915453443295	gene-ALOX15;gene-ARRB1;gene-CAVIN3;gene-DENND2B;gene-EDAR;gene-ERBB2;gene-EZH2;gene-FFAR4;gene-FGFR3;gene-FZD5;gene-GCNT2;gene-GLIPR2;gene-MAP3K3;gene-MAP3K5;gene-NOD1;gene-PIK3CG;gene-PRKD2;gene-SOX2;gene-TLR6;gene-WNT16	ALOX15;ARRB1;CAVIN3;DENND2B;EDAR;ERBB2;EZH2;FFAR4;FGFR3;FZD5;GCNT2;GLIPR2;MAP3K3;MAP3K5;NOD1;PIK3CG;PRKD2;SOX2;TLR6;WNT16
16	GO:0046394	BP	carboxylic acid biosynthetic process	16/ 721	385/ 33331	0.041558441558442	0.012385079468107	0.32953633487991	gene-ACACB;gene-ACOX2;gene-ACSS1;gene-ACSS2;gene-ALOX15;gene-CYP4F11;gene-FADS2;gene-HPGD;gene-HSD3B7;gene-LIPH;gene-OSBPL7;gene-PLA2G4F;gene-PRXL2B;gene-PRXL2B-2;gene-SCD;gene-SHMT1	ACACB;ACOX2;ACSS1;ACSS2;ALOX15;CYP4F11;FADS2;HPGD;HSD3B7;LIPH;OSBPL7;PLA2G4F;PRXL2B;PRXL2B-2;SCD;SHMT1
34	GO:0016818	MF	hydrolase activity, acting on acid anhydrides, in phosphorus-containing anhydrides	34/ 721	983/ 33331	0.034587995930824	0.0072931463697099	0.33058436498217	gene-ATP2A3;gene-EEFSEC-2;gene-FIGN;gene-GNAZ;gene-GOLGA2P7-2;gene-HSPA1A-2;gene-HSPA1A-4;gene-HSPA1A-5;gene-HSPA1B-2;gene-HSPA1B-4;gene-HSPA1B-5;gene-KIF15;gene-KIF15-2;gene-KIF20A;gene-KIF2C;gene-KIFC1;gene-NSF;gene-NUDT17;gene-NUDT18;gene-ORC1;gene-RAB15;gene-RAB17;gene-RAB26;gene-RAB37;gene-RAB3D;gene-RAB40C;gene-RAC3;gene-RHOU;gene-RHOU-2;gene-RHOV;gene-RTEL1;gene-SEPTIN5;gene-SLFN11;gene-SM…	ATP2A3;EEFSEC;FIGN;GNAZ;GOLGA2P7;HSPA1A;HSPA1A;HSPA1A;HSPA1B;HSPA1B;HSPA1B;KIF15;KIF15-2;KIF20A;KIF2C;KIFC1;NSF;NUDT17;NUDT18;ORC1;RAB15;RAB17;RAB26;RAB37;RAB3D;RAB40C;RAC3;RHOU;RHOU-2;RHOV;RTEL1;SEPTIN5;SLFN11;SMARCA2
34	GO:0016817	MF	hydrolase activity, acting on acid anhydrides	34/ 721	984/ 33331	0.034552845528455	0.0073478743275038	0.33058436498217	gene-ATP2A3;gene-EEFSEC-2;gene-FIGN;gene-GNAZ;gene-GOLGA2P7-2;gene-HSPA1A-2;gene-HSPA1A-4;gene-HSPA1A-5;gene-HSPA1B-2;gene-HSPA1B-4;gene-HSPA1B-5;gene-KIF15;gene-KIF15-2;gene-KIF20A;gene-KIF2C;gene-KIFC1;gene-NSF;gene-NUDT17;gene-NUDT18;gene-ORC1;gene-RAB15;gene-RAB17;gene-RAB26;gene-RAB37;gene-RAB3D;gene-RAB40C;gene-RAC3;gene-RHOU;gene-RHOU-2;gene-RHOV;gene-RTEL1;gene-SEPTIN5;gene-SLFN11;gene-SM…	ATP2A3;EEFSEC;FIGN;GNAZ;GOLGA2P7;HSPA1A;HSPA1A;HSPA1A;HSPA1B;HSPA1B;HSPA1B;KIF15;KIF15-2;KIF20A;KIF2C;KIFC1;NSF;NUDT17;NUDT18;ORC1;RAB15;RAB17;RAB26;RAB37;RAB3D;RAB40C;RAC3;RHOU;RHOU-2;RHOV;RTEL1;SEPTIN5;SLFN11;SMARCA2
5	GO:0045665	BP	negative regulation of neuron differentiation	5/ 721	64/ 33331	0.078125	0.01247551722919	0.33075715053891	gene-ASPM;gene-CTDSP1;gene-HOXA2;gene-SOX2;gene-TP73	ASPM;CTDSP1;HOXA2;SOX2;TP73
5	GO:2000379	BP	positive regulation of reactive oxygen species metabolic process	5/ 721	64/ 33331	0.078125	0.01247551722919	0.33075715053891	gene-AKR1C3;gene-CD177;gene-RIPK3;gene-RIPK3-2;gene-TLR6	AKR1C3;CD177;RIPK3;RIPK3-2;TLR6
4	GO:0003254	BP	regulation of membrane depolarization	4/ 721	42/ 33331	0.095238095238095	0.012682082764978	0.33325819966661	gene-BOK;gene-GCLC;gene-GJA5;gene-NTSR1	BOK;GCLC;GJA5;NTSR1
4	GO:0046337	BP	phosphatidylethanolamine metabolic process	4/ 721	42/ 33331	0.095238095238095	0.012682082764978	0.33325819966661	gene-ALOX15;gene-NAPEPLD-2;gene-PCYT2;gene-PLA2G3	ALOX15;NAPEPLD;PCYT2;PLA2G3
4	GO:0070059	BP	intrinsic apoptotic signaling pathway in response to endoplasmic reticulum stress	4/ 721	42/ 33331	0.095238095238095	0.012682082764978	0.33325819966661	gene-ATP2A3;gene-CEBPB-AS1;gene-ERN2;gene-MAP3K5	ATP2A3;CEBPB-AS1;ERN2;MAP3K5
101	GO:0097367	MF	carbohydrate derivative binding	101/ 721	3618/ 33331	0.02791597567717	0.0076435143967091	0.33478121207273	gene-ABCB4;gene-ACACB;gene-ACSS1;gene-ACSS2;gene-ARL17A-2;gene-ATP2A3;gene-ATP6V1B1;gene-ATP7A;gene-BCAN;gene-BUB1;gene-CENPE;gene-CILK1;gene-COQ8A;gene-DAPK1;gene-EEFSEC-2;gene-EPHB3;gene-ERBB2;gene-ERBB3;gene-ERN2;gene-FBP1;gene-FGFR3;gene-FIGN;gene-GABPB1-IT1;gene-GCLC;gene-GNAZ;gene-GOLGA2P7-2;gene-GUCY1B2;gene-HCN3;gene-HSPA1A-2;gene-HSPA1A-4;gene-HSPA1A-5;gene-HSPA1B-2;gene-HSPA1B-4;gene-HS…	ABCB4;ACACB;ACSS1;ACSS2;ARL17A;ATP2A3;ATP6V1B1;ATP7A;BCAN;BUB1;CENPE;CILK1;COQ8A;DAPK1;EEFSEC;EPHB3;ERBB2;ERBB3;ERN2;FBP1;FGFR3;FIGN;GABPB1-IT1;GCLC;GNAZ;GOLGA2P7;GUCY1B2;HCN3;HSPA1A;HSPA1A;HSPA1A;HSPA1B;HSPA1B;HSPA1B;ITPKA;ITPKB;KIF11;KIF15;KIF15-2;KIF20A;KIF2C;KIFC1;LDAF1;LGR6;LIPH;LOC100506472;LOC101927401;LOC105369308;LOC112268438;LOC729654;LPP-AS2;MAP2K6;MAP3K3;MAP3K5;MCM3;MCM5;MCM6;MKI67;MS…
16	GO:0016053	BP	organic acid biosynthetic process	16/ 721	387/ 33331	0.041343669250646	0.012790144556037	0.33550402159625	gene-ACACB;gene-ACOX2;gene-ACSS1;gene-ACSS2;gene-ALOX15;gene-CYP4F11;gene-FADS2;gene-HPGD;gene-HSD3B7;gene-LIPH;gene-OSBPL7;gene-PLA2G4F;gene-PRXL2B;gene-PRXL2B-2;gene-SCD;gene-SHMT1	ACACB;ACOX2;ACSS1;ACSS2;ALOX15;CYP4F11;FADS2;HPGD;HSD3B7;LIPH;OSBPL7;PLA2G4F;PRXL2B;PRXL2B-2;SCD;SHMT1
12	GO:0016311	BP	dephosphorylation	12/ 721	250/ 33331	0.048	0.012838779064371	0.33569683473426	gene-ACP6;gene-ALPG;gene-ALPP;gene-CTDSP1;gene-CTDSP2;gene-DUSP5P1-2;gene-FBP1;gene-LOC102724525;gene-LOC112268458;gene-LOC124905536;gene-PTPRZ1;gene-TNS2	ACP6;ALPG;ALPP;CTDSP1;CTDSP2;DUSP5P1;FBP1;LOC102724525;LOC112268458;LOC124905536;PTPRZ1;TNS2
9	GO:0000302	BP	response to reactive oxygen species	9/ 721	172/ 33331	0.052325581395349	0.012907514000316	0.33569683473426	gene-AKR1C3;gene-EZH2;gene-MAP3K5;gene-MYB;gene-RIPK3;gene-RIPK3-2;gene-SMPD3;gene-TREX1;gene-ZNF580	AKR1C3;EZH2;MAP3K5;MYB;RIPK3;RIPK3-2;SMPD3;TREX1;ZNF580
3	GO:0071168	BP	protein localization to chromatin	3/ 721	23/ 33331	0.1304347826087	0.012933157504411	0.33569683473426	gene-EZH2;gene-MACROH2A2;gene-PLK1	EZH2;MACROH2A2;PLK1
3	GO:0030208	BP	dermatan sulfate biosynthetic process	3/ 721	23/ 33331	0.1304347826087	0.012933157504411	0.33569683473426	gene-BCAN;gene-CSPG5;gene-VCAN	BCAN;CSPG5;VCAN
3	GO:0002755	BP	MyD88-dependent toll-like receptor signaling pathway	3/ 721	23/ 33331	0.1304347826087	0.012933157504411	0.33569683473426	gene-TLR1;gene-TLR5;gene-TLR6	TLR1;TLR5;TLR6
3	GO:0030207	BP	chondroitin sulfate catabolic process	3/ 721	23/ 33331	0.1304347826087	0.012933157504411	0.33569683473426	gene-BCAN;gene-CSPG5;gene-VCAN	BCAN;CSPG5;VCAN
52	GO:0032270	BP	positive regulation of cellular protein metabolic process	52/ 721	1707/ 33331	0.030462800234329	0.013045694835136	0.33802693057115	gene-ARRB1;gene-ATG10;gene-ATP2A3;gene-AUTS2;gene-BOK;gene-CASP10;gene-CEBPA;gene-CENPE;gene-DAPK1;gene-EFNA3;gene-ERBB2;gene-ERBB3;gene-EZH2;gene-FGFR3;gene-FLOT1-8;gene-FZD5;gene-GCLC;gene-HFE;gene-HSPA1A-2;gene-HSPA1A-4;gene-HSPA1A-5;gene-HSPA1B-2;gene-HSPA1B-4;gene-HSPA1B-5;gene-IFNE;gene-INHBB;gene-KNDC1;gene-MAP3K5;gene-MYB;gene-NOD1;gene-OSBPL7;gene-PHF19;gene-PIAS3;gene-PIK3CG;gene-PKD1-A…	ARRB1;ATG10;ATP2A3;AUTS2;BOK;CASP10;CEBPA;CENPE;DAPK1;EFNA3;ERBB2;ERBB3;EZH2;FGFR3;FLOT1;FZD5;GCLC;HFE;HSPA1A;HSPA1A;HSPA1A;HSPA1B;HSPA1B;HSPA1B;IFNE;INHBB;KNDC1;MAP3K5;MYB;NOD1;OSBPL7;PHF19;PIAS3;PIK3CG;PKD1-AS1;PLK1;PPP1R9A;PRKAR2B;PRKD2;PSRC1;RGMA;RIPK3;RIPK3-2;SPON1;ST20;STRADB;TET1;TLR6;TPX2;TRIM6;UHRF1;ZBTB7B
7	GO:0001618	MF	virus receptor activity	7/ 721	105/ 33331	0.066666666666667	0.0078924590568023	0.34205483104894	gene-CLDN9;gene-HSPA1A-2;gene-HSPA1A-4;gene-HSPA1A-5;gene-HSPA1B-2;gene-HSPA1B-4;gene-HSPA1B-5	CLDN9;HSPA1A;HSPA1A;HSPA1A;HSPA1B;HSPA1B;HSPA1B
5	GO:0043647	BP	inositol phosphate metabolic process	5/ 721	65/ 33331	0.076923076923077	0.013281098038983	0.34352693830101	gene-ITPKA;gene-ITPKB;gene-LOC729654;gene-NTSR1;gene-PLCH1	ITPKA;ITPKB;LOC729654;NTSR1;PLCH1
26	GO:1903530	BP	regulation of secretion by cell	26/ 721	727/ 33331	0.03576341127923	0.013425614201505	0.34666103312999	gene-ASIC1;gene-CACNA1I;gene-CD177;gene-CSPG5;gene-EXPH5;gene-FFAR4;gene-FOXA2;gene-GJA5;gene-HFE;gene-INHBB;gene-MAP2K6;gene-MYB;gene-NSF;gene-NTSR1;gene-PLA2G3;gene-PPP1R9A;gene-RAB15;gene-RAB26;gene-RAB3D;gene-SEPTIN5;gene-SIRT3;gene-SMPD3;gene-SPP1;gene-SSTR5;gene-SYT15;gene-SYT15B	ASIC1;CACNA1I;CD177;CSPG5;EXPH5;FFAR4;FOXA2;GJA5;HFE;INHBB;MAP2K6;MYB;NSF;NTSR1;PLA2G3;PPP1R9A;RAB15;RAB26;RAB3D;SEPTIN5;SIRT3;SMPD3;SPP1;SSTR5;SYT15;SYT15B
33	GO:0043065	BP	positive regulation of apoptotic process	33/ 721	980/ 33331	0.033673469387755	0.013524149218398	0.34859903375965	gene-ABR-3;gene-AKR1C3;gene-BARD1;gene-BMF;gene-BOK;gene-CALHM2;gene-DAPK1;gene-FRK;gene-HOXA13;gene-HPGD;gene-IL20RA;gene-ING4;gene-INHBB;gene-IRF5;gene-LOC101927401;gene-LOC105378120;gene-LOC105379280;gene-LOC124905311;gene-LOC124905460;gene-LOC124905467;gene-LOC124905527;gene-LOC124905545;gene-LOC389831;gene-MAP2K6;gene-MAP3K5;gene-MYB;gene-NGEF;gene-NTSR1;gene-RIPK3;gene-RIPK3-2;gene-SLC9A3R1…	ABR-3;AKR1C3;BARD1;BMF;BOK;CALHM2;DAPK1;FRK;HOXA13;HPGD;IL20RA;ING4;INHBB;IRF5;LOC101927401;LOC105378120;LOC105379280;LOC124905311;LOC124905460;LOC124905467;LOC124905527;LOC124905545;LOC389831;MAP2K6;MAP3K5;MYB;NGEF;NTSR1;RIPK3;RIPK3-2;SLC9A3R1;TOP2A;TP73
4	GO:0003007	BP	heart morphogenesis	4/ 721	43/ 33331	0.093023255813953	0.013749081313173	0.35195277630463	gene-ARID2;gene-PTCH1;gene-TGFBR3;gene-TREX1	ARID2;PTCH1;TGFBR3;TREX1
4	GO:0062098	BP	regulation of programmed necrotic cell death	4/ 721	43/ 33331	0.093023255813953	0.013749081313173	0.35195277630463	gene-BOK;gene-FLOT1-8;gene-RIPK3;gene-RIPK3-2	BOK;FLOT1;RIPK3;RIPK3-2
4	GO:0035265	BP	organ growth	4/ 721	43/ 33331	0.093023255813953	0.013749081313173	0.35195277630463	gene-EHMT2;gene-FGFR3;gene-PSAPL1;gene-SMPD3	EHMT2;FGFR3;PSAPL1;SMPD3
4	GO:0045616	BP	regulation of keratinocyte differentiation	4/ 721	43/ 33331	0.093023255813953	0.013749081313173	0.35195277630463	gene-GRHL2;gene-HOXA-AS3;gene-MACROH2A2;gene-OVOL2	GRHL2;HOXA-AS3;MACROH2A2;OVOL2
7	GO:0042542	BP	response to hydrogen peroxide	7/ 721	117/ 33331	0.05982905982906	0.013813217084435	0.35237943995295	gene-EZH2;gene-MAP3K5;gene-MYB;gene-RIPK3;gene-RIPK3-2;gene-SMPD3;gene-ZNF580	EZH2;MAP3K5;MYB;RIPK3;RIPK3-2;SMPD3;ZNF580
7	GO:0042180	BP	cellular ketone metabolic process	7/ 721	117/ 33331	0.05982905982906	0.013813217084435	0.35237943995295	gene-AKR1C3;gene-CBR3;gene-COQ3;gene-COQ8A;gene-CYP4F11;gene-CYP4F12;gene-CYP4F3	AKR1C3;CBR3;COQ3;COQ8A;CYP4F11;CYP4F12;CYP4F3
7	GO:0140272	MF	exogenous protein binding	7/ 721	106/ 33331	0.066037735849057	0.0082972493658446	0.35357787802028	gene-CLDN9;gene-HSPA1A-2;gene-HSPA1A-4;gene-HSPA1A-5;gene-HSPA1B-2;gene-HSPA1B-4;gene-HSPA1B-5	CLDN9;HSPA1A;HSPA1A;HSPA1A;HSPA1B;HSPA1B;HSPA1B
17	GO:0001664	MF	G protein-coupled receptor binding	17/ 721	400/ 33331	0.0425	0.00830803227355	0.35357787802028	gene-ADORA1;gene-AKAP5;gene-ARRB1;gene-GNAZ;gene-HSPA1A-2;gene-HSPA1A-4;gene-HSPA1A-5;gene-HSPA1B-2;gene-HSPA1B-4;gene-HSPA1B-5;gene-NES;gene-PPP1R1B;gene-PTCH1;gene-SLC9A3R1;gene-WNT10A;gene-WNT16;gene-WNT6	ADORA1;AKAP5;ARRB1;GNAZ;HSPA1A;HSPA1A;HSPA1A;HSPA1B;HSPA1B;HSPA1B;NES;PPP1R1B;PTCH1;SLC9A3R1;WNT10A;WNT16;WNT6
33	GO:0008289	MF	lipid binding	33/ 721	949/ 33331	0.03477344573235	0.008641867761564	0.357726	gene-ACOX2;gene-ALOX15;gene-ANXA9;gene-ARHGAP32;gene-CYP2W1;gene-CYP4F11;gene-DENND1B;gene-EPN3;gene-FFAR4;gene-FZD5;gene-GRB7;gene-LDLRAP1;gene-LOC101927401;gene-MREG;gene-MVB12B;gene-NOXO1-2;gene-OSBPL7;gene-PAQR8;gene-PARD3B;gene-PIK3C2B;gene-PLA2G4F;gene-PTCH1;gene-RACGAP1;gene-RASAL1;gene-SEPTIN5;gene-SMPD3;gene-SPTBN2;gene-SULT2B1;gene-SYT15;gene-SYT15B;gene-TLR1;gene-TLR6;gene-UQCC3	ACOX2;ALOX15;ANXA9;ARHGAP32;CYP2W1;CYP4F11;DENND1B;EPN3;FFAR4;FZD5;GRB7;LDLRAP1;LOC101927401;MREG;MVB12B;NOXO1;OSBPL7;PAQR8;PARD3B;PIK3C2B;PLA2G4F;PTCH1;RACGAP1;RASAL1;SEPTIN5;SMPD3;SPTBN2;SULT2B1;SYT15;SYT15B;TLR1;TLR6;UQCC3
3	GO:0016505	MF	peptidase activator activity involved in apoptotic process	3/ 721	20/ 33331	0.15	0.0087335011089421	0.357726	gene-ATP2A3;gene-NOD1;gene-ST20	ATP2A3;NOD1;ST20
2	GO:0052812	MF	phosphatidylinositol-3,4-bisphosphate 5-kinase activity	2/ 721	7/ 33331	0.28571428571429	0.0091298013118254	0.357726	gene-LOC729654;gene-PIK3CG	LOC729654;PIK3CG
2	GO:0004704	MF	NF-kappaB-inducing kinase activity	2/ 721	7/ 33331	0.28571428571429	0.0091298013118254	0.357726	gene-RIPK3;gene-RIPK3-2	RIPK3;RIPK3-2
2	GO:0043546	MF	molybdopterin cofactor binding	2/ 721	7/ 33331	0.28571428571429	0.0091298013118254	0.357726	gene-MTARC2;gene-SUOX	MTARC2;SUOX
2	GO:0046934	MF	phosphatidylinositol-4,5-bisphosphate 3-kinase activity	2/ 721	7/ 33331	0.28571428571429	0.0091298013118254	0.357726	gene-LOC729654;gene-PIK3CG	LOC729654;PIK3CG
2	GO:0019237	MF	centromeric DNA binding	2/ 721	7/ 33331	0.28571428571429	0.0091298013118254	0.357726	gene-CENPC;gene-KIF2C	CENPC;KIF2C
2	GO:0052813	MF	phosphatidylinositol bisphosphate kinase activity	2/ 721	7/ 33331	0.28571428571429	0.0091298013118254	0.357726	gene-LOC729654;gene-PIK3CG	LOC729654;PIK3CG
2	GO:0018685	MF	alkane 1-monooxygenase activity	2/ 721	7/ 33331	0.28571428571429	0.0091298013118254	0.357726	gene-CYP4F11;gene-CYP4F12	CYP4F11;CYP4F12
33	GO:0016462	MF	pyrophosphatase activity	33/ 721	959/ 33331	0.034410844629823	0.009162758106358	0.357726	gene-ATP2A3;gene-EEFSEC-2;gene-FIGN;gene-GNAZ;gene-GOLGA2P7-2;gene-HSPA1A-2;gene-HSPA1A-4;gene-HSPA1A-5;gene-HSPA1B-2;gene-HSPA1B-4;gene-HSPA1B-5;gene-KIF15;gene-KIF15-2;gene-KIF20A;gene-KIF2C;gene-KIFC1;gene-NSF;gene-NUDT17;gene-NUDT18;gene-ORC1;gene-RAB15;gene-RAB17;gene-RAB26;gene-RAB37;gene-RAB3D;gene-RAB40C;gene-RAC3;gene-RHOU;gene-RHOU-2;gene-RHOV;gene-SEPTIN5;gene-SLFN11;gene-SMARCA2	ATP2A3;EEFSEC;FIGN;GNAZ;GOLGA2P7;HSPA1A;HSPA1A;HSPA1A;HSPA1B;HSPA1B;HSPA1B;KIF15;KIF15-2;KIF20A;KIF2C;KIFC1;NSF;NUDT17;NUDT18;ORC1;RAB15;RAB17;RAB26;RAB37;RAB3D;RAB40C;RAC3;RHOU;RHOU-2;RHOV;SEPTIN5;SLFN11;SMARCA2
2	GO:0014731	CC	spectrin-associated cytoskeleton	2/ 721	8/ 33331	0.25	0.011999583440607	0.35830006179689	gene-ANK1;gene-SPTBN2	ANK1;SPTBN2
8	GO:0034451	CC	centriolar satellite	8/ 721	142/ 33331	0.056338028169014	0.012339480462161	0.36278072558755	gene-DLGAP5;gene-FLOT1-8;gene-KCTD1;gene-KLHL4;gene-PLK1;gene-SPAG5;gene-TACC3;gene-TMEM63A	DLGAP5;FLOT1;KCTD1;KLHL4;PLK1;SPAG5;TACC3;TMEM63A
8	GO:0046165	BP	alcohol biosynthetic process	8/ 721	146/ 33331	0.054794520547945	0.014392921007326	0.3665380758075	gene-ITPKA;gene-ITPKB;gene-LBR;gene-LOC729654;gene-LSS;gene-LSS-2;gene-MVK;gene-SPTLC3	ITPKA;ITPKB;LBR;LOC729654;LSS;LSS-2;MVK;SPTLC3
3	GO:0030205	BP	dermatan sulfate metabolic process	3/ 721	24/ 33331	0.125	0.014547231445084	0.36794334798153	gene-BCAN;gene-CSPG5;gene-VCAN	BCAN;CSPG5;VCAN
3	GO:0060317	BP	cardiac epithelial to mesenchymal transition	3/ 721	24/ 33331	0.125	0.014547231445084	0.36794334798153	gene-HEYL;gene-TGFBR3;gene-WNT16	HEYL;TGFBR3;WNT16
9	GO:0000077	BP	DNA damage checkpoint signaling	9/ 721	176/ 33331	0.051136363636364	0.014804550339499	0.37381489607234	gene-CDC25C;gene-CDKN1B;gene-DTL;gene-E2F8;gene-GTSE1;gene-H2AX;gene-MDC1-8;gene-PLK1;gene-TREX1	CDC25C;CDKN1B;DTL;E2F8;GTSE1;H2AX;MDC1;PLK1;TREX1
33	GO:0043068	BP	positive regulation of programmed cell death	33/ 721	996/ 33331	0.033132530120482	0.014832413511964	0.37388258643826	gene-ABR-3;gene-AKR1C3;gene-BARD1;gene-BMF;gene-BOK;gene-CALHM2;gene-DAPK1;gene-FRK;gene-HOXA13;gene-HPGD;gene-IL20RA;gene-ING4;gene-INHBB;gene-IRF5;gene-LOC101927401;gene-LOC105378120;gene-LOC105379280;gene-LOC124905311;gene-LOC124905460;gene-LOC124905467;gene-LOC124905527;gene-LOC124905545;gene-LOC389831;gene-MAP2K6;gene-MAP3K5;gene-MYB;gene-NGEF;gene-NTSR1;gene-RIPK3;gene-RIPK3-2;gene-SLC9A3R1…	ABR-3;AKR1C3;BARD1;BMF;BOK;CALHM2;DAPK1;FRK;HOXA13;HPGD;IL20RA;ING4;INHBB;IRF5;LOC101927401;LOC105378120;LOC105379280;LOC124905311;LOC124905460;LOC124905467;LOC124905527;LOC124905545;LOC389831;MAP2K6;MAP3K5;MYB;NGEF;NTSR1;RIPK3;RIPK3-2;SLC9A3R1;TOP2A;TP73
4	GO:0021915	BP	neural tube development	4/ 721	44/ 33331	0.090909090909091	0.014871398678042	0.37422992571677	gene-GRHL2;gene-INKA1;gene-PKD1-AS1;gene-SALL2	GRHL2;INKA1;PKD1-AS1;SALL2
2	GO:0002625	BP	regulation of T cell antigen processing and presentation	2/ 721	9/ 33331	0.22222222222222	0.015208568278255	0.37759467094858	gene-HCG27-6;gene-HFE	HCG27;HFE
2	GO:0032493	BP	response to bacterial lipoprotein	2/ 721	9/ 33331	0.22222222222222	0.015208568278255	0.37759467094858	gene-TLR1;gene-TLR6	TLR1;TLR6
2	GO:0042487	BP	regulation of odontogenesis of dentin-containing tooth	2/ 721	9/ 33331	0.22222222222222	0.015208568278255	0.37759467094858	gene-RUNX2;gene-WNT10A	RUNX2;WNT10A
2	GO:0071494	BP	cellular response to UV-C	2/ 721	9/ 33331	0.22222222222222	0.015208568278255	0.37759467094858	gene-PIERCE1;gene-ST20	PIERCE1;ST20
2	GO:0048387	BP	negative regulation of retinoic acid receptor signaling pathway	2/ 721	9/ 33331	0.22222222222222	0.015208568278255	0.37759467094858	gene-DHRS3;gene-EZH2	DHRS3;EZH2
2	GO:0070255	BP	regulation of mucus secretion	2/ 721	9/ 33331	0.22222222222222	0.015208568278255	0.37759467094858	gene-ADORA1;gene-P2RY2	ADORA1;P2RY2
2	GO:0030854	BP	positive regulation of granulocyte differentiation	2/ 721	9/ 33331	0.22222222222222	0.015208568278255	0.37759467094858	gene-EVI2B;gene-EVI2B-2	EVI2B;EVI2B-2
2	GO:0046929	BP	negative regulation of neurotransmitter secretion	2/ 721	9/ 33331	0.22222222222222	0.015208568278255	0.37759467094858	gene-ASIC1;gene-PPP1R9A	ASIC1;PPP1R9A
15	GO:0048608	BP	reproductive structure development	15/ 721	358/ 33331	0.041899441340782	0.015388131792779	0.38141501290049	gene-AKR1C3;gene-ASPM;gene-CDKN1B;gene-CEBPB-AS1;gene-DMRTA1;gene-E2F8;gene-FZD5;gene-HMGB2;gene-HOXA13;gene-IDH1;gene-INHBB;gene-LFNG;gene-OVOL2;gene-PKD1-AS1;gene-TLR5	AKR1C3;ASPM;CDKN1B;CEBPB-AS1;DMRTA1;E2F8;FZD5;HMGB2;HOXA13;IDH1;INHBB;LFNG;OVOL2;PKD1-AS1;TLR5
3	GO:0004745	MF	NAD-retinol dehydrogenase activity	3/ 721	21/ 33331	0.14285714285714	0.010027542686561	0.38827960369931	gene-ADH1C;gene-AKR1C3;gene-DHRS3	ADH1C;AKR1C3;DHRS3
5	GO:0050771	BP	negative regulation of axonogenesis	5/ 721	68/ 33331	0.073529411764706	0.015906295983378	0.39294638346958	gene-NTN1;gene-RGMA;gene-SEMA3E;gene-SEMA4A;gene-SPP1	NTN1;RGMA;SEMA3E;SEMA4A;SPP1
5	GO:0000281	BP	mitotic cytokinesis	5/ 721	68/ 33331	0.073529411764706	0.015906295983378	0.39294638346958	gene-ESPL1;gene-ESPL1-2;gene-KIF20A;gene-PLK1;gene-RACGAP1	ESPL1;ESPL1-2;KIF20A;PLK1;RACGAP1
12	GO:0000075	BP	cell cycle checkpoint signaling	12/ 721	264/ 33331	0.045454545454545	0.016023599098028	0.39517871611921	gene-BUB1;gene-CDC25C;gene-CDKN1B;gene-CENPF;gene-DTL;gene-E2F8;gene-GTSE1;gene-H2AX;gene-MDC1-8;gene-ORC1;gene-PLK1;gene-TREX1	BUB1;CDC25C;CDKN1B;CENPF;DTL;E2F8;GTSE1;H2AX;MDC1;ORC1;PLK1;TREX1
4	GO:0006691	BP	leukotriene metabolic process	4/ 721	45/ 33331	0.088888888888889	0.016049893299649	0.39517871611921	gene-ALOX15;gene-CYP4F11;gene-CYP4F12;gene-CYP4F3	ALOX15;CYP4F11;CYP4F12;CYP4F3
12	GO:0032993	CC	protein-DNA complex	12/ 721	255/ 33331	0.047058823529412	0.013786722568392	0.39525775657449	gene-GINS2;gene-H1-10;gene-H2AX;gene-H4C1;gene-H4C14;gene-H4C5;gene-MACROH2A2;gene-MCM3;gene-MCM5;gene-MCM6;gene-SP1;gene-TREX1	GINS2;H1-10;H2AX;H4C1;H4C14;H4C5;MACROH2A2;MCM3;MCM5;MCM6;SP1;TREX1
8	GO:0016363	CC	nuclear matrix	8/ 721	145/ 33331	0.055172413793103	0.013857807268703	0.39525775657449	gene-CEBPA;gene-CEBPB-AS1;gene-CENPF;gene-FIGN;gene-LMNB1;gene-MYB;gene-POLA1;gene-UHRF1	CEBPA;CEBPB-AS1;CENPF;FIGN;LMNB1;MYB;POLA1;UHRF1
10	GO:0031570	BP	DNA integrity checkpoint signaling	10/ 721	209/ 33331	0.047846889952153	0.016126364233044	0.39640418835763	gene-CDC25C;gene-CDKN1B;gene-DTL;gene-E2F8;gene-GTSE1;gene-H2AX;gene-MDC1-8;gene-ORC1;gene-PLK1;gene-TREX1	CDC25C;CDKN1B;DTL;E2F8;GTSE1;H2AX;MDC1;ORC1;PLK1;TREX1
3	GO:0006833	BP	water transport	3/ 721	25/ 33331	0.12	0.016270081590783	0.39769985556217	gene-AQP2;gene-AQP5;gene-AQP5-AS1	AQP2;AQP5;AQP5-AS1
3	GO:0032793	BP	positive regulation of CREB transcription factor activity	3/ 721	25/ 33331	0.12	0.016270081590783	0.39769985556217	gene-ADGRF1;gene-LPAR5;gene-PRKD2	ADGRF1;LPAR5;PRKD2
3	GO:1900120	BP	regulation of receptor binding	3/ 721	25/ 33331	0.12	0.016270081590783	0.39769985556217	gene-ATP2A3;gene-HFE;gene-RGMA	ATP2A3;HFE;RGMA
15	GO:0070372	BP	regulation of ERK1 and ERK2 cascade	15/ 721	362/ 33331	0.041436464088398	0.016286220258759	0.39769985556217	gene-ALOX15;gene-ARRB1;gene-CAVIN3;gene-DENND2B;gene-ERBB2;gene-FFAR4;gene-FGFR3;gene-GCNT2;gene-GLIPR2;gene-NOD1;gene-PRKD2;gene-RGS14;gene-SIRT3;gene-SLC9A3R1;gene-SPRY1	ALOX15;ARRB1;CAVIN3;DENND2B;ERBB2;FFAR4;FGFR3;GCNT2;GLIPR2;NOD1;PRKD2;RGS14;SIRT3;SLC9A3R1;SPRY1
6	GO:0071277	BP	cellular response to calcium ion	6/ 721	94/ 33331	0.063829787234043	0.016432371834367	0.3999531551227	gene-AKR1C3;gene-ALOX15;gene-ITPKB;gene-RASAL1;gene-SYT15;gene-SYT15B	AKR1C3;ALOX15;ITPKB;RASAL1;SYT15;SYT15B
6	GO:0032392	BP	DNA geometric change	6/ 721	94/ 33331	0.063829787234043	0.016432371834367	0.3999531551227	gene-CHTF8;gene-HMGB2;gene-MCM6;gene-PIF1;gene-RTEL1;gene-TREX1	CHTF8;HMGB2;MCM6;PIF1;RTEL1;TREX1
8	GO:0004620	MF	phospholipase activity	8/ 721	138/ 33331	0.057971014492754	0.010509688067331	0.40222088460366	gene-CHRM3;gene-LIPH;gene-NAPEPLD-2;gene-PLA2G3;gene-PLA2G4F;gene-PLCH1;gene-PROCA1;gene-SMPD3	CHRM3;LIPH;NAPEPLD;PLA2G3;PLA2G4F;PLCH1;PROCA1;SMPD3
21	GO:0005543	MF	phospholipid binding	21/ 721	543/ 33331	0.038674033149171	0.010557872500181	0.40222088460366	gene-ALOX15;gene-ANXA9;gene-ARHGAP32;gene-DENND1B;gene-EPN3;gene-GRB7;gene-LDLRAP1;gene-LOC101927401;gene-MREG;gene-NOXO1-2;gene-PARD3B;gene-PIK3C2B;gene-PLA2G4F;gene-RACGAP1;gene-RASAL1;gene-SEPTIN5;gene-SMPD3;gene-SPTBN2;gene-SYT15;gene-SYT15B;gene-UQCC3	ALOX15;ANXA9;ARHGAP32;DENND1B;EPN3;GRB7;LDLRAP1;LOC101927401;MREG;NOXO1;PARD3B;PIK3C2B;PLA2G4F;RACGAP1;RASAL1;SEPTIN5;SMPD3;SPTBN2;SYT15;SYT15B;UQCC3
5	GO:0010001	BP	glial cell differentiation	5/ 721	69/ 33331	0.072463768115942	0.016852768456133	0.40884485828138	gene-CDKN2C;gene-ERBB2;gene-ERBB3;gene-PTPRZ1;gene-SOX13	CDKN2C;ERBB2;ERBB3;PTPRZ1;SOX13
15	GO:0015711	BP	organic anion transport	15/ 721	365/ 33331	0.041095890410959	0.017028285502656	0.41242896387918	gene-ABCB4;gene-CA13;gene-CYB5RL;gene-MIF4GD-DT;gene-NCOA2;gene-NTSR1;gene-PLA2G3;gene-PLA2G4F;gene-PROCA1;gene-SLC16A12;gene-SLC16A13;gene-SLC16A14;gene-SLC16A4;gene-SLC2A6-2;gene-SLC9A3R1	ABCB4;CA13;CYB5RL;MIF4GD-DT;NCOA2;NTSR1;PLA2G3;PLA2G4F;PROCA1;SLC16A12;SLC16A13;SLC16A14;SLC16A4;SLC2A6;SLC9A3R1
31	GO:0048471	CC	perinuclear region of cytoplasm	31/ 721	914/ 33331	0.033916849015317	0.014759039891976	0.41477242990538	gene-AQP2;gene-AQP5-AS1;gene-ATP7A;gene-BSPRY;gene-CDC25C;gene-CENPF;gene-CEP250;gene-CNTRL;gene-EPN3;gene-ERBB2;gene-FZD5;gene-HFE;gene-HMGB2;gene-HSPA1A-2;gene-HSPA1A-4;gene-HSPA1A-5;gene-HSPA1B-2;gene-HSPA1B-4;gene-HSPA1B-5;gene-INHBB;gene-LDB3;gene-LOC84773;gene-MCM3;gene-PRKAR2B;gene-PTCH1;gene-RAB15;gene-RAB40C;gene-SLC9A3R1;gene-SPINK5;gene-SPP1;gene-VPS52-6	AQP2;AQP5-AS1;ATP7A;BSPRY;CDC25C;CENPF;CEP250;CNTRL;EPN3;ERBB2;FZD5;HFE;HMGB2;HSPA1A;HSPA1A;HSPA1A;HSPA1B;HSPA1B;HSPA1B;INHBB;LDB3;LOC84773;MCM3;PRKAR2B;PTCH1;RAB15;RAB40C;SLC9A3R1;SPINK5;SPP1;VPS52
4	GO:2000179	BP	positive regulation of neural precursor cell proliferation	4/ 721	46/ 33331	0.08695652173913	0.01728536739422	0.41797369658304	gene-ASPM;gene-ELL3;gene-GJC2;gene-NES	ASPM;ELL3;GJC2;NES
131	GO:0006950	BP	response to stress	131/ 721	4982/ 33331	0.026294660778804	0.017350367771601	0.41886326878855	gene-AKR1C3;gene-ALOX15;gene-AQP2;gene-AQP5;gene-AQP5-AS1;gene-ASF1A;gene-ASIC1;gene-ATG10;gene-ATP2A3;gene-ATP6V1B1;gene-BARD1;gene-BCAN;gene-CCNA2;gene-CD177;gene-CDC25C;gene-CDKN1B;gene-CEBPA;gene-CEBPB-AS1;gene-CHAF1B;gene-COL18A1-2;gene-CTDSP2;gene-DAPK1;gene-DTL;gene-E2F8;gene-EEPD1;gene-ELF3;gene-ERBB2;gene-ERBB3;gene-ERN2;gene-EVPL;gene-EZH2;gene-FAM111A;gene-FFAR4;gene-FLOT1-8;gene-FRK;g…	AKR1C3;ALOX15;AQP2;AQP5;AQP5-AS1;ASF1A;ASIC1;ATG10;ATP2A3;ATP6V1B1;BARD1;BCAN;CCNA2;CD177;CDC25C;CDKN1B;CEBPA;CEBPB-AS1;CHAF1B;COL18A1;CTDSP2;DAPK1;DTL;E2F8;EEPD1;ELF3;ERBB2;ERBB3;ERN2;EVPL;EZH2;FAM111A;FFAR4;FLOT1;FRK;FUT10;GCLC;GINS2;GRHL3;GTSE1;H2AX;HEXIM1;HFE;HMGB2;HSPA1A;HSPA1A;HSPA1A;HSPA1B;HSPA1B;HSPA1B;IDH1;IFNE;IL17RE;ING4;INHBB;IRF2;IRF5;LOC100129034;LOC102724525;LOC105378120;LOC1053792…
9	GO:0071103	BP	DNA conformation change	9/ 721	181/ 33331	0.049723756906077	0.017455410622334	0.42027262080786	gene-CHTF8;gene-ERN2;gene-H1-10;gene-HMGB2;gene-MCM6;gene-PIF1;gene-RTEL1;gene-TOP2A;gene-TREX1	CHTF8;ERN2;H1-10;HMGB2;MCM6;PIF1;RTEL1;TOP2A;TREX1
75	GO:0050790	BP	regulation of catalytic activity	75/ 721	2648/ 33331	0.028323262839879	0.0176541045871	0.42381463169252	gene-ABR;gene-ABR-3;gene-ACACB;gene-AGFG2;gene-AKAP5;gene-ARRB1;gene-ATP2A3;gene-ATP7A;gene-BOK;gene-CASP10;gene-CCNA2;gene-CDC25C;gene-CDKN1B;gene-CDKN2C;gene-CEBPA;gene-CENPE;gene-CHN2;gene-CHTF8;gene-DAPK1;gene-DENND1B;gene-EFNA3;gene-EPHB3;gene-EPM2AIP1;gene-EPS8L1-4;gene-ERBB2;gene-ERBB3;gene-EZH2;gene-FGFR3;gene-FOXA2;gene-FOXJ1;gene-FZD5;gene-GRHL2;gene-GRHL3;gene-GRTP1;gene-HEXIM1;gene-HE…	ABR;ABR-3;ACACB;AGFG2;AKAP5;ARRB1;ATP2A3;ATP7A;BOK;CASP10;CCNA2;CDC25C;CDKN1B;CDKN2C;CEBPA;CENPE;CHN2;CHTF8;DAPK1;DENND1B;EFNA3;EPHB3;EPM2AIP1;EPS8L1;ERBB2;ERBB3;EZH2;FGFR3;FOXA2;FOXJ1;FZD5;GRHL2;GRHL3;GRTP1;HEXIM1;HEXIM2;HMGB2;KNL1;LIME1;LOC202181;MAP3K5;NES;NGEF;NOD1;PARP4;PIF1;PIK3CG;PKD1-AS1;PLK1;PPP1R1B;PPP1R26;PPP1R9A;PRKAR2B;PRKD2;PRR15-DT;PSRC1;RACGAP1;RASAL1;RGMA;RGS14;RIPK3;RIPK3-2;SIRT…
23	GO:0031400	BP	negative regulation of protein modification process	23/ 721	633/ 33331	0.036334913112164	0.017669647539413	0.42381463169252	gene-ARRB1;gene-CDKN1B;gene-CEBPA;gene-CTDSP1;gene-CTDSP2;gene-GCLC;gene-HEXIM1;gene-HEXIM2;gene-HSPA1A-2;gene-HSPA1A-4;gene-HSPA1A-5;gene-HSPA1B-2;gene-HSPA1B-4;gene-HSPA1B-5;gene-LOC102724525;gene-LOC124905536;gene-PAX5;gene-PIAS3;gene-PLK1;gene-PPP1R1B;gene-PRKAR2B;gene-RGS14;gene-SPRY1	ARRB1;CDKN1B;CEBPA;CTDSP1;CTDSP2;GCLC;HEXIM1;HEXIM2;HSPA1A;HSPA1A;HSPA1A;HSPA1B;HSPA1B;HSPA1B;LOC102724525;LOC124905536;PAX5;PIAS3;PLK1;PPP1R1B;PRKAR2B;RGS14;SPRY1
5	GO:0051289	BP	protein homotetramerization	5/ 721	70/ 33331	0.071428571428571	0.017835857785967	0.42711125894878	gene-ACACB;gene-AQP2;gene-AQP5;gene-AQP5-AS1;gene-SHMT1	ACACB;AQP2;AQP5;AQP5-AS1;SHMT1
6	GO:0035966	BP	response to topologically incorrect protein	6/ 721	96/ 33331	0.0625	0.01805351300536	0.43002552728402	gene-HSPA1A-2;gene-HSPA1A-4;gene-HSPA1A-5;gene-HSPA1B-2;gene-HSPA1B-4;gene-HSPA1B-5	HSPA1A;HSPA1A;HSPA1A;HSPA1B;HSPA1B;HSPA1B
3	GO:0048679	BP	regulation of axon regeneration	3/ 721	26/ 33331	0.11538461538462	0.018102374523642	0.43002552728402	gene-RGMA;gene-RTN4RL1;gene-SPP1	RGMA;RTN4RL1;SPP1
3	GO:0007063	BP	regulation of sister chromatid cohesion	3/ 721	26/ 33331	0.11538461538462	0.018102374523642	0.43002552728402	gene-BUB1;gene-ESPL1;gene-ESPL1-2	BUB1;ESPL1;ESPL1-2
3	GO:0046457	BP	prostanoid biosynthetic process	3/ 721	26/ 33331	0.11538461538462	0.018102374523642	0.43002552728402	gene-PLA2G4F;gene-PRXL2B;gene-PRXL2B-2	PLA2G4F;PRXL2B;PRXL2B-2
3	GO:0001516	BP	prostaglandin biosynthetic process	3/ 721	26/ 33331	0.11538461538462	0.018102374523642	0.43002552728402	gene-PLA2G4F;gene-PRXL2B;gene-PRXL2B-2	PLA2G4F;PRXL2B;PRXL2B-2
4	GO:0051784	BP	negative regulation of nuclear division	4/ 721	47/ 33331	0.085106382978723	0.018578566952895	0.43518034067263	gene-BUB1;gene-CENPF;gene-FBXO43;gene-PLK1	BUB1;CENPF;FBXO43;PLK1
4	GO:1904019	BP	epithelial cell apoptotic process	4/ 721	47/ 33331	0.085106382978723	0.018578566952895	0.43518034067263	gene-E2F2;gene-MAP3K5;gene-PIK3CG;gene-TMTC4	E2F2;MAP3K5;PIK3CG;TMTC4
2	GO:0090154	BP	positive regulation of sphingolipid biosynthetic process	2/ 721	10/ 33331	0.2	0.018740779707477	0.43518034067263	gene-SIRT3;gene-SMPD3	SIRT3;SMPD3
2	GO:0001759	BP	organ induction	2/ 721	10/ 33331	0.2	0.018740779707477	0.43518034067263	gene-HOXC11;gene-SPRY1	HOXC11;SPRY1
2	GO:2000304	BP	positive regulation of ceramide biosynthetic process	2/ 721	10/ 33331	0.2	0.018740779707477	0.43518034067263	gene-SIRT3;gene-SMPD3	SIRT3;SMPD3
2	GO:0006578	BP	amino-acid betaine biosynthetic process	2/ 721	10/ 33331	0.2	0.018740779707477	0.43518034067263	gene-CHDH;gene-SHMT1	CHDH;SHMT1
2	GO:0032957	BP	inositol trisphosphate metabolic process	2/ 721	10/ 33331	0.2	0.018740779707477	0.43518034067263	gene-ITPKB;gene-LOC729654	ITPKB;LOC729654
2	GO:1902746	BP	regulation of lens fiber cell differentiation	2/ 721	10/ 33331	0.2	0.018740779707477	0.43518034067263	gene-CDKN1B;gene-SPRY1	CDKN1B;SPRY1
2	GO:0034135	BP	regulation of toll-like receptor 2 signaling pathway	2/ 721	10/ 33331	0.2	0.018740779707477	0.43518034067263	gene-TLR1;gene-TLR6	TLR1;TLR6
2	GO:0070601	BP	centromeric sister chromatid cohesion	2/ 721	10/ 33331	0.2	0.018740779707477	0.43518034067263	gene-BUB1;gene-SGO2	BUB1;SGO2
6	GO:0007193	BP	adenylate cyclase-inhibiting G protein-coupled receptor signaling pathway	6/ 721	97/ 33331	0.061855670103093	0.018903744032521	0.43518034067263	gene-ADORA1;gene-AKAP5;gene-CHRM3;gene-GNAZ;gene-HTR1D;gene-PSAPL1	ADORA1;AKAP5;CHRM3;GNAZ;HTR1D;PSAPL1
14	GO:0048638	BP	regulation of developmental growth	14/ 721	329/ 33331	0.042553191489362	0.019176124625889	0.43518034067263	gene-ACACB;gene-AGR2;gene-CDKN1B;gene-FGFR3;gene-L1CAM;gene-NTN1;gene-PTCH1;gene-RASAL1;gene-RGMA;gene-SEMA3E;gene-SEMA4A;gene-SPP1;gene-TGFBR3;gene-TP73	ACACB;AGR2;CDKN1B;FGFR3;L1CAM;NTN1;PTCH1;RASAL1;RGMA;SEMA3E;SEMA4A;SPP1;TGFBR3;TP73
9	GO:1902652	BP	secondary alcohol metabolic process	9/ 721	184/ 33331	0.048913043478261	0.019203157814174	0.43518034067263	gene-CEBPA;gene-IDH1;gene-LBR;gene-LDLRAP1;gene-LIPE;gene-LSS;gene-LSS-2;gene-MVK;gene-SULT2B1	CEBPA;IDH1;LBR;LDLRAP1;LIPE;LSS;LSS-2;MVK;SULT2B1
47	GO:0006259	BP	DNA metabolic process	47/ 721	1545/ 33331	0.03042071197411	0.019495759073213	0.43518034067263	gene-ASF1A;gene-BARD1;gene-CENPF;gene-CHAF1B;gene-CHTF8;gene-DNASE1;gene-DTL;gene-EEPD1;gene-EHMT2;gene-EXOSC6;gene-EZH2;gene-FAM111A;gene-FRK;gene-GINS2;gene-H2AX;gene-HMGB2;gene-KRBA2;gene-LOC105378120;gene-LOC105379280;gene-LOC124901735;gene-LOC124903450-3;gene-LOC124905311;gene-LOC124905460;gene-LOC124905467;gene-LOC124905527;gene-LOC124905545;gene-LOC389831;gene-MCM3;gene-MCM5;gene-MCM6;gene…	ASF1A;BARD1;CENPF;CHAF1B;CHTF8;DNASE1;DTL;EEPD1;EHMT2;EXOSC6;EZH2;FAM111A;FRK;GINS2;H2AX;HMGB2;KRBA2;LOC105378120;LOC105379280;LOC124901735;LOC124903450;LOC124905311;LOC124905460;LOC124905467;LOC124905527;LOC124905545;LOC389831;MCM3;MCM5;MCM6;MDC1;MSH5;NYNRIN;ORC1;PARP4;PIF1;POLA1;PWWP3A;RMI2;RTEL1;SLFN11;SMPD3;TET1;TOP2A;TP73;TREX1;UHRF1
17	GO:0010639	BP	negative regulation of organelle organization	17/ 721	439/ 33331	0.03872437357631	0.019677015749326	0.43518034067263	gene-ARPIN;gene-BOK;gene-BUB1;gene-CENPF;gene-CGNL1;gene-EHMT2;gene-ESPL1;gene-ESPL1-2;gene-FBXO43;gene-GCLC;gene-PIF1;gene-PLK1;gene-PPP1R9A;gene-RTEL1;gene-SPTBN2;gene-TOP2A;gene-TPX2	ARPIN;BOK;BUB1;CENPF;CGNL1;EHMT2;ESPL1;ESPL1-2;FBXO43;GCLC;PIF1;PLK1;PPP1R9A;RTEL1;SPTBN2;TOP2A;TPX2
5	GO:0061001	BP	regulation of dendritic spine morphogenesis	5/ 721	72/ 33331	0.069444444444444	0.01991394325518	0.43518034067263	gene-C10orf95-AS1;gene-ITPKA;gene-LOC105378248;gene-NGEF;gene-PPP1R9A	C10orf95-AS1;ITPKA;LOC105378248;NGEF;PPP1R9A
4	GO:0031062	BP	positive regulation of histone methylation	4/ 721	48/ 33331	0.083333333333333	0.019930181850639	0.43518034067263	gene-AUTS2;gene-MYB;gene-PHF19;gene-TET1	AUTS2;MYB;PHF19;TET1
4	GO:0002577	BP	regulation of antigen processing and presentation	4/ 721	48/ 33331	0.083333333333333	0.019930181850639	0.43518034067263	gene-HCG27-6;gene-HFE;gene-HLA-DOB;gene-NOD1	HCG27;HFE;HLA-DOB;NOD1
4	GO:0099173	BP	postsynapse organization	4/ 721	48/ 33331	0.083333333333333	0.019930181850639	0.43518034067263	gene-EPHB3;gene-ITPKA;gene-SHANK2;gene-SPTBN2	EPHB3;ITPKA;SHANK2;SPTBN2
3	GO:0017121	BP	plasma membrane phospholipid scrambling	3/ 721	27/ 33331	0.11111111111111	0.020044565604661	0.43518034067263	gene-PLSCR4;gene-XKR5;gene-XKR5-2	PLSCR4;XKR5;XKR5-2
12	GO:2001234	BP	negative regulation of apoptotic signaling pathway	12/ 721	276/ 33331	0.043478260869565	0.020133991048491	0.43518034067263	gene-BOK;gene-ELL3;gene-GCLC;gene-HMGB2;gene-HSPA1A-2;gene-HSPA1A-4;gene-HSPA1A-5;gene-HSPA1B-2;gene-HSPA1B-4;gene-HSPA1B-5;gene-PELI3;gene-STRADB	BOK;ELL3;GCLC;HMGB2;HSPA1A;HSPA1A;HSPA1A;HSPA1B;HSPA1B;HSPA1B;PELI3;STRADB
12	GO:0033044	BP	regulation of chromosome organization	12/ 721	276/ 33331	0.043478260869565	0.020133991048491	0.43518034067263	gene-BUB1;gene-CENPE;gene-CENPF;gene-DLGAP5;gene-ESPL1;gene-ESPL1-2;gene-PIF1;gene-PLK1;gene-RMI2;gene-RTEL1;gene-TACC3;gene-TOP2A	BUB1;CENPE;CENPF;DLGAP5;ESPL1;ESPL1-2;PIF1;PLK1;RMI2;RTEL1;TACC3;TOP2A
7	GO:0007409	BP	axonogenesis	7/ 721	127/ 33331	0.05511811023622	0.020751736573856	0.43518034067263	gene-DSCAML1;gene-EPHB3;gene-FLOT1-8;gene-MAP1A;gene-PTPRZ1;gene-SEMA4A;gene-SLITRK6	DSCAML1;EPHB3;FLOT1;MAP1A;PTPRZ1;SEMA4A;SLITRK6
36	GO:0051050	BP	positive regulation of transport	36/ 721	1121/ 33331	0.032114183764496	0.020797203446752	0.43518034067263	gene-ABCB4;gene-AKAP5;gene-ARRB1;gene-BOK;gene-CACNA1I;gene-CACNG4;gene-CD177;gene-CEBPB-AS1;gene-CRYZL2P-SEC16B;gene-EEPD1;gene-ERBB2;gene-EXPH5;gene-FFAR4;gene-FLOT1-8;gene-FZD5;gene-GJC2;gene-GTSE1;gene-HFE;gene-INHBB;gene-LDLRAP1;gene-MAP2K6;gene-MYB;gene-NTSR1;gene-P2RY2;gene-PLA2G3;gene-PTCH1;gene-RAB15;gene-RAB3D;gene-RHOU;gene-RHOU-2;gene-SEPTIN5;gene-SIRT3;gene-SMPD3;gene-SPAG5;gene-SPP1…	ABCB4;AKAP5;ARRB1;BOK;CACNA1I;CACNG4;CD177;CEBPB-AS1;CRYZL2P-SEC16B;EEPD1;ERBB2;EXPH5;FFAR4;FLOT1;FZD5;GJC2;GTSE1;HFE;INHBB;LDLRAP1;MAP2K6;MYB;NTSR1;P2RY2;PLA2G3;PTCH1;RAB15;RAB3D;RHOU;RHOU-2;SEPTIN5;SIRT3;SMPD3;SPAG5;SPP1;TP73
5	GO:0036388	BP	pre-replicative complex assembly	5/ 721	73/ 33331	0.068493150684932	0.021009917316446	0.43518034067263	gene-LOC100129034;gene-MCM3;gene-MCM5;gene-MCM6;gene-ORC1	LOC100129034;MCM3;MCM5;MCM6;ORC1
5	GO:1903307	BP	positive regulation of regulated secretory pathway	5/ 721	73/ 33331	0.068493150684932	0.021009917316446	0.43518034067263	gene-CACNA1I;gene-CD177;gene-PLA2G3;gene-RAB15;gene-RAB3D	CACNA1I;CD177;PLA2G3;RAB15;RAB3D
16	GO:0045787	BP	positive regulation of cell cycle	16/ 721	394/ 33331	0.040609137055838	0.021031487179435	0.43518034067263	gene-CDC25C;gene-CDKN1B;gene-DLGAP5;gene-DTL;gene-E2F8;gene-ESPL1;gene-ESPL1-2;gene-EZH2;gene-HOXA13;gene-LFNG;gene-PKD1-AS1;gene-PSRC1;gene-RACGAP1;gene-SMPD3;gene-SPAG5;gene-SSTR5	CDC25C;CDKN1B;DLGAP5;DTL;E2F8;ESPL1;ESPL1-2;EZH2;HOXA13;LFNG;PKD1-AS1;PSRC1;RACGAP1;SMPD3;SPAG5;SSTR5
120	GO:0065008	BP	regulation of biological quality	120/ 721	4546/ 33331	0.026396832380114	0.021053590347865	0.43518034067263	gene-ABCB4;gene-ACACB;gene-ACOX2;gene-ADH1C;gene-ADORA1;gene-AGR2;gene-AKAP5;gene-AKR1C3;gene-ALDH5A1;gene-ALOX15;gene-AQP2;gene-AQP5;gene-AQP5-AS1;gene-ARID2;gene-ARPIN;gene-ASIC1;gene-ATP2A3;gene-ATP6V1B1;gene-ATP7A;gene-BARD1;gene-BOK;gene-CACNA1I;gene-CACNG4;gene-CD177;gene-CEBPA;gene-CEBPB-AS1;gene-CELSR2;gene-CHRM3;gene-CSPG5;gene-CYP2W1;gene-CYP4F11;gene-CYP4F12;gene-DAGLA;gene-DHRS3;gene-…	ABCB4;ACACB;ACOX2;ADH1C;ADORA1;AGR2;AKAP5;AKR1C3;ALDH5A1;ALOX15;AQP2;AQP5;AQP5-AS1;ARID2;ARPIN;ASIC1;ATP2A3;ATP6V1B1;ATP7A;BARD1;BOK;CACNA1I;CACNG4;CD177;CEBPA;CEBPB-AS1;CELSR2;CHRM3;CSPG5;CYP2W1;CYP4F11;CYP4F12;DAGLA;DHRS3;EXOSC6;EZH2;FFAR4;FLOT1;FOXA2;GABRP;GCLC;GCNT2;GJA5;GPR20;GPR20-2;GPR20-3;GRHL3;GTSE1;H6PD;HCG27;HCN3;HFE;HOXA13;HSPA1A;HSPA1A;HSPA1A;HSPA1B;HSPA1B;HSPA1B;HTR1D;IL20RA;INHBB;I…
55	GO:0071310	BP	cellular response to organic substance	55/ 721	1860/ 33331	0.029569892473118	0.021171770183601	0.43518034067263	gene-ABCB4;gene-AKR1C3;gene-ALOX15;gene-BSPRY;gene-CASTOR3;gene-CCNA2;gene-CDKN1B;gene-CEBPA;gene-CEBPB-AS1;gene-DAPK1;gene-EHMT2;gene-ERBB2;gene-EZH2;gene-FECH;gene-FLOT1-8;gene-HCN3;gene-HEYL;gene-HMGB2;gene-HOXA2;gene-HSPA1A-2;gene-HSPA1A-4;gene-HSPA1A-5;gene-HSPA1B-2;gene-HSPA1B-4;gene-HSPA1B-5;gene-IGFBP2;gene-INHBB;gene-LDLRAP1;gene-MAP2K6;gene-MAP3K5;gene-MYB;gene-NCOA2;gene-NOD1;gene-NPR2…	ABCB4;AKR1C3;ALOX15;BSPRY;CASTOR3;CCNA2;CDKN1B;CEBPA;CEBPB-AS1;DAPK1;EHMT2;ERBB2;EZH2;FECH;FLOT1;HCN3;HEYL;HMGB2;HOXA2;HSPA1A;HSPA1A;HSPA1A;HSPA1B;HSPA1B;HSPA1B;IGFBP2;INHBB;LDLRAP1;MAP2K6;MAP3K5;MYB;NCOA2;NOD1;NPR2;OSBPL7;OVOL2;P2RY2;PIK3CG;PLA2G4F;PLSCR4;PRKAR2B;PRKD2;PTCH1;RAB15;SHMT1;SMPD3;SP1;SPP1;SSTR5;TLR5;TLR6;TREX1;TRIM6;WNT10A;WNT6
4	GO:0043486	BP	histone exchange	4/ 721	49/ 33331	0.081632653061224	0.02134084605791	0.43518034067263	gene-CENPC;gene-CENPI;gene-CENPM;gene-KNL1	CENPC;CENPI;CENPM;KNL1
31	GO:0051345	BP	positive regulation of hydrolase activity	31/ 721	935/ 33331	0.033155080213904	0.021582959913663	0.43518034067263	gene-ABR;gene-ABR-3;gene-AGFG2;gene-ARRB1;gene-ATP2A3;gene-BOK;gene-CASP10;gene-CHN2;gene-DAPK1;gene-DENND1B;gene-EFNA3;gene-ERBB2;gene-EZH2;gene-FGFR3;gene-FOXJ1;gene-GRHL3;gene-GRTP1;gene-HMGB2;gene-MAP3K5;gene-NGEF;gene-NOD1;gene-PRKD2;gene-PRR15-DT;gene-RACGAP1;gene-RASAL1;gene-RGMA;gene-RGS14;gene-RIPK3;gene-RIPK3-2;gene-ST20;gene-TBC1D9	ABR;ABR-3;AGFG2;ARRB1;ATP2A3;BOK;CASP10;CHN2;DAPK1;DENND1B;EFNA3;ERBB2;EZH2;FGFR3;FOXJ1;GRHL3;GRTP1;HMGB2;MAP3K5;NGEF;NOD1;PRKD2;PRR15-DT;RACGAP1;RASAL1;RGMA;RGS14;RIPK3;RIPK3-2;ST20;TBC1D9
1	GO:0099606	BP	microtubule plus-end directed mitotic chromosome migration	1/ 721	1/ 33331	1	0.021631514205994	0.43518034067263	gene-CENPE	CENPE
1	GO:2000470	BP	positive regulation of peroxidase activity	1/ 721	1/ 33331	1	0.021631514205994	0.43518034067263	gene-SIRT3	SIRT3
1	GO:0051316	BP	attachment of spindle microtubules to kinetochore involved in meiotic chromosome segregation	1/ 721	1/ 33331	1	0.021631514205994	0.43518034067263	gene-CENPC	CENPC
1	GO:0055107	BP	Golgi to secretory granule transport	1/ 721	1/ 33331	1	0.021631514205994	0.43518034067263	gene-BICDL2	BICDL2
1	GO:1904828	BP	positive regulation of hydrogen sulfide biosynthetic process	1/ 721	1/ 33331	1	0.021631514205994	0.43518034067263	gene-SP1	SP1
1	GO:0046057	BP	dADP catabolic process	1/ 721	1/ 33331	1	0.021631514205994	0.43518034067263	gene-NUDT18	NUDT18
1	GO:0097281	BP	immune complex formation	1/ 721	1/ 33331	1	0.021631514205994	0.43518034067263	gene-TREX1	TREX1
1	GO:0061986	BP	negative regulation of transcription by glucose	1/ 721	1/ 33331	1	0.021631514205994	0.43518034067263	gene-FOXA2	FOXA2
1	GO:0045108	BP	regulation of intermediate filament polymerization or depolymerization	1/ 721	1/ 33331	1	0.021631514205994	0.43518034067263	gene-NES	NES
1	GO:0021593	BP	rhombomere morphogenesis	1/ 721	1/ 33331	1	0.021631514205994	0.43518034067263	gene-HOXA2	HOXA2
1	GO:1904899	BP	positive regulation of hepatic stellate cell proliferation	1/ 721	1/ 33331	1	0.021631514205994	0.43518034067263	gene-MYB	MYB
1	GO:0002895	BP	regulation of central B cell tolerance induction	1/ 721	1/ 33331	1	0.021631514205994	0.43518034067263	gene-FOXJ1	FOXJ1
1	GO:0003284	BP	septum primum development	1/ 721	1/ 33331	1	0.021631514205994	0.43518034067263	gene-GJA5	GJA5
1	GO:2000620	BP	positive regulation of histone H4-K16 acetylation	1/ 721	1/ 33331	1	0.021631514205994	0.43518034067263	gene-AUTS2	AUTS2
1	GO:0021658	BP	rhombomere 3 morphogenesis	1/ 721	1/ 33331	1	0.021631514205994	0.43518034067263	gene-HOXA2	HOXA2
1	GO:0099607	BP	lateral attachment of mitotic spindle microtubules to kinetochore	1/ 721	1/ 33331	1	0.021631514205994	0.43518034067263	gene-CENPE	CENPE
1	GO:0060007	BP	linear vestibuloocular reflex	1/ 721	1/ 33331	1	0.021631514205994	0.43518034067263	gene-SLITRK6	SLITRK6
1	GO:0035272	BP	exocrine system development	1/ 721	1/ 33331	1	0.021631514205994	0.43518034067263	gene-RAB26	RAB26
1	GO:2000971	BP	negative regulation of detection of glucose	1/ 721	1/ 33331	1	0.021631514205994	0.43518034067263	gene-FOXA2	FOXA2
1	GO:0060939	BP	epicardium-derived cardiac fibroblast cell development	1/ 721	1/ 33331	1	0.021631514205994	0.43518034067263	gene-TGFBR3	TGFBR3
1	GO:0036333	BP	hepatocyte homeostasis	1/ 721	1/ 33331	1	0.021631514205994	0.43518034067263	gene-EZH2	EZH2
1	GO:0099148	BP	regulation of synaptic vesicle docking	1/ 721	1/ 33331	1	0.021631514205994	0.43518034067263	gene-SEPTIN5	SEPTIN5
1	GO:0033030	BP	negative regulation of neutrophil apoptotic process	1/ 721	1/ 33331	1	0.021631514205994	0.43518034067263	gene-ITPKB	ITPKB
1	GO:0051141	BP	negative regulation of NK T cell proliferation	1/ 721	1/ 33331	1	0.021631514205994	0.43518034067263	gene-ZBTB7B	ZBTB7B
1	GO:0045769	BP	negative regulation of asymmetric cell division	1/ 721	1/ 33331	1	0.021631514205994	0.43518034067263	gene-ASPM	ASPM
1	GO:0051455	BP	monopolar spindle attachment to meiosis I kinetochore	1/ 721	1/ 33331	1	0.021631514205994	0.43518034067263	gene-CENPC	CENPC
1	GO:0010707	BP	globoside biosynthetic process via lactosylceramide	1/ 721	1/ 33331	1	0.021631514205994	0.43518034067263	gene-ST3GAL2	ST3GAL2
1	GO:0002897	BP	positive regulation of central B cell tolerance induction	1/ 721	1/ 33331	1	0.021631514205994	0.43518034067263	gene-FOXJ1	FOXJ1
1	GO:0046067	BP	dGDP catabolic process	1/ 721	1/ 33331	1	0.021631514205994	0.43518034067263	gene-NUDT18	NUDT18
1	GO:1905828	BP	regulation of prostaglandin catabolic process	1/ 721	1/ 33331	1	0.021631514205994	0.43518034067263	gene-HPGD	HPGD
1	GO:0034130	BP	toll-like receptor 1 signaling pathway	1/ 721	1/ 33331	1	0.021631514205994	0.43518034067263	gene-TLR1	TLR1
1	GO:0086055	BP	Purkinje myocyte to ventricular cardiac muscle cell communication by electrical coupling	1/ 721	1/ 33331	1	0.021631514205994	0.43518034067263	gene-GJA5	GJA5
1	GO:0061987	BP	negative regulation of transcription from RNA polymerase II promoter by glucose	1/ 721	1/ 33331	1	0.021631514205994	0.43518034067263	gene-FOXA2	FOXA2
1	GO:0048852	BP	diencephalon morphogenesis	1/ 721	1/ 33331	1	0.021631514205994	0.43518034067263	gene-OTX1	OTX1
1	GO:0098906	BP	regulation of Purkinje myocyte action potential	1/ 721	1/ 33331	1	0.021631514205994	0.43518034067263	gene-GJA5	GJA5
1	GO:0042669	BP	regulation of inner ear auditory receptor cell fate specification	1/ 721	1/ 33331	1	0.021631514205994	0.43518034067263	gene-ESRP1	ESRP1
1	GO:1904897	BP	regulation of hepatic stellate cell proliferation	1/ 721	1/ 33331	1	0.021631514205994	0.43518034067263	gene-MYB	MYB
1	GO:1990029	BP	vasomotion	1/ 721	1/ 33331	1	0.021631514205994	0.43518034067263	gene-GJA5	GJA5
1	GO:1905584	BP	outer hair cell apoptotic process	1/ 721	1/ 33331	1	0.021631514205994	0.43518034067263	gene-TMTC4	TMTC4
1	GO:0009184	BP	purine deoxyribonucleoside diphosphate catabolic process	1/ 721	1/ 33331	1	0.021631514205994	0.43518034067263	gene-NUDT18	NUDT18
1	GO:0003174	BP	mitral valve development	1/ 721	1/ 33331	1	0.021631514205994	0.43518034067263	gene-GJA5	GJA5
1	GO:0009192	BP	deoxyribonucleoside diphosphate catabolic process	1/ 721	1/ 33331	1	0.021631514205994	0.43518034067263	gene-NUDT18	NUDT18
1	GO:0033301	BP	cell cycle comprising mitosis without cytokinesis	1/ 721	1/ 33331	1	0.021631514205994	0.43518034067263	gene-E2F8	E2F8
1	GO:0034146	BP	toll-like receptor 5 signaling pathway	1/ 721	1/ 33331	1	0.021631514205994	0.43518034067263	gene-TLR5	TLR5
1	GO:0002646	BP	regulation of central tolerance induction	1/ 721	1/ 33331	1	0.021631514205994	0.43518034067263	gene-FOXJ1	FOXJ1
1	GO:0003408	BP	optic cup formation involved in camera-type eye development	1/ 721	1/ 33331	1	0.021631514205994	0.43518034067263	gene-WNT16	WNT16
1	GO:1902178	BP	fibroblast growth factor receptor apoptotic signaling pathway	1/ 721	1/ 33331	1	0.021631514205994	0.43518034067263	gene-FGFR3	FGFR3
1	GO:0003294	BP	atrial ventricular junction remodeling	1/ 721	1/ 33331	1	0.021631514205994	0.43518034067263	gene-GJA5	GJA5
1	GO:0032646	BP	regulation of hepatocyte growth factor production	1/ 721	1/ 33331	1	0.021631514205994	0.43518034067263	gene-INHBB	INHBB
1	GO:2000468	BP	regulation of peroxidase activity	1/ 721	1/ 33331	1	0.021631514205994	0.43518034067263	gene-SIRT3	SIRT3
1	GO:0034150	BP	toll-like receptor 6 signaling pathway	1/ 721	1/ 33331	1	0.021631514205994	0.43518034067263	gene-TLR6	TLR6
1	GO:0030844	BP	positive regulation of intermediate filament depolymerization	1/ 721	1/ 33331	1	0.021631514205994	0.43518034067263	gene-NES	NES
1	GO:1901557	BP	response to fenofibrate	1/ 721	1/ 33331	1	0.021631514205994	0.43518034067263	gene-ABCB4	ABCB4
1	GO:0048683	BP	regulation of collateral sprouting of intact axon in response to injury	1/ 721	1/ 33331	1	0.021631514205994	0.43518034067263	gene-SPP1	SPP1
1	GO:0003063	BP	negative regulation of heart rate by acetylcholine	1/ 721	1/ 33331	1	0.021631514205994	0.43518034067263	gene-CHRM3	CHRM3
1	GO:0032686	BP	negative regulation of hepatocyte growth factor production	1/ 721	1/ 33331	1	0.021631514205994	0.43518034067263	gene-INHBB	INHBB
1	GO:0072016	BP	glomerular parietal epithelial cell development	1/ 721	1/ 33331	1	0.021631514205994	0.43518034067263	gene-FOXJ1	FOXJ1
1	GO:1901248	BP	positive regulation of lung ciliated cell differentiation	1/ 721	1/ 33331	1	0.021631514205994	0.43518034067263	gene-FOXJ1	FOXJ1
1	GO:0086066	BP	atrial cardiac muscle cell to AV node cell communication	1/ 721	1/ 33331	1	0.021631514205994	0.43518034067263	gene-GJA5	GJA5
1	GO:0010070	BP	zygote asymmetric cell division	1/ 721	1/ 33331	1	0.021631514205994	0.43518034067263	gene-RGS14	RGS14
1	GO:0002648	BP	positive regulation of central tolerance induction	1/ 721	1/ 33331	1	0.021631514205994	0.43518034067263	gene-FOXJ1	FOXJ1
1	GO:1904049	BP	negative regulation of spontaneous neurotransmitter secretion	1/ 721	1/ 33331	1	0.021631514205994	0.43518034067263	gene-PPP1R9A	PPP1R9A
1	GO:2000970	BP	regulation of detection of glucose	1/ 721	1/ 33331	1	0.021631514205994	0.43518034067263	gene-FOXA2	FOXA2
1	GO:0021529	BP	spinal cord oligodendrocyte cell differentiation	1/ 721	1/ 33331	1	0.021631514205994	0.43518034067263	gene-SOX13	SOX13
1	GO:1904708	BP	regulation of granulosa cell apoptotic process	1/ 721	1/ 33331	1	0.021631514205994	0.43518034067263	gene-BOK	BOK
1	GO:0086044	BP	atrial cardiac muscle cell to AV node cell communication by electrical coupling	1/ 721	1/ 33331	1	0.021631514205994	0.43518034067263	gene-GJA5	GJA5
1	GO:0002383	BP	immune response in brain or nervous system	1/ 721	1/ 33331	1	0.021631514205994	0.43518034067263	gene-TREX1	TREX1
1	GO:0015774	BP	polysaccharide transport	1/ 721	1/ 33331	1	0.021631514205994	0.43518034067263	gene-SMPD3	SMPD3
1	GO:0048685	BP	negative regulation of collateral sprouting of intact axon in response to injury	1/ 721	1/ 33331	1	0.021631514205994	0.43518034067263	gene-SPP1	SPP1
1	GO:0097291	BP	renal phosphate ion absorption	1/ 721	1/ 33331	1	0.021631514205994	0.43518034067263	gene-SLC9A3R1	SLC9A3R1
1	GO:0106091	BP	glial cell projection elongation	1/ 721	1/ 33331	1	0.021631514205994	0.43518034067263	gene-CSPG5	CSPG5
1	GO:0030842	BP	regulation of intermediate filament depolymerization	1/ 721	1/ 33331	1	0.021631514205994	0.43518034067263	gene-NES	NES
1	GO:1904826	BP	regulation of hydrogen sulfide biosynthetic process	1/ 721	1/ 33331	1	0.021631514205994	0.43518034067263	gene-SP1	SP1
1	GO:1902969	BP	mitotic DNA replication	1/ 721	1/ 33331	1	0.021631514205994	0.43518034067263	gene-MCM6	MCM6
1	GO:0021999	BP	neural plate anterior/posterior regionalization	1/ 721	1/ 33331	1	0.021631514205994	0.43518034067263	gene-CELSR2	CELSR2
1	GO:0022037	BP	metencephalon development	1/ 721	1/ 33331	1	0.021631514205994	0.43518034067263	gene-OTX1	OTX1
1	GO:0060936	BP	cardiac fibroblast cell development	1/ 721	1/ 33331	1	0.021631514205994	0.43518034067263	gene-TGFBR3	TGFBR3
1	GO:0099575	BP	regulation of protein catabolic process at presynapse, modulating synaptic transmission	1/ 721	1/ 33331	1	0.021631514205994	0.43518034067263	gene-RAB26	RAB26
1	GO:1902551	BP	regulation of catalase activity	1/ 721	1/ 33331	1	0.021631514205994	0.43518034067263	gene-SIRT3	SIRT3
1	GO:1902553	BP	positive regulation of catalase activity	1/ 721	1/ 33331	1	0.021631514205994	0.43518034067263	gene-SIRT3	SIRT3
1	GO:0060376	BP	positive regulation of mast cell differentiation	1/ 721	1/ 33331	1	0.021631514205994	0.43518034067263	gene-PLA2G3	PLA2G3
1	GO:0090275	BP	negative regulation of somatostatin secretion	1/ 721	1/ 33331	1	0.021631514205994	0.43518034067263	gene-FFAR4	FFAR4
3	GO:0022616	BP	DNA strand elongation	3/ 721	28/ 33331	0.10714285714286	0.022096910597795	0.44155159037075	gene-GINS2;gene-MCM3;gene-POLA1	GINS2;MCM3;POLA1
3	GO:0000212	BP	meiotic spindle organization	3/ 721	28/ 33331	0.10714285714286	0.022096910597795	0.44155159037075	gene-ASPM;gene-ESPL1;gene-ESPL1-2	ASPM;ESPL1;ESPL1-2
3	GO:0006067	BP	ethanol metabolic process	3/ 721	28/ 33331	0.10714285714286	0.022096910597795	0.44155159037075	gene-ACSS1;gene-ACSS2;gene-ADH1C	ACSS1;ACSS2;ADH1C
3	GO:0036075	BP	replacement ossification	3/ 721	28/ 33331	0.10714285714286	0.022096910597795	0.44155159037075	gene-FGFR3;gene-RUNX2;gene-SMPD3	FGFR3;RUNX2;SMPD3
3	GO:0001958	BP	endochondral ossification	3/ 721	28/ 33331	0.10714285714286	0.022096910597795	0.44155159037075	gene-FGFR3;gene-RUNX2;gene-SMPD3	FGFR3;RUNX2;SMPD3
2	GO:0035005	MF	1-phosphatidylinositol-4-phosphate 3-kinase activity	2/ 721	8/ 33331	0.25	0.011999583440607	0.44285962635492	gene-PIK3C2B;gene-PIK3CG	PIK3C2B;PIK3CG
2	GO:0000828	MF	inositol hexakisphosphate kinase activity	2/ 721	8/ 33331	0.25	0.011999583440607	0.44285962635492	gene-ITPKA;gene-ITPKB	ITPKA;ITPKB
2	GO:1990763	MF	arrestin family protein binding	2/ 721	8/ 33331	0.25	0.011999583440607	0.44285962635492	gene-ARRB1;gene-FFAR4	ARRB1;FFAR4
2	GO:0003097	BP	renal water transport	2/ 721	11/ 33331	0.18181818181818	0.022580772405292	0.44404864622698	gene-AQP2;gene-AQP5-AS1	AQP2;AQP5-AS1
2	GO:0060038	BP	cardiac muscle cell proliferation	2/ 721	11/ 33331	0.18181818181818	0.022580772405292	0.44404864622698	gene-ARID2;gene-TGFBR3	ARID2;TGFBR3
2	GO:0043616	BP	keratinocyte proliferation	2/ 721	11/ 33331	0.18181818181818	0.022580772405292	0.44404864622698	gene-PTCH1;gene-WNT16	PTCH1;WNT16
2	GO:1903897	BP	regulation of PERK-mediated unfolded protein response	2/ 721	11/ 33331	0.18181818181818	0.022580772405292	0.44404864622698	gene-AGR2;gene-BOK	AGR2;BOK
2	GO:0010940	BP	positive regulation of necrotic cell death	2/ 721	11/ 33331	0.18181818181818	0.022580772405292	0.44404864622698	gene-RIPK3;gene-RIPK3-2	RIPK3;RIPK3-2
2	GO:2001186	BP	negative regulation of CD8-positive, alpha-beta T cell activation	2/ 721	11/ 33331	0.18181818181818	0.022580772405292	0.44404864622698	gene-HFE;gene-ZBTB7B	HFE;ZBTB7B
2	GO:0090178	BP	regulation of establishment of planar polarity involved in neural tube closure	2/ 721	11/ 33331	0.18181818181818	0.022580772405292	0.44404864622698	gene-FZD2;gene-GRHL3	FZD2;GRHL3
2	GO:0070782	BP	phosphatidylserine exposure on apoptotic cell surface	2/ 721	11/ 33331	0.18181818181818	0.022580772405292	0.44404864622698	gene-XKR5;gene-XKR5-2	XKR5;XKR5-2
2	GO:0051589	BP	negative regulation of neurotransmitter transport	2/ 721	11/ 33331	0.18181818181818	0.022580772405292	0.44404864622698	gene-ASIC1;gene-PPP1R9A	ASIC1;PPP1R9A
2	GO:0051177	BP	meiotic sister chromatid cohesion	2/ 721	11/ 33331	0.18181818181818	0.022580772405292	0.44404864622698	gene-BUB1;gene-SGO2	BUB1;SGO2
2	GO:0007289	BP	spermatid nucleus differentiation	2/ 721	11/ 33331	0.18181818181818	0.022580772405292	0.44404864622698	gene-HMGB2;gene-PYGO2	HMGB2;PYGO2
2	GO:0048671	BP	negative regulation of collateral sprouting	2/ 721	11/ 33331	0.18181818181818	0.022580772405292	0.44404864622698	gene-RGMA;gene-SPP1	RGMA;SPP1
8	GO:0019751	BP	polyol metabolic process	8/ 721	159/ 33331	0.050314465408805	0.022780648460593	0.44621471029538	gene-COQ3;gene-DEGS2;gene-ITPKA;gene-ITPKB;gene-LOC729654;gene-NTSR1;gene-PLCH1;gene-SPTLC3	COQ3;DEGS2;ITPKA;ITPKB;LOC729654;NTSR1;PLCH1;SPTLC3
4	GO:1902653	BP	secondary alcohol biosynthetic process	4/ 721	50/ 33331	0.08	0.022811137948016	0.44621471029538	gene-LBR;gene-LSS;gene-LSS-2;gene-MVK	LBR;LSS;LSS-2;MVK
4	GO:0006695	BP	cholesterol biosynthetic process	4/ 721	50/ 33331	0.08	0.022811137948016	0.44621471029538	gene-LBR;gene-LSS;gene-LSS-2;gene-MVK	LBR;LSS;LSS-2;MVK
4	GO:1904705	BP	regulation of vascular associated smooth muscle cell proliferation	4/ 721	50/ 33331	0.08	0.022811137948016	0.44621471029538	gene-CDKN1B;gene-HPGD;gene-LDLRAP1;gene-MAP3K5	CDKN1B;HPGD;LDLRAP1;MAP3K5
11	GO:0050808	BP	synapse organization	11/ 721	245/ 33331	0.044897959183673	0.022994245460784	0.44920468731086	gene-ADGRF1;gene-BCAN;gene-ERBB2;gene-FZD5;gene-L1CAM;gene-NFIA;gene-SEMA3E;gene-SHANK2;gene-SLITRK6;gene-SPTBN2;gene-UTRN	ADGRF1;BCAN;ERBB2;FZD5;L1CAM;NFIA;SEMA3E;SHANK2;SLITRK6;SPTBN2;UTRN
7	GO:0051262	BP	protein tetramerization	7/ 721	130/ 33331	0.053846153846154	0.023234665549374	0.45211674890113	gene-ACACB;gene-AQP2;gene-AQP5;gene-AQP5-AS1;gene-PKD1-AS1;gene-SHMT1;gene-TP73	ACACB;AQP2;AQP5;AQP5-AS1;PKD1-AS1;SHMT1;TP73
7	GO:0001503	BP	ossification	7/ 721	130/ 33331	0.053846153846154	0.023234665549374	0.45211674890113	gene-ALOX15;gene-ATP6V1B1;gene-FGFR3;gene-NPR2;gene-RUNX2;gene-SMPD3;gene-SPP1	ALOX15;ATP6V1B1;FGFR3;NPR2;RUNX2;SMPD3;SPP1
43	GO:0009894	BP	regulation of catabolic process	43/ 721	1396/ 33331	0.03080229226361	0.023407253993472	0.45487892675534	gene-AAAS-2;gene-ACACB;gene-ATP6V1B1;gene-BARD1;gene-BMF;gene-BOK;gene-CDKN1B;gene-CEBPA;gene-DAPK1;gene-DTL;gene-EHMT2;gene-EXOSC6;gene-FBP1;gene-FZD5;gene-GCLC;gene-HFE;gene-HPGD;gene-HSPA1A-2;gene-HSPA1A-4;gene-HSPA1A-5;gene-HSPA1B-2;gene-HSPA1B-4;gene-HSPA1B-5;gene-IDH1;gene-LOC100129034;gene-MGAT3;gene-MYLIP;gene-NBAS;gene-NOD1;gene-NSF;gene-OSBPL7;gene-PIK3CG;gene-PKD1-AS1;gene-PLK1;gene-RA…	AAAS;ACACB;ATP6V1B1;BARD1;BMF;BOK;CDKN1B;CEBPA;DAPK1;DTL;EHMT2;EXOSC6;FBP1;FZD5;GCLC;HFE;HPGD;HSPA1A;HSPA1A;HSPA1A;HSPA1B;HSPA1B;HSPA1B;IDH1;LOC100129034;MGAT3;MYLIP;NBAS;NOD1;NSF;OSBPL7;PIK3CG;PKD1-AS1;PLK1;RAB26;RGMA;SLC2A6;ST20;TFEB;TREX1;TRIM38;TRIM6;ZKSCAN3
8	GO:0006766	BP	vitamin metabolic process	8/ 721	160/ 33331	0.05	0.023543195185748	0.45676037173218	gene-CBR3;gene-CYP2W1;gene-CYP4F11;gene-CYP4F12;gene-CYP4F3;gene-GCLC;gene-MIF4GD-DT;gene-SHMT1	CBR3;CYP2W1;CYP4F11;CYP4F12;CYP4F3;GCLC;MIF4GD-DT;SHMT1
6	GO:0043406	BP	positive regulation of MAP kinase activity	6/ 721	102/ 33331	0.058823529411765	0.023565598757112	0.45676037173218	gene-ERBB2;gene-EZH2;gene-FZD5;gene-MAP3K5;gene-PIK3CG;gene-TLR6	ERBB2;EZH2;FZD5;MAP3K5;PIK3CG;TLR6
9	GO:0043405	BP	regulation of MAP kinase activity	9/ 721	191/ 33331	0.047120418848168	0.023768450201907	0.4600914995407	gene-ERBB2;gene-EZH2;gene-FZD5;gene-LIME1;gene-MAP3K5;gene-PIK3CG;gene-RGS14;gene-SPRY1;gene-TLR6	ERBB2;EZH2;FZD5;LIME1;MAP3K5;PIK3CG;RGS14;SPRY1;TLR6
11	GO:0048858	BP	cell projection morphogenesis	11/ 721	247/ 33331	0.044534412955466	0.023803810551039	0.46017600944176	gene-CELSR2;gene-CSPG5;gene-DSCAML1;gene-EPHB3;gene-FLOT1-8;gene-MAP1A;gene-NES;gene-PTPRZ1;gene-SEMA4A;gene-SHANK2;gene-SLITRK6	CELSR2;CSPG5;DSCAML1;EPHB3;FLOT1;MAP1A;NES;PTPRZ1;SEMA4A;SHANK2;SLITRK6
40	GO:0051130	BP	positive regulation of cellular component organization	40/ 721	1288/ 33331	0.031055900621118	0.023985769304951	0.46309065912952	gene-ABCB4;gene-ALOX15;gene-ANK1;gene-ARRB1;gene-AUTS2;gene-BMF;gene-BOK;gene-CDKN1B;gene-DLGAP5;gene-EPHB3;gene-EPS8L1-4;gene-ESPL1;gene-ESPL1-2;gene-EZH2;gene-FLOT1-8;gene-HFE;gene-HOXA13;gene-HSPA1A-2;gene-HSPA1A-4;gene-HSPA1A-5;gene-HSPA1B-2;gene-HSPA1B-4;gene-HSPA1B-5;gene-ITPKA;gene-L1CAM;gene-LDLRAP1;gene-LOC124903459;gene-NES;gene-NTN1;gene-PLA2G3;gene-PPP1R9A;gene-PSRC1;gene-RGMA;gene-RT…	ABCB4;ALOX15;ANK1;ARRB1;AUTS2;BMF;BOK;CDKN1B;DLGAP5;EPHB3;EPS8L1;ESPL1;ESPL1-2;EZH2;FLOT1;HFE;HOXA13;HSPA1A;HSPA1A;HSPA1A;HSPA1B;HSPA1B;HSPA1B;ITPKA;L1CAM;LDLRAP1;LOC124903459;NES;NTN1;PLA2G3;PPP1R9A;PSRC1;RGMA;RTEL1;SEMA4A;SLITRK6;SMPD3;SPAG5;TLR6;TP73
3	GO:0007094	BP	mitotic spindle assembly checkpoint signaling	3/ 721	29/ 33331	0.10344827586207	0.024259476830956	0.46355270593204	gene-BUB1;gene-CENPF;gene-PLK1	BUB1;CENPF;PLK1
3	GO:0071174	BP	mitotic spindle checkpoint signaling	3/ 721	29/ 33331	0.10344827586207	0.024259476830956	0.46355270593204	gene-BUB1;gene-CENPF;gene-PLK1	BUB1;CENPF;PLK1
3	GO:0040036	BP	regulation of fibroblast growth factor receptor signaling pathway	3/ 721	29/ 33331	0.10344827586207	0.024259476830956	0.46355270593204	gene-PRKD2;gene-RUNX2;gene-SPRY1	PRKD2;RUNX2;SPRY1
3	GO:0071173	BP	spindle assembly checkpoint signaling	3/ 721	29/ 33331	0.10344827586207	0.024259476830956	0.46355270593204	gene-BUB1;gene-CENPF;gene-PLK1	BUB1;CENPF;PLK1
3	GO:0070570	BP	regulation of neuron projection regeneration	3/ 721	29/ 33331	0.10344827586207	0.024259476830956	0.46355270593204	gene-RGMA;gene-RTN4RL1;gene-SPP1	RGMA;RTN4RL1;SPP1
20	GO:0042176	BP	regulation of protein catabolic process	20/ 721	548/ 33331	0.036496350364964	0.024620235536202	0.4692383016765	gene-BARD1;gene-CDKN1B;gene-CEBPA;gene-DTL;gene-GCLC;gene-HFE;gene-HSPA1A-2;gene-HSPA1A-4;gene-HSPA1A-5;gene-HSPA1B-2;gene-HSPA1B-4;gene-HSPA1B-5;gene-MGAT3;gene-MYLIP;gene-NSF;gene-OSBPL7;gene-PKD1-AS1;gene-PLK1;gene-RAB26;gene-RGMA	BARD1;CDKN1B;CEBPA;DTL;GCLC;HFE;HSPA1A;HSPA1A;HSPA1A;HSPA1B;HSPA1B;HSPA1B;MGAT3;MYLIP;NSF;OSBPL7;PKD1-AS1;PLK1;RAB26;RGMA
12	GO:0016616	MF	oxidoreductase activity, acting on the CH-OH group of donors, NAD or NADP as acceptor	12/ 721	250/ 33331	0.048	0.012838779064371	0.47015807984566	gene-ADH1C;gene-AKR1C3;gene-BDH1-2;gene-CBR3;gene-DHRS3;gene-H6PD;gene-HPGD;gene-HSD3B7;gene-IDH1;gene-PRXL2B;gene-PRXL2B-2;gene-PTGR3	ADH1C;AKR1C3;BDH1;CBR3;DHRS3;H6PD;HPGD;HSD3B7;IDH1;PRXL2B;PRXL2B-2;PTGR3
7	GO:0009408	BP	response to heat	7/ 721	132/ 33331	0.053030303030303	0.024999269877232	0.47463447553359	gene-GCLC;gene-HSPA1A-2;gene-HSPA1A-4;gene-HSPA1A-5;gene-HSPA1B-2;gene-HSPA1B-4;gene-HSPA1B-5	GCLC;HSPA1A;HSPA1A;HSPA1A;HSPA1B;HSPA1B;HSPA1B
11	GO:0043393	BP	regulation of protein binding	11/ 721	250/ 33331	0.044	0.025110125586387	0.47564634459941	gene-ATP2A3;gene-FLOT1-8;gene-HFE;gene-LDLRAP1;gene-LFNG;gene-NES;gene-PKD1-AS1;gene-PLK1;gene-RGMA;gene-SPON1;gene-TGFBR3	ATP2A3;FLOT1;HFE;LDLRAP1;LFNG;NES;PKD1-AS1;PLK1;RGMA;SPON1;TGFBR3
201	GO:0050896	BP	response to stimulus	201/ 721	8097/ 33331	0.024824008892182	0.025116638658714	0.47564634459941	gene-ABCB4;gene-ACACB;gene-AKR1C3;gene-ALOX15;gene-AQP2;gene-AQP5;gene-AQP5-AS1;gene-ASF1A;gene-ASIC1;gene-ATG10;gene-ATP2A3;gene-ATP6V1B1;gene-ATP7A;gene-BARD1;gene-BCAN;gene-BMF;gene-BSPRY;gene-CACNG4;gene-CASTOR3;gene-CCNA2;gene-CD177;gene-CDC25C;gene-CDKN1B;gene-CEBPA;gene-CEBPB-AS1;gene-CENPF;gene-CEP250;gene-CHAF1B;gene-COL18A1-2;gene-CTDSP2;gene-DAPK1;gene-DTL;gene-E2F8;gene-EEPD1;gene-EHM…	ABCB4;ACACB;AKR1C3;ALOX15;AQP2;AQP5;AQP5-AS1;ASF1A;ASIC1;ATG10;ATP2A3;ATP6V1B1;ATP7A;BARD1;BCAN;BMF;BSPRY;CACNG4;CASTOR3;CCNA2;CD177;CDC25C;CDKN1B;CEBPA;CEBPB-AS1;CENPF;CEP250;CHAF1B;COL18A1;CTDSP2;DAPK1;DTL;E2F8;EEPD1;EHMT2;ELF3;EPM2AIP1;ERBB2;ERBB3;ERN2;EVPL;EZH2;FAM111A;FBP1;FECH;FFAR4;FLOT1;FOXA2;FOXJ1;FRK;FUT10;FZD5;GCLC;GINS2;GJC2;GRHL3;GTSE1;H2AX;H6PD;HCN3;HEXIM1;HEYL;HFE;HLA-DOB;HMGB2;HOX…
6	GO:0061640	BP	cytoskeleton-dependent cytokinesis	6/ 721	104/ 33331	0.057692307692308	0.025628146276458	0.48409807603891	gene-ESPL1;gene-ESPL1-2;gene-KIF20A;gene-PLK1;gene-RACGAP1;gene-SEPTIN5	ESPL1;ESPL1-2;KIF20A;PLK1;RACGAP1;SEPTIN5
6	GO:0000910	BP	cytokinesis	6/ 721	104/ 33331	0.057692307692308	0.025628146276458	0.48409807603891	gene-ESPL1;gene-ESPL1-2;gene-KIF20A;gene-PLK1;gene-RACGAP1;gene-SEPTIN5	ESPL1;ESPL1-2;KIF20A;PLK1;RACGAP1;SEPTIN5
4	GO:0045332	BP	phospholipid translocation	4/ 721	52/ 33331	0.076923076923077	0.02593264274462	0.48922737843631	gene-ABCB4;gene-PLSCR4;gene-XKR5;gene-XKR5-2	ABCB4;PLSCR4;XKR5;XKR5-2
6	GO:0003678	MF	DNA helicase activity	6/ 721	90/ 33331	0.066666666666667	0.013496785328956	0.49045241456915	gene-CHTF8;gene-MCM3;gene-MCM5;gene-MCM6;gene-PIF1;gene-RTEL1	CHTF8;MCM3;MCM5;MCM6;PIF1;RTEL1
11	GO:0046942	BP	carboxylic acid transport	11/ 721	252/ 33331	0.043650793650794	0.02604305569313	0.49068686278668	gene-ABCB4;gene-NCOA2;gene-NTSR1;gene-PLA2G3;gene-PLA2G4F;gene-PROCA1;gene-SLC16A12;gene-SLC16A13;gene-SLC16A14;gene-SLC16A4;gene-SLC9A3R1	ABCB4;NCOA2;NTSR1;PLA2G3;PLA2G4F;PROCA1;SLC16A12;SLC16A13;SLC16A14;SLC16A4;SLC9A3R1
18	GO:0042578	MF	phosphoric ester hydrolase activity	18/ 721	454/ 33331	0.039647577092511	0.013607506680036	0.49070123325567	gene-ACP6;gene-ALPG;gene-ALPP;gene-CDC25C;gene-CHRM3;gene-CTDSP1;gene-CTDSP2;gene-CTDSPL;gene-DUSP5P1-2;gene-FBP1;gene-LOC102724525;gene-LOC124905458;gene-LOC124905536;gene-NAPEPLD-2;gene-PLCH1;gene-PTPRZ1;gene-SMPD3;gene-TNS2	ACP6;ALPG;ALPP;CDC25C;CHRM3;CTDSP1;CTDSP2;CTDSPL;DUSP5P1;FBP1;LOC102724525;LOC124905458;LOC124905536;NAPEPLD;PLCH1;PTPRZ1;SMPD3;TNS2
14	GO:1902105	BP	regulation of leukocyte differentiation	14/ 721	353/ 33331	0.039660056657224	0.026380497938756	0.49578896080494	gene-CEBPB-AS1;gene-ERBB2;gene-EVI2B;gene-EVI2B-2;gene-FOXJ1;gene-HOXA-AS3;gene-ITPKB;gene-MYB;gene-PIAS3;gene-PLA2G3;gene-SOX13;gene-SPINK5;gene-TMEM176B;gene-ZBTB7B	CEBPB-AS1;ERBB2;EVI2B;EVI2B-2;FOXJ1;HOXA-AS3;ITPKB;MYB;PIAS3;PLA2G3;SOX13;SPINK5;TMEM176B;ZBTB7B
51	GO:1901362	BP	organic cyclic compound biosynthetic process	51/ 721	1721/ 33331	0.029633933759442	0.026380634406675	0.49578896080494	gene-ACACB;gene-ACOX2;gene-ACSS1;gene-ACSS2;gene-AKR1C3;gene-CEBPA;gene-CENPF;gene-DNAJC30;gene-DTL;gene-E2F2;gene-ELF3;gene-ELL3;gene-FECH;gene-FRK;gene-H4C1;gene-H4C14;gene-H4C5;gene-HSD3B7;gene-LBR;gene-LOC105378120;gene-LOC105379280;gene-LOC124901735;gene-LOC124905460;gene-LOC124905527;gene-LOC124905545;gene-LOC389831;gene-LSS;gene-LSS-2;gene-MAML2;gene-MAML3;gene-MVK;gene-NAT14;gene-NOTCH3;g…	ACACB;ACOX2;ACSS1;ACSS2;AKR1C3;CEBPA;CENPF;DNAJC30;DTL;E2F2;ELF3;ELL3;FECH;FRK;H4C1;H4C14;H4C5;HSD3B7;LBR;LOC105378120;LOC105379280;LOC124901735;LOC124905460;LOC124905527;LOC124905545;LOC389831;LSS;LSS-2;MAML2;MAML3;MVK;NAT14;NOTCH3;NPR2;NR2F1;OSBPL7;PANK1;PAX5;PIF1;POLA1;PPP1R1B;RTEL1;SCD;SHMT1;SMPD3;SP1;TREX1;UQCC3;ZBTB7B;ZNF436;ZNF436-2
3	GO:0031577	BP	spindle checkpoint signaling	3/ 721	30/ 33331	0.1	0.02653215390974	0.49701386315057	gene-BUB1;gene-CENPF;gene-PLK1	BUB1;CENPF;PLK1
2	GO:0035090	BP	maintenance of apical/basal cell polarity	2/ 721	12/ 33331	0.16666666666667	0.026713616406961	0.49701386315057	gene-ANK1;gene-SLC9A3R1	ANK1;SLC9A3R1
2	GO:0051351	BP	positive regulation of ligase activity	2/ 721	12/ 33331	0.16666666666667	0.026713616406961	0.49701386315057	gene-RIPK3;gene-RIPK3-2	RIPK3;RIPK3-2
2	GO:0015793	BP	glycerol transport	2/ 721	12/ 33331	0.16666666666667	0.026713616406961	0.49701386315057	gene-AQP2;gene-AQP5-AS1	AQP2;AQP5-AS1
2	GO:0045199	BP	maintenance of epithelial cell apical/basal polarity	2/ 721	12/ 33331	0.16666666666667	0.026713616406961	0.49701386315057	gene-ANK1;gene-SLC9A3R1	ANK1;SLC9A3R1
2	GO:2001301	BP	lipoxin biosynthetic process	2/ 721	12/ 33331	0.16666666666667	0.026713616406961	0.49701386315057	gene-ALOX15;gene-HPGD	ALOX15;HPGD
2	GO:0048546	BP	digestive tract morphogenesis	2/ 721	12/ 33331	0.16666666666667	0.026713616406961	0.49701386315057	gene-AGR2;gene-EPHB3	AGR2;EPHB3
2	GO:0071285	BP	cellular response to lithium ion	2/ 721	12/ 33331	0.16666666666667	0.026713616406961	0.49701386315057	gene-CDKN1B;gene-CEBPA	CDKN1B;CEBPA
14	GO:1903362	BP	regulation of cellular protein catabolic process	14/ 721	354/ 33331	0.03954802259887	0.026789506180325	0.49780200032451	gene-CEBPA;gene-GCLC;gene-HFE;gene-HSPA1A-2;gene-HSPA1A-4;gene-HSPA1A-5;gene-HSPA1B-2;gene-HSPA1B-4;gene-HSPA1B-5;gene-MGAT3;gene-MYLIP;gene-OSBPL7;gene-PKD1-AS1;gene-PLK1	CEBPA;GCLC;HFE;HSPA1A;HSPA1A;HSPA1A;HSPA1B;HSPA1B;HSPA1B;MGAT3;MYLIP;OSBPL7;PKD1-AS1;PLK1
10	GO:0060759	BP	regulation of response to cytokine stimulus	10/ 721	211/ 33331	0.04739336492891	0.026882295798184	0.49890180714454	gene-HSPA1A-2;gene-HSPA1A-4;gene-HSPA1A-5;gene-HSPA1B-2;gene-HSPA1B-4;gene-HSPA1B-5;gene-PALM3;gene-PELI3;gene-TREX1;gene-TRIM6	HSPA1A;HSPA1A;HSPA1A;HSPA1B;HSPA1B;HSPA1B;PALM3;PELI3;TREX1;TRIM6
32	GO:0006281	BP	DNA repair	32/ 721	1000/ 33331	0.032	0.026927277631267	0.49911272283574	gene-ASF1A;gene-BARD1;gene-CHAF1B;gene-DTL;gene-EEPD1;gene-FAM111A;gene-FRK;gene-GINS2;gene-H2AX;gene-LOC105378120;gene-LOC105379280;gene-LOC124903450-3;gene-LOC124905311;gene-LOC124905460;gene-LOC124905467;gene-LOC124905527;gene-LOC124905545;gene-LOC389831;gene-MCM3;gene-MCM5;gene-MCM6;gene-MDC1-8;gene-MSH5-7;gene-PARP4;gene-PIF1;gene-POLA1;gene-PWWP3A;gene-RMI2;gene-RTEL1;gene-TP73;gene-TREX1;g…	ASF1A;BARD1;CHAF1B;DTL;EEPD1;FAM111A;FRK;GINS2;H2AX;LOC105378120;LOC105379280;LOC124903450;LOC124905311;LOC124905460;LOC124905467;LOC124905527;LOC124905545;LOC389831;MCM3;MCM5;MCM6;MDC1;MSH5;PARP4;PIF1;POLA1;PWWP3A;RMI2;RTEL1;TP73;TREX1;UHRF1
18	GO:0045296	MF	cadherin binding	18/ 721	456/ 33331	0.039473684210526	0.013960114537939	0.49960288694866	gene-ARVCF;gene-C10orf95-AS1;gene-CGN;gene-EPS8L1-4;gene-EVPL;gene-H1-10;gene-HSPA1A-2;gene-HSPA1A-4;gene-HSPA1A-5;gene-HSPA1B-2;gene-HSPA1B-4;gene-HSPA1B-5;gene-IDH1;gene-LOC105378248;gene-NOTCH3;gene-PPL;gene-TMPO;gene-TMPO-AS1	ARVCF;C10orf95-AS1;CGN;EPS8L1;EVPL;H1-10;HSPA1A;HSPA1A;HSPA1A;HSPA1B;HSPA1B;HSPA1B;IDH1;LOC105378248;NOTCH3;PPL;TMPO;TMPO-AS1
17	GO:0005694	CC	chromosome	17/ 721	433/ 33331	0.039260969976905	0.018284968754967	0.50441732423928	gene-CENPE;gene-CENPM;gene-DTL;gene-ELL3;gene-GINS2;gene-H2AX;gene-HMGB2;gene-HOXA13;gene-MACROH2A2;gene-MCM3;gene-MCM5;gene-MCM6;gene-MDC1-8;gene-MKI67;gene-MSH5-7;gene-TOP2A;gene-ZNF184	CENPE;CENPM;DTL;ELL3;GINS2;H2AX;HMGB2;HOXA13;MACROH2A2;MCM3;MCM5;MCM6;MDC1;MKI67;MSH5;TOP2A;ZNF184
2	GO:0033270	CC	paranode region of axon	2/ 721	10/ 33331	0.2	0.018740779707477	0.50441732423928	gene-GJC2;gene-NCMAP	GJC2;NCMAP
2	GO:1990907	CC	beta-catenin-TCF complex	2/ 721	10/ 33331	0.2	0.018740779707477	0.50441732423928	gene-BCL9;gene-PYGO2	BCL9;PYGO2
10	GO:0042770	BP	signal transduction in response to DNA damage	10/ 721	213/ 33331	0.046948356807512	0.027498603416704	0.50812730869398	gene-CDC25C;gene-CDKN1B;gene-DTL;gene-E2F8;gene-GTSE1;gene-H2AX;gene-ING4;gene-MDC1-8;gene-PLK1;gene-TREX1	CDC25C;CDKN1B;DTL;E2F8;GTSE1;H2AX;ING4;MDC1;PLK1;TREX1
4	GO:0048839	BP	inner ear development	4/ 721	53/ 33331	0.075471698113208	0.027584738385354	0.50812730869398	gene-CDKN1B;gene-CEBPA;gene-HOXA13;gene-SOX2	CDKN1B;CEBPA;HOXA13;SOX2
4	GO:0090329	BP	regulation of DNA-dependent DNA replication	4/ 721	53/ 33331	0.075471698113208	0.027584738385354	0.50812730869398	gene-CHTF8;gene-DACH1;gene-E2F8;gene-SLFN11	CHTF8;DACH1;E2F8;SLFN11
4	GO:0010939	BP	regulation of necrotic cell death	4/ 721	53/ 33331	0.075471698113208	0.027584738385354	0.50812730869398	gene-BOK;gene-FLOT1-8;gene-RIPK3;gene-RIPK3-2	BOK;FLOT1;RIPK3;RIPK3-2
8	GO:0001676	BP	long-chain fatty acid metabolic process	8/ 721	165/ 33331	0.048484848484848	0.027625802212787	0.50825314182558	gene-AKR1C3;gene-ALOX15;gene-CYP4F11;gene-CYP4F12;gene-CYP4F3;gene-DAGLA;gene-FAAH;gene-HPGD	AKR1C3;ALOX15;CYP4F11;CYP4F12;CYP4F3;DAGLA;FAAH;HPGD
7	GO:0004722	MF	protein serine/threonine phosphatase activity	7/ 721	118/ 33331	0.059322033898305	0.014419334576392	0.50904534330797	gene-CTDSP1;gene-CTDSP2;gene-CTDSPL;gene-DUSP5P1-2;gene-LOC102724525;gene-LOC124905458;gene-LOC124905536	CTDSP1;CTDSP2;CTDSPL;DUSP5P1;LOC102724525;LOC124905458;LOC124905536
3	GO:0008391	MF	arachidonic acid monooxygenase activity	3/ 721	24/ 33331	0.125	0.014547231445084	0.50904534330797	gene-CYP4F11;gene-CYP4F12;gene-CYP4F3	CYP4F11;CYP4F12;CYP4F3
3	GO:0008327	MF	methyl-CpG binding	3/ 721	24/ 33331	0.125	0.014547231445084	0.50904534330797	gene-CXXC5;gene-TET1;gene-UHRF1	CXXC5;TET1;UHRF1
9	GO:0000781	CC	chromosome, telomeric region	9/ 721	185/ 33331	0.048648648648649	0.019812939428207	0.51073553160675	gene-EZH2;gene-H2AX;gene-MACROH2A2;gene-MCM3;gene-MCM5;gene-MCM6;gene-ORC1;gene-PIF1;gene-RTEL1	EZH2;H2AX;MACROH2A2;MCM3;MCM5;MCM6;ORC1;PIF1;RTEL1
4	GO:0005657	CC	replication fork	4/ 721	48/ 33331	0.083333333333333	0.019930181850639	0.51073553160675	gene-H2AX;gene-PIF1;gene-TREX1;gene-UHRF1	H2AX;PIF1;TREX1;UHRF1
4	GO:0097431	CC	mitotic spindle pole	4/ 721	48/ 33331	0.083333333333333	0.019930181850639	0.51073553160675	gene-ASPM;gene-CNTRL;gene-PLK1;gene-SPAG5	ASPM;CNTRL;PLK1;SPAG5
3	GO:0045120	CC	pronucleus	3/ 721	27/ 33331	0.11111111111111	0.020044565604661	0.51073553160675	gene-CCNA2;gene-CENPF;gene-EZH2	CCNA2;CENPF;EZH2
18	GO:0006644	BP	phospholipid metabolic process	18/ 721	492/ 33331	0.036585365853659	0.028085274929317	0.5154290196237	gene-ACP6;gene-ALOX15;gene-CYP2W1;gene-ITPKA;gene-ITPKB;gene-LIPH;gene-MBOAT1;gene-MVK;gene-NAPEPLD-2;gene-PCYT2;gene-PGAP4;gene-PIGM;gene-PIK3C2B;gene-PIK3CG;gene-PLA2G3;gene-PLA2G4F;gene-PROCA1;gene-SMPD3	ACP6;ALOX15;CYP2W1;ITPKA;ITPKB;LIPH;MBOAT1;MVK;NAPEPLD;PCYT2;PGAP4;PIGM;PIK3C2B;PIK3CG;PLA2G3;PLA2G4F;PROCA1;SMPD3
36	GO:0070161	CC	anchoring junction	36/ 721	1117/ 33331	0.032229185317816	0.020546122720663	0.51662684893667	gene-ABCB4;gene-ARVCF;gene-C10orf95-AS1;gene-CGN;gene-CGNL1;gene-CLDN9;gene-EVPL;gene-FAT2;gene-FLOT1-8;gene-FZD2;gene-FZD5;gene-GJA5;gene-GJC2;gene-GRB7;gene-GRHL2;gene-HSPA1A-2;gene-HSPA1A-4;gene-HSPA1A-5;gene-HSPA1B-2;gene-HSPA1B-4;gene-HSPA1B-5;gene-IRF2;gene-L1CAM;gene-LDB3;gene-LOC101927401;gene-LOC105378248;gene-LOC124903459;gene-MARVELD3;gene-MDC1-8;gene-PARD3B;gene-PPL;gene-RHOU;gene-RHO…	ABCB4;ARVCF;C10orf95-AS1;CGN;CGNL1;CLDN9;EVPL;FAT2;FLOT1;FZD2;FZD5;GJA5;GJC2;GRB7;GRHL2;HSPA1A;HSPA1A;HSPA1A;HSPA1B;HSPA1B;HSPA1B;IRF2;L1CAM;LDB3;LOC101927401;LOC105378248;LOC124903459;MARVELD3;MDC1;PARD3B;PPL;RHOU;RHOU-2;SAPCD2;TLN2;TNS2
1	GO:1990529	CC	glycosylphosphatidylinositol-mannosyltransferase I complex	1/ 721	1/ 33331	1	0.021631514205994	0.51672279559569	gene-PIGM	PIGM
1	GO:0099189	CC	postsynaptic spectrin-associated cytoskeleton	1/ 721	1/ 33331	1	0.021631514205994	0.51672279559569	gene-SPTBN2	SPTBN2
1	GO:0034680	CC	integrin alpha10-beta1 complex	1/ 721	1/ 33331	1	0.021631514205994	0.51672279559569	gene-ITGA10	ITGA10
1	GO:0035355	CC	Toll-like receptor 2-Toll-like receptor 6 protein complex	1/ 721	1/ 33331	1	0.021631514205994	0.51672279559569	gene-TLR6	TLR6
25	GO:0043408	BP	regulation of MAPK cascade	25/ 721	737/ 33331	0.033921302578019	0.028275751341132	0.51828404958246	gene-ALOX15;gene-ARRB1;gene-CAVIN3;gene-DENND2B;gene-EDAR;gene-ERBB2;gene-EZH2;gene-FFAR4;gene-FGFR3;gene-FZD5;gene-GCNT2;gene-GLIPR2;gene-MAP3K3;gene-MAP3K5;gene-MARVELD3;gene-NOD1;gene-PIK3CG;gene-PRKD2;gene-RGS14;gene-SIRT3;gene-SLC9A3R1;gene-SOX2;gene-SPRY1;gene-TLR6;gene-WNT16	ALOX15;ARRB1;CAVIN3;DENND2B;EDAR;ERBB2;EZH2;FFAR4;FGFR3;FZD5;GCNT2;GLIPR2;MAP3K3;MAP3K5;MARVELD3;NOD1;PIK3CG;PRKD2;RGS14;SIRT3;SLC9A3R1;SOX2;SPRY1;TLR6;WNT16
5	GO:0030509	BP	BMP signaling pathway	5/ 721	79/ 33331	0.063291139240506	0.028410341152798	0.52010892120295	gene-HFE;gene-RGMA;gene-RUNX2;gene-SMPD3;gene-TGFBR3	HFE;RGMA;RUNX2;SMPD3;TGFBR3
80	GO:0042802	MF	identical protein binding	80/ 721	2839/ 33331	0.028178936245157	0.015009723760848	0.52061794598896	gene-ACACB;gene-ACOX2;gene-AGR2;gene-ALDH5A1;gene-AQP5;gene-BARD1;gene-BHLHE41;gene-BOK;gene-C16orf89;gene-CASKIN1;gene-CBY2;gene-CEBPA;gene-CEBPB-AS1;gene-CENPC;gene-CENPF;gene-CLDN9;gene-COL18A1-2;gene-DAPK1;gene-DMBX1;gene-DMRTA1;gene-DSCAML1;gene-E2F8;gene-EPM2AIP1;gene-ERBB2;gene-ERBB3;gene-FBP1;gene-FGFR3;gene-GLIPR2;gene-GRB7;gene-HEXIM1;gene-HEXIM2;gene-HEYL;gene-HPGD;gene-IDH1;gene-INHBB…	ACACB;ACOX2;AGR2;ALDH5A1;AQP5;BARD1;BHLHE41;BOK;C16orf89;CASKIN1;CBY2;CEBPA;CEBPB-AS1;CENPC;CENPF;CLDN9;COL18A1;DAPK1;DMBX1;DMRTA1;DSCAML1;E2F8;EPM2AIP1;ERBB2;ERBB3;FBP1;FGFR3;GLIPR2;GRB7;HEXIM1;HEXIM2;HEYL;HPGD;IDH1;INHBB;IRF5;KCNRG;KCTD1;KCTD21-AS1;LOC107984334;MAP2K6;MAP3K5;MCM6;MUC20P1;MVK;NAPEPLD;NOD1;NOTCH3;NOXA1;NPR2;NSF;NTSR1;PANK1;PIK3CG;PLK1;PPP1R9A;PRPF31;RIPK3;RIPK3-2;SEPTIN5;SHMT1;SM…
2	GO:1903763	MF	gap junction channel activity involved in cell communication by electrical coupling	2/ 721	9/ 33331	0.22222222222222	0.015208568278255	0.52061794598896	gene-GJA5;gene-GJC2	GJA5;GJC2
2	GO:0008046	MF	axon guidance receptor activity	2/ 721	9/ 33331	0.22222222222222	0.015208568278255	0.52061794598896	gene-EPHB3;gene-L1CAM	EPHB3;L1CAM
81	GO:0032268	BP	regulation of cellular protein metabolic process	81/ 721	2954/ 33331	0.027420446851726	0.028504109015539	0.52118288984446	gene-ARRB1;gene-ATG10;gene-ATP2A3;gene-AUTS2;gene-BOK;gene-CASP10;gene-CCNA2;gene-CDC25C;gene-CDKN1B;gene-CDKN2C;gene-CEBPA;gene-CENPE;gene-CTDSP1;gene-CTDSP2;gene-DAPK1;gene-EEFSEC-2;gene-EFNA3;gene-ERBB2;gene-ERBB3;gene-EZH2;gene-FGFR3;gene-FLOT1-8;gene-FZD5;gene-GCLC;gene-GJC2;gene-GRB7;gene-HEXIM1;gene-HEXIM2;gene-HFE;gene-HSPA1A-2;gene-HSPA1A-4;gene-HSPA1A-5;gene-HSPA1B-2;gene-HSPA1B-4;gene-…	ARRB1;ATG10;ATP2A3;AUTS2;BOK;CASP10;CCNA2;CDC25C;CDKN1B;CDKN2C;CEBPA;CENPE;CTDSP1;CTDSP2;DAPK1;EEFSEC;EFNA3;ERBB2;ERBB3;EZH2;FGFR3;FLOT1;FZD5;GCLC;GJC2;GRB7;HEXIM1;HEXIM2;HFE;HSPA1A;HSPA1A;HSPA1A;HSPA1B;HSPA1B;HSPA1B;IFNE;INHBB;ITPKB;KLHL25;KNDC1;LIME1;LOC102724525;LOC124905536;LOC202181;MAP3K5;MGAT3;MYB;MYLIP;NOD1;OSBPL7;PAX5;PHF19;PIAS3;PIK3CG;PKD1-AS1;PLK1;PPP1R1B;PPP1R9A;PRKAR2B;PRKD2;PSRC1;P…
16	GO:0045860	BP	positive regulation of protein kinase activity	16/ 721	425/ 33331	0.037647058823529	0.028691834344734	0.52353172731324	gene-CENPE;gene-ERBB2;gene-ERBB3;gene-EZH2;gene-FZD5;gene-MAP3K5;gene-PIK3CG;gene-PKD1-AS1;gene-PPP1R9A;gene-PRKAR2B;gene-PSRC1;gene-RIPK3;gene-RIPK3-2;gene-STRADB;gene-TLR6;gene-TPX2	CENPE;ERBB2;ERBB3;EZH2;FZD5;MAP3K5;PIK3CG;PKD1-AS1;PPP1R9A;PRKAR2B;PSRC1;RIPK3;RIPK3-2;STRADB;TLR6;TPX2
3	GO:0032305	BP	positive regulation of icosanoid secretion	3/ 721	31/ 33331	0.096774193548387	0.02891466399925	0.52353172731324	gene-MAP2K6;gene-NTSR1;gene-PLA2G3	MAP2K6;NTSR1;PLA2G3
3	GO:0071684	BP	organism emergence from protective structure	3/ 721	31/ 33331	0.096774193548387	0.02891466399925	0.52353172731324	gene-ASF1B;gene-ASF1B-2;gene-SLC35E2B	ASF1B;ASF1B-2;SLC35E2B
3	GO:0045841	BP	negative regulation of mitotic metaphase/anaphase transition	3/ 721	31/ 33331	0.096774193548387	0.02891466399925	0.52353172731324	gene-BUB1;gene-CENPF;gene-PLK1	BUB1;CENPF;PLK1
3	GO:0002578	BP	negative regulation of antigen processing and presentation	3/ 721	31/ 33331	0.096774193548387	0.02891466399925	0.52353172731324	gene-HCG27-6;gene-HFE;gene-HLA-DOB	HCG27;HFE;HLA-DOB
3	GO:0001835	BP	blastocyst hatching	3/ 721	31/ 33331	0.096774193548387	0.02891466399925	0.52353172731324	gene-ASF1B;gene-ASF1B-2;gene-SLC35E2B	ASF1B;ASF1B-2;SLC35E2B
3	GO:0035188	BP	hatching	3/ 721	31/ 33331	0.096774193548387	0.02891466399925	0.52353172731324	gene-ASF1B;gene-ASF1B-2;gene-SLC35E2B	ASF1B;ASF1B-2;SLC35E2B
3	GO:0034116	BP	positive regulation of heterotypic cell-cell adhesion	3/ 721	31/ 33331	0.096774193548387	0.02891466399925	0.52353172731324	gene-ALOX15;gene-FLOT1-8;gene-GCNT2	ALOX15;FLOT1;GCNT2
4	GO:0034204	BP	lipid translocation	4/ 721	54/ 33331	0.074074074074074	0.029298228358531	0.52918588374588	gene-ABCB4;gene-PLSCR4;gene-XKR5;gene-XKR5-2	ABCB4;PLSCR4;XKR5;XKR5-2
4	GO:0016126	BP	sterol biosynthetic process	4/ 721	54/ 33331	0.074074074074074	0.029298228358531	0.52918588374588	gene-LBR;gene-LSS;gene-LSS-2;gene-MVK	LBR;LSS;LSS-2;MVK
8	GO:0097193	BP	intrinsic apoptotic signaling pathway	8/ 721	167/ 33331	0.047904191616766	0.029388116386306	0.52952107280035	gene-ATP2A3;gene-BOK;gene-CEBPB-AS1;gene-E2F2;gene-ERN2;gene-MAP3K5;gene-PRODH;gene-TP73	ATP2A3;BOK;CEBPB-AS1;E2F2;ERN2;MAP3K5;PRODH;TP73
8	GO:0006470	BP	protein dephosphorylation	8/ 721	167/ 33331	0.047904191616766	0.029388116386306	0.52952107280035	gene-CTDSP1;gene-CTDSP2;gene-DUSP5P1-2;gene-LOC102724525;gene-LOC112268458;gene-LOC124905536;gene-PTPRZ1;gene-TNS2	CTDSP1;CTDSP2;DUSP5P1;LOC102724525;LOC112268458;LOC124905536;PTPRZ1;TNS2
87	GO:0051246	BP	regulation of protein metabolic process	87/ 721	3206/ 33331	0.027136618839676	0.029629556886041	0.53322428010552	gene-ARRB1;gene-ATG10;gene-ATP2A3;gene-AUTS2;gene-BARD1;gene-BOK;gene-CASP10;gene-CCNA2;gene-CDC25C;gene-CDKN1B;gene-CDKN2C;gene-CEBPA;gene-CENPE;gene-CTDSP1;gene-CTDSP2;gene-DAPK1;gene-DTL;gene-EEFSEC-2;gene-EFNA3;gene-ERBB2;gene-ERBB3;gene-EZH2;gene-FGFR3;gene-FLOT1-8;gene-FZD5;gene-GCLC;gene-GJC2;gene-GRB7;gene-HEXIM1;gene-HEXIM2;gene-HFE;gene-HSPA1A-2;gene-HSPA1A-4;gene-HSPA1A-5;gene-HSPA1B-2…	ARRB1;ATG10;ATP2A3;AUTS2;BARD1;BOK;CASP10;CCNA2;CDC25C;CDKN1B;CDKN2C;CEBPA;CENPE;CTDSP1;CTDSP2;DAPK1;DTL;EEFSEC;EFNA3;ERBB2;ERBB3;EZH2;FGFR3;FLOT1;FZD5;GCLC;GJC2;GRB7;HEXIM1;HEXIM2;HFE;HSPA1A;HSPA1A;HSPA1A;HSPA1B;HSPA1B;HSPA1B;IFNE;INHBB;ITPKB;KLHL25;KNDC1;LIME1;LOC102724525;LOC124905536;LOC202181;MAP3K5;MGAT3;MYB;MYLIP;NOD1;NSF;OSBPL7;PAX5;PHF19;PIAS3;PIK3CG;PKD1-AS1;PLK1;PPP1R1B;PPP1R9A;PRKAR2B…
11	GO:1902749	BP	regulation of cell cycle G2/M phase transition	11/ 721	259/ 33331	0.042471042471042	0.029707372745117	0.53374025171206	gene-CDC25C;gene-CENPF;gene-CEP250;gene-CNTRL;gene-DTL;gene-GTSE1;gene-LOC100129034;gene-ORC1;gene-PLK1;gene-PRKAR2B;gene-TPX2	CDC25C;CENPF;CEP250;CNTRL;DTL;GTSE1;LOC100129034;ORC1;PLK1;PRKAR2B;TPX2
10	GO:0006109	BP	regulation of carbohydrate metabolic process	10/ 721	219/ 33331	0.045662100456621	0.029730126501372	0.53374025171206	gene-AAAS-2;gene-ACACB;gene-EPM2AIP1;gene-FBP1;gene-FOXA2;gene-NCOA2;gene-NTSR1;gene-SLC2A6-2;gene-SMPD3;gene-TREX1	AAAS;ACACB;EPM2AIP1;FBP1;FOXA2;NCOA2;NTSR1;SLC2A6;SMPD3;TREX1
13	GO:0035091	MF	phosphatidylinositol binding	13/ 721	300/ 33331	0.043333333333333	0.015747340395233	0.53518299300056	gene-ALOX15;gene-ANXA9;gene-ARHGAP32;gene-DENND1B;gene-GRB7;gene-LDLRAP1;gene-LOC101927401;gene-MREG;gene-NOXO1-2;gene-PARD3B;gene-PIK3C2B;gene-RACGAP1;gene-SEPTIN5	ALOX15;ANXA9;ARHGAP32;DENND1B;GRB7;LDLRAP1;LOC101927401;MREG;NOXO1;PARD3B;PIK3C2B;RACGAP1;SEPTIN5
15	GO:0001525	BP	angiogenesis	15/ 721	379/ 33331	0.03957783641161	0.029879931364558	0.53578181276521	gene-COL18A1-2;gene-E2F8;gene-EPHB3;gene-FZD5;gene-GJA5;gene-HOXA-AS3;gene-HOXB3;gene-LINC01876;gene-OVOL2;gene-PIK3CG;gene-PRKD2;gene-SEMA3E;gene-SEMA4A;gene-TGFBR3;gene-THSD7A	COL18A1;E2F8;EPHB3;FZD5;GJA5;HOXA-AS3;HOXB3;LINC01876;OVOL2;PIK3CG;PRKD2;SEMA3E;SEMA4A;TGFBR3;THSD7A
10	GO:0050769	BP	positive regulation of neurogenesis	10/ 721	220/ 33331	0.045454545454545	0.030158243778028	0.53946921129203	gene-ASPM;gene-ELL3;gene-GJC2;gene-ITPKA;gene-L1CAM;gene-MYB;gene-NTN1;gene-PTPRZ1;gene-RGS14;gene-TP73	ASPM;ELL3;GJC2;ITPKA;L1CAM;MYB;NTN1;PTPRZ1;RGS14;TP73
10	GO:0051302	BP	regulation of cell division	10/ 721	220/ 33331	0.045454545454545	0.030158243778028	0.53946921129203	gene-ASPM;gene-E2F8;gene-EVI2B;gene-EVI2B-2;gene-KIF20A;gene-PLK1;gene-PTCH1;gene-RACGAP1;gene-SSTR5;gene-SUSD2	ASPM;E2F8;EVI2B;EVI2B-2;KIF20A;PLK1;PTCH1;RACGAP1;SSTR5;SUSD2
3	GO:0031690	MF	adrenergic receptor binding	3/ 721	25/ 33331	0.12	0.016270081590783	0.54510542861603	gene-AKAP5;gene-ARRB1;gene-SLC9A3R1	AKAP5;ARRB1;SLC9A3R1
3	GO:0047372	MF	acylglycerol lipase activity	3/ 721	25/ 33331	0.12	0.016270081590783	0.54510542861603	gene-ABHD15;gene-FAAH;gene-LIPE	ABHD15;FAAH;LIPE
6	GO:0016627	MF	oxidoreductase activity, acting on the CH-CH group of donors	6/ 721	94/ 33331	0.063829787234043	0.016432371834367	0.54666566581373	gene-ACOX2;gene-AKR1C3;gene-LBR;gene-PTGR3;gene-SDHAP2-4;gene-SDHAP4	ACOX2;AKR1C3;LBR;PTGR3;SDHAP2;SDHAP4
17	GO:0071407	BP	cellular response to organic cyclic compound	17/ 721	448/ 33331	0.037946428571429	0.030861577091377	0.54687707024729	gene-ABCB4;gene-AKR1C3;gene-CCNA2;gene-CDKN1B;gene-CEBPA;gene-EHMT2;gene-EZH2;gene-FECH;gene-FLOT1-8;gene-HCN3;gene-OSBPL7;gene-P2RY2;gene-PIK3CG;gene-PLA2G4F;gene-PTCH1;gene-SPP1;gene-SSTR5	ABCB4;AKR1C3;CCNA2;CDKN1B;CEBPA;EHMT2;EZH2;FECH;FLOT1;HCN3;OSBPL7;P2RY2;PIK3CG;PLA2G4F;PTCH1;SPP1;SSTR5
15	GO:0071897	BP	DNA biosynthetic process	15/ 721	384/ 33331	0.0390625	0.031052636896328	0.54687707024729	gene-CENPF;gene-DTL;gene-FRK;gene-LOC105378120;gene-LOC105379280;gene-LOC124901735;gene-LOC124905460;gene-LOC124905527;gene-LOC124905545;gene-LOC389831;gene-PIF1;gene-POLA1;gene-RTEL1;gene-SMPD3;gene-TREX1	CENPF;DTL;FRK;LOC105378120;LOC105379280;LOC124901735;LOC124905460;LOC124905527;LOC124905545;LOC389831;PIF1;POLA1;RTEL1;SMPD3;TREX1
4	GO:0046464	BP	acylglycerol catabolic process	4/ 721	55/ 33331	0.072727272727273	0.031073420557135	0.54687707024729	gene-DAGLA;gene-FAAH;gene-LIPE;gene-LIPH	DAGLA;FAAH;LIPE;LIPH
4	GO:0046461	BP	neutral lipid catabolic process	4/ 721	55/ 33331	0.072727272727273	0.031073420557135	0.54687707024729	gene-DAGLA;gene-FAAH;gene-LIPE;gene-LIPH	DAGLA;FAAH;LIPE;LIPH
4	GO:0046854	BP	phosphatidylinositol phosphate biosynthetic process	4/ 721	55/ 33331	0.072727272727273	0.031073420557135	0.54687707024729	gene-ITPKA;gene-ITPKB;gene-PIK3C2B;gene-PIK3CG	ITPKA;ITPKB;PIK3C2B;PIK3CG
2	GO:0090239	BP	regulation of histone H4 acetylation	2/ 721	13/ 33331	0.15384615384615	0.031124882087894	0.54687707024729	gene-ARRB1;gene-AUTS2	ARRB1;AUTS2
2	GO:0051304	BP	chromosome separation	2/ 721	13/ 33331	0.15384615384615	0.031124882087894	0.54687707024729	gene-ESPL1;gene-ESPL1-2	ESPL1;ESPL1-2
2	GO:0042481	BP	regulation of odontogenesis	2/ 721	13/ 33331	0.15384615384615	0.031124882087894	0.54687707024729	gene-RUNX2;gene-WNT10A	RUNX2;WNT10A
2	GO:1904776	BP	regulation of protein localization to cell cortex	2/ 721	13/ 33331	0.15384615384615	0.031124882087894	0.54687707024729	gene-PLK1;gene-SAPCD2	PLK1;SAPCD2
2	GO:0007405	BP	neuroblast proliferation	2/ 721	13/ 33331	0.15384615384615	0.031124882087894	0.54687707024729	gene-DAGLA;gene-RACGAP1	DAGLA;RACGAP1
2	GO:2001300	BP	lipoxin metabolic process	2/ 721	13/ 33331	0.15384615384615	0.031124882087894	0.54687707024729	gene-ALOX15;gene-HPGD	ALOX15;HPGD
2	GO:0022038	BP	corpus callosum development	2/ 721	13/ 33331	0.15384615384615	0.031124882087894	0.54687707024729	gene-EPHB3;gene-RTN4RL1	EPHB3;RTN4RL1
2	GO:0008300	BP	isoprenoid catabolic process	2/ 721	13/ 33331	0.15384615384615	0.031124882087894	0.54687707024729	gene-AKR1C3;gene-CYP2W1	AKR1C3;CYP2W1
2	GO:0006265	BP	DNA topological change	2/ 721	13/ 33331	0.15384615384615	0.031124882087894	0.54687707024729	gene-HMGB2;gene-TOP2A	HMGB2;TOP2A
2	GO:2000052	BP	positive regulation of non-canonical Wnt signaling pathway	2/ 721	13/ 33331	0.15384615384615	0.031124882087894	0.54687707024729	gene-LBX2;gene-LBX2-AS1	LBX2;LBX2-AS1
6	GO:0042476	BP	odontogenesis	6/ 721	109/ 33331	0.055045871559633	0.031299830272539	0.54793580477564	gene-AQP5;gene-EDAR;gene-RUNX2;gene-SMPD3;gene-WNT10A;gene-WNT6	AQP5;EDAR;RUNX2;SMPD3;WNT10A;WNT6
6	GO:0045667	BP	regulation of osteoblast differentiation	6/ 721	109/ 33331	0.055045871559633	0.031299830272539	0.54793580477564	gene-CEBPA;gene-CEBPB-AS1;gene-FFAR4;gene-HOXA2;gene-PTCH1;gene-RUNX2	CEBPA;CEBPB-AS1;FFAR4;HOXA2;PTCH1;RUNX2
3	GO:1904707	BP	positive regulation of vascular associated smooth muscle cell proliferation	3/ 721	32/ 33331	0.09375	0.031406571688831	0.54793580477564	gene-HPGD;gene-LDLRAP1;gene-MAP3K5	HPGD;LDLRAP1;MAP3K5
3	GO:0060412	BP	ventricular septum morphogenesis	3/ 721	32/ 33331	0.09375	0.031406571688831	0.54793580477564	gene-GJA5;gene-HEYL;gene-TGFBR3	GJA5;HEYL;TGFBR3
3	GO:1902742	BP	apoptotic process involved in development	3/ 721	32/ 33331	0.09375	0.031406571688831	0.54793580477564	gene-FZD5;gene-XKR5;gene-XKR5-2	FZD5;XKR5;XKR5-2
3	GO:0097421	BP	liver regeneration	3/ 721	32/ 33331	0.09375	0.031406571688831	0.54793580477564	gene-CEBPB-AS1;gene-EZH2;gene-HFE	CEBPB-AS1;EZH2;HFE
6	GO:0005080	MF	protein kinase C binding	6/ 721	96/ 33331	0.0625	0.01805351300536	0.55236363842766	gene-C10orf95-AS1;gene-CAVIN3;gene-LDB3;gene-LOC105378248;gene-PRKD2;gene-TOP2A	C10orf95-AS1;CAVIN3;LDB3;LOC105378248;PRKD2;TOP2A
43	GO:0008092	MF	cytoskeletal protein binding	43/ 721	1388/ 33331	0.030979827089337	0.018211219454748	0.55236363842766	gene-ANK1;gene-C10orf95-AS1;gene-CCDC187;gene-CENPE;gene-CENPF;gene-CGN;gene-CNTRL;gene-DLGAP5;gene-DNASE1;gene-EPS8L1-4;gene-FAM110C;gene-FRG1-4;gene-GAS2L3;gene-GTSE1;gene-KIF11;gene-KIF15;gene-KIF15-2;gene-KIF20A;gene-KIF2C;gene-KIFC1;gene-KLHL4;gene-LDB3;gene-LINC00431;gene-LOC101927401;gene-LOC105378248;gene-LOC124903459;gene-MAP1A;gene-MSRB1;gene-MSRB1-2;gene-MYLIP;gene-PLK1;gene-PPP1R9A;ge…	ANK1;C10orf95-AS1;CCDC187;CENPE;CENPF;CGN;CNTRL;DLGAP5;DNASE1;EPS8L1;FAM110C;FRG1;GAS2L3;GTSE1;KIF11;KIF15;KIF15-2;KIF20A;KIF2C;KIFC1;KLHL4;LDB3;LINC00431;LOC101927401;LOC105378248;LOC124903459;MAP1A;MSRB1;MSRB1-2;MYLIP;PLK1;PPP1R9A;PSRC1;RAB3D;RACGAP1;RGS14;SKA1;SLC8A1;SPAG5;SPTBN2;TLN2;TPX2;UTRN
2	GO:0097322	MF	7SK snRNA binding	2/ 721	10/ 33331	0.2	0.018740779707477	0.55236363842766	gene-HEXIM1;gene-HEXIM2	HEXIM1;HEXIM2
2	GO:0120250	MF	fatty acid omega-hydroxylase activity	2/ 721	10/ 33331	0.2	0.018740779707477	0.55236363842766	gene-CYP4F11;gene-CYP4F3	CYP4F11;CYP4F3
5	GO:0016712	MF	oxidoreductase activity, acting on paired donors, with incorporation or reduction of molecular oxygen, reduced flavin or flavoprotein as one donor, and incorporation of one atom of oxygen	5/ 721	72/ 33331	0.069444444444444	0.01991394325518	0.55236363842766	gene-CYP2W1;gene-CYP4B1;gene-CYP4F11;gene-CYP4F12;gene-CYP4F3	CYP2W1;CYP4B1;CYP4F11;CYP4F12;CYP4F3
5	GO:0016538	MF	cyclin-dependent protein serine/threonine kinase regulator activity	5/ 721	72/ 33331	0.069444444444444	0.01991394325518	0.55236363842766	gene-CCNA2;gene-CDKN1B;gene-CDKN2C;gene-HEXIM1;gene-HEXIM2	CCNA2;CDKN1B;CDKN2C;HEXIM1;HEXIM2
3	GO:0008301	MF	DNA binding, bending	3/ 721	27/ 33331	0.11111111111111	0.020044565604661	0.55236363842766	gene-HMGB2;gene-TOP2A;gene-TREX1	HMGB2;TOP2A;TREX1
8	GO:0005262	MF	calcium channel activity	8/ 721	156/ 33331	0.051282051282051	0.020597589348495	0.55236363842766	gene-ANXA9;gene-CACNA1I;gene-CACNG4;gene-CACNG8;gene-ORAI3;gene-PKD1-AS1;gene-PKD1L2-2;gene-TMEM37	ANXA9;CACNA1I;CACNG4;CACNG8;ORAI3;PKD1-AS1;PKD1L2;TMEM37
4	GO:0070330	MF	aromatase activity	4/ 721	49/ 33331	0.081632653061224	0.02134084605791	0.55236363842766	gene-CYP4B1;gene-CYP4F11;gene-CYP4F12;gene-CYP4F3	CYP4B1;CYP4F11;CYP4F12;CYP4F3
1	GO:0047016	MF	cholest-5-ene-3-beta,7-alpha-diol 3-beta-dehydrogenase activity	1/ 721	1/ 33331	1	0.021631514205994	0.55236363842766	gene-HSD3B7	HSD3B7
1	GO:0102258	MF	1,3-diacylglycerol acylhydrolase activity	1/ 721	1/ 33331	1	0.021631514205994	0.55236363842766	gene-LIPE	LIPE
1	GO:0044596	MF	3-demethylubiquinol-10 3-O-methyltransferase activity	1/ 721	1/ 33331	1	0.021631514205994	0.55236363842766	gene-COQ3	COQ3
1	GO:0050683	MF	AF-1 domain binding	1/ 721	1/ 33331	1	0.021631514205994	0.55236363842766	gene-HEYL	HEYL
1	GO:0010420	MF	3,4-dihydroxy-5-polyprenylbenzoic acid O-methyltransferase activity	1/ 721	1/ 33331	1	0.021631514205994	0.55236363842766	gene-COQ3	COQ3
1	GO:0004496	MF	mevalonate kinase activity	1/ 721	1/ 33331	1	0.021631514205994	0.55236363842766	gene-MVK	MVK
1	GO:0070123	MF	transforming growth factor beta receptor activity, type III	1/ 721	1/ 33331	1	0.021631514205994	0.55236363842766	gene-TGFBR3	TGFBR3
1	GO:0033791	MF	3alpha,7alpha,12alpha-trihydroxy-5beta-cholestanoyl-CoA 24-hydroxylase activity	1/ 721	1/ 33331	1	0.021631514205994	0.55236363842766	gene-ACOX2	ACOX2
1	GO:0044717	MF	8-hydroxy-dADP phosphatase activity	1/ 721	1/ 33331	1	0.021631514205994	0.55236363842766	gene-NUDT18	NUDT18
1	GO:0009013	MF	succinate-semialdehyde dehydrogenase [NAD(P)+] activity	1/ 721	1/ 33331	1	0.021631514205994	0.55236363842766	gene-ALDH5A1	ALDH5A1
1	GO:0004777	MF	succinate-semialdehyde dehydrogenase (NAD+) activity	1/ 721	1/ 33331	1	0.021631514205994	0.55236363842766	gene-ALDH5A1	ALDH5A1
1	GO:0008812	MF	choline dehydrogenase activity	1/ 721	1/ 33331	1	0.021631514205994	0.55236363842766	gene-CHDH	CHDH
1	GO:0061542	MF	3-demethylubiquinol-n 3-O-methyltransferase activity	1/ 721	1/ 33331	1	0.021631514205994	0.55236363842766	gene-COQ3	COQ3
1	GO:0102259	MF	1,2-diacylglycerol acylhydrolase activity	1/ 721	1/ 33331	1	0.021631514205994	0.55236363842766	gene-LIPE	LIPE
1	GO:0000170	MF	sphingosine hydroxylase activity	1/ 721	1/ 33331	1	0.021631514205994	0.55236363842766	gene-DEGS2	DEGS2
1	GO:0044595	MF	decaprenyldihydroxybenzoate methyltransferase activity	1/ 721	1/ 33331	1	0.021631514205994	0.55236363842766	gene-COQ3	COQ3
1	GO:0047934	MF	glucose 1-dehydrogenase (NAD+) activity	1/ 721	1/ 33331	1	0.021631514205994	0.55236363842766	gene-H6PD	H6PD
1	GO:0033678	MF	5'-3' DNA/RNA helicase activity	1/ 721	1/ 33331	1	0.021631514205994	0.55236363842766	gene-PIF1	PIF1
1	GO:0086079	MF	gap junction channel activity involved in Purkinje myocyte-ventricular cardiac muscle cell electrical coupling	1/ 721	1/ 33331	1	0.021631514205994	0.55236363842766	gene-GJA5	GJA5
1	GO:0008482	MF	sulfite oxidase activity	1/ 721	1/ 33331	1	0.021631514205994	0.55236363842766	gene-SUOX	SUOX
1	GO:0003830	MF	beta-1,4-mannosylglycoprotein 4-beta-N-acetylglucosaminyltransferase activity	1/ 721	1/ 33331	1	0.021631514205994	0.55236363842766	gene-MGAT3	MGAT3
1	GO:0046812	MF	host cell surface binding	1/ 721	1/ 33331	1	0.021631514205994	0.55236363842766	gene-INHBB	INHBB
1	GO:0004344	MF	glucose dehydrogenase activity	1/ 721	1/ 33331	1	0.021631514205994	0.55236363842766	gene-H6PD	H6PD
1	GO:0061751	MF	neutral sphingomyelin phosphodiesterase activity	1/ 721	1/ 33331	1	0.021631514205994	0.55236363842766	gene-SMPD3	SMPD3
1	GO:0046789	MF	host cell surface receptor binding	1/ 721	1/ 33331	1	0.021631514205994	0.55236363842766	gene-INHBB	INHBB
1	GO:0047936	MF	glucose 1-dehydrogenase [NAD(P)] activity	1/ 721	1/ 33331	1	0.021631514205994	0.55236363842766	gene-H6PD	H6PD
1	GO:0086076	MF	gap junction channel activity involved in atrial cardiac muscle cell-AV node cell electrical coupling	1/ 721	1/ 33331	1	0.021631514205994	0.55236363842766	gene-GJA5	GJA5
1	GO:0086078	MF	gap junction channel activity involved in bundle of His cell-Purkinje myocyte electrical coupling	1/ 721	1/ 33331	1	0.021631514205994	0.55236363842766	gene-GJA5	GJA5
1	GO:0004306	MF	ethanolamine-phosphate cytidylyltransferase activity	1/ 721	1/ 33331	1	0.021631514205994	0.55236363842766	gene-PCYT2	PCYT2
1	GO:0047935	MF	glucose 1-dehydrogenase (NADP+) activity	1/ 721	1/ 33331	1	0.021631514205994	0.55236363842766	gene-H6PD	H6PD
1	GO:0004856	MF	xylulokinase activity	1/ 721	1/ 33331	1	0.021631514205994	0.55236363842766	gene-XYLB	XYLB
1	GO:0004395	MF	hexaprenyldihydroxybenzoate methyltransferase activity	1/ 721	1/ 33331	1	0.021631514205994	0.55236363842766	gene-COQ3	COQ3
1	GO:0051751	MF	alpha-1,4-mannosyltransferase activity	1/ 721	1/ 33331	1	0.021631514205994	0.55236363842766	gene-PIGM	PIGM
1	GO:0008689	MF	3-demethylubiquinone-9 3-O-methyltransferase activity	1/ 721	1/ 33331	1	0.021631514205994	0.55236363842766	gene-COQ3	COQ3
3	GO:0046875	MF	ephrin receptor binding	3/ 721	28/ 33331	0.10714285714286	0.022096910597795	0.55558108772188	gene-EFNA2;gene-EFNA3;gene-PIK3CG	EFNA2;EFNA3;PIK3CG
2	GO:0004383	MF	guanylate cyclase activity	2/ 721	11/ 33331	0.18181818181818	0.022580772405292	0.55558108772188	gene-GUCY1B2;gene-NPR2	GUCY1B2;NPR2
2	GO:0071723	MF	lipopeptide binding	2/ 721	11/ 33331	0.18181818181818	0.022580772405292	0.55558108772188	gene-TLR1;gene-TLR6	TLR1;TLR6
2	GO:0004758	MF	serine C-palmitoyltransferase activity	2/ 721	11/ 33331	0.18181818181818	0.022580772405292	0.55558108772188	gene-SPTLC3;gene-SPTSSB	SPTLC3;SPTSSB
2	GO:0015168	MF	glycerol transmembrane transporter activity	2/ 721	11/ 33331	0.18181818181818	0.022580772405292	0.55558108772188	gene-AQP2;gene-AQP5-AS1	AQP2;AQP5-AS1
2	GO:0016454	MF	C-palmitoyltransferase activity	2/ 721	11/ 33331	0.18181818181818	0.022580772405292	0.55558108772188	gene-SPTLC3;gene-SPTSSB	SPTLC3;SPTSSB
2	GO:0035612	MF	AP-2 adaptor complex binding	2/ 721	11/ 33331	0.18181818181818	0.022580772405292	0.55558108772188	gene-ARRB1;gene-LDLRAP1	ARRB1;LDLRAP1
7	GO:0035023	BP	regulation of Rho protein signal transduction	7/ 721	139/ 33331	0.050359712230216	0.031892847315378	0.55576655409791	gene-ARRB1;gene-EPS8L1-4;gene-FLOT1-8;gene-GPR20;gene-GPR20-2;gene-GPR20-3;gene-KANK2	ARRB1;EPS8L1;FLOT1;GPR20;GPR20-2;GPR20-3;KANK2
22	GO:0005096	MF	GTPase activator activity	22/ 721	608/ 33331	0.036184210526316	0.022713001490194	0.5559389587548	gene-ABR;gene-ABR-3;gene-AGFG2;gene-ARHGAP32;gene-ARHGEF39;gene-ARRB1;gene-CHN2;gene-DENND1B;gene-DENND2A;gene-DENND2B;gene-GRTP1;gene-KNDC1;gene-LOC101927401;gene-LOC124903450-3;gene-NGEF;gene-OBSCN-AS1;gene-PRR15-DT;gene-RACGAP1;gene-RASAL1;gene-RGS14;gene-RGS3;gene-TBC1D9	ABR;ABR-3;AGFG2;ARHGAP32;ARHGEF39;ARRB1;CHN2;DENND1B;DENND2A;DENND2B;GRTP1;KNDC1;LOC101927401;LOC124903450;NGEF;OBSCN-AS1;PRR15-DT;RACGAP1;RASAL1;RGS14;RGS3;TBC1D9
26	GO:0050839	MF	cell adhesion molecule binding	26/ 721	765/ 33331	0.033986928104575	0.023007544948881	0.55961014718107	gene-ARVCF;gene-C10orf95-AS1;gene-CD177;gene-CGN;gene-DSCAML1;gene-EPS8L1-4;gene-EVPL;gene-H1-10;gene-HSPA1A-2;gene-HSPA1A-4;gene-HSPA1A-5;gene-HSPA1B-2;gene-HSPA1B-4;gene-HSPA1B-5;gene-IDH1;gene-ITGA10;gene-LGALS8;gene-LOC101927401;gene-LOC105378248;gene-NOTCH3;gene-PPL;gene-PTPRZ1;gene-SPP1;gene-TMPO;gene-TMPO-AS1;gene-UTRN	ARVCF;C10orf95-AS1;CD177;CGN;DSCAML1;EPS8L1;EVPL;H1-10;HSPA1A;HSPA1A;HSPA1A;HSPA1B;HSPA1B;HSPA1B;IDH1;ITGA10;LGALS8;LOC101927401;LOC105378248;NOTCH3;PPL;PTPRZ1;SPP1;TMPO;TMPO-AS1;UTRN
14	GO:0016791	MF	phosphatase activity	14/ 721	344/ 33331	0.040697674418605	0.02309991081717	0.55961014718107	gene-ACP6;gene-ALPG;gene-ALPP;gene-CDC25C;gene-CTDSP1;gene-CTDSP2;gene-CTDSPL;gene-DUSP5P1-2;gene-FBP1;gene-LOC102724525;gene-LOC124905458;gene-LOC124905536;gene-PTPRZ1;gene-TNS2	ACP6;ALPG;ALPP;CDC25C;CTDSP1;CTDSP2;CTDSPL;DUSP5P1;FBP1;LOC102724525;LOC124905458;LOC124905536;PTPRZ1;TNS2
8	GO:2000377	BP	regulation of reactive oxygen species metabolic process	8/ 721	170/ 33331	0.047058823529412	0.032174318990829	0.56001420170791	gene-AKR1C3;gene-CD177;gene-NOXA1;gene-NOXO1-2;gene-RIPK3;gene-RIPK3-2;gene-SIRT3;gene-TLR6	AKR1C3;CD177;NOXA1;NOXO1;RIPK3;RIPK3-2;SIRT3;TLR6
4	GO:0032589	CC	neuron projection membrane	4/ 721	51/ 33331	0.07843137254902	0.024341580693427	0.56044290006191	gene-ADORA1;gene-AKAP5;gene-ANK1;gene-DAGLA	ADORA1;AKAP5;ANK1;DAGLA
[truncated: 324 more rows]
