# Supplementary material for: Transcriptomic and Metabolomic Profiling Reveals the Antiproliferative Mechanism of Goose Serum and Plasma in SW1990 Cells
Source: Biology (Basel). 2026 May 15;15(10):788. doi: 10.3390/biology15100788 (PMC13203157; doi:10.3390/biology15100788)
Supplement: Supplementary file 1 [file biology-15-00788-s001.zip › biology-4276550-supplementary/Table S12 GO enrichment analysis of up DEGs between goose plasma and serum groups.csv]

Number	GO ID	Term Type	Description	Ratio_in_study	Ratio_in_pop	Rich factor	Pvalue	Padjust	Gene_ids	Gene_names
29	GO:2000026	BP	regulation of multicellular organismal development	29/ 150	1541/ 33331	0.018818948734588	5.2681270166358E-11	7.8215881815992E-7	gene-ADM2;gene-AMIGO2;gene-BMPR1B;gene-ETV5;gene-EVI2B;gene-EVI2B-2;gene-FGF13;gene-FLRT2;gene-FST;gene-GJC2;gene-HES2;gene-HEY1;gene-HSPA1A-3;gene-HSPA1B-4;gene-KLF13;gene-KLF13-2;gene-KLF13-3;gene-L1CAM;gene-MYB;gene-NF1-2;gene-OVOL2;gene-PCK1;gene-PIM1;gene-PTCH1;gene-PTPRZ1;gene-RGS4;gene-SLITRK6;gene-SPRED2;gene-TGFBR3	ADM2;AMIGO2;BMPR1B;ETV5;EVI2B;EVI2B-2;FGF13;FLRT2;FST;GJC2;HES2;HEY1;HSPA1A;HSPA1B;KLF13;KLF13-2;KLF13-3;L1CAM;MYB;NF1;OVOL2;PCK1;PIM1;PTCH1;PTPRZ1;RGS4;SLITRK6;SPRED2;TGFBR3
39	GO:0050793	BP	regulation of developmental process	39/ 150	2979/ 33331	0.013091641490433	7.411038908202E-10	5.5015847335037E-6	gene-ADM2;gene-AMIGO2;gene-ARG2;gene-ARPIN;gene-BMPR1B;gene-ETV5;gene-EVI2B;gene-EVI2B-2;gene-FGF13;gene-FLOT1-2;gene-FLRT2;gene-FST;gene-GJC2;gene-HES2;gene-HEY1;gene-HSPA1A-3;gene-HSPA1B-4;gene-KLF13;gene-KLF13-2;gene-KLF13-3;gene-L1CAM;gene-LOC105378248;gene-MYB;gene-NF1-2;gene-OVOL2;gene-PARVB;gene-PCK1;gene-PIM1;gene-PTCH1;gene-PTPRZ1;gene-RGS4;gene-RHOU;gene-SLITRK6;gene-SPRED2;gene-SULT1E1…	ADM2;AMIGO2;ARG2;ARPIN;BMPR1B;ETV5;EVI2B;EVI2B-2;FGF13;FLOT1;FLRT2;FST;GJC2;HES2;HEY1;HSPA1A;HSPA1B;KLF13;KLF13-2;KLF13-3;L1CAM;LOC105378248;MYB;NF1;OVOL2;PARVB;PCK1;PIM1;PTCH1;PTPRZ1;RGS4;RHOU;SLITRK6;SPRED2;SULT1E1;SYNE3;TGFBR3;TRIB3;ZKSCAN3
26	GO:0000981	MF	DNA-binding transcription factor activity, RNA polymerase II-specific	26/ 150	1647/ 33331	0.01578627808136	2.2619094867801E-8	0.0001068526041554	gene-CREBRF;gene-DACH1;gene-ETV5;gene-FLI1;gene-HBP1;gene-HES2;gene-HEY1;gene-HOXB9;gene-HOXC4;gene-KLF11;gene-KLF12;gene-KLF13;gene-KLF13-2;gene-KLF13-3;gene-MYB;gene-NR2F1;gene-NR5A2;gene-ONECUT3;gene-OVOL2;gene-PAX6;gene-TSHZ1;gene-ZKSCAN3;gene-ZNF395;gene-ZNF580;gene-ZNF660-ZNF197;gene-ZNF8	CREBRF;DACH1;ETV5;FLI1;HBP1;HES2;HEY1;HOXB9;HOXC4;KLF11;KLF12;KLF13;KLF13-2;KLF13-3;MYB;NR2F1;NR5A2;ONECUT3;OVOL2;PAX6;TSHZ1;ZKSCAN3;ZNF395;ZNF580;ZNF660-ZNF197;ZNF8
26	GO:0003700	MF	DNA-binding transcription factor activity	26/ 150	1732/ 33331	0.015011547344111	6.1547146657174E-8	0.0001453743604042	gene-CREBRF;gene-DACH1;gene-ETV5;gene-FLI1;gene-HBP1;gene-HES2;gene-HEY1;gene-HOXB9;gene-HOXC4;gene-KLF11;gene-KLF12;gene-KLF13;gene-KLF13-2;gene-KLF13-3;gene-MYB;gene-NR2F1;gene-NR5A2;gene-ONECUT3;gene-OVOL2;gene-PAX6;gene-TSHZ1;gene-ZKSCAN3;gene-ZNF395;gene-ZNF580;gene-ZNF660-ZNF197;gene-ZNF8	CREBRF;DACH1;ETV5;FLI1;HBP1;HES2;HEY1;HOXB9;HOXC4;KLF11;KLF12;KLF13;KLF13-2;KLF13-3;MYB;NR2F1;NR5A2;ONECUT3;OVOL2;PAX6;TSHZ1;ZKSCAN3;ZNF395;ZNF580;ZNF660-ZNF197;ZNF8
30	GO:0140110	MF	transcription regulator activity	30/ 150	2364/ 33331	0.012690355329949	2.0462636514449E-7	0.0003222183163141	gene-CREBRF;gene-DACH1;gene-ETV5;gene-FLI1;gene-HBP1;gene-HES2;gene-HEY1;gene-HOXB9;gene-HOXC4;gene-JMY;gene-KLF11;gene-KLF12;gene-KLF13;gene-KLF13-2;gene-KLF13-3;gene-LOC124903287;gene-MAML2;gene-MYB;gene-NR2F1;gene-NR5A2;gene-ONECUT3;gene-OVOL2;gene-PAX6;gene-TRIB3;gene-TSHZ1;gene-ZKSCAN3;gene-ZNF395;gene-ZNF580;gene-ZNF660-ZNF197;gene-ZNF8	CREBRF;DACH1;ETV5;FLI1;HBP1;HES2;HEY1;HOXB9;HOXC4;JMY;KLF11;KLF12;KLF13;KLF13-2;KLF13-3;LOC124903287;MAML2;MYB;NR2F1;NR5A2;ONECUT3;OVOL2;PAX6;TRIB3;TSHZ1;ZKSCAN3;ZNF395;ZNF580;ZNF660-ZNF197;ZNF8
24	GO:0000977	MF	RNA polymerase II transcription regulatory region sequence-specific DNA binding	24/ 150	1661/ 33331	0.014449127031908	4.2344627663557E-7	0.0005000900527066	gene-CREBRF;gene-DACH1;gene-EHMT2;gene-ETV5;gene-FLI1;gene-HBP1;gene-HES2;gene-HEY1;gene-HOXB9;gene-KLF11;gene-KLF12;gene-KLF13;gene-KLF13-2;gene-KLF13-3;gene-MYB;gene-NR2F1;gene-NR5A2;gene-ONECUT3;gene-OVOL2;gene-ZKSCAN3;gene-ZNF395;gene-ZNF580;gene-ZNF660-ZNF197;gene-ZNF8	CREBRF;DACH1;EHMT2;ETV5;FLI1;HBP1;HES2;HEY1;HOXB9;KLF11;KLF12;KLF13;KLF13-2;KLF13-3;MYB;NR2F1;NR5A2;ONECUT3;OVOL2;ZKSCAN3;ZNF395;ZNF580;ZNF660-ZNF197;ZNF8
106	GO:0050789	BP	regulation of biological process	106/ 150	16317/ 33331	0.0064962922105779	1.0357874162503E-7	0.0005126111923022	gene-ADM2;gene-AMIGO2;gene-ANPEP;gene-APH1B;gene-ARG2;gene-ARPIN;gene-BCL7A;gene-BMPR1B;gene-CACNG8;gene-CCDC68;gene-CREBRF;gene-CXXC5;gene-DACH1;gene-DNPH1;gene-EEF1A1P9;gene-EHMT2;gene-ESM1;gene-ETV5;gene-EVI2B;gene-EVI2B-2;gene-FGF13;gene-FLI1;gene-FLOT1-2;gene-FLRT2;gene-FST;gene-GAREM1;gene-GATAD2B;gene-GJC2;gene-HBP1;gene-HES2;gene-HEY1;gene-HLA-DOB;gene-HOXB9;gene-HSPA1A-3;gene-HSPA1B-4;ge…	ADM2;AMIGO2;ANPEP;APH1B;ARG2;ARPIN;BCL7A;BMPR1B;CACNG8;CCDC68;CREBRF;CXXC5;DACH1;DNPH1;EEF1A1P9;EHMT2;ESM1;ETV5;EVI2B;EVI2B-2;FGF13;FLI1;FLOT1;FLRT2;FST;GAREM1;GATAD2B;GJC2;HBP1;HES2;HEY1;HLA-DOB;HOXB9;HSPA1A;HSPA1B;IFIT1;IFNE;IL20RA;JMY;KIF13A;KLF11;KLF12;KLF13;KLF13-2;KLF13-3;KLHL24;L1CAM;LOC105378248;LOC112268272;LOC124903287;LOC124904223;LOC143666;LPAR5;LURAP1L;MAML2;MEX3B;MT1A;MT1F;MT1X;MT2A…
23	GO:0051094	BP	positive regulation of developmental process	23/ 150	1461/ 33331	0.01574264202601	1.7091932814494E-7	0.000546685493059	gene-ADM2;gene-AMIGO2;gene-ARG2;gene-BMPR1B;gene-ETV5;gene-EVI2B;gene-EVI2B-2;gene-FLOT1-2;gene-FLRT2;gene-FST;gene-GJC2;gene-HSPA1A-3;gene-HSPA1B-4;gene-L1CAM;gene-MYB;gene-OVOL2;gene-PCK1;gene-PIM1;gene-PTCH1;gene-PTPRZ1;gene-SLITRK6;gene-SULT1E1;gene-TGFBR3	ADM2;AMIGO2;ARG2;BMPR1B;ETV5;EVI2B;EVI2B-2;FLOT1;FLRT2;FST;GJC2;HSPA1A;HSPA1B;L1CAM;MYB;OVOL2;PCK1;PIM1;PTCH1;PTPRZ1;SLITRK6;SULT1E1;TGFBR3
26	GO:0045595	BP	regulation of cell differentiation	26/ 150	1839/ 33331	0.014138118542686	1.9822157479433E-7	0.000546685493059	gene-BMPR1B;gene-ETV5;gene-EVI2B;gene-EVI2B-2;gene-FGF13;gene-FST;gene-GJC2;gene-HES2;gene-HEY1;gene-HSPA1A-3;gene-HSPA1B-4;gene-KLF13;gene-KLF13-2;gene-KLF13-3;gene-L1CAM;gene-MYB;gene-NF1-2;gene-OVOL2;gene-PCK1;gene-PIM1;gene-PTCH1;gene-PTPRZ1;gene-RGS4;gene-SPRED2;gene-SULT1E1;gene-TRIB3	BMPR1B;ETV5;EVI2B;EVI2B-2;FGF13;FST;GJC2;HES2;HEY1;HSPA1A;HSPA1B;KLF13;KLF13-2;KLF13-3;L1CAM;MYB;NF1;OVOL2;PCK1;PIM1;PTCH1;PTPRZ1;RGS4;SPRED2;SULT1E1;TRIB3
34	GO:0006357	BP	regulation of transcription by RNA polymerase II	34/ 150	2957/ 33331	0.011498140006764	2.7542480719602E-7	0.000546685493059	gene-BMPR1B;gene-CREBRF;gene-CXXC5;gene-EHMT2;gene-ETV5;gene-FLI1;gene-FST;gene-GATAD2B;gene-HBP1;gene-HES2;gene-HEY1;gene-HOXB9;gene-JMY;gene-KLF11;gene-KLF12;gene-KLF13;gene-KLF13-2;gene-KLF13-3;gene-LOC124903287;gene-MAML2;gene-MYB;gene-NR2F1;gene-NR5A2;gene-ONECUT3;gene-OVOL2;gene-PCK1;gene-PTCH1;gene-TRIB3;gene-TSHZ1;gene-ZKSCAN3;gene-ZNF395;gene-ZNF580;gene-ZNF660-ZNF197;gene-ZNF8	BMPR1B;CREBRF;CXXC5;EHMT2;ETV5;FLI1;FST;GATAD2B;HBP1;HES2;HEY1;HOXB9;JMY;KLF11;KLF12;KLF13;KLF13-2;KLF13-3;LOC124903287;MAML2;MYB;NR2F1;NR5A2;ONECUT3;OVOL2;PCK1;PTCH1;TRIB3;TSHZ1;ZKSCAN3;ZNF395;ZNF580;ZNF660-ZNF197;ZNF8
108	GO:0065007	BP	biological regulation	108/ 150	17128/ 33331	0.0063054647361046	2.8469222797292E-7	0.000546685493059	gene-ADM2;gene-AMIGO2;gene-ANPEP;gene-APH1B;gene-ARG2;gene-ARPIN;gene-BCL7A;gene-BMPR1B;gene-CACNG8;gene-CCDC68;gene-CREBRF;gene-CXXC5;gene-DACH1;gene-DNPH1;gene-EEF1A1P9;gene-EHMT2;gene-ESM1;gene-ETV5;gene-EVI2B;gene-EVI2B-2;gene-FGF13;gene-FLI1;gene-FLOT1-2;gene-FLRT2;gene-FST;gene-GAREM1;gene-GATAD2B;gene-GJC2;gene-HBP1;gene-HES2;gene-HEY1;gene-HLA-DOB;gene-HOXB9;gene-HSPA1A-3;gene-HSPA1B-4;ge…	ADM2;AMIGO2;ANPEP;APH1B;ARG2;ARPIN;BCL7A;BMPR1B;CACNG8;CCDC68;CREBRF;CXXC5;DACH1;DNPH1;EEF1A1P9;EHMT2;ESM1;ETV5;EVI2B;EVI2B-2;FGF13;FLI1;FLOT1;FLRT2;FST;GAREM1;GATAD2B;GJC2;HBP1;HES2;HEY1;HLA-DOB;HOXB9;HSPA1A;HSPA1B;IFIT1;IFNE;IL20RA;JMY;KIF13A;KLF11;KLF12;KLF13;KLF13-2;KLF13-3;KLHL24;L1CAM;LOC105378248;LOC112268272;LOC124903287;LOC124904223;LOC143666;LPAR5;LURAP1L;MAML2;MEX3B;MT1A;MT1F;MT1X;MT2A…
50	GO:0009889	BP	regulation of biosynthetic process	50/ 150	5496/ 33331	0.0090975254730713	3.8991340765999E-7	0.000546685493059	gene-ARG2;gene-BCL7A;gene-BMPR1B;gene-CREBRF;gene-CXXC5;gene-DACH1;gene-EHMT2;gene-ETV5;gene-FLI1;gene-FLOT1-2;gene-FST;gene-GATAD2B;gene-HBP1;gene-HES2;gene-HEY1;gene-HOXB9;gene-HSPA1A-3;gene-HSPA1B-4;gene-JMY;gene-KLF11;gene-KLF12;gene-KLF13;gene-KLF13-2;gene-KLF13-3;gene-LOC124903287;gene-LOC124904223;gene-LPAR5;gene-MAML2;gene-MYB;gene-NEK7;gene-NR2F1;gene-NR5A2;gene-ONECUT3;gene-OVOL2;gene-P…	ARG2;BCL7A;BMPR1B;CREBRF;CXXC5;DACH1;EHMT2;ETV5;FLI1;FLOT1;FST;GATAD2B;HBP1;HES2;HEY1;HOXB9;HSPA1A;HSPA1B;JMY;KLF11;KLF12;KLF13;KLF13-2;KLF13-3;LOC124903287;LOC124904223;LPAR5;MAML2;MYB;NEK7;NR2F1;NR5A2;ONECUT3;OVOL2;PCK1;PIM1;PPP1R3G;PTCH1;SLC6A9;SLC7A11;TRIB3;TRIM40;TSHZ1;VIM;ZKSCAN3;ZNF321P;ZNF395;ZNF580;ZNF660-ZNF197;ZNF8
48	GO:2000112	BP	regulation of cellular macromolecule biosynthetic process	48/ 150	5176/ 33331	0.009273570324575	3.9514842648033E-7	0.000546685493059	gene-BCL7A;gene-BMPR1B;gene-CREBRF;gene-CXXC5;gene-DACH1;gene-EHMT2;gene-ETV5;gene-FLI1;gene-FLOT1-2;gene-FST;gene-GATAD2B;gene-HBP1;gene-HES2;gene-HEY1;gene-HOXB9;gene-HSPA1A-3;gene-HSPA1B-4;gene-JMY;gene-KLF11;gene-KLF12;gene-KLF13;gene-KLF13-2;gene-KLF13-3;gene-LOC124903287;gene-LOC124904223;gene-LPAR5;gene-MAML2;gene-MYB;gene-NEK7;gene-NR2F1;gene-NR5A2;gene-ONECUT3;gene-OVOL2;gene-PCK1;gene-P…	BCL7A;BMPR1B;CREBRF;CXXC5;DACH1;EHMT2;ETV5;FLI1;FLOT1;FST;GATAD2B;HBP1;HES2;HEY1;HOXB9;HSPA1A;HSPA1B;JMY;KLF11;KLF12;KLF13;KLF13-2;KLF13-3;LOC124903287;LOC124904223;LPAR5;MAML2;MYB;NEK7;NR2F1;NR5A2;ONECUT3;OVOL2;PCK1;PIM1;PPP1R3G;PTCH1;SLC6A9;TRIB3;TRIM40;TSHZ1;VIM;ZKSCAN3;ZNF321P;ZNF395;ZNF580;ZNF660-ZNF197;ZNF8
44	GO:0006355	BP	regulation of transcription, DNA-templated	44/ 150	4504/ 33331	0.0097690941385435	4.2054707735645E-7	0.000546685493059	gene-BCL7A;gene-BMPR1B;gene-CREBRF;gene-CXXC5;gene-DACH1;gene-EHMT2;gene-ETV5;gene-FLI1;gene-FLOT1-2;gene-FST;gene-GATAD2B;gene-HBP1;gene-HES2;gene-HEY1;gene-HOXB9;gene-HSPA1A-3;gene-HSPA1B-4;gene-JMY;gene-KLF11;gene-KLF12;gene-KLF13;gene-KLF13-2;gene-KLF13-3;gene-LOC124903287;gene-LOC124904223;gene-LPAR5;gene-MAML2;gene-MYB;gene-NR2F1;gene-NR5A2;gene-ONECUT3;gene-OVOL2;gene-PCK1;gene-PIM1;gene-P…	BCL7A;BMPR1B;CREBRF;CXXC5;DACH1;EHMT2;ETV5;FLI1;FLOT1;FST;GATAD2B;HBP1;HES2;HEY1;HOXB9;HSPA1A;HSPA1B;JMY;KLF11;KLF12;KLF13;KLF13-2;KLF13-3;LOC124903287;LOC124904223;LPAR5;MAML2;MYB;NR2F1;NR5A2;ONECUT3;OVOL2;PCK1;PIM1;PTCH1;TRIB3;TRIM40;TSHZ1;ZKSCAN3;ZNF321P;ZNF395;ZNF580;ZNF660-ZNF197;ZNF8
44	GO:1903506	BP	regulation of nucleic acid-templated transcription	44/ 150	4513/ 33331	0.0097496122313317	4.350375795964E-7	0.000546685493059	gene-BCL7A;gene-BMPR1B;gene-CREBRF;gene-CXXC5;gene-DACH1;gene-EHMT2;gene-ETV5;gene-FLI1;gene-FLOT1-2;gene-FST;gene-GATAD2B;gene-HBP1;gene-HES2;gene-HEY1;gene-HOXB9;gene-HSPA1A-3;gene-HSPA1B-4;gene-JMY;gene-KLF11;gene-KLF12;gene-KLF13;gene-KLF13-2;gene-KLF13-3;gene-LOC124903287;gene-LOC124904223;gene-LPAR5;gene-MAML2;gene-MYB;gene-NR2F1;gene-NR5A2;gene-ONECUT3;gene-OVOL2;gene-PCK1;gene-PIM1;gene-P…	BCL7A;BMPR1B;CREBRF;CXXC5;DACH1;EHMT2;ETV5;FLI1;FLOT1;FST;GATAD2B;HBP1;HES2;HEY1;HOXB9;HSPA1A;HSPA1B;JMY;KLF11;KLF12;KLF13;KLF13-2;KLF13-3;LOC124903287;LOC124904223;LPAR5;MAML2;MYB;NR2F1;NR5A2;ONECUT3;OVOL2;PCK1;PIM1;PTCH1;TRIB3;TRIM40;TSHZ1;ZKSCAN3;ZNF321P;ZNF395;ZNF580;ZNF660-ZNF197;ZNF8
44	GO:2001141	BP	regulation of RNA biosynthetic process	44/ 150	4517/ 33331	0.0097409785255701	4.4185531869795E-7	0.000546685493059	gene-BCL7A;gene-BMPR1B;gene-CREBRF;gene-CXXC5;gene-DACH1;gene-EHMT2;gene-ETV5;gene-FLI1;gene-FLOT1-2;gene-FST;gene-GATAD2B;gene-HBP1;gene-HES2;gene-HEY1;gene-HOXB9;gene-HSPA1A-3;gene-HSPA1B-4;gene-JMY;gene-KLF11;gene-KLF12;gene-KLF13;gene-KLF13-2;gene-KLF13-3;gene-LOC124903287;gene-LOC124904223;gene-LPAR5;gene-MAML2;gene-MYB;gene-NR2F1;gene-NR5A2;gene-ONECUT3;gene-OVOL2;gene-PCK1;gene-PIM1;gene-P…	BCL7A;BMPR1B;CREBRF;CXXC5;DACH1;EHMT2;ETV5;FLI1;FLOT1;FST;GATAD2B;HBP1;HES2;HEY1;HOXB9;HSPA1A;HSPA1B;JMY;KLF11;KLF12;KLF13;KLF13-2;KLF13-3;LOC124903287;LOC124904223;LPAR5;MAML2;MYB;NR2F1;NR5A2;ONECUT3;OVOL2;PCK1;PIM1;PTCH1;TRIB3;TRIM40;TSHZ1;ZKSCAN3;ZNF321P;ZNF395;ZNF580;ZNF660-ZNF197;ZNF8
4	GO:0010273	BP	detoxification of copper ion	4/ 150	15/ 33331	0.26666666666667	5.1750225293583E-7	0.0005910273807183	gene-MT1A;gene-MT1F;gene-MT1X;gene-MT2A	MT1A;MT1F;MT1X;MT2A
46	GO:0051252	BP	regulation of RNA metabolic process	46/ 150	4888/ 33331	0.0094108019639935	6.0145750388487E-7	0.0006192015516762	gene-BCL7A;gene-BMPR1B;gene-CREBRF;gene-CXXC5;gene-DACH1;gene-EHMT2;gene-ETV5;gene-FLI1;gene-FLOT1-2;gene-FST;gene-GATAD2B;gene-HBP1;gene-HES2;gene-HEY1;gene-HOXB9;gene-HSPA1A-3;gene-HSPA1B-4;gene-JMY;gene-KLF11;gene-KLF12;gene-KLF13;gene-KLF13-2;gene-KLF13-3;gene-LOC124903287;gene-LOC124904223;gene-LPAR5;gene-MAML2;gene-MYB;gene-NR2F1;gene-NR5A2;gene-ONECUT3;gene-OVOL2;gene-PCK1;gene-PIM1;gene-P…	BCL7A;BMPR1B;CREBRF;CXXC5;DACH1;EHMT2;ETV5;FLI1;FLOT1;FST;GATAD2B;HBP1;HES2;HEY1;HOXB9;HSPA1A;HSPA1B;JMY;KLF11;KLF12;KLF13;KLF13-2;KLF13-3;LOC124903287;LOC124904223;LPAR5;MAML2;MYB;NR2F1;NR5A2;ONECUT3;OVOL2;PCK1;PIM1;PTCH1;SLC38A2;TRIB3;TRIM40;TSHZ1;VIM;ZKSCAN3;ZNF321P;ZNF395;ZNF580;ZNF660-ZNF197;ZNF8
49	GO:0031326	BP	regulation of cellular biosynthetic process	49/ 150	5420/ 33331	0.0090405904059041	6.4082011919264E-7	0.0006192015516762	gene-BCL7A;gene-BMPR1B;gene-CREBRF;gene-CXXC5;gene-DACH1;gene-EHMT2;gene-ETV5;gene-FLI1;gene-FLOT1-2;gene-FST;gene-GATAD2B;gene-HBP1;gene-HES2;gene-HEY1;gene-HOXB9;gene-HSPA1A-3;gene-HSPA1B-4;gene-JMY;gene-KLF11;gene-KLF12;gene-KLF13;gene-KLF13-2;gene-KLF13-3;gene-LOC124903287;gene-LOC124904223;gene-LPAR5;gene-MAML2;gene-MYB;gene-NEK7;gene-NR2F1;gene-NR5A2;gene-ONECUT3;gene-OVOL2;gene-PCK1;gene-P…	BCL7A;BMPR1B;CREBRF;CXXC5;DACH1;EHMT2;ETV5;FLI1;FLOT1;FST;GATAD2B;HBP1;HES2;HEY1;HOXB9;HSPA1A;HSPA1B;JMY;KLF11;KLF12;KLF13;KLF13-2;KLF13-3;LOC124903287;LOC124904223;LPAR5;MAML2;MYB;NEK7;NR2F1;NR5A2;ONECUT3;OVOL2;PCK1;PIM1;PPP1R3G;PTCH1;SLC6A9;SLC7A11;TRIB3;TRIM40;TSHZ1;VIM;ZKSCAN3;ZNF321P;ZNF395;ZNF580;ZNF660-ZNF197;ZNF8
48	GO:0010556	BP	regulation of macromolecule biosynthetic process	48/ 150	5214/ 33331	0.0092059838895282	6.6728799264638E-7	0.0006192015516762	gene-BCL7A;gene-BMPR1B;gene-CREBRF;gene-CXXC5;gene-DACH1;gene-EHMT2;gene-ETV5;gene-FLI1;gene-FLOT1-2;gene-FST;gene-GATAD2B;gene-HBP1;gene-HES2;gene-HEY1;gene-HOXB9;gene-HSPA1A-3;gene-HSPA1B-4;gene-JMY;gene-KLF11;gene-KLF12;gene-KLF13;gene-KLF13-2;gene-KLF13-3;gene-LOC124903287;gene-LOC124904223;gene-LPAR5;gene-MAML2;gene-MYB;gene-NEK7;gene-NR2F1;gene-NR5A2;gene-ONECUT3;gene-OVOL2;gene-PCK1;gene-P…	BCL7A;BMPR1B;CREBRF;CXXC5;DACH1;EHMT2;ETV5;FLI1;FLOT1;FST;GATAD2B;HBP1;HES2;HEY1;HOXB9;HSPA1A;HSPA1B;JMY;KLF11;KLF12;KLF13;KLF13-2;KLF13-3;LOC124903287;LOC124904223;LPAR5;MAML2;MYB;NEK7;NR2F1;NR5A2;ONECUT3;OVOL2;PCK1;PIM1;PPP1R3G;PTCH1;SLC6A9;TRIB3;TRIM40;TSHZ1;VIM;ZKSCAN3;ZNF321P;ZNF395;ZNF580;ZNF660-ZNF197;ZNF8
4	GO:0061687	BP	detoxification of inorganic compound	4/ 150	17/ 33331	0.23529411764706	8.9600696094745E-7	0.0007429337793706	gene-MT1A;gene-MT1F;gene-MT1X;gene-MT2A	MT1A;MT1F;MT1X;MT2A
36	GO:0051239	BP	regulation of multicellular organismal process	36/ 150	3396/ 33331	0.010600706713781	9.007077543391E-7	0.0007429337793706	gene-ADM2;gene-AMIGO2;gene-ARG2;gene-BMPR1B;gene-ETV5;gene-EVI2B;gene-EVI2B-2;gene-FGF13;gene-FLOT1-2;gene-FLRT2;gene-FST;gene-GJC2;gene-HES2;gene-HEY1;gene-HSPA1A-3;gene-HSPA1B-4;gene-IL20RA;gene-KLF13;gene-KLF13-2;gene-KLF13-3;gene-L1CAM;gene-MYB;gene-NF1-2;gene-OVOL2;gene-PCK1;gene-PIM1;gene-PLD4;gene-PTCH1;gene-PTPRG;gene-PTPRZ1;gene-RGS4;gene-SLITRK6;gene-SPRED2;gene-SSTR2;gene-TGFBR3;gene-Z…	ADM2;AMIGO2;ARG2;BMPR1B;ETV5;EVI2B;EVI2B-2;FGF13;FLOT1;FLRT2;FST;GJC2;HES2;HEY1;HSPA1A;HSPA1B;IL20RA;KLF13;KLF13-2;KLF13-3;L1CAM;MYB;NF1;OVOL2;PCK1;PIM1;PLD4;PTCH1;PTPRG;PTPRZ1;RGS4;SLITRK6;SPRED2;SSTR2;TGFBR3;ZNF580
21	GO:0000978	MF	RNA polymerase II cis-regulatory region sequence-specific DNA binding	21/ 150	1399/ 33331	0.015010721944246	1.3324123510613E-6	0.0010664924865576	gene-DACH1;gene-FLI1;gene-HBP1;gene-HES2;gene-HEY1;gene-HOXB9;gene-KLF11;gene-KLF12;gene-KLF13;gene-KLF13-2;gene-KLF13-3;gene-MYB;gene-NR2F1;gene-NR5A2;gene-ONECUT3;gene-OVOL2;gene-ZKSCAN3;gene-ZNF395;gene-ZNF580;gene-ZNF660-ZNF197;gene-ZNF8	DACH1;FLI1;HBP1;HES2;HEY1;HOXB9;KLF11;KLF12;KLF13;KLF13-2;KLF13-3;MYB;NR2F1;NR5A2;ONECUT3;OVOL2;ZKSCAN3;ZNF395;ZNF580;ZNF660-ZNF197;ZNF8
26	GO:0043565	MF	sequence-specific DNA binding	26/ 150	2071/ 33331	0.012554321583776	1.8594987154982E-6	0.0010664924865576	gene-CREBRF;gene-CXXC5;gene-DACH1;gene-EHMT2;gene-ETV5;gene-FLI1;gene-GATAD2B;gene-HBP1;gene-HES2;gene-HEY1;gene-HOXB9;gene-KLF11;gene-KLF12;gene-KLF13;gene-KLF13-2;gene-KLF13-3;gene-MYB;gene-NR2F1;gene-NR5A2;gene-ONECUT3;gene-OVOL2;gene-ZKSCAN3;gene-ZNF395;gene-ZNF580;gene-ZNF660-ZNF197;gene-ZNF8	CREBRF;CXXC5;DACH1;EHMT2;ETV5;FLI1;GATAD2B;HBP1;HES2;HEY1;HOXB9;KLF11;KLF12;KLF13;KLF13-2;KLF13-3;MYB;NR2F1;NR5A2;ONECUT3;OVOL2;ZKSCAN3;ZNF395;ZNF580;ZNF660-ZNF197;ZNF8
21	GO:0000987	MF	cis-regulatory region sequence-specific DNA binding	21/ 150	1430/ 33331	0.014685314685315	1.8826330647876E-6	0.0010664924865576	gene-DACH1;gene-FLI1;gene-HBP1;gene-HES2;gene-HEY1;gene-HOXB9;gene-KLF11;gene-KLF12;gene-KLF13;gene-KLF13-2;gene-KLF13-3;gene-MYB;gene-NR2F1;gene-NR5A2;gene-ONECUT3;gene-OVOL2;gene-ZKSCAN3;gene-ZNF395;gene-ZNF580;gene-ZNF660-ZNF197;gene-ZNF8	DACH1;FLI1;HBP1;HES2;HEY1;HOXB9;KLF11;KLF12;KLF13;KLF13-2;KLF13-3;MYB;NR2F1;NR5A2;ONECUT3;OVOL2;ZKSCAN3;ZNF395;ZNF580;ZNF660-ZNF197;ZNF8
13	GO:0001228	MF	DNA-binding transcription activator activity, RNA polymerase II-specific	13/ 150	568/ 33331	0.022887323943662	1.9466553109015E-6	0.0010664924865576	gene-CREBRF;gene-ETV5;gene-FLI1;gene-KLF13;gene-KLF13-2;gene-KLF13-3;gene-MYB;gene-NR5A2;gene-ONECUT3;gene-OVOL2;gene-ZNF395;gene-ZNF580;gene-ZNF660-ZNF197	CREBRF;ETV5;FLI1;KLF13;KLF13-2;KLF13-3;MYB;NR5A2;ONECUT3;OVOL2;ZNF395;ZNF580;ZNF660-ZNF197
13	GO:0001216	MF	DNA-binding transcription activator activity	13/ 150	574/ 33331	0.022648083623693	2.183994040127E-6	0.0010664924865576	gene-CREBRF;gene-ETV5;gene-FLI1;gene-KLF13;gene-KLF13-2;gene-KLF13-3;gene-MYB;gene-NR5A2;gene-ONECUT3;gene-OVOL2;gene-ZNF395;gene-ZNF580;gene-ZNF660-ZNF197	CREBRF;ETV5;FLI1;KLF13;KLF13-2;KLF13-3;MYB;NR5A2;ONECUT3;OVOL2;ZNF395;ZNF580;ZNF660-ZNF197
24	GO:0000976	MF	transcription cis-regulatory region binding	24/ 150	1836/ 33331	0.013071895424837	2.4602033662323E-6	0.0010664924865576	gene-CREBRF;gene-DACH1;gene-EHMT2;gene-ETV5;gene-FLI1;gene-HBP1;gene-HES2;gene-HEY1;gene-HOXB9;gene-KLF11;gene-KLF12;gene-KLF13;gene-KLF13-2;gene-KLF13-3;gene-MYB;gene-NR2F1;gene-NR5A2;gene-ONECUT3;gene-OVOL2;gene-ZKSCAN3;gene-ZNF395;gene-ZNF580;gene-ZNF660-ZNF197;gene-ZNF8	CREBRF;DACH1;EHMT2;ETV5;FLI1;HBP1;HES2;HEY1;HOXB9;KLF11;KLF12;KLF13;KLF13-2;KLF13-3;MYB;NR2F1;NR5A2;ONECUT3;OVOL2;ZKSCAN3;ZNF395;ZNF580;ZNF660-ZNF197;ZNF8
24	GO:0001067	MF	transcription regulatory region nucleic acid binding	24/ 150	1837/ 33331	0.013064779531845	2.4833652311884E-6	0.0010664924865576	gene-CREBRF;gene-DACH1;gene-EHMT2;gene-ETV5;gene-FLI1;gene-HBP1;gene-HES2;gene-HEY1;gene-HOXB9;gene-KLF11;gene-KLF12;gene-KLF13;gene-KLF13-2;gene-KLF13-3;gene-MYB;gene-NR2F1;gene-NR5A2;gene-ONECUT3;gene-OVOL2;gene-ZKSCAN3;gene-ZNF395;gene-ZNF580;gene-ZNF660-ZNF197;gene-ZNF8	CREBRF;DACH1;EHMT2;ETV5;FLI1;HBP1;HES2;HEY1;HOXB9;KLF11;KLF12;KLF13;KLF13-2;KLF13-3;MYB;NR2F1;NR5A2;ONECUT3;OVOL2;ZKSCAN3;ZNF395;ZNF580;ZNF660-ZNF197;ZNF8
12	GO:0051960	BP	regulation of nervous system development	12/ 150	471/ 33331	0.025477707006369	1.637106207807E-6	0.0012792692561742	gene-AMIGO2;gene-ETV5;gene-FGF13;gene-FLRT2;gene-GJC2;gene-HES2;gene-HEY1;gene-L1CAM;gene-MYB;gene-NF1-2;gene-PTPRZ1;gene-SLITRK6	AMIGO2;ETV5;FGF13;FLRT2;GJC2;HES2;HEY1;L1CAM;MYB;NF1;PTPRZ1;SLITRK6
98	GO:0050794	BP	regulation of cellular process	98/ 150	15348/ 33331	0.0063851967683086	2.2549889339213E-6	0.0016739910350965	gene-ADM2;gene-AMIGO2;gene-ANPEP;gene-APH1B;gene-ARG2;gene-ARPIN;gene-BCL7A;gene-BMPR1B;gene-CACNG8;gene-CCDC68;gene-CREBRF;gene-CXXC5;gene-DACH1;gene-DNPH1;gene-EEF1A1P9;gene-EHMT2;gene-ESM1;gene-ETV5;gene-EVI2B;gene-EVI2B-2;gene-FGF13;gene-FLI1;gene-FLOT1-2;gene-FLRT2;gene-FST;gene-GAREM1;gene-GATAD2B;gene-GJC2;gene-HBP1;gene-HES2;gene-HEY1;gene-HOXB9;gene-HSPA1A-3;gene-HSPA1B-4;gene-IFIT1;gene…	ADM2;AMIGO2;ANPEP;APH1B;ARG2;ARPIN;BCL7A;BMPR1B;CACNG8;CCDC68;CREBRF;CXXC5;DACH1;DNPH1;EEF1A1P9;EHMT2;ESM1;ETV5;EVI2B;EVI2B-2;FGF13;FLI1;FLOT1;FLRT2;FST;GAREM1;GATAD2B;GJC2;HBP1;HES2;HEY1;HOXB9;HSPA1A;HSPA1B;IFIT1;IFNE;IL20RA;JMY;KIF13A;KLF11;KLF12;KLF13;KLF13-2;KLF13-3;KLHL24;L1CAM;LOC105378248;LOC112268272;LOC124903287;LOC124904223;LOC143666;LPAR5;LURAP1L;MAML2;MEX3B;MT1A;MT1X;MT2A;MYB;NAIPP2;N…
47	GO:0019219	BP	regulation of nucleobase-containing compound metabolic process	47/ 150	5277/ 33331	0.0089065757058935	2.5796598153009E-6	0.0018238194894177	gene-BCL7A;gene-BMPR1B;gene-CREBRF;gene-CXXC5;gene-DACH1;gene-EHMT2;gene-ETV5;gene-FLI1;gene-FLOT1-2;gene-FST;gene-GATAD2B;gene-HBP1;gene-HES2;gene-HEY1;gene-HOXB9;gene-HSPA1A-3;gene-HSPA1B-4;gene-JMY;gene-KLF11;gene-KLF12;gene-KLF13;gene-KLF13-2;gene-KLF13-3;gene-LOC124903287;gene-LOC124904223;gene-LPAR5;gene-MAML2;gene-MYB;gene-NEK7;gene-NR2F1;gene-NR5A2;gene-ONECUT3;gene-OVOL2;gene-PCK1;gene-P…	BCL7A;BMPR1B;CREBRF;CXXC5;DACH1;EHMT2;ETV5;FLI1;FLOT1;FST;GATAD2B;HBP1;HES2;HEY1;HOXB9;HSPA1A;HSPA1B;JMY;KLF11;KLF12;KLF13;KLF13-2;KLF13-3;LOC124903287;LOC124904223;LPAR5;MAML2;MYB;NEK7;NR2F1;NR5A2;ONECUT3;OVOL2;PCK1;PIM1;PTCH1;SLC38A2;TRIB3;TRIM40;TSHZ1;VIM;ZKSCAN3;ZNF321P;ZNF395;ZNF580;ZNF660-ZNF197;ZNF8
24	GO:1990837	MF	sequence-specific double-stranded DNA binding	24/ 150	1915/ 33331	0.012532637075718	5.0466397181895E-6	0.0019866938357272	gene-CREBRF;gene-DACH1;gene-EHMT2;gene-ETV5;gene-FLI1;gene-HBP1;gene-HES2;gene-HEY1;gene-HOXB9;gene-KLF11;gene-KLF12;gene-KLF13;gene-KLF13-2;gene-KLF13-3;gene-MYB;gene-NR2F1;gene-NR5A2;gene-ONECUT3;gene-OVOL2;gene-ZKSCAN3;gene-ZNF395;gene-ZNF580;gene-ZNF660-ZNF197;gene-ZNF8	CREBRF;DACH1;EHMT2;ETV5;FLI1;HBP1;HES2;HEY1;HOXB9;KLF11;KLF12;KLF13;KLF13-2;KLF13-3;MYB;NR2F1;NR5A2;ONECUT3;OVOL2;ZKSCAN3;ZNF395;ZNF580;ZNF660-ZNF197;ZNF8
5	GO:0045646	BP	regulation of erythrocyte differentiation	5/ 150	55/ 33331	0.090909090909091	5.0095719742082E-6	0.0033807779591395	gene-HSPA1A-3;gene-HSPA1B-4;gene-KLF13;gene-KLF13-2;gene-KLF13-3	HSPA1A;HSPA1B;KLF13;KLF13-2;KLF13-3
4	GO:0071294	BP	cellular response to zinc ion	4/ 150	30/ 33331	0.13333333333333	9.8580053777615E-6	0.0057599961284554	gene-MT1A;gene-MT1F;gene-MT1X;gene-MT2A	MT1A;MT1F;MT1X;MT2A
26	GO:0070887	BP	cellular response to chemical stimulus	26/ 150	2278/ 33331	0.011413520632133	1.0294889466219E-5	0.0057599961284554	gene-BMPR1B;gene-EEF1A1P9;gene-EHMT2;gene-ETV5;gene-FLOT1-2;gene-GAREM1;gene-HEY1;gene-HSPA1A-3;gene-HSPA1B-4;gene-IFIT1;gene-KLF11;gene-MT1A;gene-MT1F;gene-MT1X;gene-MT2A;gene-MYB;gene-NR5A2;gene-OVOL2;gene-PCK1;gene-PTCH1;gene-SLC38A2;gene-SLC7A11;gene-SSTR2;gene-TRIB3;gene-VIM;gene-ZNF580	BMPR1B;EEF1A1P9;EHMT2;ETV5;FLOT1;GAREM1;HEY1;HSPA1A;HSPA1B;IFIT1;KLF11;MT1A;MT1F;MT1X;MT2A;MYB;NR5A2;OVOL2;PCK1;PTCH1;SLC38A2;SLC7A11;SSTR2;TRIB3;VIM;ZNF580
3	GO:0036018	BP	cellular response to erythropoietin	3/ 150	10/ 33331	0.3	1.0474836362113E-5	0.0057599961284554	gene-MT1A;gene-MT1X;gene-MT2A	MT1A;MT1X;MT2A
3	GO:0036016	BP	cellular response to interleukin-3	3/ 150	10/ 33331	0.3	1.0474836362113E-5	0.0057599961284554	gene-MT1A;gene-MT1X;gene-MT2A	MT1A;MT1X;MT2A
3	GO:0036015	BP	response to interleukin-3	3/ 150	10/ 33331	0.3	1.0474836362113E-5	0.0057599961284554	gene-MT1A;gene-MT1X;gene-MT2A	MT1A;MT1X;MT2A
24	GO:0003690	MF	double-stranded DNA binding	24/ 150	2075/ 33331	0.011566265060241	1.9090813990347E-5	0.0069373080992613	gene-CREBRF;gene-DACH1;gene-EHMT2;gene-ETV5;gene-FLI1;gene-HBP1;gene-HES2;gene-HEY1;gene-HOXB9;gene-KLF11;gene-KLF12;gene-KLF13;gene-KLF13-2;gene-KLF13-3;gene-MYB;gene-NR2F1;gene-NR5A2;gene-ONECUT3;gene-OVOL2;gene-ZKSCAN3;gene-ZNF395;gene-ZNF580;gene-ZNF660-ZNF197;gene-ZNF8	CREBRF;DACH1;EHMT2;ETV5;FLI1;HBP1;HES2;HEY1;HOXB9;KLF11;KLF12;KLF13;KLF13-2;KLF13-3;MYB;NR2F1;NR5A2;ONECUT3;OVOL2;ZKSCAN3;ZNF395;ZNF580;ZNF660-ZNF197;ZNF8
3	GO:0036017	BP	response to erythropoietin	3/ 150	11/ 33331	0.27272727272727	1.4355320770603E-5	0.0076119088386121	gene-MT1A;gene-MT1X;gene-MT2A	MT1A;MT1X;MT2A
3	GO:0005001	MF	transmembrane receptor protein tyrosine phosphatase activity	3/ 150	13/ 33331	0.23076923076923	2.4718479990745E-5	0.0077846732984187	gene-PTPRB;gene-PTPRG;gene-PTPRZ1	PTPRB;PTPRG;PTPRZ1
3	GO:0019198	MF	transmembrane receptor protein phosphatase activity	3/ 150	13/ 33331	0.23076923076923	2.4718479990745E-5	0.0077846732984187	gene-PTPRB;gene-PTPRG;gene-PTPRZ1	PTPRB;PTPRG;PTPRZ1
15	GO:0045597	BP	positive regulation of cell differentiation	15/ 150	917/ 33331	0.016357688113413	1.8049333216774E-5	0.0088512296794537	gene-BMPR1B;gene-ETV5;gene-EVI2B;gene-EVI2B-2;gene-GJC2;gene-HSPA1A-3;gene-HSPA1B-4;gene-L1CAM;gene-MYB;gene-OVOL2;gene-PCK1;gene-PIM1;gene-PTCH1;gene-PTPRZ1;gene-SULT1E1	BMPR1B;ETV5;EVI2B;EVI2B-2;GJC2;HSPA1A;HSPA1B;L1CAM;MYB;OVOL2;PCK1;PIM1;PTCH1;PTPRZ1;SULT1E1
4	GO:0071280	BP	cellular response to copper ion	4/ 150	35/ 33331	0.11428571428571	1.8508089693209E-5	0.0088512296794537	gene-MT1A;gene-MT1F;gene-MT1X;gene-MT2A	MT1A;MT1F;MT1X;MT2A
57	GO:0048522	BP	positive regulation of cellular process	57/ 150	7468/ 33331	0.0076325656132833	1.8712063272402E-5	0.0088512296794537	gene-AMIGO2;gene-APH1B;gene-ARG2;gene-BMPR1B;gene-CREBRF;gene-CXXC5;gene-DNPH1;gene-ESM1;gene-ETV5;gene-EVI2B;gene-EVI2B-2;gene-FLI1;gene-FLOT1-2;gene-FLRT2;gene-GAREM1;gene-GJC2;gene-HEY1;gene-HOXB9;gene-HSPA1A-3;gene-HSPA1B-4;gene-IFNE;gene-IL20RA;gene-JMY;gene-KLF11;gene-KLF12;gene-L1CAM;gene-LOC112268272;gene-LOC124903287;gene-LURAP1L;gene-MAML2;gene-MEX3B;gene-MYB;gene-NEK7;gene-NF1-2;gene-N…	AMIGO2;APH1B;ARG2;BMPR1B;CREBRF;CXXC5;DNPH1;ESM1;ETV5;EVI2B;EVI2B-2;FLI1;FLOT1;FLRT2;GAREM1;GJC2;HEY1;HOXB9;HSPA1A;HSPA1B;IFNE;IL20RA;JMY;KLF11;KLF12;L1CAM;LOC112268272;LOC124903287;LURAP1L;MAML2;MEX3B;MYB;NEK7;NF1;NR2F1;NR5A2;OVOL2;PCK1;PIM1;PPP1R3G;PTCH1;PTPRZ1;RGS4;RHOU;SEPTIN5;SLC38A2;SLC6A9;SLITRK6;SPRED2;SULT1E1;TAP2;TGFBR3;TRIB3;VIM;ZKSCAN3;ZNF395;ZNF580
3	GO:0045647	BP	negative regulation of erythrocyte differentiation	3/ 150	12/ 33331	0.25	1.9077210867012E-5	0.0088512296794537	gene-KLF13;gene-KLF13-2;gene-KLF13-3	KLF13;KLF13-2;KLF13-3
2	GO:0045660	BP	positive regulation of neutrophil differentiation	2/ 150	2/ 33331	1	2.0118419990569E-5	0.0090514600484843	gene-EVI2B;gene-EVI2B-2	EVI2B;EVI2B-2
5	GO:0098754	BP	detoxification	5/ 150	76/ 33331	0.065789473684211	2.4659817168623E-5	0.010768361926546	gene-MT1A;gene-MT1F;gene-MT1X;gene-MT2A;gene-PIM1	MT1A;MT1F;MT1X;MT2A;PIM1
56	GO:0051171	BP	regulation of nitrogen compound metabolic process	56/ 150	7363/ 33331	0.007605595545294	2.6709249226537E-5	0.011330063521897	gene-APH1B;gene-BCL7A;gene-BMPR1B;gene-CREBRF;gene-CXXC5;gene-DACH1;gene-EHMT2;gene-ETV5;gene-FLI1;gene-FLOT1-2;gene-FST;gene-GATAD2B;gene-GJC2;gene-HBP1;gene-HES2;gene-HEY1;gene-HOXB9;gene-HSPA1A-3;gene-HSPA1B-4;gene-IFNE;gene-JMY;gene-KLF11;gene-KLF12;gene-KLF13;gene-KLF13-2;gene-KLF13-3;gene-LOC124903287;gene-LOC124904223;gene-LPAR5;gene-MAML2;gene-MYB;gene-NAIPP2-2;gene-NEK7;gene-NF1-2;gene-N…	APH1B;BCL7A;BMPR1B;CREBRF;CXXC5;DACH1;EHMT2;ETV5;FLI1;FLOT1;FST;GATAD2B;GJC2;HBP1;HES2;HEY1;HOXB9;HSPA1A;HSPA1B;IFNE;JMY;KLF11;KLF12;KLF13;KLF13-2;KLF13-3;LOC124903287;LOC124904223;LPAR5;MAML2;MYB;NAIPP2;NEK7;NF1;NR2F1;NR5A2;ONECUT3;OVOL2;PCK1;PFDN6;PIM1;PTCH1;SLC38A2;SLC6A9;SLC7A11;SPRED2;TRIB3;TRIM40;TSHZ1;VIM;ZKSCAN3;ZNF321P;ZNF395;ZNF580;ZNF660-ZNF197;ZNF8
11	GO:0045926	BP	negative regulation of growth	11/ 150	526/ 33331	0.020912547528517	2.8237138855479E-5	0.011499494633954	gene-FGF13;gene-HSPA1A-3;gene-HSPA1B-4;gene-LOC112268272;gene-MT1A;gene-MT1F;gene-MT1X;gene-MT2A;gene-PTCH1;gene-RGS4;gene-TRIM40-5	FGF13;HSPA1A;HSPA1B;LOC112268272;MT1A;MT1F;MT1X;MT2A;PTCH1;RGS4;TRIM40
59	GO:0031323	BP	regulation of cellular metabolic process	59/ 150	7940/ 33331	0.0074307304785894	2.8657728932196E-5	0.011499494633954	gene-APH1B;gene-ARG2;gene-BCL7A;gene-BMPR1B;gene-CREBRF;gene-CXXC5;gene-DACH1;gene-EEF1A1P9;gene-EHMT2;gene-ETV5;gene-FLI1;gene-FLOT1-2;gene-FST;gene-GATAD2B;gene-GJC2;gene-HBP1;gene-HES2;gene-HEY1;gene-HOXB9;gene-HSPA1A-3;gene-HSPA1B-4;gene-IFNE;gene-JMY;gene-KLF11;gene-KLF12;gene-KLF13;gene-KLF13-2;gene-KLF13-3;gene-LOC124903287;gene-LOC124904223;gene-LPAR5;gene-MAML2;gene-MYB;gene-NAIPP2-2;gen…	APH1B;ARG2;BCL7A;BMPR1B;CREBRF;CXXC5;DACH1;EEF1A1P9;EHMT2;ETV5;FLI1;FLOT1;FST;GATAD2B;GJC2;HBP1;HES2;HEY1;HOXB9;HSPA1A;HSPA1B;IFNE;JMY;KLF11;KLF12;KLF13;KLF13-2;KLF13-3;LOC124903287;LOC124904223;LPAR5;MAML2;MYB;NAIPP2;NEK7;NF1;NR2F1;NR5A2;ONECUT3;OVOL2;PCK1;PIM1;PPP1R3G;PTCH1;SLC38A2;SLC6A9;SLC7A11;SPRED2;TRIB3;TRIM40;TSHZ1;VIM;WDR54;ZKSCAN3;ZNF321P;ZNF395;ZNF580;ZNF660-ZNF197;ZNF8
8	GO:0051962	BP	positive regulation of nervous system development	8/ 150	267/ 33331	0.029962546816479	3.0121515413055E-5	0.011768793140464	gene-AMIGO2;gene-ETV5;gene-FLRT2;gene-GJC2;gene-L1CAM;gene-MYB;gene-PTPRZ1;gene-SLITRK6	AMIGO2;ETV5;FLRT2;GJC2;L1CAM;MYB;PTPRZ1;SLITRK6
15	GO:0040008	BP	regulation of growth	15/ 150	961/ 33331	0.015608740894901	3.0953817019536E-5	0.011783880033053	gene-DNPH1;gene-FGF13;gene-HSPA1A-3;gene-HSPA1B-4;gene-L1CAM;gene-LOC112268272;gene-MT1A;gene-MT1F;gene-MT1X;gene-MT2A;gene-PIM1;gene-PTCH1;gene-RGS4;gene-TGFBR3;gene-TRIM40-5	DNPH1;FGF13;HSPA1A;HSPA1B;L1CAM;LOC112268272;MT1A;MT1F;MT1X;MT2A;PIM1;PTCH1;RGS4;TGFBR3;TRIM40
57	GO:0080090	BP	regulation of primary metabolic process	57/ 150	7590/ 33331	0.0075098814229249	3.2948321687374E-5	0.012229593302311	gene-APH1B;gene-BCL7A;gene-BMPR1B;gene-CREBRF;gene-CXXC5;gene-DACH1;gene-EHMT2;gene-ETV5;gene-FLI1;gene-FLOT1-2;gene-FST;gene-GATAD2B;gene-GJC2;gene-HBP1;gene-HES2;gene-HEY1;gene-HOXB9;gene-HSPA1A-3;gene-HSPA1B-4;gene-IFNE;gene-JMY;gene-KLF11;gene-KLF12;gene-KLF13;gene-KLF13-2;gene-KLF13-3;gene-LOC124903287;gene-LOC124904223;gene-LPAR5;gene-MAML2;gene-MYB;gene-NAIPP2-2;gene-NEK7;gene-NF1-2;gene-N…	APH1B;BCL7A;BMPR1B;CREBRF;CXXC5;DACH1;EHMT2;ETV5;FLI1;FLOT1;FST;GATAD2B;GJC2;HBP1;HES2;HEY1;HOXB9;HSPA1A;HSPA1B;IFNE;JMY;KLF11;KLF12;KLF13;KLF13-2;KLF13-3;LOC124903287;LOC124904223;LPAR5;MAML2;MYB;NAIPP2;NEK7;NF1;NR2F1;NR5A2;ONECUT3;OVOL2;PCK1;PFDN6;PIM1;PPP1R3G;PTCH1;SLC38A2;SLC6A9;SLC7A11;SPRED2;TRIB3;TRIM40;TSHZ1;VIM;ZKSCAN3;ZNF321P;ZNF395;ZNF580;ZNF660-ZNF197;ZNF8
4	GO:0015175	MF	neutral amino acid transmembrane transporter activity	4/ 150	43/ 33331	0.093023255813953	4.2419605332738E-5	0.012524388474491	gene-SLC1A4;gene-SLC38A2;gene-SLC6A9;gene-SLC7A11	SLC1A4;SLC38A2;SLC6A9;SLC7A11
22	GO:0051240	BP	positive regulation of multicellular organismal process	22/ 150	1872/ 33331	0.011752136752137	3.4898702335818E-5	0.012637586184875	gene-ADM2;gene-AMIGO2;gene-BMPR1B;gene-ETV5;gene-EVI2B;gene-EVI2B-2;gene-FLOT1-2;gene-FLRT2;gene-FST;gene-GJC2;gene-HSPA1A-3;gene-HSPA1B-4;gene-L1CAM;gene-MYB;gene-OVOL2;gene-PCK1;gene-PIM1;gene-PTPRZ1;gene-RGS4;gene-SLITRK6;gene-TGFBR3;gene-ZNF580	ADM2;AMIGO2;BMPR1B;ETV5;EVI2B;EVI2B-2;FLOT1;FLRT2;FST;GJC2;HSPA1A;HSPA1B;L1CAM;MYB;OVOL2;PCK1;PIM1;PTPRZ1;RGS4;SLITRK6;TGFBR3;ZNF580
15	GO:0000122	BP	negative regulation of transcription by RNA polymerase II	15/ 150	975/ 33331	0.015384615384615	3.6498647664766E-5	0.012902271949495	gene-CREBRF;gene-CXXC5;gene-EHMT2;gene-ETV5;gene-FST;gene-GATAD2B;gene-HEY1;gene-KLF11;gene-LOC124903287;gene-MYB;gene-NR2F1;gene-PTCH1;gene-TRIB3;gene-ZKSCAN3;gene-ZNF8	CREBRF;CXXC5;EHMT2;ETV5;FST;GATAD2B;HEY1;KLF11;LOC124903287;MYB;NR2F1;PTCH1;TRIB3;ZKSCAN3;ZNF8
3	GO:0060347	BP	heart trabecula formation	3/ 150	15/ 33331	0.2	3.9065648949151E-5	0.013488550929024	gene-HEY1;gene-OVOL2;gene-TGFBR3	HEY1;OVOL2;TGFBR3
4	GO:0006882	BP	cellular zinc ion homeostasis	4/ 150	43/ 33331	0.093023255813953	4.2419605332738E-5	0.014313724553981	gene-MT1A;gene-MT1F;gene-MT1X;gene-MT2A	MT1A;MT1F;MT1X;MT2A
13	GO:0045596	BP	negative regulation of cell differentiation	13/ 150	764/ 33331	0.017015706806283	4.4865643290503E-5	0.014776928290184	gene-FGF13;gene-FST;gene-HEY1;gene-KLF13;gene-KLF13-2;gene-KLF13-3;gene-MYB;gene-NF1-2;gene-OVOL2;gene-PTCH1;gene-RGS4;gene-SPRED2;gene-TRIB3	FGF13;FST;HEY1;KLF13;KLF13-2;KLF13-3;MYB;NF1;OVOL2;PTCH1;RGS4;SPRED2;TRIB3
61	GO:0060255	BP	regulation of macromolecule metabolic process	61/ 150	8493/ 33331	0.0071823854939362	4.578289899296E-5	0.014776928290184	gene-ADM2;gene-APH1B;gene-ARG2;gene-BCL7A;gene-BMPR1B;gene-CREBRF;gene-CXXC5;gene-DACH1;gene-EHMT2;gene-ETV5;gene-FLI1;gene-FLOT1-2;gene-FST;gene-GATAD2B;gene-GJC2;gene-HBP1;gene-HES2;gene-HEY1;gene-HOXB9;gene-HSPA1A-3;gene-HSPA1B-4;gene-IFNE;gene-JMY;gene-KLF11;gene-KLF12;gene-KLF13;gene-KLF13-2;gene-KLF13-3;gene-LOC124903287;gene-LOC124904223;gene-LPAR5;gene-MAML2;gene-MYB;gene-NAIPP2-2;gene-NE…	ADM2;APH1B;ARG2;BCL7A;BMPR1B;CREBRF;CXXC5;DACH1;EHMT2;ETV5;FLI1;FLOT1;FST;GATAD2B;GJC2;HBP1;HES2;HEY1;HOXB9;HSPA1A;HSPA1B;IFNE;JMY;KLF11;KLF12;KLF13;KLF13-2;KLF13-3;LOC124903287;LOC124904223;LPAR5;MAML2;MYB;NAIPP2;NEK7;NF1;NR2F1;NR5A2;ONECUT3;OVOL2;PCK1;PFDN6;PIM1;PLD4;PPP1R3G;PTCH1;RPL21P28;SLC38A2;SLC6A9;SPRED2;TRIB3;TRIM40;TSHZ1;VIM;WDR54;ZKSCAN3;ZNF321P;ZNF395;ZNF580;ZNF660-ZNF197;ZNF8
4	GO:0055069	BP	zinc ion homeostasis	4/ 150	45/ 33331	0.088888888888889	5.0857320146285E-5	0.016065502813019	gene-MT1A;gene-MT1F;gene-MT1X;gene-MT2A	MT1A;MT1F;MT1X;MT2A
33	GO:0042221	BP	response to chemical	33/ 150	3578/ 33331	0.0092230296254891	5.3897065594245E-5	0.01667103610162	gene-BMPR1B;gene-CREBRF;gene-EEF1A1P9;gene-EHMT2;gene-ETV5;gene-FLOT1-2;gene-GAREM1;gene-GJC2;gene-HEY1;gene-HSPA1A-3;gene-HSPA1B-4;gene-IFIT1;gene-IFNE;gene-KLF11;gene-LOC143666-2;gene-MT1A;gene-MT1F;gene-MT1X;gene-MT2A;gene-MYB;gene-NR5A2;gene-OVOL2;gene-PCK1;gene-PTCH1;gene-RGS4;gene-SLC38A2;gene-SLC7A11;gene-SSTR2;gene-TAP2-5;gene-TGFBR3;gene-TRIB3;gene-VIM;gene-ZNF580	BMPR1B;CREBRF;EEF1A1P9;EHMT2;ETV5;FLOT1;GAREM1;GJC2;HEY1;HSPA1A;HSPA1B;IFIT1;IFNE;KLF11;LOC143666;MT1A;MT1F;MT1X;MT2A;MYB;NR5A2;OVOL2;PCK1;PTCH1;RGS4;SLC38A2;SLC7A11;SSTR2;TAP2;TGFBR3;TRIB3;VIM;ZNF580
9	GO:0050767	BP	regulation of neurogenesis	9/ 150	376/ 33331	0.023936170212766	5.5198489463571E-5	0.016725142307462	gene-ETV5;gene-FGF13;gene-GJC2;gene-HES2;gene-HEY1;gene-L1CAM;gene-MYB;gene-NF1-2;gene-PTPRZ1	ETV5;FGF13;GJC2;HES2;HEY1;L1CAM;MYB;NF1;PTPRZ1
4	GO:0046688	BP	response to copper ion	4/ 150	48/ 33331	0.083333333333333	6.5724862758195E-5	0.019285137509637	gene-MT1A;gene-MT1F;gene-MT1X;gene-MT2A	MT1A;MT1F;MT1X;MT2A
15	GO:0051093	BP	negative regulation of developmental process	15/ 150	1028/ 33331	0.014591439688716	6.6245168248905E-5	0.019285137509637	gene-ARPIN;gene-FGF13;gene-FST;gene-HEY1;gene-KLF13;gene-KLF13-2;gene-KLF13-3;gene-MYB;gene-NF1-2;gene-OVOL2;gene-PTCH1;gene-RGS4;gene-SPRED2;gene-TRIB3;gene-ZKSCAN3	ARPIN;FGF13;FST;HEY1;KLF13;KLF13-2;KLF13-3;MYB;NF1;OVOL2;PTCH1;RGS4;SPRED2;TRIB3;ZKSCAN3
18	GO:0045892	BP	negative regulation of transcription, DNA-templated	18/ 150	1415/ 33331	0.012720848056537	7.1155397174903E-5	0.020316234266457	gene-BCL7A;gene-CREBRF;gene-CXXC5;gene-DACH1;gene-EHMT2;gene-ETV5;gene-FST;gene-GATAD2B;gene-HEY1;gene-KLF11;gene-LOC124903287;gene-MYB;gene-NR2F1;gene-OVOL2;gene-PTCH1;gene-TRIB3;gene-ZKSCAN3;gene-ZNF8	BCL7A;CREBRF;CXXC5;DACH1;EHMT2;ETV5;FST;GATAD2B;HEY1;KLF11;LOC124903287;MYB;NR2F1;OVOL2;PTCH1;TRIB3;ZKSCAN3;ZNF8
14	GO:0008285	BP	negative regulation of cell population proliferation	14/ 150	922/ 33331	0.015184381778742	7.7057623113268E-5	0.021186391303271	gene-ARG2;gene-BMPR1B;gene-DACH1;gene-HSPA1A-3;gene-HSPA1B-4;gene-KLF11;gene-KLF13;gene-KLF13-2;gene-KLF13-3;gene-NF1-2;gene-OVOL2;gene-PTCH1;gene-SSTR2;gene-TGFBR3	ARG2;BMPR1B;DACH1;HSPA1A;HSPA1B;KLF11;KLF13;KLF13-2;KLF13-3;NF1;OVOL2;PTCH1;SSTR2;TGFBR3
18	GO:1903507	BP	negative regulation of nucleic acid-templated transcription	18/ 150	1424/ 33331	0.012640449438202	7.710379714144E-5	0.021186391303271	gene-BCL7A;gene-CREBRF;gene-CXXC5;gene-DACH1;gene-EHMT2;gene-ETV5;gene-FST;gene-GATAD2B;gene-HEY1;gene-KLF11;gene-LOC124903287;gene-MYB;gene-NR2F1;gene-OVOL2;gene-PTCH1;gene-TRIB3;gene-ZKSCAN3;gene-ZNF8	BCL7A;CREBRF;CXXC5;DACH1;EHMT2;ETV5;FST;GATAD2B;HEY1;KLF11;LOC124903287;MYB;NR2F1;OVOL2;PTCH1;TRIB3;ZKSCAN3;ZNF8
18	GO:1902679	BP	negative regulation of RNA biosynthetic process	18/ 150	1426/ 33331	0.012622720897616	7.8483971285777E-5	0.021186391303271	gene-BCL7A;gene-CREBRF;gene-CXXC5;gene-DACH1;gene-EHMT2;gene-ETV5;gene-FST;gene-GATAD2B;gene-HEY1;gene-KLF11;gene-LOC124903287;gene-MYB;gene-NR2F1;gene-OVOL2;gene-PTCH1;gene-TRIB3;gene-ZKSCAN3;gene-ZNF8	BCL7A;CREBRF;CXXC5;DACH1;EHMT2;ETV5;FST;GATAD2B;HEY1;KLF11;LOC124903287;MYB;NR2F1;OVOL2;PTCH1;TRIB3;ZKSCAN3;ZNF8
24	GO:0042127	BP	regulation of cell population proliferation	24/ 150	2212/ 33331	0.010849909584087	8.5877820039064E-5	0.022768357037857	gene-ARG2;gene-BMPR1B;gene-DACH1;gene-ESM1;gene-ETV5;gene-GAREM1;gene-GJC2;gene-HSPA1A-3;gene-HSPA1B-4;gene-KLF11;gene-KLF13;gene-KLF13-2;gene-KLF13-3;gene-MYB;gene-NF1-2;gene-NR5A2;gene-OVOL2;gene-PIM1;gene-PTCH1;gene-PTPRZ1;gene-SLC7A11;gene-SSTR2;gene-TGFBR3;gene-ZNF580	ARG2;BMPR1B;DACH1;ESM1;ETV5;GAREM1;GJC2;HSPA1A;HSPA1B;KLF11;KLF13;KLF13-2;KLF13-3;MYB;NF1;NR5A2;OVOL2;PIM1;PTCH1;PTPRZ1;SLC7A11;SSTR2;TGFBR3;ZNF580
21	GO:0071310	BP	cellular response to organic substance	21/ 150	1860/ 33331	0.011290322580645	9.4393162690015E-5	0.024586934850152	gene-BMPR1B;gene-EEF1A1P9;gene-EHMT2;gene-FLOT1-2;gene-GAREM1;gene-HEY1;gene-HSPA1A-3;gene-HSPA1B-4;gene-IFIT1;gene-KLF11;gene-MT1A;gene-MT1X;gene-MT2A;gene-MYB;gene-NR5A2;gene-OVOL2;gene-PCK1;gene-PTCH1;gene-SSTR2;gene-TRIB3;gene-VIM	BMPR1B;EEF1A1P9;EHMT2;FLOT1;GAREM1;HEY1;HSPA1A;HSPA1B;IFIT1;KLF11;MT1A;MT1X;MT2A;MYB;NR5A2;OVOL2;PCK1;PTCH1;SSTR2;TRIB3;VIM
60	GO:0048518	BP	positive regulation of biological process	60/ 150	8474/ 33331	0.0070804814727401	9.9176769994728E-5	0.02538754317434	gene-ADM2;gene-AMIGO2;gene-APH1B;gene-ARG2;gene-BMPR1B;gene-CREBRF;gene-CXXC5;gene-DNPH1;gene-ESM1;gene-ETV5;gene-EVI2B;gene-EVI2B-2;gene-FLI1;gene-FLOT1-2;gene-FLRT2;gene-FST;gene-GAREM1;gene-GJC2;gene-HEY1;gene-HOXB9;gene-HSPA1A-3;gene-HSPA1B-4;gene-IFIT1;gene-IFNE;gene-IL20RA;gene-JMY;gene-KLF11;gene-KLF12;gene-L1CAM;gene-LOC112268272;gene-LOC124903287;gene-LURAP1L;gene-MAML2;gene-MEX3B;gene-M…	ADM2;AMIGO2;APH1B;ARG2;BMPR1B;CREBRF;CXXC5;DNPH1;ESM1;ETV5;EVI2B;EVI2B-2;FLI1;FLOT1;FLRT2;FST;GAREM1;GJC2;HEY1;HOXB9;HSPA1A;HSPA1B;IFIT1;IFNE;IL20RA;JMY;KLF11;KLF12;L1CAM;LOC112268272;LOC124903287;LURAP1L;MAML2;MEX3B;MYB;NEK7;NF1;NR2F1;NR5A2;OVOL2;PCK1;PIM1;PPP1R3G;PTCH1;PTPRZ1;RGS4;RHOU;SEPTIN5;SLC38A2;SLC6A9;SLITRK6;SPRED2;SULT1E1;TAP2;TGFBR3;TRIB3;VIM;ZKSCAN3;ZNF395;ZNF580
4	GO:0071276	BP	cellular response to cadmium ion	4/ 150	54/ 33331	0.074074074074074	0.0001046087631617	0.026039623572862	gene-MT1A;gene-MT1F;gene-MT1X;gene-MT2A	MT1A;MT1F;MT1X;MT2A
51	GO:0010468	BP	regulation of gene expression	51/ 150	6843/ 33331	0.0074528715475669	0.0001056371408711	0.026039623572862	gene-ADM2;gene-ARG2;gene-BCL7A;gene-BMPR1B;gene-CREBRF;gene-CXXC5;gene-DACH1;gene-EHMT2;gene-ETV5;gene-FLI1;gene-FLOT1-2;gene-FST;gene-GATAD2B;gene-GJC2;gene-HBP1;gene-HES2;gene-HEY1;gene-HOXB9;gene-HSPA1A-3;gene-HSPA1B-4;gene-JMY;gene-KLF11;gene-KLF12;gene-KLF13;gene-KLF13-2;gene-KLF13-3;gene-LOC124903287;gene-LOC124904223;gene-LPAR5;gene-MAML2;gene-MYB;gene-NR2F1;gene-NR5A2;gene-ONECUT3;gene-OV…	ADM2;ARG2;BCL7A;BMPR1B;CREBRF;CXXC5;DACH1;EHMT2;ETV5;FLI1;FLOT1;FST;GATAD2B;GJC2;HBP1;HES2;HEY1;HOXB9;HSPA1A;HSPA1B;JMY;KLF11;KLF12;KLF13;KLF13-2;KLF13-3;LOC124903287;LOC124904223;LPAR5;MAML2;MYB;NR2F1;NR5A2;ONECUT3;OVOL2;PCK1;PIM1;PLD4;PTCH1;RPL21P28;SLC38A2;TRIB3;TRIM40;TSHZ1;VIM;ZKSCAN3;ZNF321P;ZNF395;ZNF580;ZNF660-ZNF197;ZNF8
52	GO:0032502	BP	developmental process	52/ 150	6951/ 33331	0.0074809379945332	0.0001069857235767	0.026039623572862	gene-ADM2;gene-AMIGO2;gene-ANPEP;gene-ARG2;gene-ARL4AP5;gene-BMPR1B;gene-DACH1;gene-DNPH1;gene-EHMT2;gene-ESM1;gene-ETV5;gene-EVI2B;gene-EVI2B-2;gene-FGF13;gene-FLI1;gene-FLOT1-2;gene-FLRT2;gene-FST;gene-GJC2;gene-HEY1;gene-HOXB9;gene-HOXC4;gene-IFNE;gene-L1CAM;gene-LOC105378248;gene-LOC112268272;gene-LRIG3;gene-MYO7B;gene-NAIPP2-2;gene-NF1-2;gene-NR2F1;gene-NR5A2;gene-OVOL2;gene-PARVB;gene-PAX6;…	ADM2;AMIGO2;ANPEP;ARG2;ARL4AP5;BMPR1B;DACH1;DNPH1;EHMT2;ESM1;ETV5;EVI2B;EVI2B-2;FGF13;FLI1;FLOT1;FLRT2;FST;GJC2;HEY1;HOXB9;HOXC4;IFNE;L1CAM;LOC105378248;LOC112268272;LRIG3;MYO7B;NAIPP2;NF1;NR2F1;NR5A2;OVOL2;PARVB;PAX6;PCK1;PIM1;PLD4;PTCH1;PTPRB;PTPRG;PTPRZ1;RGS4;SLC38A2;SLC7A11;SLITRK6;SPRED2;SSTR2;TGFBR3;TMEM203;TSHZ1;VIM
3	GO:0060343	BP	trabecula formation	3/ 150	21/ 33331	0.14285714285714	0.0001119504768703	0.026808527904742	gene-HEY1;gene-OVOL2;gene-TGFBR3	HEY1;OVOL2;TGFBR3
9	GO:0007389	BP	pattern specification process	9/ 150	414/ 33331	0.021739130434783	0.0001146978003188	0.026841712432713	gene-BMPR1B;gene-FST;gene-HES2;gene-HEY1;gene-HOXB9;gene-NR2F1;gene-OVOL2;gene-PTCH1;gene-TSHZ1	BMPR1B;FST;HES2;HEY1;HOXB9;NR2F1;OVOL2;PTCH1;TSHZ1
5	GO:0014013	BP	regulation of gliogenesis	5/ 150	105/ 33331	0.047619047619048	0.0001160862802395	0.026841712432713	gene-ETV5;gene-GJC2;gene-MYB;gene-NF1-2;gene-PTPRZ1	ETV5;GJC2;MYB;NF1;PTPRZ1
28	GO:0010033	BP	response to organic substance	28/ 150	2918/ 33331	0.0095956134338588	0.000117512716921	0.026841712432713	gene-BMPR1B;gene-CREBRF;gene-EEF1A1P9;gene-EHMT2;gene-FLOT1-2;gene-GAREM1;gene-HEY1;gene-HSPA1A-3;gene-HSPA1B-4;gene-IFIT1;gene-IFNE;gene-KLF11;gene-LOC143666-2;gene-MT1A;gene-MT1X;gene-MT2A;gene-MYB;gene-NR5A2;gene-OVOL2;gene-PCK1;gene-PTCH1;gene-RGS4;gene-SLC7A11;gene-SSTR2;gene-TAP2-5;gene-TGFBR3;gene-TRIB3;gene-VIM	BMPR1B;CREBRF;EEF1A1P9;EHMT2;FLOT1;GAREM1;HEY1;HSPA1A;HSPA1B;IFIT1;IFNE;KLF11;LOC143666;MT1A;MT1X;MT2A;MYB;NR5A2;OVOL2;PCK1;PTCH1;RGS4;SLC7A11;SSTR2;TAP2;TGFBR3;TRIB3;VIM
2	GO:0015825	BP	L-serine transport	2/ 150	4/ 33331	0.5	0.0001199970028773	0.026993871238189	gene-SLC1A4;gene-SLC38A2	SLC1A4;SLC38A2
3	GO:0006878	BP	cellular copper ion homeostasis	3/ 150	22/ 33331	0.13636363636364	0.0001291995936392	0.028630244280038	gene-MT1A;gene-MT1X;gene-MT2A	MT1A;MT1X;MT2A
4	GO:0014015	BP	positive regulation of gliogenesis	4/ 150	59/ 33331	0.067796610169492	0.0001479427666326	0.032301562591095	gene-ETV5;gene-GJC2;gene-MYB;gene-PTPRZ1	ETV5;GJC2;MYB;PTPRZ1
5	GO:0006865	BP	amino acid transport	5/ 150	111/ 33331	0.045045045045045	0.0001507872314243	0.032445478622561	gene-SLC1A4;gene-SLC38A2;gene-SLC6A9;gene-SLC7A11;gene-XK	SLC1A4;SLC38A2;SLC6A9;SLC7A11;XK
2	GO:0005295	MF	neutral amino acid:sodium symporter activity	2/ 150	4/ 33331	0.5	0.0001199970028773	0.033345049505456	gene-SLC38A2;gene-SLC6A9	SLC38A2;SLC6A9
63	GO:0019222	BP	regulation of metabolic process	63/ 150	9244/ 33331	0.0068152315015145	0.0001631777192192	0.034609994246393	gene-ADM2;gene-APH1B;gene-ARG2;gene-BCL7A;gene-BMPR1B;gene-CREBRF;gene-CXXC5;gene-DACH1;gene-EEF1A1P9;gene-EHMT2;gene-ETV5;gene-FLI1;gene-FLOT1-2;gene-FST;gene-GATAD2B;gene-GJC2;gene-HBP1;gene-HES2;gene-HEY1;gene-HOXB9;gene-HSPA1A-3;gene-HSPA1B-4;gene-IFNE;gene-JMY;gene-KLF11;gene-KLF12;gene-KLF13;gene-KLF13-2;gene-KLF13-3;gene-LOC124903287;gene-LOC124904223;gene-LPAR5;gene-MAML2;gene-MYB;gene-NA…	ADM2;APH1B;ARG2;BCL7A;BMPR1B;CREBRF;CXXC5;DACH1;EEF1A1P9;EHMT2;ETV5;FLI1;FLOT1;FST;GATAD2B;GJC2;HBP1;HES2;HEY1;HOXB9;HSPA1A;HSPA1B;IFNE;JMY;KLF11;KLF12;KLF13;KLF13-2;KLF13-3;LOC124903287;LOC124904223;LPAR5;MAML2;MYB;NAIPP2;NEK7;NF1;NR2F1;NR5A2;ONECUT3;OVOL2;PCK1;PFDN6;PIM1;PLD4;PPP1R3G;PTCH1;RPL21P28;SLC38A2;SLC6A9;SLC7A11;SPRED2;TRIB3;TRIM40;TSHZ1;VIM;WDR54;ZKSCAN3;ZNF321P;ZNF395;ZNF580;ZNF660-Z…
4	GO:0010043	BP	response to zinc ion	4/ 150	62/ 33331	0.064516129032258	0.0001794459031845	0.037524413022263	gene-MT1A;gene-MT1F;gene-MT1X;gene-MT2A	MT1A;MT1F;MT1X;MT2A
55	GO:0048519	BP	negative regulation of biological process	55/ 150	7655/ 33331	0.0071848465055519	0.0001872835414814	0.038619426949652	gene-ADM2;gene-AMIGO2;gene-ARG2;gene-ARPIN;gene-BCL7A;gene-BMPR1B;gene-CREBRF;gene-CXXC5;gene-DACH1;gene-EHMT2;gene-ETV5;gene-EVI2B;gene-EVI2B-2;gene-FGF13;gene-FST;gene-GATAD2B;gene-GJC2;gene-HEY1;gene-HLA-DOB;gene-HSPA1A-3;gene-HSPA1B-4;gene-IFIT1;gene-KLF11;gene-KLF13;gene-KLF13-2;gene-KLF13-3;gene-LOC112268272;gene-LOC124903287;gene-MT1A;gene-MT1F;gene-MT1X;gene-MT2A;gene-MYB;gene-NAIPP2-2;ge…	ADM2;AMIGO2;ARG2;ARPIN;BCL7A;BMPR1B;CREBRF;CXXC5;DACH1;EHMT2;ETV5;EVI2B;EVI2B-2;FGF13;FST;GATAD2B;GJC2;HEY1;HLA-DOB;HSPA1A;HSPA1B;IFIT1;KLF11;KLF13;KLF13-2;KLF13-3;LOC112268272;LOC124903287;MT1A;MT1F;MT1X;MT2A;MYB;NAIPP2;NF1;NR2F1;OVOL2;PFDN6;PIM1;PTCH1;PTPRG;PTPRZ1;RGS4;RPL21P28;SLC6A9;SLC7A11;SPRED2;SSTR2;TGFBR3;TRIB3;TRIM40;VIM;WDR54;ZKSCAN3;ZNF8
2	GO:0045658	BP	regulation of neutrophil differentiation	2/ 150	5/ 33331	0.4	0.000199403355643	0.040492449993016	gene-EVI2B;gene-EVI2B-2	EVI2B;EVI2B-2
11	GO:0007610	BP	behavior	11/ 150	657/ 33331	0.016742770167428	0.0002018213308737	0.040492449993016	gene-ADM2;gene-APH1B;gene-DACH1;gene-EHMT2;gene-FGF13;gene-LPAR5;gene-NF1-2;gene-PTPRZ1;gene-SEPTIN5;gene-SLC7A11;gene-SLITRK6	ADM2;APH1B;DACH1;EHMT2;FGF13;LPAR5;NF1;PTPRZ1;SEPTIN5;SLC7A11;SLITRK6
3	GO:0055070	BP	copper ion homeostasis	3/ 150	26/ 33331	0.11538461538462	0.0002152688298876	0.042614617564567	gene-MT1A;gene-MT1X;gene-MT2A	MT1A;MT1X;MT2A
7	GO:0045637	BP	regulation of myeloid cell differentiation	7/ 150	273/ 33331	0.025641025641026	0.0002488207571018	0.048608444482773	gene-EVI2B;gene-EVI2B-2;gene-HSPA1A-3;gene-HSPA1B-4;gene-KLF13;gene-KLF13-2;gene-KLF13-3	EVI2B;EVI2B-2;HSPA1A;HSPA1B;KLF13;KLF13-2;KLF13-3
18	GO:0051253	BP	negative regulation of RNA metabolic process	18/ 150	1570/ 33331	0.011464968152866	0.0002576621087379	0.049681939330298	gene-BCL7A;gene-CREBRF;gene-CXXC5;gene-DACH1;gene-EHMT2;gene-ETV5;gene-FST;gene-GATAD2B;gene-HEY1;gene-KLF11;gene-LOC124903287;gene-MYB;gene-NR2F1;gene-OVOL2;gene-PTCH1;gene-TRIB3;gene-ZKSCAN3;gene-ZNF8	BCL7A;CREBRF;CXXC5;DACH1;EHMT2;ETV5;FST;GATAD2B;HEY1;KLF11;LOC124903287;MYB;NR2F1;OVOL2;PTCH1;TRIB3;ZKSCAN3;ZNF8
7	GO:0003002	BP	regionalization	7/ 150	276/ 33331	0.02536231884058	0.0002658467831252	0.050602912680267	gene-BMPR1B;gene-HES2;gene-HEY1;gene-HOXB9;gene-NR2F1;gene-OVOL2;gene-TSHZ1	BMPR1B;HES2;HEY1;HOXB9;NR2F1;OVOL2;TSHZ1
9	GO:1903706	BP	regulation of hemopoiesis	9/ 150	467/ 33331	0.019271948608137	0.0002802796686356	0.052674838483972	gene-EVI2B;gene-EVI2B-2;gene-HSPA1A-3;gene-HSPA1B-4;gene-KLF13;gene-KLF13-2;gene-KLF13-3;gene-MYB;gene-PCK1	EVI2B;EVI2B-2;HSPA1A;HSPA1B;KLF13;KLF13-2;KLF13-3;MYB;PCK1
4	GO:0015179	MF	L-amino acid transmembrane transporter activity	4/ 150	64/ 33331	0.0625	0.0002029662069498	0.053267353423954	gene-SLC1A4;gene-SLC38A2;gene-SLC6A9;gene-SLC7A11	SLC1A4;SLC38A2;SLC6A9;SLC7A11
2	GO:0070445	BP	regulation of oligodendrocyte progenitor proliferation	2/ 150	6/ 33331	0.33333333333333	0.0002982204943656	0.055345995998092	gene-GJC2;gene-PTPRZ1	GJC2;PTPRZ1
10	GO:0009887	BP	animal organ morphogenesis	10/ 150	589/ 33331	0.016977928692699	0.0003532489709595	0.064272986069543	gene-BMPR1B;gene-FLI1;gene-FLRT2;gene-FST;gene-HOXB9;gene-NF1-2;gene-NR5A2;gene-OVOL2;gene-PTCH1;gene-TGFBR3	BMPR1B;FLI1;FLRT2;FST;HOXB9;NF1;NR5A2;OVOL2;PTCH1;TGFBR3
4	GO:0003333	BP	amino acid transmembrane transport	4/ 150	74/ 33331	0.054054054054054	0.0003549797843134	0.064272986069543	gene-SLC1A4;gene-SLC38A2;gene-SLC6A9;gene-SLC7A11	SLC1A4;SLC38A2;SLC6A9;SLC7A11
4	GO:0046686	BP	response to cadmium ion	4/ 150	77/ 33331	0.051948051948052	0.0004131638623331	0.073576505760636	gene-MT1A;gene-MT1F;gene-MT1X;gene-MT2A	MT1A;MT1F;MT1X;MT2A
2	GO:0006868	BP	glutamine transport	2/ 150	7/ 33331	0.28571428571429	0.0004162744314604	0.073576505760636	gene-SLC1A4;gene-SLC38A2	SLC1A4;SLC38A2
4	GO:0030509	BP	BMP signaling pathway	4/ 150	79/ 33331	0.050632911392405	0.0004555435765413	0.079570064481285	gene-BMPR1B;gene-FST;gene-TGFBR3;gene-ZNF8	BMPR1B;FST;TGFBR3;ZNF8
21	GO:0031328	BP	positive regulation of cellular biosynthetic process	21/ 150	2085/ 33331	0.010071942446043	0.0005045124086091	0.087098787565347	gene-BMPR1B;gene-CREBRF;gene-ETV5;gene-FLI1;gene-HEY1;gene-HOXB9;gene-KLF12;gene-LOC124903287;gene-MAML2;gene-MYB;gene-NEK7;gene-NR2F1;gene-NR5A2;gene-PCK1;gene-PIM1;gene-PPP1R3G;gene-PTCH1;gene-SLC6A9;gene-VIM;gene-ZKSCAN3;gene-ZNF395	BMPR1B;CREBRF;ETV5;FLI1;HEY1;HOXB9;KLF12;LOC124903287;MAML2;MYB;NEK7;NR2F1;NR5A2;PCK1;PIM1;PPP1R3G;PTCH1;SLC6A9;VIM;ZKSCAN3;ZNF395
2	GO:0032329	BP	serine transport	2/ 150	8/ 33331	0.25	0.0005533923340701	0.094439264183212	gene-SLC1A4;gene-SLC38A2	SLC1A4;SLC38A2
47	GO:0048523	BP	negative regulation of cellular process	47/ 150	6506/ 33331	0.0072241008300031	0.0005830495113058	0.098369728344981	gene-AMIGO2;gene-ARG2;gene-ARPIN;gene-BCL7A;gene-BMPR1B;gene-CREBRF;gene-CXXC5;gene-DACH1;gene-EHMT2;gene-ETV5;gene-EVI2B;gene-EVI2B-2;gene-FGF13;gene-FST;gene-GATAD2B;gene-GJC2;gene-HEY1;gene-HSPA1A-3;gene-HSPA1B-4;gene-KLF11;gene-KLF13;gene-KLF13-2;gene-KLF13-3;gene-LOC112268272;gene-LOC124903287;gene-MYB;gene-NAIPP2-2;gene-NF1-2;gene-NR2F1;gene-OVOL2;gene-PFDN6-4;gene-PIM1;gene-PTCH1;gene-PTPR…	AMIGO2;ARG2;ARPIN;BCL7A;BMPR1B;CREBRF;CXXC5;DACH1;EHMT2;ETV5;EVI2B;EVI2B-2;FGF13;FST;GATAD2B;GJC2;HEY1;HSPA1A;HSPA1B;KLF11;KLF13;KLF13-2;KLF13-3;LOC112268272;LOC124903287;MYB;NAIPP2;NF1;NR2F1;OVOL2;PFDN6;PIM1;PTCH1;PTPRG;PTPRZ1;RGS4;SLC6A9;SLC7A11;SPRED2;SSTR2;TGFBR3;TRIB3;TRIM40;VIM;WDR54;ZKSCAN3;ZNF8
21	GO:0009891	BP	positive regulation of biosynthetic process	21/ 150	2120/ 33331	0.0099056603773585	0.000602694526509	0.10054163634922	gene-BMPR1B;gene-CREBRF;gene-ETV5;gene-FLI1;gene-HEY1;gene-HOXB9;gene-KLF12;gene-LOC124903287;gene-MAML2;gene-MYB;gene-NEK7;gene-NR2F1;gene-NR5A2;gene-PCK1;gene-PIM1;gene-PPP1R3G;gene-PTCH1;gene-SLC6A9;gene-VIM;gene-ZKSCAN3;gene-ZNF395	BMPR1B;CREBRF;ETV5;FLI1;HEY1;HOXB9;KLF12;LOC124903287;MAML2;MYB;NEK7;NR2F1;NR5A2;PCK1;PIM1;PPP1R3G;PTCH1;SLC6A9;VIM;ZKSCAN3;ZNF395
20	GO:0010557	BP	positive regulation of macromolecule biosynthetic process	20/ 150	1954/ 33331	0.010235414534289	0.0006148948239888	0.10064835231297	gene-BMPR1B;gene-CREBRF;gene-ETV5;gene-FLI1;gene-HEY1;gene-HOXB9;gene-KLF12;gene-MAML2;gene-MYB;gene-NEK7;gene-NR2F1;gene-NR5A2;gene-PCK1;gene-PIM1;gene-PPP1R3G;gene-PTCH1;gene-SLC6A9;gene-VIM;gene-ZKSCAN3;gene-ZNF395	BMPR1B;CREBRF;ETV5;FLI1;HEY1;HOXB9;KLF12;MAML2;MYB;NEK7;NR2F1;NR5A2;PCK1;PIM1;PPP1R3G;PTCH1;SLC6A9;VIM;ZKSCAN3;ZNF395
3	GO:0089718	BP	amino acid import across plasma membrane	3/ 150	37/ 33331	0.081081081081081	0.0006204233156216	0.10064835231297	gene-SLC1A4;gene-SLC6A9;gene-SLC7A11	SLC1A4;SLC6A9;SLC7A11
35	GO:0048856	BP	anatomical structure development	35/ 150	4396/ 33331	0.0079617834394904	0.0006236713418733	0.10064835231297	gene-AMIGO2;gene-ARG2;gene-BMPR1B;gene-EHMT2;gene-EVI2B;gene-EVI2B-2;gene-FGF13;gene-FLI1;gene-FST;gene-GJC2;gene-HEY1;gene-HOXB9;gene-HOXC4;gene-L1CAM;gene-LOC105378248;gene-MYO7B;gene-NAIPP2-2;gene-NF1-2;gene-NR2F1;gene-NR5A2;gene-OVOL2;gene-PAX6;gene-PIM1;gene-PTCH1;gene-PTPRG;gene-PTPRZ1;gene-RGS4;gene-SLC38A2;gene-SLC7A11;gene-SLITRK6;gene-SPRED2;gene-SSTR2;gene-TGFBR3;gene-TSHZ1;gene-VIM	AMIGO2;ARG2;BMPR1B;EHMT2;EVI2B;EVI2B-2;FGF13;FLI1;FST;GJC2;HEY1;HOXB9;HOXC4;L1CAM;LOC105378248;MYO7B;NAIPP2;NF1;NR2F1;NR5A2;OVOL2;PAX6;PIM1;PTCH1;PTPRG;PTPRZ1;RGS4;SLC38A2;SLC7A11;SLITRK6;SPRED2;SSTR2;TGFBR3;TSHZ1;VIM
2	GO:0015194	MF	L-serine transmembrane transporter activity	2/ 150	7/ 33331	0.28571428571429	0.0004162744314604	0.10349896916943	gene-SLC1A4;gene-SLC38A2	SLC1A4;SLC38A2
6	GO:0034599	BP	cellular response to oxidative stress	6/ 150	233/ 33331	0.025751072961373	0.0006773515790479	0.10813590208737	gene-ETV5;gene-HSPA1A-3;gene-HSPA1B-4;gene-MYB;gene-SLC7A11;gene-ZNF580	ETV5;HSPA1A;HSPA1B;MYB;SLC7A11;ZNF580
9	GO:0060284	BP	regulation of cell development	9/ 150	531/ 33331	0.016949152542373	0.0007056512428261	0.11086841236311	gene-ETV5;gene-FGF13;gene-GJC2;gene-HES2;gene-HEY1;gene-L1CAM;gene-MYB;gene-NF1-2;gene-PTPRZ1	ETV5;FGF13;GJC2;HES2;HEY1;L1CAM;MYB;NF1;PTPRZ1
2	GO:0030854	BP	positive regulation of granulocyte differentiation	2/ 150	9/ 33331	0.22222222222222	0.0007094025173095	0.11086841236311	gene-EVI2B;gene-EVI2B-2	EVI2B;EVI2B-2
3	GO:0072337	BP	modified amino acid transport	3/ 150	40/ 33331	0.075	0.000781155077987	0.12081051502993	gene-SLC1A4;gene-SLC38A2;gene-SLC7A11	SLC1A4;SLC38A2;SLC7A11
25	GO:0051172	BP	negative regulation of nitrogen compound metabolic process	25/ 150	2753/ 33331	0.0090810025426807	0.0008227052066955	0.12592478560628	gene-BCL7A;gene-CREBRF;gene-CXXC5;gene-DACH1;gene-EHMT2;gene-ETV5;gene-FST;gene-GATAD2B;gene-HEY1;gene-HSPA1A-3;gene-HSPA1B-4;gene-KLF11;gene-LOC124903287;gene-MYB;gene-NAIPP2-2;gene-NF1-2;gene-NR2F1;gene-OVOL2;gene-PFDN6-4;gene-PTCH1;gene-SPRED2;gene-TRIB3;gene-TRIM40-5;gene-ZKSCAN3;gene-ZNF8	BCL7A;CREBRF;CXXC5;DACH1;EHMT2;ETV5;FST;GATAD2B;HEY1;HSPA1A;HSPA1B;KLF11;LOC124903287;MYB;NAIPP2;NF1;NR2F1;OVOL2;PFDN6;PTCH1;SPRED2;TRIB3;TRIM40;ZKSCAN3;ZNF8
2	GO:0015186	MF	L-glutamine transmembrane transporter activity	2/ 150	8/ 33331	0.25	0.0005533923340701	0.13071126930737	gene-SLC1A4;gene-SLC38A2	SLC1A4;SLC38A2
3	GO:1902475	BP	L-alpha-amino acid transmembrane transport	3/ 150	42/ 33331	0.071428571428571	0.0009017077942322	0.13660873082619	gene-SLC1A4;gene-SLC6A9;gene-SLC7A11	SLC1A4;SLC6A9;SLC7A11
11	GO:0016607	CC	nuclear speck	11/ 150	584/ 33331	0.018835616438356	7.2243328670255E-5	0.13805700108886	gene-EHMT2;gene-GATAD2B;gene-HBP1;gene-HSPA1A-3;gene-HSPA1B-4;gene-LOC728554-3;gene-MAML2;gene-PRPF31-5;gene-TAP2-5;gene-TUT1;gene-ZNF395	EHMT2;GATAD2B;HBP1;HSPA1A;HSPA1B;LOC728554;MAML2;PRPF31;TAP2;TUT1;ZNF395
3	GO:0003007	BP	heart morphogenesis	3/ 150	43/ 33331	0.069767441860465	0.0009661544083997	0.14489388385364	gene-FLRT2;gene-PTCH1;gene-TGFBR3	FLRT2;PTCH1;TGFBR3
4	GO:0015171	MF	amino acid transmembrane transporter activity	4/ 150	88/ 33331	0.045454545454545	0.0006852328217084	0.14570510833784	gene-SLC1A4;gene-SLC38A2;gene-SLC6A9;gene-SLC7A11	SLC1A4;SLC38A2;SLC6A9;SLC7A11
2	GO:0022889	MF	serine transmembrane transporter activity	2/ 150	9/ 33331	0.22222222222222	0.0007094025173095	0.14570510833784	gene-SLC1A4;gene-SLC38A2	SLC1A4;SLC38A2
2	GO:0000099	MF	sulfur amino acid transmembrane transporter activity	2/ 150	9/ 33331	0.22222222222222	0.0007094025173095	0.14570510833784	gene-SLC1A4;gene-SLC7A11	SLC1A4;SLC7A11
12	GO:0048731	BP	system development	12/ 150	922/ 33331	0.013015184381779	0.0009878911235974	0.14667219512052	gene-BMPR1B;gene-FGF13;gene-FST;gene-HEY1;gene-HOXB9;gene-L1CAM;gene-NAIPP2-2;gene-NF1-2;gene-NR2F1;gene-PTCH1;gene-PTPRZ1;gene-SLC7A11	BMPR1B;FGF13;FST;HEY1;HOXB9;L1CAM;NAIPP2;NF1;NR2F1;PTCH1;PTPRZ1;SLC7A11
3	GO:0043090	BP	amino acid import	3/ 150	44/ 33331	0.068181818181818	0.0010334462804618	0.15191660322789	gene-SLC1A4;gene-SLC6A9;gene-SLC7A11	SLC1A4;SLC6A9;SLC7A11
2	GO:0010944	BP	negative regulation of transcription by competitive promoter binding	2/ 150	11/ 33331	0.18181818181818	0.0010774186857188	0.1543828417655	gene-DACH1;gene-OVOL2	DACH1;OVOL2
2	GO:0043616	BP	keratinocyte proliferation	2/ 150	11/ 33331	0.18181818181818	0.0010774186857188	0.1543828417655	gene-FST;gene-PTCH1	FST;PTCH1
18	GO:0045934	BP	negative regulation of nucleobase-containing compound metabolic process	18/ 150	1714/ 33331	0.010501750291715	0.0010821572534737	0.1543828417655	gene-BCL7A;gene-CREBRF;gene-CXXC5;gene-DACH1;gene-EHMT2;gene-ETV5;gene-FST;gene-GATAD2B;gene-HEY1;gene-KLF11;gene-LOC124903287;gene-MYB;gene-NR2F1;gene-OVOL2;gene-PTCH1;gene-TRIB3;gene-ZKSCAN3;gene-ZNF8	BCL7A;CREBRF;CXXC5;DACH1;EHMT2;ETV5;FST;GATAD2B;HEY1;KLF11;LOC124903287;MYB;NR2F1;OVOL2;PTCH1;TRIB3;ZKSCAN3;ZNF8
18	GO:2000113	BP	negative regulation of cellular macromolecule biosynthetic process	18/ 150	1717/ 33331	0.010483401281305	0.0010918164198408	0.1543828417655	gene-BCL7A;gene-CREBRF;gene-CXXC5;gene-DACH1;gene-EHMT2;gene-ETV5;gene-FST;gene-GATAD2B;gene-HEY1;gene-KLF11;gene-LOC124903287;gene-MYB;gene-NR2F1;gene-OVOL2;gene-PTCH1;gene-TRIB3;gene-ZKSCAN3;gene-ZNF8	BCL7A;CREBRF;CXXC5;DACH1;EHMT2;ETV5;FST;GATAD2B;HEY1;KLF11;LOC124903287;MYB;NR2F1;OVOL2;PTCH1;TRIB3;ZKSCAN3;ZNF8
3	GO:0015804	BP	neutral amino acid transport	3/ 150	45/ 33331	0.066666666666667	0.0011036312061986	0.15458125017388	gene-SLC1A4;gene-SLC38A2;gene-SLC6A9	SLC1A4;SLC38A2;SLC6A9
7	GO:0030855	BP	epithelial cell differentiation	7/ 150	352/ 33331	0.019886363636364	0.0011186474873848	0.15522017986171	gene-DNPH1;gene-HEY1;gene-NR5A2;gene-OVOL2;gene-PCK1;gene-PTCH1;gene-SLC7A11	DNPH1;HEY1;NR5A2;OVOL2;PCK1;PTCH1;SLC7A11
18	GO:0010558	BP	negative regulation of macromolecule biosynthetic process	18/ 150	1737/ 33331	0.010362694300518	0.0011647262948522	0.16011751203399	gene-BCL7A;gene-CREBRF;gene-CXXC5;gene-DACH1;gene-EHMT2;gene-ETV5;gene-FST;gene-GATAD2B;gene-HEY1;gene-KLF11;gene-LOC124903287;gene-MYB;gene-NR2F1;gene-OVOL2;gene-PTCH1;gene-TRIB3;gene-ZKSCAN3;gene-ZNF8	BCL7A;CREBRF;CXXC5;DACH1;EHMT2;ETV5;FST;GATAD2B;HEY1;KLF11;LOC124903287;MYB;NR2F1;OVOL2;PTCH1;TRIB3;ZKSCAN3;ZNF8
3	GO:0015807	BP	L-amino acid transport	3/ 150	47/ 33331	0.063829787234043	0.0012528673768765	0.17065432976593	gene-SLC1A4;gene-SLC38A2;gene-SLC7A11	SLC1A4;SLC38A2;SLC7A11
2	GO:0070370	BP	cellular heat acclimation	2/ 150	12/ 33331	0.16666666666667	0.0012890869806892	0.17088459287761	gene-HSPA1A-3;gene-HSPA1B-4	HSPA1A;HSPA1B
2	GO:0010286	BP	heat acclimation	2/ 150	12/ 33331	0.16666666666667	0.0012890869806892	0.17088459287761	gene-HSPA1A-3;gene-HSPA1B-4	HSPA1A;HSPA1B
2	GO:0070434	BP	positive regulation of nucleotide-binding oligomerization domain containing 2 signaling pathway	2/ 150	12/ 33331	0.16666666666667	0.0012890869806892	0.17088459287761	gene-HSPA1A-3;gene-HSPA1B-4	HSPA1A;HSPA1B
5	GO:0031345	BP	negative regulation of cell projection organization	5/ 150	178/ 33331	0.028089887640449	0.0013015490378762	0.17100972181724	gene-ARPIN;gene-FGF13;gene-NR2F1;gene-PTPRG;gene-VIM	ARPIN;FGF13;NR2F1;PTPRG;VIM
4	GO:1901890	BP	positive regulation of cell junction assembly	4/ 150	105/ 33331	0.038095238095238	0.0013242288398759	0.17246338233016	gene-AMIGO2;gene-FLOT1-2;gene-FLRT2;gene-SLITRK6	AMIGO2;FLOT1;FLRT2;SLITRK6
6	GO:0007420	BP	brain development	6/ 150	266/ 33331	0.022556390977444	0.0013399139343735	0.17298871464038	gene-AMIGO2;gene-GJC2;gene-NF1-2;gene-PTCH1;gene-PTPRG;gene-RGS4	AMIGO2;GJC2;NF1;PTCH1;PTPRG;RGS4
11	GO:0071495	BP	cellular response to endogenous stimulus	11/ 150	828/ 33331	0.013285024154589	0.0013628426533154	0.17443211098082	gene-BMPR1B;gene-EEF1A1P9;gene-EHMT2;gene-GAREM1;gene-HEY1;gene-KLF11;gene-OVOL2;gene-PCK1;gene-SSTR2;gene-TRIB3;gene-VIM	BMPR1B;EEF1A1P9;EHMT2;GAREM1;HEY1;KLF11;OVOL2;PCK1;SSTR2;TRIB3;VIM
4	GO:0150104	BP	transport across blood-brain barrier	4/ 150	107/ 33331	0.037383177570093	0.0014197293126917	0.18016000944902	gene-SLC1A4;gene-SLC2A3;gene-SLC38A2;gene-SLC6A9	SLC1A4;SLC2A3;SLC38A2;SLC6A9
4	GO:0010232	BP	vascular transport	4/ 150	108/ 33331	0.037037037037037	0.0014692354713694	0.18486219528324	gene-SLC1A4;gene-SLC2A3;gene-SLC38A2;gene-SLC6A9	SLC1A4;SLC2A3;SLC38A2;SLC6A9
15	GO:0016604	CC	nuclear body	15/ 150	1143/ 33331	0.013123359580052	0.0002111692508763	0.18754852442716	gene-BOLA3;gene-CREBRF;gene-EHMT2;gene-FLI1;gene-GATAD2B;gene-HBP1;gene-HSPA1A-3;gene-HSPA1B-4;gene-KLF11;gene-LOC728554-3;gene-MAML2;gene-PRPF31-5;gene-TAP2-5;gene-TUT1;gene-ZNF395	BOLA3;CREBRF;EHMT2;FLI1;GATAD2B;HBP1;HSPA1A;HSPA1B;KLF11;LOC728554;MAML2;PRPF31;TAP2;TUT1;ZNF395
10	GO:0005925	CC	focal adhesion	10/ 150	588/ 33331	0.017006802721088	0.000348574239233	0.18754852442716	gene-FLOT1-2;gene-FLRT2;gene-HSPA1A-3;gene-HSPA1B-4;gene-KLF11;gene-L1CAM;gene-LOC124903287;gene-PARVB;gene-RHOU;gene-VIM	FLOT1;FLRT2;HSPA1A;HSPA1B;KLF11;L1CAM;LOC124903287;PARVB;RHOU;VIM
10	GO:0030055	CC	cell-substrate junction	10/ 150	597/ 33331	0.016750418760469	0.0003925662468386	0.18754852442716	gene-FLOT1-2;gene-FLRT2;gene-HSPA1A-3;gene-HSPA1B-4;gene-KLF11;gene-L1CAM;gene-LOC124903287;gene-PARVB;gene-RHOU;gene-VIM	FLOT1;FLRT2;HSPA1A;HSPA1B;KLF11;L1CAM;LOC124903287;PARVB;RHOU;VIM
2	GO:0070432	BP	regulation of nucleotide-binding oligomerization domain containing 2 signaling pathway	2/ 150	13/ 33331	0.15384615384615	0.0015189721626343	0.18793483082194	gene-HSPA1A-3;gene-HSPA1B-4	HSPA1A;HSPA1B
2	GO:0070426	BP	positive regulation of nucleotide-binding oligomerization domain containing signaling pathway	2/ 150	13/ 33331	0.15384615384615	0.0015189721626343	0.18793483082194	gene-HSPA1A-3;gene-HSPA1B-4	HSPA1A;HSPA1B
18	GO:0031327	BP	negative regulation of cellular biosynthetic process	18/ 150	1805/ 33331	0.0099722991689751	0.0015338240634107	0.18820401545007	gene-BCL7A;gene-CREBRF;gene-CXXC5;gene-DACH1;gene-EHMT2;gene-ETV5;gene-FST;gene-GATAD2B;gene-HEY1;gene-KLF11;gene-LOC124903287;gene-MYB;gene-NR2F1;gene-OVOL2;gene-PTCH1;gene-TRIB3;gene-ZKSCAN3;gene-ZNF8	BCL7A;CREBRF;CXXC5;DACH1;EHMT2;ETV5;FST;GATAD2B;HEY1;KLF11;LOC124903287;MYB;NR2F1;OVOL2;PTCH1;TRIB3;ZKSCAN3;ZNF8
7	GO:0001525	BP	angiogenesis	7/ 150	379/ 33331	0.018469656992084	0.0017052697269479	0.20752573472128	gene-ADM2;gene-ANPEP;gene-ESM1;gene-HEY1;gene-OVOL2;gene-PTPRB;gene-TGFBR3	ADM2;ANPEP;ESM1;HEY1;OVOL2;PTPRB;TGFBR3
14	GO:0070161	CC	anchoring junction	14/ 150	1117/ 33331	0.012533572068039	0.0005442397862518	0.20800844630544	gene-FGF13;gene-FLOT1-2;gene-FLRT2;gene-GJC2;gene-HSPA1A-3;gene-HSPA1B-4;gene-KLF11;gene-KLHL24;gene-L1CAM;gene-LOC105378248;gene-LOC124903287;gene-PARVB;gene-RHOU;gene-VIM	FGF13;FLOT1;FLRT2;GJC2;HSPA1A;HSPA1B;KLF11;KLHL24;L1CAM;LOC105378248;LOC124903287;PARVB;RHOU;VIM
2	GO:0034454	BP	microtubule anchoring at centrosome	2/ 150	14/ 33331	0.14285714285714	0.0017669081864718	0.21327874670363	gene-CCDC68;gene-LOC124905421	CCDC68;LOC124905421
3	GO:0055021	BP	regulation of cardiac muscle tissue growth	3/ 150	54/ 33331	0.055555555555556	0.0018729759954659	0.22322034880112	gene-PIM1;gene-RGS4;gene-TGFBR3	PIM1;RGS4;TGFBR3
18	GO:0009890	BP	negative regulation of biosynthetic process	18/ 150	1850/ 33331	0.0097297297297297	0.0018965129673951	0.22322034880112	gene-BCL7A;gene-CREBRF;gene-CXXC5;gene-DACH1;gene-EHMT2;gene-ETV5;gene-FST;gene-GATAD2B;gene-HEY1;gene-KLF11;gene-LOC124903287;gene-MYB;gene-NR2F1;gene-OVOL2;gene-PTCH1;gene-TRIB3;gene-ZKSCAN3;gene-ZNF8	BCL7A;CREBRF;CXXC5;DACH1;EHMT2;ETV5;FST;GATAD2B;HEY1;KLF11;LOC124903287;MYB;NR2F1;OVOL2;PTCH1;TRIB3;ZKSCAN3;ZNF8
6	GO:0062197	BP	cellular response to chemical stress	6/ 150	285/ 33331	0.021052631578947	0.001898406503085	0.22322034880112	gene-ETV5;gene-HSPA1A-3;gene-HSPA1B-4;gene-MYB;gene-SLC7A11;gene-ZNF580	ETV5;HSPA1A;HSPA1B;MYB;SLC7A11;ZNF580
4	GO:0045639	BP	positive regulation of myeloid cell differentiation	4/ 150	116/ 33331	0.03448275862069	0.0019094082506729	0.22322034880112	gene-EVI2B;gene-EVI2B-2;gene-HSPA1A-3;gene-HSPA1B-4	EVI2B;EVI2B-2;HSPA1A;HSPA1B
17	GO:0009653	BP	anatomical structure morphogenesis	17/ 150	1687/ 33331	0.010077059869591	0.0020002928895959	0.23201834790493	gene-BMPR1B;gene-FLI1;gene-FLOT1-2;gene-FLRT2;gene-FST;gene-HEY1;gene-HOXB9;gene-LRIG3;gene-NF1-2;gene-NR5A2;gene-OVOL2;gene-PARVB;gene-PTCH1;gene-PTPRZ1;gene-SLITRK6;gene-TGFBR3;gene-TSHZ1	BMPR1B;FLI1;FLOT1;FLRT2;FST;HEY1;HOXB9;LRIG3;NF1;NR5A2;OVOL2;PARVB;PTCH1;PTPRZ1;SLITRK6;TGFBR3;TSHZ1
21	GO:0042995	CC	cell projection	21/ 150	2163/ 33331	0.0097087378640777	0.0007558833121155	0.24074883490881	gene-ARPIN;gene-BMPR1B;gene-FGF13;gene-FLOT1-2;gene-FLRT2;gene-GJC2;gene-L1CAM;gene-LOC105378248;gene-LOC124903287;gene-MYO7B;gene-NEK3;gene-NF1-2;gene-PARVB;gene-PTCH1;gene-RHOU;gene-SLC1A4;gene-SLC2A3;gene-SLC38A2;gene-SLC7A11;gene-SSTR2;gene-VIM	ARPIN;BMPR1B;FGF13;FLOT1;FLRT2;GJC2;L1CAM;LOC105378248;LOC124903287;MYO7B;NEK3;NF1;PARVB;PTCH1;RHOU;SLC1A4;SLC2A3;SLC38A2;SLC7A11;SSTR2;VIM
3	GO:0061515	BP	myeloid cell development	3/ 150	57/ 33331	0.052631578947368	0.0021878277953368	0.25180371532842	gene-EVI2B;gene-EVI2B-2;gene-FLI1	EVI2B;EVI2B-2;FLI1
2	GO:0005024	MF	transforming growth factor beta-activated receptor activity	2/ 150	12/ 33331	0.16666666666667	0.0012890869806892	0.25373528736566	gene-BMPR1B;gene-TGFBR3	BMPR1B;TGFBR3
2	GO:0072393	BP	microtubule anchoring at microtubule organizing center	2/ 150	16/ 33331	0.125	0.0023162741140034	0.26251696008099	gene-CCDC68;gene-LOC124905421	CCDC68;LOC124905421
2	GO:0060252	BP	positive regulation of glial cell proliferation	2/ 150	16/ 33331	0.125	0.0023162741140034	0.26251696008099	gene-ETV5;gene-MYB	ETV5;MYB
3	GO:0060420	BP	regulation of heart growth	3/ 150	59/ 33331	0.050847457627119	0.0024148832247948	0.27161947907976	gene-PIM1;gene-RGS4;gene-TGFBR3	PIM1;RGS4;TGFBR3
2	GO:0005283	MF	amino acid:sodium symporter activity	2/ 150	13/ 33331	0.15384615384615	0.0015189721626343	0.28702497985139	gene-SLC38A2;gene-SLC6A9	SLC38A2;SLC6A9
2	GO:2000035	BP	regulation of stem cell division	2/ 150	17/ 33331	0.11764705882353	0.0026173774425713	0.28995398301297	gene-EVI2B;gene-EVI2B-2	EVI2B;EVI2B-2
2	GO:0032328	BP	alanine transport	2/ 150	17/ 33331	0.11764705882353	0.0026173774425713	0.28995398301297	gene-SLC1A4;gene-SLC38A2	SLC1A4;SLC38A2
4	GO:0051963	BP	regulation of synapse assembly	4/ 150	127/ 33331	0.031496062992126	0.0026530624355631	0.28995398301297	gene-AMIGO2;gene-FLRT2;gene-LOC105378248;gene-SLITRK6	AMIGO2;FLRT2;LOC105378248;SLITRK6
3	GO:0043330	BP	response to exogenous dsRNA	3/ 150	61/ 33331	0.049180327868852	0.0026560073880086	0.28995398301297	gene-FLOT1-2;gene-IFIT1;gene-IFNE	FLOT1;IFIT1;IFNE
14	GO:0007010	BP	cytoskeleton organization	14/ 150	1328/ 33331	0.010542168674699	0.0027666523936707	0.29929983846618	gene-B9D2;gene-CCDC68;gene-FGF13;gene-KLHL24;gene-LOC105378248;gene-LOC124903287;gene-LOC124905421;gene-NEK7;gene-NF1-2;gene-PARVB;gene-RHOU;gene-SAC3D1;gene-SYNE3;gene-VIM	B9D2;CCDC68;FGF13;KLHL24;LOC105378248;LOC124903287;LOC124905421;NEK7;NF1;PARVB;RHOU;SAC3D1;SYNE3;VIM
3	GO:0051965	BP	positive regulation of synapse assembly	3/ 150	62/ 33331	0.048387096774194	0.0027819342431691	0.29929983846618	gene-AMIGO2;gene-FLRT2;gene-SLITRK6	AMIGO2;FLRT2;SLITRK6
32	GO:0010604	BP	positive regulation of macromolecule metabolic process	32/ 150	4228/ 33331	0.0075685903500473	0.0028888568794173	0.3085673243792	gene-ADM2;gene-APH1B;gene-BMPR1B;gene-CREBRF;gene-ETV5;gene-FLI1;gene-FLOT1-2;gene-GJC2;gene-HEY1;gene-HOXB9;gene-HSPA1A-3;gene-HSPA1B-4;gene-IFNE;gene-KLF12;gene-LOC124903287;gene-MAML2;gene-MYB;gene-NEK7;gene-NR2F1;gene-NR5A2;gene-OVOL2;gene-PCK1;gene-PIM1;gene-PPP1R3G;gene-PTCH1;gene-SLC38A2;gene-SLC6A9;gene-TRIB3;gene-VIM;gene-ZKSCAN3;gene-ZNF395;gene-ZNF580	ADM2;APH1B;BMPR1B;CREBRF;ETV5;FLI1;FLOT1;GJC2;HEY1;HOXB9;HSPA1A;HSPA1B;IFNE;KLF12;LOC124903287;MAML2;MYB;NEK7;NR2F1;NR5A2;OVOL2;PCK1;PIM1;PPP1R3G;PTCH1;SLC38A2;SLC6A9;TRIB3;VIM;ZKSCAN3;ZNF395;ZNF580
2	GO:0090063	BP	positive regulation of microtubule nucleation	2/ 150	18/ 33331	0.11111111111111	0.0029358784498802	0.3113499096098	gene-HSPA1A-3;gene-HSPA1B-4	HSPA1A;HSPA1B
2	GO:0048185	MF	activin binding	2/ 150	14/ 33331	0.14285714285714	0.0017669081864718	0.32103362588049	gene-FST;gene-TGFBR3	FST;TGFBR3
4	GO:0010977	BP	negative regulation of neuron projection development	4/ 150	133/ 33331	0.030075187969925	0.0031324383157009	0.32751627938882	gene-FGF13;gene-NR2F1;gene-PTPRG;gene-VIM	FGF13;NR2F1;PTPRG;VIM
4	GO:1905039	BP	carboxylic acid transmembrane transport	4/ 150	133/ 33331	0.030075187969925	0.0031324383157009	0.32751627938882	gene-SLC1A4;gene-SLC38A2;gene-SLC6A9;gene-SLC7A11	SLC1A4;SLC38A2;SLC6A9;SLC7A11
28	GO:0010605	BP	negative regulation of macromolecule metabolic process	28/ 150	3558/ 33331	0.0078695896571107	0.003196372948772	0.32780109998221	gene-ARG2;gene-BCL7A;gene-CREBRF;gene-CXXC5;gene-DACH1;gene-EHMT2;gene-ETV5;gene-FST;gene-GATAD2B;gene-HEY1;gene-HSPA1A-3;gene-HSPA1B-4;gene-KLF11;gene-LOC124903287;gene-MYB;gene-NAIPP2-2;gene-NF1-2;gene-NR2F1;gene-OVOL2;gene-PFDN6-4;gene-PTCH1;gene-RPL21P28;gene-SPRED2;gene-TRIB3;gene-TRIM40-5;gene-WDR54;gene-ZKSCAN3;gene-ZNF8	ARG2;BCL7A;CREBRF;CXXC5;DACH1;EHMT2;ETV5;FST;GATAD2B;HEY1;HSPA1A;HSPA1B;KLF11;LOC124903287;MYB;NAIPP2;NF1;NR2F1;OVOL2;PFDN6;PTCH1;RPL21P28;SPRED2;TRIB3;TRIM40;WDR54;ZKSCAN3;ZNF8
4	GO:1903825	BP	organic acid transmembrane transport	4/ 150	134/ 33331	0.029850746268657	0.0032176947837475	0.32780109998221	gene-SLC1A4;gene-SLC38A2;gene-SLC6A9;gene-SLC7A11	SLC1A4;SLC38A2;SLC6A9;SLC7A11
5	GO:0051302	BP	regulation of cell division	5/ 150	220/ 33331	0.022727272727273	0.0032663906896566	0.32780109998221	gene-EVI2B;gene-EVI2B-2;gene-GAREM1;gene-KIF13A;gene-PTCH1	EVI2B;EVI2B-2;GAREM1;KIF13A;PTCH1
5	GO:0050769	BP	positive regulation of neurogenesis	5/ 150	220/ 33331	0.022727272727273	0.0032663906896566	0.32780109998221	gene-ETV5;gene-GJC2;gene-L1CAM;gene-MYB;gene-PTPRZ1	ETV5;GJC2;L1CAM;MYB;PTPRZ1
2	GO:0060045	BP	positive regulation of cardiac muscle cell proliferation	2/ 150	19/ 33331	0.10526315789474	0.0032716165671904	0.32780109998221	gene-PIM1;gene-TGFBR3	PIM1;TGFBR3
2	GO:0070424	BP	regulation of nucleotide-binding oligomerization domain containing signaling pathway	2/ 150	19/ 33331	0.10526315789474	0.0032716165671904	0.32780109998221	gene-HSPA1A-3;gene-HSPA1B-4	HSPA1A;HSPA1B
9	GO:0006468	BP	protein phosphorylation	9/ 150	666/ 33331	0.013513513513514	0.0033039063306655	0.32780109998221	gene-ADM2;gene-BMPR1B;gene-MEX3B;gene-NEK3;gene-NEK7;gene-PCK1;gene-PIM1;gene-TGFBR3;gene-TRIB3	ADM2;BMPR1B;MEX3B;NEK3;NEK7;PCK1;PIM1;TGFBR3;TRIB3
17	GO:0051254	BP	positive regulation of RNA metabolic process	17/ 150	1797/ 33331	0.0094602114635504	0.003311791270784	0.32780109998221	gene-BMPR1B;gene-CREBRF;gene-ETV5;gene-FLI1;gene-HEY1;gene-HOXB9;gene-KLF12;gene-MAML2;gene-MYB;gene-NR2F1;gene-NR5A2;gene-PCK1;gene-PIM1;gene-PTCH1;gene-SLC38A2;gene-ZKSCAN3;gene-ZNF395	BMPR1B;CREBRF;ETV5;FLI1;HEY1;HOXB9;KLF12;MAML2;MYB;NR2F1;NR5A2;PCK1;PIM1;PTCH1;SLC38A2;ZKSCAN3;ZNF395
5	GO:1901888	BP	regulation of cell junction assembly	5/ 150	222/ 33331	0.022522522522523	0.0033947277214742	0.33378491709091	gene-AMIGO2;gene-FLOT1-2;gene-FLRT2;gene-LOC105378248;gene-SLITRK6	AMIGO2;FLOT1;FLRT2;LOC105378248;SLITRK6
3	GO:0043331	BP	response to dsRNA	3/ 150	67/ 33331	0.044776119402985	0.0034665718613719	0.33798108081753	gene-FLOT1-2;gene-IFIT1;gene-IFNE	FLOT1;IFIT1;IFNE
4	GO:0090101	BP	negative regulation of transmembrane receptor protein serine/threonine kinase signaling pathway	4/ 150	137/ 33331	0.029197080291971	0.0034829329403301	0.33798108081753	gene-BMPR1B;gene-FST;gene-SPRED2;gene-TGFBR3	BMPR1B;FST;SPRED2;TGFBR3
8	GO:0051090	BP	regulation of DNA-binding transcription factor activity	8/ 150	551/ 33331	0.014519056261343	0.003606570357607	0.34617981838304	gene-FLOT1-2;gene-HSPA1A-3;gene-HSPA1B-4;gene-JMY;gene-LPAR5;gene-PIM1;gene-PTCH1;gene-TRIM40-5	FLOT1;HSPA1A;HSPA1B;JMY;LPAR5;PIM1;PTCH1;TRIM40
2	GO:0030852	BP	regulation of granulocyte differentiation	2/ 150	20/ 33331	0.1	0.0036244323018055	0.34617981838304	gene-EVI2B;gene-EVI2B-2	EVI2B;EVI2B-2
16	GO:1903508	BP	positive regulation of nucleic acid-templated transcription	16/ 150	1649/ 33331	0.0097028502122498	0.0036674808163046	0.34617981838304	gene-BMPR1B;gene-CREBRF;gene-ETV5;gene-FLI1;gene-HEY1;gene-HOXB9;gene-KLF12;gene-MAML2;gene-MYB;gene-NR2F1;gene-NR5A2;gene-PCK1;gene-PIM1;gene-PTCH1;gene-ZKSCAN3;gene-ZNF395	BMPR1B;CREBRF;ETV5;FLI1;HEY1;HOXB9;KLF12;MAML2;MYB;NR2F1;NR5A2;PCK1;PIM1;PTCH1;ZKSCAN3;ZNF395
16	GO:0045893	BP	positive regulation of transcription, DNA-templated	16/ 150	1649/ 33331	0.0097028502122498	0.0036674808163046	0.34617981838304	gene-BMPR1B;gene-CREBRF;gene-ETV5;gene-FLI1;gene-HEY1;gene-HOXB9;gene-KLF12;gene-MAML2;gene-MYB;gene-NR2F1;gene-NR5A2;gene-PCK1;gene-PIM1;gene-PTCH1;gene-ZKSCAN3;gene-ZNF395	BMPR1B;CREBRF;ETV5;FLI1;HEY1;HOXB9;KLF12;MAML2;MYB;NR2F1;NR5A2;PCK1;PIM1;PTCH1;ZKSCAN3;ZNF395
16	GO:1902680	BP	positive regulation of RNA biosynthetic process	16/ 150	1650/ 33331	0.0096969696969697	0.003684004263792	0.34617981838304	gene-BMPR1B;gene-CREBRF;gene-ETV5;gene-FLI1;gene-HEY1;gene-HOXB9;gene-KLF12;gene-MAML2;gene-MYB;gene-NR2F1;gene-NR5A2;gene-PCK1;gene-PIM1;gene-PTCH1;gene-ZKSCAN3;gene-ZNF395	BMPR1B;CREBRF;ETV5;FLI1;HEY1;HOXB9;KLF12;MAML2;MYB;NR2F1;NR5A2;PCK1;PIM1;PTCH1;ZKSCAN3;ZNF395
134	GO:0008150	BP	biological_process	134/ 150	26748/ 33331	0.0050097203529236	0.0038288617776052	0.34619780897616	gene-ADM2;gene-AMIGO2;gene-ANPEP;gene-APH1B;gene-ARG2;gene-ARL4AP5;gene-ARPIN;gene-B9D2;gene-BCL7A;gene-BMPR1B;gene-CACNG8;gene-CCDC68;gene-CREBRF;gene-CXXC5;gene-DACH1;gene-DNPH1;gene-EEF1A1P9;gene-EHMT2;gene-ESM1;gene-ETV5;gene-EVI2B;gene-EVI2B-2;gene-FGF13;gene-FHIP1A;gene-FLI1;gene-FLOT1-2;gene-FLRT2;gene-FST;gene-GAREM1;gene-GATAD2B;gene-GJC2;gene-HBP1;gene-HES2;gene-HEY1;gene-HLA-DOB;gene-H…	ADM2;AMIGO2;ANPEP;APH1B;ARG2;ARL4AP5;ARPIN;B9D2;BCL7A;BMPR1B;CACNG8;CCDC68;CREBRF;CXXC5;DACH1;DNPH1;EEF1A1P9;EHMT2;ESM1;ETV5;EVI2B;EVI2B-2;FGF13;FHIP1A;FLI1;FLOT1;FLRT2;FST;GAREM1;GATAD2B;GJC2;HBP1;HES2;HEY1;HLA-DOB;HNRNPA1P30;HOXB9;HOXC4;HSPA1A;HSPA1B;IFIT1;IFNE;IL20RA;JMY;KIF13A;KLF11;KLF12;KLF13;KLF13-2;KLF13-3;KLHL24;L1CAM;LOC105378248;LOC112268272;LOC124903287;LOC124904223;LOC124905421;LOC14…
6	GO:0048638	BP	regulation of developmental growth	6/ 150	329/ 33331	0.018237082066869	0.0038547249654356	0.34619780897616	gene-FGF13;gene-L1CAM;gene-PIM1;gene-PTCH1;gene-RGS4;gene-TGFBR3	FGF13;L1CAM;PIM1;PTCH1;RGS4;TGFBR3
3	GO:0032757	BP	positive regulation of interleukin-8 production	3/ 150	71/ 33331	0.042253521126761	0.0040821996439625	0.34619780897616	gene-HSPA1A-3;gene-HSPA1B-4;gene-ZNF580	HSPA1A;HSPA1B;ZNF580
27	GO:0032879	BP	regulation of localization	27/ 150	3424/ 33331	0.0078855140186916	0.0041241467726012	0.34619780897616	gene-ARPIN;gene-CACNG8;gene-CREBRF;gene-DACH1;gene-FGF13;gene-FLOT1-2;gene-FLRT2;gene-GJC2;gene-KLHL24;gene-LOC124903287;gene-MEX3B;gene-MYB;gene-NF1-2;gene-OSBPL6;gene-PIM1;gene-PTCH1;gene-PTPRG;gene-RGS4;gene-RHOU;gene-SEPTIN5;gene-SLC6A9;gene-SLC7A11;gene-TGFBR3;gene-TRIB3;gene-TRIM40-5;gene-WDR54;gene-ZNF580	ARPIN;CACNG8;CREBRF;DACH1;FGF13;FLOT1;FLRT2;GJC2;KLHL24;LOC124903287;MEX3B;MYB;NF1;OSBPL6;PIM1;PTCH1;PTPRG;RGS4;RHOU;SEPTIN5;SLC6A9;SLC7A11;TGFBR3;TRIB3;TRIM40;WDR54;ZNF580
7	GO:0071407	BP	cellular response to organic cyclic compound	7/ 150	448/ 33331	0.015625	0.0042981209399923	0.34619780897616	gene-EHMT2;gene-FLOT1-2;gene-HEY1;gene-IFIT1;gene-PCK1;gene-PTCH1;gene-SSTR2	EHMT2;FLOT1;HEY1;IFIT1;PCK1;PTCH1;SSTR2
2	GO:0090084	BP	negative regulation of inclusion body assembly	2/ 150	22/ 33331	0.090909090909091	0.0043806639944567	0.34619780897616	gene-HSPA1A-3;gene-HSPA1B-4	HSPA1A;HSPA1B
2	GO:0010968	BP	regulation of microtubule nucleation	2/ 150	22/ 33331	0.090909090909091	0.0043806639944567	0.34619780897616	gene-HSPA1A-3;gene-HSPA1B-4	HSPA1A;HSPA1B
2	GO:0060716	BP	labyrinthine layer blood vessel development	2/ 150	22/ 33331	0.090909090909091	0.0043806639944567	0.34619780897616	gene-HEY1;gene-OVOL2	HEY1;OVOL2
3	GO:0062208	BP	positive regulation of pattern recognition receptor signaling pathway	3/ 150	73/ 33331	0.041095890410959	0.0044133117397397	0.34619780897616	gene-FLOT1-2;gene-HSPA1A-3;gene-HSPA1B-4	FLOT1;HSPA1A;HSPA1B
1	GO:0061537	BP	glycine secretion, neurotransmission	1/ 150	1/ 33331	1	0.0045003150220515	0.34619780897616	gene-SLC6A9	SLC6A9
1	GO:1903841	BP	cellular response to arsenite(3-)	1/ 150	1/ 33331	1	0.0045003150220515	0.34619780897616	gene-SLC38A2	SLC38A2
1	GO:1902204	BP	positive regulation of hepatocyte growth factor receptor signaling pathway	1/ 150	1/ 33331	1	0.0045003150220515	0.34619780897616	gene-ESM1	ESM1
1	GO:0061536	BP	glycine secretion	1/ 150	1/ 33331	1	0.0045003150220515	0.34619780897616	gene-SLC6A9	SLC6A9
1	GO:0031460	BP	glycine betaine transport	1/ 150	1/ 33331	1	0.0045003150220515	0.34619780897616	gene-SLC38A2	SLC38A2
1	GO:0060939	BP	epicardium-derived cardiac fibroblast cell development	1/ 150	1/ 33331	1	0.0045003150220515	0.34619780897616	gene-TGFBR3	TGFBR3
1	GO:0070060	BP	'de novo' actin filament nucleation	1/ 150	1/ 33331	1	0.0045003150220515	0.34619780897616	gene-JMY	JMY
1	GO:1903812	BP	L-serine import across plasma membrane	1/ 150	1/ 33331	1	0.0045003150220515	0.34619780897616	gene-SLC1A4	SLC1A4
1	GO:0015826	BP	threonine transport	1/ 150	1/ 33331	1	0.0045003150220515	0.34619780897616	gene-SLC1A4	SLC1A4
1	GO:1901494	BP	regulation of cysteine metabolic process	1/ 150	1/ 33331	1	0.0045003150220515	0.34619780897616	gene-SLC7A11	SLC7A11
1	GO:0034589	BP	hydroxyproline transport	1/ 150	1/ 33331	1	0.0045003150220515	0.34619780897616	gene-SLC1A4	SLC1A4
1	GO:0098718	BP	serine import across plasma membrane	1/ 150	1/ 33331	1	0.0045003150220515	0.34619780897616	gene-SLC1A4	SLC1A4
1	GO:0006711	BP	estrogen catabolic process	1/ 150	1/ 33331	1	0.0045003150220515	0.34619780897616	gene-SULT1E1	SULT1E1
1	GO:0034761	BP	positive regulation of iron ion transmembrane transport	1/ 150	1/ 33331	1	0.0045003150220515	0.34619780897616	gene-SLC6A9	SLC6A9
1	GO:1904899	BP	positive regulation of hepatic stellate cell proliferation	1/ 150	1/ 33331	1	0.0045003150220515	0.34619780897616	gene-MYB	MYB
1	GO:1904897	BP	regulation of hepatic stellate cell proliferation	1/ 150	1/ 33331	1	0.0045003150220515	0.34619780897616	gene-MYB	MYB
1	GO:1903840	BP	response to arsenite(3-)	1/ 150	1/ 33331	1	0.0045003150220515	0.34619780897616	gene-SLC38A2	SLC38A2
1	GO:1904440	BP	positive regulation of iron ion import across plasma membrane	1/ 150	1/ 33331	1	0.0045003150220515	0.34619780897616	gene-SLC6A9	SLC6A9
1	GO:0060007	BP	linear vestibuloocular reflex	1/ 150	1/ 33331	1	0.0045003150220515	0.34619780897616	gene-SLITRK6	SLITRK6
1	GO:0034758	BP	positive regulation of iron ion transport	1/ 150	1/ 33331	1	0.0045003150220515	0.34619780897616	gene-SLC6A9	SLC6A9
1	GO:1905062	BP	positive regulation of cardioblast proliferation	1/ 150	1/ 33331	1	0.0045003150220515	0.34619780897616	gene-PIM1	PIM1
1	GO:1904256	BP	positive regulation of iron ion transmembrane transporter activity	1/ 150	1/ 33331	1	0.0045003150220515	0.34619780897616	gene-SLC6A9	SLC6A9
1	GO:0099148	BP	regulation of synaptic vesicle docking	1/ 150	1/ 33331	1	0.0045003150220515	0.34619780897616	gene-SEPTIN5	SEPTIN5
1	GO:0070455	BP	positive regulation of heme biosynthetic process	1/ 150	1/ 33331	1	0.0045003150220515	0.34619780897616	gene-SLC6A9	SLC6A9
1	GO:0060936	BP	cardiac fibroblast cell development	1/ 150	1/ 33331	1	0.0045003150220515	0.34619780897616	gene-TGFBR3	TGFBR3
1	GO:1901465	BP	positive regulation of tetrapyrrole biosynthetic process	1/ 150	1/ 33331	1	0.0045003150220515	0.34619780897616	gene-SLC6A9	SLC6A9
10	GO:0051129	BP	negative regulation of cellular component organization	10/ 150	834/ 33331	0.011990407673861	0.004623911599331	0.35387224492406	gene-ARPIN;gene-EHMT2;gene-FGF13;gene-HSPA1A-3;gene-HSPA1B-4;gene-NR2F1;gene-PFDN6-4;gene-PTPRG;gene-VIM;gene-WDR54	ARPIN;EHMT2;FGF13;HSPA1A;HSPA1B;NR2F1;PFDN6;PTPRG;VIM;WDR54
31	GO:0003677	MF	DNA binding	31/ 150	3934/ 33331	0.0078800203355364	0.0020350013819466	0.35604987141911	gene-CREBRF;gene-CXXC5;gene-DACH1;gene-EHMT2;gene-ETV5;gene-FLI1;gene-GATAD2B;gene-HBP1;gene-HES2;gene-HEY1;gene-HOXB9;gene-HOXC4;gene-KLF11;gene-KLF12;gene-KLF13;gene-KLF13-2;gene-KLF13-3;gene-LOC112268272;gene-LOC442041;gene-MYB;gene-NR2F1;gene-NR5A2;gene-ONECUT3;gene-OVOL2;gene-PAX6;gene-TSHZ1;gene-ZKSCAN3;gene-ZNF395;gene-ZNF580;gene-ZNF660-ZNF197;gene-ZNF8	CREBRF;CXXC5;DACH1;EHMT2;ETV5;FLI1;GATAD2B;HBP1;HES2;HEY1;HOXB9;HOXC4;KLF11;KLF12;KLF13;KLF13-2;KLF13-3;LOC112268272;LOC442041;MYB;NR2F1;NR5A2;ONECUT3;OVOL2;PAX6;TSHZ1;ZKSCAN3;ZNF395;ZNF580;ZNF660-ZNF197;ZNF8
27	GO:0051173	BP	positive regulation of nitrogen compound metabolic process	27/ 150	3497/ 33331	0.0077209036316843	0.0047439453530425	0.36053085337957	gene-APH1B;gene-BMPR1B;gene-CREBRF;gene-ETV5;gene-FLI1;gene-FLOT1-2;gene-HEY1;gene-HOXB9;gene-HSPA1A-3;gene-HSPA1B-4;gene-IFNE;gene-KLF12;gene-LOC124903287;gene-MAML2;gene-MYB;gene-NEK7;gene-NR2F1;gene-NR5A2;gene-PCK1;gene-PIM1;gene-PTCH1;gene-SLC38A2;gene-SLC6A9;gene-TRIB3;gene-VIM;gene-ZKSCAN3;gene-ZNF395	APH1B;BMPR1B;CREBRF;ETV5;FLI1;FLOT1;HEY1;HOXB9;HSPA1A;HSPA1B;IFNE;KLF12;LOC124903287;MAML2;MYB;NEK7;NR2F1;NR5A2;PCK1;PIM1;PTCH1;SLC38A2;SLC6A9;TRIB3;VIM;ZKSCAN3;ZNF395
3	GO:0071385	BP	cellular response to glucocorticoid stimulus	3/ 150	75/ 33331	0.04	0.0047602536585271	0.36053085337957	gene-HEY1;gene-PCK1;gene-SSTR2	HEY1;PCK1;SSTR2
2	GO:1903265	BP	positive regulation of tumor necrosis factor-mediated signaling pathway	2/ 150	23/ 33331	0.08695652173913	0.0047837662905486	0.36053085337957	gene-HSPA1A-3;gene-HSPA1B-4	HSPA1A;HSPA1B
7	GO:0001227	MF	DNA-binding transcription repressor activity, RNA polymerase II-specific	7/ 150	398/ 33331	0.017587939698492	0.0022445429058565	0.36473596381841	gene-DACH1;gene-HES2;gene-HEY1;gene-KLF12;gene-NR2F1;gene-OVOL2;gene-ZKSCAN3	DACH1;HES2;HEY1;KLF12;NR2F1;OVOL2;ZKSCAN3
7	GO:0001217	MF	DNA-binding transcription repressor activity	7/ 150	398/ 33331	0.017587939698492	0.0022445429058565	0.36473596381841	gene-DACH1;gene-HES2;gene-HEY1;gene-KLF12;gene-NR2F1;gene-OVOL2;gene-ZKSCAN3	DACH1;HES2;HEY1;KLF12;NR2F1;OVOL2;ZKSCAN3
2	GO:0015172	MF	acidic amino acid transmembrane transporter activity	2/ 150	16/ 33331	0.125	0.0023162741140034	0.36473596381841	gene-SLC1A4;gene-SLC7A11	SLC1A4;SLC7A11
14	GO:0008270	MF	zinc ion binding	14/ 150	1307/ 33331	0.01071155317521	0.002396212436081	0.36515185638861	gene-ANPEP;gene-CXXC5;gene-EHMT2;gene-GATAD2B;gene-LOC143666-2;gene-LOC84773;gene-MT1A;gene-MT1F;gene-MT1X;gene-MT2A;gene-NR2F1;gene-NR5A2;gene-TRIM40-5;gene-ZNF8	ANPEP;CXXC5;EHMT2;GATAD2B;LOC143666;LOC84773;MT1A;MT1F;MT1X;MT2A;NR2F1;NR5A2;TRIM40;ZNF8
15	GO:0009968	BP	negative regulation of signal transduction	15/ 150	1538/ 33331	0.0097529258777633	0.0048945837352228	0.36701961978209	gene-BMPR1B;gene-CREBRF;gene-FST;gene-HEY1;gene-HSPA1A-3;gene-HSPA1B-4;gene-LOC124903287;gene-NF1-2;gene-OVOL2;gene-PTCH1;gene-RGS4;gene-SPRED2;gene-TGFBR3;gene-TRIB3;gene-TRIM40-5	BMPR1B;CREBRF;FST;HEY1;HSPA1A;HSPA1B;LOC124903287;NF1;OVOL2;PTCH1;RGS4;SPRED2;TGFBR3;TRIB3;TRIM40
2	GO:0060317	BP	cardiac epithelial to mesenchymal transition	2/ 150	24/ 33331	0.083333333333333	0.0052033188675753	0.38626837613446	gene-HEY1;gene-TGFBR3	HEY1;TGFBR3
2	GO:0032967	BP	positive regulation of collagen biosynthetic process	2/ 150	24/ 33331	0.083333333333333	0.0052033188675753	0.38626837613446	gene-MYB;gene-VIM	MYB;VIM
5	GO:1990778	BP	protein localization to cell periphery	5/ 150	246/ 33331	0.020325203252033	0.0052306883277437	0.38636830647767	gene-FGF13;gene-FLOT1-2;gene-KIF13A;gene-MEX3B;gene-PTCH1	FGF13;FLOT1;KIF13A;MEX3B;PTCH1
18	GO:0045935	BP	positive regulation of nucleobase-containing compound metabolic process	18/ 150	2034/ 33331	0.0088495575221239	0.0055118504958785	0.40512101144707	gene-BMPR1B;gene-CREBRF;gene-ETV5;gene-FLI1;gene-HEY1;gene-HOXB9;gene-KLF12;gene-MAML2;gene-MYB;gene-NEK7;gene-NR2F1;gene-NR5A2;gene-PCK1;gene-PIM1;gene-PTCH1;gene-SLC38A2;gene-ZKSCAN3;gene-ZNF395	BMPR1B;CREBRF;ETV5;FLI1;HEY1;HOXB9;KLF12;MAML2;MYB;NEK7;NR2F1;NR5A2;PCK1;PIM1;PTCH1;SLC38A2;ZKSCAN3;ZNF395
2	GO:0010714	BP	positive regulation of collagen metabolic process	2/ 150	25/ 33331	0.08	0.0056391675188435	0.41243704508507	gene-MYB;gene-VIM	MYB;VIM
3	GO:0071384	BP	cellular response to corticosteroid stimulus	3/ 150	80/ 33331	0.0375	0.0056982255298596	0.41471350216582	gene-HEY1;gene-PCK1;gene-SSTR2	HEY1;PCK1;SSTR2
8	GO:0010035	BP	response to inorganic substance	8/ 150	598/ 33331	0.013377926421405	0.0058502854374806	0.42370335556231	gene-MT1A;gene-MT1F;gene-MT1X;gene-MT2A;gene-MYB;gene-PTCH1;gene-SLC38A2;gene-ZNF580	MT1A;MT1F;MT1X;MT2A;MYB;PTCH1;SLC38A2;ZNF580
2	GO:0005416	MF	amino acid:cation symporter activity	2/ 150	18/ 33331	0.11111111111111	0.0029358784498802	0.43340905616358	gene-SLC38A2;gene-SLC6A9	SLC38A2;SLC6A9
2	GO:0048745	BP	smooth muscle tissue development	2/ 150	26/ 33331	0.076923076923077	0.0060911590762565	0.43900698449117	gene-NF1-2;gene-PTCH1	NF1;PTCH1
110	GO:0005488	MF	binding	110/ 150	20541/ 33331	0.005355143371793	0.0031111891075908	0.44537143467452	gene-ADM2;gene-ANPEP;gene-APBB2;gene-ARG2;gene-ARL4AP5;gene-B9D2;gene-BMPR1B;gene-CDK17;gene-CREBRF;gene-CXXC5;gene-DACH1;gene-DNPH1;gene-EEF1A1P9;gene-EHMT2;gene-ESM1;gene-ETV5;gene-FGD4;gene-FGF13;gene-FLI1;gene-FLOT1-2;gene-FLRT2;gene-FST;gene-GAREM1;gene-GATAD2B;gene-HBP1;gene-HES2;gene-HEY1;gene-HLA-DOB;gene-HNRNPA1P30;gene-HOXB9;gene-HOXC4;gene-HSPA1A-3;gene-HSPA1B-4;gene-IFIT1;gene-IFNE;ge…	ADM2;ANPEP;APBB2;ARG2;ARL4AP5;B9D2;BMPR1B;CDK17;CREBRF;CXXC5;DACH1;DNPH1;EEF1A1P9;EHMT2;ESM1;ETV5;FGD4;FGF13;FLI1;FLOT1;FLRT2;FST;GAREM1;GATAD2B;HBP1;HES2;HEY1;HLA-DOB;HNRNPA1P30;HOXB9;HOXC4;HSPA1A;HSPA1B;IFIT1;IFNE;IL20RA;JMY;KIF13A;KLF11;KLF12;KLF13;KLF13-2;KLF13-3;L1CAM;LOC105378248;LOC112268272;LOC124903287;LOC124905421;LOC143666;LOC442041;LOC728554;LOC84773;MDP1;MEX3B;MIR31HG;MT1A;MT1E;MT1F;…
24	GO:0031324	BP	negative regulation of cellular metabolic process	24/ 150	3046/ 33331	0.0078791858174655	0.0064245830582972	0.4598229117508	gene-BCL7A;gene-CREBRF;gene-CXXC5;gene-DACH1;gene-EHMT2;gene-ETV5;gene-FST;gene-GATAD2B;gene-HEY1;gene-HSPA1A-3;gene-HSPA1B-4;gene-KLF11;gene-LOC124903287;gene-MYB;gene-NAIPP2-2;gene-NF1-2;gene-NR2F1;gene-OVOL2;gene-PTCH1;gene-SPRED2;gene-TRIB3;gene-WDR54;gene-ZKSCAN3;gene-ZNF8	BCL7A;CREBRF;CXXC5;DACH1;EHMT2;ETV5;FST;GATAD2B;HEY1;HSPA1A;HSPA1B;KLF11;LOC124903287;MYB;NAIPP2;NF1;NR2F1;OVOL2;PTCH1;SPRED2;TRIB3;WDR54;ZKSCAN3;ZNF8
28	GO:0031325	BP	positive regulation of cellular metabolic process	28/ 150	3759/ 33331	0.0074487895716946	0.0064419186127948	0.4598229117508	gene-APH1B;gene-BMPR1B;gene-CREBRF;gene-ETV5;gene-FLI1;gene-FLOT1-2;gene-HEY1;gene-HOXB9;gene-HSPA1A-3;gene-HSPA1B-4;gene-IFNE;gene-KLF12;gene-LOC124903287;gene-MAML2;gene-MYB;gene-NEK7;gene-NR2F1;gene-NR5A2;gene-PCK1;gene-PIM1;gene-PPP1R3G;gene-PTCH1;gene-SLC38A2;gene-SLC6A9;gene-TRIB3;gene-VIM;gene-ZKSCAN3;gene-ZNF395	APH1B;BMPR1B;CREBRF;ETV5;FLI1;FLOT1;HEY1;HOXB9;HSPA1A;HSPA1B;IFNE;KLF12;LOC124903287;MAML2;MYB;NEK7;NR2F1;NR5A2;PCK1;PIM1;PPP1R3G;PTCH1;SLC38A2;SLC6A9;TRIB3;VIM;ZKSCAN3;ZNF395
4	GO:0004725	MF	protein tyrosine phosphatase activity	4/ 150	141/ 33331	0.028368794326241	0.0038591909428516	0.47243307031492	gene-MDP1;gene-PTPRB;gene-PTPRG;gene-PTPRZ1	MDP1;PTPRB;PTPRG;PTPRZ1
2	GO:0055131	MF	C3HC4-type RING finger domain binding	2/ 150	21/ 33331	0.095238095238095	0.003994167230746	0.47243307031492	gene-HSPA1A-3;gene-HSPA1B-4	HSPA1A;HSPA1B
1	GO:0070123	MF	transforming growth factor beta receptor activity, type III	1/ 150	1/ 33331	1	0.0045003150220515	0.47243307031492	gene-TGFBR3	TGFBR3
1	GO:1901680	MF	sulfur-containing amino acid secondary active transmembrane transporter activity	1/ 150	1/ 33331	1	0.0045003150220515	0.47243307031492	gene-SLC7A11	SLC7A11
1	GO:0015327	MF	cystine:glutamate antiporter activity	1/ 150	1/ 33331	1	0.0045003150220515	0.47243307031492	gene-SLC7A11	SLC7A11
1	GO:0106264	MF	protein serine kinase activity (using GTP as donor)	1/ 150	1/ 33331	1	0.0045003150220515	0.47243307031492	gene-PCK1	PCK1
1	GO:0070694	MF	deoxyribonucleoside 5'-monophosphate N-glycosidase activity	1/ 150	1/ 33331	1	0.0045003150220515	0.47243307031492	gene-DNPH1	DNPH1
1	GO:0004304	MF	estrone sulfotransferase activity	1/ 150	1/ 33331	1	0.0045003150220515	0.47243307031492	gene-SULT1E1	SULT1E1
1	GO:0015195	MF	L-threonine transmembrane transporter activity	1/ 150	1/ 33331	1	0.0045003150220515	0.47243307031492	gene-SLC1A4	SLC1A4
1	GO:0034590	MF	L-hydroxyproline transmembrane transporter activity	1/ 150	1/ 33331	1	0.0045003150220515	0.47243307031492	gene-SLC1A4	SLC1A4
1	GO:0005294	MF	neutral L-amino acid secondary active transmembrane transporter activity	1/ 150	1/ 33331	1	0.0045003150220515	0.47243307031492	gene-SLC7A11	SLC7A11
1	GO:0015328	MF	cystine secondary active transmembrane transporter activity	1/ 150	1/ 33331	1	0.0045003150220515	0.47243307031492	gene-SLC7A11	SLC7A11
3	GO:0006986	BP	response to unfolded protein	3/ 150	86/ 33331	0.034883720930233	0.0069603508271518	0.48187501153014	gene-CREBRF;gene-HSPA1A-3;gene-HSPA1B-4	CREBRF;HSPA1A;HSPA1B
3	GO:0046620	BP	regulation of organ growth	3/ 150	86/ 33331	0.034883720930233	0.0069603508271518	0.48187501153014	gene-PIM1;gene-RGS4;gene-TGFBR3	PIM1;RGS4;TGFBR3
4	GO:0046916	BP	cellular transition metal ion homeostasis	4/ 150	167/ 33331	0.023952095808383	0.0069910821482558	0.48187501153014	gene-MT1A;gene-MT1F;gene-MT1X;gene-MT2A	MT1A;MT1F;MT1X;MT2A
4	GO:0030534	BP	adult behavior	4/ 150	167/ 33331	0.023952095808383	0.0069910821482558	0.48187501153014	gene-EHMT2;gene-SEPTIN5;gene-SLC7A11;gene-SLITRK6	EHMT2;SEPTIN5;SLC7A11;SLITRK6
2	GO:0055023	BP	positive regulation of cardiac muscle tissue growth	2/ 150	28/ 33331	0.071428571428571	0.0070429633934156	0.48187501153014	gene-PIM1;gene-TGFBR3	PIM1;TGFBR3
2	GO:0034453	BP	microtubule anchoring	2/ 150	28/ 33331	0.071428571428571	0.0070429633934156	0.48187501153014	gene-CCDC68;gene-LOC124905421	CCDC68;LOC124905421
2	GO:0071360	BP	cellular response to exogenous dsRNA	2/ 150	28/ 33331	0.071428571428571	0.0070429633934156	0.48187501153014	gene-FLOT1-2;gene-IFIT1	FLOT1;IFIT1
2	GO:0045606	BP	positive regulation of epidermal cell differentiation	2/ 150	28/ 33331	0.071428571428571	0.0070429633934156	0.48187501153014	gene-OVOL2;gene-PTCH1	OVOL2;PTCH1
2	GO:1901673	BP	regulation of mitotic spindle assembly	2/ 150	28/ 33331	0.071428571428571	0.0070429633934156	0.48187501153014	gene-HSPA1A-3;gene-HSPA1B-4	HSPA1A;HSPA1B
18	GO:0046914	MF	transition metal ion binding	18/ 150	1994/ 33331	0.0090270812437312	0.0048023957795087	0.48599738042462	gene-ANPEP;gene-ARG2;gene-CXXC5;gene-EHMT2;gene-GATAD2B;gene-LOC112268272;gene-LOC143666-2;gene-LOC84773;gene-MT1A;gene-MT1F;gene-MT1X;gene-MT2A;gene-NR2F1;gene-NR5A2;gene-PCK1;gene-PIM1;gene-TRIM40-5;gene-ZNF8	ANPEP;ARG2;CXXC5;EHMT2;GATAD2B;LOC112268272;LOC143666;LOC84773;MT1A;MT1F;MT1X;MT2A;NR2F1;NR5A2;PCK1;PIM1;TRIM40;ZNF8
10	GO:0014070	BP	response to organic cyclic compound	10/ 150	891/ 33331	0.011223344556678	0.0072468189577199	0.49354826176728	gene-EHMT2;gene-FLOT1-2;gene-HEY1;gene-IFIT1;gene-IFNE;gene-PCK1;gene-PTCH1;gene-RGS4;gene-SLC7A11;gene-SSTR2	EHMT2;FLOT1;HEY1;IFIT1;IFNE;PCK1;PTCH1;RGS4;SLC7A11;SSTR2
4	GO:0007178	BP	transmembrane receptor protein serine/threonine kinase signaling pathway	4/ 150	170/ 33331	0.023529411764706	0.0074349604852301	0.50048452913335	gene-BMPR1B;gene-FST;gene-TGFBR3;gene-ZNF8	BMPR1B;FST;TGFBR3;ZNF8
4	GO:0098739	BP	import across plasma membrane	4/ 150	170/ 33331	0.023529411764706	0.0074349604852301	0.50048452913335	gene-SLC1A4;gene-SLC2A3;gene-SLC6A9;gene-SLC7A11	SLC1A4;SLC2A3;SLC6A9;SLC7A11
21	GO:0030154	BP	cell differentiation	21/ 150	2521/ 33331	0.0083300277667592	0.0074497932874298	0.50048452913335	gene-ANPEP;gene-ARL4AP5;gene-BMPR1B;gene-DNPH1;gene-ETV5;gene-FLI1;gene-FST;gene-HEY1;gene-IFNE;gene-MYO7B;gene-NF1-2;gene-NR2F1;gene-NR5A2;gene-OVOL2;gene-PCK1;gene-PLD4;gene-PTCH1;gene-PTPRZ1;gene-SLC7A11;gene-TGFBR3;gene-VIM	ANPEP;ARL4AP5;BMPR1B;DNPH1;ETV5;FLI1;FST;HEY1;IFNE;MYO7B;NF1;NR2F1;NR5A2;OVOL2;PCK1;PLD4;PTCH1;PTPRZ1;SLC7A11;TGFBR3;VIM
7	GO:1902903	BP	regulation of supramolecular fiber organization	7/ 150	502/ 33331	0.01394422310757	0.0078544987602274	0.51414326892964	gene-ARPIN;gene-FGF13;gene-HSPA1A-3;gene-HSPA1B-4;gene-JMY;gene-PFDN6-4;gene-RGS4	ARPIN;FGF13;HSPA1A;HSPA1B;JMY;PFDN6;RGS4
4	GO:0009952	BP	anterior/posterior pattern specification	4/ 150	174/ 33331	0.022988505747126	0.008055155146394	0.51414326892964	gene-HES2;gene-HEY1;gene-HOXB9;gene-TSHZ1	HES2;HEY1;HOXB9;TSHZ1
2	GO:0060421	BP	positive regulation of heart growth	2/ 150	30/ 33331	0.066666666666667	0.0080575270144097	0.51414326892964	gene-PIM1;gene-TGFBR3	PIM1;TGFBR3
2	GO:0090083	BP	regulation of inclusion body assembly	2/ 150	30/ 33331	0.066666666666667	0.0080575270144097	0.51414326892964	gene-HSPA1A-3;gene-HSPA1B-4	HSPA1A;HSPA1B
2	GO:0060251	BP	regulation of glial cell proliferation	2/ 150	30/ 33331	0.066666666666667	0.0080575270144097	0.51414326892964	gene-ETV5;gene-MYB	ETV5;MYB
8	GO:0044089	BP	positive regulation of cellular component biogenesis	8/ 150	635/ 33331	0.01259842519685	0.0082639965486233	0.51414326892964	gene-AMIGO2;gene-FLOT1-2;gene-FLRT2;gene-HSPA1A-3;gene-HSPA1B-4;gene-JMY;gene-LOC124903287;gene-SLITRK6	AMIGO2;FLOT1;FLRT2;HSPA1A;HSPA1B;JMY;LOC124903287;SLITRK6
32	GO:0065008	BP	regulation of biological quality	32/ 150	4546/ 33331	0.0070391553013638	0.008498858575356	0.51414326892964	gene-ADM2;gene-ANPEP;gene-ARPIN;gene-FGF13;gene-FLI1;gene-FLOT1-2;gene-HSPA1A-3;gene-HSPA1B-4;gene-IL20RA;gene-JMY;gene-MT1A;gene-MT1F;gene-MT1X;gene-MT2A;gene-MTX1-2;gene-MYB;gene-NF1-2;gene-NR5A2;gene-PARVB;gene-PCK1;gene-PIM1;gene-PPP1R3G;gene-PTCH1;gene-RGS4;gene-RHOU;gene-SEPTIN5;gene-SLC6A9;gene-SLC7A11;gene-SULT1E1;gene-SYNE3;gene-TMEM203;gene-VIM	ADM2;ANPEP;ARPIN;FGF13;FLI1;FLOT1;HSPA1A;HSPA1B;IL20RA;JMY;MT1A;MT1F;MT1X;MT2A;MTX1;MYB;NF1;NR5A2;PARVB;PCK1;PIM1;PPP1R3G;PTCH1;RGS4;RHOU;SEPTIN5;SLC6A9;SLC7A11;SULT1E1;SYNE3;TMEM203;VIM
2	GO:0045070	BP	positive regulation of viral genome replication	2/ 150	31/ 33331	0.064516129032258	0.0085879715053052	0.51414326892964	gene-IFIT1;gene-NR5A2	IFIT1;NR5A2
2	GO:2000637	BP	positive regulation of gene silencing by miRNA	2/ 150	31/ 33331	0.064516129032258	0.0085879715053052	0.51414326892964	gene-LOC124903287;gene-NR2F1	LOC124903287;NR2F1
3	GO:0071383	BP	cellular response to steroid hormone stimulus	3/ 150	93/ 33331	0.032258064516129	0.0086268357959942	0.51414326892964	gene-HEY1;gene-PCK1;gene-SSTR2	HEY1;PCK1;SSTR2
5	GO:0050807	BP	regulation of synapse organization	5/ 150	278/ 33331	0.017985611510791	0.0086467589901394	0.51414326892964	gene-AMIGO2;gene-FLRT2;gene-LOC105378248;gene-SLC7A11;gene-SLITRK6	AMIGO2;FLRT2;LOC105378248;SLC7A11;SLITRK6
1	GO:0034477	BP	U6 snRNA 3'-end processing	1/ 150	2/ 33331	0.5	0.0089805116241125	0.51414326892964	gene-TUT1	TUT1
1	GO:0061402	BP	positive regulation of transcription from RNA polymerase II promoter in response to acidic pH	1/ 150	2/ 33331	0.5	0.0089805116241125	0.51414326892964	gene-PCK1	PCK1
1	GO:0045200	BP	establishment of neuroblast polarity	1/ 150	2/ 33331	0.5	0.0089805116241125	0.51414326892964	gene-FGF13	FGF13
1	GO:1904782	BP	negative regulation of NMDA glutamate receptor activity	1/ 150	2/ 33331	0.5	0.0089805116241125	0.51414326892964	gene-SLC6A9	SLC6A9
1	GO:0071643	BP	regulation of chemokine (C-C motif) ligand 4 production	1/ 150	2/ 33331	0.5	0.0089805116241125	0.51414326892964	gene-ARG2	ARG2
1	GO:1903786	BP	regulation of glutathione biosynthetic process	1/ 150	2/ 33331	0.5	0.0089805116241125	0.51414326892964	gene-SLC7A11	SLC7A11
1	GO:0061113	BP	pancreas morphogenesis	1/ 150	2/ 33331	0.5	0.0089805116241125	0.51414326892964	gene-NR5A2	NR5A2
1	GO:0045196	BP	establishment or maintenance of neuroblast polarity	1/ 150	2/ 33331	0.5	0.0089805116241125	0.51414326892964	gene-FGF13	FGF13
1	GO:0071644	BP	negative regulation of chemokine (C-C motif) ligand 4 production	1/ 150	2/ 33331	0.5	0.0089805116241125	0.51414326892964	gene-ARG2	ARG2
1	GO:0021997	BP	neural plate axis specification	1/ 150	2/ 33331	0.5	0.0089805116241125	0.51414326892964	gene-PTCH1	PTCH1
1	GO:0036304	BP	umbilical cord morphogenesis	1/ 150	2/ 33331	0.5	0.0089805116241125	0.51414326892964	gene-HEY1	HEY1
1	GO:0031335	BP	regulation of sulfur amino acid metabolic process	1/ 150	2/ 33331	0.5	0.0089805116241125	0.51414326892964	gene-SLC7A11	SLC7A11
1	GO:1904254	BP	regulation of iron ion transmembrane transporter activity	1/ 150	2/ 33331	0.5	0.0089805116241125	0.51414326892964	gene-SLC6A9	SLC6A9
1	GO:1903804	BP	glycine import across plasma membrane	1/ 150	2/ 33331	0.5	0.0089805116241125	0.51414326892964	gene-SLC6A9	SLC6A9
1	GO:0071963	BP	establishment or maintenance of cell polarity regulating cell shape	1/ 150	2/ 33331	0.5	0.0089805116241125	0.51414326892964	gene-PARVB	PARVB
1	GO:0060979	BP	vasculogenesis involved in coronary vascular morphogenesis	1/ 150	2/ 33331	0.5	0.0089805116241125	0.51414326892964	gene-TGFBR3	TGFBR3
1	GO:1904438	BP	regulation of iron ion import across plasma membrane	1/ 150	2/ 33331	0.5	0.0089805116241125	0.51414326892964	gene-SLC6A9	SLC6A9
1	GO:2000393	BP	negative regulation of lamellipodium morphogenesis	1/ 150	2/ 33331	0.5	0.0089805116241125	0.51414326892964	gene-ARPIN	ARPIN
1	GO:1900924	BP	negative regulation of glycine import across plasma membrane	1/ 150	2/ 33331	0.5	0.0089805116241125	0.51414326892964	gene-RGS4	RGS4
1	GO:0010157	BP	response to chlorate	1/ 150	2/ 33331	0.5	0.0089805116241125	0.51414326892964	gene-PTCH1	PTCH1
1	GO:1904640	BP	response to methionine	1/ 150	2/ 33331	0.5	0.0089805116241125	0.51414326892964	gene-PCK1	PCK1
1	GO:1900923	BP	regulation of glycine import across plasma membrane	1/ 150	2/ 33331	0.5	0.0089805116241125	0.51414326892964	gene-RGS4	RGS4
1	GO:0002093	BP	auditory receptor cell morphogenesis	1/ 150	2/ 33331	0.5	0.0089805116241125	0.51414326892964	gene-SLITRK6	SLITRK6
1	GO:0070447	BP	positive regulation of oligodendrocyte progenitor proliferation	1/ 150	2/ 33331	0.5	0.0089805116241125	0.51414326892964	gene-GJC2	GJC2
30	GO:0010646	BP	regulation of cell communication	30/ 150	4181/ 33331	0.0071753169098302	0.0089961472109549	0.51414326892964	gene-BMPR1B;gene-CREBRF;gene-CXXC5;gene-ESM1;gene-FLOT1-2;gene-FST;gene-GAREM1;gene-HEY1;gene-HSPA1A-3;gene-HSPA1B-4;gene-IL20RA;gene-JMY;gene-KLHL24;gene-LOC124903287;gene-LURAP1L;gene-MAML2;gene-MYB;gene-NF1-2;gene-OVOL2;gene-PTCH1;gene-RGS4;gene-RHOU;gene-SEPTIN5;gene-SLC6A9;gene-SLC7A11;gene-SPRED2;gene-TGFBR3;gene-TRIB3;gene-TRIM40-5;gene-WDR54	BMPR1B;CREBRF;CXXC5;ESM1;FLOT1;FST;GAREM1;HEY1;HSPA1A;HSPA1B;IL20RA;JMY;KLHL24;LOC124903287;LURAP1L;MAML2;MYB;NF1;OVOL2;PTCH1;RGS4;RHOU;SEPTIN5;SLC6A9;SLC7A11;SPRED2;TGFBR3;TRIB3;TRIM40;WDR54
8	GO:0034762	BP	regulation of transmembrane transport	8/ 150	645/ 33331	0.012403100775194	0.0090290898499729	0.51414326892964	gene-CACNG8;gene-FGF13;gene-GJC2;gene-KLHL24;gene-PIM1;gene-RGS4;gene-SLC6A9;gene-TRIB3	CACNG8;FGF13;GJC2;KLHL24;PIM1;RGS4;SLC6A9;TRIB3
2	GO:0071359	BP	cellular response to dsRNA	2/ 150	32/ 33331	0.0625	0.0091336613637908	0.51414326892964	gene-FLOT1-2;gene-IFIT1	FLOT1;IFIT1
2	GO:0045684	BP	positive regulation of epidermis development	2/ 150	32/ 33331	0.0625	0.0091336613637908	0.51414326892964	gene-OVOL2;gene-PTCH1	OVOL2;PTCH1
2	GO:0060148	BP	positive regulation of posttranscriptional gene silencing	2/ 150	32/ 33331	0.0625	0.0091336613637908	0.51414326892964	gene-LOC124903287;gene-NR2F1	LOC124903287;NR2F1
2	GO:0060412	BP	ventricular septum morphogenesis	2/ 150	32/ 33331	0.0625	0.0091336613637908	0.51414326892964	gene-HEY1;gene-TGFBR3	HEY1;TGFBR3
2	GO:0032965	BP	regulation of collagen biosynthetic process	2/ 150	32/ 33331	0.0625	0.0091336613637908	0.51414326892964	gene-MYB;gene-VIM	MYB;VIM
3	GO:0032677	BP	regulation of interleukin-8 production	3/ 150	95/ 33331	0.031578947368421	0.0091421716843419	0.51414326892964	gene-HSPA1A-3;gene-HSPA1B-4;gene-ZNF580	HSPA1A;HSPA1B;ZNF580
9	GO:0007167	BP	enzyme linked receptor protein signaling pathway	9/ 150	784/ 33331	0.011479591836735	0.0092858916905351	0.520255222375	gene-APH1B;gene-BMPR1B;gene-FLRT2;gene-FST;gene-GAREM1;gene-PTPRG;gene-SPRED2;gene-TGFBR3;gene-ZNF8	APH1B;BMPR1B;FLRT2;FST;GAREM1;PTPRG;SPRED2;TGFBR3;ZNF8
3	GO:0035966	BP	response to topologically incorrect protein	3/ 150	96/ 33331	0.03125	0.0094064536963449	0.52502863920915	gene-CREBRF;gene-HSPA1A-3;gene-HSPA1B-4	CREBRF;HSPA1A;HSPA1B
30	GO:0023051	BP	regulation of signaling	30/ 150	4223/ 33331	0.007103954534691	0.0096088398689531	0.53351057439371	gene-BMPR1B;gene-CREBRF;gene-CXXC5;gene-ESM1;gene-FLOT1-2;gene-FST;gene-GAREM1;gene-HEY1;gene-HSPA1A-3;gene-HSPA1B-4;gene-IL20RA;gene-JMY;gene-KLHL24;gene-LOC124903287;gene-LURAP1L;gene-MAML2;gene-MYB;gene-NF1-2;gene-OVOL2;gene-PTCH1;gene-RGS4;gene-RHOU;gene-SEPTIN5;gene-SLC6A9;gene-SLC7A11;gene-SPRED2;gene-TGFBR3;gene-TRIB3;gene-TRIM40-5;gene-WDR54	BMPR1B;CREBRF;CXXC5;ESM1;FLOT1;FST;GAREM1;HEY1;HSPA1A;HSPA1B;IL20RA;JMY;KLHL24;LOC124903287;LURAP1L;MAML2;MYB;NF1;OVOL2;PTCH1;RGS4;RHOU;SEPTIN5;SLC6A9;SLC7A11;SPRED2;TGFBR3;TRIB3;TRIM40;WDR54
18	GO:0006796	BP	phosphate-containing compound metabolic process	18/ 150	2081/ 33331	0.0086496876501682	0.0096660565875543	0.53351057439371	gene-ADM2;gene-BMPR1B;gene-DNPH1;gene-LOC124903287;gene-MEX3B;gene-NEK3;gene-NEK7;gene-PCK1;gene-PGAP4;gene-PIM1;gene-PLD4;gene-PTPRB;gene-PTPRG;gene-PTPRZ1;gene-SULT1E1;gene-TGFBR3;gene-TRIB3;gene-UQCC3	ADM2;BMPR1B;DNPH1;LOC124903287;MEX3B;NEK3;NEK7;PCK1;PGAP4;PIM1;PLD4;PTPRB;PTPRG;PTPRZ1;SULT1E1;TGFBR3;TRIB3;UQCC3
2	GO:0010719	BP	negative regulation of epithelial to mesenchymal transition	2/ 150	33/ 33331	0.060606060606061	0.0096944505223891	0.53351057439371	gene-OVOL2;gene-SPRED2	OVOL2;SPRED2
19	GO:0043067	BP	regulation of programmed cell death	19/ 150	2319/ 33331	0.0081931867184131	0.0097021522924699	0.53351057439371	gene-AMIGO2;gene-APH1B;gene-ARG2;gene-BMPR1B;gene-EVI2B;gene-EVI2B-2;gene-FLOT1-2;gene-HSPA1A-3;gene-HSPA1B-4;gene-IL20RA;gene-JMY;gene-KLF11;gene-LOC112268272;gene-MYB;gene-NAIPP2-2;gene-NF1-2;gene-PIM1;gene-PTPRZ1;gene-SLC7A11	AMIGO2;APH1B;ARG2;BMPR1B;EVI2B;EVI2B-2;FLOT1;HSPA1A;HSPA1B;IL20RA;JMY;KLF11;LOC112268272;MYB;NAIPP2;NF1;PIM1;PTPRZ1;SLC7A11
10	GO:0019221	BP	cytokine-mediated signaling pathway	10/ 150	932/ 33331	0.010729613733906	0.0097578680650372	0.53459434376977	gene-IFIT1;gene-IFNE;gene-IL20RA;gene-MT1A;gene-MT1X;gene-MT2A;gene-PIM1;gene-PTPRZ1;gene-RHOU;gene-VIM	IFIT1;IFNE;IL20RA;MT1A;MT1X;MT2A;PIM1;PTPRZ1;RHOU;VIM
3	GO:2000177	BP	regulation of neural precursor cell proliferation	3/ 150	98/ 33331	0.030612244897959	0.0099483196554073	0.54302463942585	gene-GJC2;gene-NF1-2;gene-PTPRZ1	GJC2;NF1;PTPRZ1
31	GO:0032501	BP	multicellular organismal process	31/ 150	4363/ 33331	0.0071052028420811	0.010166035045123	0.55287590591555	gene-ADM2;gene-ARG2;gene-BMPR1B;gene-DACH1;gene-EHMT2;gene-FGF13;gene-FLI1;gene-FST;gene-HES2;gene-HEY1;gene-HOXB9;gene-HOXC4;gene-MYO7B;gene-NF1-2;gene-NR2F1;gene-NR5A2;gene-OVOL2;gene-PAX6;gene-PIM1;gene-PTCH1;gene-PTPRZ1;gene-SEPTIN5;gene-SLC1A4;gene-SLC2A3;gene-SLC38A2;gene-SLC6A9;gene-SLC7A11;gene-SLITRK6;gene-SPRED2;gene-SSTR2;gene-TSHZ1	ADM2;ARG2;BMPR1B;DACH1;EHMT2;FGF13;FLI1;FST;HES2;HEY1;HOXB9;HOXC4;MYO7B;NF1;NR2F1;NR5A2;OVOL2;PAX6;PIM1;PTCH1;PTPRZ1;SEPTIN5;SLC1A4;SLC2A3;SLC38A2;SLC6A9;SLC7A11;SLITRK6;SPRED2;SSTR2;TSHZ1
18	GO:0006793	BP	phosphorus metabolic process	18/ 150	2115/ 33331	0.0085106382978723	0.01023601235905	0.55447843234619	gene-ADM2;gene-BMPR1B;gene-DNPH1;gene-LOC124903287;gene-MEX3B;gene-NEK3;gene-NEK7;gene-PCK1;gene-PGAP4;gene-PIM1;gene-PLD4;gene-PTPRB;gene-PTPRG;gene-PTPRZ1;gene-SULT1E1;gene-TGFBR3;gene-TRIB3;gene-UQCC3	ADM2;BMPR1B;DNPH1;LOC124903287;MEX3B;NEK3;NEK7;PCK1;PGAP4;PIM1;PLD4;PTPRB;PTPRG;PTPRZ1;SULT1E1;TGFBR3;TRIB3;UQCC3
2	GO:0014002	BP	astrocyte development	2/ 150	34/ 33331	0.058823529411765	0.010270193904169	0.55447843234619	gene-NF1-2;gene-VIM	NF1;VIM
3	GO:0030145	MF	manganese ion binding	3/ 150	80/ 33331	0.0375	0.0056982255298596	0.56080036256369	gene-ARG2;gene-PCK1;gene-PIM1	ARG2;PCK1;PIM1
3	GO:0002244	BP	hematopoietic progenitor cell differentiation	3/ 150	100/ 33331	0.03	0.010508014354817	0.56526264176077	gene-FST;gene-PLD4;gene-PTPRZ1	FST;PLD4;PTPRZ1
24	GO:0051128	BP	regulation of cellular component organization	24/ 150	3141/ 33331	0.0076408787010506	0.010717813909038	0.57043132825481	gene-AMIGO2;gene-ARPIN;gene-DNPH1;gene-EHMT2;gene-FGF13;gene-FLOT1-2;gene-FLRT2;gene-HSPA1A-3;gene-HSPA1B-4;gene-JMY;gene-L1CAM;gene-LOC105378248;gene-LOC112268272;gene-LOC124903287;gene-NEK7;gene-NR2F1;gene-PFDN6-4;gene-PTPRG;gene-RGS4;gene-SLC7A11;gene-SLITRK6;gene-TRIM40-5;gene-VIM;gene-WDR54	AMIGO2;ARPIN;DNPH1;EHMT2;FGF13;FLOT1;FLRT2;HSPA1A;HSPA1B;JMY;L1CAM;LOC105378248;LOC112268272;LOC124903287;NEK7;NR2F1;PFDN6;PTPRG;RGS4;SLC7A11;SLITRK6;TRIM40;VIM;WDR54
5	GO:0010720	BP	positive regulation of cell development	5/ 150	294/ 33331	0.017006802721088	0.010830127398996	0.57043132825481	gene-ETV5;gene-GJC2;gene-L1CAM;gene-MYB;gene-PTPRZ1	ETV5;GJC2;L1CAM;MYB;PTPRZ1
2	GO:0042026	BP	protein refolding	2/ 150	35/ 33331	0.057142857142857	0.010860747416889	0.57043132825481	gene-HSPA1A-3;gene-HSPA1B-4	HSPA1A;HSPA1B
2	GO:0060043	BP	regulation of cardiac muscle cell proliferation	2/ 150	35/ 33331	0.057142857142857	0.010860747416889	0.57043132825481	gene-PIM1;gene-TGFBR3	PIM1;TGFBR3
4	GO:0055076	BP	transition metal ion homeostasis	4/ 150	190/ 33331	0.021052631578947	0.010873042762586	0.57043132825481	gene-MT1A;gene-MT1F;gene-MT1X;gene-MT2A	MT1A;MT1F;MT1X;MT2A
4	GO:1902107	BP	positive regulation of leukocyte differentiation	4/ 150	190/ 33331	0.021052631578947	0.010873042762586	0.57043132825481	gene-EVI2B;gene-EVI2B-2;gene-MYB;gene-PCK1	EVI2B;EVI2B-2;MYB;PCK1
4	GO:1903708	BP	positive regulation of hemopoiesis	4/ 150	190/ 33331	0.021052631578947	0.010873042762586	0.57043132825481	gene-EVI2B;gene-EVI2B-2;gene-MYB;gene-PCK1	EVI2B;EVI2B-2;MYB;PCK1
2	GO:0004675	MF	transmembrane receptor protein serine/threonine kinase activity	2/ 150	26/ 33331	0.076923076923077	0.0060911590762565	0.58723745869869	gene-BMPR1B;gene-TGFBR3	BMPR1B;TGFBR3
64	GO:0097159	MF	organic cyclic compound binding	64/ 150	10639/ 33331	0.006015602970204	0.0062958226274425	0.59482932184077	gene-ARL4AP5;gene-BMPR1B;gene-CDK17;gene-CREBRF;gene-CXXC5;gene-DACH1;gene-EEF1A1P9;gene-EHMT2;gene-ETV5;gene-FLI1;gene-GATAD2B;gene-HBP1;gene-HES2;gene-HEY1;gene-HNRNPA1P30;gene-HOXB9;gene-HOXC4;gene-HSPA1A-3;gene-HSPA1B-4;gene-IFIT1;gene-KIF13A;gene-KLF11;gene-KLF12;gene-KLF13;gene-KLF13-2;gene-KLF13-3;gene-LOC112268272;gene-LOC143666-2;gene-LOC442041;gene-LOC728554-3;gene-MEX3B;gene-MYB;gene-M…	ARL4AP5;BMPR1B;CDK17;CREBRF;CXXC5;DACH1;EEF1A1P9;EHMT2;ETV5;FLI1;GATAD2B;HBP1;HES2;HEY1;HNRNPA1P30;HOXB9;HOXC4;HSPA1A;HSPA1B;IFIT1;KIF13A;KLF11;KLF12;KLF13;KLF13-2;KLF13-3;LOC112268272;LOC143666;LOC442041;LOC728554;MEX3B;MYB;MYO7B;NAIPP2;NEK3;NEK7;NR2F1;NR5A2;ONECUT3;OSBPL6;OVOL2;PAX6;PCK1;PIM1;PRPF31;PTCH1;RAC3;RHOU;RPL21P28;RPS18;SEPTIN5;SPTLC3;SULT1E1;TAP2;TBL3;TRIB3;TSHZ1;TUT1;VIM;ZKSCAN3;ZNF…
15	GO:0010648	BP	negative regulation of cell communication	15/ 150	1641/ 33331	0.0091407678244973	0.011730949972949	0.59568287535748	gene-BMPR1B;gene-CREBRF;gene-FST;gene-HEY1;gene-HSPA1A-3;gene-HSPA1B-4;gene-LOC124903287;gene-NF1-2;gene-OVOL2;gene-PTCH1;gene-RGS4;gene-SPRED2;gene-TGFBR3;gene-TRIB3;gene-TRIM40-5	BMPR1B;CREBRF;FST;HEY1;HSPA1A;HSPA1B;LOC124903287;NF1;OVOL2;PTCH1;RGS4;SPRED2;TGFBR3;TRIB3;TRIM40
15	GO:0023057	BP	negative regulation of signaling	15/ 150	1644/ 33331	0.0091240875912409	0.011793073727076	0.59568287535748	gene-BMPR1B;gene-CREBRF;gene-FST;gene-HEY1;gene-HSPA1A-3;gene-HSPA1B-4;gene-LOC124903287;gene-NF1-2;gene-OVOL2;gene-PTCH1;gene-RGS4;gene-SPRED2;gene-TGFBR3;gene-TRIB3;gene-TRIM40-5	BMPR1B;CREBRF;FST;HEY1;HSPA1A;HSPA1B;LOC124903287;NF1;OVOL2;PTCH1;RGS4;SPRED2;TGFBR3;TRIB3;TRIM40
18	GO:0051049	BP	regulation of transport	18/ 150	2180/ 33331	0.008256880733945	0.011890420039568	0.59568287535748	gene-CACNG8;gene-CREBRF;gene-FGF13;gene-FLOT1-2;gene-GJC2;gene-KLHL24;gene-MEX3B;gene-MYB;gene-OSBPL6;gene-PIM1;gene-PTCH1;gene-RGS4;gene-RHOU;gene-SEPTIN5;gene-SLC6A9;gene-SLC7A11;gene-TRIB3;gene-WDR54	CACNG8;CREBRF;FGF13;FLOT1;GJC2;KLHL24;MEX3B;MYB;OSBPL6;PIM1;PTCH1;RGS4;RHOU;SEPTIN5;SLC6A9;SLC7A11;TRIB3;WDR54
5	GO:0015849	BP	organic acid transport	5/ 150	301/ 33331	0.016611295681063	0.01189408575408	0.59568287535748	gene-SLC1A4;gene-SLC38A2;gene-SLC6A9;gene-SLC7A11;gene-XK	SLC1A4;SLC38A2;SLC6A9;SLC7A11;XK
3	GO:0032436	BP	positive regulation of proteasomal ubiquitin-dependent protein catabolic process	3/ 150	105/ 33331	0.028571428571429	0.011985921749779	0.59568287535748	gene-HSPA1A-3;gene-HSPA1B-4;gene-TRIB3	HSPA1A;HSPA1B;TRIB3
2	GO:0090169	BP	regulation of spindle assembly	2/ 150	37/ 33331	0.054054054054054	0.012085713354682	0.59568287535748	gene-HSPA1A-3;gene-HSPA1B-4	HSPA1A;HSPA1B
2	GO:0045746	BP	negative regulation of Notch signaling pathway	2/ 150	37/ 33331	0.054054054054054	0.012085713354682	0.59568287535748	gene-HEY1;gene-OVOL2	HEY1;OVOL2
2	GO:0010712	BP	regulation of collagen metabolic process	2/ 150	37/ 33331	0.054054054054054	0.012085713354682	0.59568287535748	gene-MYB;gene-VIM	MYB;VIM
12	GO:0009719	BP	response to endogenous stimulus	12/ 150	1198/ 33331	0.010016694490818	0.012190601750817	0.59568287535748	gene-BMPR1B;gene-EEF1A1P9;gene-EHMT2;gene-GAREM1;gene-HEY1;gene-KLF11;gene-OVOL2;gene-PCK1;gene-SSTR2;gene-TGFBR3;gene-TRIB3;gene-VIM	BMPR1B;EEF1A1P9;EHMT2;GAREM1;HEY1;KLF11;OVOL2;PCK1;SSTR2;TGFBR3;TRIB3;VIM
32	GO:0009893	BP	positive regulation of metabolic process	32/ 150	4640/ 33331	0.0068965517241379	0.012524325133117	0.59568287535748	gene-ADM2;gene-APH1B;gene-BMPR1B;gene-CREBRF;gene-ETV5;gene-FLI1;gene-FLOT1-2;gene-GJC2;gene-HEY1;gene-HOXB9;gene-HSPA1A-3;gene-HSPA1B-4;gene-IFNE;gene-KLF12;gene-LOC124903287;gene-MAML2;gene-MYB;gene-NEK7;gene-NR2F1;gene-NR5A2;gene-OVOL2;gene-PCK1;gene-PIM1;gene-PPP1R3G;gene-PTCH1;gene-SLC38A2;gene-SLC6A9;gene-TRIB3;gene-VIM;gene-ZKSCAN3;gene-ZNF395;gene-ZNF580	ADM2;APH1B;BMPR1B;CREBRF;ETV5;FLI1;FLOT1;GJC2;HEY1;HOXB9;HSPA1A;HSPA1B;IFNE;KLF12;LOC124903287;MAML2;MYB;NEK7;NR2F1;NR5A2;OVOL2;PCK1;PIM1;PPP1R3G;PTCH1;SLC38A2;SLC6A9;TRIB3;VIM;ZKSCAN3;ZNF395;ZNF580
3	GO:0048640	BP	negative regulation of developmental growth	3/ 150	107/ 33331	0.02803738317757	0.012608794727023	0.59568287535748	gene-FGF13;gene-PTCH1;gene-RGS4	FGF13;PTCH1;RGS4
3	GO:0008593	BP	regulation of Notch signaling pathway	3/ 150	107/ 33331	0.02803738317757	0.012608794727023	0.59568287535748	gene-HEY1;gene-MAML2;gene-OVOL2	HEY1;MAML2;OVOL2
38	GO:0048583	BP	regulation of response to stimulus	38/ 150	5786/ 33331	0.0065675769097822	0.012718078318836	0.59568287535748	gene-ADM2;gene-ARG2;gene-BMPR1B;gene-CREBRF;gene-CXXC5;gene-ESM1;gene-FLOT1-2;gene-FST;gene-GAREM1;gene-HEY1;gene-HSPA1A-3;gene-HSPA1B-4;gene-IFIT1;gene-IL20RA;gene-JMY;gene-KLHL24;gene-LOC124903287;gene-LURAP1L;gene-MAML2;gene-MYB;gene-NF1-2;gene-OVOL2;gene-PCK1;gene-PTCH1;gene-RGS4;gene-RHOU;gene-SLC38A2;gene-SLC6A9;gene-SLC7A11;gene-SPRED2;gene-TAP2-5;gene-TGFBR3;gene-TRIB3;gene-TRIM40-5;gene-…	ADM2;ARG2;BMPR1B;CREBRF;CXXC5;ESM1;FLOT1;FST;GAREM1;HEY1;HSPA1A;HSPA1B;IFIT1;IL20RA;JMY;KLHL24;LOC124903287;LURAP1L;MAML2;MYB;NF1;OVOL2;PCK1;PTCH1;RGS4;RHOU;SLC38A2;SLC6A9;SLC7A11;SPRED2;TAP2;TGFBR3;TRIB3;TRIM40;ULBP1;WDR54;ZKSCAN3;ZNF580
2	GO:0045109	BP	intermediate filament organization	2/ 150	38/ 33331	0.052631578947368	0.012719842466425	0.59568287535748	gene-KLHL24;gene-VIM	KLHL24;VIM
2	GO:0045648	BP	positive regulation of erythrocyte differentiation	2/ 150	38/ 33331	0.052631578947368	0.012719842466425	0.59568287535748	gene-HSPA1A-3;gene-HSPA1B-4	HSPA1A;HSPA1B
9	GO:0016310	BP	phosphorylation	9/ 150	826/ 33331	0.01089588377724	0.012722491830896	0.59568287535748	gene-ADM2;gene-BMPR1B;gene-MEX3B;gene-NEK3;gene-NEK7;gene-PCK1;gene-PIM1;gene-TGFBR3;gene-TRIB3	ADM2;BMPR1B;MEX3B;NEK3;NEK7;PCK1;PIM1;TGFBR3;TRIB3
27	GO:0009966	BP	regulation of signal transduction	27/ 150	3722/ 33331	0.007254164427727	0.01273176424483	0.59568287535748	gene-BMPR1B;gene-CREBRF;gene-CXXC5;gene-ESM1;gene-FLOT1-2;gene-FST;gene-GAREM1;gene-HEY1;gene-HSPA1A-3;gene-HSPA1B-4;gene-IL20RA;gene-JMY;gene-KLHL24;gene-LOC124903287;gene-LURAP1L;gene-MAML2;gene-NF1-2;gene-OVOL2;gene-PTCH1;gene-RGS4;gene-RHOU;gene-SLC6A9;gene-SPRED2;gene-TGFBR3;gene-TRIB3;gene-TRIM40-5;gene-WDR54	BMPR1B;CREBRF;CXXC5;ESM1;FLOT1;FST;GAREM1;HEY1;HSPA1A;HSPA1B;IL20RA;JMY;KLHL24;LOC124903287;LURAP1L;MAML2;NF1;OVOL2;PTCH1;RGS4;RHOU;SLC6A9;SPRED2;TGFBR3;TRIB3;TRIM40;WDR54
27	GO:0048869	BP	cellular developmental process	27/ 150	3724/ 33331	0.007250268528464	0.012762777243897	0.59568287535748	gene-ANPEP;gene-ARL4AP5;gene-BMPR1B;gene-DNPH1;gene-EHMT2;gene-ETV5;gene-EVI2B;gene-EVI2B-2;gene-FLI1;gene-FLOT1-2;gene-FST;gene-HEY1;gene-IFNE;gene-LOC112268272;gene-MYO7B;gene-NF1-2;gene-NR2F1;gene-NR5A2;gene-OVOL2;gene-PCK1;gene-PLD4;gene-PTCH1;gene-PTPRZ1;gene-SLC7A11;gene-SLITRK6;gene-TGFBR3;gene-VIM	ANPEP;ARL4AP5;BMPR1B;DNPH1;EHMT2;ETV5;EVI2B;EVI2B-2;FLI1;FLOT1;FST;HEY1;IFNE;LOC112268272;MYO7B;NF1;NR2F1;NR5A2;OVOL2;PCK1;PLD4;PTCH1;PTPRZ1;SLC7A11;SLITRK6;TGFBR3;VIM
3	GO:0045638	BP	negative regulation of myeloid cell differentiation	3/ 150	108/ 33331	0.027777777777778	0.012927067848613	0.59568287535748	gene-KLF13;gene-KLF13-2;gene-KLF13-3	KLF13;KLF13-2;KLF13-3
6	GO:0006979	BP	response to oxidative stress	6/ 150	429/ 33331	0.013986013986014	0.013333043036588	0.59568287535748	gene-ETV5;gene-HSPA1A-3;gene-HSPA1B-4;gene-MYB;gene-SLC7A11;gene-ZNF580	ETV5;HSPA1A;HSPA1B;MYB;SLC7A11;ZNF580
1	GO:1904273	BP	L-alanine import across plasma membrane	1/ 150	3/ 33331	0.33333333333333	0.013440679143581	0.59568287535748	gene-SLC1A4	SLC1A4
1	GO:0072697	BP	protein localization to cell cortex	1/ 150	3/ 33331	0.33333333333333	0.013440679143581	0.59568287535748	gene-MEX3B	MEX3B
1	GO:2000211	BP	regulation of glutamate metabolic process	1/ 150	3/ 33331	0.33333333333333	0.013440679143581	0.59568287535748	gene-SLC7A11	SLC7A11
1	GO:0034759	BP	regulation of iron ion transmembrane transport	1/ 150	3/ 33331	0.33333333333333	0.013440679143581	0.59568287535748	gene-SLC6A9	SLC6A9
1	GO:0070561	BP	vitamin D receptor signaling pathway	1/ 150	3/ 33331	0.33333333333333	0.013440679143581	0.59568287535748	gene-PIM1	PIM1
1	GO:2000845	BP	positive regulation of testosterone secretion	1/ 150	3/ 33331	0.33333333333333	0.013440679143581	0.59568287535748	gene-MYB	MYB
1	GO:0046985	BP	positive regulation of hemoglobin biosynthetic process	1/ 150	3/ 33331	0.33333333333333	0.013440679143581	0.59568287535748	gene-SLC6A9	SLC6A9
1	GO:0009957	BP	epidermal cell fate specification	1/ 150	3/ 33331	0.33333333333333	0.013440679143581	0.59568287535748	gene-PTCH1	PTCH1
1	GO:0033058	BP	directional locomotion	1/ 150	3/ 33331	0.33333333333333	0.013440679143581	0.59568287535748	gene-ARPIN	ARPIN
1	GO:2000491	BP	positive regulation of hepatic stellate cell activation	1/ 150	3/ 33331	0.33333333333333	0.013440679143581	0.59568287535748	gene-MYB	MYB
1	GO:0071332	BP	cellular response to fructose stimulus	1/ 150	3/ 33331	0.33333333333333	0.013440679143581	0.59568287535748	gene-PCK1	PCK1
1	GO:1901403	BP	positive regulation of tetrapyrrole metabolic process	1/ 150	3/ 33331	0.33333333333333	0.013440679143581	0.59568287535748	gene-SLC6A9	SLC6A9
1	GO:0021562	BP	vestibulocochlear nerve development	1/ 150	3/ 33331	0.33333333333333	0.013440679143581	0.59568287535748	gene-SLITRK6	SLITRK6
1	GO:0051097	BP	negative regulation of helicase activity	1/ 150	3/ 33331	0.33333333333333	0.013440679143581	0.59568287535748	gene-IFIT1	IFIT1
1	GO:0001550	BP	ovarian cumulus expansion	1/ 150	3/ 33331	0.33333333333333	0.013440679143581	0.59568287535748	gene-BMPR1B	BMPR1B
1	GO:0071357	BP	cellular response to type I interferon	1/ 150	3/ 33331	0.33333333333333	0.013440679143581	0.59568287535748	gene-IFIT1	IFIT1
1	GO:0016080	BP	synaptic vesicle targeting	1/ 150	3/ 33331	0.33333333333333	0.013440679143581	0.59568287535748	gene-SEPTIN5	SEPTIN5
1	GO:0051365	BP	cellular response to potassium ion starvation	1/ 150	3/ 33331	0.33333333333333	0.013440679143581	0.59568287535748	gene-PCK1	PCK1
1	GO:0046327	BP	glycerol biosynthetic process from pyruvate	1/ 150	3/ 33331	0.33333333333333	0.013440679143581	0.59568287535748	gene-PCK1	PCK1
1	GO:0019543	BP	propionate catabolic process	1/ 150	3/ 33331	0.33333333333333	0.013440679143581	0.59568287535748	gene-PCK1	PCK1
1	GO:0001842	BP	neural fold formation	1/ 150	3/ 33331	0.33333333333333	0.013440679143581	0.59568287535748	gene-OVOL2	OVOL2
1	GO:2000820	BP	negative regulation of transcription from RNA polymerase II promoter involved in smooth muscle cell differentiation	1/ 150	3/ 33331	0.33333333333333	0.013440679143581	0.59568287535748	gene-HEY1	HEY1
1	GO:0060005	BP	vestibular reflex	1/ 150	3/ 33331	0.33333333333333	0.013440679143581	0.59568287535748	gene-SLITRK6	SLITRK6
1	GO:2000843	BP	regulation of testosterone secretion	1/ 150	3/ 33331	0.33333333333333	0.013440679143581	0.59568287535748	gene-MYB	MYB
1	GO:0060318	BP	definitive erythrocyte differentiation	1/ 150	3/ 33331	0.33333333333333	0.013440679143581	0.59568287535748	gene-TGFBR3	TGFBR3
1	GO:0003150	BP	muscular septum morphogenesis	1/ 150	3/ 33331	0.33333333333333	0.013440679143581	0.59568287535748	gene-TGFBR3	TGFBR3
1	GO:0060160	BP	negative regulation of dopamine receptor signaling pathway	1/ 150	3/ 33331	0.33333333333333	0.013440679143581	0.59568287535748	gene-RGS4	RGS4
1	GO:0007181	BP	transforming growth factor beta receptor complex assembly	1/ 150	3/ 33331	0.33333333333333	0.013440679143581	0.59568287535748	gene-TGFBR3	TGFBR3
1	GO:2000489	BP	regulation of hepatic stellate cell activation	1/ 150	3/ 33331	0.33333333333333	0.013440679143581	0.59568287535748	gene-MYB	MYB
1	GO:0060350	BP	endochondral bone morphogenesis	1/ 150	3/ 33331	0.33333333333333	0.013440679143581	0.59568287535748	gene-BMPR1B	BMPR1B
1	GO:1990791	BP	dorsal root ganglion development	1/ 150	3/ 33331	0.33333333333333	0.013440679143581	0.59568287535748	gene-RGS4	RGS4
1	GO:0019547	BP	arginine catabolic process to ornithine	1/ 150	3/ 33331	0.33333333333333	0.013440679143581	0.59568287535748	gene-ARG2	ARG2
3	GO:0048145	BP	regulation of fibroblast proliferation	3/ 150	110/ 33331	0.027272727272727	0.01357733401055	0.59994844659116	gene-DACH1;gene-MYB;gene-NF1-2	DACH1;MYB;NF1
2	GO:0072349	MF	modified amino acid transmembrane transporter activity	2/ 150	27/ 33331	0.074074074074074	0.0065591414041925	0.6075565488903	gene-SLC1A4;gene-SLC7A11	SLC1A4;SLC7A11
2	GO:0005343	MF	organic acid:sodium symporter activity	2/ 150	28/ 33331	0.071428571428571	0.0070429633934156	0.63982613597106	gene-SLC38A2;gene-SLC6A9	SLC38A2;SLC6A9
2	GO:0046622	BP	positive regulation of organ growth	2/ 150	41/ 33331	0.048780487804878	0.014707134686258	0.64794311183046	gene-PIM1;gene-TGFBR3	PIM1;TGFBR3
28	GO:0009892	BP	negative regulation of metabolic process	28/ 150	3920/ 33331	0.0071428571428571	0.014858168578987	0.65266044050952	gene-ARG2;gene-BCL7A;gene-CREBRF;gene-CXXC5;gene-DACH1;gene-EHMT2;gene-ETV5;gene-FST;gene-GATAD2B;gene-HEY1;gene-HSPA1A-3;gene-HSPA1B-4;gene-KLF11;gene-LOC124903287;gene-MYB;gene-NAIPP2-2;gene-NF1-2;gene-NR2F1;gene-OVOL2;gene-PFDN6-4;gene-PTCH1;gene-RPL21P28;gene-SPRED2;gene-TRIB3;gene-TRIM40-5;gene-WDR54;gene-ZKSCAN3;gene-ZNF8	ARG2;BCL7A;CREBRF;CXXC5;DACH1;EHMT2;ETV5;FST;GATAD2B;HEY1;HSPA1A;HSPA1B;KLF11;LOC124903287;MYB;NAIPP2;NF1;NR2F1;OVOL2;PFDN6;PTCH1;RPL21P28;SPRED2;TRIB3;TRIM40;WDR54;ZKSCAN3;ZNF8
43	GO:0046872	MF	metal ion binding	43/ 150	6560/ 33331	0.0065548780487805	0.0073340099589437	0.65369552917076	gene-ANPEP;gene-ARG2;gene-BMPR1B;gene-CXXC5;gene-EHMT2;gene-FGD4;gene-GATAD2B;gene-KLF11;gene-KLF13;gene-KLF13-2;gene-KLF13-3;gene-LOC105378248;gene-LOC112268272;gene-LOC124903287;gene-LOC124905421;gene-LOC143666-2;gene-LOC442041;gene-LOC84773;gene-MDP1;gene-MEX3B;gene-MT1A;gene-MT1E;gene-MT1F;gene-MT1X;gene-MT2A;gene-NAIPP2-2;gene-NEK3;gene-NEK7;gene-NR2F1;gene-NR5A2;gene-OVOL2;gene-PCK1;gene-PI…	ANPEP;ARG2;BMPR1B;CXXC5;EHMT2;FGD4;GATAD2B;KLF11;KLF13;KLF13-2;KLF13-3;LOC105378248;LOC112268272;LOC124903287;LOC124905421;LOC143666;LOC442041;LOC84773;MDP1;MEX3B;MT1A;MT1E;MT1F;MT1X;MT2A;NAIPP2;NEK3;NEK7;NR2F1;NR5A2;OVOL2;PCK1;PIM1;RHOU;TAP2;TRIM40;TSHZ1;TUT1;ZKSCAN3;ZNF395;ZNF580;ZNF660-ZNF197;ZNF8
44	GO:0043169	MF	cation binding	44/ 150	6680/ 33331	0.0065868263473054	0.0074908281595093	0.65530874491708	gene-ANPEP;gene-ARG2;gene-BMPR1B;gene-CXXC5;gene-EHMT2;gene-FGD4;gene-GATAD2B;gene-KLF11;gene-KLF13;gene-KLF13-2;gene-KLF13-3;gene-LOC105378248;gene-LOC112268272;gene-LOC124903287;gene-LOC124905421;gene-LOC143666-2;gene-LOC442041;gene-LOC84773;gene-MDP1;gene-MEX3B;gene-MT1A;gene-MT1E;gene-MT1F;gene-MT1X;gene-MT2A;gene-NAIPP2-2;gene-NEK3;gene-NEK7;gene-NF1-2;gene-NR2F1;gene-NR5A2;gene-OVOL2;gene-P…	ANPEP;ARG2;BMPR1B;CXXC5;EHMT2;FGD4;GATAD2B;KLF11;KLF13;KLF13-2;KLF13-3;LOC105378248;LOC112268272;LOC124903287;LOC124905421;LOC143666;LOC442041;LOC84773;MDP1;MEX3B;MT1A;MT1E;MT1F;MT1X;MT2A;NAIPP2;NEK3;NEK7;NF1;NR2F1;NR5A2;OVOL2;PCK1;PIM1;RHOU;TAP2;TRIM40;TSHZ1;TUT1;ZKSCAN3;ZNF395;ZNF580;ZNF660-ZNF197;ZNF8
7	GO:1901699	BP	cellular response to nitrogen compound	7/ 150	570/ 33331	0.012280701754386	0.014968533992039	0.65556880289027	gene-EHMT2;gene-FLOT1-2;gene-IFIT1;gene-KLF11;gene-PCK1;gene-TRIB3;gene-VIM	EHMT2;FLOT1;IFIT1;KLF11;PCK1;TRIB3;VIM
4	GO:0098657	BP	import into cell	4/ 150	210/ 33331	0.019047619047619	0.015200011228203	0.66374872560333	gene-SLC1A4;gene-SLC2A3;gene-SLC6A9;gene-SLC7A11	SLC1A4;SLC2A3;SLC6A9;SLC7A11
8	GO:0001558	BP	regulation of cell growth	8/ 150	711/ 33331	0.011251758087201	0.015474369208113	0.67374768220778	gene-DNPH1;gene-FGF13;gene-HSPA1A-3;gene-HSPA1B-4;gene-L1CAM;gene-LOC112268272;gene-RGS4;gene-TRIM40-5	DNPH1;FGF13;HSPA1A;HSPA1B;L1CAM;LOC112268272;RGS4;TRIM40
12	GO:0045944	BP	positive regulation of transcription by RNA polymerase II	12/ 150	1283/ 33331	0.0093530787217459	0.016158608199387	0.70148203490146	gene-BMPR1B;gene-CREBRF;gene-ETV5;gene-HEY1;gene-HOXB9;gene-KLF12;gene-MAML2;gene-MYB;gene-NR2F1;gene-NR5A2;gene-PCK1;gene-ZNF395	BMPR1B;CREBRF;ETV5;HEY1;HOXB9;KLF12;MAML2;MYB;NR2F1;NR5A2;PCK1;ZNF395
3	GO:0031110	BP	regulation of microtubule polymerization or depolymerization	3/ 150	118/ 33331	0.025423728813559	0.016362502062676	0.70826258928441	gene-FGF13;gene-HSPA1A-3;gene-HSPA1B-4	FGF13;HSPA1A;HSPA1B
41	GO:0007165	BP	signal transduction	41/ 150	6417/ 33331	0.00638927847904	0.01646876433557	0.71078995375061	gene-ADM2;gene-ANPEP;gene-APH1B;gene-BMPR1B;gene-CCDC68;gene-CREBRF;gene-FGF13;gene-FLOT1-2;gene-FLRT2;gene-FST;gene-GAREM1;gene-HBP1;gene-HEY1;gene-IFIT1;gene-IFNE;gene-IL20RA;gene-JMY;gene-LOC143666-2;gene-LPAR5;gene-MAML2;gene-MT1A;gene-MT1X;gene-MT2A;gene-NF1-2;gene-NR2F1;gene-NR5A2;gene-PCK1;gene-PIM1;gene-PTCH1;gene-PTPRG;gene-PTPRZ1;gene-RAC3;gene-RGS4;gene-RHOU;gene-SPRED2;gene-SSTR2;gene…	ADM2;ANPEP;APH1B;BMPR1B;CCDC68;CREBRF;FGF13;FLOT1;FLRT2;FST;GAREM1;HBP1;HEY1;IFIT1;IFNE;IL20RA;JMY;LOC143666;LPAR5;MAML2;MT1A;MT1X;MT2A;NF1;NR2F1;NR5A2;PCK1;PIM1;PTCH1;PTPRG;PTPRZ1;RAC3;RGS4;RHOU;SPRED2;SSTR2;TGFBR3;TRIB3;VIM;XK;ZNF8
2	GO:0030857	BP	negative regulation of epithelial cell differentiation	2/ 150	44/ 33331	0.045454545454545	0.016818889679122	0.71557363654744	gene-OVOL2;gene-SPRED2	OVOL2;SPRED2
5	GO:0051091	BP	positive regulation of DNA-binding transcription factor activity	5/ 150	329/ 33331	0.015197568389058	0.016858540183382	0.71557363654744	gene-FLOT1-2;gene-HSPA1A-3;gene-HSPA1B-4;gene-JMY;gene-LPAR5	FLOT1;HSPA1A;HSPA1B;JMY;LPAR5
5	GO:0001666	BP	response to hypoxia	5/ 150	331/ 33331	0.015105740181269	0.01725845761727	0.71557363654744	gene-LOC124903287;gene-MYB;gene-NF1-2;gene-PCK1;gene-TGFBR3	LOC124903287;MYB;NF1;PCK1;TGFBR3
6	GO:0048598	BP	embryonic morphogenesis	6/ 150	456/ 33331	0.013157894736842	0.01748373317293	0.71557363654744	gene-HOXB9;gene-LRIG3;gene-OVOL2;gene-PTCH1;gene-SLITRK6;gene-TSHZ1	HOXB9;LRIG3;OVOL2;PTCH1;SLITRK6;TSHZ1
2	GO:0035335	BP	peptidyl-tyrosine dephosphorylation	2/ 150	45/ 33331	0.044444444444444	0.017549831933676	0.71557363654744	gene-PTPRB;gene-PTPRZ1	PTPRB;PTPRZ1
29	GO:0051716	BP	cellular response to stimulus	29/ 150	4165/ 33331	0.0069627851140456	0.01776817675365	0.71557363654744	gene-BMPR1B;gene-CREBRF;gene-EEF1A1P9;gene-EHMT2;gene-ETV5;gene-FLOT1-2;gene-GAREM1;gene-HEY1;gene-HSPA1A-3;gene-HSPA1B-4;gene-IFIT1;gene-JMY;gene-KLF11;gene-LOC112268272;gene-MT1A;gene-MT1F;gene-MT1X;gene-MT2A;gene-MYB;gene-NR5A2;gene-OVOL2;gene-PCK1;gene-PTCH1;gene-SLC38A2;gene-SLC7A11;gene-SSTR2;gene-TRIB3;gene-VIM;gene-ZNF580	BMPR1B;CREBRF;EEF1A1P9;EHMT2;ETV5;FLOT1;GAREM1;HEY1;HSPA1A;HSPA1B;IFIT1;JMY;KLF11;LOC112268272;MT1A;MT1F;MT1X;MT2A;MYB;NR5A2;OVOL2;PCK1;PTCH1;SLC38A2;SLC7A11;SSTR2;TRIB3;VIM;ZNF580
1	GO:0072386	BP	plus-end-directed organelle transport along microtubule	1/ 150	4/ 33331	0.25	0.017880906523816	0.71557363654744	gene-KIF13A	KIF13A
1	GO:0019060	BP	intracellular transport of viral protein in host cell	1/ 150	4/ 33331	0.25	0.017880906523816	0.71557363654744	gene-IFIT1	IFIT1
1	GO:0098722	BP	asymmetric stem cell division	1/ 150	4/ 33331	0.25	0.017880906523816	0.71557363654744	gene-ETV5	ETV5
1	GO:1905403	BP	negative regulation of activated CD8-positive, alpha-beta T cell apoptotic process	1/ 150	4/ 33331	0.25	0.017880906523816	0.71557363654744	gene-ARG2	ARG2
1	GO:0046545	BP	development of primary female sexual characteristics	1/ 150	4/ 33331	0.25	0.017880906523816	0.71557363654744	gene-DACH1	DACH1
1	GO:0060842	BP	arterial endothelial cell differentiation	1/ 150	4/ 33331	0.25	0.017880906523816	0.71557363654744	gene-HEY1	HEY1
1	GO:0030581	BP	symbiont intracellular protein transport in host	1/ 150	4/ 33331	0.25	0.017880906523816	0.71557363654744	gene-IFIT1	IFIT1
1	GO:0070358	BP	actin polymerization-dependent cell motility	1/ 150	4/ 33331	0.25	0.017880906523816	0.71557363654744	gene-JMY	JMY
1	GO:0061343	BP	cell adhesion involved in heart morphogenesis	1/ 150	4/ 33331	0.25	0.017880906523816	0.71557363654744	gene-FLRT2	FLRT2
1	GO:1904557	BP	L-alanine transmembrane transport	1/ 150	4/ 33331	0.25	0.017880906523816	0.71557363654744	gene-SLC1A4	SLC1A4
1	GO:0106020	BP	regulation of vesicle docking	1/ 150	4/ 33331	0.25	0.017880906523816	0.71557363654744	gene-SEPTIN5	SEPTIN5
1	GO:0042078	BP	germ-line stem cell division	1/ 150	4/ 33331	0.25	0.017880906523816	0.71557363654744	gene-ETV5	ETV5
1	GO:0072203	BP	cell proliferation involved in metanephros development	1/ 150	4/ 33331	0.25	0.017880906523816	0.71557363654744	gene-PTCH1	PTCH1
1	GO:1904970	BP	brush border assembly	1/ 150	4/ 33331	0.25	0.017880906523816	0.71557363654744	gene-MYO7B	MYO7B
1	GO:0072383	BP	plus-end-directed vesicle transport along microtubule	1/ 150	4/ 33331	0.25	0.017880906523816	0.71557363654744	gene-KIF13A	KIF13A
1	GO:1902731	BP	negative regulation of chondrocyte proliferation	1/ 150	4/ 33331	0.25	0.017880906523816	0.71557363654744	gene-BMPR1B	BMPR1B
1	GO:0098728	BP	germline stem cell asymmetric division	1/ 150	4/ 33331	0.25	0.017880906523816	0.71557363654744	gene-ETV5	ETV5
1	GO:0035333	BP	Notch receptor processing, ligand-dependent	1/ 150	4/ 33331	0.25	0.017880906523816	0.71557363654744	gene-APH1B	APH1B
1	GO:0140009	BP	L-aspartate import across plasma membrane	1/ 150	4/ 33331	0.25	0.017880906523816	0.71557363654744	gene-SLC1A4	SLC1A4
1	GO:0048133	BP	male germ-line stem cell asymmetric division	1/ 150	4/ 33331	0.25	0.017880906523816	0.71557363654744	gene-ETV5	ETV5
1	GO:2000312	BP	regulation of kainate selective glutamate receptor activity	1/ 150	4/ 33331	0.25	0.017880906523816	0.71557363654744	gene-KLHL24	KLHL24
4	GO:0072659	BP	protein localization to plasma membrane	4/ 150	222/ 33331	0.018018018018018	0.018250946695196	0.72429852843821	gene-FGF13;gene-FLOT1-2;gene-KIF13A;gene-PTCH1	FGF13;FLOT1;KIF13A;PTCH1
5	GO:0051271	BP	negative regulation of cellular component movement	5/ 150	336/ 33331	0.014880952380952	0.018285678606145	0.72429852843821	gene-ARPIN;gene-DACH1;gene-NF1-2;gene-PTPRG;gene-TGFBR3	ARPIN;DACH1;NF1;PTPRG;TGFBR3
2	GO:1901099	BP	negative regulation of signal transduction in absence of ligand	2/ 150	46/ 33331	0.043478260869565	0.018294062649985	0.72429852843821	gene-HSPA1A-3;gene-HSPA1B-4	HSPA1A;HSPA1B
2	GO:2001240	BP	negative regulation of extrinsic apoptotic signaling pathway in absence of ligand	2/ 150	46/ 33331	0.043478260869565	0.018294062649985	0.72429852843821	gene-HSPA1A-3;gene-HSPA1B-4	HSPA1A;HSPA1B
6	GO:0030308	BP	negative regulation of cell growth	6/ 150	462/ 33331	0.012987012987013	0.018514380932114	0.73107184494442	gene-FGF13;gene-HSPA1A-3;gene-HSPA1B-4;gene-LOC112268272;gene-RGS4;gene-TRIM40-5	FGF13;HSPA1A;HSPA1B;LOC112268272;RGS4;TRIM40
3	GO:1901800	BP	positive regulation of proteasomal protein catabolic process	3/ 150	124/ 33331	0.024193548387097	0.018646097477375	0.73431991842595	gene-HSPA1A-3;gene-HSPA1B-4;gene-TRIB3	HSPA1A;HSPA1B;TRIB3
1	GO:0038102	MF	activin receptor antagonist activity	1/ 150	2/ 33331	0.5	0.0089805116241125	0.73691328301033	gene-FST	FST
1	GO:0005171	MF	hepatocyte growth factor receptor binding	1/ 150	2/ 33331	0.5	0.0089805116241125	0.73691328301033	gene-ESM1	ESM1
1	GO:0015375	MF	glycine:sodium symporter activity	1/ 150	2/ 33331	0.5	0.0089805116241125	0.73691328301033	gene-SLC6A9	SLC6A9
4	GO:0046943	MF	carboxylic acid transmembrane transporter activity	4/ 150	180/ 33331	0.022222222222222	0.0090476228650717	0.73691328301033	gene-SLC1A4;gene-SLC38A2;gene-SLC6A9;gene-SLC7A11	SLC1A4;SLC38A2;SLC6A9;SLC7A11
4	GO:0071248	BP	cellular response to metal ion	4/ 150	224/ 33331	0.017857142857143	0.0187937228326	0.73817566903601	gene-MT1A;gene-MT1F;gene-MT1X;gene-MT2A	MT1A;MT1F;MT1X;MT2A
4	GO:0005342	MF	organic acid transmembrane transporter activity	4/ 150	181/ 33331	0.022099447513812	0.0092204231545608	0.73825896579908	gene-SLC1A4;gene-SLC38A2;gene-SLC6A9;gene-SLC7A11	SLC1A4;SLC38A2;SLC6A9;SLC7A11
2	GO:0031116	BP	positive regulation of microtubule polymerization	2/ 150	47/ 33331	0.042553191489362	0.019051449106568	0.74632418175518	gene-HSPA1A-3;gene-HSPA1B-4	HSPA1A;HSPA1B
14	GO:0048513	BP	animal organ development	14/ 150	1616/ 33331	0.0086633663366337	0.019453457652332	0.76006706780044	gene-AMIGO2;gene-BMPR1B;gene-FST;gene-GJC2;gene-HEY1;gene-HOXB9;gene-LOC105378248;gene-MYO7B;gene-NF1-2;gene-OVOL2;gene-PTCH1;gene-PTPRG;gene-RGS4;gene-TGFBR3	AMIGO2;BMPR1B;FST;GJC2;HEY1;HOXB9;LOC105378248;MYO7B;NF1;OVOL2;PTCH1;PTPRG;RGS4;TGFBR3
2	GO:0008206	BP	bile acid metabolic process	2/ 150	48/ 33331	0.041666666666667	0.019821859493325	0.77153202994632	gene-NR5A2;gene-OSBPL6	NR5A2;OSBPL6
3	GO:0007409	BP	axonogenesis	3/ 150	127/ 33331	0.023622047244094	0.019850827469488	0.77153202994632	gene-FLOT1-2;gene-PTPRZ1;gene-SLITRK6	FLOT1;PTPRZ1;SLITRK6
18	GO:0042981	BP	regulation of apoptotic process	18/ 150	2262/ 33331	0.0079575596816976	0.02066976180775	0.79772157035596	gene-AMIGO2;gene-APH1B;gene-ARG2;gene-BMPR1B;gene-EVI2B;gene-EVI2B-2;gene-HSPA1A-3;gene-HSPA1B-4;gene-IL20RA;gene-JMY;gene-KLF11;gene-LOC112268272;gene-MYB;gene-NAIPP2-2;gene-NF1-2;gene-PIM1;gene-PTPRZ1;gene-SLC7A11	AMIGO2;APH1B;ARG2;BMPR1B;EVI2B;EVI2B-2;HSPA1A;HSPA1B;IL20RA;JMY;KLF11;LOC112268272;MYB;NAIPP2;NF1;PIM1;PTPRZ1;SLC7A11
3	GO:2000060	BP	positive regulation of ubiquitin-dependent protein catabolic process	3/ 150	129/ 33331	0.023255813953488	0.020677339969481	0.79772157035596	gene-HSPA1A-3;gene-HSPA1B-4;gene-TRIB3	HSPA1A;HSPA1B;TRIB3
5	GO:0036293	BP	response to decreased oxygen levels	5/ 150	347/ 33331	0.014409221902017	0.020685849302017	0.79772157035596	gene-LOC124903287;gene-MYB;gene-NF1-2;gene-PCK1;gene-TGFBR3	LOC124903287;MYB;NF1;PCK1;TGFBR3
2	GO:0072091	BP	regulation of stem cell proliferation	2/ 150	50/ 33331	0.04	0.021401229341355	0.79977569696514	gene-OVOL2;gene-PIM1	OVOL2;PIM1
3	GO:0045598	BP	regulation of fat cell differentiation	3/ 150	131/ 33331	0.022900763358779	0.02152255527851	0.79977569696514	gene-PIM1;gene-SULT1E1;gene-TRIB3	PIM1;SULT1E1;TRIB3
2	GO:0031112	BP	positive regulation of microtubule polymerization or depolymerization	2/ 150	51/ 33331	0.03921568627451	0.022209929690663	0.79977569696514	gene-HSPA1A-3;gene-HSPA1B-4	HSPA1A;HSPA1B
2	GO:0034620	BP	cellular response to unfolded protein	2/ 150	51/ 33331	0.03921568627451	0.022209929690663	0.79977569696514	gene-HSPA1A-3;gene-HSPA1B-4	HSPA1A;HSPA1B
1	GO:1903842	BP	response to arsenite ion	1/ 150	5/ 33331	0.2	0.02230128231586	0.79977569696514	gene-SLC38A2	SLC38A2
1	GO:0060244	BP	negative regulation of cell proliferation involved in contact inhibition	1/ 150	5/ 33331	0.2	0.02230128231586	0.79977569696514	gene-DACH1	DACH1
1	GO:0060214	BP	endocardium formation	1/ 150	5/ 33331	0.2	0.02230128231586	0.79977569696514	gene-OVOL2	OVOL2
1	GO:1901463	BP	regulation of tetrapyrrole biosynthetic process	1/ 150	5/ 33331	0.2	0.02230128231586	0.79977569696514	gene-SLC6A9	SLC6A9
1	GO:0019541	BP	propionate metabolic process	1/ 150	5/ 33331	0.2	0.02230128231586	0.79977569696514	gene-PCK1	PCK1
1	GO:0140206	BP	dipeptide import across plasma membrane	1/ 150	5/ 33331	0.2	0.02230128231586	0.79977569696514	gene-SLC7A11	SLC7A11
1	GO:0034775	BP	glutathione transmembrane transport	1/ 150	5/ 33331	0.2	0.02230128231586	0.79977569696514	gene-SLC7A11	SLC7A11
1	GO:0140205	BP	oligopeptide import across plasma membrane	1/ 150	5/ 33331	0.2	0.02230128231586	0.79977569696514	gene-SLC7A11	SLC7A11
1	GO:1905402	BP	regulation of activated CD8-positive, alpha-beta T cell apoptotic process	1/ 150	5/ 33331	0.2	0.02230128231586	0.79977569696514	gene-ARG2	ARG2
1	GO:0030389	BP	fructosamine metabolic process	1/ 150	5/ 33331	0.2	0.02230128231586	0.79977569696514	gene-MDP1	MDP1
1	GO:0035442	BP	dipeptide transmembrane transport	1/ 150	5/ 33331	0.2	0.02230128231586	0.79977569696514	gene-SLC7A11	SLC7A11
1	GO:1902202	BP	regulation of hepatocyte growth factor receptor signaling pathway	1/ 150	5/ 33331	0.2	0.02230128231586	0.79977569696514	gene-ESM1	ESM1
1	GO:0060837	BP	blood vessel endothelial cell differentiation	1/ 150	5/ 33331	0.2	0.02230128231586	0.79977569696514	gene-HEY1	HEY1
1	GO:0009750	BP	response to fructose	1/ 150	5/ 33331	0.2	0.02230128231586	0.79977569696514	gene-PCK1	PCK1
1	GO:0071641	BP	negative regulation of macrophage inflammatory protein 1 alpha production	1/ 150	5/ 33331	0.2	0.02230128231586	0.79977569696514	gene-ARG2	ARG2
1	GO:0070778	BP	L-aspartate transmembrane transport	1/ 150	5/ 33331	0.2	0.02230128231586	0.79977569696514	gene-SLC1A4	SLC1A4
1	GO:0042938	BP	dipeptide transport	1/ 150	5/ 33331	0.2	0.02230128231586	0.79977569696514	gene-SLC7A11	SLC7A11
1	GO:1903843	BP	cellular response to arsenite ion	1/ 150	5/ 33331	0.2	0.02230128231586	0.79977569696514	gene-SLC38A2	SLC38A2
1	GO:1904717	BP	regulation of AMPA glutamate receptor clustering	1/ 150	5/ 33331	0.2	0.02230128231586	0.79977569696514	gene-SLC7A11	SLC7A11
1	GO:0106104	BP	regulation of glutamate receptor clustering	1/ 150	5/ 33331	0.2	0.02230128231586	0.79977569696514	gene-SLC7A11	SLC7A11
1	GO:0070453	BP	regulation of heme biosynthetic process	1/ 150	5/ 33331	0.2	0.02230128231586	0.79977569696514	gene-SLC6A9	SLC6A9
1	GO:0015811	BP	L-cystine transport	1/ 150	5/ 33331	0.2	0.02230128231586	0.79977569696514	gene-SLC1A4	SLC1A4
1	GO:0034699	BP	response to luteinizing hormone	1/ 150	5/ 33331	0.2	0.02230128231586	0.79977569696514	gene-TGFBR3	TGFBR3
1	GO:0045137	BP	development of primary sexual characteristics	1/ 150	5/ 33331	0.2	0.02230128231586	0.79977569696514	gene-DACH1	DACH1
1	GO:0003264	BP	regulation of cardioblast proliferation	1/ 150	5/ 33331	0.2	0.02230128231586	0.79977569696514	gene-PIM1	PIM1
9	GO:0080135	BP	regulation of cellular response to stress	9/ 150	914/ 33331	0.0098468271334792	0.022882520754063	0.81637428984502	gene-ARG2;gene-CREBRF;gene-HSPA1A-3;gene-HSPA1B-4;gene-LOC124903287;gene-SLC38A2;gene-SLC7A11;gene-SPRED2;gene-ZKSCAN3	ARG2;CREBRF;HSPA1A;HSPA1B;LOC124903287;SLC38A2;SLC7A11;SPRED2;ZKSCAN3
2	GO:0072348	BP	sulfur compound transport	2/ 150	52/ 33331	0.038461538461538	0.023031135735518	0.81637428984502	gene-SLC1A4;gene-SLC7A11	SLC1A4;SLC7A11
2	GO:0048713	BP	regulation of oligodendrocyte differentiation	2/ 150	52/ 33331	0.038461538461538	0.023031135735518	0.81637428984502	gene-NF1-2;gene-PTPRZ1	NF1;PTPRZ1
2	GO:0030900	BP	forebrain development	2/ 150	52/ 33331	0.038461538461538	0.023031135735518	0.81637428984502	gene-NR2F1;gene-SSTR2	NR2F1;SSTR2
5	GO:0003013	BP	circulatory system process	5/ 150	357/ 33331	0.014005602240896	0.023039053508794	0.81637428984502	gene-FLI1;gene-SLC1A4;gene-SLC2A3;gene-SLC38A2;gene-SLC6A9	FLI1;SLC1A4;SLC2A3;SLC38A2;SLC6A9
2	GO:0009953	BP	dorsal/ventral pattern formation	2/ 150	53/ 33331	0.037735849056604	0.023864720141952	0.84161401412722	gene-BMPR1B;gene-OVOL2	BMPR1B;OVOL2
2	GO:0002090	BP	regulation of receptor internalization	2/ 150	53/ 33331	0.037735849056604	0.023864720141952	0.84161401412722	gene-FLOT1-2;gene-WDR54	FLOT1;WDR54
8	GO:0048468	BP	cell development	8/ 150	773/ 33331	0.010349288486417	0.024098222510595	0.84641962616094	gene-BMPR1B;gene-EHMT2;gene-EVI2B;gene-EVI2B-2;gene-FLI1;gene-NF1-2;gene-TGFBR3;gene-VIM	BMPR1B;EHMT2;EVI2B;EVI2B-2;FLI1;NF1;TGFBR3;VIM
16	GO:0010647	BP	positive regulation of cell communication	16/ 150	2012/ 33331	0.0079522862823062	0.024215283439547	0.84729245194346	gene-BMPR1B;gene-CXXC5;gene-ESM1;gene-FLOT1-2;gene-GAREM1;gene-HSPA1A-3;gene-HSPA1B-4;gene-IL20RA;gene-LOC124903287;gene-LURAP1L;gene-MAML2;gene-MYB;gene-RGS4;gene-SPRED2;gene-TGFBR3;gene-TRIB3	BMPR1B;CXXC5;ESM1;FLOT1;GAREM1;HSPA1A;HSPA1B;IL20RA;LOC124903287;LURAP1L;MAML2;MYB;RGS4;SPRED2;TGFBR3;TRIB3
3	GO:0050680	BP	negative regulation of epithelial cell proliferation	3/ 150	138/ 33331	0.021739130434783	0.024628152045178	0.84729245194346	gene-NF1-2;gene-PTCH1;gene-TGFBR3	NF1;PTCH1;TGFBR3
2	GO:0030032	BP	lamellipodium assembly	2/ 150	54/ 33331	0.037037037037037	0.024710556455278	0.84729245194346	gene-LOC124903287;gene-PARVB	LOC124903287;PARVB
2	GO:0071300	BP	cellular response to retinoic acid	2/ 150	54/ 33331	0.037037037037037	0.024710556455278	0.84729245194346	gene-MYB;gene-PCK1	MYB;PCK1
2	GO:2000649	BP	regulation of sodium ion transmembrane transporter activity	2/ 150	54/ 33331	0.037037037037037	0.024710556455278	0.84729245194346	gene-FGF13;gene-KLHL24	FGF13;KLHL24
2	GO:0006835	BP	dicarboxylic acid transport	2/ 150	54/ 33331	0.037037037037037	0.024710556455278	0.84729245194346	gene-SLC1A4;gene-SLC7A11	SLC1A4;SLC7A11
2	GO:0060674	BP	placenta blood vessel development	2/ 150	54/ 33331	0.037037037037037	0.024710556455278	0.84729245194346	gene-HEY1;gene-OVOL2	HEY1;OVOL2
2	GO:0042220	BP	response to cocaine	2/ 150	54/ 33331	0.037037037037037	0.024710556455278	0.84729245194346	gene-EHMT2;gene-RGS4	EHMT2;RGS4
2	GO:2001239	BP	regulation of extrinsic apoptotic signaling pathway in absence of ligand	2/ 150	54/ 33331	0.037037037037037	0.024710556455278	0.84729245194346	gene-HSPA1A-3;gene-HSPA1B-4	HSPA1A;HSPA1B
2	GO:0030858	BP	positive regulation of epithelial cell differentiation	2/ 150	54/ 33331	0.037037037037037	0.024710556455278	0.84729245194346	gene-OVOL2;gene-PTCH1	OVOL2;PTCH1
16	GO:0023056	BP	positive regulation of signaling	16/ 150	2026/ 33331	0.0078973346495558	0.025102155676312	0.85873664821707	gene-BMPR1B;gene-CXXC5;gene-ESM1;gene-FLOT1-2;gene-GAREM1;gene-HSPA1A-3;gene-HSPA1B-4;gene-IL20RA;gene-LOC124903287;gene-LURAP1L;gene-MAML2;gene-MYB;gene-RGS4;gene-SPRED2;gene-TGFBR3;gene-TRIB3	BMPR1B;CXXC5;ESM1;FLOT1;GAREM1;HSPA1A;HSPA1B;IL20RA;LOC124903287;LURAP1L;MAML2;MYB;RGS4;SPRED2;TGFBR3;TRIB3
11	GO:0044087	BP	regulation of cellular component biogenesis	11/ 150	1214/ 33331	0.0090609555189456	0.025455948512464	0.86883785647024	gene-AMIGO2;gene-ARPIN;gene-EHMT2;gene-FLOT1-2;gene-FLRT2;gene-HSPA1A-3;gene-HSPA1B-4;gene-JMY;gene-LOC105378248;gene-LOC124903287;gene-SLITRK6	AMIGO2;ARPIN;EHMT2;FLOT1;FLRT2;HSPA1A;HSPA1B;JMY;LOC105378248;LOC124903287;SLITRK6
18	GO:0048585	BP	negative regulation of response to stimulus	18/ 150	2373/ 33331	0.0075853350189633	0.025536048278087	0.86957272657056	gene-ADM2;gene-ARG2;gene-BMPR1B;gene-CREBRF;gene-FST;gene-HEY1;gene-HSPA1A-3;gene-HSPA1B-4;gene-LOC124903287;gene-NF1-2;gene-OVOL2;gene-PTCH1;gene-RGS4;gene-SPRED2;gene-TGFBR3;gene-TRIB3;gene-TRIM40-5;gene-ZKSCAN3	ADM2;ARG2;BMPR1B;CREBRF;FST;HEY1;HSPA1A;HSPA1B;LOC124903287;NF1;OVOL2;PTCH1;RGS4;SPRED2;TGFBR3;TRIB3;TRIM40;ZKSCAN3
7	GO:0032774	BP	RNA biosynthetic process	7/ 150	637/ 33331	0.010989010989011	0.025614236960954	0.87023930471231	gene-HOXB9;gene-KLF13;gene-KLF13-2;gene-KLF13-3;gene-MAML2;gene-NR2F1;gene-NR5A2	HOXB9;KLF13;KLF13-2;KLF13-3;MAML2;NR2F1;NR5A2
6	GO:0010975	BP	regulation of neuron projection development	6/ 150	499/ 33331	0.012024048096192	0.025799630524014	0.87130336333255	gene-FGF13;gene-L1CAM;gene-LOC105378248;gene-NR2F1;gene-PTPRG;gene-VIM	FGF13;L1CAM;LOC105378248;NR2F1;PTPRG;VIM
1	GO:0072111	BP	cell proliferation involved in kidney development	1/ 150	6/ 33331	0.16666666666667	0.026701894680158	0.87130336333255	gene-PTCH1	PTCH1
1	GO:0080144	BP	amino acid homeostasis	1/ 150	6/ 33331	0.16666666666667	0.026701894680158	0.87130336333255	gene-SLC7A11	SLC7A11
1	GO:1902744	BP	negative regulation of lamellipodium organization	1/ 150	6/ 33331	0.16666666666667	0.026701894680158	0.87130336333255	gene-ARPIN	ARPIN
1	GO:0021796	BP	cerebral cortex regionalization	1/ 150	6/ 33331	0.16666666666667	0.026701894680158	0.87130336333255	gene-NR2F1	NR2F1
1	GO:0032474	BP	otolith morphogenesis	1/ 150	6/ 33331	0.16666666666667	0.026701894680158	0.87130336333255	gene-LRIG3	LRIG3
1	GO:2000467	BP	positive regulation of glycogen (starch) synthase activity	1/ 150	6/ 33331	0.16666666666667	0.026701894680158	0.87130336333255	gene-PPP1R3G	PPP1R3G
1	GO:0070307	BP	lens fiber cell development	1/ 150	6/ 33331	0.16666666666667	0.026701894680158	0.87130336333255	gene-VIM	VIM
1	GO:0060831	BP	smoothened signaling pathway involved in dorsal/ventral neural tube patterning	1/ 150	6/ 33331	0.16666666666667	0.026701894680158	0.87130336333255	gene-PTCH1	PTCH1
1	GO:0060603	BP	mammary gland duct morphogenesis	1/ 150	6/ 33331	0.16666666666667	0.026701894680158	0.87130336333255	gene-PTCH1	PTCH1
1	GO:0090461	BP	glutamate homeostasis	1/ 150	6/ 33331	0.16666666666667	0.026701894680158	0.87130336333255	gene-SLC7A11	SLC7A11
1	GO:2000138	BP	positive regulation of cell proliferation involved in heart morphogenesis	1/ 150	6/ 33331	0.16666666666667	0.026701894680158	0.87130336333255	gene-PIM1	PIM1
1	GO:1902747	BP	negative regulation of lens fiber cell differentiation	1/ 150	6/ 33331	0.16666666666667	0.026701894680158	0.87130336333255	gene-SPRED2	SPRED2
1	GO:2000647	BP	negative regulation of stem cell proliferation	1/ 150	6/ 33331	0.16666666666667	0.026701894680158	0.87130336333255	gene-OVOL2	OVOL2
1	GO:0098909	BP	regulation of cardiac muscle cell action potential involved in regulation of contraction	1/ 150	6/ 33331	0.16666666666667	0.026701894680158	0.87130336333255	gene-FGF13	FGF13
1	GO:0098708	BP	glucose import across plasma membrane	1/ 150	6/ 33331	0.16666666666667	0.026701894680158	0.87130336333255	gene-SLC2A3	SLC2A3
1	GO:0006114	BP	glycerol biosynthetic process	1/ 150	6/ 33331	0.16666666666667	0.026701894680158	0.87130336333255	gene-PCK1	PCK1
1	GO:0035443	BP	tripeptide transmembrane transport	1/ 150	6/ 33331	0.16666666666667	0.026701894680158	0.87130336333255	gene-SLC7A11	SLC7A11
4	GO:0043393	BP	regulation of protein binding	4/ 150	250/ 33331	0.016	0.026768544074924	0.87156266201843	gene-FLOT1-2;gene-IFIT1;gene-TGFBR3;gene-TRIB3	FLOT1;IFIT1;TGFBR3;TRIB3
50	GO:0005737	CC	cytoplasm	50/ 150	7629/ 33331	0.0065539389172893	0.0033404337793113	0.8720782502956	gene-ANPEP;gene-ARG2;gene-B9D2;gene-CCDC68;gene-CREBRF;gene-CXXC5;gene-DACH1;gene-DNPH1;gene-EEF1A1P9;gene-FGD4;gene-FGF13;gene-FST;gene-HEY1;gene-HNRNPA1P30;gene-HSPA1A-3;gene-HSPA1B-4;gene-IFIT1;gene-JMY;gene-KIF13A;gene-KLHL24;gene-LOC112268272;gene-LOC143666-2;gene-MT1A;gene-MT1F;gene-MT1X;gene-MT2A;gene-MTX1-2;gene-MYO7B;gene-NAIPP2-2;gene-NEK3;gene-NEK7;gene-NF1-2;gene-NR5A2;gene-PARVB;gene…	ANPEP;ARG2;B9D2;CCDC68;CREBRF;CXXC5;DACH1;DNPH1;EEF1A1P9;FGD4;FGF13;FST;HEY1;HNRNPA1P30;HSPA1A;HSPA1B;IFIT1;JMY;KIF13A;KLHL24;LOC112268272;LOC143666;MT1A;MT1F;MT1X;MT2A;MTX1;MYO7B;NAIPP2;NEK3;NEK7;NF1;NR5A2;PARVB;PCK1;PFDN6;PIM1;PPP1R3G;RGS4;SAC3D1;SEPTIN5;SLC38A2;SSTR2;SULT1E1;SYNE3;TGFBR3;TRIM40;VIM;ZKSCAN3;ZNF395
11	GO:0005815	CC	microtubule organizing center	11/ 150	941/ 33331	0.011689691817216	0.0036507723717241	0.8720782502956	gene-B9D2;gene-FLOT1-2;gene-HSPA1A-3;gene-HSPA1B-4;gene-KIF13A;gene-LOC124903287;gene-LOC124905421;gene-NEK7;gene-SAC3D1;gene-SLC1A4;gene-VIM	B9D2;FLOT1;HSPA1A;HSPA1B;KIF13A;LOC124903287;LOC124905421;NEK7;SAC3D1;SLC1A4;VIM
15	GO:0000785	CC	chromatin	15/ 150	1502/ 33331	0.0099866844207723	0.0042473128884267	0.87301995531684	gene-ETV5;gene-FLI1;gene-GATAD2B;gene-HBP1;gene-HES2;gene-HEY1;gene-HOXB9;gene-KLF11;gene-KLF13;gene-KLF13-2;gene-KLF13-3;gene-NR5A2;gene-ONECUT3;gene-TSHZ1;gene-ZNF580	ETV5;FLI1;GATAD2B;HBP1;HES2;HEY1;HOXB9;KLF11;KLF13;KLF13-2;KLF13-3;NR5A2;ONECUT3;TSHZ1;ZNF580
18	GO:0120025	CC	plasma membrane bounded cell projection	18/ 150	1984/ 33331	0.0090725806451613	0.0046516854000105	0.87301995531684	gene-ARPIN;gene-BMPR1B;gene-FGF13;gene-FLOT1-2;gene-FLRT2;gene-GJC2;gene-L1CAM;gene-LOC124903287;gene-MYO7B;gene-NEK3;gene-NF1-2;gene-PARVB;gene-PTCH1;gene-SLC1A4;gene-SLC38A2;gene-SLC7A11;gene-SSTR2;gene-VIM	ARPIN;BMPR1B;FGF13;FLOT1;FLRT2;GJC2;L1CAM;LOC124903287;MYO7B;NEK3;NF1;PARVB;PTCH1;SLC1A4;SLC38A2;SLC7A11;SSTR2;VIM
55	GO:0005634	CC	nucleus	55/ 150	8730/ 33331	0.0063001145475372	0.0050252326051728	0.87301995531684	gene-AMIGO2;gene-ARL4AP5;gene-B9D2;gene-CREBRF;gene-CXXC5;gene-DACH1;gene-DNPH1;gene-EEF1A1P9;gene-ETV5;gene-FGF13;gene-FLI1;gene-FST;gene-GATAD2B;gene-HBP1;gene-HES2;gene-HEY1;gene-HNRNPA1P30;gene-HOXB9;gene-HOXC4;gene-HSPA1A-3;gene-HSPA1B-4;gene-JMY;gene-KLF11;gene-KLF13;gene-KLF13-2;gene-KLF13-3;gene-LOC112268272;gene-LOC124903287;gene-LOC124904223;gene-LOC442041;gene-MAML2;gene-MT1A;gene-MT1F…	AMIGO2;ARL4AP5;B9D2;CREBRF;CXXC5;DACH1;DNPH1;EEF1A1P9;ETV5;FGF13;FLI1;FST;GATAD2B;HBP1;HES2;HEY1;HNRNPA1P30;HOXB9;HOXC4;HSPA1A;HSPA1B;JMY;KLF11;KLF13;KLF13-2;KLF13-3;LOC112268272;LOC124903287;LOC124904223;LOC442041;MAML2;MT1A;MT1F;MT1X;MT2A;MYB;NEK3;NF1;NR2F1;NR5A2;ONECUT3;OVOL2;PAX6;PIM1;PLD4;PRPF31;RGS4;SAC3D1;TRIB3;TSHZ1;ZKSCAN3;ZNF395;ZNF580;ZNF660-ZNF197;ZNF8
23	GO:0007166	BP	cell surface receptor signaling pathway	23/ 150	3261/ 33331	0.0070530512112849	0.027152433324441	0.88022712891106	gene-APH1B;gene-BMPR1B;gene-FLRT2;gene-FST;gene-GAREM1;gene-HBP1;gene-HEY1;gene-IFIT1;gene-IFNE;gene-IL20RA;gene-MAML2;gene-MT1A;gene-MT1X;gene-MT2A;gene-PIM1;gene-PTCH1;gene-PTPRG;gene-PTPRZ1;gene-RHOU;gene-SPRED2;gene-TGFBR3;gene-VIM;gene-ZNF8	APH1B;BMPR1B;FLRT2;FST;GAREM1;HBP1;HEY1;IFIT1;IFNE;IL20RA;MAML2;MT1A;MT1X;MT2A;PIM1;PTCH1;PTPRG;PTPRZ1;RHOU;SPRED2;TGFBR3;VIM;ZNF8
5	GO:0050890	BP	cognition	5/ 150	373/ 33331	0.013404825737265	0.027153231295296	0.88022712891106	gene-FGF13;gene-NF1-2;gene-PTPRZ1;gene-SLC1A4;gene-SLC7A11	FGF13;NF1;PTPRZ1;SLC1A4;SLC7A11
2	GO:0048147	BP	negative regulation of fibroblast proliferation	2/ 150	57/ 33331	0.035087719298246	0.027320325368922	0.88264687431521	gene-DACH1;gene-NF1-2	DACH1;NF1
5	GO:0070482	BP	response to oxygen levels	5/ 150	374/ 33331	0.013368983957219	0.027424897959275	0.88264687431521	gene-LOC124903287;gene-MYB;gene-NF1-2;gene-PCK1;gene-TGFBR3	LOC124903287;MYB;NF1;PCK1;TGFBR3
4	GO:0046942	BP	carboxylic acid transport	4/ 150	252/ 33331	0.015873015873016	0.027453948097738	0.88264687431521	gene-SLC1A4;gene-SLC38A2;gene-SLC6A9;gene-SLC7A11	SLC1A4;SLC38A2;SLC6A9;SLC7A11
3	GO:0060537	BP	muscle tissue development	3/ 150	144/ 33331	0.020833333333333	0.027472356067607	0.88264687431521	gene-HEY1;gene-NF1-2;gene-PTCH1	HEY1;NF1;PTCH1
15	GO:0009967	BP	positive regulation of signal transduction	15/ 150	1817/ 33331	0.0082553659878921	0.027525123109581	0.88264687431521	gene-BMPR1B;gene-CXXC5;gene-ESM1;gene-FLOT1-2;gene-GAREM1;gene-HSPA1A-3;gene-HSPA1B-4;gene-IL20RA;gene-LOC124903287;gene-LURAP1L;gene-MAML2;gene-RGS4;gene-SPRED2;gene-TGFBR3;gene-TRIB3	BMPR1B;CXXC5;ESM1;FLOT1;GAREM1;HSPA1A;HSPA1B;IL20RA;LOC124903287;LURAP1L;MAML2;RGS4;SPRED2;TGFBR3;TRIB3
5	GO:1904062	BP	regulation of cation transmembrane transport	5/ 150	375/ 33331	0.013333333333333	0.027698293394305	0.88628569401992	gene-FGF13;gene-GJC2;gene-KLHL24;gene-RGS4;gene-SLC6A9	FGF13;GJC2;KLHL24;RGS4;SLC6A9
4	GO:0043523	BP	regulation of neuron apoptotic process	4/ 150	253/ 33331	0.015810276679842	0.027800560535942	0.88764499414437	gene-MYB;gene-NAIPP2-2;gene-NF1-2;gene-PTPRZ1	MYB;NAIPP2;NF1;PTPRZ1
4	GO:0071241	BP	cellular response to inorganic substance	4/ 150	254/ 33331	0.015748031496063	0.028149784083457	0.89686661864183	gene-MT1A;gene-MT1F;gene-MT1X;gene-MT2A	MT1A;MT1F;MT1X;MT2A
9	GO:0004672	MF	protein kinase activity	9/ 150	811/ 33331	0.011097410604192	0.011401128048007	0.89764881497977	gene-BMPR1B;gene-CDK17;gene-LOC143666-2;gene-NEK3;gene-NEK7;gene-PCK1;gene-PIM1;gene-TGFBR3;gene-TRIB3	BMPR1B;CDK17;LOC143666;NEK3;NEK7;PCK1;PIM1;TGFBR3;TRIB3
6	GO:0071396	BP	cellular response to lipid	6/ 150	510/ 33331	0.011764705882353	0.028287723970366	0.89933155843262	gene-HEY1;gene-MYB;gene-PCK1;gene-PTCH1;gene-SSTR2;gene-VIM	HEY1;MYB;PCK1;PTCH1;SSTR2;VIM
3	GO:0001618	MF	virus receptor activity	3/ 150	105/ 33331	0.028571428571429	0.011985921749779	0.9070538324897	gene-ANPEP;gene-HSPA1A-3;gene-HSPA1B-4	ANPEP;HSPA1A;HSPA1B
3	GO:0140272	MF	exogenous protein binding	3/ 150	106/ 33331	0.028301886792453	0.012295082612602	0.9070538324897	gene-ANPEP;gene-HSPA1A-3;gene-HSPA1B-4	ANPEP;HSPA1A;HSPA1B
1	GO:0050265	MF	RNA uridylyltransferase activity	1/ 150	3/ 33331	0.33333333333333	0.013440679143581	0.9070538324897	gene-TUT1	TUT1
1	GO:0005119	MF	smoothened binding	1/ 150	3/ 33331	0.33333333333333	0.013440679143581	0.9070538324897	gene-PTCH1	PTCH1
1	GO:0004053	MF	arginase activity	1/ 150	3/ 33331	0.33333333333333	0.013440679143581	0.9070538324897	gene-ARG2	ARG2
1	GO:0042015	MF	interleukin-20 binding	1/ 150	3/ 33331	0.33333333333333	0.013440679143581	0.9070538324897	gene-IL20RA	IL20RA
1	GO:0047894	MF	flavonol 3-sulfotransferase activity	1/ 150	3/ 33331	0.33333333333333	0.013440679143581	0.9070538324897	gene-SULT1E1	SULT1E1
1	GO:0008158	MF	hedgehog receptor activity	1/ 150	3/ 33331	0.33333333333333	0.013440679143581	0.9070538324897	gene-PTCH1	PTCH1
1	GO:0004613	MF	phosphoenolpyruvate carboxykinase (GTP) activity	1/ 150	3/ 33331	0.33333333333333	0.013440679143581	0.9070538324897	gene-PCK1	PCK1
1	GO:0004611	MF	phosphoenolpyruvate carboxykinase activity	1/ 150	3/ 33331	0.33333333333333	0.013440679143581	0.9070538324897	gene-PCK1	PCK1
5	GO:0050678	BP	regulation of epithelial cell proliferation	5/ 150	379/ 33331	0.013192612137203	0.028809222917059	0.9139541295931	gene-NF1-2;gene-OVOL2;gene-PTCH1;gene-TGFBR3;gene-ZNF580	NF1;OVOL2;PTCH1;TGFBR3;ZNF580
19	GO:0010941	BP	regulation of cell death	19/ 150	2544/ 33331	0.0074685534591195	0.0291699564817	0.92244818346274	gene-AMIGO2;gene-APH1B;gene-ARG2;gene-BMPR1B;gene-EVI2B;gene-EVI2B-2;gene-FLOT1-2;gene-HSPA1A-3;gene-HSPA1B-4;gene-IL20RA;gene-JMY;gene-KLF11;gene-LOC112268272;gene-MYB;gene-NAIPP2-2;gene-NF1-2;gene-PIM1;gene-PTPRZ1;gene-SLC7A11	AMIGO2;APH1B;ARG2;BMPR1B;EVI2B;EVI2B-2;FLOT1;HSPA1A;HSPA1B;IL20RA;JMY;KLF11;LOC112268272;MYB;NAIPP2;NF1;PIM1;PTPRZ1;SLC7A11
10	GO:1901701	BP	cellular response to oxygen-containing compound	10/ 150	1054/ 33331	0.0094876660341556	0.029201228950461	0.92244818346274	gene-EHMT2;gene-KLF11;gene-MYB;gene-PCK1;gene-PTCH1;gene-SLC38A2;gene-SSTR2;gene-TRIB3;gene-VIM;gene-ZNF580	EHMT2;KLF11;MYB;PCK1;PTCH1;SLC38A2;SSTR2;TRIB3;VIM;ZNF580
3	GO:0030856	BP	regulation of epithelial cell differentiation	3/ 150	149/ 33331	0.020134228187919	0.029970664021471	0.94474405249846	gene-OVOL2;gene-PTCH1;gene-SPRED2	OVOL2;PTCH1;SPRED2
2	GO:0035967	BP	cellular response to topologically incorrect protein	2/ 150	60/ 33331	0.033333333333333	0.030035892390256	0.94479426762316	gene-HSPA1A-3;gene-HSPA1B-4	HSPA1A;HSPA1B
2	GO:1902305	BP	regulation of sodium ion transmembrane transport	2/ 150	61/ 33331	0.032786885245902	0.030964024085247	0.95545920832653	gene-FGF13;gene-KLHL24	FGF13;KLHL24
2	GO:0060236	BP	regulation of mitotic spindle organization	2/ 150	61/ 33331	0.032786885245902	0.030964024085247	0.95545920832653	gene-HSPA1A-3;gene-HSPA1B-4	HSPA1A;HSPA1B
1	GO:0045617	BP	negative regulation of keratinocyte differentiation	1/ 150	7/ 33331	0.14285714285714	0.031082831388275	0.95545920832653	gene-OVOL2	OVOL2
1	GO:0140271	BP	hexose import across plasma membrane	1/ 150	7/ 33331	0.14285714285714	0.031082831388275	0.95545920832653	gene-SLC2A3	SLC2A3
1	GO:0098704	BP	carbohydrate import across plasma membrane	1/ 150	7/ 33331	0.14285714285714	0.031082831388275	0.95545920832653	gene-SLC2A3	SLC2A3
1	GO:1990264	BP	peptidyl-tyrosine dephosphorylation involved in inactivation of protein kinase activity	1/ 150	7/ 33331	0.14285714285714	0.031082831388275	0.95545920832653	gene-PTPRB	PTPRB
1	GO:1905150	BP	regulation of voltage-gated sodium channel activity	1/ 150	7/ 33331	0.14285714285714	0.031082831388275	0.95545920832653	gene-FGF13	FGF13
1	GO:0034635	BP	glutathione transport	1/ 150	7/ 33331	0.14285714285714	0.031082831388275	0.95545920832653	gene-SLC7A11	SLC7A11
1	GO:0000101	BP	sulfur amino acid transport	1/ 150	7/ 33331	0.14285714285714	0.031082831388275	0.95545920832653	gene-SLC1A4	SLC1A4
1	GO:0034756	BP	regulation of iron ion transport	1/ 150	7/ 33331	0.14285714285714	0.031082831388275	0.95545920832653	gene-SLC6A9	SLC6A9
1	GO:1901401	BP	regulation of tetrapyrrole metabolic process	1/ 150	7/ 33331	0.14285714285714	0.031082831388275	0.95545920832653	gene-SLC6A9	SLC6A9
13	GO:0051726	BP	regulation of cell cycle	13/ 150	1572/ 33331	0.0082697201017812	0.03143239661939	0.96420824919026	gene-DACH1;gene-EVI2B;gene-EVI2B-2;gene-GJC2;gene-HBP1;gene-HSPA1A-3;gene-HSPA1B-4;gene-JMY;gene-KIF13A;gene-NEK7;gene-OVOL2;gene-PIM1;gene-PTCH1	DACH1;EVI2B;EVI2B-2;GJC2;HBP1;HSPA1A;HSPA1B;JMY;KIF13A;NEK7;OVOL2;PIM1;PTCH1
3	GO:1903052	BP	positive regulation of proteolysis involved in cellular protein catabolic process	3/ 150	152/ 33331	0.019736842105263	0.031525351430465	0.96506575811982	gene-HSPA1A-3;gene-HSPA1B-4;gene-TRIB3	HSPA1A;HSPA1B;TRIB3
2	GO:0070301	BP	cellular response to hydrogen peroxide	2/ 150	62/ 33331	0.032258064516129	0.031903427079983	0.97262871017765	gene-MYB;gene-ZNF580	MYB;ZNF580
2	GO:0051085	BP	chaperone cofactor-dependent protein refolding	2/ 150	62/ 33331	0.032258064516129	0.031903427079983	0.97262871017765	gene-HSPA1A-3;gene-HSPA1B-4	HSPA1A;HSPA1B
4	GO:0090092	BP	regulation of transmembrane receptor protein serine/threonine kinase signaling pathway	4/ 150	266/ 33331	0.015037593984962	0.032545131805919	0.98934269806789	gene-BMPR1B;gene-FST;gene-SPRED2;gene-TGFBR3	BMPR1B;FST;SPRED2;TGFBR3
3	GO:0006367	BP	transcription initiation from RNA polymerase II promoter	3/ 150	154/ 33331	0.019480519480519	0.032584938327958	0.98934269806789	gene-MAML2;gene-NR2F1;gene-NR5A2	MAML2;NR2F1;NR5A2
2	GO:0045600	BP	positive regulation of fat cell differentiation	2/ 150	63/ 33331	0.031746031746032	0.032853982600579	0.98941801150263	gene-PIM1;gene-SULT1E1	PIM1;SULT1E1
2	GO:0045604	BP	regulation of epidermal cell differentiation	2/ 150	63/ 33331	0.031746031746032	0.032853982600579	0.98941801150263	gene-OVOL2;gene-PTCH1	OVOL2;PTCH1
2	GO:0097581	BP	lamellipodium organization	2/ 150	63/ 33331	0.031746031746032	0.032853982600579	0.98941801150263	gene-LOC124903287;gene-PARVB	LOC124903287;PARVB
2	GO:0008542	BP	visual learning	2/ 150	63/ 33331	0.031746031746032	0.032853982600579	0.98941801150263	gene-NF1-2;gene-SLC7A11	NF1;SLC7A11
10	GO:1901698	BP	response to nitrogen compound	10/ 150	1092/ 33331	0.0091575091575092	0.032948931153417	0.99026878711494	gene-EHMT2;gene-FLOT1-2;gene-IFIT1;gene-IFNE;gene-KLF11;gene-PCK1;gene-RGS4;gene-TGFBR3;gene-TRIB3;gene-VIM	EHMT2;FLOT1;IFIT1;IFNE;KLF11;PCK1;RGS4;TGFBR3;TRIB3;VIM
3	GO:0062207	BP	regulation of pattern recognition receptor signaling pathway	3/ 150	155/ 33331	0.019354838709677	0.033121653723645	0.99344887441405	gene-FLOT1-2;gene-HSPA1A-3;gene-HSPA1B-4	FLOT1;HSPA1A;HSPA1B
7	GO:0071345	BP	cellular response to cytokine stimulus	7/ 150	674/ 33331	0.010385756676558	0.033301369444116	0.99682546801771	gene-IFIT1;gene-MT1A;gene-MT1X;gene-MT2A;gene-NR5A2;gene-PCK1;gene-VIM	IFIT1;MT1A;MT1X;MT2A;NR5A2;PCK1;VIM
2	GO:0001837	BP	epithelial to mesenchymal transition	2/ 150	64/ 33331	0.03125	0.033815572701235	1	gene-HEY1;gene-TGFBR3	HEY1;TGFBR3
2	GO:0001961	BP	positive regulation of cytokine-mediated signaling pathway	2/ 150	65/ 33331	0.030769230769231	0.034788080259271	1	gene-HSPA1A-3;gene-HSPA1B-4	HSPA1A;HSPA1B
4	GO:0045927	BP	positive regulation of growth	4/ 150	272/ 33331	0.014705882352941	0.0348852768509	1	gene-DNPH1;gene-L1CAM;gene-PIM1;gene-TGFBR3	DNPH1;L1CAM;PIM1;TGFBR3
3	GO:0019751	BP	polyol metabolic process	3/ 150	159/ 33331	0.018867924528302	0.035314517941504	1	gene-PCK1;gene-PLD4;gene-SPTLC3	PCK1;PLD4;SPTLC3
1	GO:1902033	BP	regulation of hematopoietic stem cell proliferation	1/ 150	8/ 33331	0.125	0.03544417982459	1	gene-PIM1	PIM1
1	GO:0003190	BP	atrioventricular valve formation	1/ 150	8/ 33331	0.125	0.03544417982459	1	gene-HEY1	HEY1
1	GO:0002489	BP	antigen processing and presentation of endogenous peptide antigen via MHC class Ib via ER pathway, TAP-dependent	1/ 150	8/ 33331	0.125	0.03544417982459	1	gene-TAP2-5	TAP2
1	GO:0042939	BP	tripeptide transport	1/ 150	8/ 33331	0.125	0.03544417982459	1	gene-SLC7A11	SLC7A11
1	GO:0007220	BP	Notch receptor processing	1/ 150	8/ 33331	0.125	0.03544417982459	1	gene-APH1B	APH1B
1	GO:0071640	BP	regulation of macrophage inflammatory protein 1 alpha production	1/ 150	8/ 33331	0.125	0.03544417982459	1	gene-ARG2	ARG2
1	GO:0060020	BP	Bergmann glial cell differentiation	1/ 150	8/ 33331	0.125	0.03544417982459	1	gene-VIM	VIM
1	GO:0051574	BP	positive regulation of histone H3-K9 methylation	1/ 150	8/ 33331	0.125	0.03544417982459	1	gene-MYB	MYB
1	GO:1900425	BP	negative regulation of defense response to bacterium	1/ 150	8/ 33331	0.125	0.03544417982459	1	gene-ARG2	ARG2
1	GO:0002488	BP	antigen processing and presentation of endogenous peptide antigen via MHC class Ib via ER pathway	1/ 150	8/ 33331	0.125	0.03544417982459	1	gene-TAP2-5	TAP2
4	GO:0045732	BP	positive regulation of protein catabolic process	4/ 150	274/ 33331	0.014598540145985	0.03568652808874	1	gene-CREBRF;gene-HSPA1A-3;gene-HSPA1B-4;gene-TRIB3	CREBRF;HSPA1A;HSPA1B;TRIB3
2	GO:0090224	BP	regulation of spindle organization	2/ 150	66/ 33331	0.03030303030303	0.035771388970191	1	gene-HSPA1A-3;gene-HSPA1B-4	HSPA1A;HSPA1B
3	GO:0032368	BP	regulation of lipid transport	3/ 150	160/ 33331	0.01875	0.035874201492705	1	gene-MYB;gene-OSBPL6;gene-PTCH1	MYB;OSBPL6;PTCH1
15	GO:0006928	BP	movement of cell or subcellular component	15/ 150	1952/ 33331	0.0076844262295082	0.036399422206397	1	gene-BMPR1B;gene-FGF13;gene-FLRT2;gene-HOXB9;gene-JMY;gene-KIF13A;gene-L1CAM;gene-LOC124903287;gene-MYO7B;gene-NR2F1;gene-OVOL2;gene-RHOU;gene-SLC7A11;gene-TGFBR3;gene-VIM	BMPR1B;FGF13;FLRT2;HOXB9;JMY;KIF13A;L1CAM;LOC124903287;MYO7B;NR2F1;OVOL2;RHOU;SLC7A11;TGFBR3;VIM
6	GO:0034765	BP	regulation of ion transmembrane transport	6/ 150	543/ 33331	0.011049723756906	0.036687025562051	1	gene-CACNG8;gene-FGF13;gene-GJC2;gene-KLHL24;gene-RGS4;gene-SLC6A9	CACNG8;FGF13;GJC2;KLHL24;RGS4;SLC6A9
2	GO:0002763	BP	positive regulation of myeloid leukocyte differentiation	2/ 150	67/ 33331	0.029850746268657	0.03676538334277	1	gene-EVI2B;gene-EVI2B-2	EVI2B;EVI2B-2
4	GO:1901653	BP	cellular response to peptide	4/ 150	277/ 33331	0.014440433212996	0.036908317961474	1	gene-KLF11;gene-PCK1;gene-TRIB3;gene-VIM	KLF11;PCK1;TRIB3;VIM
3	GO:0051384	BP	response to glucocorticoid	3/ 150	162/ 33331	0.018518518518519	0.037007279927277	1	gene-HEY1;gene-PCK1;gene-SSTR2	HEY1;PCK1;SSTR2
2	GO:0045682	BP	regulation of epidermis development	2/ 150	68/ 33331	0.029411764705882	0.037769948694172	1	gene-OVOL2;gene-PTCH1	OVOL2;PTCH1
2	GO:0007632	BP	visual behavior	2/ 150	68/ 33331	0.029411764705882	0.037769948694172	1	gene-NF1-2;gene-SLC7A11	NF1;SLC7A11
2	GO:0099518	BP	vesicle cytoskeletal trafficking	2/ 150	68/ 33331	0.029411764705882	0.037769948694172	1	gene-KIF13A;gene-MYO7B	KIF13A;MYO7B
2	GO:0043525	BP	positive regulation of neuron apoptotic process	2/ 150	68/ 33331	0.029411764705882	0.037769948694172	1	gene-MYB;gene-NF1-2	MYB;NF1
2	GO:0045124	BP	regulation of bone resorption	2/ 150	69/ 33331	0.028985507246377	0.038784971145093	1	gene-IL20RA;gene-NF1-2	IL20RA;NF1
2	GO:0010001	BP	glial cell differentiation	2/ 150	69/ 33331	0.028985507246377	0.038784971145093	1	gene-PTPRZ1;gene-VIM	PTPRZ1;VIM
1	GO:2000465	BP	regulation of glycogen (starch) synthase activity	1/ 150	9/ 33331	0.11111111111111	0.039786026988	1	gene-PPP1R3G	PPP1R3G
1	GO:0002481	BP	antigen processing and presentation of exogenous protein antigen via MHC class Ib, TAP-dependent	1/ 150	9/ 33331	0.11111111111111	0.039786026988	1	gene-TAP2-5	TAP2
1	GO:0061314	BP	Notch signaling involved in heart development	1/ 150	9/ 33331	0.11111111111111	0.039786026988	1	gene-HEY1	HEY1
1	GO:0071650	BP	negative regulation of chemokine (C-C motif) ligand 5 production	1/ 150	9/ 33331	0.11111111111111	0.039786026988	1	gene-ARG2	ARG2
1	GO:0000967	BP	rRNA 5'-end processing	1/ 150	9/ 33331	0.11111111111111	0.039786026988	1	gene-TBL3	TBL3
1	GO:0035912	BP	dorsal aorta morphogenesis	1/ 150	9/ 33331	0.11111111111111	0.039786026988	1	gene-HEY1	HEY1
1	GO:0060355	BP	positive regulation of cell adhesion molecule production	1/ 150	9/ 33331	0.11111111111111	0.039786026988	1	gene-FLOT1-2	FLOT1
1	GO:0000820	BP	regulation of glutamine family amino acid metabolic process	1/ 150	9/ 33331	0.11111111111111	0.039786026988	1	gene-SLC7A11	SLC7A11
1	GO:2000392	BP	regulation of lamellipodium morphogenesis	1/ 150	9/ 33331	0.11111111111111	0.039786026988	1	gene-ARPIN	ARPIN
1	GO:0015824	BP	proline transport	1/ 150	9/ 33331	0.11111111111111	0.039786026988	1	gene-SLC1A4	SLC1A4
1	GO:0000472	BP	endonucleolytic cleavage to generate mature 5'-end of SSU-rRNA from (SSU-rRNA, 5.8S rRNA, LSU-rRNA)	1/ 150	9/ 33331	0.11111111111111	0.039786026988	1	gene-TBL3	TBL3
1	GO:0003223	BP	ventricular compact myocardium morphogenesis	1/ 150	9/ 33331	0.11111111111111	0.039786026988	1	gene-TGFBR3	TGFBR3
1	GO:0046984	BP	regulation of hemoglobin biosynthetic process	1/ 150	9/ 33331	0.11111111111111	0.039786026988	1	gene-SLC6A9	SLC6A9
1	GO:0019626	BP	short-chain fatty acid catabolic process	1/ 150	9/ 33331	0.11111111111111	0.039786026988	1	gene-PCK1	PCK1
2	GO:0060411	BP	cardiac septum morphogenesis	2/ 150	70/ 33331	0.028571428571429	0.039810337614932	1	gene-HEY1;gene-TGFBR3	HEY1;TGFBR3
2	GO:0051084	BP	'de novo' posttranslational protein folding	2/ 150	70/ 33331	0.028571428571429	0.039810337614932	1	gene-HSPA1A-3;gene-HSPA1B-4	HSPA1A;HSPA1B
4	GO:0022898	BP	regulation of transmembrane transporter activity	4/ 150	284/ 33331	0.014084507042254	0.039852212706253	1	gene-FGF13;gene-KLHL24;gene-PIM1;gene-SLC6A9	FGF13;KLHL24;PIM1;SLC6A9
3	GO:0032434	BP	regulation of proteasomal ubiquitin-dependent protein catabolic process	3/ 150	167/ 33331	0.017964071856287	0.039919596421447	1	gene-HSPA1A-3;gene-HSPA1B-4;gene-TRIB3	HSPA1A;HSPA1B;TRIB3
3	GO:0006470	BP	protein dephosphorylation	3/ 150	167/ 33331	0.017964071856287	0.039919596421447	1	gene-PTPRB;gene-PTPRG;gene-PTPRZ1	PTPRB;PTPRG;PTPRZ1
3	GO:0048568	BP	embryonic organ development	3/ 150	170/ 33331	0.017647058823529	0.041721248977014	1	gene-HEY1;gene-OVOL2;gene-PTCH1	HEY1;OVOL2;PTCH1
3	GO:2001236	BP	regulation of extrinsic apoptotic signaling pathway	3/ 150	170/ 33331	0.017647058823529	0.041721248977014	1	gene-BMPR1B;gene-HSPA1A-3;gene-HSPA1B-4	BMPR1B;HSPA1A;HSPA1B
5	GO:1901214	BP	regulation of neuron death	5/ 150	421/ 33331	0.01187648456057	0.042188148847922	1	gene-MYB;gene-NAIPP2-2;gene-NF1-2;gene-PTPRZ1;gene-SLC7A11	MYB;NAIPP2;NF1;PTPRZ1;SLC7A11
2	GO:0010803	BP	regulation of tumor necrosis factor-mediated signaling pathway	2/ 150	73/ 33331	0.027397260273973	0.042947382211827	1	gene-HSPA1A-3;gene-HSPA1B-4	HSPA1A;HSPA1B
2	GO:0045104	BP	intermediate filament cytoskeleton organization	2/ 150	73/ 33331	0.027397260273973	0.042947382211827	1	gene-KLHL24;gene-VIM	KLHL24;VIM
2	GO:0006458	BP	'de novo' protein folding	2/ 150	73/ 33331	0.027397260273973	0.042947382211827	1	gene-HSPA1A-3;gene-HSPA1B-4	HSPA1A;HSPA1B
4	GO:0071363	BP	cellular response to growth factor stimulus	4/ 150	292/ 33331	0.013698630136986	0.043376345431924	1	gene-BMPR1B;gene-EEF1A1P9;gene-GAREM1;gene-OVOL2	BMPR1B;EEF1A1P9;GAREM1;OVOL2
3	GO:0048639	BP	positive regulation of developmental growth	3/ 150	173/ 33331	0.017341040462428	0.043563300677815	1	gene-L1CAM;gene-PIM1;gene-TGFBR3	L1CAM;PIM1;TGFBR3
2	GO:0045103	BP	intermediate filament-based process	2/ 150	74/ 33331	0.027027027027027	0.044013009757857	1	gene-KLHL24;gene-VIM	KLHL24;VIM
24	GO:0065009	BP	regulation of molecular function	24/ 150	3519/ 33331	0.0068201193520887	0.044077747390827	1	gene-APH1B;gene-EEF1A1P9;gene-FGF13;gene-FLOT1-2;gene-HEY1;gene-HSPA1A-3;gene-HSPA1B-4;gene-IFIT1;gene-JMY;gene-KLHL24;gene-LOC124903287;gene-LPAR5;gene-MEX3B;gene-NAIPP2-2;gene-NEK7;gene-NF1-2;gene-PIM1;gene-PPP1R3G;gene-PTCH1;gene-RGS4;gene-SLC6A9;gene-TGFBR3;gene-TRIB3;gene-TRIM40-5	APH1B;EEF1A1P9;FGF13;FLOT1;HEY1;HSPA1A;HSPA1B;IFIT1;JMY;KLHL24;LOC124903287;LPAR5;MEX3B;NAIPP2;NEK7;NF1;PIM1;PPP1R3G;PTCH1;RGS4;SLC6A9;TGFBR3;TRIB3;TRIM40
1	GO:0015838	BP	amino-acid betaine transport	1/ 150	10/ 33331	0.1	0.044108459493605	1	gene-SLC38A2	SLC38A2
1	GO:0061052	BP	negative regulation of cell growth involved in cardiac muscle cell development	1/ 150	10/ 33331	0.1	0.044108459493605	1	gene-RGS4	RGS4
1	GO:0098712	BP	L-glutamate import across plasma membrane	1/ 150	10/ 33331	0.1	0.044108459493605	1	gene-SLC7A11	SLC7A11
1	GO:0051095	BP	regulation of helicase activity	1/ 150	10/ 33331	0.1	0.044108459493605	1	gene-IFIT1	IFIT1
1	GO:0071225	BP	cellular response to muramyl dipeptide	1/ 150	10/ 33331	0.1	0.044108459493605	1	gene-VIM	VIM
1	GO:0032226	BP	positive regulation of synaptic transmission, dopaminergic	1/ 150	10/ 33331	0.1	0.044108459493605	1	gene-FLOT1-2	FLOT1
1	GO:0060023	BP	soft palate development	1/ 150	10/ 33331	0.1	0.044108459493605	1	gene-TSHZ1	TSHZ1
1	GO:0034205	BP	amyloid-beta formation	1/ 150	10/ 33331	0.1	0.044108459493605	1	gene-APH1B	APH1B
1	GO:0051938	BP	L-glutamate import	1/ 150	10/ 33331	0.1	0.044108459493605	1	gene-SLC7A11	SLC7A11
1	GO:0015808	BP	L-alanine transport	1/ 150	10/ 33331	0.1	0.044108459493605	1	gene-SLC1A4	SLC1A4
1	GO:1905719	BP	protein localization to perinuclear region of cytoplasm	1/ 150	10/ 33331	0.1	0.044108459493605	1	gene-FHIP1A	FHIP1A
1	GO:1901533	BP	negative regulation of hematopoietic progenitor cell differentiation	1/ 150	10/ 33331	0.1	0.044108459493605	1	gene-MYB	MYB
1	GO:0035672	BP	oligopeptide transmembrane transport	1/ 150	10/ 33331	0.1	0.044108459493605	1	gene-SLC7A11	SLC7A11
1	GO:1902746	BP	regulation of lens fiber cell differentiation	1/ 150	10/ 33331	0.1	0.044108459493605	1	gene-SPRED2	SPRED2
1	GO:0046968	BP	peptide antigen transport	1/ 150	10/ 33331	0.1	0.044108459493605	1	gene-TAP2-5	TAP2
1	GO:0060159	BP	regulation of dopamine receptor signaling pathway	1/ 150	10/ 33331	0.1	0.044108459493605	1	gene-RGS4	RGS4
1	GO:0030432	BP	peristalsis	1/ 150	10/ 33331	0.1	0.044108459493605	1	gene-SSTR2	SSTR2
2	GO:0060760	BP	positive regulation of response to cytokine stimulus	2/ 150	75/ 33331	0.026666666666667	0.045088427733181	1	gene-HSPA1A-3;gene-HSPA1B-4	HSPA1A;HSPA1B
2	GO:0046850	BP	regulation of bone remodeling	2/ 150	75/ 33331	0.026666666666667	0.045088427733181	1	gene-IL20RA;gene-NF1-2	IL20RA;NF1
2	GO:0021782	BP	glial cell development	2/ 150	75/ 33331	0.026666666666667	0.045088427733181	1	gene-NF1-2;gene-VIM	NF1;VIM
2	GO:0071364	BP	cellular response to epidermal growth factor stimulus	2/ 150	75/ 33331	0.026666666666667	0.045088427733181	1	gene-EEF1A1P9;gene-GAREM1	EEF1A1P9;GAREM1
3	GO:1903364	BP	positive regulation of cellular protein catabolic process	3/ 150	176/ 33331	0.017045454545455	0.045445489169819	1	gene-HSPA1A-3;gene-HSPA1B-4;gene-TRIB3	HSPA1A;HSPA1B;TRIB3
4	GO:0032409	BP	regulation of transporter activity	4/ 150	297/ 33331	0.013468013468013	0.045665416241119	1	gene-FGF13;gene-KLHL24;gene-PIM1;gene-SLC6A9	FGF13;KLHL24;PIM1;SLC6A9
2	GO:0099601	BP	regulation of neurotransmitter receptor activity	2/ 150	76/ 33331	0.026315789473684	0.046173527749487	1	gene-KLHL24;gene-SLC6A9	KLHL24;SLC6A9
2	GO:0031113	BP	regulation of microtubule polymerization	2/ 150	76/ 33331	0.026315789473684	0.046173527749487	1	gene-HSPA1A-3;gene-HSPA1B-4	HSPA1A;HSPA1B
2	GO:0048762	BP	mesenchymal cell differentiation	2/ 150	76/ 33331	0.026315789473684	0.046173527749487	1	gene-HEY1;gene-TGFBR3	HEY1;TGFBR3
3	GO:0007612	BP	learning	3/ 150	178/ 33331	0.01685393258427	0.046722443238655	1	gene-FGF13;gene-NF1-2;gene-SLC7A11	FGF13;NF1;SLC7A11
2	GO:0031124	BP	mRNA 3'-end processing	2/ 150	77/ 33331	0.025974025974026	0.047268202184099	1	gene-LOC728554-3;gene-TUT1	LOC728554;TUT1
4	GO:0090287	BP	regulation of cellular response to growth factor stimulus	4/ 150	301/ 33331	0.013289036544851	0.047544520360563	1	gene-BMPR1B;gene-FST;gene-SPRED2;gene-TGFBR3	BMPR1B;FST;SPRED2;TGFBR3
3	GO:2001257	BP	regulation of cation channel activity	3/ 150	180/ 33331	0.016666666666667	0.048017026925295	1	gene-FGF13;gene-KLHL24;gene-SLC6A9	FGF13;KLHL24;SLC6A9
2	GO:0070849	BP	response to epidermal growth factor	2/ 150	78/ 33331	0.025641025641026	0.048372344175361	1	gene-EEF1A1P9;gene-GAREM1	EEF1A1P9;GAREM1
1	GO:0006107	BP	oxaloacetate metabolic process	1/ 150	11/ 33331	0.090909090909091	0.048411563574394	1	gene-PCK1	PCK1
1	GO:0051956	BP	negative regulation of amino acid transport	1/ 150	11/ 33331	0.090909090909091	0.048411563574394	1	gene-RGS4	RGS4
1	GO:1900376	BP	regulation of secondary metabolite biosynthetic process	1/ 150	11/ 33331	0.090909090909091	0.048411563574394	1	gene-SLC7A11	SLC7A11
1	GO:0001964	BP	startle response	1/ 150	11/ 33331	0.090909090909091	0.048411563574394	1	gene-SLITRK6	SLITRK6
1	GO:0048021	BP	regulation of melanin biosynthetic process	1/ 150	11/ 33331	0.090909090909091	0.048411563574394	1	gene-SLC7A11	SLC7A11
1	GO:0060038	BP	cardiac muscle cell proliferation	1/ 150	11/ 33331	0.090909090909091	0.048411563574394	1	gene-TGFBR3	TGFBR3
1	GO:1903789	BP	regulation of amino acid transmembrane transport	1/ 150	11/ 33331	0.090909090909091	0.048411563574394	1	gene-RGS4	RGS4
1	GO:0062009	BP	secondary palate development	1/ 150	11/ 33331	0.090909090909091	0.048411563574394	1	gene-TGFBR3	TGFBR3
1	GO:0010958	BP	regulation of amino acid import across plasma membrane	1/ 150	11/ 33331	0.090909090909091	0.048411563574394	1	gene-RGS4	RGS4
1	GO:0060571	BP	morphogenesis of an epithelial fold	1/ 150	11/ 33331	0.090909090909091	0.048411563574394	1	gene-OVOL2	OVOL2
1	GO:1902043	BP	positive regulation of extrinsic apoptotic signaling pathway via death domain receptors	1/ 150	11/ 33331	0.090909090909091	0.048411563574394	1	gene-BMPR1B	BMPR1B
1	GO:0070306	BP	lens fiber cell differentiation	1/ 150	11/ 33331	0.090909090909091	0.048411563574394	1	gene-SLC7A11	SLC7A11
1	GO:0015816	BP	glycine transport	1/ 150	11/ 33331	0.090909090909091	0.048411563574394	1	gene-SLC6A9	SLC6A9
1	GO:0046784	BP	viral mRNA export from host cell nucleus	1/ 150	11/ 33331	0.090909090909091	0.048411563574394	1	gene-LOC728554-3	LOC728554
1	GO:0048671	BP	negative regulation of collateral sprouting	1/ 150	11/ 33331	0.090909090909091	0.048411563574394	1	gene-FGF13	FGF13
1	GO:0043455	BP	regulation of secondary metabolic process	1/ 150	11/ 33331	0.090909090909091	0.048411563574394	1	gene-SLC7A11	SLC7A11
4	GO:0003018	BP	vascular process in circulatory system	4/ 150	303/ 33331	0.013201320132013	0.048500001618298	1	gene-SLC1A4;gene-SLC2A3;gene-SLC38A2;gene-SLC6A9	SLC1A4;SLC2A3;SLC38A2;SLC6A9
3	GO:0008360	BP	regulation of cell shape	3/ 150	182/ 33331	0.016483516483516	0.04932915154917	1	gene-PARVB;gene-RHOU;gene-SYNE3	PARVB;RHOU;SYNE3
3	GO:0031960	BP	response to corticosteroid	3/ 150	182/ 33331	0.016483516483516	0.04932915154917	1	gene-HEY1;gene-PCK1;gene-SSTR2	HEY1;PCK1;SSTR2
2	GO:0034605	BP	cellular response to heat	2/ 150	79/ 33331	0.025316455696203	0.049485847618041	1	gene-HSPA1A-3;gene-HSPA1B-4	HSPA1A;HSPA1B
2	GO:0046173	BP	polyol biosynthetic process	2/ 150	79/ 33331	0.025316455696203	0.049485847618041	1	gene-PCK1;gene-SPTLC3	PCK1;SPTLC3
12	GO:0040011	BP	locomotion	12/ 150	1521/ 33331	0.0078895463510848	0.049654154496197	1	gene-ARPIN;gene-FGF13;gene-HOXB9;gene-JMY;gene-L1CAM;gene-LOC124903287;gene-NR2F1;gene-OVOL2;gene-RHOU;gene-SLC7A11;gene-TGFBR3;gene-ZNF580	ARPIN;FGF13;HOXB9;JMY;L1CAM;LOC124903287;NR2F1;OVOL2;RHOU;SLC7A11;TGFBR3;ZNF580
89	GO:0043229	CC	intracellular organelle	89/ 150	16210/ 33331	0.0054904380012338	0.0087805636877623	1	gene-AMIGO2;gene-ANPEP;gene-APH1B;gene-ARG2;gene-ARL4AP5;gene-ARPIN;gene-B9D2;gene-BOLA3;gene-CCDC68;gene-CHIC2;gene-CREBRF;gene-CXXC5;gene-DACH1;gene-DNPH1;gene-EEF1A1P9;gene-ETV5;gene-FGD4;gene-FGF13;gene-FLI1;gene-FLOT1-2;gene-FST;gene-GATAD2B;gene-HBP1;gene-HES2;gene-HEY1;gene-HLA-DOB;gene-HNRNPA1P30;gene-HOXB9;gene-HOXC4;gene-HSPA1A-3;gene-HSPA1B-4;gene-JMY;gene-KLF11;gene-KLF13;gene-KLF13-2…	AMIGO2;ANPEP;APH1B;ARG2;ARL4AP5;ARPIN;B9D2;BOLA3;CCDC68;CHIC2;CREBRF;CXXC5;DACH1;DNPH1;EEF1A1P9;ETV5;FGD4;FGF13;FLI1;FLOT1;FST;GATAD2B;HBP1;HES2;HEY1;HLA-DOB;HNRNPA1P30;HOXB9;HOXC4;HSPA1A;HSPA1B;JMY;KLF11;KLF13;KLF13-2;KLF13-3;LOC105378248;LOC112268272;LOC124903287;LOC124904223;LOC442041;MAML2;MEX3B;MT1A;MT1F;MT1X;MT2A;MYB;MYO7B;NEK3;NF1;NR2F1;NR5A2;ONECUT3;OSBPL6;OVOL2;PARVB;PAX6;PCK1;PIM1;PLD4;…
1	GO:0098966	CC	perisynaptic extracellular matrix	1/ 150	2/ 33331	0.5	0.0089805116241125	1	gene-PTPRZ1	PTPRZ1
1	GO:1990769	CC	proximal neuron projection	1/ 150	2/ 33331	0.5	0.0089805116241125	1	gene-GJC2	GJC2
1	GO:0072534	CC	perineuronal net	1/ 150	2/ 33331	0.5	0.0089805116241125	1	gene-PTPRZ1	PTPRZ1
78	GO:0043231	CC	intracellular membrane-bounded organelle	78/ 150	13827/ 33331	0.0056411369060534	0.0099078456552434	1	gene-AMIGO2;gene-ANPEP;gene-APH1B;gene-ARG2;gene-ARL4AP5;gene-ARPIN;gene-B9D2;gene-BOLA3;gene-CHIC2;gene-CREBRF;gene-CXXC5;gene-DACH1;gene-DNPH1;gene-EEF1A1P9;gene-ETV5;gene-FGF13;gene-FLI1;gene-FLOT1-2;gene-FST;gene-GATAD2B;gene-HBP1;gene-HES2;gene-HEY1;gene-HLA-DOB;gene-HNRNPA1P30;gene-HOXB9;gene-HOXC4;gene-HSPA1A-3;gene-HSPA1B-4;gene-JMY;gene-KLF11;gene-KLF13;gene-KLF13-2;gene-KLF13-3;gene-LOC…	AMIGO2;ANPEP;APH1B;ARG2;ARL4AP5;ARPIN;B9D2;BOLA3;CHIC2;CREBRF;CXXC5;DACH1;DNPH1;EEF1A1P9;ETV5;FGF13;FLI1;FLOT1;FST;GATAD2B;HBP1;HES2;HEY1;HLA-DOB;HNRNPA1P30;HOXB9;HOXC4;HSPA1A;HSPA1B;JMY;KLF11;KLF13;KLF13-2;KLF13-3;LOC112268272;LOC124903287;LOC124904223;LOC442041;MAML2;MT1A;MT1F;MT1X;MT2A;MYB;NEK3;NF1;NR2F1;NR5A2;ONECUT3;OSBPL6;OVOL2;PAX6;PCK1;PIM1;PLD4;PRPF31;PTCH1;RGS4;RPL21P28;SAC3D1;SEPTIN5;S…
1	GO:0090651	CC	apical cytoplasm	1/ 150	3/ 33331	0.33333333333333	0.013440679143581	1	gene-MYO7B	MYO7B
1	GO:0034673	CC	inhibin-betaglycan-ActRII complex	1/ 150	3/ 33331	0.33333333333333	0.013440679143581	1	gene-TGFBR3	TGFBR3
4	GO:0005912	CC	adherens junction	4/ 150	225/ 33331	0.017777777777778	0.019068831276883	1	gene-FLOT1-2;gene-KLHL24;gene-LOC105378248;gene-LOC124903287	FLOT1;KLHL24;LOC105378248;LOC124903287
4	GO:0030027	CC	lamellipodium	4/ 150	226/ 33331	0.017699115044248	0.019346427758237	1	gene-ARPIN;gene-FLOT1-2;gene-LOC124903287;gene-PARVB	ARPIN;FLOT1;LOC124903287;PARVB
84	GO:0043227	CC	membrane-bounded organelle	84/ 150	15449/ 33331	0.0054372451291346	0.021283373172192	1	gene-AMIGO2;gene-ANPEP;gene-APH1B;gene-ARG2;gene-ARL4AP5;gene-ARPIN;gene-B9D2;gene-BOLA3;gene-CHIC2;gene-CREBRF;gene-CXXC5;gene-DACH1;gene-DNPH1;gene-EEF1A1P9;gene-ETV5;gene-FGF13;gene-FLI1;gene-FLOT1-2;gene-FLRT2;gene-FST;gene-GATAD2B;gene-HBP1;gene-HES2;gene-HEY1;gene-HLA-DOB;gene-HNRNPA1P30;gene-HOXB9;gene-HOXC4;gene-HSPA1A-3;gene-HSPA1B-4;gene-JMY;gene-KLF11;gene-KLF13;gene-KLF13-2;gene-KLF13…	AMIGO2;ANPEP;APH1B;ARG2;ARL4AP5;ARPIN;B9D2;BOLA3;CHIC2;CREBRF;CXXC5;DACH1;DNPH1;EEF1A1P9;ETV5;FGF13;FLI1;FLOT1;FLRT2;FST;GATAD2B;HBP1;HES2;HEY1;HLA-DOB;HNRNPA1P30;HOXB9;HOXC4;HSPA1A;HSPA1B;JMY;KLF11;KLF13;KLF13-2;KLF13-3;LOC112268272;LOC124903287;LOC124904223;LOC442041;MAML2;MT1A;MT1F;MT1X;MT2A;MYB;MYO7B;NEK3;NF1;NR2F1;NR5A2;ONECUT3;OSBPL6;OVOL2;PAX6;PCK1;PIM1;PLD4;PRPF31;PTCH1;PTPRG;RGS4;RPL21P2…
7	GO:0005911	CC	cell-cell junction	7/ 150	613/ 33331	0.01141924959217	0.021338540747673	1	gene-FGF13;gene-FLOT1-2;gene-FLRT2;gene-GJC2;gene-KLHL24;gene-LOC105378248;gene-LOC124903287	FGF13;FLOT1;FLRT2;GJC2;KLHL24;LOC105378248;LOC124903287
94	GO:0043226	CC	organelle	94/ 150	17674/ 33331	0.0053185470182189	0.021389039144884	1	gene-AMIGO2;gene-ANPEP;gene-APH1B;gene-ARG2;gene-ARL4AP5;gene-ARPIN;gene-B9D2;gene-BOLA3;gene-CCDC68;gene-CHIC2;gene-CREBRF;gene-CXXC5;gene-DACH1;gene-DNPH1;gene-EEF1A1P9;gene-ETV5;gene-FGD4;gene-FGF13;gene-FLI1;gene-FLOT1-2;gene-FLRT2;gene-FST;gene-GATAD2B;gene-HBP1;gene-HES2;gene-HEY1;gene-HLA-DOB;gene-HNRNPA1P30;gene-HOXB9;gene-HOXC4;gene-HSPA1A-3;gene-HSPA1B-4;gene-JMY;gene-KLF11;gene-KLF13;g…	AMIGO2;ANPEP;APH1B;ARG2;ARL4AP5;ARPIN;B9D2;BOLA3;CCDC68;CHIC2;CREBRF;CXXC5;DACH1;DNPH1;EEF1A1P9;ETV5;FGD4;FGF13;FLI1;FLOT1;FLRT2;FST;GATAD2B;HBP1;HES2;HEY1;HLA-DOB;HNRNPA1P30;HOXB9;HOXC4;HSPA1A;HSPA1B;JMY;KLF11;KLF13;KLF13-2;KLF13-3;LOC105378248;LOC112268272;LOC124903287;LOC124904223;LOC442041;MAML2;MEX3B;MT1A;MT1F;MT1X;MT2A;MYB;MYO7B;NEK3;NF1;NR2F1;NR5A2;ONECUT3;OSBPL6;OVOL2;PARVB;PAX6;PCK1;PIM1…
2	GO:0044295	CC	axonal growth cone	2/ 150	50/ 33331	0.04	0.021401229341355	1	gene-L1CAM;gene-PTCH1	L1CAM;PTCH1
2	GO:0016235	CC	aggresome	2/ 150	53/ 33331	0.037735849056604	0.023864720141952	1	gene-HSPA1A-3;gene-HSPA1B-4	HSPA1A;HSPA1B
11	GO:0043005	CC	neuron projection	11/ 150	1211/ 33331	0.009083402146986	0.025165157285749	1	gene-BMPR1B;gene-FGF13;gene-FLRT2;gene-GJC2;gene-L1CAM;gene-NEK3;gene-NF1-2;gene-SLC1A4;gene-SLC38A2;gene-SSTR2;gene-VIM	BMPR1B;FGF13;FLRT2;GJC2;L1CAM;NEK3;NF1;SLC1A4;SLC38A2;SSTR2;VIM
18	GO:0030054	CC	cell junction	18/ 150	2378/ 33331	0.007569386038688	0.025836892116434	1	gene-FGF13;gene-FLOT1-2;gene-FLRT2;gene-GJC2;gene-HSPA1A-3;gene-HSPA1B-4;gene-KLF11;gene-KLHL24;gene-L1CAM;gene-LOC105378248;gene-LOC124903287;gene-PARVB;gene-PTPRZ1;gene-RHOU;gene-SEPTIN5;gene-SLC1A4;gene-SLC6A9;gene-VIM	FGF13;FLOT1;FLRT2;GJC2;HSPA1A;HSPA1B;KLF11;KLHL24;L1CAM;LOC105378248;LOC124903287;PARVB;PTPRZ1;RHOU;SEPTIN5;SLC1A4;SLC6A9;VIM
32	GO:0005654	CC	nucleoplasm	32/ 150	4863/ 33331	0.0065803002261978	0.026715811308401	1	gene-ARL4AP5;gene-CREBRF;gene-CXXC5;gene-ETV5;gene-FLI1;gene-GATAD2B;gene-HBP1;gene-HEY1;gene-HOXB9;gene-HSPA1A-3;gene-HSPA1B-4;gene-JMY;gene-KLF11;gene-KLF12;gene-LOC124903287;gene-LOC728554-3;gene-LOC84773;gene-MAML2;gene-MEX3B;gene-MYB;gene-NEK7;gene-NR2F1;gene-NR5A2;gene-PIM1;gene-PRPF31-5;gene-TBL3;gene-TRIB3;gene-TUT1;gene-UQCC3;gene-ZKSCAN3;gene-ZNF395;gene-ZNF580	ARL4AP5;CREBRF;CXXC5;ETV5;FLI1;GATAD2B;HBP1;HEY1;HOXB9;HSPA1A;HSPA1B;JMY;KLF11;KLF12;LOC124903287;LOC728554;LOC84773;MAML2;MEX3B;MYB;NEK7;NR2F1;NR5A2;PIM1;PRPF31;TBL3;TRIB3;TUT1;UQCC3;ZKSCAN3;ZNF395;ZNF580
2	GO:0031252	CC	cell leading edge	2/ 150	60/ 33331	0.033333333333333	0.030035892390256	1	gene-JMY;gene-VIM	JMY;VIM
6	GO:0030425	CC	dendrite	6/ 150	518/ 33331	0.011583011583012	0.030193711325069	1	gene-BMPR1B;gene-FGF13;gene-L1CAM;gene-NF1-2;gene-SLC1A4;gene-SLC38A2	BMPR1B;FGF13;L1CAM;NF1;SLC1A4;SLC38A2
5	GO:0030424	CC	axon	5/ 150	401/ 33331	0.012468827930175	0.03542251161794	1	gene-FGF13;gene-L1CAM;gene-NEK3;gene-NF1-2;gene-SLC38A2	FGF13;L1CAM;NEK3;NF1;SLC38A2
1	GO:0000347	CC	THO complex	1/ 150	8/ 33331	0.125	0.03544417982459	1	gene-LOC728554-3	LOC728554
1	GO:0000445	CC	THO complex part of transcription export complex	1/ 150	8/ 33331	0.125	0.03544417982459	1	gene-LOC728554-3	LOC728554
6	GO:0005667	CC	transcription regulator complex	6/ 150	541/ 33331	0.011090573012939	0.036137130070222	1	gene-DACH1;gene-GATAD2B;gene-HOXB9;gene-LOC124903287;gene-NR5A2;gene-ONECUT3	DACH1;GATAD2B;HOXB9;LOC124903287;NR5A2;ONECUT3
1	GO:0070765	CC	gamma-secretase complex	1/ 150	9/ 33331	0.11111111111111	0.039786026988	1	gene-APH1B	APH1B
7	GO:0005813	CC	centrosome	7/ 150	702/ 33331	0.00997150997151	0.040051495669045	1	gene-B9D2;gene-HSPA1A-3;gene-HSPA1B-4;gene-KIF13A;gene-LOC124905421;gene-SAC3D1;gene-SLC1A4	B9D2;HSPA1A;HSPA1B;KIF13A;LOC124905421;SAC3D1;SLC1A4
2	GO:0005903	CC	brush border	2/ 150	72/ 33331	0.027777777777778	0.041891654253688	1	gene-MYO7B;gene-SLC38A2	MYO7B;SLC38A2
2	GO:0044291	CC	cell-cell contact zone	2/ 150	73/ 33331	0.027397260273973	0.042947382211827	1	gene-FGF13;gene-FLOT1-2	FGF13;FLOT1
1	GO:0033270	CC	paranode region of axon	1/ 150	10/ 33331	0.1	0.044108459493605	1	gene-GJC2	GJC2
2	GO:0098862	CC	cluster of actin-based cell projections	2/ 150	78/ 33331	0.025641025641026	0.048372344175361	1	gene-MYO7B;gene-SLC38A2	MYO7B;SLC38A2
4	GO:0008514	MF	organic anion transmembrane transporter activity	4/ 150	217/ 33331	0.018433179723502	0.016937127777902	1	gene-SLC1A4;gene-SLC38A2;gene-SLC6A9;gene-SLC7A11	SLC1A4;SLC38A2;SLC6A9;SLC7A11
3	GO:0005496	MF	steroid binding	3/ 150	120/ 33331	0.025	0.017105087275133	1	gene-OSBPL6;gene-PTCH1;gene-SULT1E1	OSBPL6;PTCH1;SULT1E1
2	GO:0051787	MF	misfolded protein binding	2/ 150	45/ 33331	0.044444444444444	0.017549831933676	1	gene-HSPA1A-3;gene-HSPA1B-4	HSPA1A;HSPA1B
15	GO:0044877	MF	protein-containing complex binding	15/ 150	1791/ 33331	0.0083752093802345	0.01766779283347	1	gene-ADM2;gene-ESM1;gene-FST;gene-HLA-DOB;gene-IFNE;gene-JMY;gene-LOC124903287;gene-MYO7B;gene-PIM1;gene-PRPF31-5;gene-PTCH1;gene-PTPRZ1;gene-SYNE3;gene-TGFBR3;gene-VIM	ADM2;ESM1;FST;HLA-DOB;IFNE;JMY;LOC124903287;MYO7B;PIM1;PRPF31;PTCH1;PTPRZ1;SYNE3;TGFBR3;VIM
1	GO:0097108	MF	hedgehog family protein binding	1/ 150	4/ 33331	0.25	0.017880906523816	1	gene-PTCH1	PTCH1
1	GO:0015184	MF	L-cystine transmembrane transporter activity	1/ 150	4/ 33331	0.25	0.017880906523816	1	gene-SLC1A4	SLC1A4
1	GO:0045145	MF	single-stranded DNA 5'-3' exodeoxyribonuclease activity	1/ 150	4/ 33331	0.25	0.017880906523816	1	gene-PLD4	PLD4
1	GO:0140444	MF	cytoskeleton-nuclear membrane anchor activity	1/ 150	4/ 33331	0.25	0.017880906523816	1	gene-SYNE3	SYNE3
1	GO:0005173	MF	stem cell factor receptor binding	1/ 150	4/ 33331	0.25	0.017880906523816	1	gene-SPRED2	SPRED2
56	GO:0043167	MF	ion binding	56/ 150	9462/ 33331	0.0059184104840414	0.018027569122003	1	gene-ANPEP;gene-ARG2;gene-ARL4AP5;gene-BMPR1B;gene-CDK17;gene-CXXC5;gene-EEF1A1P9;gene-EHMT2;gene-FGD4;gene-GATAD2B;gene-HSPA1A-3;gene-HSPA1B-4;gene-KIF13A;gene-KLF11;gene-KLF13;gene-KLF13-2;gene-KLF13-3;gene-LOC105378248;gene-LOC112268272;gene-LOC124903287;gene-LOC124905421;gene-LOC143666-2;gene-LOC442041;gene-LOC84773;gene-MDP1;gene-MEX3B;gene-MT1A;gene-MT1E;gene-MT1F;gene-MT1X;gene-MT2A;gene-M…	ANPEP;ARG2;ARL4AP5;BMPR1B;CDK17;CXXC5;EEF1A1P9;EHMT2;FGD4;GATAD2B;HSPA1A;HSPA1B;KIF13A;KLF11;KLF13;KLF13-2;KLF13-3;LOC105378248;LOC112268272;LOC124903287;LOC124905421;LOC143666;LOC442041;LOC84773;MDP1;MEX3B;MT1A;MT1E;MT1F;MT1X;MT2A;MYO7B;NAIPP2;NEK3;NEK7;NF1;NR2F1;NR5A2;OVOL2;PCK1;PIM1;RAC3;RHOU;SEPTIN5;SPTLC3;TAP2;TRIB3;TRIM40;TSHZ1;TUT1;UQCC3;ZKSCAN3;ZNF395;ZNF580;ZNF660-ZNF197;ZNF8
4	GO:0004721	MF	phosphoprotein phosphatase activity	4/ 150	225/ 33331	0.017777777777778	0.019068831276883	1	gene-MDP1;gene-PTPRB;gene-PTPRG;gene-PTPRZ1	MDP1;PTPRB;PTPRG;PTPRZ1
61	GO:1901363	MF	heterocyclic compound binding	61/ 150	10543/ 33331	0.0057858294603054	0.021771895193481	1	gene-ARL4AP5;gene-BMPR1B;gene-CDK17;gene-CREBRF;gene-CXXC5;gene-DACH1;gene-EEF1A1P9;gene-EHMT2;gene-ETV5;gene-FLI1;gene-GATAD2B;gene-HBP1;gene-HES2;gene-HEY1;gene-HNRNPA1P30;gene-HOXB9;gene-HOXC4;gene-HSPA1A-3;gene-HSPA1B-4;gene-IFIT1;gene-KIF13A;gene-KLF11;gene-KLF12;gene-KLF13;gene-KLF13-2;gene-KLF13-3;gene-LOC112268272;gene-LOC143666-2;gene-LOC442041;gene-LOC728554-3;gene-MEX3B;gene-MYB;gene-M…	ARL4AP5;BMPR1B;CDK17;CREBRF;CXXC5;DACH1;EEF1A1P9;EHMT2;ETV5;FLI1;GATAD2B;HBP1;HES2;HEY1;HNRNPA1P30;HOXB9;HOXC4;HSPA1A;HSPA1B;IFIT1;KIF13A;KLF11;KLF12;KLF13;KLF13-2;KLF13-3;LOC112268272;LOC143666;LOC442041;LOC728554;MEX3B;MYB;MYO7B;NAIPP2;NEK3;NEK7;NR2F1;NR5A2;ONECUT3;OVOL2;PAX6;PCK1;PIM1;PRPF31;RAC3;RHOU;RPL21P28;RPS18;SEPTIN5;SPTLC3;TAP2;TBL3;TRIB3;TSHZ1;TUT1;VIM;ZKSCAN3;ZNF395;ZNF580;ZNF660-ZNF…
1	GO:0050294	MF	steroid sulfotransferase activity	1/ 150	5/ 33331	0.2	0.02230128231586	1	gene-SULT1E1	SULT1E1
1	GO:0004994	MF	somatostatin receptor activity	1/ 150	5/ 33331	0.2	0.02230128231586	1	gene-SSTR2	SSTR2
4	GO:0019887	MF	protein kinase regulator activity	4/ 150	237/ 33331	0.016877637130802	0.022565763661084	1	gene-FGF13;gene-PIM1;gene-SPRED2;gene-TRIB3	FGF13;PIM1;SPRED2;TRIB3
2	GO:0015485	MF	cholesterol binding	2/ 150	56/ 33331	0.035714285714286	0.026438483348796	1	gene-OSBPL6;gene-PTCH1	OSBPL6;PTCH1
1	GO:0005025	MF	transforming growth factor beta receptor activity, type I	1/ 150	6/ 33331	0.16666666666667	0.026701894680158	1	gene-BMPR1B	BMPR1B
2	GO:0098531	MF	ligand-activated transcription factor activity	2/ 150	61/ 33331	0.032786885245902	0.030964024085247	1	gene-NR2F1;gene-NR5A2	NR2F1;NR5A2
2	GO:0004879	MF	nuclear receptor activity	2/ 150	61/ 33331	0.032786885245902	0.030964024085247	1	gene-NR2F1;gene-NR5A2	NR2F1;NR5A2
1	GO:0070569	MF	uridylyltransferase activity	1/ 150	7/ 33331	0.14285714285714	0.031082831388275	1	gene-TUT1	TUT1
1	GO:0005113	MF	patched binding	1/ 150	7/ 33331	0.14285714285714	0.031082831388275	1	gene-PTCH1	PTCH1
4	GO:0019207	MF	kinase regulator activity	4/ 150	265/ 33331	0.015094339622642	0.032164367604065	1	gene-FGF13;gene-PIM1;gene-SPRED2;gene-TRIB3	FGF13;PIM1;SPRED2;TRIB3
2	GO:0032934	MF	sterol binding	2/ 150	65/ 33331	0.030769230769231	0.034788080259271	1	gene-OSBPL6;gene-PTCH1	OSBPL6;PTCH1
1	GO:0015193	MF	L-proline transmembrane transporter activity	1/ 150	8/ 33331	0.125	0.03544417982459	1	gene-SLC1A4	SLC1A4
1	GO:0005114	MF	type II transforming growth factor beta receptor binding	1/ 150	8/ 33331	0.125	0.03544417982459	1	gene-TGFBR3	TGFBR3
1	GO:0046980	MF	tapasin binding	1/ 150	8/ 33331	0.125	0.03544417982459	1	gene-TAP2-5	TAP2
1	GO:0015183	MF	L-aspartate transmembrane transporter activity	1/ 150	8/ 33331	0.125	0.03544417982459	1	gene-SLC1A4	SLC1A4
44	GO:0003676	MF	nucleic acid binding	44/ 150	7339/ 33331	0.005995367216242	0.037505032336981	1	gene-CREBRF;gene-CXXC5;gene-DACH1;gene-EEF1A1P9;gene-EHMT2;gene-ETV5;gene-FLI1;gene-GATAD2B;gene-HBP1;gene-HES2;gene-HEY1;gene-HNRNPA1P30;gene-HOXB9;gene-HOXC4;gene-HSPA1A-3;gene-HSPA1B-4;gene-IFIT1;gene-KLF11;gene-KLF12;gene-KLF13;gene-KLF13-2;gene-KLF13-3;gene-LOC112268272;gene-LOC442041;gene-LOC728554-3;gene-MEX3B;gene-MYB;gene-NR2F1;gene-NR5A2;gene-ONECUT3;gene-OVOL2;gene-PAX6;gene-PRPF31-5;g…	CREBRF;CXXC5;DACH1;EEF1A1P9;EHMT2;ETV5;FLI1;GATAD2B;HBP1;HES2;HEY1;HNRNPA1P30;HOXB9;HOXC4;HSPA1A;HSPA1B;IFIT1;KLF11;KLF12;KLF13;KLF13-2;KLF13-3;LOC112268272;LOC442041;LOC728554;MEX3B;MYB;NR2F1;NR5A2;ONECUT3;OVOL2;PAX6;PRPF31;RPL21P28;RPS18;TBL3;TSHZ1;TUT1;VIM;ZKSCAN3;ZNF395;ZNF580;ZNF660-ZNF197;ZNF8
1	GO:0008297	MF	single-stranded DNA exodeoxyribonuclease activity	1/ 150	9/ 33331	0.11111111111111	0.039786026988	1	gene-PLD4	PLD4
1	GO:0008046	MF	axon guidance receptor activity	1/ 150	9/ 33331	0.11111111111111	0.039786026988	1	gene-L1CAM	L1CAM
1	GO:0044323	MF	retinoic acid-responsive element binding	1/ 150	9/ 33331	0.11111111111111	0.039786026988	1	gene-NR2F1	NR2F1
1	GO:0098821	MF	BMP receptor activity	1/ 150	9/ 33331	0.11111111111111	0.039786026988	1	gene-BMPR1B	BMPR1B
1	GO:1903763	MF	gap junction channel activity involved in cell communication by electrical coupling	1/ 150	9/ 33331	0.11111111111111	0.039786026988	1	gene-GJC2	GJC2
3	GO:0015293	MF	symporter activity	3/ 150	168/ 33331	0.017857142857143	0.040515642931769	1	gene-SLC1A4;gene-SLC38A2;gene-SLC6A9	SLC1A4;SLC38A2;SLC6A9
9	GO:0016773	MF	phosphotransferase activity, alcohol group as acceptor	9/ 150	944/ 33331	0.0095338983050847	0.040710799098846	1	gene-BMPR1B;gene-CDK17;gene-LOC143666-2;gene-NEK3;gene-NEK7;gene-PCK1;gene-PIM1;gene-TGFBR3;gene-TRIB3	BMPR1B;CDK17;LOC143666;NEK3;NEK7;PCK1;PIM1;TGFBR3;TRIB3
2	GO:0044183	MF	protein folding chaperone	2/ 150	71/ 33331	0.028169014084507	0.040845935816989	1	gene-HSPA1A-3;gene-HSPA1B-4	HSPA1A;HSPA1B
3	GO:0047485	MF	protein N-terminus binding	3/ 150	172/ 33331	0.017441860465116	0.042944810525103	1	gene-HSPA1A-3;gene-HSPA1B-4;gene-LOC105378248	HSPA1A;HSPA1B;LOC105378248
1	GO:2001069	MF	glycogen binding	1/ 150	10/ 33331	0.1	0.044108459493605	1	gene-PPP1R3G	PPP1R3G
1	GO:1990817	MF	RNA adenylyltransferase activity	1/ 150	10/ 33331	0.1	0.044108459493605	1	gene-TUT1	TUT1
1	GO:0015187	MF	glycine transmembrane transporter activity	1/ 150	10/ 33331	0.1	0.044108459493605	1	gene-SLC6A9	SLC6A9
1	GO:0015180	MF	L-alanine transmembrane transporter activity	1/ 150	10/ 33331	0.1	0.044108459493605	1	gene-SLC1A4	SLC1A4
1	GO:0004062	MF	aryl sulfotransferase activity	1/ 150	10/ 33331	0.1	0.044108459493605	1	gene-SULT1E1	SULT1E1
2	GO:1901682	MF	sulfur compound transmembrane transporter activity	2/ 150	75/ 33331	0.026666666666667	0.045088427733181	1	gene-SLC1A4;gene-SLC7A11	SLC1A4;SLC7A11
1	GO:0004758	MF	serine C-palmitoyltransferase activity	1/ 150	11/ 33331	0.090909090909091	0.048411563574394	1	gene-SPTLC3	SPTLC3
1	GO:0035312	MF	5'-3' exodeoxyribonuclease activity	1/ 150	11/ 33331	0.090909090909091	0.048411563574394	1	gene-PLD4	PLD4
1	GO:0016454	MF	C-palmitoyltransferase activity	1/ 150	11/ 33331	0.090909090909091	0.048411563574394	1	gene-SPTLC3	SPTLC3
1	GO:1990254	MF	keratin filament binding	1/ 150	11/ 33331	0.090909090909091	0.048411563574394	1	gene-VIM	VIM
2	GO:0017069	MF	snRNA binding	2/ 150	79/ 33331	0.025316455696203	0.049485847618041	1	gene-PRPF31-5;gene-TUT1	PRPF31;TUT1
