# Supplementary material for: Transcriptomic and Metabolomic Profiling Reveals the Antiproliferative Mechanism of Goose Serum and Plasma in SW1990 Cells
Source: Biology (Basel). 2026 May 15;15(10):788. doi: 10.3390/biology15100788 (PMC13203157; doi:10.3390/biology15100788)
Supplement: Supplementary file 1 [file biology-15-00788-s001.zip › biology-4276550-supplementary/Table S13 GO enrichment analysis of down DEGs between goose plasma and serum groups.csv]

Number	GO ID	Term Type	Description	Ratio_in_study	Ratio_in_pop	Rich factor	Pvalue	Padjust	Gene_ids	Gene_names
87	GO:0005615	CC	extracellular space	87/ 410	2165/ 33331	0.040184757505774	5.2621041561101E-23	1.0055881042326E-19	gene-ACE2;gene-ADAMTS9;gene-AGR2;gene-BPIFA2;gene-C1R;gene-C1R-2;gene-C1S;gene-C4BPB;gene-CCL26;gene-CCL28;gene-CEL;gene-CFB-2;gene-CFB-3;gene-CFB-5;gene-CFB-7;gene-CGB7;gene-COL16A1;gene-COL4A1;gene-COL9A2;gene-CP;gene-CRISPLD2;gene-CSF3;gene-CST1;gene-CST2;gene-CST4;gene-DEFB1-2;gene-DEFB4A;gene-DEFB4A-2;gene-DEFB4B-3;gene-DMBT1;gene-EDN2;gene-ENDOU;gene-FCGBP;gene-FCGBP-2;gene-FGF19;gene-GBA-2…	ACE2;ADAMTS9;AGR2;BPIFA2;C1R;C1R-2;C1S;C4BPB;CCL26;CCL28;CEL;CFB;CFB;CFB;CFB;CGB7;COL16A1;COL4A1;COL9A2;CP;CRISPLD2;CSF3;CST1;CST2;CST4;DEFB1;DEFB4A;DEFB4A-2;DEFB4B;DMBT1;EDN2;ENDOU;FCGBP;FCGBP-2;FGF19;GBA;GGT1;GNL1;HLA-F;HMGB2P1;HYAL1;IL23A;IL36RN;ITGAM;KRT78;LCN2;LCP1;LGALS9;LHB;LOXL4;LRG1;LTB;MICB;MMP13;MUC2;MUC2-2;MUC4;MUC4-2;MUC4-4;MUC4-6;MUC4-7;MUC5AC;MUC5AC-2;MUC5B;NDP;PCSK9;PDE4C;PI16;PIR…
67	GO:0009607	BP	response to biotic stimulus	67/ 410	2196/ 33331	0.030510018214936	6.090144866354E-12	9.0420380830758E-8	gene-ADAMTS9;gene-ALPK1;gene-APOBEC3B;gene-BPIFA2;gene-BST2;gene-C15orf48;gene-C1R;gene-C1R-2;gene-C1S;gene-C4BPB;gene-C5AR1;gene-CA5BP1;gene-CASP1;gene-CCL28;gene-CFB-2;gene-CFB-3;gene-CFB-5;gene-CFB-7;gene-CSF3;gene-CYP1A1;gene-DEFB1-2;gene-DEFB4A;gene-DEFB4A-2;gene-DEFB4B-3;gene-DMBT1;gene-FER1L6;gene-GBP2;gene-GGT1;gene-GSDMB;gene-HLA-B-5;gene-HMGB2P1;gene-HYAL1;gene-IDO1;gene-IFI27;gene-IFI2…	ADAMTS9;ALPK1;APOBEC3B;BPIFA2;BST2;C15orf48;C1R;C1R-2;C1S;C4BPB;C5AR1;CA5BP1;CASP1;CCL28;CFB;CFB;CFB;CFB;CSF3;CYP1A1;DEFB1;DEFB4A;DEFB4A-2;DEFB4B;DMBT1;FER1L6;GBP2;GGT1;GSDMB;HLA-B;HMGB2P1;HYAL1;IDO1;IFI27;IFI27-2;IFI6;IFITM1;IL23A;IL36RN;ITGAM;LCN2;LGALS9;LRG1;MARCO;MUC2;MUC2-2;MUC20-5;MUC4;MUC4-2;MUC4-4;MUC4-6;MUC4-7;MUC5AC;MUC5AC-2;MUC5B;PIR-FIGF;PLA2G6;REN;S100A9;SAA2;SELP;SEMG1;SERPING1;SIRP…
15	GO:0005796	CC	Golgi lumen	15/ 410	151/ 33331	0.099337748344371	6.8311908168205E-10	5.4951575598951E-7	gene-DEFB4A;gene-DEFB4A-2;gene-DEFB4B-3;gene-LHB;gene-MUC2;gene-MUC2-2;gene-MUC20-5;gene-MUC4;gene-MUC4-2;gene-MUC4-4;gene-MUC4-6;gene-MUC4-7;gene-MUC5AC;gene-MUC5AC-2;gene-MUC5B	DEFB4A;DEFB4A-2;DEFB4B;LHB;MUC2;MUC2-2;MUC20-5;MUC4;MUC4-2;MUC4-4;MUC4-6;MUC4-7;MUC5AC;MUC5AC-2;MUC5B
78	GO:0005576	CC	extracellular region	78/ 410	3081/ 33331	0.025316455696203	8.6266209731477E-10	5.4951575598951E-7	gene-ACE2;gene-ADAM12;gene-ADAM28;gene-ADAMTS9;gene-AGR2;gene-AKR1B10;gene-ALDOC;gene-BPIFA2;gene-C1R;gene-C1R-2;gene-C1S;gene-C4BPB;gene-CABYR;gene-CASP1;gene-CCL28;gene-CEL;gene-CFB-2;gene-CFB-3;gene-CFB-5;gene-CFB-7;gene-CGB7;gene-CLCA4;gene-CLU;gene-COL16A1;gene-COL4A1;gene-COL9A2;gene-CP;gene-CRISPLD2;gene-CSF3;gene-DAW1;gene-DEFB1-2;gene-DEFB4A;gene-DEFB4A-2;gene-DEFB4B-3;gene-DMBT1;gene-DN…	ACE2;ADAM12;ADAM28;ADAMTS9;AGR2;AKR1B10;ALDOC;BPIFA2;C1R;C1R-2;C1S;C4BPB;CABYR;CASP1;CCL28;CEL;CFB;CFB;CFB;CFB;CGB7;CLCA4;CLU;COL16A1;COL4A1;COL9A2;CP;CRISPLD2;CSF3;DAW1;DEFB1;DEFB4A;DEFB4A-2;DEFB4B;DMBT1;DNM3;EDN2;EGFL8;ENDOU;ENPP5;ERBB4;F5;FGF19;IL23A;IL36RN;LAMA2;LCN2;LHB;LOC105373549;LOC105373551;LOC105378180;LOC124900576;LRG1;LY6D;LYPD2;MGP;MMP13;MUC20-5;MUC5AC;MUC5AC-2;MUC5B;NGFR;PI16;PIR-F…
5	GO:0070701	CC	mucus layer	5/ 410	6/ 33331	0.83333333333333	1.6327022257389E-9	7.8002348834678E-7	gene-MUC2;gene-MUC2-2;gene-MUC2-3;gene-MUC5AC;gene-MUC5AC-2	MUC2;MUC2-2;MUC2-3;MUC5AC;MUC5AC-2
26	GO:0008202	BP	steroid metabolic process	26/ 410	470/ 33331	0.05531914893617	2.4866522544651E-10	1.7364616388933E-6	gene-ABCB11;gene-ABCB11-2;gene-CEL;gene-CYP1A1;gene-CYP26A1;gene-CYP2B6;gene-CYP2B7P;gene-CYP3A5;gene-DHCR7;gene-DHRS2;gene-FDFT1-2;gene-GBA-2;gene-HMGCS1;gene-HSD11B1;gene-HSD17B7;gene-IDI1;gene-IDI2-AS1;gene-INSIG1;gene-LHB;gene-LUCAT1;gene-MSMO1;gene-MVD;gene-PCSK9;gene-SPP1;gene-SQLE;gene-STS	ABCB11;ABCB11-2;CEL;CYP1A1;CYP26A1;CYP2B6;CYP2B7P;CYP3A5;DHCR7;DHRS2;FDFT1;GBA;HMGCS1;HSD11B1;HSD17B7;IDI1;IDI2-AS1;INSIG1;LHB;LUCAT1;MSMO1;MVD;PCSK9;SPP1;SQLE;STS
10	GO:1902653	BP	secondary alcohol biosynthetic process	10/ 410	50/ 33331	0.2	4.7118902321074E-10	1.7364616388933E-6	gene-DHCR7;gene-FDFT1-2;gene-HMGCS1;gene-HSD17B7;gene-IDI1;gene-IDI2-AS1;gene-INSIG1;gene-MSMO1;gene-MVD;gene-SQLE	DHCR7;FDFT1;HMGCS1;HSD17B7;IDI1;IDI2-AS1;INSIG1;MSMO1;MVD;SQLE
10	GO:0006695	BP	cholesterol biosynthetic process	10/ 410	50/ 33331	0.2	4.7118902321074E-10	1.7364616388933E-6	gene-DHCR7;gene-FDFT1-2;gene-HMGCS1;gene-HSD17B7;gene-IDI1;gene-IDI2-AS1;gene-INSIG1;gene-MSMO1;gene-MVD;gene-SQLE	DHCR7;FDFT1;HMGCS1;HSD17B7;IDI1;IDI2-AS1;INSIG1;MSMO1;MVD;SQLE
10	GO:0016126	BP	sterol biosynthetic process	10/ 410	54/ 33331	0.18518518518519	1.0506923981115E-9	2.3420581783964E-6	gene-DHCR7;gene-FDFT1-2;gene-HMGCS1;gene-HSD17B7;gene-IDI1;gene-IDI2-AS1;gene-INSIG1;gene-MSMO1;gene-MVD;gene-SQLE	DHCR7;FDFT1;HMGCS1;HSD17B7;IDI1;IDI2-AS1;INSIG1;MSMO1;MVD;SQLE
43	GO:0044255	BP	cellular lipid metabolic process	43/ 410	1235/ 33331	0.034817813765182	1.1042235636004E-9	2.3420581783964E-6	gene-ABCA12;gene-ABCB11;gene-ABCB11-2;gene-ACAD10;gene-AGPAT1-4;gene-AKR1B10;gene-CEL;gene-CHKB-CPT1B;gene-CYP1A1;gene-CYP26A1;gene-CYP2B6;gene-CYP2B7P;gene-CYP3A5;gene-CYP4F3;gene-EDN2;gene-EFR3B;gene-FDFT1-2;gene-GALR2;gene-GBA-2;gene-GGT1;gene-HMGCS1;gene-IDI1;gene-IDI2-AS1;gene-INSIG1;gene-LPIN1;gene-MVD;gene-PCSK9;gene-PLA2G4C;gene-PLA2G6;gene-PLAAT4;gene-PLB1;gene-PNPLA3;gene-PNPLA7;gene-RD…	ABCA12;ABCB11;ABCB11-2;ACAD10;AGPAT1;AKR1B10;CEL;CHKB-CPT1B;CYP1A1;CYP26A1;CYP2B6;CYP2B7P;CYP3A5;CYP4F3;EDN2;EFR3B;FDFT1;GALR2;GBA;GGT1;HMGCS1;IDI1;IDI2-AS1;INSIG1;LPIN1;MVD;PCSK9;PLA2G4C;PLA2G6;PLAAT4;PLB1;PNPLA3;PNPLA7;RDH13;RDH13;SCD;SGPP2;SLC44A4;SLC44A4;SLC44A4;ST3GAL5;STRA6;STS
52	GO:0006629	BP	lipid metabolic process	52/ 410	1684/ 33331	0.030878859857482	1.6847404130657E-9	2.8960111278557E-6	gene-ABCA12;gene-ABCB11;gene-ABCB11-2;gene-ACAD10;gene-AGPAT1-4;gene-AKR1B10;gene-CEL;gene-CHKB-CPT1B;gene-CYP1A1;gene-CYP26A1;gene-CYP2B6;gene-CYP2B7P;gene-CYP3A5;gene-CYP4F3;gene-DHCR7;gene-DHRS2;gene-EDN2;gene-EFR3B;gene-FDFT1-2;gene-GALR2;gene-GBA-2;gene-GGT1;gene-HMGCS1;gene-HSD11B1;gene-HSD17B7;gene-IDI1;gene-IDI2-AS1;gene-INSIG1;gene-LHB;gene-LPIN1;gene-LUCAT1;gene-MSMO1;gene-MVD;gene-PCSK…	ABCA12;ABCB11;ABCB11-2;ACAD10;AGPAT1;AKR1B10;CEL;CHKB-CPT1B;CYP1A1;CYP26A1;CYP2B6;CYP2B7P;CYP3A5;CYP4F3;DHCR7;DHRS2;EDN2;EFR3B;FDFT1;GALR2;GBA;GGT1;HMGCS1;HSD11B1;HSD17B7;IDI1;IDI2-AS1;INSIG1;LHB;LPIN1;LUCAT1;MSMO1;MVD;PCSK9;PLA2G4C;PLA2G6;PLAAT4;PLB1;PNPLA3;PNPLA7;RDH13;RDH13;SCD;SGPP2;SLC44A4;SLC44A4;SLC44A4;SPP1;SQLE;ST3GAL5;STRA6;STS
18	GO:0001894	BP	tissue homeostasis	18/ 410	244/ 33331	0.073770491803279	1.7555129083789E-9	2.8960111278557E-6	gene-ABCA12;gene-CDH5;gene-CNGB1;gene-CST4;gene-LAMA2;gene-MUC2;gene-MUC2-2;gene-MUC4;gene-MUC4-2;gene-MUC4-4;gene-MUC4-6;gene-MUC4-7;gene-SLC1A1;gene-TFF1;gene-TJP3;gene-TP53INP2;gene-ZG16B;gene-ZG16B-2	ABCA12;CDH5;CNGB1;CST4;LAMA2;MUC2;MUC2-2;MUC4;MUC4-2;MUC4-4;MUC4-6;MUC4-7;SLC1A1;TFF1;TJP3;TP53INP2;ZG16B;ZG16B-2
12	GO:0016266	BP	O-glycan processing	12/ 410	96/ 33331	0.125	2.5198750167513E-9	3.7412584373706E-6	gene-GCNT3;gene-MUC2;gene-MUC2-2;gene-MUC20-5;gene-MUC4;gene-MUC4-2;gene-MUC4-4;gene-MUC4-6;gene-MUC4-7;gene-MUC5AC;gene-MUC5AC-2;gene-MUC5B	GCNT3;MUC2;MUC2-2;MUC20-5;MUC4;MUC4-2;MUC4-4;MUC4-6;MUC4-7;MUC5AC;MUC5AC-2;MUC5B
19	GO:0060249	BP	anatomical structure homeostasis	19/ 410	282/ 33331	0.067375886524823	2.7995313461451E-9	3.7786038087469E-6	gene-ABCA12;gene-CDH5;gene-CNGB1;gene-CST4;gene-LAMA2;gene-MUC2;gene-MUC2-2;gene-MUC4;gene-MUC4-2;gene-MUC4-4;gene-MUC4-6;gene-MUC4-7;gene-SLC1A1;gene-SLC6A2;gene-TFF1;gene-TJP3;gene-TP53INP2;gene-ZG16B;gene-ZG16B-2	ABCA12;CDH5;CNGB1;CST4;LAMA2;MUC2;MUC2-2;MUC4;MUC4-2;MUC4-4;MUC4-6;MUC4-7;SLC1A1;SLC6A2;TFF1;TJP3;TP53INP2;ZG16B;ZG16B-2
70	GO:0065010	CC	extracellular membrane-bounded organelle	70/ 410	2796/ 33331	0.025035765379113	1.4344224233657E-8	3.9159732157883E-6	gene-ABCB11;gene-ABCB11-2;gene-ABCC11;gene-ACE2;gene-ALDH1L1;gene-ALDOC;gene-BPIFA2;gene-BST2;gene-C1R;gene-C1R-2;gene-CAPN5;gene-CCL28;gene-CD22;gene-CEL;gene-CFB-2;gene-CFB-3;gene-CFB-5;gene-CFB-7;gene-CP;gene-CRISPLD2;gene-CST4;gene-DEFB1-2;gene-DMBT1;gene-DNM3;gene-ELAPOR1;gene-F5;gene-FCGBP;gene-FCGBP-2;gene-GBA-2;gene-GCNT3;gene-GGT1;gene-GNG12-AS1;gene-HLA-B-5;gene-HSPA12A-2;gene-HYAL1;gen…	ABCB11;ABCB11-2;ABCC11;ACE2;ALDH1L1;ALDOC;BPIFA2;BST2;C1R;C1R-2;CAPN5;CCL28;CD22;CEL;CFB;CFB;CFB;CFB;CP;CRISPLD2;CST4;DEFB1;DMBT1;DNM3;ELAPOR1;F5;FCGBP;FCGBP-2;GBA;GCNT3;GGT1;GNG12-AS1;HLA-B;HSPA12A;HYAL1;ITGAM;IVL;KRT15;KRT78;LCN2;LCP1;LOXL4;LRG1;MB;MGP;MUC4;MUC4-2;MUC4-4;MUC4-6;MUC4-7;MUC5AC;MUC5AC-2;MUC5B;NCCRP1;PDZK1IP1;PLAT;S100A9;SAA2;SCIN;SEMG1;SERPIND1;SERPING1;SLC44A4;SLC44A4;SLC44A4;SPP…
70	GO:1903561	CC	extracellular vesicle	70/ 410	2796/ 33331	0.025035765379113	1.4344224233657E-8	3.9159732157883E-6	gene-ABCB11;gene-ABCB11-2;gene-ABCC11;gene-ACE2;gene-ALDH1L1;gene-ALDOC;gene-BPIFA2;gene-BST2;gene-C1R;gene-C1R-2;gene-CAPN5;gene-CCL28;gene-CD22;gene-CEL;gene-CFB-2;gene-CFB-3;gene-CFB-5;gene-CFB-7;gene-CP;gene-CRISPLD2;gene-CST4;gene-DEFB1-2;gene-DMBT1;gene-DNM3;gene-ELAPOR1;gene-F5;gene-FCGBP;gene-FCGBP-2;gene-GBA-2;gene-GCNT3;gene-GGT1;gene-GNG12-AS1;gene-HLA-B-5;gene-HSPA12A-2;gene-HYAL1;gen…	ABCB11;ABCB11-2;ABCC11;ACE2;ALDH1L1;ALDOC;BPIFA2;BST2;C1R;C1R-2;CAPN5;CCL28;CD22;CEL;CFB;CFB;CFB;CFB;CP;CRISPLD2;CST4;DEFB1;DMBT1;DNM3;ELAPOR1;F5;FCGBP;FCGBP-2;GBA;GCNT3;GGT1;GNG12-AS1;HLA-B;HSPA12A;HYAL1;ITGAM;IVL;KRT15;KRT78;LCN2;LCP1;LOXL4;LRG1;MB;MGP;MUC4;MUC4-2;MUC4-4;MUC4-6;MUC4-7;MUC5AC;MUC5AC-2;MUC5B;NCCRP1;PDZK1IP1;PLAT;S100A9;SAA2;SCIN;SEMG1;SERPIND1;SERPING1;SLC44A4;SLC44A4;SLC44A4;SPP…
70	GO:0043230	CC	extracellular organelle	70/ 410	2796/ 33331	0.025035765379113	1.4344224233657E-8	3.9159732157883E-6	gene-ABCB11;gene-ABCB11-2;gene-ABCC11;gene-ACE2;gene-ALDH1L1;gene-ALDOC;gene-BPIFA2;gene-BST2;gene-C1R;gene-C1R-2;gene-CAPN5;gene-CCL28;gene-CD22;gene-CEL;gene-CFB-2;gene-CFB-3;gene-CFB-5;gene-CFB-7;gene-CP;gene-CRISPLD2;gene-CST4;gene-DEFB1-2;gene-DMBT1;gene-DNM3;gene-ELAPOR1;gene-F5;gene-FCGBP;gene-FCGBP-2;gene-GBA-2;gene-GCNT3;gene-GGT1;gene-GNG12-AS1;gene-HLA-B-5;gene-HSPA12A-2;gene-HYAL1;gen…	ABCB11;ABCB11-2;ABCC11;ACE2;ALDH1L1;ALDOC;BPIFA2;BST2;C1R;C1R-2;CAPN5;CCL28;CD22;CEL;CFB;CFB;CFB;CFB;CP;CRISPLD2;CST4;DEFB1;DMBT1;DNM3;ELAPOR1;F5;FCGBP;FCGBP-2;GBA;GCNT3;GGT1;GNG12-AS1;HLA-B;HSPA12A;HYAL1;ITGAM;IVL;KRT15;KRT78;LCN2;LCP1;LOXL4;LRG1;MB;MGP;MUC4;MUC4-2;MUC4-4;MUC4-6;MUC4-7;MUC5AC;MUC5AC-2;MUC5B;NCCRP1;PDZK1IP1;PLAT;S100A9;SAA2;SCIN;SEMG1;SERPIND1;SERPING1;SLC44A4;SLC44A4;SLC44A4;SPP…
8	GO:0030277	BP	maintenance of gastrointestinal epithelium	8/ 410	34/ 33331	0.23529411764706	6.7214587429485E-9	8.316124829713E-6	gene-MUC2;gene-MUC2-2;gene-MUC4;gene-MUC4-2;gene-MUC4-4;gene-MUC4-6;gene-MUC4-7;gene-TFF1	MUC2;MUC2-2;MUC4;MUC4-2;MUC4-4;MUC4-6;MUC4-7;TFF1
68	GO:0070062	CC	extracellular exosome	68/ 410	2773/ 33331	0.024522178146412	4.1279822024002E-8	9.8607174859834E-6	gene-ABCB11;gene-ABCB11-2;gene-ABCC11;gene-ACE2;gene-ALDH1L1;gene-ALDOC;gene-BPIFA2;gene-BST2;gene-C1R;gene-C1R-2;gene-CAPN5;gene-CCL28;gene-CD22;gene-CEL;gene-CFB-2;gene-CFB-3;gene-CFB-5;gene-CFB-7;gene-CP;gene-CRISPLD2;gene-CST4;gene-DMBT1;gene-DNM3;gene-ELAPOR1;gene-FCGBP;gene-FCGBP-2;gene-GBA-2;gene-GCNT3;gene-GGT1;gene-GNG12-AS1;gene-HLA-B-5;gene-HSPA12A-2;gene-HYAL1;gene-ITGAM;gene-IVL;gene…	ABCB11;ABCB11-2;ABCC11;ACE2;ALDH1L1;ALDOC;BPIFA2;BST2;C1R;C1R-2;CAPN5;CCL28;CD22;CEL;CFB;CFB;CFB;CFB;CP;CRISPLD2;CST4;DMBT1;DNM3;ELAPOR1;FCGBP;FCGBP-2;GBA;GCNT3;GGT1;GNG12-AS1;HLA-B;HSPA12A;HYAL1;ITGAM;IVL;KRT15;KRT78;LCN2;LCP1;LOXL4;LRG1;MB;MGP;MUC4;MUC4-2;MUC4-4;MUC4-6;MUC4-7;MUC5AC;MUC5AC-2;MUC5B;NCCRP1;PDZK1IP1;PLAT;S100A9;SAA2;SCIN;SEMG1;SERPIND1;SERPING1;SLC44A4;SLC44A4;SLC44A4;SPP1;STEAP4;…
15	GO:0006694	BP	steroid biosynthetic process	15/ 410	182/ 33331	0.082417582417582	9.0274244310409E-9	1.0310013117513E-5	gene-ABCB11;gene-ABCB11-2;gene-CYP1A1;gene-DHCR7;gene-FDFT1-2;gene-HMGCS1;gene-HSD11B1;gene-HSD17B7;gene-IDI1;gene-IDI2-AS1;gene-INSIG1;gene-LHB;gene-MSMO1;gene-MVD;gene-SQLE	ABCB11;ABCB11-2;CYP1A1;DHCR7;FDFT1;HMGCS1;HSD11B1;HSD17B7;IDI1;IDI2-AS1;INSIG1;LHB;MSMO1;MVD;SQLE
60	GO:0005102	MF	signaling receptor binding	60/ 410	2200/ 33331	0.027272727272727	8.6609160291092E-9	1.8821335430828E-5	gene-ABCA12;gene-AGR2;gene-BTN3A2;gene-BTN3A3;gene-CCL26;gene-CCL28;gene-CD22;gene-CDH5;gene-CEL;gene-CGB7;gene-COL16A1;gene-CSF3;gene-DEFB1-2;gene-DEFB4A;gene-DEFB4A-2;gene-DEFB4B-3;gene-DNM3;gene-EDN2;gene-EGFL8;gene-ENDOU;gene-ERBB4;gene-FGF19;gene-GBA-2;gene-GNG12-AS1;gene-HLA-B-5;gene-HMGB2P1;gene-IL23A;gene-IL36RN;gene-ITGAM;gene-ITPRID1;gene-LAMA2;gene-LCP1;gene-LHB;gene-LRG1;gene-LTB-2;ge…	ABCA12;AGR2;BTN3A2;BTN3A3;CCL26;CCL28;CD22;CDH5;CEL;CGB7;COL16A1;CSF3;DEFB1;DEFB4A;DEFB4A-2;DEFB4B;DNM3;EDN2;EGFL8;ENDOU;ERBB4;FGF19;GBA;GNG12-AS1;HLA-B;HMGB2P1;IL23A;IL36RN;ITGAM;ITPRID1;LAMA2;LCP1;LHB;LRG1;LTB;LYNX1;MACC1;MARCO;MICB;MUC4;MUC4-2;MUC4-4;MUC4-6;MUC4-7;NDP;NLGN4X;PCSK9;PIR-FIGF;PLAT;RELN;REN;S100A9;SAA2;SEMA6C;SLIT1;SPP1;SYTL2;TAPBP;TFF1;TNFSF14
56	GO:0043207	BP	response to external biotic stimulus	56/ 410	2047/ 33331	0.027357107962872	2.0240002660027E-8	2.1464522820959E-5	gene-ADAMTS9;gene-ALPK1;gene-APOBEC3B;gene-BPIFA2;gene-BST2;gene-C15orf48;gene-C1R;gene-C1R-2;gene-C1S;gene-C4BPB;gene-C5AR1;gene-CA5BP1;gene-CASP1;gene-CCL28;gene-CFB-2;gene-CFB-3;gene-CFB-5;gene-CFB-7;gene-CSF3;gene-CYP1A1;gene-DEFB1-2;gene-DEFB4A;gene-DEFB4A-2;gene-DEFB4B-3;gene-DMBT1;gene-FER1L6;gene-GBP2;gene-GGT1;gene-GSDMB;gene-HLA-B-5;gene-HMGB2P1;gene-HYAL1;gene-IDO1;gene-IFI27;gene-IFI2…	ADAMTS9;ALPK1;APOBEC3B;BPIFA2;BST2;C15orf48;C1R;C1R-2;C1S;C4BPB;C5AR1;CA5BP1;CASP1;CCL28;CFB;CFB;CFB;CFB;CSF3;CYP1A1;DEFB1;DEFB4A;DEFB4A-2;DEFB4B;DMBT1;FER1L6;GBP2;GGT1;GSDMB;HLA-B;HMGB2P1;HYAL1;IDO1;IFI27;IFI27-2;IFI6;IFITM1;IL23A;IL36RN;ITGAM;LCN2;LGALS9;LRG1;MARCO;PIR-FIGF;PLA2G6;REN;S100A9;SAA2;SELP;SEMG1;SERPING1;SIRPB1;SLAMF7;TRIM55;TRIML2
31	GO:0009986	CC	cell surface	31/ 410	861/ 33331	0.036004645760743	1.2560951670048E-7	2.4003978641462E-5	gene-ABCB11;gene-ABCB11-2;gene-ACE2;gene-ADAMTS9;gene-AQP11;gene-BST2;gene-C5AR1;gene-CAPN5;gene-CD22;gene-CDH5;gene-CEL;gene-EGFL8;gene-HLA-B-5;gene-HLA-F-7;gene-ITGAM;gene-KRT4;gene-LOC124900576;gene-LY6D;gene-MICB-4;gene-NDP;gene-NGFR;gene-NLGN4X;gene-PCSK9;gene-PLAT;gene-SEMA6C;gene-SIRPB1;gene-SLC1A1;gene-SLC6A2;gene-TNFRSF10C;gene-TNFRSF10D;gene-TRPC4	ABCB11;ABCB11-2;ACE2;ADAMTS9;AQP11;BST2;C5AR1;CAPN5;CD22;CDH5;CEL;EGFL8;HLA-B;HLA-F;ITGAM;KRT4;LOC124900576;LY6D;MICB;NDP;NGFR;NLGN4X;PCSK9;PLAT;SEMA6C;SIRPB1;SLC1A1;SLC6A2;TNFRSF10C;TNFRSF10D;TRPC4
51	GO:0051707	BP	response to other organism	51/ 410	1783/ 33331	0.028603477285474	2.4597238212939E-8	2.4346346383167E-5	gene-ADAMTS9;gene-ALPK1;gene-APOBEC3B;gene-BPIFA2;gene-BST2;gene-C15orf48;gene-C1R;gene-C1R-2;gene-C1S;gene-C4BPB;gene-C5AR1;gene-CA5BP1;gene-CCL28;gene-CFB-2;gene-CFB-3;gene-CFB-5;gene-CFB-7;gene-CYP1A1;gene-DEFB1-2;gene-DEFB4A;gene-DEFB4A-2;gene-DEFB4B-3;gene-DMBT1;gene-FER1L6;gene-GBP2;gene-GSDMB;gene-HLA-B-5;gene-HMGB2P1;gene-HYAL1;gene-IFI27;gene-IFI27-2;gene-IFI6;gene-IFITM1;gene-IL23A;gene…	ADAMTS9;ALPK1;APOBEC3B;BPIFA2;BST2;C15orf48;C1R;C1R-2;C1S;C4BPB;C5AR1;CA5BP1;CCL28;CFB;CFB;CFB;CFB;CYP1A1;DEFB1;DEFB4A;DEFB4A-2;DEFB4B;DMBT1;FER1L6;GBP2;GSDMB;HLA-B;HMGB2P1;HYAL1;IFI27;IFI27-2;IFI6;IFITM1;IL23A;IL36RN;ITGAM;LCN2;LGALS9;LRG1;MARCO;PIR-FIGF;PLA2G6;S100A9;SAA2;SELP;SEMG1;SERPING1;SIRPB1;SLAMF7;TRIM55;TRIML2
130	GO:0005886	CC	plasma membrane	130/ 410	6937/ 33331	0.018740089375811	2.2178453817033E-7	3.8530022949409E-5	gene-ABCA12;gene-ABCB11;gene-ABCB11-2;gene-ABCC11;gene-ACE2;gene-ADAM12;gene-ADAM28;gene-ADAP2-2;gene-ANKRD20A4-ANKRD20A20P;gene-ANKRD20A5P;gene-APCDD1L;gene-AQP11;gene-AQP7P1;gene-BST2;gene-BTN3A2;gene-BTN3A3;gene-C4BPB;gene-C5AR1;gene-CASP1;gene-CD22;gene-CDH5;gene-CEACAM3;gene-CFB-2;gene-CFB-3;gene-CFB-5;gene-CFB-7;gene-CLCA4;gene-CNGB1;gene-CP;gene-CYTH4;gene-DIO3;gene-DNM3;gene-EFR3B;gene-EL…	ABCA12;ABCB11;ABCB11-2;ABCC11;ACE2;ADAM12;ADAM28;ADAP2;ANKRD20A4-ANKRD20A20P;ANKRD20A5P;APCDD1L;AQP11;AQP7P1;BST2;BTN3A2;BTN3A3;C4BPB;C5AR1;CASP1;CD22;CDH5;CEACAM3;CFB;CFB;CFB;CFB;CLCA4;CNGB1;CP;CYTH4;DIO3;DNM3;EFR3B;ELAPOR1;ENDOU;ENPP5;EPS8L3;ERBB4;F5;FEZ1;GALR2;GAS7;GGT1;GLP2R;GNG12-AS1;GSDMB;HLA-B;HLA-F;IFI6;IFITM1;IFITM10;ITGAM;IVL;KCNC3;LAMA2;LAMP3;LCP1;LOC101928032;LOC124900576;LOC124903313…
27	GO:0031012	CC	extracellular matrix	27/ 410	711/ 33331	0.037974683544304	2.9749743180369E-7	4.4948521944233E-5	gene-ADAMTS9;gene-COL16A1;gene-COL4A1;gene-COL9A2;gene-CRISPLD2;gene-DMBT1;gene-FCGBP;gene-FCGBP-2;gene-LAMA2;gene-LGALS9;gene-LOC105378180;gene-MGP;gene-MMP13;gene-MUC2;gene-MUC2-2;gene-MUC4;gene-MUC4-2;gene-MUC4-4;gene-MUC4-6;gene-MUC4-7;gene-MUC5AC;gene-MUC5AC-2;gene-MUC5B;gene-NDP;gene-RELN;gene-S100A9;gene-SERPING1	ADAMTS9;COL16A1;COL4A1;COL9A2;CRISPLD2;DMBT1;FCGBP;FCGBP-2;LAMA2;LGALS9;LOC105378180;MGP;MMP13;MUC2;MUC2-2;MUC4;MUC4-2;MUC4-4;MUC4-6;MUC4-7;MUC5AC;MUC5AC-2;MUC5B;NDP;RELN;S100A9;SERPING1
27	GO:0030312	CC	external encapsulating structure	27/ 410	712/ 33331	0.037921348314607	3.0577225812404E-7	4.4948521944233E-5	gene-ADAMTS9;gene-COL16A1;gene-COL4A1;gene-COL9A2;gene-CRISPLD2;gene-DMBT1;gene-FCGBP;gene-FCGBP-2;gene-LAMA2;gene-LGALS9;gene-LOC105378180;gene-MGP;gene-MMP13;gene-MUC2;gene-MUC2-2;gene-MUC4;gene-MUC4-2;gene-MUC4-4;gene-MUC4-6;gene-MUC4-7;gene-MUC5AC;gene-MUC5AC-2;gene-MUC5B;gene-NDP;gene-RELN;gene-S100A9;gene-SERPING1	ADAMTS9;COL16A1;COL4A1;COL9A2;CRISPLD2;DMBT1;FCGBP;FCGBP-2;LAMA2;LGALS9;LOC105378180;MGP;MMP13;MUC2;MUC2-2;MUC4;MUC4-2;MUC4-4;MUC4-6;MUC4-7;MUC5AC;MUC5AC-2;MUC5B;NDP;RELN;S100A9;SERPING1
5	GO:0005176	MF	ErbB-2 class receptor binding	5/ 410	10/ 33331	0.5	6.5839369710659E-8	5.1837530418859E-5	gene-MUC4;gene-MUC4-2;gene-MUC4-4;gene-MUC4-6;gene-MUC4-7	MUC4;MUC4-2;MUC4-4;MUC4-6;MUC4-7
68	GO:0009605	BP	response to external stimulus	68/ 410	2828/ 33331	0.024045261669024	9.1131876043931E-8	7.5168609090236E-5	gene-ADAMTS9;gene-ADSS1;gene-ALPK1;gene-APOBEC3B;gene-BPIFA2;gene-BST2;gene-C15orf48;gene-C1R;gene-C1R-2;gene-C1S;gene-C4BPB;gene-C5AR1;gene-CA5BP1;gene-CASP1;gene-CCL28;gene-CFB-2;gene-CFB-3;gene-CFB-5;gene-CFB-7;gene-CNGB1;gene-CSF3;gene-CYP1A1;gene-CYP26A1;gene-DEFB1-2;gene-DEFB4A;gene-DEFB4A-2;gene-DEFB4B-3;gene-DMBT1;gene-ELAPOR1;gene-FER1L6;gene-GBA-2;gene-GBP2;gene-GGT1;gene-GSDMB;gene-HLA…	ADAMTS9;ADSS1;ALPK1;APOBEC3B;BPIFA2;BST2;C15orf48;C1R;C1R-2;C1S;C4BPB;C5AR1;CA5BP1;CASP1;CCL28;CFB;CFB;CFB;CFB;CNGB1;CSF3;CYP1A1;CYP26A1;DEFB1;DEFB4A;DEFB4A-2;DEFB4B;DMBT1;ELAPOR1;FER1L6;GBA;GBP2;GGT1;GSDMB;HLA-B;HMGB2P1;HMGCS1;HYAL1;IDO1;IFI27;IFI27-2;IFI6;IFITM1;IL23A;IL36RN;ITGAM;LCN2;LGALS9;LRG1;MARCO;NGFR;PCSK9;PIR-FIGF;PLA2G6;REN;RP1;S100A9;SAA2;SELP;SEMG1;SERPING1;SIRPB1;SLAMF7;SLC1A1;SPP1…
8	GO:0010669	BP	epithelial structure maintenance	8/ 410	48/ 33331	0.16666666666667	1.2019093693425E-7	9.3919728455941E-5	gene-MUC2;gene-MUC2-2;gene-MUC4;gene-MUC4-2;gene-MUC4-4;gene-MUC4-6;gene-MUC4-7;gene-TFF1	MUC2;MUC2-2;MUC4;MUC4-2;MUC4-4;MUC4-6;MUC4-7;TFF1
95	GO:0065008	BP	regulation of biological quality	95/ 410	4546/ 33331	0.020897492300924	1.4290863746314E-7	0.0001060882270207	gene-ABCA12;gene-ABCB11;gene-ABCB11-2;gene-ACE2;gene-AGR2;gene-AQP11;gene-ATP6AP1L;gene-C4BPB;gene-C5AR1;gene-CASP1;gene-CCL26;gene-CCL28;gene-CDH5;gene-CEL;gene-CGB7;gene-CNGB1;gene-CNIH2;gene-CP;gene-CPLX1;gene-CSF3;gene-CST4;gene-CYP1A1;gene-CYP26A1;gene-CYP3A5;gene-DACT1;gene-DHCR7;gene-DHRS2;gene-DIO3;gene-DNAI3;gene-DNM3;gene-DOC2A;gene-EDN2;gene-ERBB4;gene-F5;gene-FGD2;gene-FGD3;gene-GABRP…	ABCA12;ABCB11;ABCB11-2;ACE2;AGR2;AQP11;ATP6AP1L;C4BPB;C5AR1;CASP1;CCL26;CCL28;CDH5;CEL;CGB7;CNGB1;CNIH2;CP;CPLX1;CSF3;CST4;CYP1A1;CYP26A1;CYP3A5;DACT1;DHCR7;DHRS2;DIO3;DNAI3;DNM3;DOC2A;EDN2;ERBB4;F5;FGD2;FGD3;GABRP;GALR2;GBA;HSD17B7;IFI6;IGF2BP1;INSIG1;KDM6B;LAMA2;LCN2;LHB;LPIN1;MUC2;MUC2-2;MUC4;MUC4-2;MUC4-4;MUC4-6;MUC4-7;NGFR;NLGN4X;PCSK9;PLA2G6;PLAT;PLEKHH2;PLXNA4;PNPLA3;RASSF2;RELN;REN;SAA2;S…
53	GO:0044419	BP	biological process involved in interspecies interaction between organisms	53/ 410	2006/ 33331	0.02642073778664	1.6776264351226E-7	0.0001132169076466	gene-ACE2;gene-ADAMTS9;gene-ALPK1;gene-APOBEC3B;gene-BPIFA2;gene-BST2;gene-C15orf48;gene-C1R;gene-C1R-2;gene-C1S;gene-C4BPB;gene-C5AR1;gene-CA5BP1;gene-CCL28;gene-CFB-2;gene-CFB-3;gene-CFB-5;gene-CFB-7;gene-CYP1A1;gene-DEFB1-2;gene-DEFB4A;gene-DEFB4A-2;gene-DEFB4B-3;gene-DMBT1;gene-FER1L6;gene-GBP2;gene-GSDMB;gene-HLA-B-5;gene-HMGB2P1;gene-HYAL1;gene-IFI27;gene-IFI27-2;gene-IFI6;gene-IFITM1;gene-…	ACE2;ADAMTS9;ALPK1;APOBEC3B;BPIFA2;BST2;C15orf48;C1R;C1R-2;C1S;C4BPB;C5AR1;CA5BP1;CCL28;CFB;CFB;CFB;CFB;CYP1A1;DEFB1;DEFB4A;DEFB4A-2;DEFB4B;DMBT1;FER1L6;GBP2;GSDMB;HLA-B;HMGB2P1;HYAL1;IFI27;IFI27-2;IFI6;IFITM1;IL23A;IL36RN;ITGAM;KPNA7;LCN2;LGALS9;LRG1;MARCO;PIR-FIGF;PLA2G6;S100A9;SAA2;SELP;SEMG1;SERPING1;SIRPB1;SLAMF7;TRIM55;TRIML2
12	GO:0006493	BP	protein O-linked glycosylation	12/ 410	141/ 33331	0.085106382978723	1.9557153826307E-7	0.0001262456795039	gene-GCNT3;gene-MUC2;gene-MUC2-2;gene-MUC20-5;gene-MUC4;gene-MUC4-2;gene-MUC4-4;gene-MUC4-6;gene-MUC4-7;gene-MUC5AC;gene-MUC5AC-2;gene-MUC5B	GCNT3;MUC2;MUC2-2;MUC20-5;MUC4;MUC4-2;MUC4-4;MUC4-6;MUC4-7;MUC5AC;MUC5AC-2;MUC5B
88	GO:0031982	CC	vesicle	88/ 410	4269/ 33331	0.020613726868119	1.0531737811365E-6	0.0001437582211251	gene-ABCA12;gene-ABCB11;gene-ABCB11-2;gene-ABCC11;gene-ACE2;gene-ALDH1L1;gene-ALDOC;gene-ATG9B;gene-BPIFA2;gene-BST2;gene-C1R;gene-C1R-2;gene-C5AR1;gene-CAPN5;gene-CCL28;gene-CD22;gene-CEL;gene-CFB-2;gene-CFB-3;gene-CFB-5;gene-CFB-7;gene-CLU;gene-CP;gene-CRISPLD2;gene-CST4;gene-DEFB1-2;gene-DMBT1;gene-DNM3;gene-ELAPOR1;gene-F5;gene-FCGBP;gene-FCGBP-2;gene-FGD2;gene-GBA-2;gene-GBP2;gene-GCNT3;gene…	ABCA12;ABCB11;ABCB11-2;ABCC11;ACE2;ALDH1L1;ALDOC;ATG9B;BPIFA2;BST2;C1R;C1R-2;C5AR1;CAPN5;CCL28;CD22;CEL;CFB;CFB;CFB;CFB;CLU;CP;CRISPLD2;CST4;DEFB1;DMBT1;DNM3;ELAPOR1;F5;FCGBP;FCGBP-2;FGD2;GBA;GBP2;GCNT3;GGT1;GNG12-AS1;HLA-B;HSPA12A;HYAL1;ITGAM;IVL;KRT15;KRT78;LAMP3;LCN2;LCP1;LOXL4;LRG1;MB;MGP;MUC4;MUC4-2;MUC4-4;MUC4-6;MUC4-7;MUC5AC;MUC5AC-2;MUC5B;NCCRP1;NGFR;PCSK9;PDZK1IP1;PIFO;PLAT;RUSC1-AS1;S10…
13	GO:0008203	BP	cholesterol metabolic process	13/ 410	172/ 33331	0.075581395348837	2.4332237507566E-7	0.0001445042921099	gene-CEL;gene-DHCR7;gene-FDFT1-2;gene-GBA-2;gene-HMGCS1;gene-HSD17B7;gene-IDI1;gene-IDI2-AS1;gene-INSIG1;gene-MSMO1;gene-MVD;gene-PCSK9;gene-SQLE	CEL;DHCR7;FDFT1;GBA;HMGCS1;HSD17B7;IDI1;IDI2-AS1;INSIG1;MSMO1;MVD;PCSK9;SQLE
10	GO:0022600	BP	digestive system process	10/ 410	94/ 33331	0.1063829787234	2.5643281241837E-7	0.0001464329986913	gene-CEL;gene-GCNT3;gene-MUC2;gene-MUC2-2;gene-MUC4;gene-MUC4-2;gene-MUC4-4;gene-MUC4-6;gene-MUC4-7;gene-TFF1	CEL;GCNT3;MUC2;MUC2-2;MUC4;MUC4-2;MUC4-4;MUC4-6;MUC4-7;TFF1
29	GO:0008610	BP	lipid biosynthetic process	29/ 410	808/ 33331	0.035891089108911	3.4523065304996E-7	0.000189838500216	gene-ABCB11;gene-ABCB11-2;gene-AGPAT1-4;gene-CYP1A1;gene-DHCR7;gene-EDN2;gene-EFR3B;gene-FDFT1-2;gene-GBA-2;gene-HMGCS1;gene-HSD11B1;gene-HSD17B7;gene-IDI1;gene-IDI2-AS1;gene-INSIG1;gene-LHB;gene-LPIN1;gene-MSMO1;gene-MVD;gene-PLA2G4C;gene-PLA2G6;gene-PNPLA3;gene-SCD;gene-SGPP2;gene-SLC44A4-2;gene-SLC44A4-5;gene-SLC44A4-7;gene-SQLE;gene-ST3GAL5	ABCB11;ABCB11-2;AGPAT1;CYP1A1;DHCR7;EDN2;EFR3B;FDFT1;GBA;HMGCS1;HSD11B1;HSD17B7;IDI1;IDI2-AS1;INSIG1;LHB;LPIN1;MSMO1;MVD;PLA2G4C;PLA2G6;PNPLA3;SCD;SGPP2;SLC44A4;SLC44A4;SLC44A4;SQLE;ST3GAL5
5	GO:0030197	MF	extracellular matrix constituent, lubricant activity	5/ 410	13/ 33331	0.38461538461538	3.2615441476349E-7	0.0002201076364775	gene-MUC4;gene-MUC4-2;gene-MUC4-4;gene-MUC4-6;gene-MUC4-7	MUC4;MUC4-2;MUC4-4;MUC4-6;MUC4-7
13	GO:1902652	BP	secondary alcohol metabolic process	13/ 410	184/ 33331	0.070652173913043	5.2819303423809E-7	0.0002704166199769	gene-CEL;gene-DHCR7;gene-FDFT1-2;gene-GBA-2;gene-HMGCS1;gene-HSD17B7;gene-IDI1;gene-IDI2-AS1;gene-INSIG1;gene-MSMO1;gene-MVD;gene-PCSK9;gene-SQLE	CEL;DHCR7;FDFT1;GBA;HMGCS1;HSD17B7;IDI1;IDI2-AS1;INSIG1;MSMO1;MVD;PCSK9;SQLE
81	GO:0002376	BP	immune system process	81/ 410	3807/ 33331	0.021276595744681	9.6953298360402E-7	0.0004637060014632	gene-ADSS1;gene-ALDOC;gene-ALPK1;gene-APOBEC3B;gene-BPIFA2;gene-BST2;gene-BTN3A2;gene-BTN3A3;gene-C1R;gene-C1R-2;gene-C1S;gene-C4BPB;gene-C5AR1;gene-CCL26;gene-CCL28;gene-CD22;gene-CEACAM3;gene-CFB-2;gene-CFB-3;gene-CFB-5;gene-CFB-7;gene-CRISPLD2;gene-CSF3;gene-DEFB1-2;gene-DEFB4A;gene-DEFB4A-2;gene-DEFB4B-3;gene-DHRS2;gene-DMBT1;gene-EDN2;gene-ENDOU;gene-GBA-2;gene-GBP2;gene-GNL1-3;gene-GSDMB;ge…	ADSS1;ALDOC;ALPK1;APOBEC3B;BPIFA2;BST2;BTN3A2;BTN3A3;C1R;C1R-2;C1S;C4BPB;C5AR1;CCL26;CCL28;CD22;CEACAM3;CFB;CFB;CFB;CFB;CRISPLD2;CSF3;DEFB1;DEFB4A;DEFB4A-2;DEFB4B;DHRS2;DMBT1;EDN2;ENDOU;GBA;GBP2;GNL1;GSDMB;HLA-B;HLA-F;HMGB2P1;IDO1;IFI27;IFI27-2;IFI6;IFITM1;IL23A;IL36RN;ITGAM;KDM6B;LCN2;LCP1;LGALS9;LRG1;LTB;LY6D;MARCO;MICB;MUC2;MUC2-2;MUC20-5;MUC4;MUC4-2;MUC4-4;MUC4-6;MUC4-7;MUC5AC;MUC5AC-2;MUC5B;…
53	GO:0006952	BP	defense response	53/ 410	2110/ 33331	0.025118483412322	9.9827437030525E-7	0.0004637060014632	gene-ALPK1;gene-APOBEC3B;gene-BPIFA2;gene-BST2;gene-C1R;gene-C1R-2;gene-C1S;gene-C4BPB;gene-C5AR1;gene-CCL26;gene-CCL28;gene-CFB-2;gene-CFB-3;gene-CFB-5;gene-CFB-7;gene-DEFB1-2;gene-DEFB4A;gene-DEFB4A-2;gene-DEFB4B-3;gene-DMBT1;gene-GBP2;gene-GSDMB;gene-HLA-B-5;gene-HMGB2P1;gene-HYAL1;gene-IDO1;gene-IFI27;gene-IFI27-2;gene-IFI6;gene-IFITM1;gene-IL23A;gene-IL36RN;gene-ITGAM;gene-KDM6B;gene-LCN2;ge…	ALPK1;APOBEC3B;BPIFA2;BST2;C1R;C1R-2;C1S;C4BPB;C5AR1;CCL26;CCL28;CFB;CFB;CFB;CFB;DEFB1;DEFB4A;DEFB4A-2;DEFB4B;DMBT1;GBP2;GSDMB;HLA-B;HMGB2P1;HYAL1;IDO1;IFI27;IFI27-2;IFI6;IFITM1;IL23A;IL36RN;ITGAM;KDM6B;LCN2;LGALS9;MARCO;PLA2G4C;PLA2G6;PSG3;S100A9;SAA2;SELP;SEMG1;SERPING1;SIRPB1;SLAMF7;SLC1A1;SPP1;STAT4;TRIM55;TRIML2;TSPAN2
11	GO:1990840	BP	response to lectin	11/ 410	143/ 33331	0.076923076923077	1.7261159752139E-6	0.0007118789967778	gene-MUC2;gene-MUC2-2;gene-MUC20-5;gene-MUC4;gene-MUC4-2;gene-MUC4-4;gene-MUC4-6;gene-MUC4-7;gene-MUC5AC;gene-MUC5AC-2;gene-MUC5B	MUC2;MUC2-2;MUC20-5;MUC4;MUC4-2;MUC4-4;MUC4-6;MUC4-7;MUC5AC;MUC5AC-2;MUC5B
11	GO:1990858	BP	cellular response to lectin	11/ 410	143/ 33331	0.076923076923077	1.7261159752139E-6	0.0007118789967778	gene-MUC2;gene-MUC2-2;gene-MUC20-5;gene-MUC4;gene-MUC4-2;gene-MUC4-4;gene-MUC4-6;gene-MUC4-7;gene-MUC5AC;gene-MUC5AC-2;gene-MUC5B	MUC2;MUC2-2;MUC20-5;MUC4;MUC4-2;MUC4-4;MUC4-6;MUC4-7;MUC5AC;MUC5AC-2;MUC5B
11	GO:0002223	BP	stimulatory C-type lectin receptor signaling pathway	11/ 410	143/ 33331	0.076923076923077	1.7261159752139E-6	0.0007118789967778	gene-MUC2;gene-MUC2-2;gene-MUC20-5;gene-MUC4;gene-MUC4-2;gene-MUC4-4;gene-MUC4-6;gene-MUC4-7;gene-MUC5AC;gene-MUC5AC-2;gene-MUC5B	MUC2;MUC2-2;MUC20-5;MUC4;MUC4-2;MUC4-4;MUC4-6;MUC4-7;MUC5AC;MUC5AC-2;MUC5B
13	GO:0006720	BP	isoprenoid metabolic process	13/ 410	208/ 33331	0.0625	2.099004879941E-6	0.0008268951963714	gene-AKR1B10;gene-CYP1A1;gene-CYP26A1;gene-CYP3A5;gene-FDFT1-2;gene-HMGCS1;gene-IDI1;gene-IDI2-AS1;gene-MVD;gene-PLB1;gene-RDH13-2;gene-RDH13-8;gene-STRA6	AKR1B10;CYP1A1;CYP26A1;CYP3A5;FDFT1;HMGCS1;IDI1;IDI2-AS1;MVD;PLB1;RDH13;RDH13;STRA6
11	GO:0046165	BP	alcohol biosynthetic process	11/ 410	146/ 33331	0.075342465753425	2.1163883250566E-6	0.0008268951963714	gene-DHCR7;gene-FDFT1-2;gene-GBA-2;gene-HMGCS1;gene-HSD17B7;gene-IDI1;gene-IDI2-AS1;gene-INSIG1;gene-MSMO1;gene-MVD;gene-SQLE	DHCR7;FDFT1;GBA;HMGCS1;HSD17B7;IDI1;IDI2-AS1;INSIG1;MSMO1;MVD;SQLE
24	GO:0009617	BP	response to bacterium	24/ 410	661/ 33331	0.036308623298033	2.9572189269563E-6	0.0011257904976543	gene-ADAMTS9;gene-BPIFA2;gene-C15orf48;gene-C4BPB;gene-C5AR1;gene-CA5BP1;gene-DEFB1-2;gene-DEFB4A;gene-DEFB4A-2;gene-DEFB4B-3;gene-DMBT1;gene-FER1L6;gene-GBP2;gene-GSDMB;gene-HLA-B-5;gene-HMGB2P1;gene-IL23A;gene-LCN2;gene-LRG1;gene-PIR-FIGF;gene-PLA2G6;gene-S100A9;gene-SELP;gene-SEMG1	ADAMTS9;BPIFA2;C15orf48;C4BPB;C5AR1;CA5BP1;DEFB1;DEFB4A;DEFB4A-2;DEFB4B;DMBT1;FER1L6;GBP2;GSDMB;HLA-B;HMGB2P1;IL23A;LCN2;LRG1;PIR-FIGF;PLA2G6;S100A9;SELP;SEMG1
192	GO:0016020	CC	membrane	192/ 410	12061/ 33331	0.015919078020065	1.0228236766724E-5	0.0011497741447769	gene-ABCA12;gene-ABCB11;gene-ABCB11-2;gene-ABCC11;gene-ABCC12;gene-ACE2;gene-ADAM12;gene-ADAM28;gene-ADAP2-2;gene-AK9;gene-ALPK3;gene-ANKRD20A4-ANKRD20A20P;gene-ANKRD20A5P;gene-APCDD1L;gene-AQP11;gene-AQP7P1;gene-ATG9B;gene-BCL2A1;gene-BST2;gene-BTN3A2;gene-BTN3A3;gene-C4BPB;gene-C5AR1;gene-CASP1;gene-CD22;gene-CDH5;gene-CEACAM3;gene-CFB-2;gene-CFB-3;gene-CFB-5;gene-CFB-7;gene-CHKB-CPT1B;gene-CLC…	ABCA12;ABCB11;ABCB11-2;ABCC11;ABCC12;ACE2;ADAM12;ADAM28;ADAP2;AK9;ALPK3;ANKRD20A4-ANKRD20A20P;ANKRD20A5P;APCDD1L;AQP11;AQP7P1;ATG9B;BCL2A1;BST2;BTN3A2;BTN3A3;C4BPB;C5AR1;CASP1;CD22;CDH5;CEACAM3;CFB;CFB;CFB;CFB;CHKB-CPT1B;CLCA4;CLU;CMAHP;CNGB1;CNIH2;COL4A1;CP;CYP1A1;CYP26A1;CYP2B6;CYP2B7P;CYP3A5;CYP4F3;CYTH4;DHCR7;DIO3;DMBT1;DNM3;DOC2A;EFR3B;ELAPOR1;ENDOU;ENPP5;EPS8L3;ERBB4;ERN2;F5;FDFT1;FEZ1;FGD2…
25	GO:1901615	BP	organic hydroxy compound metabolic process	25/ 410	717/ 33331	0.03486750348675	3.7404598205516E-6	0.0013883651738932	gene-ABCB11;gene-ABCB11-2;gene-AKR1B10;gene-CEL;gene-CYP1A1;gene-CYP26A1;gene-CYP3A5;gene-CYP4F3;gene-DHCR7;gene-DIO3;gene-FDFT1-2;gene-GALR2;gene-GBA-2;gene-HMGCS1;gene-HSD17B7;gene-IDI1;gene-IDI2-AS1;gene-INSIG1;gene-LUCAT1;gene-MSMO1;gene-MVD;gene-PCSK9;gene-SGPP2;gene-SLC1A1;gene-SQLE	ABCB11;ABCB11-2;AKR1B10;CEL;CYP1A1;CYP26A1;CYP3A5;CYP4F3;DHCR7;DIO3;FDFT1;GALR2;GBA;HMGCS1;HSD17B7;IDI1;IDI2-AS1;INSIG1;LUCAT1;MSMO1;MVD;PCSK9;SGPP2;SLC1A1;SQLE
15	GO:0016125	BP	sterol metabolic process	15/ 410	292/ 33331	0.051369863013699	4.0057741234418E-6	0.0014505787417253	gene-CEL;gene-CYP26A1;gene-DHCR7;gene-FDFT1-2;gene-GBA-2;gene-HMGCS1;gene-HSD17B7;gene-IDI1;gene-IDI2-AS1;gene-INSIG1;gene-LUCAT1;gene-MSMO1;gene-MVD;gene-PCSK9;gene-SQLE	CEL;CYP26A1;DHCR7;FDFT1;GBA;HMGCS1;HSD17B7;IDI1;IDI2-AS1;INSIG1;LUCAT1;MSMO1;MVD;PCSK9;SQLE
4	GO:0034040	MF	ATPase-coupled lipid transmembrane transporter activity	4/ 410	9/ 33331	0.44444444444444	2.7074904983704E-6	0.0014880203839122	gene-ABCA12;gene-ABCB11;gene-ABCB11-2;gene-ABCC11	ABCA12;ABCB11;ABCB11-2;ABCC11
25	GO:0030545	MF	signaling receptor regulator activity	25/ 410	708/ 33331	0.035310734463277	3.0010248022121E-6	0.0014880203839122	gene-CCL26;gene-CCL28;gene-CGB7;gene-CSF3;gene-DEFB4A;gene-DEFB4A-2;gene-DEFB4B-3;gene-EDN2;gene-ENDOU;gene-FGF19;gene-HMGB2P1;gene-IL23A;gene-IL36RN;gene-LHB;gene-LTB-2;gene-LYNX1;gene-LYPD2;gene-MACC1;gene-NDP;gene-PCSK9;gene-PIR-FIGF;gene-SEMA6C;gene-SPP1;gene-TFF1;gene-TNFSF14	CCL26;CCL28;CGB7;CSF3;DEFB4A;DEFB4A-2;DEFB4B;EDN2;ENDOU;FGF19;HMGB2P1;IL23A;IL36RN;LHB;LTB;LYNX1;LYPD2;MACC1;NDP;PCSK9;PIR-FIGF;SEMA6C;SPP1;TFF1;TNFSF14
12	GO:0005201	MF	extracellular matrix structural constituent	12/ 410	183/ 33331	0.065573770491803	3.1499161386795E-6	0.0014880203839122	gene-COL16A1;gene-COL4A1;gene-COL9A2;gene-LAMA2;gene-MGP;gene-MUC4;gene-MUC4-2;gene-MUC4-4;gene-MUC4-6;gene-MUC4-7;gene-MUC5AC;gene-MUC5AC-2	COL16A1;COL4A1;COL9A2;LAMA2;MGP;MUC4;MUC4-2;MUC4-4;MUC4-6;MUC4-7;MUC5AC;MUC5AC-2
40	GO:0098542	BP	defense response to other organism	40/ 410	1479/ 33331	0.027045300878972	4.6349737783563E-6	0.0016384632306489	gene-ALPK1;gene-APOBEC3B;gene-BPIFA2;gene-BST2;gene-C1R;gene-C1R-2;gene-C1S;gene-C4BPB;gene-C5AR1;gene-CFB-2;gene-CFB-3;gene-CFB-5;gene-CFB-7;gene-DEFB1-2;gene-DEFB4A;gene-DEFB4A-2;gene-DEFB4B-3;gene-DMBT1;gene-GBP2;gene-GSDMB;gene-HMGB2P1;gene-IFI27;gene-IFI27-2;gene-IFI6;gene-IFITM1;gene-IL23A;gene-IL36RN;gene-ITGAM;gene-LCN2;gene-MARCO;gene-PLA2G6;gene-S100A9;gene-SAA2;gene-SELP;gene-SEMG1;gen…	ALPK1;APOBEC3B;BPIFA2;BST2;C1R;C1R-2;C1S;C4BPB;C5AR1;CFB;CFB;CFB;CFB;DEFB1;DEFB4A;DEFB4A-2;DEFB4B;DMBT1;GBP2;GSDMB;HMGB2P1;IFI27;IFI27-2;IFI6;IFITM1;IL23A;IL36RN;ITGAM;LCN2;MARCO;PLA2G6;S100A9;SAA2;SELP;SEMG1;SERPING1;SIRPB1;SLAMF7;TRIM55;TRIML2
14	GO:0017171	MF	serine hydrolase activity	14/ 410	255/ 33331	0.054901960784314	3.9132141976419E-6	0.0016805476245145	gene-C1R;gene-C1R-2;gene-C1S;gene-CFB-2;gene-CFB-3;gene-CFB-5;gene-CFB-7;gene-ENDOU;gene-PCSK9;gene-PLA2G6;gene-PLAT;gene-PRSS22;gene-RELN;gene-TMPRSS3	C1R;C1R-2;C1S;CFB;CFB;CFB;CFB;ENDOU;PCSK9;PLA2G6;PLAT;PRSS22;RELN;TMPRSS3
6	GO:0001848	MF	complement binding	6/ 410	38/ 33331	0.15789473684211	6.6091303343776E-6	0.0026017943082999	gene-C5AR1;gene-CFB-2;gene-CFB-3;gene-CFB-5;gene-CFB-7;gene-ITGAM	C5AR1;CFB;CFB;CFB;CFB;ITGAM
13	GO:1901617	BP	organic hydroxy compound biosynthetic process	13/ 410	239/ 33331	0.054393305439331	9.5446142125181E-6	0.0032119685321541	gene-ABCB11;gene-ABCB11-2;gene-DHCR7;gene-FDFT1-2;gene-GBA-2;gene-HMGCS1;gene-HSD17B7;gene-IDI1;gene-IDI2-AS1;gene-INSIG1;gene-MSMO1;gene-MVD;gene-SQLE	ABCB11;ABCB11-2;DHCR7;FDFT1;GBA;HMGCS1;HSD17B7;IDI1;IDI2-AS1;INSIG1;MSMO1;MVD;SQLE
18	GO:0006066	BP	alcohol metabolic process	18/ 410	437/ 33331	0.041189931350114	9.7352046842418E-6	0.0032119685321541	gene-AKR1B10;gene-CEL;gene-CYP1A1;gene-CYP3A5;gene-DHCR7;gene-FDFT1-2;gene-GALR2;gene-GBA-2;gene-HMGCS1;gene-HSD17B7;gene-IDI1;gene-IDI2-AS1;gene-INSIG1;gene-MSMO1;gene-MVD;gene-PCSK9;gene-SGPP2;gene-SQLE	AKR1B10;CEL;CYP1A1;CYP3A5;DHCR7;FDFT1;GALR2;GBA;HMGCS1;HSD17B7;IDI1;IDI2-AS1;INSIG1;MSMO1;MVD;PCSK9;SGPP2;SQLE
7	GO:1901618	MF	organic hydroxy compound transmembrane transporter activity	7/ 410	61/ 33331	0.11475409836066	9.9706313823231E-6	0.0036231740500072	gene-ABCB11;gene-ABCB11-2;gene-ABCC11;gene-AQP11;gene-AQP7P1;gene-SLC6A2;gene-STRA6	ABCB11;ABCB11-2;ABCC11;AQP11;AQP7P1;SLC6A2;STRA6
22	GO:0048018	MF	receptor ligand activity	22/ 410	631/ 33331	0.03486529318542	1.4323805865532E-5	0.0038977666983798	gene-CCL26;gene-CCL28;gene-CGB7;gene-CSF3;gene-DEFB4A;gene-DEFB4A-2;gene-DEFB4B-3;gene-EDN2;gene-ENDOU;gene-FGF19;gene-HMGB2P1;gene-IL23A;gene-IL36RN;gene-LHB;gene-LTB-2;gene-MACC1;gene-NDP;gene-PIR-FIGF;gene-SEMA6C;gene-SPP1;gene-TFF1;gene-TNFSF14	CCL26;CCL28;CGB7;CSF3;DEFB4A;DEFB4A-2;DEFB4B;EDN2;ENDOU;FGF19;HMGB2P1;IL23A;IL36RN;LHB;LTB;MACC1;NDP;PIR-FIGF;SEMA6C;SPP1;TFF1;TNFSF14
4	GO:0102545	MF	phosphatidyl phospholipase B activity	4/ 410	13/ 33331	0.30769230769231	1.4775160519683E-5	0.0038977666983798	gene-PLA2G4C;gene-PLA2G6;gene-PLB1;gene-PNPLA7	PLA2G4C;PLA2G6;PLB1;PNPLA7
29	GO:0005509	MF	calcium ion binding	29/ 410	961/ 33331	0.030176899063476	1.60013062704E-5	0.0038977666983798	gene-C1R;gene-C1R-2;gene-C1S;gene-CABYR;gene-CAPN8;gene-CDH5;gene-DOC2A;gene-EGFL8;gene-LCP1;gene-LOC105378180;gene-LOC107985009;gene-LOC124902313;gene-LOC124903313;gene-MGP;gene-MMP13;gene-PADI1;gene-PADI3;gene-PADI3-2;gene-PCDHGA11;gene-PLA2G4C;gene-PRRG2;gene-RASGRP3;gene-S100A9;gene-SCIN;gene-SELP;gene-SLIT1;gene-SYT11;gene-SYT12;gene-TBC1D8B	C1R;C1R-2;C1S;CABYR;CAPN8;CDH5;DOC2A;EGFL8;LCP1;LOC105378180;LOC107985009;LOC124902313;LOC124903313;MGP;MMP13;PADI1;PADI3;PADI3-2;PCDHGA11;PLA2G4C;PRRG2;RASGRP3;S100A9;SCIN;SELP;SLIT1;SYT11;SYT12;TBC1D8B
13	GO:0008236	MF	serine-type peptidase activity	13/ 410	251/ 33331	0.051792828685259	1.6066420104399E-5	0.0038977666983798	gene-C1R;gene-C1R-2;gene-C1S;gene-CFB-2;gene-CFB-3;gene-CFB-5;gene-CFB-7;gene-ENDOU;gene-PCSK9;gene-PLAT;gene-PRSS22;gene-RELN;gene-TMPRSS3	C1R;C1R-2;C1S;CFB;CFB;CFB;CFB;ENDOU;PCSK9;PLAT;PRSS22;RELN;TMPRSS3
3	GO:0015432	MF	ABC-type bile acid transporter activity	3/ 410	5/ 33331	0.6	1.8141439016742E-5	0.0038977666983798	gene-ABCB11;gene-ABCB11-2;gene-ABCC11	ABCB11;ABCB11-2;ABCC11
3	GO:0033284	MF	ATPase-coupled carboxylic acid transmembrane transporter activity	3/ 410	5/ 33331	0.6	1.8141439016742E-5	0.0038977666983798	gene-ABCB11;gene-ABCB11-2;gene-ABCC11	ABCB11;ABCB11-2;ABCC11
3	GO:0033283	MF	ATPase-coupled organic acid transmembrane transporter activity	3/ 410	5/ 33331	0.6	1.8141439016742E-5	0.0038977666983798	gene-ABCB11;gene-ABCB11-2;gene-ABCC11	ABCB11;ABCB11-2;ABCC11
3	GO:0033285	MF	ATPase-coupled monocarboxylic acid transmembrane transporter activity	3/ 410	5/ 33331	0.6	1.8141439016742E-5	0.0038977666983798	gene-ABCB11;gene-ABCB11-2;gene-ABCC11	ABCB11;ABCB11-2;ABCC11
13	GO:0016705	MF	oxidoreductase activity, acting on paired donors, with incorporation or reduction of molecular oxygen	13/ 410	255/ 33331	0.050980392156863	1.8977272240207E-5	0.0038977666983798	gene-CMAHP;gene-CYP1A1;gene-CYP26A1;gene-CYP2B6;gene-CYP2B7P;gene-CYP3A5;gene-CYP4F29P;gene-CYP4F3;gene-FMO4;gene-KDM6B;gene-MSMO1;gene-SCD;gene-SQLE	CMAHP;CYP1A1;CYP26A1;CYP2B6;CYP2B7P;CYP3A5;CYP4F29P;CYP4F3;FMO4;KDM6B;MSMO1;SCD;SQLE
22	GO:0030546	MF	signaling receptor activator activity	22/ 410	645/ 33331	0.034108527131783	2.0006768804541E-5	0.0039379989930271	gene-CCL26;gene-CCL28;gene-CGB7;gene-CSF3;gene-DEFB4A;gene-DEFB4A-2;gene-DEFB4B-3;gene-EDN2;gene-ENDOU;gene-FGF19;gene-HMGB2P1;gene-IL23A;gene-IL36RN;gene-LHB;gene-LTB-2;gene-MACC1;gene-NDP;gene-PIR-FIGF;gene-SEMA6C;gene-SPP1;gene-TFF1;gene-TNFSF14	CCL26;CCL28;CGB7;CSF3;DEFB4A;DEFB4A-2;DEFB4B;EDN2;ENDOU;FGF19;HMGB2P1;IL23A;IL36RN;LHB;LTB;MACC1;NDP;PIR-FIGF;SEMA6C;SPP1;TFF1;TNFSF14
19	GO:0006644	BP	phospholipid metabolic process	19/ 410	492/ 33331	0.038617886178862	1.3676937967246E-5	0.0044143803912979	gene-AGPAT1-4;gene-EFR3B;gene-FDFT1-2;gene-GALR2;gene-HMGCS1;gene-IDI1;gene-IDI2-AS1;gene-LPIN1;gene-MVD;gene-PCSK9;gene-PLA2G4C;gene-PLA2G6;gene-PLAAT4;gene-PLB1;gene-PNPLA3;gene-PNPLA7;gene-SLC44A4-2;gene-SLC44A4-5;gene-SLC44A4-7	AGPAT1;EFR3B;FDFT1;GALR2;HMGCS1;IDI1;IDI2-AS1;LPIN1;MVD;PCSK9;PLA2G4C;PLA2G6;PLAAT4;PLB1;PNPLA3;PNPLA7;SLC44A4;SLC44A4;SLC44A4
9	GO:0046470	BP	phosphatidylcholine metabolic process	9/ 410	116/ 33331	0.077586206896552	1.4126949828137E-5	0.0044626132786882	gene-LPIN1;gene-PLA2G4C;gene-PLA2G6;gene-PLAAT4;gene-PLB1;gene-PNPLA7;gene-SLC44A4-2;gene-SLC44A4-5;gene-SLC44A4-7	LPIN1;PLA2G4C;PLA2G6;PLAAT4;PLB1;PNPLA7;SLC44A4;SLC44A4;SLC44A4
11	GO:0002220	BP	innate immune response activating cell surface receptor signaling pathway	11/ 410	180/ 33331	0.061111111111111	1.5723061282253E-5	0.0047533035108952	gene-MUC2;gene-MUC2-2;gene-MUC20-5;gene-MUC4;gene-MUC4-2;gene-MUC4-4;gene-MUC4-6;gene-MUC4-7;gene-MUC5AC;gene-MUC5AC-2;gene-MUC5B	MUC2;MUC2-2;MUC20-5;MUC4;MUC4-2;MUC4-4;MUC4-6;MUC4-7;MUC5AC;MUC5AC-2;MUC5B
15	GO:0070085	BP	glycosylation	15/ 410	328/ 33331	0.045731707317073	1.6007622788763E-5	0.0047533035108952	gene-AQP11;gene-GBA-2;gene-GCNT3;gene-MUC2;gene-MUC2-2;gene-MUC20-5;gene-MUC4;gene-MUC4-2;gene-MUC4-4;gene-MUC4-6;gene-MUC4-7;gene-MUC5AC;gene-MUC5AC-2;gene-MUC5B;gene-ST3GAL5	AQP11;GBA;GCNT3;MUC2;MUC2-2;MUC20-5;MUC4;MUC4-2;MUC4-4;MUC4-6;MUC4-7;MUC5AC;MUC5AC-2;MUC5B;ST3GAL5
11	GO:0002758	BP	innate immune response-activating signal transduction	11/ 410	181/ 33331	0.060773480662983	1.6558584148388E-5	0.0048204960559043	gene-MUC2;gene-MUC2-2;gene-MUC20-5;gene-MUC4;gene-MUC4-2;gene-MUC4-4;gene-MUC4-6;gene-MUC4-7;gene-MUC5AC;gene-MUC5AC-2;gene-MUC5B	MUC2;MUC2-2;MUC20-5;MUC4;MUC4-2;MUC4-4;MUC4-6;MUC4-7;MUC5AC;MUC5AC-2;MUC5B
41	GO:0070013	CC	intracellular organelle lumen	41/ 410	1720/ 33331	0.023837209302326	6.4205579713103E-5	0.0058427077538923	gene-AASS;gene-ACAD10;gene-ACE2;gene-ALDOC;gene-COL16A1;gene-COL4A1;gene-COL9A2;gene-CP;gene-CRISPLD2;gene-DEFB4A;gene-DEFB4A-2;gene-DEFB4B-3;gene-DHRS2;gene-ERBB4;gene-F5;gene-GBA-2;gene-HYAL1;gene-IL23A;gene-LCN2;gene-LHB;gene-LRG1;gene-MMAB;gene-MUC2;gene-MUC2-2;gene-MUC20-5;gene-MUC4;gene-MUC4-2;gene-MUC4-4;gene-MUC4-6;gene-MUC4-7;gene-MUC5AC;gene-MUC5AC-2;gene-MUC5B;gene-PIR-FIGF;gene-PITRM1…	AASS;ACAD10;ACE2;ALDOC;COL16A1;COL4A1;COL9A2;CP;CRISPLD2;DEFB4A;DEFB4A-2;DEFB4B;DHRS2;ERBB4;F5;GBA;HYAL1;IL23A;LCN2;LHB;LRG1;MMAB;MUC2;MUC2-2;MUC20-5;MUC4;MUC4-2;MUC4-4;MUC4-6;MUC4-7;MUC5AC;MUC5AC-2;MUC5B;PIR-FIGF;PITRM1-AS1;S100A9;SAA2;SERPIND1;SERPING1;SPP1;STS
41	GO:0043233	CC	organelle lumen	41/ 410	1720/ 33331	0.023837209302326	6.4205579713103E-5	0.0058427077538923	gene-AASS;gene-ACAD10;gene-ACE2;gene-ALDOC;gene-COL16A1;gene-COL4A1;gene-COL9A2;gene-CP;gene-CRISPLD2;gene-DEFB4A;gene-DEFB4A-2;gene-DEFB4B-3;gene-DHRS2;gene-ERBB4;gene-F5;gene-GBA-2;gene-HYAL1;gene-IL23A;gene-LCN2;gene-LHB;gene-LRG1;gene-MMAB;gene-MUC2;gene-MUC2-2;gene-MUC20-5;gene-MUC4;gene-MUC4-2;gene-MUC4-4;gene-MUC4-6;gene-MUC4-7;gene-MUC5AC;gene-MUC5AC-2;gene-MUC5B;gene-PIR-FIGF;gene-PITRM1…	AASS;ACAD10;ACE2;ALDOC;COL16A1;COL4A1;COL9A2;CP;CRISPLD2;DEFB4A;DEFB4A-2;DEFB4B;DHRS2;ERBB4;F5;GBA;HYAL1;IL23A;LCN2;LHB;LRG1;MMAB;MUC2;MUC2-2;MUC20-5;MUC4;MUC4-2;MUC4-4;MUC4-6;MUC4-7;MUC5AC;MUC5AC-2;MUC5B;PIR-FIGF;PITRM1-AS1;S100A9;SAA2;SERPIND1;SERPING1;SPP1;STS
41	GO:0031974	CC	membrane-enclosed lumen	41/ 410	1720/ 33331	0.023837209302326	6.4205579713103E-5	0.0058427077538923	gene-AASS;gene-ACAD10;gene-ACE2;gene-ALDOC;gene-COL16A1;gene-COL4A1;gene-COL9A2;gene-CP;gene-CRISPLD2;gene-DEFB4A;gene-DEFB4A-2;gene-DEFB4B-3;gene-DHRS2;gene-ERBB4;gene-F5;gene-GBA-2;gene-HYAL1;gene-IL23A;gene-LCN2;gene-LHB;gene-LRG1;gene-MMAB;gene-MUC2;gene-MUC2-2;gene-MUC20-5;gene-MUC4;gene-MUC4-2;gene-MUC4-4;gene-MUC4-6;gene-MUC4-7;gene-MUC5AC;gene-MUC5AC-2;gene-MUC5B;gene-PIR-FIGF;gene-PITRM1…	AASS;ACAD10;ACE2;ALDOC;COL16A1;COL4A1;COL9A2;CP;CRISPLD2;DEFB4A;DEFB4A-2;DEFB4B;DHRS2;ERBB4;F5;GBA;HYAL1;IL23A;LCN2;LHB;LRG1;MMAB;MUC2;MUC2-2;MUC20-5;MUC4;MUC4-2;MUC4-4;MUC4-6;MUC4-7;MUC5AC;MUC5AC-2;MUC5B;PIR-FIGF;PITRM1-AS1;S100A9;SAA2;SERPIND1;SERPING1;SPP1;STS
84	GO:0032501	BP	multicellular organismal process	84/ 410	4363/ 33331	0.019252807701123	2.4421551951593E-5	0.0068412600344397	gene-ABCA12;gene-ACE2;gene-ADAMTS9;gene-AGR2;gene-ANKRD2;gene-C4BPB;gene-C5AR1;gene-CAPN8;gene-CDH5;gene-CEL;gene-CNGB1;gene-COL16A1;gene-COL4A1;gene-CSF3;gene-CSRP2;gene-DACT1;gene-DAW1;gene-DMBT1;gene-EDN2;gene-ENDOU;gene-ERBB4;gene-F5;gene-GABRP;gene-GALR2;gene-GBA-2;gene-GCNT3;gene-GNG12-AS1;gene-HSF4;gene-IDO1;gene-IFITM1;gene-IGF2BP1;gene-IL23A;gene-ITGAM;gene-IVL;gene-KRT15;gene-KRT4;gene-…	ABCA12;ACE2;ADAMTS9;AGR2;ANKRD2;C4BPB;C5AR1;CAPN8;CDH5;CEL;CNGB1;COL16A1;COL4A1;CSF3;CSRP2;DACT1;DAW1;DMBT1;EDN2;ENDOU;ERBB4;F5;GABRP;GALR2;GBA;GCNT3;GNG12-AS1;HSF4;IDO1;IFITM1;IGF2BP1;IL23A;ITGAM;IVL;KRT15;KRT4;KRT78;LGALS9;LOC105373490;LOC124900576;MARCO;MB;MGP;MMP13;MUC2;MUC2-2;MUC4;MUC4-2;MUC4-4;MUC4-6;MUC4-7;NDP;NDRG4;NGFR;NLGN4X;PIFO;PLA2G4C;PLAT;PPP4R4;PSG3;RASSF2;RCSD1;RELN;REN;RP1;SCNN1D…
137	GO:0050896	BP	response to stimulus	137/ 410	8097/ 33331	0.016919846856861	2.8225243302308E-5	0.0077603738390622	gene-ADAMTS9;gene-ADSS1;gene-ALPK1;gene-ANKRD2;gene-APOBEC3B;gene-BCL2A1;gene-BPIFA2;gene-BST2;gene-BTN3A2;gene-BTN3A3;gene-C15orf48;gene-C1R;gene-C1R-2;gene-C1S;gene-C4BPB;gene-C5AR1;gene-CA5BP1;gene-CASP1;gene-CCL26;gene-CCL28;gene-CFB-2;gene-CFB-3;gene-CFB-5;gene-CFB-7;gene-CHKB-CPT1B;gene-CNGB1;gene-COL16A1;gene-COL4A1;gene-CSF3;gene-CST1;gene-CST2;gene-CST4;gene-CYP1A1;gene-CYP26A1;gene-DEFB…	ADAMTS9;ADSS1;ALPK1;ANKRD2;APOBEC3B;BCL2A1;BPIFA2;BST2;BTN3A2;BTN3A3;C15orf48;C1R;C1R-2;C1S;C4BPB;C5AR1;CA5BP1;CASP1;CCL26;CCL28;CFB;CFB;CFB;CFB;CHKB-CPT1B;CNGB1;COL16A1;COL4A1;CSF3;CST1;CST2;CST4;CYP1A1;CYP26A1;DEFB1;DEFB4A;DEFB4A-2;DEFB4B;DHRS2;DMBT1;ELAPOR1;ENDOU;ERBB4;ERN2;FER1L6;FEZ1;GBA;GBP2;GGT1;GNL1;GSDMB;HLA-B;HMGB2P1;HMGCS1;HYAL1;IDO1;IFI27;IFI27-2;IFI6;IFITM1;IL23A;IL36RN;INSIG1;ITGAM;…
11	GO:0004497	MF	monooxygenase activity	11/ 410	201/ 33331	0.054726368159204	4.350659414043E-5	0.0082210060287756	gene-CMAHP;gene-CYP1A1;gene-CYP26A1;gene-CYP2B6;gene-CYP2B7P;gene-CYP3A5;gene-CYP4F29P;gene-CYP4F3;gene-FMO4;gene-MSMO1;gene-SQLE	CMAHP;CYP1A1;CYP26A1;CYP2B6;CYP2B7P;CYP3A5;CYP4F29P;CYP4F3;FMO4;MSMO1;SQLE
7	GO:0016709	MF	oxidoreductase activity, acting on paired donors, with incorporation or reduction of molecular oxygen, NAD(P)H as one donor, and incorporation of one atom of oxygen	7/ 410	77/ 33331	0.090909090909091	4.6433178358195E-5	0.0084365513293889	gene-CYP1A1;gene-CYP26A1;gene-CYP2B6;gene-CYP2B7P;gene-FMO4;gene-MSMO1;gene-SQLE	CYP1A1;CYP26A1;CYP2B6;CYP2B7P;FMO4;MSMO1;SQLE
16	GO:0006935	BP	chemotaxis	16/ 410	390/ 33331	0.041025641025641	3.1676961455503E-5	0.0085510517587245	gene-C5AR1;gene-CCL26;gene-CCL28;gene-DEFB4A;gene-DEFB4A-2;gene-DEFB4B-3;gene-EDN2;gene-HMGB2P1;gene-LGALS9;gene-PLA2G6;gene-PLXNA4;gene-S100A9;gene-SAA2;gene-SEMA6C;gene-SERPIND1;gene-SLIT1	C5AR1;CCL26;CCL28;DEFB4A;DEFB4A-2;DEFB4B;EDN2;HMGB2P1;LGALS9;PLA2G6;PLXNA4;S100A9;SAA2;SEMA6C;SERPIND1;SLIT1
16	GO:0042330	BP	taxis	16/ 410	392/ 33331	0.040816326530612	3.3677901624365E-5	0.0089288536681597	gene-C5AR1;gene-CCL26;gene-CCL28;gene-DEFB4A;gene-DEFB4A-2;gene-DEFB4B-3;gene-EDN2;gene-HMGB2P1;gene-LGALS9;gene-PLA2G6;gene-PLXNA4;gene-S100A9;gene-SAA2;gene-SEMA6C;gene-SERPIND1;gene-SLIT1	C5AR1;CCL26;CCL28;DEFB4A;DEFB4A-2;DEFB4B;EDN2;HMGB2P1;LGALS9;PLA2G6;PLXNA4;S100A9;SAA2;SEMA6C;SERPIND1;SLIT1
3	GO:0046490	BP	isopentenyl diphosphate metabolic process	3/ 410	6/ 33331	0.5	3.5950958516512E-5	0.0092028255361147	gene-IDI1;gene-IDI2-AS1;gene-MVD	IDI1;IDI2-AS1;MVD
3	GO:0009240	BP	isopentenyl diphosphate biosynthetic process	3/ 410	6/ 33331	0.5	3.5950958516512E-5	0.0092028255361147	gene-IDI1;gene-IDI2-AS1;gene-MVD	IDI1;IDI2-AS1;MVD
32	GO:0050778	BP	positive regulation of immune response	32/ 410	1185/ 33331	0.027004219409283	3.7586757007049E-5	0.0094584844285365	gene-BTN3A2;gene-BTN3A3;gene-C1R;gene-C1R-2;gene-C1S;gene-C4BPB;gene-C5AR1;gene-CFB-2;gene-CFB-3;gene-CFB-5;gene-CFB-7;gene-HLA-B-5;gene-HLA-F-7;gene-HMGB2P1;gene-IDO1;gene-IL23A;gene-ITGAM;gene-LGALS9;gene-MICB-4;gene-MUC2;gene-MUC2-2;gene-MUC20-5;gene-MUC4;gene-MUC4-2;gene-MUC4-4;gene-MUC4-6;gene-MUC4-7;gene-MUC5AC;gene-MUC5AC-2;gene-MUC5B;gene-PLA2G6;gene-SERPING1	BTN3A2;BTN3A3;C1R;C1R-2;C1S;C4BPB;C5AR1;CFB;CFB;CFB;CFB;HLA-B;HLA-F;HMGB2P1;IDO1;IL23A;ITGAM;LGALS9;MICB;MUC2;MUC2-2;MUC20-5;MUC4;MUC4-2;MUC4-4;MUC4-6;MUC4-7;MUC5AC;MUC5AC-2;MUC5B;PLA2G6;SERPING1
14	GO:0006486	BP	protein glycosylation	14/ 410	315/ 33331	0.044444444444444	4.1660303820143E-5	0.010139844767502	gene-AQP11;gene-GCNT3;gene-MUC2;gene-MUC2-2;gene-MUC20-5;gene-MUC4;gene-MUC4-2;gene-MUC4-4;gene-MUC4-6;gene-MUC4-7;gene-MUC5AC;gene-MUC5AC-2;gene-MUC5B;gene-ST3GAL5	AQP11;GCNT3;MUC2;MUC2-2;MUC20-5;MUC4;MUC4-2;MUC4-4;MUC4-6;MUC4-7;MUC5AC;MUC5AC-2;MUC5B;ST3GAL5
14	GO:0043413	BP	macromolecule glycosylation	14/ 410	315/ 33331	0.044444444444444	4.1660303820143E-5	0.010139844767502	gene-AQP11;gene-GCNT3;gene-MUC2;gene-MUC2-2;gene-MUC20-5;gene-MUC4;gene-MUC4-2;gene-MUC4-4;gene-MUC4-6;gene-MUC4-7;gene-MUC5AC;gene-MUC5AC-2;gene-MUC5B;gene-ST3GAL5	AQP11;GCNT3;MUC2;MUC2-2;MUC20-5;MUC4;MUC4-2;MUC4-4;MUC4-6;MUC4-7;MUC5AC;MUC5AC-2;MUC5B;ST3GAL5
16	GO:0016042	BP	lipid catabolic process	16/ 410	400/ 33331	0.04	4.2844634822878E-5	0.010259907955085	gene-ACAD10;gene-AKR1B10;gene-CEL;gene-CHKB-CPT1B;gene-CYP26A1;gene-CYP4F3;gene-GBA-2;gene-HSD11B1;gene-LPIN1;gene-PLA2G4C;gene-PLA2G6;gene-PLAAT4;gene-PNPLA3;gene-PNPLA7;gene-SPP1;gene-STS	ACAD10;AKR1B10;CEL;CHKB-CPT1B;CYP26A1;CYP4F3;GBA;HSD11B1;LPIN1;PLA2G4C;PLA2G6;PLAAT4;PNPLA3;PNPLA7;SPP1;STS
3	GO:0101021	MF	estrogen 2-hydroxylase activity	3/ 410	7/ 33331	0.42857142857143	6.2338974850801E-5	0.010517475614114	gene-CYP1A1;gene-CYP2B6;gene-CYP2B7P	CYP1A1;CYP2B6;CYP2B7P
3	GO:0090422	MF	thiamine pyrophosphate transmembrane transporter activity	3/ 410	7/ 33331	0.42857142857143	6.2338974850801E-5	0.010517475614114	gene-SLC44A4-2;gene-SLC44A4-5;gene-SLC44A4-7	SLC44A4;SLC44A4;SLC44A4
43	GO:0042592	BP	homeostatic process	43/ 410	1826/ 33331	0.02354874041621	4.4928674102166E-5	0.01058819086341	gene-ABCA12;gene-ABCB11;gene-ABCB11-2;gene-AQP11;gene-ATP6AP1L;gene-C5AR1;gene-CCL28;gene-CDH5;gene-CNGB1;gene-CP;gene-CST4;gene-EDN2;gene-GALR2;gene-GBA-2;gene-IFI6;gene-INSIG1;gene-LAMA2;gene-LCN2;gene-MUC2;gene-MUC2-2;gene-MUC4;gene-MUC4-2;gene-MUC4-4;gene-MUC4-6;gene-MUC4-7;gene-NGFR;gene-PCSK9;gene-PNPLA3;gene-RASSF2;gene-SAA2;gene-SLC1A1;gene-SLC6A2;gene-STEAP4;gene-TFF1;gene-TJP3;gene-TMPR…	ABCA12;ABCB11;ABCB11-2;AQP11;ATP6AP1L;C5AR1;CCL28;CDH5;CNGB1;CP;CST4;EDN2;GALR2;GBA;IFI6;INSIG1;LAMA2;LCN2;MUC2;MUC2-2;MUC4;MUC4-2;MUC4-4;MUC4-6;MUC4-7;NGFR;PCSK9;PNPLA3;RASSF2;SAA2;SLC1A1;SLC6A2;STEAP4;TFF1;TJP3;TMPRSS3;TNFSF14;TP53INP2;TRPC4;TRPC6;ZBTB20;ZG16B;ZG16B-2
2	GO:0070702	CC	inner mucus layer	2/ 410	2/ 33331	1	0.0001509466598755	0.011538362680887	gene-MUC2;gene-MUC2-2	MUC2;MUC2-2
2	GO:0070703	CC	outer mucus layer	2/ 410	2/ 33331	1	0.0001509466598755	0.011538362680887	gene-MUC2;gene-MUC2-2	MUC2;MUC2-2
33	GO:0005789	CC	endoplasmic reticulum membrane	33/ 410	1325/ 33331	0.024905660377358	0.0001680415041549	0.012351050555387	gene-ABCC12;gene-AQP11;gene-CNIH2;gene-CYP1A1;gene-CYP26A1;gene-CYP2B6;gene-CYP2B7P;gene-CYP3A5;gene-CYP4F3;gene-DHCR7;gene-ELAPOR1;gene-ERN2;gene-FDFT1-2;gene-FMO4;gene-GNG12-AS1;gene-HSD11B1;gene-HSD17B7;gene-IFI27;gene-IFI27-2;gene-INSIG1;gene-LPIN1;gene-MSMO1;gene-PLA2G4C;gene-PNPLA3;gene-PNPLA7;gene-SCD;gene-SGPP2;gene-SMIM14;gene-SQLE;gene-STS;gene-TAPBP;gene-TMPRSS3;gene-UGT1A6	ABCC12;AQP11;CNIH2;CYP1A1;CYP26A1;CYP2B6;CYP2B7P;CYP3A5;CYP4F3;DHCR7;ELAPOR1;ERN2;FDFT1;FMO4;GNG12-AS1;HSD11B1;HSD17B7;IFI27;IFI27-2;INSIG1;LPIN1;MSMO1;PLA2G4C;PNPLA3;PNPLA7;SCD;SGPP2;SMIM14;SQLE;STS;TAPBP;TMPRSS3;UGT1A6
21	GO:0006959	BP	humoral immune response	21/ 410	641/ 33331	0.032761310452418	5.4853412540472E-5	0.012636444049851	gene-BPIFA2;gene-C1R;gene-C1R-2;gene-C1S;gene-C4BPB;gene-CCL28;gene-CFB-2;gene-CFB-3;gene-CFB-5;gene-CFB-7;gene-DEFB1-2;gene-DEFB4A;gene-DEFB4A-2;gene-DEFB4B-3;gene-DMBT1;gene-IL36RN;gene-LCN2;gene-PLA2G6;gene-S100A9;gene-SEMG1;gene-SERPING1	BPIFA2;C1R;C1R-2;C1S;C4BPB;CCL28;CFB;CFB;CFB;CFB;DEFB1;DEFB4A;DEFB4A-2;DEFB4B;DMBT1;IL36RN;LCN2;PLA2G6;S100A9;SEMG1;SERPING1
10	GO:0006805	BP	xenobiotic metabolic process	10/ 410	171/ 33331	0.058479532163743	5.5322210765833E-5	0.012636444049851	gene-ABCB11;gene-ABCB11-2;gene-CYP1A1;gene-CYP26A1;gene-CYP2B6;gene-CYP2B7P;gene-CYP3A5;gene-FMO4;gene-NAT2;gene-UGT1A6	ABCB11;ABCB11-2;CYP1A1;CYP26A1;CYP2B6;CYP2B7P;CYP3A5;FMO4;NAT2;UGT1A6
34	GO:0046903	BP	secretion	34/ 410	1327/ 33331	0.025621703089676	6.0612008955517E-5	0.013222096565855	gene-ABCA12;gene-ABCB11;gene-ABCB11-2;gene-AGR2;gene-ALDOC;gene-BST2;gene-C5AR1;gene-CEACAM3;gene-CEL;gene-CPLX1;gene-CRISPLD2;gene-DOC2A;gene-ERBB4;gene-F5;gene-GNG12-AS1;gene-HLA-B-5;gene-ITGAM;gene-LCN2;gene-LRG1;gene-PIR-FIGF;gene-S100A9;gene-SCAMP5;gene-SCIN;gene-SELP;gene-SERPING1;gene-SIRPB1;gene-SLC44A4-2;gene-SLC44A4-5;gene-SLC44A4-7;gene-SYT11;gene-SYT12;gene-SYTL2;gene-TRIM9;gene-TRPC4	ABCA12;ABCB11;ABCB11-2;AGR2;ALDOC;BST2;C5AR1;CEACAM3;CEL;CPLX1;CRISPLD2;DOC2A;ERBB4;F5;GNG12-AS1;HLA-B;ITGAM;LCN2;LRG1;PIR-FIGF;S100A9;SCAMP5;SCIN;SELP;SERPING1;SIRPB1;SLC44A4;SLC44A4;SLC44A4;SYT11;SYT12;SYTL2;TRIM9;TRPC4
3	GO:1901374	BP	acetate ester transport	3/ 410	7/ 33331	0.42857142857143	6.2338974850801E-5	0.013222096565855	gene-SLC44A4-2;gene-SLC44A4-5;gene-SLC44A4-7	SLC44A4;SLC44A4;SLC44A4
3	GO:0061526	BP	acetylcholine secretion	3/ 410	7/ 33331	0.42857142857143	6.2338974850801E-5	0.013222096565855	gene-SLC44A4-2;gene-SLC44A4-5;gene-SLC44A4-7	SLC44A4;SLC44A4;SLC44A4
3	GO:0032475	BP	otolith formation	3/ 410	7/ 33331	0.42857142857143	6.2338974850801E-5	0.013222096565855	gene-SLC44A4-2;gene-SLC44A4-5;gene-SLC44A4-7	SLC44A4;SLC44A4;SLC44A4
3	GO:0015870	BP	acetylcholine transport	3/ 410	7/ 33331	0.42857142857143	6.2338974850801E-5	0.013222096565855	gene-SLC44A4-2;gene-SLC44A4-5;gene-SLC44A4-7	SLC44A4;SLC44A4;SLC44A4
30	GO:0045087	BP	innate immune response	30/ 410	1109/ 33331	0.027051397655546	6.8521224332848E-5	0.014328656586898	gene-ALPK1;gene-APOBEC3B;gene-BST2;gene-C1R;gene-C1R-2;gene-C1S;gene-C4BPB;gene-CFB-2;gene-CFB-3;gene-CFB-5;gene-CFB-7;gene-DEFB1-2;gene-DMBT1;gene-HMGB2P1;gene-IFI27;gene-IFI27-2;gene-IFI6;gene-IL23A;gene-IL36RN;gene-ITGAM;gene-LCN2;gene-MARCO;gene-S100A9;gene-SAA2;gene-SELP;gene-SERPING1;gene-SIRPB1;gene-SLAMF7;gene-TRIM55;gene-TRIML2	ALPK1;APOBEC3B;BST2;C1R;C1R-2;C1S;C4BPB;CFB;CFB;CFB;CFB;DEFB1;DMBT1;HMGB2P1;IFI27;IFI27-2;IFI6;IL23A;IL36RN;ITGAM;LCN2;MARCO;S100A9;SAA2;SELP;SERPING1;SIRPB1;SLAMF7;TRIM55;TRIML2
4	GO:0150105	BP	protein localization to cell-cell junction	4/ 410	19/ 33331	0.21052631578947	7.5544872443549E-5	0.015577982238463	gene-CDH5;gene-TJP3;gene-ZG16B;gene-ZG16B-2	CDH5;TJP3;ZG16B;ZG16B-2
53	GO:0006955	BP	immune response	53/ 410	2455/ 33331	0.021588594704684	7.9912331316332E-5	0.016252854562378	gene-ALPK1;gene-APOBEC3B;gene-BPIFA2;gene-BST2;gene-BTN3A2;gene-BTN3A3;gene-C1R;gene-C1R-2;gene-C1S;gene-C4BPB;gene-C5AR1;gene-CCL26;gene-CCL28;gene-CFB-2;gene-CFB-3;gene-CFB-5;gene-CFB-7;gene-CSF3;gene-DEFB1-2;gene-DEFB4A;gene-DEFB4A-2;gene-DEFB4B-3;gene-DMBT1;gene-ENDOU;gene-GBP2;gene-GNL1-3;gene-GSDMB;gene-HLA-B-5;gene-HMGB2P1;gene-IFI27;gene-IFI27-2;gene-IFI6;gene-IFITM1;gene-IL23A;gene-IL36R…	ALPK1;APOBEC3B;BPIFA2;BST2;BTN3A2;BTN3A3;C1R;C1R-2;C1S;C4BPB;C5AR1;CCL26;CCL28;CFB;CFB;CFB;CFB;CSF3;DEFB1;DEFB4A;DEFB4A-2;DEFB4B;DMBT1;ENDOU;GBP2;GNL1;GSDMB;HLA-B;HMGB2P1;IFI27;IFI27-2;IFI6;IFITM1;IL23A;IL36RN;ITGAM;KDM6B;LCN2;LTB;MARCO;MICB;PLA2G6;S100A9;SAA2;SELP;SEMG1;SERPING1;SIRPB1;SLAMF7;TAPBP;TNFSF14;TRIM55;TRIML2
25	GO:0002253	BP	activation of immune response	25/ 410	849/ 33331	0.02944640753828	8.5978364347248E-5	0.017250280749508	gene-BTN3A2;gene-BTN3A3;gene-C1R;gene-C1R-2;gene-C1S;gene-C4BPB;gene-C5AR1;gene-CFB-2;gene-CFB-3;gene-CFB-5;gene-CFB-7;gene-MICB-4;gene-MUC2;gene-MUC2-2;gene-MUC20-5;gene-MUC4;gene-MUC4-2;gene-MUC4-4;gene-MUC4-6;gene-MUC4-7;gene-MUC5AC;gene-MUC5AC-2;gene-MUC5B;gene-PLA2G6;gene-SERPING1	BTN3A2;BTN3A3;C1R;C1R-2;C1S;C4BPB;C5AR1;CFB;CFB;CFB;CFB;MICB;MUC2;MUC2-2;MUC20-5;MUC4;MUC4-2;MUC4-4;MUC4-6;MUC4-7;MUC5AC;MUC5AC-2;MUC5B;PLA2G6;SERPING1
4	GO:0031731	MF	CCR6 chemokine receptor binding	4/ 410	21/ 33331	0.19047619047619	0.0001144012136456	0.01863556321594	gene-DEFB1-2;gene-DEFB4A;gene-DEFB4A-2;gene-DEFB4B-3	DEFB1;DEFB4A;DEFB4A-2;DEFB4B
40	GO:0032101	BP	regulation of response to external stimulus	40/ 410	1698/ 33331	0.023557126030624	9.6073487043027E-5	0.018812099708748	gene-ACE2;gene-BIRC3;gene-C5AR1;gene-CASP1;gene-CCL26;gene-CDH5;gene-CNGB1;gene-EDN2;gene-GBA-2;gene-GGT1;gene-GLP2R;gene-HLA-B-5;gene-HLA-F-7;gene-HMGB2P1;gene-IDO1;gene-IL23A;gene-LGALS9;gene-LHB;gene-MICB-4;gene-MUC2;gene-MUC2-2;gene-MUC20-5;gene-MUC4;gene-MUC4-2;gene-MUC4-4;gene-MUC4-6;gene-MUC4-7;gene-MUC5AC;gene-MUC5AC-2;gene-MUC5B;gene-PIR-FIGF;gene-PLAT;gene-PLXNA4;gene-S100A9;gene-SAA2;g…	ACE2;BIRC3;C5AR1;CASP1;CCL26;CDH5;CNGB1;EDN2;GBA;GGT1;GLP2R;HLA-B;HLA-F;HMGB2P1;IDO1;IL23A;LGALS9;LHB;MICB;MUC2;MUC2-2;MUC20-5;MUC4;MUC4-2;MUC4-4;MUC4-6;MUC4-7;MUC5AC;MUC5AC-2;MUC5B;PIR-FIGF;PLAT;PLXNA4;S100A9;SAA2;SEMA6C;SERPING1;SPP1;SYT11;TNFSF14
10	GO:0006721	BP	terpenoid metabolic process	10/ 410	183/ 33331	0.054644808743169	9.7451599085121E-5	0.018812099708748	gene-AKR1B10;gene-CYP1A1;gene-CYP26A1;gene-CYP3A5;gene-FDFT1-2;gene-HMGCS1;gene-PLB1;gene-RDH13-2;gene-RDH13-8;gene-STRA6	AKR1B10;CYP1A1;CYP26A1;CYP3A5;FDFT1;HMGCS1;PLB1;RDH13;RDH13;STRA6
5	GO:0008299	BP	isoprenoid biosynthetic process	5/ 410	38/ 33331	0.13157894736842	9.8762143248224E-5	0.018812099708748	gene-CYP1A1;gene-HMGCS1;gene-IDI1;gene-IDI2-AS1;gene-MVD	CYP1A1;HMGCS1;IDI1;IDI2-AS1;MVD
3	GO:0035675	BP	neuromast hair cell development	3/ 410	8/ 33331	0.375	9.8830994630722E-5	0.018812099708748	gene-SLC44A4-2;gene-SLC44A4-5;gene-SLC44A4-7	SLC44A4;SLC44A4;SLC44A4
65	GO:0007166	BP	cell surface receptor signaling pathway	65/ 410	3261/ 33331	0.019932536031892	0.0001057082807168	0.019618135547541	gene-ADAM12;gene-ADGRG7;gene-BCL2A1;gene-BIRC3;gene-BST2;gene-BTN3A2;gene-BTN3A3;gene-C5AR1;gene-CASP1;gene-CCL26;gene-CDH5;gene-COL16A1;gene-COL4A1;gene-CSF3;gene-DACT1;gene-EDN2;gene-ERBB4;gene-FGF19;gene-GALR2;gene-GBP2;gene-GLP2R;gene-GNG12-AS1;gene-HLA-B-5;gene-HLA-F-7;gene-IFI27;gene-IFI27-2;gene-IFI6;gene-IFITM1;gene-IL23A;gene-IL36RN;gene-ITGAM;gene-LCN2;gene-LCP1;gene-LOC101928032-2;gene…	ADAM12;ADGRG7;BCL2A1;BIRC3;BST2;BTN3A2;BTN3A3;C5AR1;CASP1;CCL26;CDH5;COL16A1;COL4A1;CSF3;DACT1;EDN2;ERBB4;FGF19;GALR2;GBP2;GLP2R;GNG12-AS1;HLA-B;HLA-F;IFI27;IFI27-2;IFI6;IFITM1;IL23A;IL36RN;ITGAM;LCN2;LCP1;LOC101928032;LOC105373490;LTB;MARCO;MICB;MUC2;MUC2-2;MUC20-5;MUC4;MUC4-2;MUC4-4;MUC4-6;MUC4-7;MUC5AC;MUC5AC-2;MUC5B;NDP;NGFR;PIR-FIGF;PLA2G6;PLAT;PLXNA4;RASSF2;RELN;SAA2;SEMA6C;SIRPB1;SLC1A1;ST…
11	GO:0004252	MF	serine-type endopeptidase activity	11/ 410	230/ 33331	0.047826086956522	0.0001447808730704	0.021608243068246	gene-C1R;gene-C1R-2;gene-C1S;gene-CFB-2;gene-CFB-3;gene-CFB-5;gene-CFB-7;gene-PCSK9;gene-PLAT;gene-PRSS22;gene-TMPRSS3	C1R;C1R-2;C1S;CFB;CFB;CFB;CFB;PCSK9;PLAT;PRSS22;TMPRSS3
2	GO:0015126	MF	canalicular bile acid transmembrane transporter activity	2/ 410	2/ 33331	1	0.0001509466598755	0.021608243068246	gene-ABCB11;gene-ABCB11-2	ABCB11;ABCB11-2
2	GO:0008390	MF	testosterone 16-alpha-hydroxylase activity	2/ 410	2/ 33331	1	0.0001509466598755	0.021608243068246	gene-CYP2B6;gene-CYP2B7P	CYP2B6;CYP2B7P
8	GO:0044706	BP	multi-multicellular organism process	8/ 410	120/ 33331	0.066666666666667	0.0001240148061198	0.022476499246678	gene-COL16A1;gene-ENDOU;gene-IDO1;gene-LGALS9;gene-PLA2G4C;gene-PSG3;gene-SEMG1;gene-STS	COL16A1;ENDOU;IDO1;LGALS9;PLA2G4C;PSG3;SEMG1;STS
11	GO:0002218	BP	activation of innate immune response	11/ 410	226/ 33331	0.048672566371681	0.000124137734103	0.022476499246678	gene-MUC2;gene-MUC2-2;gene-MUC20-5;gene-MUC4;gene-MUC4-2;gene-MUC4-4;gene-MUC4-6;gene-MUC4-7;gene-MUC5AC;gene-MUC5AC-2;gene-MUC5B	MUC2;MUC2-2;MUC20-5;MUC4;MUC4-2;MUC4-4;MUC4-6;MUC4-7;MUC5AC;MUC5AC-2;MUC5B
11	GO:0016485	BP	protein processing	11/ 410	229/ 33331	0.048034934497817	0.0001393646123076	0.024929474685921	gene-ACE2;gene-C1R;gene-C1R-2;gene-CASP1;gene-CGB7;gene-GGT1;gene-LHB;gene-PCSK9;gene-PITRM1-AS1;gene-PLAT;gene-REN	ACE2;C1R;C1R-2;CASP1;CGB7;GGT1;LHB;PCSK9;PITRM1-AS1;PLAT;REN
22	GO:0032103	BP	positive regulation of response to external stimulus	22/ 410	738/ 33331	0.029810298102981	0.0001432924499616	0.025068007013895	gene-C5AR1;gene-CCL26;gene-EDN2;gene-HLA-F-7;gene-HMGB2P1;gene-IDO1;gene-IL23A;gene-LGALS9;gene-MUC2;gene-MUC2-2;gene-MUC20-5;gene-MUC4;gene-MUC4-2;gene-MUC4-4;gene-MUC4-6;gene-MUC4-7;gene-MUC5AC;gene-MUC5AC-2;gene-MUC5B;gene-PIR-FIGF;gene-S100A9;gene-TNFSF14	C5AR1;CCL26;EDN2;HLA-F;HMGB2P1;IDO1;IL23A;LGALS9;MUC2;MUC2-2;MUC20-5;MUC4;MUC4-2;MUC4-4;MUC4-6;MUC4-7;MUC5AC;MUC5AC-2;MUC5B;PIR-FIGF;S100A9;TNFSF14
3	GO:0030974	BP	thiamine pyrophosphate transmembrane transport	3/ 410	9/ 33331	0.33333333333333	0.0001468927466968	0.025068007013895	gene-SLC44A4-2;gene-SLC44A4-5;gene-SLC44A4-7	SLC44A4;SLC44A4;SLC44A4
3	GO:1900620	BP	acetate ester biosynthetic process	3/ 410	9/ 33331	0.33333333333333	0.0001468927466968	0.025068007013895	gene-SLC44A4-2;gene-SLC44A4-5;gene-SLC44A4-7	SLC44A4;SLC44A4;SLC44A4
3	GO:0008292	BP	acetylcholine biosynthetic process	3/ 410	9/ 33331	0.33333333333333	0.0001468927466968	0.025068007013895	gene-SLC44A4-2;gene-SLC44A4-5;gene-SLC44A4-7	SLC44A4;SLC44A4;SLC44A4
2	GO:0120189	BP	positive regulation of bile acid secretion	2/ 410	2/ 33331	1	0.0001509466598755	0.025456952129222	gene-ABCB11;gene-ABCB11-2	ABCB11;ABCB11-2
21	GO:0044283	BP	small molecule biosynthetic process	21/ 410	690/ 33331	0.030434782608696	0.0001526011139961	0.025456952129222	gene-AASS;gene-ABCB11;gene-ABCB11-2;gene-ALDOC;gene-CYP1A1;gene-DHCR7;gene-EDN2;gene-FDFT1-2;gene-GBA-2;gene-GGT1;gene-HMGCS1;gene-HSD17B7;gene-IDI1;gene-IDI2-AS1;gene-IDO1;gene-INSIG1;gene-LHB;gene-MSMO1;gene-MVD;gene-SCD;gene-SQLE	AASS;ABCB11;ABCB11-2;ALDOC;CYP1A1;DHCR7;EDN2;FDFT1;GBA;GGT1;HMGCS1;HSD17B7;IDI1;IDI2-AS1;IDO1;INSIG1;LHB;MSMO1;MVD;SCD;SQLE
4	GO:0008391	MF	arachidonic acid monooxygenase activity	4/ 410	24/ 33331	0.16666666666667	0.0001972727037263	0.027288134444727	gene-CYP1A1;gene-CYP2B6;gene-CYP2B7P;gene-CYP4F3	CYP1A1;CYP2B6;CYP2B7P;CYP4F3
3	GO:0015220	MF	choline transmembrane transporter activity	3/ 410	10/ 33331	0.3	0.0002079316704595	0.027288134444727	gene-SLC44A4-2;gene-SLC44A4-5;gene-SLC44A4-7	SLC44A4;SLC44A4;SLC44A4
14	GO:0005126	MF	cytokine receptor binding	14/ 410	367/ 33331	0.038147138964578	0.0002079536071147	0.027288134444727	gene-CCL26;gene-CCL28;gene-CDH5;gene-CSF3;gene-DEFB1-2;gene-DEFB4A;gene-DEFB4A-2;gene-DEFB4B-3;gene-IL23A;gene-IL36RN;gene-LRG1;gene-LTB-2;gene-PIR-FIGF;gene-TNFSF14	CCL26;CCL28;CDH5;CSF3;DEFB1;DEFB4A;DEFB4A-2;DEFB4B;IL23A;IL36RN;LRG1;LTB;PIR-FIGF;TNFSF14
8	GO:0060337	BP	type I interferon signaling pathway	8/ 410	127/ 33331	0.062992125984252	0.0001836412719653	0.029742807196918	gene-BST2;gene-GBP2;gene-HLA-B-5;gene-HLA-F-7;gene-IFI27;gene-IFI27-2;gene-IFI6;gene-IFITM1	BST2;GBP2;HLA-B;HLA-F;IFI27;IFI27-2;IFI6;IFITM1
38	GO:0002684	BP	positive regulation of immune system process	38/ 410	1631/ 33331	0.023298589822195	0.0001843024356514	0.029742807196918	gene-BTN3A2;gene-BTN3A3;gene-C1R;gene-C1R-2;gene-C1S;gene-C4BPB;gene-C5AR1;gene-CFB-2;gene-CFB-3;gene-CFB-5;gene-CFB-7;gene-EDN2;gene-HLA-B-5;gene-HLA-F-7;gene-HMGB2P1;gene-IDO1;gene-IL23A;gene-ITGAM;gene-LGALS9;gene-MICB-4;gene-MUC2;gene-MUC2-2;gene-MUC20-5;gene-MUC4;gene-MUC4-2;gene-MUC4-4;gene-MUC4-6;gene-MUC4-7;gene-MUC5AC;gene-MUC5AC-2;gene-MUC5B;gene-PIR-FIGF;gene-PLA2G6;gene-SELP;gene-SERP…	BTN3A2;BTN3A3;C1R;C1R-2;C1S;C4BPB;C5AR1;CFB;CFB;CFB;CFB;EDN2;HLA-B;HLA-F;HMGB2P1;IDO1;IL23A;ITGAM;LGALS9;MICB;MUC2;MUC2-2;MUC20-5;MUC4;MUC4-2;MUC4-4;MUC4-6;MUC4-7;MUC5AC;MUC5AC-2;MUC5B;PIR-FIGF;PLA2G6;SELP;SERPING1;SIRPB1;SIRPG;TNFSF14
9	GO:0010469	BP	regulation of signaling receptor activity	9/ 410	162/ 33331	0.055555555555556	0.0001908612398129	0.030470073414014	gene-ACE2;gene-CNIH2;gene-LYNX1;gene-MUC4;gene-MUC4-2;gene-MUC4-4;gene-MUC4-6;gene-MUC4-7;gene-RELN	ACE2;CNIH2;LYNX1;MUC4;MUC4-2;MUC4-4;MUC4-6;MUC4-7;RELN
12	GO:0042445	BP	hormone metabolic process	12/ 410	279/ 33331	0.043010752688172	0.0001972010089994	0.03114727000654	gene-ACE2;gene-CGB7;gene-CYP1A1;gene-CYP26A1;gene-CYP3A5;gene-DHCR7;gene-DHRS2;gene-DIO3;gene-HSD17B7;gene-LHB;gene-REN;gene-SPP1	ACE2;CGB7;CYP1A1;CYP26A1;CYP3A5;DHCR7;DHRS2;DIO3;HSD17B7;LHB;REN;SPP1
3	GO:0015871	BP	choline transport	3/ 410	10/ 33331	0.3	0.0002079316704595	0.031183449609215	gene-SLC44A4-2;gene-SLC44A4-5;gene-SLC44A4-7	SLC44A4;SLC44A4;SLC44A4
3	GO:1900619	BP	acetate ester metabolic process	3/ 410	10/ 33331	0.3	0.0002079316704595	0.031183449609215	gene-SLC44A4-2;gene-SLC44A4-5;gene-SLC44A4-7	SLC44A4;SLC44A4;SLC44A4
3	GO:0008291	BP	acetylcholine metabolic process	3/ 410	10/ 33331	0.3	0.0002079316704595	0.031183449609215	gene-SLC44A4-2;gene-SLC44A4-5;gene-SLC44A4-7	SLC44A4;SLC44A4;SLC44A4
3	GO:0071934	BP	thiamine transmembrane transport	3/ 410	10/ 33331	0.3	0.0002079316704595	0.031183449609215	gene-SLC44A4-2;gene-SLC44A4-5;gene-SLC44A4-7	SLC44A4;SLC44A4;SLC44A4
3	GO:0036414	BP	histone citrullination	3/ 410	10/ 33331	0.3	0.0002079316704595	0.031183449609215	gene-PADI1;gene-PADI3;gene-PADI3-2	PADI1;PADI3;PADI3-2
8	GO:0007160	BP	cell-matrix adhesion	8/ 410	131/ 33331	0.061068702290076	0.0002271472125569	0.033724546648327	gene-ADAMTS9;gene-LOC105378180;gene-LOC124900576;gene-MUC4;gene-MUC4-2;gene-MUC4-4;gene-MUC4-6;gene-MUC4-7	ADAMTS9;LOC105378180;LOC124900576;MUC4;MUC4-2;MUC4-4;MUC4-6;MUC4-7
12	GO:0019730	BP	antimicrobial humoral response	12/ 410	284/ 33331	0.042253521126761	0.0002320681934903	0.033853734756288	gene-BPIFA2;gene-CCL28;gene-DEFB1-2;gene-DEFB4A;gene-DEFB4A-2;gene-DEFB4B-3;gene-DMBT1;gene-IL36RN;gene-LCN2;gene-PLA2G6;gene-S100A9;gene-SEMG1	BPIFA2;CCL28;DEFB1;DEFB4A;DEFB4A-2;DEFB4B;DMBT1;IL36RN;LCN2;PLA2G6;S100A9;SEMG1
4	GO:0006957	BP	complement activation, alternative pathway	4/ 410	25/ 33331	0.16	0.0002325776887681	0.033853734756288	gene-CFB-2;gene-CFB-3;gene-CFB-5;gene-CFB-7	CFB;CFB;CFB;CFB
5	GO:0004623	MF	phospholipase A2 activity	5/ 410	47/ 33331	0.1063829787234	0.0002756584562342	0.035194879655424	gene-PLA2G4C;gene-PLA2G6;gene-PLAAT4;gene-PLB1;gene-PNPLA3	PLA2G4C;PLA2G6;PLAAT4;PLB1;PNPLA3
3	GO:0015234	MF	thiamine transmembrane transporter activity	3/ 410	11/ 33331	0.27272727272727	0.0002832983737668	0.035218460991434	gene-SLC44A4-2;gene-SLC44A4-5;gene-SLC44A4-7	SLC44A4;SLC44A4;SLC44A4
5	GO:0017158	BP	regulation of calcium ion-dependent exocytosis	5/ 410	46/ 33331	0.10869565217391	0.000248824095671	0.035866906295418	gene-DOC2A;gene-SCAMP5;gene-SYT11;gene-SYT12;gene-TRIM9	DOC2A;SCAMP5;SYT11;SYT12;TRIM9
15	GO:0006631	BP	fatty acid metabolic process	15/ 410	422/ 33331	0.035545023696682	0.0002667570025904	0.038082127090968	gene-ABCB11;gene-ABCB11-2;gene-ACAD10;gene-CEL;gene-CHKB-CPT1B;gene-CYP1A1;gene-CYP2B6;gene-CYP2B7P;gene-CYP4F3;gene-EDN2;gene-GGT1;gene-LPIN1;gene-PLA2G4C;gene-PNPLA3;gene-SCD	ABCB11;ABCB11-2;ACAD10;CEL;CHKB-CPT1B;CYP1A1;CYP2B6;CYP2B7P;CYP4F3;EDN2;GGT1;LPIN1;PLA2G4C;PNPLA3;SCD
4	GO:0035461	BP	vitamin transmembrane transport	4/ 410	26/ 33331	0.15384615384615	0.0002722079358392	0.038490202127672	gene-SLC44A4-2;gene-SLC44A4-5;gene-SLC44A4-7;gene-STRA6	SLC44A4;SLC44A4;SLC44A4;STRA6
3	GO:0015888	BP	thiamine transport	3/ 410	11/ 33331	0.27272727272727	0.0002832983737668	0.039509257851367	gene-SLC44A4-2;gene-SLC44A4-5;gene-SLC44A4-7	SLC44A4;SLC44A4;SLC44A4
41	GO:0003008	BP	system process	41/ 410	1847/ 33331	0.022198159177044	0.0002865657865286	0.039509257851367	gene-ACE2;gene-ANKRD2;gene-C5AR1;gene-CDH5;gene-CEL;gene-CNGB1;gene-DAW1;gene-EDN2;gene-F5;gene-GABRP;gene-GALR2;gene-GBA-2;gene-GCNT3;gene-HSF4;gene-LOC124900576;gene-MB;gene-MUC2;gene-MUC2-2;gene-MUC4;gene-MUC4-2;gene-MUC4-4;gene-MUC4-6;gene-MUC4-7;gene-NDP;gene-NDRG4;gene-NLGN4X;gene-RCSD1;gene-RELN;gene-REN;gene-RP1;gene-SCNN1D;gene-SERPING1;gene-SLC1A1;gene-STRA6;gene-SYT11;gene-TBC1D8B;gene…	ACE2;ANKRD2;C5AR1;CDH5;CEL;CNGB1;DAW1;EDN2;F5;GABRP;GALR2;GBA;GCNT3;HSF4;LOC124900576;MB;MUC2;MUC2-2;MUC4;MUC4-2;MUC4-4;MUC4-6;MUC4-7;NDP;NDRG4;NLGN4X;RCSD1;RELN;REN;RP1;SCNN1D;SERPING1;SLC1A1;STRA6;SYT11;TBC1D8B;TFF1;TJP3;TMPRSS3;ZG16B;ZG16B-2
29	GO:0022610	BP	biological adhesion	29/ 410	1143/ 33331	0.025371828521435	0.0002873981173265	0.039509257851367	gene-ACE2;gene-ADAM12;gene-ADAMTS9;gene-CD22;gene-CDH5;gene-CEL;gene-COL16A1;gene-FEZ1;gene-ITGAM;gene-LAMA2;gene-LOC105378180;gene-LOC124900576;gene-LY6D;gene-MUC4;gene-MUC4-2;gene-MUC4-4;gene-MUC4-6;gene-MUC4-7;gene-MYPN;gene-NLGN4X;gene-PCDHGA11;gene-RELN;gene-S100A9;gene-SELP;gene-SIRPG;gene-SLAMF7;gene-SPP1;gene-TJP3;gene-VSTM2L	ACE2;ADAM12;ADAMTS9;CD22;CDH5;CEL;COL16A1;FEZ1;ITGAM;LAMA2;LOC105378180;LOC124900576;LY6D;MUC4;MUC4-2;MUC4-4;MUC4-6;MUC4-7;MYPN;NLGN4X;PCDHGA11;RELN;S100A9;SELP;SIRPG;SLAMF7;SPP1;TJP3;VSTM2L
17	GO:0045088	BP	regulation of innate immune response	17/ 410	523/ 33331	0.032504780114723	0.0003028499657034	0.041251499456872	gene-BIRC3;gene-HLA-B-5;gene-HLA-F-7;gene-HMGB2P1;gene-LGALS9;gene-MUC2;gene-MUC2-2;gene-MUC20-5;gene-MUC4;gene-MUC4-2;gene-MUC4-4;gene-MUC4-6;gene-MUC4-7;gene-MUC5AC;gene-MUC5AC-2;gene-MUC5B;gene-SERPING1	BIRC3;HLA-B;HLA-F;HMGB2P1;LGALS9;MUC2;MUC2-2;MUC20-5;MUC4;MUC4-2;MUC4-4;MUC4-6;MUC4-7;MUC5AC;MUC5AC-2;MUC5B;SERPING1
5	GO:0005044	MF	scavenger receptor activity	5/ 410	50/ 33331	0.1	0.0003694398912477	0.043630851156353	gene-DMBT1;gene-ENDOU;gene-LOXL4;gene-MARCO;gene-TMPRSS3	DMBT1;ENDOU;LOXL4;MARCO;TMPRSS3
4	GO:0004622	MF	lysophospholipase activity	4/ 410	29/ 33331	0.13793103448276	0.0004200471807054	0.048397631259815	gene-PLA2G4C;gene-PLA2G6;gene-PLB1;gene-PNPLA7	PLA2G4C;PLA2G6;PLB1;PNPLA7
15	GO:0019216	BP	regulation of lipid metabolic process	15/ 410	435/ 33331	0.03448275862069	0.0003670911652959	0.049100923704045	gene-ABCB11;gene-ABCB11-2;gene-DHCR7;gene-ERBB4;gene-FDFT1-2;gene-FGF19;gene-HMGCS1;gene-IDI1;gene-IDI2-AS1;gene-INSIG1;gene-MVD;gene-SCD;gene-SQLE;gene-UGT1A6;gene-ZBTB20	ABCB11;ABCB11-2;DHCR7;ERBB4;FDFT1;FGF19;HMGCS1;IDI1;IDI2-AS1;INSIG1;MVD;SCD;SQLE;UGT1A6;ZBTB20
21	GO:0032787	BP	monocarboxylic acid metabolic process	21/ 410	713/ 33331	0.02945301542777	0.0003709094122652	0.049168678963411	gene-ABCB11;gene-ABCB11-2;gene-ACAD10;gene-ALDOC;gene-CEL;gene-CHKB-CPT1B;gene-CYP1A1;gene-CYP26A1;gene-CYP2B6;gene-CYP2B7P;gene-CYP3A5;gene-CYP4F3;gene-EDN2;gene-GGT1;gene-HAL;gene-IDO1;gene-LPIN1;gene-PLA2G4C;gene-PNPLA3;gene-SCD;gene-UGT1A6	ABCB11;ABCB11-2;ACAD10;ALDOC;CEL;CHKB-CPT1B;CYP1A1;CYP26A1;CYP2B6;CYP2B7P;CYP3A5;CYP4F3;EDN2;GGT1;HAL;IDO1;LPIN1;PLA2G4C;PNPLA3;SCD;UGT1A6
2	GO:0070326	MF	very-low-density lipoprotein particle receptor binding	2/ 410	3/ 33331	0.66666666666667	0.0004491443249577	0.049343204444201	gene-PCSK9;gene-RELN	PCSK9;RELN
2	GO:0004452	MF	isopentenyl-diphosphate delta-isomerase activity	2/ 410	3/ 33331	0.66666666666667	0.0004491443249577	0.049343204444201	gene-IDI1;gene-IDI2-AS1	IDI1;IDI2-AS1
8	GO:0055038	CC	recycling endosome membrane	8/ 410	155/ 33331	0.051612903225806	0.0007002399918869	0.049561430536885	gene-ABCB11;gene-ABCB11-2;gene-HLA-B-5;gene-HLA-F-7;gene-SCAMP5;gene-SLC1A1;gene-SORCS2;gene-SYT11	ABCB11;ABCB11-2;HLA-B;HLA-F;SCAMP5;SLC1A1;SORCS2;SYT11
60	GO:0048584	BP	positive regulation of response to stimulus	60/ 410	3082/ 33331	0.019467878001298	0.0003979701152656	0.052289046914593	gene-AGR2;gene-ALPK1;gene-BIRC3;gene-BST2;gene-BTN3A2;gene-BTN3A3;gene-C1R;gene-C1R-2;gene-C1S;gene-C4BPB;gene-C5AR1;gene-CASP1;gene-CCL26;gene-CDH5;gene-CFB-2;gene-CFB-3;gene-CFB-5;gene-CFB-7;gene-CSF3;gene-DACT1;gene-DUSP19;gene-EDN2;gene-ERBB4;gene-FGD2;gene-FGF19;gene-GNG12-AS1;gene-HLA-B-5;gene-HLA-F-7;gene-HMGB2P1;gene-IDO1;gene-IL23A;gene-ITGAM;gene-LGALS9;gene-LOC105373490;gene-LRG1;gene-…	AGR2;ALPK1;BIRC3;BST2;BTN3A2;BTN3A3;C1R;C1R-2;C1S;C4BPB;C5AR1;CASP1;CCL26;CDH5;CFB;CFB;CFB;CFB;CSF3;DACT1;DUSP19;EDN2;ERBB4;FGD2;FGF19;GNG12-AS1;HLA-B;HLA-F;HMGB2P1;IDO1;IL23A;ITGAM;LGALS9;LOC105373490;LRG1;MARCO;MICB;MUC2;MUC2-2;MUC20-5;MUC4;MUC4-2;MUC4-4;MUC4-6;MUC4-7;MUC5AC;MUC5AC-2;MUC5B;NDRG4;NGFR;PIR-FIGF;PLA2G6;RASSF2;RELN;S100A9;SELP;SERPING1;TNFSF14;TRIML2;YPEL3
7	GO:0099003	BP	vesicle-mediated transport in synapse	7/ 410	109/ 33331	0.064220183486239	0.0004112311465926	0.053557445907557	gene-CEL;gene-CPLX1;gene-DNM3;gene-DOC2A;gene-NLGN4X;gene-SYT12;gene-TRIM9	CEL;CPLX1;DNM3;DOC2A;NLGN4X;SYT12;TRIM9
4	GO:0035633	BP	maintenance of blood-brain barrier	4/ 410	29/ 33331	0.13793103448276	0.0004200471807054	0.054229917321161	gene-CDH5;gene-LAMA2;gene-SLC1A1;gene-TJP3	CDH5;LAMA2;SLC1A1;TJP3
13	GO:0008654	BP	phospholipid biosynthetic process	13/ 410	349/ 33331	0.037249283667622	0.0004348120460341	0.055652193512668	gene-AGPAT1-4;gene-EFR3B;gene-HMGCS1;gene-IDI1;gene-IDI2-AS1;gene-LPIN1;gene-MVD;gene-PLA2G4C;gene-PLA2G6;gene-PNPLA3;gene-SLC44A4-2;gene-SLC44A4-5;gene-SLC44A4-7	AGPAT1;EFR3B;HMGCS1;IDI1;IDI2-AS1;LPIN1;MVD;PLA2G4C;PLA2G6;PNPLA3;SLC44A4;SLC44A4;SLC44A4
12	GO:0051604	BP	protein maturation	12/ 410	305/ 33331	0.039344262295082	0.0004415623425579	0.056033129059469	gene-ACE2;gene-C1R;gene-C1R-2;gene-CASP1;gene-CGB7;gene-GGT1;gene-LHB;gene-NAA11;gene-PCSK9;gene-PITRM1-AS1;gene-PLAT;gene-REN	ACE2;C1R;C1R-2;CASP1;CGB7;GGT1;LHB;NAA11;PCSK9;PITRM1-AS1;PLAT;REN
2	GO:0050992	BP	dimethylallyl diphosphate biosynthetic process	2/ 410	3/ 33331	0.66666666666667	0.0004491443249577	0.056037359602087	gene-IDI1;gene-IDI2-AS1	IDI1;IDI2-AS1
2	GO:0050993	BP	dimethylallyl diphosphate metabolic process	2/ 410	3/ 33331	0.66666666666667	0.0004491443249577	0.056037359602087	gene-IDI1;gene-IDI2-AS1	IDI1;IDI2-AS1
35	GO:0040011	BP	locomotion	35/ 410	1521/ 33331	0.023011176857331	0.0004571384399229	0.056167415394008	gene-ASAP3;gene-C5AR1;gene-CCL26;gene-CCL28;gene-CDH5;gene-CEACAM3;gene-CORO6;gene-DEFB4A;gene-DEFB4A-2;gene-DEFB4B-3;gene-DNAH1;gene-DNAH17;gene-EDN2;gene-ERBB4;gene-GBA-2;gene-HMGB2P1;gene-ITGAM;gene-LCP1;gene-LGALS9;gene-NDRG4;gene-PLA2G6;gene-PLAT;gene-PLXNA4;gene-RELN;gene-S100A9;gene-SAA2;gene-SELP;gene-SEMA6C;gene-SERPIND1;gene-SIRPG;gene-SLIT1;gene-TNFRSF10D;gene-TRIM55;gene-ZG16B;gene-ZG…	ASAP3;C5AR1;CCL26;CCL28;CDH5;CEACAM3;CORO6;DEFB4A;DEFB4A-2;DEFB4B;DNAH1;DNAH17;EDN2;ERBB4;GBA;HMGB2P1;ITGAM;LCP1;LGALS9;NDRG4;PLA2G6;PLAT;PLXNA4;RELN;S100A9;SAA2;SELP;SEMA6C;SERPIND1;SIRPG;SLIT1;TNFRSF10D;TRIM55;ZG16B;ZG16B-2
47	GO:0044281	BP	small molecule metabolic process	47/ 410	2246/ 33331	0.020926090828139	0.0004577528970616	0.056167415394008	gene-AASS;gene-ABCB11;gene-ABCB11-2;gene-ACAD10;gene-ADSS1;gene-AK7;gene-AK9;gene-AKR1B10;gene-ALDH1L1;gene-ALDOC;gene-CA5BP1;gene-CEL;gene-CHKB-CPT1B;gene-CMAHP;gene-CYP1A1;gene-CYP26A1;gene-CYP2B6;gene-CYP2B7P;gene-CYP3A5;gene-CYP4F3;gene-DHCR7;gene-EDN2;gene-FDFT1-2;gene-GALR2;gene-GBA-2;gene-GGT1;gene-HAL;gene-HMGCS1;gene-HSD17B7;gene-IDI1;gene-IDI2-AS1;gene-IDO1;gene-INSIG1;gene-LHB;gene-LPI…	AASS;ABCB11;ABCB11-2;ACAD10;ADSS1;AK7;AK9;AKR1B10;ALDH1L1;ALDOC;CA5BP1;CEL;CHKB-CPT1B;CMAHP;CYP1A1;CYP26A1;CYP2B6;CYP2B7P;CYP3A5;CYP4F3;DHCR7;EDN2;FDFT1;GALR2;GBA;GGT1;HAL;HMGCS1;HSD17B7;IDI1;IDI2-AS1;IDO1;INSIG1;LHB;LPIN1;MMAB;MSMO1;MVD;PCSK9;PDE4C;PLA2G4C;PLA2G6;PNPLA3;SCD;SGPP2;SQLE;UGT1A6
4	GO:0006706	BP	steroid catabolic process	4/ 410	30/ 33331	0.13333333333333	0.0004799930908769	0.058009803267248	gene-CEL;gene-HSD11B1;gene-SPP1;gene-STS	CEL;HSD11B1;SPP1;STS
136	GO:0048518	BP	positive regulation of biological process	136/ 410	8474/ 33331	0.016049091338211	0.0004805823265219	0.058009803267248	gene-ABCA12;gene-ABCB11;gene-ABCB11-2;gene-ACE2;gene-ADAM12;gene-ADAMTS9;gene-AGPAT1-4;gene-AGR2;gene-ALPK1;gene-AQP11;gene-ARHGEF26-2;gene-BIRC3;gene-BST2;gene-BTN3A2;gene-BTN3A3;gene-C1R;gene-C1R-2;gene-C1S;gene-C4BPB;gene-C5AR1;gene-CASP1;gene-CCL26;gene-CCL28;gene-CDH5;gene-CFB-2;gene-CFB-3;gene-CFB-5;gene-CFB-7;gene-COL16A1;gene-CSF3;gene-CYP1A1;gene-DACT1;gene-DEFB1-2;gene-DIO3;gene-DNAI3;g…	ABCA12;ABCB11;ABCB11-2;ACE2;ADAM12;ADAMTS9;AGPAT1;AGR2;ALPK1;AQP11;ARHGEF26;BIRC3;BST2;BTN3A2;BTN3A3;C1R;C1R-2;C1S;C4BPB;C5AR1;CASP1;CCL26;CCL28;CDH5;CFB;CFB;CFB;CFB;COL16A1;CSF3;CYP1A1;DACT1;DEFB1;DIO3;DNAI3;DNM3;DUSP19;EDN2;ELAPOR1;EPS8L3;ERBB4;FEZ1;FGD2;FGD3;FGF19;GALR2;GBA;GLP2R;GNG12-AS1;HLA-B;HLA-F;HMGB2P1;HSF4;HYAL1;IDO1;IFITM1;IGF2BP1;IL23A;ITGAM;KDM6B;KPNA7;LAMA2;LAMP3;LCN2;LCP1;LGALS9;L…
5	GO:0140448	BP	signaling receptor ligand precursor processing	5/ 410	53/ 33331	0.094339622641509	0.0004855197090806	0.058133154199354	gene-ACE2;gene-CASP1;gene-CGB7;gene-LHB;gene-REN	ACE2;CASP1;CGB7;LHB;REN
8	GO:0044703	BP	multi-organism reproductive process	8/ 410	147/ 33331	0.054421768707483	0.000493725586057	0.058642750209516	gene-COL16A1;gene-ENDOU;gene-IDO1;gene-LGALS9;gene-PLA2G4C;gene-PSG3;gene-SEMG1;gene-STS	COL16A1;ENDOU;IDO1;LGALS9;PLA2G4C;PSG3;SEMG1;STS
2	GO:0036156	CC	inner dynein arm	2/ 410	4/ 33331	0.5	0.0008909650373246	0.05871152366646	gene-DNAH1;gene-DNAI3	DNAH1;DNAI3
2	GO:0046691	CC	intracellular canaliculus	2/ 410	4/ 33331	0.5	0.0008909650373246	0.05871152366646	gene-ABCB11;gene-ABCB11-2	ABCB11;ABCB11-2
8	GO:0050829	BP	defense response to Gram-negative bacterium	8/ 410	148/ 33331	0.054054054054054	0.0005164408457229	0.060853946321026	gene-DEFB1-2;gene-DEFB4A;gene-DEFB4A-2;gene-DEFB4B-3;gene-DMBT1;gene-HMGB2P1;gene-IL23A;gene-SELP	DEFB1;DEFB4A;DEFB4A-2;DEFB4B;DMBT1;HMGB2P1;IL23A;SELP
28	GO:0007155	BP	cell adhesion	28/ 410	1139/ 33331	0.024582967515364	0.0005322148746451	0.062218852313828	gene-ADAM12;gene-ADAMTS9;gene-CD22;gene-CDH5;gene-CEL;gene-COL16A1;gene-FEZ1;gene-ITGAM;gene-LAMA2;gene-LOC105378180;gene-LOC124900576;gene-LY6D;gene-MUC4;gene-MUC4-2;gene-MUC4-4;gene-MUC4-6;gene-MUC4-7;gene-MYPN;gene-NLGN4X;gene-PCDHGA11;gene-RELN;gene-S100A9;gene-SELP;gene-SIRPG;gene-SLAMF7;gene-SPP1;gene-TJP3;gene-VSTM2L	ADAM12;ADAMTS9;CD22;CDH5;CEL;COL16A1;FEZ1;ITGAM;LAMA2;LOC105378180;LOC124900576;LY6D;MUC4;MUC4-2;MUC4-4;MUC4-6;MUC4-7;MYPN;NLGN4X;PCDHGA11;RELN;S100A9;SELP;SIRPG;SLAMF7;SPP1;TJP3;VSTM2L
14	GO:0016324	CC	apical plasma membrane	14/ 410	437/ 33331	0.032036613272311	0.0011561136504224	0.067363517035532	gene-ABCB11;gene-ABCB11-2;gene-ABCC11;gene-ACE2;gene-BST2;gene-CLCA4;gene-LOC124900576;gene-MUC20-5;gene-PLB1;gene-PTPRH;gene-SLC1A1;gene-SLC44A4-2;gene-SLC44A4-5;gene-SLC44A4-7	ABCB11;ABCB11-2;ABCC11;ACE2;BST2;CLCA4;LOC124900576;MUC20-5;PLB1;PTPRH;SLC1A1;SLC44A4;SLC44A4;SLC44A4
53	GO:0098772	MF	molecular function regulator	53/ 410	2664/ 33331	0.019894894894895	0.0006306208481453	0.067705747423608	gene-ADAP2-2;gene-ARHGEF26-2;gene-ARHGEF37;gene-ASAP3;gene-BIRC3;gene-BST2;gene-CASP1;gene-CCL26;gene-CCL28;gene-CGB7;gene-CSF3;gene-CST1;gene-CST2;gene-CST4;gene-CYTH4;gene-DEFB4A;gene-DEFB4A-2;gene-DEFB4B-3;gene-DUSP19;gene-EDN2;gene-ENDOU;gene-FGD2;gene-FGD3;gene-FGF19;gene-HMGB2P1;gene-IL23A;gene-IL36RN;gene-LHB;gene-LOC124903450-2;gene-LTB-2;gene-LYNX1;gene-LYPD2;gene-MACC1;gene-NDP;gene-PCS…	ADAP2;ARHGEF26;ARHGEF37;ASAP3;BIRC3;BST2;CASP1;CCL26;CCL28;CGB7;CSF3;CST1;CST2;CST4;CYTH4;DEFB4A;DEFB4A-2;DEFB4B;DUSP19;EDN2;ENDOU;FGD2;FGD3;FGF19;HMGB2P1;IL23A;IL36RN;LHB;LOC124903450;LTB;LYNX1;LYPD2;MACC1;NDP;PCSK9;PI16;PIR-FIGF;PITRM1-AS1;PPP4R4;PRSS22;RASA4B;RASGRP3;RGS20;RRAD;SEMA6C;SERPIND1;SERPING1;SLIT1;SPP1;TBC1D8B;TFF1;TMPRSS3;TNFSF14
20	GO:0002831	BP	regulation of response to biotic stimulus	20/ 410	696/ 33331	0.028735632183908	0.0006189063527329	0.071546378372347	gene-BIRC3;gene-HLA-B-5;gene-HLA-F-7;gene-HMGB2P1;gene-IL23A;gene-LGALS9;gene-MICB-4;gene-MUC2;gene-MUC2-2;gene-MUC20-5;gene-MUC4;gene-MUC4-2;gene-MUC4-4;gene-MUC4-6;gene-MUC4-7;gene-MUC5AC;gene-MUC5AC-2;gene-MUC5B;gene-SERPING1;gene-SYT11	BIRC3;HLA-B;HLA-F;HMGB2P1;IL23A;LGALS9;MICB;MUC2;MUC2-2;MUC20-5;MUC4;MUC4-2;MUC4-4;MUC4-6;MUC4-7;MUC5AC;MUC5AC-2;MUC5B;SERPING1;SYT11
11	GO:0044242	BP	cellular lipid catabolic process	11/ 410	273/ 33331	0.04029304029304	0.0006216395776946	0.071546378372347	gene-ACAD10;gene-AKR1B10;gene-CEL;gene-CHKB-CPT1B;gene-CYP26A1;gene-GBA-2;gene-LPIN1;gene-PLA2G4C;gene-PLA2G6;gene-PNPLA3;gene-PNPLA7	ACAD10;AKR1B10;CEL;CHKB-CPT1B;CYP26A1;GBA;LPIN1;PLA2G4C;PLA2G6;PNPLA3;PNPLA7
11	GO:0046906	MF	tetrapyrrole binding	11/ 410	277/ 33331	0.03971119133574	0.0007006478843412	0.072714429680537	gene-CYP1A1;gene-CYP26A1;gene-CYP2B6;gene-CYP2B7P;gene-CYP3A5;gene-CYP4F29P;gene-CYP4F3;gene-IDO1;gene-MB;gene-MMAB;gene-STEAP4	CYP1A1;CYP26A1;CYP2B6;CYP2B7P;CYP3A5;CYP4F29P;CYP4F3;IDO1;MB;MMAB;STEAP4
109	GO:0046872	MF	metal ion binding	109/ 410	6560/ 33331	0.016615853658537	0.0007080575286419	0.072714429680537	gene-ACE2;gene-ADAM12;gene-ADAM28;gene-ADAMTS9;gene-ADAP2-2;gene-ADSS1;gene-APOBEC3B;gene-ASAP3;gene-BIRC3;gene-C1R;gene-C1R-2;gene-C1S;gene-CA5BP1;gene-CABYR;gene-CAPN8;gene-CCAT1;gene-CDH5;gene-CLCA4;gene-CMAHP;gene-CP;gene-CSRP2;gene-CYP1A1;gene-CYP26A1;gene-CYP2B6;gene-CYP2B7P;gene-CYP3A5;gene-CYP4F29P;gene-CYP4F3;gene-DOC2A;gene-EGFL8;gene-ENDOU;gene-ENPP5;gene-ERN2;gene-F5;gene-FBXW10B;gene…	ACE2;ADAM12;ADAM28;ADAMTS9;ADAP2;ADSS1;APOBEC3B;ASAP3;BIRC3;C1R;C1R-2;C1S;CA5BP1;CABYR;CAPN8;CCAT1;CDH5;CLCA4;CMAHP;CP;CSRP2;CYP1A1;CYP26A1;CYP2B6;CYP2B7P;CYP3A5;CYP4F29P;CYP4F3;DOC2A;EGFL8;ENDOU;ENPP5;ERN2;F5;FBXW10B;FDFT1;FER1L4;FER1L6;FGD2;FGD3;IDI1;IDI2-AS1;IDO1;ITGAM;KDM6B;LCN2;LCP1;LINC02257;LOC105372338;LOC105378180;LOC107985009;LOC107987157;LOC107987157-2;LOC107987157-3;LOC124902313;LOC12…
2	GO:0005593	CC	FACIT collagen trimer	2/ 410	5/ 33331	0.4	0.0014728474361965	0.081492331479857	gene-COL16A1;gene-COL9A2	COL16A1;COL9A2
24	GO:0019221	BP	cytokine-mediated signaling pathway	24/ 410	932/ 33331	0.025751072961373	0.0007200942108464	0.081612509530053	gene-BIRC3;gene-BST2;gene-CASP1;gene-CCL26;gene-CSF3;gene-EDN2;gene-GBP2;gene-HLA-B-5;gene-HLA-F-7;gene-IFI27;gene-IFI27-2;gene-IFI6;gene-IFITM1;gene-IL23A;gene-IL36RN;gene-ITGAM;gene-LCN2;gene-LCP1;gene-LOC101928032-2;gene-LTB-2;gene-SAA2;gene-SLC1A1;gene-STAT4;gene-TNFSF14	BIRC3;BST2;CASP1;CCL26;CSF3;EDN2;GBP2;HLA-B;HLA-F;IFI27;IFI27-2;IFI6;IFITM1;IL23A;IL36RN;ITGAM;LCN2;LCP1;LOC101928032;LTB;SAA2;SLC1A1;STAT4;TNFSF14
64	GO:0032879	BP	regulation of localization	64/ 410	3424/ 33331	0.018691588785047	0.0007393892348855	0.083164484623833	gene-ABCA12;gene-ABCB11;gene-ABCB11-2;gene-ACE2;gene-ADAMTS9;gene-AGR2;gene-BST2;gene-C5AR1;gene-CCL26;gene-CCL28;gene-CD22;gene-CDH5;gene-CNIH2;gene-CPLX1;gene-DEFB1-2;gene-DNAI3;gene-DNM3;gene-DOC2A;gene-EDN2;gene-ERBB4;gene-FEZ1;gene-FGF19;gene-GALR2;gene-GNG12-AS1;gene-HLA-F-7;gene-HYAL1;gene-IFI27;gene-IFI27-2;gene-IFITM1;gene-IL23A;gene-INSIG1;gene-ITGAM;gene-KCNC3;gene-LAMA2;gene-LCP1;gene…	ABCA12;ABCB11;ABCB11-2;ACE2;ADAMTS9;AGR2;BST2;C5AR1;CCL26;CCL28;CD22;CDH5;CNIH2;CPLX1;DEFB1;DNAI3;DNM3;DOC2A;EDN2;ERBB4;FEZ1;FGF19;GALR2;GNG12-AS1;HLA-F;HYAL1;IFI27;IFI27-2;IFITM1;IL23A;INSIG1;ITGAM;KCNC3;LAMA2;LCP1;LGALS9;NDRG4;NGFR;PCSK9;PIR-FIGF;PLA2G6;PLXNA4;RELN;REN;RRAD;SAA2;SCAMP5;SCIN;SELP;SEMA6C;SEMG1;SIRPB1;SIRPG;SLC1A1;SLC43A2;SPP1;SYT11;SYT12;TNFSF14;TP53INP2;TPCN1;TRIM9;TRIML2;TRPC6
9	GO:0120254	BP	olefinic compound metabolic process	9/ 410	196/ 33331	0.045918367346939	0.0007667859065752	0.085597521465588	gene-CYP1A1;gene-CYP2B6;gene-CYP2B7P;gene-CYP3A5;gene-CYP4F3;gene-LHB;gene-PLA2G4C;gene-RDH13-2;gene-RDH13-8	CYP1A1;CYP2B6;CYP2B7P;CYP3A5;CYP4F3;LHB;PLA2G4C;RDH13;RDH13
24	GO:0008289	MF	lipid binding	24/ 410	949/ 33331	0.025289778714436	0.000874075038636	0.085896302782071	gene-ACBD7;gene-ADAP2-2;gene-BPIFA2;gene-CYP26A1;gene-CYTH4;gene-DMBT1;gene-DOC2A;gene-FGD2;gene-GSDMB;gene-HSD11B1;gene-INSIG1;gene-LOC102725051;gene-PLA2G4C;gene-PNPLA3;gene-RASA4B;gene-RASGRP3;gene-S100A9;gene-SCIN;gene-SELP;gene-STRA6;gene-SYT11;gene-SYT12;gene-SYTL2;gene-TPCN1	ACBD7;ADAP2;BPIFA2;CYP26A1;CYTH4;DMBT1;DOC2A;FGD2;GSDMB;HSD11B1;INSIG1;LOC102725051;PLA2G4C;PNPLA3;RASA4B;RASGRP3;S100A9;SCIN;SELP;STRA6;SYT11;SYT12;SYTL2;TPCN1
2	GO:0062184	MF	testosterone 16-beta-hydroxylase activity	2/ 410	4/ 33331	0.5	0.0008909650373246	0.085896302782071	gene-CYP2B6;gene-CYP2B7P	CYP2B6;CYP2B7P
2	GO:0019784	MF	NEDD8-specific protease activity	2/ 410	4/ 33331	0.5	0.0008909650373246	0.085896302782071	gene-OTUB2;gene-OTUB2-2	OTUB2;OTUB2-2
4	GO:0010842	BP	retina layer formation	4/ 410	34/ 33331	0.11764705882353	0.0007813974324477	0.086577669250384	gene-MYPN;gene-RDH13-2;gene-RDH13-8;gene-SLC1A1	MYPN;RDH13;RDH13;SLC1A1
3	GO:0042043	MF	neurexin family protein binding	3/ 410	16/ 33331	0.1875	0.0009185191237373	0.0867816868107	gene-CEL;gene-NLGN4X;gene-SYTL2	CEL;NLGN4X;SYTL2
8	GO:0015850	BP	organic hydroxy compound transport	8/ 410	161/ 33331	0.049689440993789	0.0008967518098837	0.098622771269216	gene-ABCB11;gene-ABCB11-2;gene-ABCC11;gene-AQP11;gene-AQP7P1;gene-CEL;gene-SLC6A2;gene-STRA6	ABCB11;ABCB11-2;ABCC11;AQP11;AQP7P1;CEL;SLC6A2;STRA6
3	GO:0045117	BP	azole transmembrane transport	3/ 410	16/ 33331	0.1875	0.0009185191237373	0.099541995840348	gene-SLC44A4-2;gene-SLC44A4-5;gene-SLC44A4-7	SLC44A4;SLC44A4;SLC44A4
3	GO:1904251	BP	regulation of bile acid metabolic process	3/ 410	16/ 33331	0.1875	0.0009185191237373	0.099541995840348	gene-ABCB11;gene-ABCB11-2;gene-FGF19	ABCB11;ABCB11-2;FGF19
5	GO:0042178	BP	xenobiotic catabolic process	5/ 410	61/ 33331	0.081967213114754	0.0009289251714282	0.0999402320304	gene-CYP1A1;gene-CYP2B6;gene-CYP2B7P;gene-CYP3A5;gene-FMO4	CYP1A1;CYP2B6;CYP2B7P;CYP3A5;FMO4
13	GO:0045089	BP	positive regulation of innate immune response	13/ 410	380/ 33331	0.034210526315789	0.0009540350234662	0.10190329491657	gene-HLA-F-7;gene-HMGB2P1;gene-MUC2;gene-MUC2-2;gene-MUC20-5;gene-MUC4;gene-MUC4-2;gene-MUC4-4;gene-MUC4-6;gene-MUC4-7;gene-MUC5AC;gene-MUC5AC-2;gene-MUC5B	HLA-F;HMGB2P1;MUC2;MUC2-2;MUC20-5;MUC4;MUC4-2;MUC4-4;MUC4-6;MUC4-7;MUC5AC;MUC5AC-2;MUC5B
16	GO:0042742	BP	defense response to bacterium	16/ 410	529/ 33331	0.030245746691871	0.0009697694012177	0.10284404499914	gene-BPIFA2;gene-C5AR1;gene-DEFB1-2;gene-DEFB4A;gene-DEFB4A-2;gene-DEFB4B-3;gene-DMBT1;gene-GBP2;gene-GSDMB;gene-HMGB2P1;gene-IL23A;gene-LCN2;gene-PLA2G6;gene-S100A9;gene-SELP;gene-SEMG1	BPIFA2;C5AR1;DEFB1;DEFB4A;DEFB4A-2;DEFB4B;DMBT1;GBP2;GSDMB;HMGB2P1;IL23A;LCN2;PLA2G6;S100A9;SELP;SEMG1
16	GO:0031349	BP	positive regulation of defense response	16/ 410	530/ 33331	0.030188679245283	0.0009889828135079	0.10413778604363	gene-HLA-F-7;gene-HMGB2P1;gene-IDO1;gene-IL23A;gene-MUC2;gene-MUC2-2;gene-MUC20-5;gene-MUC4;gene-MUC4-2;gene-MUC4-4;gene-MUC4-6;gene-MUC4-7;gene-MUC5AC;gene-MUC5AC-2;gene-MUC5B;gene-S100A9	HLA-F;HMGB2P1;IDO1;IL23A;MUC2;MUC2-2;MUC20-5;MUC4;MUC4-2;MUC4-4;MUC4-6;MUC4-7;MUC5AC;MUC5AC-2;MUC5B;S100A9
15	GO:0046486	BP	glycerolipid metabolic process	15/ 410	480/ 33331	0.03125	0.0010017907664296	0.10439107497543	gene-AGPAT1-4;gene-EFR3B;gene-GALR2;gene-INSIG1;gene-LPIN1;gene-PCSK9;gene-PLA2G4C;gene-PLA2G6;gene-PLAAT4;gene-PLB1;gene-PNPLA3;gene-PNPLA7;gene-SLC44A4-2;gene-SLC44A4-5;gene-SLC44A4-7	AGPAT1;EFR3B;GALR2;INSIG1;LPIN1;PCSK9;PLA2G4C;PLA2G6;PLAAT4;PLB1;PNPLA3;PNPLA7;SLC44A4;SLC44A4;SLC44A4
8	GO:0001523	BP	retinoid metabolic process	8/ 410	164/ 33331	0.048780487804878	0.0010103632575638	0.10439107497543	gene-AKR1B10;gene-CYP1A1;gene-CYP26A1;gene-CYP3A5;gene-PLB1;gene-RDH13-2;gene-RDH13-8;gene-STRA6	AKR1B10;CYP1A1;CYP26A1;CYP3A5;PLB1;RDH13;RDH13;STRA6
244	GO:0065007	BP	biological regulation	244/ 410	17128/ 33331	0.014245679588977	0.0010124816324147	0.10439107497543	gene-AASS;gene-ABCA12;gene-ABCB11;gene-ABCB11-2;gene-ACE2;gene-ADAM12;gene-ADAMTS9;gene-ADAP2-2;gene-ADGRG7;gene-AGPAT1-4;gene-AGR2;gene-ALPK1;gene-ANKRD2;gene-APCDD1L;gene-APOBEC3B;gene-AQP11;gene-ARHGEF26-2;gene-ASAP3;gene-ASB2;gene-ASB2-2;gene-ATP6AP1L;gene-BCL2A1;gene-BIRC3;gene-BST2;gene-BTN3A2;gene-BTN3A3;gene-C1R;gene-C1R-2;gene-C1S;gene-C4BPB;gene-C5AR1;gene-CAPN5;gene-CASP1;gene-CCL26;ge…	AASS;ABCA12;ABCB11;ABCB11-2;ACE2;ADAM12;ADAMTS9;ADAP2;ADGRG7;AGPAT1;AGR2;ALPK1;ANKRD2;APCDD1L;APOBEC3B;AQP11;ARHGEF26;ASAP3;ASB2;ASB2-2;ATP6AP1L;BCL2A1;BIRC3;BST2;BTN3A2;BTN3A3;C1R;C1R-2;C1S;C4BPB;C5AR1;CAPN5;CASP1;CCL26;CCL28;CD22;CDH5;CEL;CFB;CFB;CFB;CFB;CGB7;CMAHP;CNGB1;CNIH2;COL16A1;COL4A1;CP;CPLX1;CSF3;CST4;CYP1A1;CYP26A1;CYP3A5;CYTH4;DACT1;DEFB1;DEFB4A;DEFB4A-2;DEFB4B;DHCR7;DHRS2;DIO3;DNAI3…
109	GO:0043169	MF	cation binding	109/ 410	6680/ 33331	0.016317365269461	0.0012217740072587	0.11000536886969	gene-ACE2;gene-ADAM12;gene-ADAM28;gene-ADAMTS9;gene-ADAP2-2;gene-ADSS1;gene-APOBEC3B;gene-ASAP3;gene-BIRC3;gene-C1R;gene-C1R-2;gene-C1S;gene-CA5BP1;gene-CABYR;gene-CAPN8;gene-CCAT1;gene-CDH5;gene-CLCA4;gene-CMAHP;gene-CP;gene-CSRP2;gene-CYP1A1;gene-CYP26A1;gene-CYP2B6;gene-CYP2B7P;gene-CYP3A5;gene-CYP4F29P;gene-CYP4F3;gene-DOC2A;gene-EGFL8;gene-ENDOU;gene-ENPP5;gene-ERN2;gene-F5;gene-FBXW10B;gene…	ACE2;ADAM12;ADAM28;ADAMTS9;ADAP2;ADSS1;APOBEC3B;ASAP3;BIRC3;C1R;C1R-2;C1S;CA5BP1;CABYR;CAPN8;CCAT1;CDH5;CLCA4;CMAHP;CP;CSRP2;CYP1A1;CYP26A1;CYP2B6;CYP2B7P;CYP3A5;CYP4F29P;CYP4F3;DOC2A;EGFL8;ENDOU;ENPP5;ERN2;F5;FBXW10B;FDFT1;FER1L4;FER1L6;FGD2;FGD3;IDI1;IDI2-AS1;IDO1;ITGAM;KDM6B;LCN2;LCP1;LINC02257;LOC105372338;LOC105378180;LOC107985009;LOC107987157;LOC107987157-2;LOC107987157-3;LOC124902313;LOC12…
3	GO:0004668	MF	protein-arginine deiminase activity	3/ 410	18/ 33331	0.16666666666667	0.0013142058799485	0.11000536886969	gene-PADI1;gene-PADI3;gene-PADI3-2	PADI1;PADI3;PADI3-2
3	GO:1901474	MF	azole transmembrane transporter activity	3/ 410	18/ 33331	0.16666666666667	0.0013142058799485	0.11000536886969	gene-SLC44A4-2;gene-SLC44A4-5;gene-SLC44A4-7	SLC44A4;SLC44A4;SLC44A4
3	GO:0015651	MF	quaternary ammonium group transmembrane transporter activity	3/ 410	18/ 33331	0.16666666666667	0.0013142058799485	0.11000536886969	gene-SLC44A4-2;gene-SLC44A4-5;gene-SLC44A4-7	SLC44A4;SLC44A4;SLC44A4
4	GO:0090482	MF	vitamin transmembrane transporter activity	4/ 410	39/ 33331	0.1025641025641	0.0013204635889572	0.11000536886969	gene-SLC44A4-2;gene-SLC44A4-5;gene-SLC44A4-7;gene-STRA6	SLC44A4;SLC44A4;SLC44A4;STRA6
5	GO:0001786	MF	phosphatidylserine binding	5/ 410	66/ 33331	0.075757575757576	0.001327329810663	0.11000536886969	gene-GSDMB;gene-SCIN;gene-SYT11;gene-SYT12;gene-SYTL2	GSDMB;SCIN;SYT11;SYT12;SYTL2
32	GO:0098590	CC	plasma membrane region	32/ 410	1463/ 33331	0.021872863978127	0.0021302329131155	0.11019910618407	gene-ABCB11;gene-ABCB11-2;gene-ABCC11;gene-ACE2;gene-BST2;gene-C5AR1;gene-CLCA4;gene-CNGB1;gene-CNIH2;gene-DNM3;gene-EPS8L3;gene-ERBB4;gene-FGD2;gene-GABRP;gene-GNG12-AS1;gene-ITGAM;gene-KCNC3;gene-LCP1;gene-LOC124900576;gene-MUC20-5;gene-NDRG4;gene-NLGN4X;gene-PLB1;gene-PTPRH;gene-SLC1A1;gene-SLC44A4-2;gene-SLC44A4-5;gene-SLC44A4-7;gene-SLC6A2;gene-SORCS2;gene-SYT11;gene-TRPC4	ABCB11;ABCB11-2;ABCC11;ACE2;BST2;C5AR1;CLCA4;CNGB1;CNIH2;DNM3;EPS8L3;ERBB4;FGD2;GABRP;GNG12-AS1;ITGAM;KCNC3;LCP1;LOC124900576;MUC20-5;NDRG4;NLGN4X;PLB1;PTPRH;SLC1A1;SLC44A4;SLC44A4;SLC44A4;SLC6A2;SORCS2;SYT11;TRPC4
42	GO:0005887	CC	integral component of plasma membrane	42/ 410	2119/ 33331	0.019820670127419	0.0021701764871224	0.11019910618407	gene-ABCC11;gene-ADGRG7;gene-AQP7P1;gene-C5AR1;gene-CD22;gene-CEL;gene-CLCA4;gene-CNIH2;gene-ELAPOR1;gene-ERBB4;gene-GABRP;gene-GALR2;gene-HLA-B-5;gene-LOC105373490;gene-MARCO;gene-MUC4;gene-MUC4-2;gene-MUC4-4;gene-MUC4-6;gene-MUC4-7;gene-NGFR;gene-NLGN4X;gene-PCDHGA11;gene-PLXNA4;gene-PRRG2;gene-PTPRH;gene-RASGRP3;gene-SCNN1D;gene-SELP;gene-SEMA6C;gene-SIRPB1;gene-SLC1A1;gene-SLC6A2;gene-SORCS2;…	ABCC11;ADGRG7;AQP7P1;C5AR1;CD22;CEL;CLCA4;CNIH2;ELAPOR1;ERBB4;GABRP;GALR2;HLA-B;LOC105373490;MARCO;MUC4;MUC4-2;MUC4-4;MUC4-6;MUC4-7;NGFR;NLGN4X;PCDHGA11;PLXNA4;PRRG2;PTPRH;RASGRP3;SCNN1D;SELP;SEMA6C;SIRPB1;SLC1A1;SLC6A2;SORCS2;ST3GAL5;STRA6;SYT11;TMC5;TRPC4;TRPC6;TSPAN18;TSPAN2
2	GO:0046581	CC	intercellular canaliculus	2/ 410	6/ 33331	0.33333333333333	0.0021912956750365	0.11019910618407	gene-ABCB11;gene-ABCB11-2	ABCB11;ABCB11-2
28	GO:0032940	BP	secretion by cell	28/ 410	1185/ 33331	0.023628691983122	0.0010790743936093	0.11048977601323	gene-ABCA12;gene-ALDOC;gene-BST2;gene-C5AR1;gene-CEACAM3;gene-CPLX1;gene-CRISPLD2;gene-DOC2A;gene-F5;gene-GNG12-AS1;gene-HLA-B-5;gene-ITGAM;gene-LCN2;gene-LRG1;gene-PIR-FIGF;gene-S100A9;gene-SCAMP5;gene-SCIN;gene-SELP;gene-SERPING1;gene-SIRPB1;gene-SLC44A4-2;gene-SLC44A4-5;gene-SLC44A4-7;gene-SYT11;gene-SYT12;gene-SYTL2;gene-TRIM9	ABCA12;ALDOC;BST2;C5AR1;CEACAM3;CPLX1;CRISPLD2;DOC2A;F5;GNG12-AS1;HLA-B;ITGAM;LCN2;LRG1;PIR-FIGF;S100A9;SCAMP5;SCIN;SELP;SERPING1;SIRPB1;SLC44A4;SLC44A4;SLC44A4;SYT11;SYT12;SYTL2;TRIM9
6	GO:0038024	MF	cargo receptor activity	6/ 410	98/ 33331	0.061224489795918	0.0013574184143053	0.1105593894686	gene-DMBT1;gene-ENDOU;gene-ITGAM;gene-LOXL4;gene-MARCO;gene-TMPRSS3	DMBT1;ENDOU;ITGAM;LOXL4;MARCO;TMPRSS3
154	GO:0005515	MF	protein binding	154/ 410	10066/ 33331	0.015299026425591	0.0013811825600965	0.11058824430332	gene-AASS;gene-ABCA12;gene-ACE2;gene-ADAM12;gene-ADSS1;gene-AGR2;gene-ALDOC;gene-ANKRD2;gene-APCDD1L;gene-AQP11;gene-BCL2A1;gene-BST2;gene-BTN3A2;gene-BTN3A3;gene-C1R;gene-C1R-2;gene-C1S;gene-C5AR1;gene-CABYR;gene-CASP1;gene-CCL26;gene-CCL28;gene-CD22;gene-CDH5;gene-CEL;gene-CFB-2;gene-CFB-3;gene-CFB-5;gene-CFB-7;gene-CGB7;gene-COL16A1;gene-COL4A1;gene-CORO6;gene-CP;gene-CPLX1;gene-CSF3;gene-CSRP…	AASS;ABCA12;ACE2;ADAM12;ADSS1;AGR2;ALDOC;ANKRD2;APCDD1L;AQP11;BCL2A1;BST2;BTN3A2;BTN3A3;C1R;C1R-2;C1S;C5AR1;CABYR;CASP1;CCL26;CCL28;CD22;CDH5;CEL;CFB;CFB;CFB;CFB;CGB7;COL16A1;COL4A1;CORO6;CP;CPLX1;CSF3;CSRP2;CYP1A1;DACT1;DEFB1;DEFB4A;DEFB4A-2;DEFB4B;DMBT1;DNAH1;DNAH17;DNAI3;DNM3;DUSP19;EDN2;EGFL8;ENDOU;EPS8L3;ERBB4;ERN2;FEZ1;FGD2;FGD3;FGF19;GAS7;GBA;GBP2;GNG12-AS1;HLA-B;HLA-F;HMGB2P1;HMGCS1;HSD11…
30	GO:0031347	BP	regulation of defense response	30/ 410	1296/ 33331	0.023148148148148	0.0010980709639616	0.11095804039072	gene-ACE2;gene-BIRC3;gene-CASP1;gene-CDH5;gene-GBA-2;gene-GGT1;gene-GLP2R;gene-HLA-B-5;gene-HLA-F-7;gene-HMGB2P1;gene-IDO1;gene-IL23A;gene-LGALS9;gene-LHB;gene-MICB-4;gene-MUC2;gene-MUC2-2;gene-MUC20-5;gene-MUC4;gene-MUC4-2;gene-MUC4-4;gene-MUC4-6;gene-MUC4-7;gene-MUC5AC;gene-MUC5AC-2;gene-MUC5B;gene-S100A9;gene-SAA2;gene-SERPING1;gene-SYT11	ACE2;BIRC3;CASP1;CDH5;GBA;GGT1;GLP2R;HLA-B;HLA-F;HMGB2P1;IDO1;IL23A;LGALS9;LHB;MICB;MUC2;MUC2-2;MUC20-5;MUC4;MUC4-2;MUC4-4;MUC4-6;MUC4-7;MUC5AC;MUC5AC-2;MUC5B;S100A9;SAA2;SERPING1;SYT11
53	GO:0002682	BP	regulation of immune system process	53/ 410	2753/ 33331	0.019251725390483	0.001098594459314	0.11095804039072	gene-ALPK1;gene-BIRC3;gene-BST2;gene-BTN3A2;gene-BTN3A3;gene-C1R;gene-C1R-2;gene-C1S;gene-C4BPB;gene-C5AR1;gene-CCL28;gene-CD22;gene-CFB-2;gene-CFB-3;gene-CFB-5;gene-CFB-7;gene-CSF3;gene-EDN2;gene-GGT1;gene-GLP2R;gene-HLA-B-5;gene-HLA-F-7;gene-HMGB2P1;gene-IDO1;gene-IFITM1;gene-IL23A;gene-ITGAM;gene-LGALS9;gene-LHB;gene-MICB-4;gene-MUC2;gene-MUC2-2;gene-MUC20-5;gene-MUC4;gene-MUC4-2;gene-MUC4-4;g…	ALPK1;BIRC3;BST2;BTN3A2;BTN3A3;C1R;C1R-2;C1S;C4BPB;C5AR1;CCL28;CD22;CFB;CFB;CFB;CFB;CSF3;EDN2;GGT1;GLP2R;HLA-B;HLA-F;HMGB2P1;IDO1;IFITM1;IL23A;ITGAM;LGALS9;LHB;MICB;MUC2;MUC2-2;MUC20-5;MUC4;MUC4-2;MUC4-4;MUC4-6;MUC4-7;MUC5AC;MUC5AC-2;MUC5B;PIR-FIGF;PLA2G6;RASSF2;S100A9;SCIN;SELP;SERPING1;SIRPB1;SIRPG;SLAMF7;SYT11;TNFSF14
5	GO:0042056	MF	chemoattractant activity	5/ 410	67/ 33331	0.074626865671642	0.0014201000712132	0.11180921227352	gene-DEFB4A;gene-DEFB4A-2;gene-DEFB4B-3;gene-HMGB2P1;gene-PIR-FIGF	DEFB4A;DEFB4A-2;DEFB4B;HMGB2P1;PIR-FIGF
6	GO:0007565	BP	female pregnancy	6/ 410	95/ 33331	0.063157894736842	0.0011557458325509	0.11594161064786	gene-COL16A1;gene-ENDOU;gene-IDO1;gene-LGALS9;gene-PSG3;gene-STS	COL16A1;ENDOU;IDO1;LGALS9;PSG3;STS
97	GO:0048583	BP	regulation of response to stimulus	97/ 410	5786/ 33331	0.016764604217076	0.0012559013098801	0.12507464764781	gene-ACE2;gene-AGR2;gene-ALPK1;gene-APCDD1L;gene-AQP11;gene-ARHGEF26-2;gene-BIRC3;gene-BST2;gene-BTN3A2;gene-BTN3A3;gene-C1R;gene-C1R-2;gene-C1S;gene-C4BPB;gene-C5AR1;gene-CASP1;gene-CCL26;gene-CD22;gene-CDH5;gene-CFB-2;gene-CFB-3;gene-CFB-5;gene-CFB-7;gene-CMAHP;gene-CNGB1;gene-CNIH2;gene-CSF3;gene-CYP26A1;gene-CYTH4;gene-DACT1;gene-DUSP19;gene-EDN2;gene-EPS8L3;gene-ERBB4;gene-FGD2;gene-FGD3;gen…	ACE2;AGR2;ALPK1;APCDD1L;AQP11;ARHGEF26;BIRC3;BST2;BTN3A2;BTN3A3;C1R;C1R-2;C1S;C4BPB;C5AR1;CASP1;CCL26;CD22;CDH5;CFB;CFB;CFB;CFB;CMAHP;CNGB1;CNIH2;CSF3;CYP26A1;CYTH4;DACT1;DUSP19;EDN2;EPS8L3;ERBB4;FGD2;FGD3;FGF19;GBA;GGT1;GLP2R;GNG12-AS1;HLA-B;HLA-F;HMGB2P1;IDO1;IFI6;IFITM1;IL23A;IL36RN;INSIG1;ITGAM;LGALS9;LHB;LOC105373490;LRG1;LYNX1;MARCO;MICB;MINAR1;MUC2;MUC2-2;MUC20-5;MUC4;MUC4-2;MUC4-4;MUC4-6;…
8	GO:0016101	BP	diterpenoid metabolic process	8/ 410	170/ 33331	0.047058823529412	0.0012720597962429	0.12507464764781	gene-AKR1B10;gene-CYP1A1;gene-CYP26A1;gene-CYP3A5;gene-PLB1;gene-RDH13-2;gene-RDH13-8;gene-STRA6	AKR1B10;CYP1A1;CYP26A1;CYP3A5;PLB1;RDH13;RDH13;STRA6
8	GO:0023061	BP	signal release	8/ 410	170/ 33331	0.047058823529412	0.0012720597962429	0.12507464764781	gene-CPLX1;gene-DOC2A;gene-GNG12-AS1;gene-SLC44A4-2;gene-SLC44A4-5;gene-SLC44A4-7;gene-SYT12;gene-TRIM9	CPLX1;DOC2A;GNG12-AS1;SLC44A4;SLC44A4;SLC44A4;SYT12;TRIM9
10	GO:0020037	MF	heme binding	10/ 410	262/ 33331	0.038167938931298	0.0016243407105641	0.12579320519189	gene-CYP1A1;gene-CYP26A1;gene-CYP2B6;gene-CYP2B7P;gene-CYP3A5;gene-CYP4F29P;gene-CYP4F3;gene-IDO1;gene-MB;gene-STEAP4	CYP1A1;CYP26A1;CYP2B6;CYP2B7P;CYP3A5;CYP4F29P;CYP4F3;IDO1;MB;STEAP4
3	GO:0018101	BP	protein citrullination	3/ 410	18/ 33331	0.16666666666667	0.0013142058799485	0.12670139415322	gene-PADI1;gene-PADI3;gene-PADI3-2	PADI1;PADI3;PADI3-2
3	GO:0042363	BP	fat-soluble vitamin catabolic process	3/ 410	18/ 33331	0.16666666666667	0.0013142058799485	0.12670139415322	gene-CEL;gene-CYP26A1;gene-CYP4F3	CEL;CYP26A1;CYP4F3
3	GO:0009642	BP	response to light intensity	3/ 410	18/ 33331	0.16666666666667	0.0013142058799485	0.12670139415322	gene-HMGCS1;gene-RDH13-2;gene-RDH13-8	HMGCS1;RDH13;RDH13
27	GO:0008233	MF	peptidase activity	27/ 410	1172/ 33331	0.023037542662116	0.0017641971884297	0.134420443841	gene-ACE2;gene-ADAM12;gene-ADAM28;gene-ADAMTS9;gene-C1R;gene-C1R-2;gene-C1S;gene-CAPN5;gene-CAPN8;gene-CASP1;gene-CFB-2;gene-CFB-3;gene-CFB-5;gene-CFB-7;gene-CLCA4;gene-ENDOU;gene-GGT1;gene-MMP13;gene-OTUB2;gene-OTUB2-2;gene-PCSK9;gene-PITRM1-AS1;gene-PLAT;gene-PRSS22;gene-RELN;gene-REN;gene-TMPRSS3	ACE2;ADAM12;ADAM28;ADAMTS9;C1R;C1R-2;C1S;CAPN5;CAPN8;CASP1;CFB;CFB;CFB;CFB;CLCA4;ENDOU;GGT1;MMP13;OTUB2;OTUB2-2;PCSK9;PITRM1-AS1;PLAT;PRSS22;RELN;REN;TMPRSS3
2	GO:1901315	BP	negative regulation of histone H2A K63-linked ubiquitination	2/ 410	5/ 33331	0.4	0.0014728474361965	0.13582214835534	gene-OTUB2;gene-OTUB2-2	OTUB2;OTUB2-2
2	GO:1901314	BP	regulation of histone H2A K63-linked ubiquitination	2/ 410	5/ 33331	0.4	0.0014728474361965	0.13582214835534	gene-OTUB2;gene-OTUB2-2	OTUB2;OTUB2-2
2	GO:0038155	BP	interleukin-23-mediated signaling pathway	2/ 410	5/ 33331	0.4	0.0014728474361965	0.13582214835534	gene-IL23A;gene-STAT4	IL23A;STAT4
2	GO:0033183	BP	negative regulation of histone ubiquitination	2/ 410	5/ 33331	0.4	0.0014728474361965	0.13582214835534	gene-OTUB2;gene-OTUB2-2	OTUB2;OTUB2-2
2	GO:0015722	BP	canalicular bile acid transport	2/ 410	5/ 33331	0.4	0.0014728474361965	0.13582214835534	gene-ABCB11;gene-ABCB11-2	ABCB11;ABCB11-2
10	GO:0005506	MF	iron ion binding	10/ 410	267/ 33331	0.037453183520599	0.0018660012610196	0.13992047550884	gene-CYP1A1;gene-CYP26A1;gene-CYP2B6;gene-CYP2B7P;gene-CYP3A5;gene-CYP4F29P;gene-CYP4F3;gene-LCN2;gene-MSMO1;gene-SCD	CYP1A1;CYP26A1;CYP2B6;CYP2B7P;CYP3A5;CYP4F29P;CYP4F3;LCN2;MSMO1;SCD
4	GO:0019825	MF	oxygen binding	4/ 410	43/ 33331	0.093023255813953	0.0019062193822147	0.14070281814973	gene-CYP1A1;gene-CYP26A1;gene-CYP3A5;gene-MB	CYP1A1;CYP26A1;CYP3A5;MB
3	GO:0072531	BP	pyrimidine-containing compound transmembrane transport	3/ 410	19/ 33331	0.15789473684211	0.0015464548188556	0.14086021285614	gene-SLC44A4-2;gene-SLC44A4-5;gene-SLC44A4-7	SLC44A4;SLC44A4;SLC44A4
5	GO:0016712	MF	oxidoreductase activity, acting on paired donors, with incorporation or reduction of molecular oxygen, reduced flavin or flavoprotein as one donor, and incorporation of one atom of oxygen	5/ 410	72/ 33331	0.069444444444444	0.0019571256510534	0.14223787039348	gene-CYP1A1;gene-CYP2B6;gene-CYP2B7P;gene-CYP3A5;gene-CYP4F3	CYP1A1;CYP2B6;CYP2B7P;CYP3A5;CYP4F3
105	GO:0007165	BP	signal transduction	105/ 410	6417/ 33331	0.016362786348761	0.0015760347435225	0.14267919412853	gene-ADAM12;gene-ADAP2-2;gene-ADGRG7;gene-ALPK1;gene-ARHGEF26-2;gene-ASB2;gene-ASB2-2;gene-BCL2A1;gene-BIRC3;gene-BST2;gene-BTN3A2;gene-BTN3A3;gene-C5AR1;gene-CAPN5;gene-CASP1;gene-CCL26;gene-CCL28;gene-CDH5;gene-CGB7;gene-CNGB1;gene-COL16A1;gene-COL4A1;gene-CSF3;gene-DACT1;gene-DEFB1-2;gene-DEFB4A;gene-DEFB4A-2;gene-DEFB4B-3;gene-EDN2;gene-EPS8L3;gene-ERBB4;gene-ERN2;gene-FGD2;gene-FGD3;gene-FGF…	ADAM12;ADAP2;ADGRG7;ALPK1;ARHGEF26;ASB2;ASB2-2;BCL2A1;BIRC3;BST2;BTN3A2;BTN3A3;C5AR1;CAPN5;CASP1;CCL26;CCL28;CDH5;CGB7;CNGB1;COL16A1;COL4A1;CSF3;DACT1;DEFB1;DEFB4A;DEFB4A-2;DEFB4B;EDN2;EPS8L3;ERBB4;ERN2;FGD2;FGD3;FGF19;GABRP;GALR2;GBP2;GLP2R;GNG12-AS1;GNL1;GSDMB;HLA-B;HLA-F;IFI27;IFI27-2;IFI6;IFITM1;IL23A;IL36RN;INSIG1;ITGAM;LCN2;LCP1;LGALS9;LHB;LOC101928032;LOC105373490;LTB;MARCO;MDC1;MICB;MUC2;…
29	GO:0016477	BP	cell migration	29/ 410	1272/ 33331	0.022798742138365	0.0015981949497328	0.14380848738597	gene-ASAP3;gene-C5AR1;gene-CCL26;gene-CCL28;gene-CDH5;gene-CEACAM3;gene-CORO6;gene-DEFB4A;gene-DEFB4A-2;gene-DEFB4B-3;gene-EDN2;gene-ERBB4;gene-GBA-2;gene-HMGB2P1;gene-ITGAM;gene-LCP1;gene-NDRG4;gene-PLAT;gene-RELN;gene-S100A9;gene-SAA2;gene-SELP;gene-SEMA6C;gene-SIRPG;gene-SLIT1;gene-TNFRSF10D;gene-TRIM55;gene-ZG16B;gene-ZG16B-2	ASAP3;C5AR1;CCL26;CCL28;CDH5;CEACAM3;CORO6;DEFB4A;DEFB4A-2;DEFB4B;EDN2;ERBB4;GBA;HMGB2P1;ITGAM;LCP1;NDRG4;PLAT;RELN;S100A9;SAA2;SELP;SEMA6C;SIRPG;SLIT1;TNFRSF10D;TRIM55;ZG16B;ZG16B-2
5	GO:0010001	BP	glial cell differentiation	5/ 410	69/ 33331	0.072463768115942	0.0016198489001826	0.1448788953073	gene-GBA-2;gene-LAMA2;gene-RELN;gene-TRPC4;gene-TSPAN2	GBA;LAMA2;RELN;TRPC4;TSPAN2
3	GO:0005858	CC	axonemal dynein complex	3/ 410	24/ 33331	0.125	0.0030864696000093	0.15123701040046	gene-DNAH1;gene-DNAH17;gene-DNAI3	DNAH1;DNAH17;DNAI3
11	GO:0005788	CC	endoplasmic reticulum lumen	11/ 410	336/ 33331	0.032738095238095	0.0032111553389434	0.15341294631802	gene-ACE2;gene-COL16A1;gene-COL4A1;gene-COL9A2;gene-CP;gene-F5;gene-IL23A;gene-SERPIND1;gene-SERPING1;gene-SPP1;gene-STS	ACE2;COL16A1;COL4A1;COL9A2;CP;F5;IL23A;SERPIND1;SERPING1;SPP1;STS
42	GO:0042995	CC	cell projection	42/ 410	2163/ 33331	0.019417475728155	0.0033049173929651	0.15404139360869	gene-ACE2;gene-AK7;gene-AQP11;gene-ARHGEF26-2;gene-ASAP3;gene-CABYR;gene-CNIH2;gene-CPLX1;gene-DAW1;gene-DNAH1;gene-DNAH17;gene-DNM3;gene-DOC2A;gene-FEZ1;gene-FGD2;gene-FGD3;gene-GABRP;gene-GALR2;gene-IGF2BP1;gene-IQCD;gene-KCNC3;gene-LAMA2;gene-LCP1;gene-LOC124903313;gene-LYNX1;gene-MYPN;gene-NGFR;gene-NLGN4X;gene-PDE4C;gene-PLA2G6;gene-PLEKHH2;gene-RELN;gene-RP1;gene-SCIN;gene-SLC1A1;gene-SLC6A…	ACE2;AK7;AQP11;ARHGEF26;ASAP3;CABYR;CNIH2;CPLX1;DAW1;DNAH1;DNAH17;DNM3;DOC2A;FEZ1;FGD2;FGD3;GABRP;GALR2;IGF2BP1;IQCD;KCNC3;LAMA2;LCP1;LOC124903313;LYNX1;MYPN;NGFR;NLGN4X;PDE4C;PLA2G6;PLEKHH2;RELN;RP1;SCIN;SLC1A1;SLC6A2;SORCS2;SPP1;SYT11;TRIM9;TTLL3;VSTM2L
2	GO:0004720	MF	protein-lysine 6-oxidase activity	2/ 410	6/ 33331	0.33333333333333	0.0021912956750365	0.15450269804287	gene-LOC646471;gene-LOXL4	LOC646471;LOXL4
2	GO:0045569	MF	TRAIL binding	2/ 410	6/ 33331	0.33333333333333	0.0021912956750365	0.15450269804287	gene-TNFRSF10C;gene-TNFRSF10D	TNFRSF10C;TNFRSF10D
31	GO:0006508	BP	proteolysis	31/ 410	1407/ 33331	0.022032693674485	0.0018039524891457	0.15965527041429	gene-ACE2;gene-ADAMTS9;gene-AMN1;gene-ASB2;gene-ASB2-2;gene-BIRC3;gene-C1R;gene-C1R-2;gene-CAPN5;gene-CAPN8;gene-CASP1;gene-CGB7;gene-ENDOU;gene-GGT1;gene-IFI27;gene-IFI27-2;gene-LHB;gene-MMP13;gene-NCCRP1;gene-NGFR;gene-OTUB2;gene-OTUB2-2;gene-OTULINL;gene-PCSK9;gene-PITRM1-AS1;gene-PLAT;gene-PRSS22;gene-REN;gene-TMPRSS3;gene-TP53INP2;gene-TRIM9	ACE2;ADAMTS9;AMN1;ASB2;ASB2-2;BIRC3;C1R;C1R-2;CAPN5;CAPN8;CASP1;CGB7;ENDOU;GGT1;IFI27;IFI27-2;LHB;MMP13;NCCRP1;NGFR;OTUB2;OTUB2-2;OTULINL;PCSK9;PITRM1-AS1;PLAT;PRSS22;REN;TMPRSS3;TP53INP2;TRIM9
24	GO:0006887	BP	exocytosis	24/ 410	993/ 33331	0.02416918429003	0.001806566001859	0.15965527041429	gene-ABCA12;gene-ALDOC;gene-BST2;gene-C5AR1;gene-CEACAM3;gene-CPLX1;gene-CRISPLD2;gene-DOC2A;gene-F5;gene-HLA-B-5;gene-ITGAM;gene-LCN2;gene-LRG1;gene-PIR-FIGF;gene-S100A9;gene-SCAMP5;gene-SCIN;gene-SELP;gene-SERPING1;gene-SIRPB1;gene-SYT11;gene-SYT12;gene-SYTL2;gene-TRIM9	ABCA12;ALDOC;BST2;C5AR1;CEACAM3;CPLX1;CRISPLD2;DOC2A;F5;HLA-B;ITGAM;LCN2;LRG1;PIR-FIGF;S100A9;SCAMP5;SCIN;SELP;SERPING1;SIRPB1;SYT11;SYT12;SYTL2;TRIM9
13	GO:0006650	BP	glycerophospholipid metabolic process	13/ 410	409/ 33331	0.031784841075795	0.0018354611791141	0.16124906583614	gene-AGPAT1-4;gene-EFR3B;gene-GALR2;gene-LPIN1;gene-PLA2G4C;gene-PLA2G6;gene-PLAAT4;gene-PLB1;gene-PNPLA3;gene-PNPLA7;gene-SLC44A4-2;gene-SLC44A4-5;gene-SLC44A4-7	AGPAT1;EFR3B;GALR2;LPIN1;PLA2G4C;PLA2G6;PLAAT4;PLB1;PNPLA3;PNPLA7;SLC44A4;SLC44A4;SLC44A4
5	GO:1901682	MF	sulfur compound transmembrane transporter activity	5/ 410	75/ 33331	0.066666666666667	0.0023430327370783	0.16277186249938	gene-ABCC11;gene-SLC1A1;gene-SLC44A4-2;gene-SLC44A4-5;gene-SLC44A4-7	ABCC11;SLC1A1;SLC44A4;SLC44A4;SLC44A4
3	GO:0008559	MF	ABC-type xenobiotic transporter activity	3/ 410	22/ 33331	0.13636363636364	0.0023914955940661	0.16344145090588	gene-ABCB11;gene-ABCB11-2;gene-ABCC11	ABCB11;ABCB11-2;ABCC11
21	GO:0004175	MF	endopeptidase activity	21/ 410	849/ 33331	0.024734982332155	0.0024218673927627	0.16344145090588	gene-ACE2;gene-ADAM12;gene-ADAM28;gene-ADAMTS9;gene-C1R;gene-C1R-2;gene-C1S;gene-CAPN5;gene-CAPN8;gene-CASP1;gene-CFB-2;gene-CFB-3;gene-CFB-5;gene-CFB-7;gene-MMP13;gene-PCSK9;gene-PITRM1-AS1;gene-PLAT;gene-PRSS22;gene-REN;gene-TMPRSS3	ACE2;ADAM12;ADAM28;ADAMTS9;C1R;C1R-2;C1S;CAPN5;CAPN8;CASP1;CFB;CFB;CFB;CFB;MMP13;PCSK9;PITRM1-AS1;PLAT;PRSS22;REN;TMPRSS3
10	GO:0060326	BP	cell chemotaxis	10/ 410	268/ 33331	0.037313432835821	0.0019176504277546	0.16747856412278	gene-C5AR1;gene-CCL26;gene-CCL28;gene-DEFB4A;gene-DEFB4A-2;gene-DEFB4B-3;gene-EDN2;gene-HMGB2P1;gene-S100A9;gene-SAA2	C5AR1;CCL26;CCL28;DEFB4A;DEFB4A-2;DEFB4B;EDN2;HMGB2P1;S100A9;SAA2
42	GO:0050776	BP	regulation of immune response	42/ 410	2091/ 33331	0.020086083213773	0.001936541811724	0.1681393934425	gene-ALPK1;gene-BIRC3;gene-BTN3A2;gene-BTN3A3;gene-C1R;gene-C1R-2;gene-C1S;gene-C4BPB;gene-C5AR1;gene-CD22;gene-CFB-2;gene-CFB-3;gene-CFB-5;gene-CFB-7;gene-GGT1;gene-GLP2R;gene-HLA-B-5;gene-HLA-F-7;gene-HMGB2P1;gene-IDO1;gene-IFITM1;gene-IL23A;gene-ITGAM;gene-LGALS9;gene-LHB;gene-MICB-4;gene-MUC2;gene-MUC2-2;gene-MUC20-5;gene-MUC4;gene-MUC4-2;gene-MUC4-4;gene-MUC4-6;gene-MUC4-7;gene-MUC5AC;gene-M…	ALPK1;BIRC3;BTN3A2;BTN3A3;C1R;C1R-2;C1S;C4BPB;C5AR1;CD22;CFB;CFB;CFB;CFB;GGT1;GLP2R;HLA-B;HLA-F;HMGB2P1;IDO1;IFITM1;IL23A;ITGAM;LGALS9;LHB;MICB;MUC2;MUC2-2;MUC20-5;MUC4;MUC4-2;MUC4-4;MUC4-6;MUC4-7;MUC5AC;MUC5AC-2;MUC5B;PLA2G6;S100A9;SERPING1;SLAMF7;SYT11
6	GO:0042379	MF	chemokine receptor binding	6/ 410	111/ 33331	0.054054054054054	0.0025565076102467	0.17009777395501	gene-CCL26;gene-CCL28;gene-DEFB1-2;gene-DEFB4A;gene-DEFB4A-2;gene-DEFB4B-3	CCL26;CCL28;DEFB1;DEFB4A;DEFB4A-2;DEFB4B
4	GO:0070286	BP	axonemal dynein complex assembly	4/ 410	44/ 33331	0.090909090909091	0.0020767268222335	0.17483096127331	gene-DAW1;gene-DNAH1;gene-DNAH17;gene-DNAI3	DAW1;DNAH1;DNAH17;DNAI3
10	GO:0030449	BP	regulation of complement activation	10/ 410	271/ 33331	0.03690036900369	0.0020795613482637	0.17483096127331	gene-C1R;gene-C1R-2;gene-C1S;gene-C4BPB;gene-C5AR1;gene-CFB-2;gene-CFB-3;gene-CFB-5;gene-CFB-7;gene-SERPING1	C1R;C1R-2;C1S;C4BPB;C5AR1;CFB;CFB;CFB;CFB;SERPING1
3	GO:0009111	BP	vitamin catabolic process	3/ 410	21/ 33331	0.14285714285714	0.0020842648444383	0.17483096127331	gene-CEL;gene-CYP26A1;gene-CYP4F3	CEL;CYP26A1;CYP4F3
3	GO:0043117	BP	positive regulation of vascular permeability	3/ 410	21/ 33331	0.14285714285714	0.0020842648444383	0.17483096127331	gene-TJP3;gene-ZG16B;gene-ZG16B-2	TJP3;ZG16B;ZG16B-2
29	GO:0016491	MF	oxidoreductase activity	29/ 410	1306/ 33331	0.022205206738132	0.0028210758391025	0.18255838717699	gene-AASS;gene-ACAD10;gene-AKR1B10;gene-ALDH1L1;gene-CMAHP;gene-CP;gene-CYP1A1;gene-CYP26A1;gene-CYP2B6;gene-CYP2B7P;gene-CYP3A5;gene-CYP4F29P;gene-CYP4F3;gene-DHCR7;gene-DHRS2;gene-DIO3;gene-FMO4;gene-HSD11B1;gene-HSD17B7;gene-IDO1;gene-KDM6B;gene-LOC646471;gene-LOXL4;gene-MSMO1;gene-RDH13-2;gene-RDH13-8;gene-SCD;gene-SQLE;gene-STEAP4	AASS;ACAD10;AKR1B10;ALDH1L1;CMAHP;CP;CYP1A1;CYP26A1;CYP2B6;CYP2B7P;CYP3A5;CYP4F29P;CYP4F3;DHCR7;DHRS2;DIO3;FMO4;HSD11B1;HSD17B7;IDO1;KDM6B;LOC646471;LOXL4;MSMO1;RDH13;RDH13;SCD;SQLE;STEAP4
4	GO:0006656	BP	phosphatidylcholine biosynthetic process	4/ 410	45/ 33331	0.088888888888889	0.0022574785739621	0.1882099154803	gene-LPIN1;gene-SLC44A4-2;gene-SLC44A4-5;gene-SLC44A4-7	LPIN1;SLC44A4;SLC44A4;SLC44A4
28	GO:0140352	BP	export from cell	28/ 410	1244/ 33331	0.022508038585209	0.0022691166478731	0.1882099154803	gene-ABCA12;gene-ALDOC;gene-BST2;gene-C5AR1;gene-CEACAM3;gene-CPLX1;gene-CRISPLD2;gene-DOC2A;gene-F5;gene-GNG12-AS1;gene-HLA-B-5;gene-ITGAM;gene-LCN2;gene-LRG1;gene-PIR-FIGF;gene-S100A9;gene-SCAMP5;gene-SCIN;gene-SELP;gene-SERPING1;gene-SIRPB1;gene-SLC44A4-2;gene-SLC44A4-5;gene-SLC44A4-7;gene-SYT11;gene-SYT12;gene-SYTL2;gene-TRIM9	ABCA12;ALDOC;BST2;C5AR1;CEACAM3;CPLX1;CRISPLD2;DOC2A;F5;GNG12-AS1;HLA-B;ITGAM;LCN2;LRG1;PIR-FIGF;S100A9;SCAMP5;SCIN;SELP;SERPING1;SIRPB1;SLC44A4;SLC44A4;SLC44A4;SYT11;SYT12;SYTL2;TRIM9
39	GO:0120025	CC	plasma membrane bounded cell projection	39/ 410	1984/ 33331	0.019657258064516	0.0042657268253159	0.19409057055188	gene-ACE2;gene-AK7;gene-AQP11;gene-ARHGEF26-2;gene-ASAP3;gene-CABYR;gene-CNIH2;gene-CPLX1;gene-DAW1;gene-DNAH1;gene-DNAH17;gene-DNM3;gene-DOC2A;gene-FEZ1;gene-FGD2;gene-FGD3;gene-GABRP;gene-GALR2;gene-IGF2BP1;gene-IQCD;gene-KCNC3;gene-LAMA2;gene-LCP1;gene-LOC124903313;gene-LYNX1;gene-MYPN;gene-NGFR;gene-NLGN4X;gene-PDE4C;gene-PLA2G6;gene-PLEKHH2;gene-RELN;gene-SLC1A1;gene-SLC6A2;gene-SORCS2;gene-…	ACE2;AK7;AQP11;ARHGEF26;ASAP3;CABYR;CNIH2;CPLX1;DAW1;DNAH1;DNAH17;DNM3;DOC2A;FEZ1;FGD2;FGD3;GABRP;GALR2;IGF2BP1;IQCD;KCNC3;LAMA2;LCP1;LOC124903313;LYNX1;MYPN;NGFR;NLGN4X;PDE4C;PLA2G6;PLEKHH2;RELN;SLC1A1;SLC6A2;SORCS2;SYT11;TRIM9;TTLL3;VSTM2L
3	GO:0015125	MF	bile acid transmembrane transporter activity	3/ 410	24/ 33331	0.125	0.0030864696000093	0.19703354581681	gene-ABCB11;gene-ABCB11-2;gene-ABCC11	ABCB11;ABCB11-2;ABCC11
7	GO:0070851	MF	growth factor receptor binding	7/ 410	155/ 33331	0.045161290322581	0.0031769908747798	0.2001080652328	gene-AGR2;gene-CDH5;gene-CSF3;gene-ERBB4;gene-FGF19;gene-IL36RN;gene-PIR-FIGF	AGR2;CDH5;CSF3;ERBB4;FGF19;IL36RN;PIR-FIGF
4	GO:0042462	BP	eye photoreceptor cell development	4/ 410	46/ 33331	0.08695652173913	0.002448779000466	0.20086752386696	gene-DIO3;gene-RDH13-2;gene-RDH13-8;gene-RP1	DIO3;RDH13;RDH13;RP1
4	GO:0030547	MF	signaling receptor inhibitor activity	4/ 410	50/ 33331	0.08	0.0033254551372807	0.20670329037519	gene-IL36RN;gene-LYNX1;gene-LYPD2;gene-PCSK9	IL36RN;LYNX1;LYPD2;PCSK9
3	GO:0032809	CC	neuronal cell body membrane	3/ 410	28/ 33331	0.10714285714286	0.0048175974826499	0.21410299510103	gene-CD22;gene-KCNC3;gene-SLC6A2	CD22;KCNC3;SLC6A2
8	GO:0050830	BP	defense response to Gram-positive bacterium	8/ 410	192/ 33331	0.041666666666667	0.002723458958478	0.21990666229049	gene-C5AR1;gene-DEFB1-2;gene-DEFB4A;gene-DEFB4A-2;gene-DEFB4B-3;gene-DMBT1;gene-GBP2;gene-HMGB2P1	C5AR1;DEFB1;DEFB4A;DEFB4A-2;DEFB4B;DMBT1;GBP2;HMGB2P1
3	GO:0035902	BP	response to immobilization stress	3/ 410	23/ 33331	0.1304347826087	0.0027253199879739	0.21990666229049	gene-CYP1A1;gene-REN;gene-TFF1	CYP1A1;REN;TFF1
31	GO:0048870	BP	cell motility	31/ 410	1425/ 33331	0.021754385964912	0.0028379837303426	0.22653518518493	gene-ASAP3;gene-C5AR1;gene-CCL26;gene-CCL28;gene-CDH5;gene-CEACAM3;gene-CORO6;gene-DEFB4A;gene-DEFB4A-2;gene-DEFB4B-3;gene-DNAH1;gene-DNAH17;gene-EDN2;gene-ERBB4;gene-GBA-2;gene-HMGB2P1;gene-ITGAM;gene-LCP1;gene-NDRG4;gene-PLAT;gene-RELN;gene-S100A9;gene-SAA2;gene-SELP;gene-SEMA6C;gene-SIRPG;gene-SLIT1;gene-TNFRSF10D;gene-TRIM55;gene-ZG16B;gene-ZG16B-2	ASAP3;C5AR1;CCL26;CCL28;CDH5;CEACAM3;CORO6;DEFB4A;DEFB4A-2;DEFB4B;DNAH1;DNAH17;EDN2;ERBB4;GBA;HMGB2P1;ITGAM;LCP1;NDRG4;PLAT;RELN;S100A9;SAA2;SELP;SEMA6C;SIRPG;SLIT1;TNFRSF10D;TRIM55;ZG16B;ZG16B-2
39	GO:0006928	BP	movement of cell or subcellular component	39/ 410	1952/ 33331	0.019979508196721	0.0028779924630412	0.22839371712591	gene-ASAP3;gene-C5AR1;gene-CABYR;gene-CCL26;gene-CCL28;gene-CDH5;gene-CEACAM3;gene-CORO6;gene-DAW1;gene-DEFB4A;gene-DEFB4A-2;gene-DEFB4B-3;gene-DNAH1;gene-DNAH17;gene-DNAI3;gene-EDN2;gene-ERBB4;gene-FEZ1;gene-GBA-2;gene-HMGB2P1;gene-ITGAM;gene-LAMA2;gene-LCP1;gene-MYPN;gene-NDRG4;gene-NGFR;gene-PLAT;gene-RELN;gene-S100A9;gene-SAA2;gene-SELP;gene-SEMA6C;gene-SIRPG;gene-SLIT1;gene-TNFRSF10D;gene-TR…	ASAP3;C5AR1;CABYR;CCL26;CCL28;CDH5;CEACAM3;CORO6;DAW1;DEFB4A;DEFB4A-2;DEFB4B;DNAH1;DNAH17;DNAI3;EDN2;ERBB4;FEZ1;GBA;HMGB2P1;ITGAM;LAMA2;LCP1;MYPN;NDRG4;NGFR;PLAT;RELN;S100A9;SAA2;SELP;SEMA6C;SIRPG;SLIT1;TNFRSF10D;TRIM55;VSTM2L;ZG16B;ZG16B-2
22	GO:0045055	BP	regulated exocytosis	22/ 410	897/ 33331	0.024526198439242	0.0028920333279229	0.22839371712591	gene-ABCA12;gene-ALDOC;gene-BST2;gene-C5AR1;gene-CEACAM3;gene-CPLX1;gene-CRISPLD2;gene-DOC2A;gene-F5;gene-HLA-B-5;gene-ITGAM;gene-LCN2;gene-LRG1;gene-PIR-FIGF;gene-S100A9;gene-SCIN;gene-SELP;gene-SERPING1;gene-SIRPB1;gene-SYT11;gene-SYT12;gene-TRIM9	ABCA12;ALDOC;BST2;C5AR1;CEACAM3;CPLX1;CRISPLD2;DOC2A;F5;HLA-B;ITGAM;LCN2;LRG1;PIR-FIGF;S100A9;SCIN;SELP;SERPING1;SIRPB1;SYT11;SYT12;TRIM9
5	GO:0048020	MF	CCR chemokine receptor binding	5/ 410	84/ 33331	0.05952380952381	0.0038317124301635	0.23507804571549	gene-CCL26;gene-DEFB1-2;gene-DEFB4A;gene-DEFB4A-2;gene-DEFB4B-3	CCL26;DEFB1;DEFB4A;DEFB4A-2;DEFB4B
80	GO:0031090	CC	organelle membrane	80/ 410	4838/ 33331	0.016535758577925	0.0057846779251563	0.23520254287178	gene-ABCA12;gene-ABCB11;gene-ABCB11-2;gene-ABCC11;gene-ABCC12;gene-ACE2;gene-AK9;gene-AQP11;gene-AQP7P1;gene-ATG9B;gene-BCL2A1;gene-BST2;gene-C5AR1;gene-CDH5;gene-CEACAM3;gene-CHKB-CPT1B;gene-CLU;gene-CNGB1;gene-CNIH2;gene-CP;gene-CYP1A1;gene-CYP26A1;gene-CYP2B6;gene-CYP2B7P;gene-CYP3A5;gene-CYP4F3;gene-CYTH4;gene-DHCR7;gene-DIO3;gene-DMBT1;gene-DNM3;gene-ELAPOR1;gene-ERN2;gene-F5;gene-FDFT1-2;ge…	ABCA12;ABCB11;ABCB11-2;ABCC11;ABCC12;ACE2;AK9;AQP11;AQP7P1;ATG9B;BCL2A1;BST2;C5AR1;CDH5;CEACAM3;CHKB-CPT1B;CLU;CNGB1;CNIH2;CP;CYP1A1;CYP26A1;CYP2B6;CYP2B7P;CYP3A5;CYP4F3;CYTH4;DHCR7;DIO3;DMBT1;DNM3;ELAPOR1;ERN2;F5;FDFT1;FGD2;FMO4;GBA;GBP2;GCNT3;GNG12-AS1;GOLT1A;HLA-B;HLA-F;HS6ST2;HSD11B1;HSD17B7;IFI27;IFI27-2;IFI6;IFITM1;INSIG1;ITGAM;LAMP3;LPIN1;MARCO;MSMO1;PLA2G4C;PNPLA3;PNPLA7;RDH13;RDH13;SCAMP…
8	GO:0061844	BP	antimicrobial humoral immune response mediated by antimicrobial peptide	8/ 410	195/ 33331	0.041025641025641	0.0029942887090535	0.23521801303343	gene-CCL28;gene-DEFB1-2;gene-DEFB4A;gene-DEFB4A-2;gene-DEFB4B-3;gene-DMBT1;gene-S100A9;gene-SEMG1	CCL28;DEFB1;DEFB4A;DEFB4A-2;DEFB4B;DMBT1;S100A9;SEMG1
2	GO:0045338	BP	farnesyl diphosphate metabolic process	2/ 410	7/ 33331	0.28571428571429	0.0030428783551108	0.2362103822234	gene-FDFT1-2;gene-HMGCS1	FDFT1;HMGCS1
2	GO:0071896	BP	protein localization to adherens junction	2/ 410	7/ 33331	0.28571428571429	0.0030428783551108	0.2362103822234	gene-ZG16B;gene-ZG16B-2	ZG16B;ZG16B-2
3	GO:1905517	BP	macrophage migration	3/ 410	24/ 33331	0.125	0.0030864696000093	0.2362103822234	gene-EDN2;gene-SAA2;gene-TRIM55	EDN2;SAA2;TRIM55
3	GO:0019373	BP	epoxygenase P450 pathway	3/ 410	24/ 33331	0.125	0.0030864696000093	0.2362103822234	gene-CYP1A1;gene-CYP2B6;gene-CYP2B7P	CYP1A1;CYP2B6;CYP2B7P
3	GO:0015697	BP	quaternary ammonium group transport	3/ 410	24/ 33331	0.125	0.0030864696000093	0.2362103822234	gene-SLC44A4-2;gene-SLC44A4-5;gene-SLC44A4-7	SLC44A4;SLC44A4;SLC44A4
2	GO:0015254	MF	glycerol channel activity	2/ 410	8/ 33331	0.25	0.0040242274752708	0.24372372555358	gene-AQP11;gene-AQP7P1	AQP11;AQP7P1
143	GO:0043167	MF	ion binding	143/ 410	9462/ 33331	0.015113083914606	0.0041074336428541	0.24561413327649	gene-ABCA10;gene-ABCA12;gene-ABCB11;gene-ABCB11-2;gene-ABCC11;gene-ABCC12;gene-ACAD10;gene-ACE2;gene-ADAM12;gene-ADAM28;gene-ADAMTS9;gene-ADAP2-2;gene-ADSS1;gene-AK7;gene-AK9;gene-ALPK1;gene-ALPK3;gene-APOBEC3B;gene-ASAP3;gene-BIRC3;gene-C1R;gene-C1R-2;gene-C1S;gene-CA5BP1;gene-CABYR;gene-CAPN8;gene-CCAT1;gene-CD22;gene-CDH5;gene-CLCA4;gene-CMAHP;gene-CNGB1;gene-CP;gene-CSRP2;gene-CYP1A1;gene-CYP…	ABCA10;ABCA12;ABCB11;ABCB11-2;ABCC11;ABCC12;ACAD10;ACE2;ADAM12;ADAM28;ADAMTS9;ADAP2;ADSS1;AK7;AK9;ALPK1;ALPK3;APOBEC3B;ASAP3;BIRC3;C1R;C1R-2;C1S;CA5BP1;CABYR;CAPN8;CCAT1;CD22;CDH5;CLCA4;CMAHP;CNGB1;CP;CSRP2;CYP1A1;CYP26A1;CYP2B6;CYP2B7P;CYP3A5;CYP4F29P;CYP4F3;DNAH1;DNAH17;DNM3;DOC2A;EGFL8;ENDOU;ENPP5;ERBB4;ERN2;F5;FBXW10B;FDFT1;FER1L4;FER1L6;FGD2;FGD3;FMO4;GBP2;GNL1;GSDMB;HSPA12A;IDI1;IDI2-AS1;ID…
6	GO:0042180	BP	cellular ketone metabolic process	6/ 410	117/ 33331	0.051282051282051	0.0033216844675808	0.25190322664901	gene-AKR1B10;gene-CYP2B6;gene-CYP2B7P;gene-CYP4F3;gene-IDO1;gene-LHB	AKR1B10;CYP2B6;CYP2B7P;CYP4F3;IDO1;LHB
4	GO:0042461	BP	photoreceptor cell development	4/ 410	50/ 33331	0.08	0.0033254551372807	0.25190322664901	gene-DIO3;gene-RDH13-2;gene-RDH13-8;gene-RP1	DIO3;RDH13;RDH13;RP1
12	GO:0001664	MF	G protein-coupled receptor binding	12/ 410	400/ 33331	0.03	0.0042935723743241	0.25353544870384	gene-CCL26;gene-CCL28;gene-DEFB1-2;gene-DEFB4A;gene-DEFB4A-2;gene-DEFB4B-3;gene-DNM3;gene-EDN2;gene-GNG12-AS1;gene-MARCO;gene-NDP;gene-SAA2	CCL26;CCL28;DEFB1;DEFB4A;DEFB4A-2;DEFB4B;DNM3;EDN2;GNG12-AS1;MARCO;NDP;SAA2
8	GO:1903305	BP	regulation of regulated secretory pathway	8/ 410	199/ 33331	0.040201005025126	0.003387498594412	0.25530046513318	gene-DOC2A;gene-HLA-F-7;gene-ITGAM;gene-LGALS9;gene-SCAMP5;gene-SYT11;gene-SYT12;gene-TRIM9	DOC2A;HLA-F;ITGAM;LGALS9;SCAMP5;SYT11;SYT12;TRIM9
3	GO:0044298	CC	cell body membrane	3/ 410	31/ 33331	0.096774193548387	0.0064330800004696	0.2561169975187	gene-CD22;gene-KCNC3;gene-SLC6A2	CD22;KCNC3;SLC6A2
8	GO:0052689	MF	carboxylic ester hydrolase activity	8/ 410	208/ 33331	0.038461538461538	0.0044183385582952	0.25768186851095	gene-CEL;gene-NLGN4X;gene-PLA2G4C;gene-PLA2G6;gene-PLAAT4;gene-PLB1;gene-PNPLA3;gene-PNPLA7	CEL;NLGN4X;PLA2G4C;PLA2G6;PLAAT4;PLB1;PNPLA3;PNPLA7
3	GO:0097242	BP	amyloid-beta clearance	3/ 410	25/ 33331	0.12	0.0034756366788149	0.26062008974932	gene-C5AR1;gene-ITGAM;gene-MARCO	C5AR1;ITGAM;MARCO
11	GO:0061134	MF	peptidase regulator activity	11/ 410	352/ 33331	0.03125	0.0045438874724289	0.26177224902139	gene-BIRC3;gene-BST2;gene-CASP1;gene-CST1;gene-CST2;gene-CST4;gene-PI16;gene-PRSS22;gene-SERPIND1;gene-SERPING1;gene-TNFSF14	BIRC3;BST2;CASP1;CST1;CST2;CST4;PI16;PRSS22;SERPIND1;SERPING1;TNFSF14
4	GO:0016079	BP	synaptic vesicle exocytosis	4/ 410	51/ 33331	0.07843137254902	0.0035739618917277	0.26399309555464	gene-CPLX1;gene-DOC2A;gene-SYT12;gene-TRIM9	CPLX1;DOC2A;SYT12;TRIM9
4	GO:0032735	BP	positive regulation of interleukin-12 production	4/ 410	51/ 33331	0.07843137254902	0.0035739618917277	0.26399309555464	gene-IDO1;gene-IL23A;gene-LGALS9;gene-LTB-2	IDO1;IL23A;LGALS9;LTB
4	GO:0016486	BP	peptide hormone processing	4/ 410	51/ 33331	0.07843137254902	0.0035739618917277	0.26399309555464	gene-ACE2;gene-CGB7;gene-LHB;gene-REN	ACE2;CGB7;LHB;REN
42	GO:0031226	CC	intrinsic component of plasma membrane	42/ 410	2222/ 33331	0.018901890189019	0.0067695422914237	0.26401214936553	gene-ABCC11;gene-ADGRG7;gene-AQP7P1;gene-C5AR1;gene-CD22;gene-CEL;gene-CLCA4;gene-CNIH2;gene-ELAPOR1;gene-ERBB4;gene-GABRP;gene-GALR2;gene-HLA-B-5;gene-LOC105373490;gene-MARCO;gene-MUC4;gene-MUC4-2;gene-MUC4-4;gene-MUC4-6;gene-MUC4-7;gene-NGFR;gene-NLGN4X;gene-PCDHGA11;gene-PLXNA4;gene-PRRG2;gene-PTPRH;gene-RASGRP3;gene-SCNN1D;gene-SELP;gene-SEMA6C;gene-SIRPB1;gene-SLC1A1;gene-SLC6A2;gene-SORCS2;…	ABCC11;ADGRG7;AQP7P1;C5AR1;CD22;CEL;CLCA4;CNIH2;ELAPOR1;ERBB4;GABRP;GALR2;HLA-B;LOC105373490;MARCO;MUC4;MUC4-2;MUC4-4;MUC4-6;MUC4-7;NGFR;NLGN4X;PCDHGA11;PLXNA4;PRRG2;PTPRH;RASGRP3;SCNN1D;SELP;SEMA6C;SIRPB1;SLC1A1;SLC6A2;SORCS2;ST3GAL5;STRA6;SYT11;TMC5;TRPC4;TRPC6;TSPAN18;TSPAN2
7	GO:0043197	CC	dendritic spine	7/ 410	179/ 33331	0.039106145251397	0.0069175764449395	0.26438977172559	gene-CNIH2;gene-DNM3;gene-IGF2BP1;gene-LAMA2;gene-NGFR;gene-SORCS2;gene-SYT11	CNIH2;DNM3;IGF2BP1;LAMA2;NGFR;SORCS2;SYT11
13	GO:0002237	BP	response to molecule of bacterial origin	13/ 410	443/ 33331	0.029345372460497	0.0036330677622169	0.26607143121469	gene-C5AR1;gene-CASP1;gene-CSF3;gene-CYP1A1;gene-DMBT1;gene-GGT1;gene-HMGB2P1;gene-IDO1;gene-IL36RN;gene-LGALS9;gene-REN;gene-S100A9;gene-SELP	C5AR1;CASP1;CSF3;CYP1A1;DMBT1;GGT1;HMGB2P1;IDO1;IL36RN;LGALS9;REN;S100A9;SELP
5	GO:0032655	BP	regulation of interleukin-12 production	5/ 410	83/ 33331	0.060240963855422	0.0036396538049694	0.26607143121469	gene-HLA-B-5;gene-IDO1;gene-IL23A;gene-LGALS9;gene-LTB-2	HLA-B;IDO1;IL23A;LGALS9;LTB
7	GO:0033559	BP	unsaturated fatty acid metabolic process	7/ 410	159/ 33331	0.044025157232704	0.0036558612492622	0.26607143121469	gene-CYP1A1;gene-CYP2B6;gene-CYP2B7P;gene-CYP4F3;gene-EDN2;gene-PLA2G4C;gene-SCD	CYP1A1;CYP2B6;CYP2B7P;CYP4F3;EDN2;PLA2G4C;SCD
16	GO:0006954	BP	inflammatory response	16/ 410	594/ 33331	0.026936026936027	0.0037042576624305	0.26827860250783	gene-C5AR1;gene-CCL26;gene-CCL28;gene-HMGB2P1;gene-HYAL1;gene-IDO1;gene-IL23A;gene-IL36RN;gene-KDM6B;gene-LGALS9;gene-PLA2G4C;gene-S100A9;gene-SAA2;gene-SELP;gene-SPP1;gene-TSPAN2	C5AR1;CCL26;CCL28;HMGB2P1;HYAL1;IDO1;IL23A;IL36RN;KDM6B;LGALS9;PLA2G4C;S100A9;SAA2;SELP;SPP1;TSPAN2
9	GO:0072562	CC	blood microparticle	9/ 410	274/ 33331	0.032846715328467	0.0072051879010683	0.2695303751826	gene-C1R;gene-C1R-2;gene-C1S;gene-CFB-2;gene-CFB-3;gene-CFB-5;gene-CFB-7;gene-CP;gene-SERPING1	C1R;C1R-2;C1S;CFB;CFB;CFB;CFB;CP;SERPING1
7	GO:0044309	CC	neuron spine	7/ 410	181/ 33331	0.038674033149171	0.0073341598689144	0.2695303751826	gene-CNIH2;gene-DNM3;gene-IGF2BP1;gene-LAMA2;gene-NGFR;gene-SORCS2;gene-SYT11	CNIH2;DNM3;IGF2BP1;LAMA2;NGFR;SORCS2;SYT11
4	GO:0006775	BP	fat-soluble vitamin metabolic process	4/ 410	52/ 33331	0.076923076923077	0.0038347791764647	0.27504814701919	gene-CEL;gene-CYP1A1;gene-CYP26A1;gene-CYP4F3	CEL;CYP1A1;CYP26A1;CYP4F3
4	GO:0043114	BP	regulation of vascular permeability	4/ 410	52/ 33331	0.076923076923077	0.0038347791764647	0.27504814701919	gene-CDH5;gene-TJP3;gene-ZG16B;gene-ZG16B-2	CDH5;TJP3;ZG16B;ZG16B-2
3	GO:0046847	BP	filopodium assembly	3/ 410	26/ 33331	0.11538461538462	0.0038934752105074	0.27693392948623	gene-DNM3;gene-FGD2;gene-FGD3	DNM3;FGD2;FGD3
230	GO:0050789	BP	regulation of biological process	230/ 410	16317/ 33331	0.014095728381443	0.0038983761879587	0.27693392948623	gene-AASS;gene-ABCA12;gene-ABCB11;gene-ABCB11-2;gene-ACE2;gene-ADAM12;gene-ADAMTS9;gene-ADAP2-2;gene-ADGRG7;gene-AGPAT1-4;gene-AGR2;gene-ALPK1;gene-ANKRD2;gene-APCDD1L;gene-APOBEC3B;gene-AQP11;gene-ARHGEF26-2;gene-ASAP3;gene-ASB2;gene-ASB2-2;gene-BCL2A1;gene-BIRC3;gene-BST2;gene-BTN3A2;gene-BTN3A3;gene-C1R;gene-C1R-2;gene-C1S;gene-C4BPB;gene-C5AR1;gene-CAPN5;gene-CASP1;gene-CCL26;gene-CCL28;gene-…	AASS;ABCA12;ABCB11;ABCB11-2;ACE2;ADAM12;ADAMTS9;ADAP2;ADGRG7;AGPAT1;AGR2;ALPK1;ANKRD2;APCDD1L;APOBEC3B;AQP11;ARHGEF26;ASAP3;ASB2;ASB2-2;BCL2A1;BIRC3;BST2;BTN3A2;BTN3A3;C1R;C1R-2;C1S;C4BPB;C5AR1;CAPN5;CASP1;CCL26;CCL28;CD22;CDH5;CEL;CFB;CFB;CFB;CFB;CGB7;CMAHP;CNGB1;CNIH2;COL16A1;COL4A1;CPLX1;CSF3;CST4;CYP1A1;CYP26A1;CYTH4;DACT1;DEFB1;DEFB4A;DEFB4A-2;DEFB4B;DHCR7;DHRS2;DIO3;DNAI3;DNM3;DOC2A;DUSP19;…
60	GO:0051239	BP	regulation of multicellular organismal process	60/ 410	3396/ 33331	0.017667844522968	0.0039724314478522	0.27789630383882	gene-ABCA12;gene-ACE2;gene-ADAM12;gene-ADAMTS9;gene-AGPAT1-4;gene-BST2;gene-BTN3A2;gene-BTN3A3;gene-C5AR1;gene-CASP1;gene-CDH5;gene-CNIH2;gene-CSF3;gene-DIO3;gene-EDN2;gene-EPS8L3;gene-ERBB4;gene-GBA-2;gene-HLA-B-5;gene-HLA-F-7;gene-HMGB2P1;gene-HYAL1;gene-IDO1;gene-IL23A;gene-IL36RN;gene-KDM6B;gene-LAMA2;gene-LCN2;gene-LGALS9;gene-LOC105373490;gene-LOC124903313;gene-LPIN1;gene-LRG1;gene-LTB-2;ge…	ABCA12;ACE2;ADAM12;ADAMTS9;AGPAT1;BST2;BTN3A2;BTN3A3;C5AR1;CASP1;CDH5;CNIH2;CSF3;DIO3;EDN2;EPS8L3;ERBB4;GBA;HLA-B;HLA-F;HMGB2P1;HYAL1;IDO1;IL23A;IL36RN;KDM6B;LAMA2;LCN2;LGALS9;LOC105373490;LOC124903313;LPIN1;LRG1;LTB;MGP;MINAR1;NGFR;NLGN4X;PCSK9;PI16;PIR-FIGF;PLAAT4;PLAT;PLXNA4;RASSF10;RASSF2;RELN;REN;SAA2;SCAMP5;SCD;SCIN;SEMA6C;SERPING1;SLC1A1;SLIT1;SPP1;SYT11;TRPC6;ZBTB20
2	GO:0120188	BP	regulation of bile acid secretion	2/ 410	8/ 33331	0.25	0.0040242274752708	0.27789630383882	gene-ABCB11;gene-ABCB11-2	ABCB11;ABCB11-2
2	GO:0002043	BP	blood vessel endothelial cell proliferation involved in sprouting angiogenesis	2/ 410	8/ 33331	0.25	0.0040242274752708	0.27789630383882	gene-ZG16B;gene-ZG16B-2	ZG16B;ZG16B-2
2	GO:0016115	BP	terpenoid catabolic process	2/ 410	8/ 33331	0.25	0.0040242274752708	0.27789630383882	gene-AKR1B10;gene-CYP26A1	AKR1B10;CYP26A1
2	GO:0042756	BP	drinking behavior	2/ 410	8/ 33331	0.25	0.0040242274752708	0.27789630383882	gene-ACE2;gene-REN	ACE2;REN
2	GO:0002933	BP	lipid hydroxylation	2/ 410	8/ 33331	0.25	0.0040242274752708	0.27789630383882	gene-CYP1A1;gene-CYP3A5	CYP1A1;CYP3A5
7	GO:0006690	BP	icosanoid metabolic process	7/ 410	162/ 33331	0.04320987654321	0.0040495947185671	0.2783533925304	gene-CYP1A1;gene-CYP2B6;gene-CYP2B7P;gene-CYP4F3;gene-EDN2;gene-GGT1;gene-PLA2G4C	CYP1A1;CYP2B6;CYP2B7P;CYP4F3;EDN2;GGT1;PLA2G4C
5	GO:0004869	MF	cysteine-type endopeptidase inhibitor activity	5/ 410	89/ 33331	0.056179775280899	0.0049020814326478	0.27900521310637	gene-BIRC3;gene-CST1;gene-CST2;gene-CST4;gene-TNFSF14	BIRC3;CST1;CST2;CST4;TNFSF14
12	GO:0032496	BP	response to lipopolysaccharide	12/ 410	398/ 33331	0.030150753768844	0.0041278420284856	0.28192396617366	gene-C5AR1;gene-CASP1;gene-CSF3;gene-CYP1A1;gene-GGT1;gene-HMGB2P1;gene-IDO1;gene-IL36RN;gene-LGALS9;gene-REN;gene-S100A9;gene-SELP	C5AR1;CASP1;CSF3;CYP1A1;GGT1;HMGB2P1;IDO1;IL36RN;LGALS9;REN;S100A9;SELP
13	GO:0002833	BP	positive regulation of response to biotic stimulus	13/ 410	450/ 33331	0.028888888888889	0.0041395180592617	0.28192396617366	gene-HLA-F-7;gene-HMGB2P1;gene-MUC2;gene-MUC2-2;gene-MUC20-5;gene-MUC4;gene-MUC4-2;gene-MUC4-4;gene-MUC4-6;gene-MUC4-7;gene-MUC5AC;gene-MUC5AC-2;gene-MUC5B	HLA-F;HMGB2P1;MUC2;MUC2-2;MUC20-5;MUC4;MUC4-2;MUC4-4;MUC4-6;MUC4-7;MUC5AC;MUC5AC-2;MUC5B
2	GO:0101020	MF	estrogen 16-alpha-hydroxylase activity	2/ 410	9/ 33331	0.22222222222222	0.0051320373977205	0.28522052549214	gene-CYP1A1;gene-CYP3A5	CYP1A1;CYP3A5
2	GO:0015279	MF	store-operated calcium channel activity	2/ 410	9/ 33331	0.22222222222222	0.0051320373977205	0.28522052549214	gene-TRPC4;gene-TRPC6	TRPC4;TRPC6
10	GO:0002920	BP	regulation of humoral immune response	10/ 410	301/ 33331	0.033222591362126	0.0043841088374639	0.29656651611207	gene-C1R;gene-C1R-2;gene-C1S;gene-C4BPB;gene-C5AR1;gene-CFB-2;gene-CFB-3;gene-CFB-5;gene-CFB-7;gene-SERPING1	C1R;C1R-2;C1S;C4BPB;C5AR1;CFB;CFB;CFB;CFB;SERPING1
4	GO:0051180	BP	vitamin transport	4/ 410	54/ 33331	0.074074074074074	0.0043944657873412	0.29656651611207	gene-SLC44A4-2;gene-SLC44A4-5;gene-SLC44A4-7;gene-STRA6	SLC44A4;SLC44A4;SLC44A4;STRA6
8	GO:0031589	BP	cell-substrate adhesion	8/ 410	208/ 33331	0.038461538461538	0.0044183385582952	0.29682838269235	gene-ADAMTS9;gene-LOC105378180;gene-LOC124900576;gene-MUC4;gene-MUC4-2;gene-MUC4-4;gene-MUC4-6;gene-MUC4-7	ADAMTS9;LOC105378180;LOC124900576;MUC4;MUC4-2;MUC4-4;MUC4-6;MUC4-7
31	GO:0030659	CC	cytoplasmic vesicle membrane	31/ 410	1531/ 33331	0.020248203788374	0.0083745132292564	0.30195650530395	gene-ABCA12;gene-ABCB11;gene-ABCB11-2;gene-ABCC11;gene-ACE2;gene-AQP11;gene-AQP7P1;gene-ATG9B;gene-BST2;gene-C5AR1;gene-CEACAM3;gene-CNGB1;gene-DIO3;gene-DMBT1;gene-ELAPOR1;gene-FGD2;gene-GNG12-AS1;gene-HLA-B-5;gene-HLA-F-7;gene-ITGAM;gene-MARCO;gene-SCAMP5;gene-SELP;gene-SIRPB1;gene-SLC1A1;gene-SORCS2;gene-STEAP4;gene-SYT11;gene-SYT12;gene-TAPBP;gene-TPCN1	ABCA12;ABCB11;ABCB11-2;ABCC11;ACE2;AQP11;AQP7P1;ATG9B;BST2;C5AR1;CEACAM3;CNGB1;DIO3;DMBT1;ELAPOR1;FGD2;GNG12-AS1;HLA-B;HLA-F;ITGAM;MARCO;SCAMP5;SELP;SIRPB1;SLC1A1;SORCS2;STEAP4;SYT11;SYT12;TAPBP;TPCN1
42	GO:0051049	BP	regulation of transport	42/ 410	2180/ 33331	0.019266055045872	0.0045804888633609	0.30551311099095	gene-ABCA12;gene-ABCB11;gene-ABCB11-2;gene-ACE2;gene-BST2;gene-CD22;gene-CNIH2;gene-CPLX1;gene-DNM3;gene-DOC2A;gene-FEZ1;gene-FGF19;gene-GALR2;gene-GNG12-AS1;gene-HLA-F-7;gene-IFI27;gene-IFI27-2;gene-INSIG1;gene-ITGAM;gene-KCNC3;gene-LCP1;gene-LGALS9;gene-NDRG4;gene-PCSK9;gene-PLA2G6;gene-RELN;gene-REN;gene-RRAD;gene-SAA2;gene-SCAMP5;gene-SCIN;gene-SEMG1;gene-SIRPB1;gene-SIRPG;gene-SLC1A1;gene-SL…	ABCA12;ABCB11;ABCB11-2;ACE2;BST2;CD22;CNIH2;CPLX1;DNM3;DOC2A;FEZ1;FGF19;GALR2;GNG12-AS1;HLA-F;IFI27;IFI27-2;INSIG1;ITGAM;KCNC3;LCP1;LGALS9;NDRG4;PCSK9;PLA2G6;RELN;REN;RRAD;SAA2;SCAMP5;SCIN;SEMG1;SIRPB1;SIRPG;SLC1A1;SLC43A2;SPP1;SYT11;SYT12;TPCN1;TRIM9;TRPC6
10	GO:0046395	BP	carboxylic acid catabolic process	10/ 410	304/ 33331	0.032894736842105	0.0046956323602681	0.31123238237903	gene-AASS;gene-ACAD10;gene-ALDH1L1;gene-CEL;gene-CHKB-CPT1B;gene-CYP26A1;gene-CYP4F3;gene-HAL;gene-IDO1;gene-LPIN1	AASS;ACAD10;ALDH1L1;CEL;CHKB-CPT1B;CYP26A1;CYP4F3;HAL;IDO1;LPIN1
42	GO:0080134	BP	regulation of response to stress	42/ 410	2199/ 33331	0.019099590723056	0.0048082319922273	0.31727920172711	gene-ACE2;gene-AGR2;gene-AQP11;gene-BIRC3;gene-CASP1;gene-CDH5;gene-DACT1;gene-DUSP19;gene-FGF19;gene-GBA-2;gene-GGT1;gene-GLP2R;gene-HLA-B-5;gene-HLA-F-7;gene-HMGB2P1;gene-IDO1;gene-IL23A;gene-INSIG1;gene-LGALS9;gene-LHB;gene-MICB-4;gene-MUC2;gene-MUC2-2;gene-MUC20-5;gene-MUC4;gene-MUC4-2;gene-MUC4-4;gene-MUC4-6;gene-MUC4-7;gene-MUC5AC;gene-MUC5AC-2;gene-MUC5B;gene-OTUB2;gene-OTUB2-2;gene-PLAT;g…	ACE2;AGR2;AQP11;BIRC3;CASP1;CDH5;DACT1;DUSP19;FGF19;GBA;GGT1;GLP2R;HLA-B;HLA-F;HMGB2P1;IDO1;IL23A;INSIG1;LGALS9;LHB;MICB;MUC2;MUC2-2;MUC20-5;MUC4;MUC4-2;MUC4-4;MUC4-6;MUC4-7;MUC5AC;MUC5AC-2;MUC5B;OTUB2;OTUB2-2;PLAT;RASSF2;S100A9;SAA2;SERPING1;SPP1;SYT11;YPEL3
31	GO:0012506	CC	vesicle membrane	31/ 410	1556/ 33331	0.019922879177378	0.0089823168826887	0.31787421412626	gene-ABCA12;gene-ABCB11;gene-ABCB11-2;gene-ABCC11;gene-ACE2;gene-AQP11;gene-AQP7P1;gene-ATG9B;gene-BST2;gene-C5AR1;gene-CEACAM3;gene-CNGB1;gene-DIO3;gene-DMBT1;gene-ELAPOR1;gene-FGD2;gene-GNG12-AS1;gene-HLA-B-5;gene-HLA-F-7;gene-ITGAM;gene-MARCO;gene-SCAMP5;gene-SELP;gene-SIRPB1;gene-SLC1A1;gene-SORCS2;gene-STEAP4;gene-SYT11;gene-SYT12;gene-TAPBP;gene-TPCN1	ABCA12;ABCB11;ABCB11-2;ABCC11;ACE2;AQP11;AQP7P1;ATG9B;BST2;C5AR1;CEACAM3;CNGB1;DIO3;DMBT1;ELAPOR1;FGD2;GNG12-AS1;HLA-B;HLA-F;ITGAM;MARCO;SCAMP5;SELP;SIRPB1;SLC1A1;SORCS2;STEAP4;SYT11;SYT12;TAPBP;TPCN1
6	GO:0002690	BP	positive regulation of leukocyte chemotaxis	6/ 410	127/ 33331	0.047244094488189	0.004958877771703	0.32291429068629	gene-C5AR1;gene-EDN2;gene-IL23A;gene-LGALS9;gene-PIR-FIGF;gene-TNFSF14	C5AR1;EDN2;IL23A;LGALS9;PIR-FIGF;TNFSF14
7	GO:0005802	CC	trans-Golgi network	7/ 410	190/ 33331	0.036842105263158	0.0094417303606476	0.32805721307632	gene-ELAPOR1;gene-GBA-2;gene-GNG12-AS1;gene-GOLT1A;gene-PIFO;gene-RGS20;gene-SYT11	ELAPOR1;GBA;GNG12-AS1;GOLT1A;PIFO;RGS20;SYT11
74	GO:0048856	BP	anatomical structure development	74/ 410	4396/ 33331	0.016833484986351	0.0051143436478806	0.32832181258621	gene-ABCA12;gene-ADAMTS9;gene-ADAP2-2;gene-ALPK3;gene-ANKRD2;gene-AQP11;gene-BCL2A1;gene-C5AR1;gene-CDH5;gene-COL4A1;gene-COL9A2;gene-CRISPLD2;gene-CSF3;gene-CSRP2;gene-CYP1A1;gene-CYP26A1;gene-DACT1;gene-DAW1;gene-DIO3;gene-DMBT1;gene-DOC2A;gene-EDN2;gene-EGFL8;gene-ERBB4;gene-FEZ1;gene-FGF19;gene-GALR2;gene-GNG12-AS1;gene-HMGB2P1;gene-HMGCS1;gene-HSD11B1;gene-HSF4;gene-HYAL1;gene-IGF2BP1;gene-I…	ABCA12;ADAMTS9;ADAP2;ALPK3;ANKRD2;AQP11;BCL2A1;C5AR1;CDH5;COL4A1;COL9A2;CRISPLD2;CSF3;CSRP2;CYP1A1;CYP26A1;DACT1;DAW1;DIO3;DMBT1;DOC2A;EDN2;EGFL8;ERBB4;FEZ1;FGF19;GALR2;GNG12-AS1;HMGB2P1;HMGCS1;HSD11B1;HSF4;HYAL1;IGF2BP1;INSIG1;ITGAM;KDM6B;KPNA7;KRT15;LAMA2;LCP1;LHB;LOC105373490;LPIN1;LTB;MGP;MMP13;NDP;NGFR;NLGN4X;PCSK9;PLXNA4;RASSF2;RDH13;RDH13;RELN;REN;RP1;S100A9;SCIN;SERF1B;SLC1A1;SLC44A4;SLC4…
2	GO:0097105	BP	presynaptic membrane assembly	2/ 410	9/ 33331	0.22222222222222	0.0051320373977205	0.32832181258621	gene-CEL;gene-NLGN4X	CEL;NLGN4X
27	GO:0019637	BP	organophosphate metabolic process	27/ 410	1237/ 33331	0.021827000808407	0.0051524875282943	0.32832181258621	gene-AASS;gene-ADSS1;gene-AGPAT1-4;gene-AK7;gene-AK9;gene-ALDOC;gene-EFR3B;gene-FDFT1-2;gene-GALR2;gene-HMGCS1;gene-IDI1;gene-IDI2-AS1;gene-IDO1;gene-LPIN1;gene-MVD;gene-PCSK9;gene-PDE4C;gene-PLA2G4C;gene-PLA2G6;gene-PLAAT4;gene-PLB1;gene-PNPLA3;gene-PNPLA7;gene-SCD;gene-SLC44A4-2;gene-SLC44A4-5;gene-SLC44A4-7	AASS;ADSS1;AGPAT1;AK7;AK9;ALDOC;EFR3B;FDFT1;GALR2;HMGCS1;IDI1;IDI2-AS1;IDO1;LPIN1;MVD;PCSK9;PDE4C;PLA2G4C;PLA2G6;PLAAT4;PLB1;PNPLA3;PNPLA7;SCD;SLC44A4;SLC44A4;SLC44A4
82	GO:0006950	BP	response to stress	82/ 410	4982/ 33331	0.016459253311923	0.0052172687453243	0.33035922000429	gene-ADSS1;gene-ALPK1;gene-ANKRD2;gene-APOBEC3B;gene-BCL2A1;gene-BPIFA2;gene-BST2;gene-C1R;gene-C1R-2;gene-C1S;gene-C4BPB;gene-C5AR1;gene-CASP1;gene-CCL26;gene-CCL28;gene-CFB-2;gene-CFB-3;gene-CFB-5;gene-CFB-7;gene-CYP1A1;gene-DEFB1-2;gene-DEFB4A;gene-DEFB4A-2;gene-DEFB4B-3;gene-DHRS2;gene-DMBT1;gene-ELAPOR1;gene-ERN2;gene-GBA-2;gene-GBP2;gene-GNL1-3;gene-GSDMB;gene-HLA-B-5;gene-HMGB2P1;gene-HYAL…	ADSS1;ALPK1;ANKRD2;APOBEC3B;BCL2A1;BPIFA2;BST2;C1R;C1R-2;C1S;C4BPB;C5AR1;CASP1;CCL26;CCL28;CFB;CFB;CFB;CFB;CYP1A1;DEFB1;DEFB4A;DEFB4A-2;DEFB4B;DHRS2;DMBT1;ELAPOR1;ERN2;GBA;GBP2;GNL1;GSDMB;HLA-B;HMGB2P1;HYAL1;IDO1;IFI27;IFI27-2;IFI6;IFITM1;IL23A;IL36RN;INSIG1;ITGAM;KDM6B;LCN2;LGALS9;LOC124903450;LOC124903521;MARCO;MB;MDC1;MICB;NCCRP1;NEK11;PCSK9;PIR-FIGF;PLA2G4C;PLA2G6;PLAT;PMS2P2;PSG3;RASSF10-DT;…
35	GO:1901700	BP	response to oxygen-containing compound	35/ 410	1761/ 33331	0.019875070982396	0.0052289632047556	0.33035922000429	gene-C5AR1;gene-CASP1;gene-COL16A1;gene-COL4A1;gene-CSF3;gene-CYP1A1;gene-CYP26A1;gene-GBA-2;gene-GGT1;gene-HMGB2P1;gene-HMGCS1;gene-HYAL1;gene-IDO1;gene-IL36RN;gene-INSIG1;gene-KDM6B;gene-LGALS9;gene-LPIN1;gene-MB;gene-MICB-4;gene-MMP13;gene-NGFR;gene-PCSK9;gene-PNPLA3;gene-REN;gene-S100A9;gene-SCD;gene-SELP;gene-SLC1A1;gene-SPP1;gene-STAT4;gene-TFF1;gene-TRIML2;gene-TRPC6;gene-ZBTB20	C5AR1;CASP1;COL16A1;COL4A1;CSF3;CYP1A1;CYP26A1;GBA;GGT1;HMGB2P1;HMGCS1;HYAL1;IDO1;IL36RN;INSIG1;KDM6B;LGALS9;LPIN1;MB;MICB;MMP13;NGFR;PCSK9;PNPLA3;REN;S100A9;SCD;SELP;SLC1A1;SPP1;STAT4;TFF1;TRIML2;TRPC6;ZBTB20
4	GO:0001895	BP	retina homeostasis	4/ 410	57/ 33331	0.070175438596491	0.0053332185085911	0.33551819998751	gene-CNGB1;gene-CST4;gene-ZG16B;gene-ZG16B-2	CNGB1;CST4;ZG16B;ZG16B-2
8	GO:0042626	MF	ATPase-coupled transmembrane transporter activity	8/ 410	221/ 33331	0.036199095022624	0.0063137211775933	0.33766522135799	gene-ABCA10;gene-ABCA12;gene-ABCB11;gene-ABCB11-2;gene-ABCC11;gene-ABCC12;gene-SLC1A1;gene-TAPBP	ABCA10;ABCA12;ABCB11;ABCB11-2;ABCC11;ABCC12;SLC1A1;TAPBP
2	GO:0008401	MF	retinoic acid 4-hydroxylase activity	2/ 410	10/ 33331	0.2	0.0063630638295358	0.33766522135799	gene-CYP26A1;gene-CYP3A5	CYP26A1;CYP3A5
2	GO:0050786	MF	RAGE receptor binding	2/ 410	10/ 33331	0.2	0.0063630638295358	0.33766522135799	gene-HMGB2P1;gene-S100A9	HMGB2P1;S100A9
3	GO:0016813	MF	hydrolase activity, acting on carbon-nitrogen (but not peptide) bonds, in linear amidines	3/ 410	31/ 33331	0.096774193548387	0.0064330800004696	0.33766522135799	gene-PADI1;gene-PADI3;gene-PADI3-2	PADI1;PADI3;PADI3-2
7	GO:0016298	MF	lipase activity	7/ 410	178/ 33331	0.039325842696629	0.0067159973196541	0.34819457828368	gene-CEL;gene-PLA2G4C;gene-PLA2G6;gene-PLAAT4;gene-PLB1;gene-PNPLA3;gene-PNPLA7	CEL;PLA2G4C;PLA2G6;PLAAT4;PLB1;PNPLA3;PNPLA7
4	GO:0005544	MF	calcium-dependent phospholipid binding	4/ 410	61/ 33331	0.065573770491803	0.0067810967828319	0.34819457828368	gene-DOC2A;gene-PLA2G4C;gene-SYT11;gene-SYT12	DOC2A;PLA2G4C;SYT11;SYT12
9	GO:0050920	BP	regulation of chemotaxis	9/ 410	263/ 33331	0.034220532319392	0.0055659951703444	0.34868493794981	gene-C5AR1;gene-CCL26;gene-EDN2;gene-IL23A;gene-LGALS9;gene-PIR-FIGF;gene-PLXNA4;gene-SEMA6C;gene-TNFSF14	C5AR1;CCL26;EDN2;IL23A;LGALS9;PIR-FIGF;PLXNA4;SEMA6C;TNFSF14
10	GO:0016054	BP	organic acid catabolic process	10/ 410	312/ 33331	0.032051282051282	0.0056119444937658	0.35008630209639	gene-AASS;gene-ACAD10;gene-ALDH1L1;gene-CEL;gene-CHKB-CPT1B;gene-CYP26A1;gene-CYP4F3;gene-HAL;gene-IDO1;gene-LPIN1	AASS;ACAD10;ALDH1L1;CEL;CHKB-CPT1B;CYP26A1;CYP4F3;HAL;IDO1;LPIN1
3	GO:0015101	MF	organic cation transmembrane transporter activity	3/ 410	32/ 33331	0.09375	0.0070346665455489	0.35733080388358	gene-SLC44A4-2;gene-SLC44A4-5;gene-SLC44A4-7	SLC44A4;SLC44A4;SLC44A4
6	GO:0004620	MF	phospholipase activity	6/ 410	138/ 33331	0.043478260869565	0.0073714303395721	0.37045358429935	gene-PLA2G4C;gene-PLA2G6;gene-PLAAT4;gene-PLB1;gene-PNPLA3;gene-PNPLA7	PLA2G4C;PLA2G6;PLAAT4;PLB1;PNPLA3;PNPLA7
158	GO:0016021	CC	integral component of membrane	158/ 410	10863/ 33331	0.01454478505017	0.010885306735538	0.37146109235024	gene-ABCA10;gene-ABCA12;gene-ABCB11;gene-ABCB11-2;gene-ABCC11;gene-ABCC12;gene-ACE2;gene-ADAM12;gene-ADAM28;gene-ADGRG7;gene-AGPAT1-4;gene-APCDD1L;gene-AQP11;gene-AQP7P1;gene-ATG9B;gene-ATP6AP1L;gene-BST2;gene-BTN3A2;gene-BTN3A3;gene-C15orf48;gene-C5AR1;gene-CD22;gene-CDH5;gene-CEACAM3;gene-CEL;gene-CHKB-CPT1B;gene-CLCA4;gene-CNGB1;gene-CNIH2;gene-CYP3A5;gene-CYP4F3;gene-DHCR7;gene-DIO3;gene-ELAP…	ABCA10;ABCA12;ABCB11;ABCB11-2;ABCC11;ABCC12;ACE2;ADAM12;ADAM28;ADGRG7;AGPAT1;APCDD1L;AQP11;AQP7P1;ATG9B;ATP6AP1L;BST2;BTN3A2;BTN3A3;C15orf48;C5AR1;CD22;CDH5;CEACAM3;CEL;CHKB-CPT1B;CLCA4;CNGB1;CNIH2;CYP3A5;CYP4F3;DHCR7;DIO3;ELAPOR1;ENPP5;ERBB4;ERN2;FDFT1;FER1L4;FER1L6;FMO4;GABRP;GALR2;GCNT3;GGT1;GLP2R;GNG12-AS1;GOLT1A;GSDMB;HLA-B;HLA-F;HS6ST2;HSD11B1;HSD17B7;IFI27;IFI27-2;IFI6;IFITM1;IFITM10;INSIG…
2	GO:0015168	MF	glycerol transmembrane transporter activity	2/ 410	11/ 33331	0.18181818181818	0.0077141228197067	0.37185220612545	gene-AQP11;gene-AQP7P1	AQP11;AQP7P1
2	GO:0034190	MF	apolipoprotein receptor binding	2/ 410	11/ 33331	0.18181818181818	0.0077141228197067	0.37185220612545	gene-ABCA12;gene-PCSK9	ABCA12;PCSK9
2	GO:0070679	MF	inositol 1,4,5 trisphosphate binding	2/ 410	11/ 33331	0.18181818181818	0.0077141228197067	0.37185220612545	gene-TRPC4;gene-TRPC6	TRPC4;TRPC6
2	GO:0047499	MF	calcium-independent phospholipase A2 activity	2/ 410	11/ 33331	0.18181818181818	0.0077141228197067	0.37185220612545	gene-PLA2G4C;gene-PLA2G6	PLA2G4C;PLA2G6
160	GO:0031224	CC	intrinsic component of membrane	160/ 410	11040/ 33331	0.014492753623188	0.011280685210005	0.37819981467226	gene-ABCA10;gene-ABCA12;gene-ABCB11;gene-ABCB11-2;gene-ABCC11;gene-ABCC12;gene-ACE2;gene-ADAM12;gene-ADAM28;gene-ADGRG7;gene-AGPAT1-4;gene-APCDD1L;gene-AQP11;gene-AQP7P1;gene-ATG9B;gene-ATP6AP1L;gene-BST2;gene-BTN3A2;gene-BTN3A3;gene-C15orf48;gene-C5AR1;gene-CD22;gene-CDH5;gene-CEACAM3;gene-CEL;gene-CHKB-CPT1B;gene-CLCA4;gene-CNGB1;gene-CNIH2;gene-CYP3A5;gene-CYP4F3;gene-DHCR7;gene-DIO3;gene-ELAP…	ABCA10;ABCA12;ABCB11;ABCB11-2;ABCC11;ABCC12;ACE2;ADAM12;ADAM28;ADGRG7;AGPAT1;APCDD1L;AQP11;AQP7P1;ATG9B;ATP6AP1L;BST2;BTN3A2;BTN3A3;C15orf48;C5AR1;CD22;CDH5;CEACAM3;CEL;CHKB-CPT1B;CLCA4;CNGB1;CNIH2;CYP3A5;CYP4F3;DHCR7;DIO3;ELAPOR1;ENPP5;ERBB4;ERN2;FDFT1;FER1L4;FER1L6;FMO4;GABRP;GALR2;GCNT3;GGT1;GLP2R;GNG12-AS1;GOLT1A;GSDMB;HLA-B;HLA-F;HS6ST2;HSD11B1;HSD17B7;IFI27;IFI27-2;IFI6;IFITM1;IFITM10;INSIG…
1	GO:0017071	CC	intracellular cyclic nucleotide activated cation channel complex	1/ 410	1/ 33331	1	0.012300861060274	0.37914428203523	gene-CNGB1	CNGB1
1	GO:0097234	CC	epidermal lamellar body membrane	1/ 410	1/ 33331	1	0.012300861060274	0.37914428203523	gene-ABCA12	ABCA12
1	GO:0061829	CC	basal tubulobulbar complex	1/ 410	1/ 33331	1	0.012300861060274	0.37914428203523	gene-DNM3	DNM3
1	GO:0005597	CC	collagen type XVI trimer	1/ 410	1/ 33331	1	0.012300861060274	0.37914428203523	gene-COL16A1	COL16A1
2	GO:0097104	BP	postsynaptic membrane assembly	2/ 410	10/ 33331	0.2	0.0063630638295358	0.38505600938901	gene-CEL;gene-NLGN4X	CEL;NLGN4X
2	GO:0097090	BP	presynaptic membrane organization	2/ 410	10/ 33331	0.2	0.0063630638295358	0.38505600938901	gene-CEL;gene-NLGN4X	CEL;NLGN4X
2	GO:1902513	BP	regulation of organelle transport along microtubule	2/ 410	10/ 33331	0.2	0.0063630638295358	0.38505600938901	gene-CNIH2;gene-FEZ1	CNIH2;FEZ1
2	GO:1900045	BP	negative regulation of protein K63-linked ubiquitination	2/ 410	10/ 33331	0.2	0.0063630638295358	0.38505600938901	gene-OTUB2;gene-OTUB2-2	OTUB2;OTUB2-2
4	GO:0031638	BP	zymogen activation	4/ 410	60/ 33331	0.066666666666667	0.0063973478247071	0.38505600938901	gene-C1R;gene-C1R-2;gene-GGT1;gene-PLAT	C1R;C1R-2;GGT1;PLAT
4	GO:0033555	BP	multicellular organismal response to stress	4/ 410	60/ 33331	0.066666666666667	0.0063973478247071	0.38505600938901	gene-IDO1;gene-RELN;gene-SLC1A1;gene-SLC6A2	IDO1;RELN;SLC1A1;SLC6A2
18	GO:0090407	BP	organophosphate biosynthetic process	18/ 410	745/ 33331	0.024161073825503	0.0064059294348411	0.38505600938901	gene-ADSS1;gene-AGPAT1-4;gene-AK7;gene-AK9;gene-EFR3B;gene-HMGCS1;gene-IDI1;gene-IDI2-AS1;gene-IDO1;gene-LPIN1;gene-MVD;gene-PLA2G4C;gene-PLA2G6;gene-PNPLA3;gene-SCD;gene-SLC44A4-2;gene-SLC44A4-5;gene-SLC44A4-7	ADSS1;AGPAT1;AK7;AK9;EFR3B;HMGCS1;IDI1;IDI2-AS1;IDO1;LPIN1;MVD;PLA2G4C;PLA2G6;PNPLA3;SCD;SLC44A4;SLC44A4;SLC44A4
6	GO:0072329	BP	monocarboxylic acid catabolic process	6/ 410	135/ 33331	0.044444444444444	0.0066437322334372	0.3977398889913	gene-ACAD10;gene-CEL;gene-CHKB-CPT1B;gene-CYP26A1;gene-CYP4F3;gene-LPIN1	ACAD10;CEL;CHKB-CPT1B;CYP26A1;CYP4F3;LPIN1
7	GO:0050921	BP	positive regulation of chemotaxis	7/ 410	178/ 33331	0.039325842696629	0.0067159973196541	0.39884964881962	gene-C5AR1;gene-CCL26;gene-EDN2;gene-IL23A;gene-LGALS9;gene-PIR-FIGF;gene-TNFSF14	C5AR1;CCL26;EDN2;IL23A;LGALS9;PIR-FIGF;TNFSF14
7	GO:0048666	BP	neuron development	7/ 410	178/ 33331	0.039325842696629	0.0067159973196541	0.39884964881962	gene-DIO3;gene-RDH13-2;gene-RDH13-8;gene-RP1;gene-SLC44A4-2;gene-SLC44A4-5;gene-SLC44A4-7	DIO3;RDH13;RDH13;RP1;SLC44A4;SLC44A4;SLC44A4
4	GO:0015605	MF	organophosphate ester transmembrane transporter activity	4/ 410	66/ 33331	0.060606060606061	0.0089283217249542	0.41435930094818	gene-ABCC11;gene-SLC44A4-2;gene-SLC44A4-5;gene-SLC44A4-7	ABCC11;SLC44A4;SLC44A4;SLC44A4
4	GO:0140359	MF	ABC-type transporter activity	4/ 410	66/ 33331	0.060606060606061	0.0089283217249542	0.41435930094818	gene-ABCB11;gene-ABCB11-2;gene-ABCC11;gene-TAPBP	ABCB11;ABCB11-2;ABCC11;TAPBP
3	GO:0001530	MF	lipopolysaccharide binding	3/ 410	35/ 33331	0.085714285714286	0.0090345063500555	0.41435930094818	gene-BPIFA2;gene-DMBT1;gene-SELP	BPIFA2;DMBT1;SELP
3	GO:0052650	MF	NADP-retinol dehydrogenase activity	3/ 410	35/ 33331	0.085714285714286	0.0090345063500555	0.41435930094818	gene-AKR1B10;gene-RDH13-2;gene-RDH13-8	AKR1B10;RDH13;RDH13
3	GO:0030020	MF	extracellular matrix structural constituent conferring tensile strength	3/ 410	35/ 33331	0.085714285714286	0.0090345063500555	0.41435930094818	gene-COL16A1;gene-COL4A1;gene-COL9A2	COL16A1;COL4A1;COL9A2
3	GO:0034389	BP	lipid droplet organization	3/ 410	32/ 33331	0.09375	0.0070346665455489	0.4161103354652	gene-PLA2G4C;gene-PNPLA3;gene-SQLE	PLA2G4C;PNPLA3;SQLE
26	GO:0051270	BP	regulation of cellular component movement	26/ 410	1212/ 33331	0.021452145214521	0.0071623131619075	0.42176838207894	gene-ADAMTS9;gene-BST2;gene-C5AR1;gene-CCL26;gene-CCL28;gene-CDH5;gene-CNIH2;gene-DEFB1-2;gene-DNAI3;gene-EDN2;gene-ERBB4;gene-FEZ1;gene-FGF19;gene-HYAL1;gene-IFITM1;gene-IL23A;gene-LAMA2;gene-LGALS9;gene-NDRG4;gene-PIR-FIGF;gene-PLXNA4;gene-RELN;gene-SELP;gene-SEMA6C;gene-SEMG1;gene-TNFSF14	ADAMTS9;BST2;C5AR1;CCL26;CCL28;CDH5;CNIH2;DEFB1;DNAI3;EDN2;ERBB4;FEZ1;FGF19;HYAL1;IFITM1;IL23A;LAMA2;LGALS9;NDRG4;PIR-FIGF;PLXNA4;RELN;SELP;SEMA6C;SEMG1;TNFSF14
8	GO:0051704	BP	multi-organism process	8/ 410	226/ 33331	0.035398230088496	0.0071871354930943	0.42176838207894	gene-COL16A1;gene-ENDOU;gene-IDO1;gene-LGALS9;gene-PLA2G4C;gene-PSG3;gene-SEMG1;gene-STS	COL16A1;ENDOU;IDO1;LGALS9;PLA2G4C;PSG3;SEMG1;STS
5	GO:0019369	BP	arachidonic acid metabolic process	5/ 410	98/ 33331	0.051020408163265	0.0073357853425471	0.42879687000314	gene-CYP1A1;gene-CYP2B6;gene-CYP2B7P;gene-CYP4F3;gene-PLA2G4C	CYP1A1;CYP2B6;CYP2B7P;CYP4F3;PLA2G4C
8	GO:0001505	BP	regulation of neurotransmitter levels	8/ 410	227/ 33331	0.035242290748899	0.0073722359622869	0.42923759738069	gene-CPLX1;gene-DOC2A;gene-SLC44A4-2;gene-SLC44A4-5;gene-SLC44A4-7;gene-SLC6A2;gene-SYT11;gene-SYT12	CPLX1;DOC2A;SLC44A4;SLC44A4;SLC44A4;SLC6A2;SYT11;SYT12
2	GO:0015280	MF	ligand-gated sodium channel activity	2/ 410	13/ 33331	0.15384615384615	0.010763898469751	0.43365125110997	gene-SCNN1D;gene-TPCN1	SCNN1D;TPCN1
4	GO:0008395	MF	steroid hydroxylase activity	4/ 410	72/ 33331	0.055555555555556	0.012036391460035	0.43365125110997	gene-CYP1A1;gene-CYP2B6;gene-CYP2B7P;gene-CYP3A5	CYP1A1;CYP2B6;CYP2B7P;CYP3A5
1	GO:0106325	MF	acetylgalactosaminyl-O-glycosyl-seryl-glycoprotein beta-1,6-N-acetylglucosaminyltransferase activity	1/ 410	1/ 33331	1	0.012300861060274	0.43365125110997	gene-GCNT3	GCNT3
1	GO:0004754	MF	saccharopine dehydrogenase (NAD+, L-lysine-forming) activity	1/ 410	1/ 33331	1	0.012300861060274	0.43365125110997	gene-AASS	AASS
1	GO:0004397	MF	histidine ammonia-lyase activity	1/ 410	1/ 33331	1	0.012300861060274	0.43365125110997	gene-HAL	HAL
1	GO:0070524	MF	11-beta-hydroxysteroid dehydrogenase (NADP+) activity	1/ 410	1/ 33331	1	0.012300861060274	0.43365125110997	gene-HSD11B1	HSD11B1
1	GO:0047598	MF	7-dehydrocholesterol reductase activity	1/ 410	1/ 33331	1	0.012300861060274	0.43365125110997	gene-DHCR7	DHCR7
1	GO:0047131	MF	saccharopine dehydrogenase (NAD+, L-glutamate-forming) activity	1/ 410	1/ 33331	1	0.012300861060274	0.43365125110997	gene-AASS	AASS
1	GO:0004773	MF	steryl-sulfatase activity	1/ 410	1/ 33331	1	0.012300861060274	0.43365125110997	gene-STS	STS
1	GO:0004163	MF	diphosphomevalonate decarboxylase activity	1/ 410	1/ 33331	1	0.012300861060274	0.43365125110997	gene-MVD	MVD
1	GO:0051265	MF	diolein transacylation activity	1/ 410	1/ 33331	1	0.012300861060274	0.43365125110997	gene-PNPLA3	PNPLA3
1	GO:0005130	MF	granulocyte colony-stimulating factor receptor binding	1/ 410	1/ 33331	1	0.012300861060274	0.43365125110997	gene-CSF3	CSF3
1	GO:0030338	MF	CMP-N-acetylneuraminate monooxygenase activity	1/ 410	1/ 33331	1	0.012300861060274	0.43365125110997	gene-CMAHP	CMAHP
1	GO:0004513	MF	neolactotetraosylceramide alpha-2,3-sialyltransferase activity	1/ 410	1/ 33331	1	0.012300861060274	0.43365125110997	gene-ST3GAL5	ST3GAL5
1	GO:0062182	MF	all-trans retinoic acid 4-hydrolase activity	1/ 410	1/ 33331	1	0.012300861060274	0.43365125110997	gene-CYP26A1	CYP26A1
1	GO:0047130	MF	saccharopine dehydrogenase (NADP+, L-lysine-forming) activity	1/ 410	1/ 33331	1	0.012300861060274	0.43365125110997	gene-AASS	AASS
1	GO:0004753	MF	saccharopine dehydrogenase activity	1/ 410	1/ 33331	1	0.012300861060274	0.43365125110997	gene-AASS	AASS
1	GO:0140010	MF	D-aspartate transmembrane transporter activity	1/ 410	1/ 33331	1	0.012300861060274	0.43365125110997	gene-SLC1A1	SLC1A1
1	GO:0004506	MF	squalene monooxygenase activity	1/ 410	1/ 33331	1	0.012300861060274	0.43365125110997	gene-SQLE	SQLE
1	GO:0009918	MF	sterol delta7 reductase activity	1/ 410	1/ 33331	1	0.012300861060274	0.43365125110997	gene-DHCR7	DHCR7
1	GO:0047225	MF	acetylgalactosaminyl-O-glycosyl-glycoprotein beta-1,6-N-acetylglucosaminyltransferase activity	1/ 410	1/ 33331	1	0.012300861060274	0.43365125110997	gene-GCNT3	GCNT3
1	GO:0008817	MF	cob(I)yrinic acid a,c-diamide adenosyltransferase activity	1/ 410	1/ 33331	1	0.012300861060274	0.43365125110997	gene-MMAB	MMAB
1	GO:0047291	MF	lactosylceramide alpha-2,3-sialyltransferase activity	1/ 410	1/ 33331	1	0.012300861060274	0.43365125110997	gene-ST3GAL5	ST3GAL5
1	GO:0016711	MF	flavonoid 3'-monooxygenase activity	1/ 410	1/ 33331	1	0.012300861060274	0.43365125110997	gene-CYP1A1	CYP1A1
1	GO:0031798	MF	type 1 metabotropic glutamate receptor binding	1/ 410	1/ 33331	1	0.012300861060274	0.43365125110997	gene-DNM3	DNM3
1	GO:0051264	MF	mono-olein transacylation activity	1/ 410	1/ 33331	1	0.012300861060274	0.43365125110997	gene-PNPLA3	PNPLA3
1	GO:0106326	MF	acetylgalactosaminyl-O-glycosyl-threonyl-glycoprotein beta-1,6-N-acetylglucosaminyltransferase activity	1/ 410	1/ 33331	1	0.012300861060274	0.43365125110997	gene-GCNT3	GCNT3
1	GO:0008579	MF	JUN kinase phosphatase activity	1/ 410	1/ 33331	1	0.012300861060274	0.43365125110997	gene-DUSP19	DUSP19
1	GO:0001856	MF	complement component C5a binding	1/ 410	1/ 33331	1	0.012300861060274	0.43365125110997	gene-C5AR1	C5AR1
2	GO:0015166	MF	polyol transmembrane transporter activity	2/ 410	14/ 33331	0.14285714285714	0.01245654012337	0.43588663365036	gene-AQP11;gene-AQP7P1	AQP11;AQP7P1
5	GO:0072341	MF	modified amino acid binding	5/ 410	112/ 33331	0.044642857142857	0.012620502230597	0.43837685689221	gene-GSDMB;gene-SCIN;gene-SYT11;gene-SYT12;gene-SYTL2	GSDMB;SCIN;SYT11;SYT12;SYTL2
4	GO:1902414	BP	protein localization to cell junction	4/ 410	63/ 33331	0.063492063492063	0.007593601394869	0.44039921839696	gene-CDH5;gene-TJP3;gene-ZG16B;gene-ZG16B-2	CDH5;TJP3;ZG16B;ZG16B-2
2	GO:0010958	BP	regulation of amino acid import across plasma membrane	2/ 410	11/ 33331	0.18181818181818	0.0077141228197067	0.44050608270841	gene-ACE2;gene-SLC43A2	ACE2;SLC43A2
2	GO:0009644	BP	response to high light intensity	2/ 410	11/ 33331	0.18181818181818	0.0077141228197067	0.44050608270841	gene-RDH13-2;gene-RDH13-8	RDH13;RDH13
2	GO:1903789	BP	regulation of amino acid transmembrane transport	2/ 410	11/ 33331	0.18181818181818	0.0077141228197067	0.44050608270841	gene-ACE2;gene-SLC43A2	ACE2;SLC43A2
7	GO:0005319	MF	lipid transporter activity	7/ 410	202/ 33331	0.034653465346535	0.012899952504426	0.44481296080956	gene-ABCA10;gene-ABCA12;gene-ABCB11;gene-ABCB11-2;gene-ABCC11;gene-LOC400499;gene-STRA6	ABCA10;ABCA12;ABCB11;ABCB11-2;ABCC11;LOC400499;STRA6
4	GO:0008374	MF	O-acyltransferase activity	4/ 410	74/ 33331	0.054054054054054	0.01320812461399	0.45213899040934	gene-AGPAT1-4;gene-CHKB-CPT1B;gene-PLA2G4C;gene-PNPLA3	AGPAT1;CHKB-CPT1B;PLA2G4C;PNPLA3
8	GO:0031975	CC	envelope	8/ 410	259/ 33331	0.030888030888031	0.015408901068443	0.46010015534053	gene-ADAP2-2;gene-DHRS2;gene-GOLT1A;gene-IFI27;gene-IFI27-2;gene-LPIN1;gene-OTULINL;gene-PLA2G4C	ADAP2;DHRS2;GOLT1A;IFI27;IFI27-2;LPIN1;OTULINL;PLA2G4C
8	GO:0031967	CC	organelle envelope	8/ 410	259/ 33331	0.030888030888031	0.015408901068443	0.46010015534053	gene-ADAP2-2;gene-DHRS2;gene-GOLT1A;gene-IFI27;gene-IFI27-2;gene-LPIN1;gene-OTULINL;gene-PLA2G4C	ADAP2;DHRS2;GOLT1A;IFI27;IFI27-2;LPIN1;OTULINL;PLA2G4C
9	GO:0030414	MF	peptidase inhibitor activity	9/ 410	305/ 33331	0.029508196721311	0.013825776520382	0.46987746965672	gene-BIRC3;gene-BST2;gene-CST1;gene-CST2;gene-CST4;gene-PI16;gene-SERPIND1;gene-SERPING1;gene-TNFSF14	BIRC3;BST2;CST1;CST2;CST4;PI16;SERPIND1;SERPING1;TNFSF14
3	GO:0050919	BP	negative chemotaxis	3/ 410	34/ 33331	0.088235294117647	0.0083350110367257	0.47232789642087	gene-PLXNA4;gene-SEMA6C;gene-SLIT1	PLXNA4;SEMA6C;SLIT1
9	GO:0005125	MF	cytokine activity	9/ 410	306/ 33331	0.029411764705882	0.01409586656053	0.47563481165674	gene-CCL26;gene-CCL28;gene-CSF3;gene-IL23A;gene-IL36RN;gene-LTB-2;gene-NDP;gene-SPP1;gene-TNFSF14	CCL26;CCL28;CSF3;IL23A;IL36RN;LTB;NDP;SPP1;TNFSF14
7	GO:0002687	BP	positive regulation of leukocyte migration	7/ 410	186/ 33331	0.037634408602151	0.0084566287346636	0.47739759248499	gene-C5AR1;gene-EDN2;gene-IL23A;gene-LGALS9;gene-PIR-FIGF;gene-SELP;gene-TNFSF14	C5AR1;EDN2;IL23A;LGALS9;PIR-FIGF;SELP;TNFSF14
9	GO:0097060	CC	synaptic membrane	9/ 410	314/ 33331	0.028662420382166	0.016399010419262	0.4821309063263	gene-CNIH2;gene-DNM3;gene-ERBB4;gene-GABRP;gene-KCNC3;gene-NLGN4X;gene-SLC6A2;gene-SORCS2;gene-SYT11	CNIH2;DNM3;ERBB4;GABRP;KCNC3;NLGN4X;SLC6A2;SORCS2;SYT11
31	GO:2000026	BP	regulation of multicellular organismal development	31/ 410	1541/ 33331	0.020116807268008	0.0085751958914707	0.48225732348737	gene-ABCA12;gene-ADAM12;gene-ADAMTS9;gene-C5AR1;gene-CDH5;gene-CSF3;gene-ERBB4;gene-HLA-B-5;gene-HMGB2P1;gene-HYAL1;gene-IL23A;gene-LAMA2;gene-LGALS9;gene-LOC124903313;gene-LPIN1;gene-LRG1;gene-MGP;gene-MINAR1;gene-NGFR;gene-PI16;gene-PIR-FIGF;gene-PLAAT4;gene-PLXNA4;gene-RASSF10;gene-RASSF2;gene-RELN;gene-SCIN;gene-SEMA6C;gene-SLIT1;gene-SPP1;gene-TRPC6	ABCA12;ADAM12;ADAMTS9;C5AR1;CDH5;CSF3;ERBB4;HLA-B;HMGB2P1;HYAL1;IL23A;LAMA2;LGALS9;LOC124903313;LPIN1;LRG1;MGP;MINAR1;NGFR;PI16;PIR-FIGF;PLAAT4;PLXNA4;RASSF10;RASSF2;RELN;SCIN;SEMA6C;SLIT1;SPP1;TRPC6
24	GO:2000145	BP	regulation of cell motility	24/ 410	1126/ 33331	0.021314387211368	0.0086241695637704	0.48270734108677	gene-ADAMTS9;gene-BST2;gene-C5AR1;gene-CCL26;gene-CCL28;gene-CDH5;gene-DEFB1-2;gene-DNAI3;gene-EDN2;gene-ERBB4;gene-FGF19;gene-HYAL1;gene-IFITM1;gene-IL23A;gene-LAMA2;gene-LGALS9;gene-NDRG4;gene-PIR-FIGF;gene-PLXNA4;gene-RELN;gene-SELP;gene-SEMA6C;gene-SEMG1;gene-TNFSF14	ADAMTS9;BST2;C5AR1;CCL26;CCL28;CDH5;DEFB1;DNAI3;EDN2;ERBB4;FGF19;HYAL1;IFITM1;IL23A;LAMA2;LGALS9;NDRG4;PIR-FIGF;PLXNA4;RELN;SELP;SEMA6C;SEMG1;TNFSF14
5	GO:0030593	BP	neutrophil chemotaxis	5/ 410	102/ 33331	0.049019607843137	0.0086482220468163	0.48270734108677	gene-C5AR1;gene-CCL26;gene-EDN2;gene-S100A9;gene-SAA2	C5AR1;CCL26;EDN2;S100A9;SAA2
7	GO:0055088	BP	lipid homeostasis	7/ 410	187/ 33331	0.037433155080214	0.0086954713012723	0.48352682550558	gene-ABCA12;gene-ABCB11;gene-ABCB11-2;gene-INSIG1;gene-PCSK9;gene-PNPLA3;gene-ZBTB20	ABCA12;ABCB11;ABCB11-2;INSIG1;PCSK9;PNPLA3;ZBTB20
3	GO:0015695	BP	organic cation transport	3/ 410	35/ 33331	0.085714285714286	0.0090345063500555	0.48688031013252	gene-SLC44A4-2;gene-SLC44A4-5;gene-SLC44A4-7	SLC44A4;SLC44A4;SLC44A4
3	GO:0042573	BP	retinoic acid metabolic process	3/ 410	35/ 33331	0.085714285714286	0.0090345063500555	0.48688031013252	gene-CYP1A1;gene-CYP26A1;gene-CYP3A5	CYP1A1;CYP26A1;CYP3A5
3	GO:0048286	BP	lung alveolus development	3/ 410	35/ 33331	0.085714285714286	0.0090345063500555	0.48688031013252	gene-ABCA12;gene-EDN2;gene-STRA6	ABCA12;EDN2;STRA6
3	GO:0043534	BP	blood vessel endothelial cell migration	3/ 410	35/ 33331	0.085714285714286	0.0090345063500555	0.48688031013252	gene-CDH5;gene-ZG16B;gene-ZG16B-2	CDH5;ZG16B;ZG16B-2
2	GO:0140042	BP	lipid droplet formation	2/ 410	12/ 33331	0.16666666666667	0.009182089771476	0.48688031013252	gene-PLA2G4C;gene-SQLE	PLA2G4C;SQLE
2	GO:0033182	BP	regulation of histone ubiquitination	2/ 410	12/ 33331	0.16666666666667	0.009182089771476	0.48688031013252	gene-OTUB2;gene-OTUB2-2	OTUB2;OTUB2-2
2	GO:0045654	BP	positive regulation of megakaryocyte differentiation	2/ 410	12/ 33331	0.16666666666667	0.009182089771476	0.48688031013252	gene-HMGB2P1;gene-SCIN	HMGB2P1;SCIN
2	GO:0015793	BP	glycerol transport	2/ 410	12/ 33331	0.16666666666667	0.009182089771476	0.48688031013252	gene-AQP11;gene-AQP7P1	AQP11;AQP7P1
2	GO:0042447	BP	hormone catabolic process	2/ 410	12/ 33331	0.16666666666667	0.009182089771476	0.48688031013252	gene-DIO3;gene-SPP1	DIO3;SPP1
2	GO:0006828	BP	manganese ion transport	2/ 410	12/ 33331	0.16666666666667	0.009182089771476	0.48688031013252	gene-TRPC4;gene-TRPC6	TRPC4;TRPC6
2	GO:1900044	BP	regulation of protein K63-linked ubiquitination	2/ 410	12/ 33331	0.16666666666667	0.009182089771476	0.48688031013252	gene-OTUB2;gene-OTUB2-2	OTUB2;OTUB2-2
2	GO:0048546	BP	digestive tract morphogenesis	2/ 410	12/ 33331	0.16666666666667	0.009182089771476	0.48688031013252	gene-AGR2;gene-STRA6	AGR2;STRA6
2	GO:0046549	BP	retinal cone cell development	2/ 410	12/ 33331	0.16666666666667	0.009182089771476	0.48688031013252	gene-DIO3;gene-RP1	DIO3;RP1
46	GO:0098588	CC	bounding membrane of organelle	46/ 410	2650/ 33331	0.017358490566038	0.016830730720162	0.48732615767015	gene-ABCA12;gene-ABCB11;gene-ABCB11-2;gene-ABCC11;gene-ACE2;gene-ATG9B;gene-BCL2A1;gene-BST2;gene-C5AR1;gene-CEACAM3;gene-CHKB-CPT1B;gene-CNGB1;gene-CP;gene-CYTH4;gene-DHCR7;gene-DIO3;gene-DMBT1;gene-ELAPOR1;gene-F5;gene-FGD2;gene-GBA-2;gene-GBP2;gene-GCNT3;gene-GNG12-AS1;gene-GOLT1A;gene-HLA-B-5;gene-HLA-F-7;gene-HS6ST2;gene-IFI27;gene-IFI27-2;gene-IFITM1;gene-ITGAM;gene-LAMP3;gene-LPIN1;gene-MA…	ABCA12;ABCB11;ABCB11-2;ABCC11;ACE2;ATG9B;BCL2A1;BST2;C5AR1;CEACAM3;CHKB-CPT1B;CNGB1;CP;CYTH4;DHCR7;DIO3;DMBT1;ELAPOR1;F5;FGD2;GBA;GBP2;GCNT3;GNG12-AS1;GOLT1A;HLA-B;HLA-F;HS6ST2;IFI27;IFI27-2;IFITM1;ITGAM;LAMP3;LPIN1;MARCO;SCAMP5;SELP;SIRPB1;SLC1A1;SORCS2;ST3GAL5;STEAP4;SYT11;SYT12;TAPBP;TPCN1
5	GO:0019218	BP	regulation of steroid metabolic process	5/ 410	104/ 33331	0.048076923076923	0.0093616830218098	0.49435355655826	gene-ABCB11;gene-ABCB11-2;gene-DHCR7;gene-FGF19;gene-INSIG1	ABCB11;ABCB11-2;DHCR7;FGF19;INSIG1
9	GO:0017157	BP	regulation of exocytosis	9/ 410	286/ 33331	0.031468531468531	0.0093896209974694	0.49435355655826	gene-CPLX1;gene-DOC2A;gene-HLA-F-7;gene-ITGAM;gene-LGALS9;gene-SCAMP5;gene-SYT11;gene-SYT12;gene-TRIM9	CPLX1;DOC2A;HLA-F;ITGAM;LGALS9;SCAMP5;SYT11;SYT12;TRIM9
3	GO:0004806	MF	triglyceride lipase activity	3/ 410	42/ 33331	0.071428571428571	0.014878853319351	0.49849434808945	gene-CEL;gene-PLB1;gene-PNPLA3	CEL;PLB1;PNPLA3
7	GO:0034754	BP	cellular hormone metabolic process	7/ 410	191/ 33331	0.036649214659686	0.0097005843277245	0.50265327209085	gene-CYP1A1;gene-CYP26A1;gene-CYP3A5;gene-DHRS2;gene-HSD17B7;gene-LHB;gene-SPP1	CYP1A1;CYP26A1;CYP3A5;DHRS2;HSD17B7;LHB;SPP1
3	GO:0002456	BP	T cell mediated immunity	3/ 410	36/ 33331	0.083333333333333	0.0097673266975752	0.50265327209085	gene-BTN3A2;gene-BTN3A3;gene-GNL1-3	BTN3A2;BTN3A3;GNL1
3	GO:0009404	BP	toxin metabolic process	3/ 410	36/ 33331	0.083333333333333	0.0097673266975752	0.50265327209085	gene-CYP1A1;gene-CYP3A5;gene-GGT1	CYP1A1;CYP3A5;GGT1
13	GO:0052547	BP	regulation of peptidase activity	13/ 410	483/ 33331	0.026915113871636	0.0097731514924383	0.50265327209085	gene-BIRC3;gene-CASP1;gene-IFI6;gene-LAMP3;gene-LGALS9;gene-NGFR;gene-PI16;gene-PRSS22;gene-S100A9;gene-SEMG1;gene-SERPIND1;gene-SERPING1;gene-SLC1A1	BIRC3;CASP1;IFI6;LAMP3;LGALS9;NGFR;PI16;PRSS22;S100A9;SEMG1;SERPIND1;SERPING1;SLC1A1
107	GO:0032502	BP	developmental process	107/ 410	6951/ 33331	0.015393468565674	0.010127161497611	0.50265327209085	gene-ABCA12;gene-ADAM12;gene-ADAM28;gene-ADAMTS9;gene-ADAP2-2;gene-AGR2;gene-ALDOC;gene-ALPK3;gene-ANKRD2;gene-AQP11;gene-ARHGEF26-2;gene-ASB2;gene-ASB2-2;gene-BCL2A1;gene-C5AR1;gene-CABYR;gene-CDH5;gene-CEL;gene-COL4A1;gene-COL9A2;gene-CRISPLD2;gene-CSF3;gene-CSRP2;gene-CYP1A1;gene-CYP26A1;gene-DACT1;gene-DAW1;gene-DHRS2;gene-DIO3;gene-DMBT1;gene-DNAH1;gene-DOC2A;gene-EDN2;gene-EGFL8;gene-ERBB4;…	ABCA12;ADAM12;ADAM28;ADAMTS9;ADAP2;AGR2;ALDOC;ALPK3;ANKRD2;AQP11;ARHGEF26;ASB2;ASB2-2;BCL2A1;C5AR1;CABYR;CDH5;CEL;COL4A1;COL9A2;CRISPLD2;CSF3;CSRP2;CYP1A1;CYP26A1;DACT1;DAW1;DHRS2;DIO3;DMBT1;DNAH1;DOC2A;EDN2;EGFL8;ERBB4;FEZ1;FGF19;GALR2;GAS7;GBA;GCNT3;GGT1;GNG12-AS1;HMGB2P1;HMGCS1;HSD11B1;HSF4;HYAL1;IGF2BP1;INSIG1;ITGAM;IVL;KDM6B;KPNA7;KRT15;KRT4;LAMA2;LCP1;LHB;LOC105373490;LOC124903313;LOC124903…
4	GO:0046473	BP	phosphatidic acid metabolic process	4/ 410	69/ 33331	0.057971014492754	0.010407426162665	0.50265327209085	gene-AGPAT1-4;gene-LPIN1;gene-PLA2G6;gene-PNPLA3	AGPAT1;LPIN1;PLA2G6;PNPLA3
4	GO:0060632	BP	regulation of microtubule-based movement	4/ 410	69/ 33331	0.057971014492754	0.010407426162665	0.50265327209085	gene-CNIH2;gene-DEFB1-2;gene-FEZ1;gene-SEMG1	CNIH2;DEFB1;FEZ1;SEMG1
9	GO:0006956	BP	complement activation	9/ 410	291/ 33331	0.030927835051546	0.010434493946627	0.50265327209085	gene-C1R;gene-C1R-2;gene-C1S;gene-C4BPB;gene-CFB-2;gene-CFB-3;gene-CFB-5;gene-CFB-7;gene-SERPING1	C1R;C1R-2;C1S;C4BPB;CFB;CFB;CFB;CFB;SERPING1
115	GO:1901564	BP	organonitrogen compound metabolic process	115/ 410	7565/ 33331	0.015201586252479	0.010684186763732	0.50265327209085	gene-AASS;gene-ABCA12;gene-ABCB11;gene-ABCB11-2;gene-ACE2;gene-ADAMTS9;gene-ADSS1;gene-AK9;gene-ALDH1L1;gene-ALDOC;gene-AMN1;gene-AQP11;gene-ASB2;gene-ASB2-2;gene-BIRC3;gene-C1R;gene-C1R-2;gene-CAPN5;gene-CAPN8;gene-CASP1;gene-CEL;gene-CGB7;gene-CHKB-CPT1B;gene-CMAHP;gene-CP;gene-CYP1A1;gene-CYP3A5;gene-DIO3;gene-DMBT1;gene-ENDOU;gene-ERBB4;gene-ERN2;gene-F5;gene-FBXW10;gene-FBXW10B;gene-GBA-2;ge…	AASS;ABCA12;ABCB11;ABCB11-2;ACE2;ADAMTS9;ADSS1;AK9;ALDH1L1;ALDOC;AMN1;AQP11;ASB2;ASB2-2;BIRC3;C1R;C1R-2;CAPN5;CAPN8;CASP1;CEL;CGB7;CHKB-CPT1B;CMAHP;CP;CYP1A1;CYP3A5;DIO3;DMBT1;ENDOU;ERBB4;ERN2;F5;FBXW10;FBXW10B;GBA;GCNT3;GGT1;HAL;HMGCS1;HS6ST2;HSF4;HYAL1;IDO1;IFI27;IFI27-2;IVL;KDM6B;LHB;LOC107985405;LOC124900317;LOC124903450;LOXL4;LPIN1;MMAB;MMP13;MUC2;MUC2-2;MUC20-5;MUC4;MUC4-2;MUC4-4;MUC4-6;MUC…
2	GO:0045916	BP	negative regulation of complement activation	2/ 410	13/ 33331	0.15384615384615	0.010763898469751	0.50265327209085	gene-C4BPB;gene-SERPING1	C4BPB;SERPING1
2	GO:0006855	BP	xenobiotic transmembrane transport	2/ 410	13/ 33331	0.15384615384615	0.010763898469751	0.50265327209085	gene-ABCB11;gene-ABCB11-2	ABCB11;ABCB11-2
2	GO:0061299	BP	retina vasculature morphogenesis in camera-type eye	2/ 410	13/ 33331	0.15384615384615	0.010763898469751	0.50265327209085	gene-COL4A1;gene-NDP	COL4A1;NDP
2	GO:0008300	BP	isoprenoid catabolic process	2/ 410	13/ 33331	0.15384615384615	0.010763898469751	0.50265327209085	gene-AKR1B10;gene-CYP26A1	AKR1B10;CYP26A1
2	GO:0001941	BP	postsynaptic membrane organization	2/ 410	13/ 33331	0.15384615384615	0.010763898469751	0.50265327209085	gene-CEL;gene-NLGN4X	CEL;NLGN4X
2	GO:0035871	BP	protein K11-linked deubiquitination	2/ 410	13/ 33331	0.15384615384615	0.010763898469751	0.50265327209085	gene-OTUB2;gene-OTUB2-2	OTUB2;OTUB2-2
25	GO:0019752	BP	carboxylic acid metabolic process	25/ 410	1204/ 33331	0.020764119601329	0.010790311963687	0.50265327209085	gene-AASS;gene-ABCB11;gene-ABCB11-2;gene-ACAD10;gene-ADSS1;gene-ALDH1L1;gene-ALDOC;gene-CEL;gene-CHKB-CPT1B;gene-CMAHP;gene-CYP1A1;gene-CYP26A1;gene-CYP2B6;gene-CYP2B7P;gene-CYP3A5;gene-CYP4F3;gene-EDN2;gene-GGT1;gene-HAL;gene-IDO1;gene-LPIN1;gene-PLA2G4C;gene-PNPLA3;gene-SCD;gene-UGT1A6	AASS;ABCB11;ABCB11-2;ACAD10;ADSS1;ALDH1L1;ALDOC;CEL;CHKB-CPT1B;CMAHP;CYP1A1;CYP26A1;CYP2B6;CYP2B7P;CYP3A5;CYP4F3;EDN2;GGT1;HAL;IDO1;LPIN1;PLA2G4C;PNPLA3;SCD;UGT1A6
5	GO:0071621	BP	granulocyte chemotaxis	5/ 410	108/ 33331	0.046296296296296	0.010908155355667	0.50265327209085	gene-C5AR1;gene-CCL26;gene-EDN2;gene-S100A9;gene-SAA2	C5AR1;CCL26;EDN2;S100A9;SAA2
3	GO:0006084	BP	acetyl-CoA metabolic process	3/ 410	38/ 33331	0.078947368421053	0.011334103591426	0.50265327209085	gene-AASS;gene-HMGCS1;gene-MVD	AASS;HMGCS1;MVD
3	GO:0007269	BP	neurotransmitter secretion	3/ 410	38/ 33331	0.078947368421053	0.011334103591426	0.50265327209085	gene-CPLX1;gene-DOC2A;gene-SYT12	CPLX1;DOC2A;SYT12
3	GO:0036152	BP	phosphatidylethanolamine acyl-chain remodeling	3/ 410	38/ 33331	0.078947368421053	0.011334103591426	0.50265327209085	gene-PLA2G4C;gene-PLA2G6;gene-PLAAT4	PLA2G4C;PLA2G6;PLAAT4
3	GO:0015721	BP	bile acid and bile salt transport	3/ 410	39/ 33331	0.076923076923077	0.012168573591631	0.50265327209085	gene-ABCB11;gene-ABCB11-2;gene-ABCC11	ABCB11;ABCB11-2;ABCC11
1	GO:0002737	BP	negative regulation of plasmacytoid dendritic cell cytokine production	1/ 410	1/ 33331	1	0.012300861060274	0.50265327209085	gene-BST2	BST2
1	GO:0061881	BP	positive regulation of anterograde axonal transport of mitochondrion	1/ 410	1/ 33331	1	0.012300861060274	0.50265327209085	gene-FEZ1	FEZ1
1	GO:0006174	BP	dADP phosphorylation	1/ 410	1/ 33331	1	0.012300861060274	0.50265327209085	gene-AK9	AK9
1	GO:0048683	BP	regulation of collateral sprouting of intact axon in response to injury	1/ 410	1/ 33331	1	0.012300861060274	0.50265327209085	gene-SPP1	SPP1
1	GO:0003058	BP	hormonal regulation of the force of heart contraction	1/ 410	1/ 33331	1	0.012300861060274	0.50265327209085	gene-EDN2	EDN2
1	GO:0061569	BP	UDP phosphorylation	1/ 410	1/ 33331	1	0.012300861060274	0.50265327209085	gene-AK9	AK9
1	GO:1902076	BP	regulation of lateral motor column neuron migration	1/ 410	1/ 33331	1	0.012300861060274	0.50265327209085	gene-RELN	RELN
1	GO:0072347	BP	response to anesthetic	1/ 410	1/ 33331	1	0.012300861060274	0.50265327209085	gene-SLC1A1	SLC1A1
1	GO:0036153	BP	triglyceride acyl-chain remodeling	1/ 410	1/ 33331	1	0.012300861060274	0.50265327209085	gene-PNPLA3	PNPLA3
1	GO:1902684	BP	negative regulation of receptor localization to synapse	1/ 410	1/ 33331	1	0.012300861060274	0.50265327209085	gene-CNIH2	CNIH2
1	GO:0021511	BP	spinal cord patterning	1/ 410	1/ 33331	1	0.012300861060274	0.50265327209085	gene-RELN	RELN
1	GO:1905596	BP	negative regulation of low-density lipoprotein particle receptor binding	1/ 410	1/ 33331	1	0.012300861060274	0.50265327209085	gene-PCSK9	PCSK9
1	GO:0061508	BP	CDP phosphorylation	1/ 410	1/ 33331	1	0.012300861060274	0.50265327209085	gene-AK9	AK9
1	GO:1904863	BP	regulation of beta-catenin-TCF complex assembly	1/ 410	1/ 33331	1	0.012300861060274	0.50265327209085	gene-DACT1	DACT1
1	GO:1905483	BP	regulation of motor neuron migration	1/ 410	1/ 33331	1	0.012300861060274	0.50265327209085	gene-RELN	RELN
1	GO:0006756	BP	AMP phosphorylation	1/ 410	1/ 33331	1	0.012300861060274	0.50265327209085	gene-AK9	AK9
1	GO:1903743	BP	negative regulation of anterograde synaptic vesicle transport	1/ 410	1/ 33331	1	0.012300861060274	0.50265327209085	gene-CNIH2	CNIH2
1	GO:1905469	BP	negative regulation of clathrin-coated pit assembly	1/ 410	1/ 33331	1	0.012300861060274	0.50265327209085	gene-SYT11	SYT11
1	GO:0016131	BP	brassinosteroid metabolic process	1/ 410	1/ 33331	1	0.012300861060274	0.50265327209085	gene-DHCR7	DHCR7
1	GO:0002736	BP	regulation of plasmacytoid dendritic cell cytokine production	1/ 410	1/ 33331	1	0.012300861060274	0.50265327209085	gene-BST2	BST2
1	GO:0016132	BP	brassinosteroid biosynthetic process	1/ 410	1/ 33331	1	0.012300861060274	0.50265327209085	gene-DHCR7	DHCR7
1	GO:1905485	BP	positive regulation of motor neuron migration	1/ 410	1/ 33331	1	0.012300861060274	0.50265327209085	gene-RELN	RELN
1	GO:0006186	BP	dGDP phosphorylation	1/ 410	1/ 33331	1	0.012300861060274	0.50265327209085	gene-AK9	AK9
1	GO:1904864	BP	negative regulation of beta-catenin-TCF complex assembly	1/ 410	1/ 33331	1	0.012300861060274	0.50265327209085	gene-DACT1	DACT1
1	GO:0038168	BP	epidermal growth factor receptor signaling pathway via I-kappaB kinase/NF-kappaB cascade	1/ 410	1/ 33331	1	0.012300861060274	0.50265327209085	gene-RASSF2	RASSF2
1	GO:0003051	BP	angiotensin-mediated drinking behavior	1/ 410	1/ 33331	1	0.012300861060274	0.50265327209085	gene-ACE2	ACE2
1	GO:0080170	BP	hydrogen peroxide transmembrane transport	1/ 410	1/ 33331	1	0.012300861060274	0.50265327209085	gene-AQP11	AQP11
1	GO:0048792	BP	spontaneous exocytosis of neurotransmitter	1/ 410	1/ 33331	1	0.012300861060274	0.50265327209085	gene-SYT12	SYT12
1	GO:0061880	BP	regulation of anterograde axonal transport of mitochondrion	1/ 410	1/ 33331	1	0.012300861060274	0.50265327209085	gene-FEZ1	FEZ1
1	GO:1903730	BP	regulation of phosphatidate phosphatase activity	1/ 410	1/ 33331	1	0.012300861060274	0.50265327209085	gene-LPIN1	LPIN1
1	GO:0016128	BP	phytosteroid metabolic process	1/ 410	1/ 33331	1	0.012300861060274	0.50265327209085	gene-DHCR7	DHCR7
1	GO:0015891	BP	siderophore transport	1/ 410	1/ 33331	1	0.012300861060274	0.50265327209085	gene-LCN2	LCN2
1	GO:0022013	BP	pallium cell proliferation in forebrain	1/ 410	1/ 33331	1	0.012300861060274	0.50265327209085	gene-IGF2BP1	IGF2BP1
1	GO:1901609	BP	negative regulation of vesicle transport along microtubule	1/ 410	1/ 33331	1	0.012300861060274	0.50265327209085	gene-CNIH2	CNIH2
1	GO:0009645	BP	response to low light intensity stimulus	1/ 410	1/ 33331	1	0.012300861060274	0.50265327209085	gene-HMGCS1	HMGCS1
1	GO:0009692	BP	ethylene metabolic process	1/ 410	1/ 33331	1	0.012300861060274	0.50265327209085	gene-CYP1A1	CYP1A1
1	GO:0048685	BP	negative regulation of collateral sprouting of intact axon in response to injury	1/ 410	1/ 33331	1	0.012300861060274	0.50265327209085	gene-SPP1	SPP1
1	GO:0061571	BP	TDP phosphorylation	1/ 410	1/ 33331	1	0.012300861060274	0.50265327209085	gene-AK9	AK9
1	GO:0021793	BP	chemorepulsion of branchiomotor axon	1/ 410	1/ 33331	1	0.012300861060274	0.50265327209085	gene-PLXNA4	PLXNA4
1	GO:0061565	BP	dAMP phosphorylation	1/ 410	1/ 33331	1	0.012300861060274	0.50265327209085	gene-AK9	AK9
1	GO:0061567	BP	dCMP phosphorylation	1/ 410	1/ 33331	1	0.012300861060274	0.50265327209085	gene-AK9	AK9
1	GO:0046690	BP	response to tellurium ion	1/ 410	1/ 33331	1	0.012300861060274	0.50265327209085	gene-HMGCS1	HMGCS1
1	GO:0019341	BP	dibenzo-p-dioxin catabolic process	1/ 410	1/ 33331	1	0.012300861060274	0.50265327209085	gene-CYP1A1	CYP1A1
1	GO:1905468	BP	regulation of clathrin-coated pit assembly	1/ 410	1/ 33331	1	0.012300861060274	0.50265327209085	gene-SYT11	SYT11
1	GO:0016129	BP	phytosteroid biosynthetic process	1/ 410	1/ 33331	1	0.012300861060274	0.50265327209085	gene-DHCR7	DHCR7
1	GO:0061568	BP	GDP phosphorylation	1/ 410	1/ 33331	1	0.012300861060274	0.50265327209085	gene-AK9	AK9
1	GO:0061570	BP	dCDP phosphorylation	1/ 410	1/ 33331	1	0.012300861060274	0.50265327209085	gene-AK9	AK9
1	GO:1902078	BP	positive regulation of lateral motor column neuron migration	1/ 410	1/ 33331	1	0.012300861060274	0.50265327209085	gene-RELN	RELN
1	GO:0021644	BP	vagus nerve morphogenesis	1/ 410	1/ 33331	1	0.012300861060274	0.50265327209085	gene-PLXNA4	PLXNA4
1	GO:1902804	BP	negative regulation of synaptic vesicle transport	1/ 410	1/ 33331	1	0.012300861060274	0.50265327209085	gene-CNIH2	CNIH2
1	GO:0061566	BP	CMP phosphorylation	1/ 410	1/ 33331	1	0.012300861060274	0.50265327209085	gene-AK9	AK9
1	GO:0038178	BP	complement component C5a signaling pathway	1/ 410	1/ 33331	1	0.012300861060274	0.50265327209085	gene-C5AR1	C5AR1
1	GO:0038167	BP	epidermal growth factor receptor signaling pathway via positive regulation of NF-kappaB transcription factor activity	1/ 410	1/ 33331	1	0.012300861060274	0.50265327209085	gene-RASSF2	RASSF2
1	GO:1900243	BP	negative regulation of synaptic vesicle endocytosis	1/ 410	1/ 33331	1	0.012300861060274	0.50265327209085	gene-SYT11	SYT11
12	GO:0009615	BP	response to virus	12/ 410	433/ 33331	0.027713625866051	0.012425810987325	0.50265327209085	gene-APOBEC3B;gene-BST2;gene-CYP1A1;gene-DMBT1;gene-HYAL1;gene-IFI27;gene-IFI27-2;gene-IFI6;gene-IFITM1;gene-IL23A;gene-LGALS9;gene-TRIM55	APOBEC3B;BST2;CYP1A1;DMBT1;HYAL1;IFI27;IFI27-2;IFI6;IFITM1;IL23A;LGALS9;TRIM55
2	GO:0099172	BP	presynapse organization	2/ 410	14/ 33331	0.14285714285714	0.01245654012337	0.50265327209085	gene-C5AR1;gene-NLGN4X	C5AR1;NLGN4X
2	GO:1903236	BP	regulation of leukocyte tethering or rolling	2/ 410	14/ 33331	0.14285714285714	0.01245654012337	0.50265327209085	gene-CCL28;gene-SELP	CCL28;SELP
2	GO:1902915	BP	negative regulation of protein polyubiquitination	2/ 410	14/ 33331	0.14285714285714	0.01245654012337	0.50265327209085	gene-OTUB2;gene-OTUB2-2	OTUB2;OTUB2-2
10	GO:0030855	BP	epithelial cell differentiation	10/ 410	352/ 33331	0.028409090909091	0.012458840447864	0.50265327209085	gene-AGR2;gene-ALDOC;gene-COL4A1;gene-CYP1A1;gene-DMBT1;gene-ERBB4;gene-IVL;gene-KDM6B;gene-KRT4;gene-SPRR2A	AGR2;ALDOC;COL4A1;CYP1A1;DMBT1;ERBB4;IVL;KDM6B;KRT4;SPRR2A
2	GO:0060077	CC	inhibitory synapse	2/ 410	17/ 33331	0.11764705882353	0.018170216559284	0.51063652712928	gene-NLGN4X;gene-SYT11	NLGN4X;SYT11
2	GO:0032279	CC	asymmetric synapse	2/ 410	17/ 33331	0.11764705882353	0.018170216559284	0.51063652712928	gene-NLGN4X;gene-SLC1A1	NLGN4X;SLC1A1
35	GO:0051240	BP	positive regulation of multicellular organismal process	35/ 410	1872/ 33331	0.018696581196581	0.012923908049535	0.51951529599434	gene-ACE2;gene-ADAM12;gene-AGPAT1-4;gene-BTN3A2;gene-C5AR1;gene-CASP1;gene-CDH5;gene-DIO3;gene-EDN2;gene-ERBB4;gene-GBA-2;gene-HLA-F-7;gene-HMGB2P1;gene-HYAL1;gene-IDO1;gene-IL23A;gene-KDM6B;gene-LCN2;gene-LGALS9;gene-LOC105373490;gene-LOC124903313;gene-LPIN1;gene-LRG1;gene-LTB-2;gene-NGFR;gene-PIR-FIGF;gene-PLAAT4;gene-PLXNA4;gene-RASSF10;gene-RELN;gene-SAA2;gene-SCAMP5;gene-SCD;gene-SLC1A1;gene…	ACE2;ADAM12;AGPAT1;BTN3A2;C5AR1;CASP1;CDH5;DIO3;EDN2;ERBB4;GBA;HLA-F;HMGB2P1;HYAL1;IDO1;IL23A;KDM6B;LCN2;LGALS9;LOC105373490;LOC124903313;LPIN1;LRG1;LTB;NGFR;PIR-FIGF;PLAAT4;PLXNA4;RASSF10;RELN;SAA2;SCAMP5;SCD;SLC1A1;ZBTB20
18	GO:0051046	BP	regulation of secretion	18/ 410	792/ 33331	0.022727272727273	0.012971923035247	0.51951529599434	gene-ABCA12;gene-ABCB11;gene-ABCB11-2;gene-CPLX1;gene-DOC2A;gene-GNG12-AS1;gene-HLA-F-7;gene-ITGAM;gene-LGALS9;gene-PLA2G6;gene-REN;gene-SAA2;gene-SCAMP5;gene-SCIN;gene-SPP1;gene-SYT11;gene-SYT12;gene-TRIM9	ABCA12;ABCB11;ABCB11-2;CPLX1;DOC2A;GNG12-AS1;HLA-F;ITGAM;LGALS9;PLA2G6;REN;SAA2;SCAMP5;SCIN;SPP1;SYT11;SYT12;TRIM9
26	GO:0002252	BP	immune effector process	26/ 410	1280/ 33331	0.0203125	0.013155826529728	0.52506601206149	gene-ALDOC;gene-BST2;gene-BTN3A2;gene-BTN3A3;gene-C1R;gene-C1R-2;gene-C1S;gene-C4BPB;gene-C5AR1;gene-CEACAM3;gene-CFB-2;gene-CFB-3;gene-CFB-5;gene-CFB-7;gene-CRISPLD2;gene-GNL1-3;gene-HLA-B-5;gene-ITGAM;gene-LCN2;gene-LCP1;gene-LRG1;gene-PLA2G6;gene-S100A9;gene-SERPING1;gene-SIRPB1;gene-SLAMF7	ALDOC;BST2;BTN3A2;BTN3A3;C1R;C1R-2;C1S;C4BPB;C5AR1;CEACAM3;CFB;CFB;CFB;CFB;CRISPLD2;GNL1;HLA-B;ITGAM;LCN2;LCP1;LRG1;PLA2G6;S100A9;SERPING1;SIRPB1;SLAMF7
4	GO:0014068	BP	positive regulation of phosphatidylinositol 3-kinase signaling	4/ 410	74/ 33331	0.054054054054054	0.01320812461399	0.52574001647161	gene-CSF3;gene-ERBB4;gene-RELN;gene-SELP	CSF3;ERBB4;RELN;SELP
2	GO:0004017	MF	adenylate kinase activity	2/ 410	16/ 33331	0.125	0.016162568607466	0.53392988882286	gene-AK7;gene-AK9	AK7;AK9
2	GO:0015250	MF	water channel activity	2/ 410	16/ 33331	0.125	0.016162568607466	0.53392988882286	gene-AQP11;gene-AQP7P1	AQP11;AQP7P1
9	GO:0046474	BP	glycerophospholipid biosynthetic process	9/ 410	304/ 33331	0.029605263157895	0.013559538156583	0.53828466045664	gene-AGPAT1-4;gene-EFR3B;gene-LPIN1;gene-PLA2G4C;gene-PLA2G6;gene-PNPLA3;gene-SLC44A4-2;gene-SLC44A4-5;gene-SLC44A4-7	AGPAT1;EFR3B;LPIN1;PLA2G4C;PLA2G6;PNPLA3;SLC44A4;SLC44A4;SLC44A4
9	GO:0051607	BP	defense response to virus	9/ 410	305/ 33331	0.029508196721311	0.013825776520382	0.54304577777278	gene-APOBEC3B;gene-BST2;gene-DMBT1;gene-IFI27;gene-IFI27-2;gene-IFI6;gene-IFITM1;gene-IL23A;gene-TRIM55	APOBEC3B;BST2;DMBT1;IFI27;IFI27-2;IFI6;IFITM1;IL23A;TRIM55
9	GO:0140546	BP	defense response to symbiont	9/ 410	305/ 33331	0.029508196721311	0.013825776520382	0.54304577777278	gene-APOBEC3B;gene-BST2;gene-DMBT1;gene-IFI27;gene-IFI27-2;gene-IFI6;gene-IFITM1;gene-IL23A;gene-TRIM55	APOBEC3B;BST2;DMBT1;IFI27;IFI27-2;IFI6;IFITM1;IL23A;TRIM55
20	GO:0045597	BP	positive regulation of cell differentiation	20/ 410	917/ 33331	0.021810250817884	0.013866976172284	0.54322690034274	gene-ADAMTS9;gene-CDH5;gene-CSF3;gene-DNAI3;gene-FEZ1;gene-HMGB2P1;gene-HSF4;gene-IFITM1;gene-IL23A;gene-LGALS9;gene-LOC105373490;gene-LOC124903313;gene-NGFR;gene-PLAAT4;gene-PLXNA4;gene-RASSF10;gene-RELN;gene-SCIN;gene-TNFSF14;gene-TRPC6	ADAMTS9;CDH5;CSF3;DNAI3;FEZ1;HMGB2P1;HSF4;IFITM1;IL23A;LGALS9;LOC105373490;LOC124903313;NGFR;PLAAT4;PLXNA4;RASSF10;RELN;SCIN;TNFSF14;TRPC6
3	GO:0035455	BP	response to interferon-alpha	3/ 410	41/ 33331	0.073170731707317	0.013940767325422	0.54468045389614	gene-BST2;gene-IFITM1;gene-LAMP3	BST2;IFITM1;LAMP3
2	GO:0010224	BP	response to UV-B	2/ 410	15/ 33331	0.13333333333333	0.014257062422	0.55276323310006	gene-HYAL1;gene-IVL	HYAL1;IVL
2	GO:0061744	BP	motor behavior	2/ 410	15/ 33331	0.13333333333333	0.014257062422	0.55276323310006	gene-GBA-2;gene-SLC1A1	GBA;SLC1A1
29	GO:0051094	BP	positive regulation of developmental process	29/ 410	1461/ 33331	0.019849418206708	0.014293261465936	0.55276323310006	gene-ADAM12;gene-ADAMTS9;gene-AGR2;gene-C5AR1;gene-CDH5;gene-CSF3;gene-DIO3;gene-DNAI3;gene-ERBB4;gene-FEZ1;gene-HMGB2P1;gene-HSF4;gene-HYAL1;gene-IFITM1;gene-IL23A;gene-LGALS9;gene-LOC105373490;gene-LOC124903313;gene-LRG1;gene-NGFR;gene-PIR-FIGF;gene-PLAAT4;gene-PLXNA4;gene-RASSF10;gene-RELN;gene-SCIN;gene-TNFSF14;gene-TRPC6;gene-YPEL3	ADAM12;ADAMTS9;AGR2;C5AR1;CDH5;CSF3;DIO3;DNAI3;ERBB4;FEZ1;HMGB2P1;HSF4;HYAL1;IFITM1;IL23A;LGALS9;LOC105373490;LOC124903313;LRG1;NGFR;PIR-FIGF;PLAAT4;PLXNA4;RASSF10;RELN;SCIN;TNFSF14;TRPC6;YPEL3
24	GO:0040012	BP	regulation of locomotion	24/ 410	1170/ 33331	0.020512820512821	0.014382130135855	0.55462723669361	gene-ADAMTS9;gene-BST2;gene-C5AR1;gene-CCL26;gene-CCL28;gene-CDH5;gene-DEFB1-2;gene-DNAI3;gene-EDN2;gene-ERBB4;gene-FGF19;gene-HYAL1;gene-IFITM1;gene-IL23A;gene-LAMA2;gene-LGALS9;gene-NDRG4;gene-PIR-FIGF;gene-PLXNA4;gene-RELN;gene-SELP;gene-SEMA6C;gene-SEMG1;gene-TNFSF14	ADAMTS9;BST2;C5AR1;CCL26;CCL28;CDH5;DEFB1;DNAI3;EDN2;ERBB4;FGF19;HYAL1;IFITM1;IL23A;LAMA2;LGALS9;NDRG4;PIR-FIGF;PLXNA4;RELN;SELP;SEMA6C;SEMG1;TNFSF14
5	GO:1990266	BP	neutrophil migration	5/ 410	116/ 33331	0.043103448275862	0.014506125891116	0.55795971788964	gene-C5AR1;gene-CCL26;gene-EDN2;gene-S100A9;gene-SAA2	C5AR1;CCL26;EDN2;S100A9;SAA2
6	GO:0006766	BP	vitamin metabolic process	6/ 410	160/ 33331	0.0375	0.014558202322638	0.55851583949408	gene-ALDH1L1;gene-CEL;gene-CYP1A1;gene-CYP26A1;gene-CYP4F3;gene-MMAB	ALDH1L1;CEL;CYP1A1;CYP26A1;CYP4F3;MMAB
22	GO:0030334	BP	regulation of cell migration	22/ 410	1049/ 33331	0.020972354623451	0.014764121977417	0.56495597680081	gene-ADAMTS9;gene-BST2;gene-C5AR1;gene-CCL26;gene-CCL28;gene-CDH5;gene-DNAI3;gene-EDN2;gene-ERBB4;gene-FGF19;gene-HYAL1;gene-IFITM1;gene-IL23A;gene-LAMA2;gene-LGALS9;gene-NDRG4;gene-PIR-FIGF;gene-PLXNA4;gene-RELN;gene-SELP;gene-SEMA6C;gene-TNFSF14	ADAMTS9;BST2;C5AR1;CCL26;CCL28;CDH5;DNAI3;EDN2;ERBB4;FGF19;HYAL1;IFITM1;IL23A;LAMA2;LGALS9;NDRG4;PIR-FIGF;PLXNA4;RELN;SELP;SEMA6C;TNFSF14
3	GO:0042136	BP	neurotransmitter biosynthetic process	3/ 410	42/ 33331	0.071428571428571	0.014878853319351	0.56497783946906	gene-SLC44A4-2;gene-SLC44A4-5;gene-SLC44A4-7	SLC44A4;SLC44A4;SLC44A4
3	GO:0046337	BP	phosphatidylethanolamine metabolic process	3/ 410	42/ 33331	0.071428571428571	0.014878853319351	0.56497783946906	gene-LPIN1;gene-PLA2G6;gene-PLAAT4	LPIN1;PLA2G6;PLAAT4
3	GO:0018195	BP	peptidyl-arginine modification	3/ 410	42/ 33331	0.071428571428571	0.014878853319351	0.56497783946906	gene-PADI1;gene-PADI3;gene-PADI3-2	PADI1;PADI3;PADI3-2
4	GO:1905037	BP	autophagosome organization	4/ 410	77/ 33331	0.051948051948052	0.015097797644526	0.56833019402446	gene-ATG9B;gene-ELAPOR1;gene-GBA-2;gene-TP53INP2	ATG9B;ELAPOR1;GBA;TP53INP2
4	GO:0099643	BP	signal release from synapse	4/ 410	77/ 33331	0.051948051948052	0.015097797644526	0.56833019402446	gene-CPLX1;gene-DOC2A;gene-SYT12;gene-TRIM9	CPLX1;DOC2A;SYT12;TRIM9
20	GO:0033993	BP	response to lipid	20/ 410	931/ 33331	0.021482277121375	0.015120255044094	0.56833019402446	gene-C5AR1;gene-CASP1;gene-CSF3;gene-CYP1A1;gene-CYP26A1;gene-GBA-2;gene-GGT1;gene-HMGB2P1;gene-HMGCS1;gene-IDO1;gene-IL36RN;gene-INSIG1;gene-LGALS9;gene-MICB-4;gene-REN;gene-S100A9;gene-SCD;gene-SELP;gene-SPP1;gene-TRIML2	C5AR1;CASP1;CSF3;CYP1A1;CYP26A1;GBA;GGT1;HMGB2P1;HMGCS1;IDO1;IL36RN;INSIG1;LGALS9;MICB;REN;S100A9;SCD;SELP;SPP1;TRIML2
6	GO:0002688	BP	regulation of leukocyte chemotaxis	6/ 410	162/ 33331	0.037037037037037	0.015390222626204	0.577016755887	gene-C5AR1;gene-EDN2;gene-IL23A;gene-LGALS9;gene-PIR-FIGF;gene-TNFSF14	C5AR1;EDN2;IL23A;LGALS9;PIR-FIGF;TNFSF14
2	GO:0005521	MF	lamin binding	2/ 410	17/ 33331	0.11764705882353	0.018170216559284	0.59197312431763	gene-IFI27;gene-IFI27-2	IFI27;IFI27-2
2	GO:0035845	BP	photoreceptor cell outer segment organization	2/ 410	16/ 33331	0.125	0.016162568607466	0.59692981924705	gene-CNGB1;gene-RP1	CNGB1;RP1
2	GO:0009812	BP	flavonoid metabolic process	2/ 410	16/ 33331	0.125	0.016162568607466	0.59692981924705	gene-CYP1A1;gene-UGT1A6	CYP1A1;UGT1A6
2	GO:0007158	BP	neuron cell-cell adhesion	2/ 410	16/ 33331	0.125	0.016162568607466	0.59692981924705	gene-CEL;gene-NLGN4X	CEL;NLGN4X
2	GO:2000010	BP	positive regulation of protein localization to cell surface	2/ 410	16/ 33331	0.125	0.016162568607466	0.59692981924705	gene-ABCA12;gene-ERBB4	ABCA12;ERBB4
12	GO:0030198	BP	extracellular matrix organization	12/ 410	464/ 33331	0.025862068965517	0.016162577445768	0.59692981924705	gene-ADAM12;gene-ADAMTS9;gene-COL16A1;gene-COL4A1;gene-COL9A2;gene-CRISPLD2;gene-ITGAM;gene-LAMA2;gene-LCP1;gene-LOXL4;gene-MMP13;gene-SPP1	ADAM12;ADAMTS9;COL16A1;COL4A1;COL9A2;CRISPLD2;ITGAM;LAMA2;LCP1;LOXL4;MMP13;SPP1
5	GO:0001726	CC	ruffle	5/ 410	129/ 33331	0.038759689922481	0.021911797328891	0.59819206707873	gene-ARHGEF26-2;gene-ASAP3;gene-FGD2;gene-FGD3;gene-LCP1	ARHGEF26;ASAP3;FGD2;FGD3;LCP1
12	GO:0043062	BP	extracellular structure organization	12/ 410	466/ 33331	0.025751072961373	0.016494877825845	0.60769094560874	gene-ADAM12;gene-ADAMTS9;gene-COL16A1;gene-COL4A1;gene-COL9A2;gene-CRISPLD2;gene-ITGAM;gene-LAMA2;gene-LCP1;gene-LOXL4;gene-MMP13;gene-SPP1	ADAM12;ADAMTS9;COL16A1;COL4A1;COL9A2;CRISPLD2;ITGAM;LAMA2;LCP1;LOXL4;MMP13;SPP1
3	GO:0048487	MF	beta-tubulin binding	3/ 410	46/ 33331	0.065217391304348	0.01898093540633	0.60997237319389	gene-PIFO;gene-SLC6A2;gene-SYT11	PIFO;SLC6A2;SYT11
3	GO:0042910	MF	xenobiotic transmembrane transporter activity	3/ 410	46/ 33331	0.065217391304348	0.01898093540633	0.60997237319389	gene-ABCB11;gene-ABCB11-2;gene-ABCC11	ABCB11;ABCB11-2;ABCC11
6	GO:0001676	BP	long-chain fatty acid metabolic process	6/ 410	165/ 33331	0.036363636363636	0.016699160679832	0.61125873909666	gene-CYP1A1;gene-CYP2B6;gene-CYP2B7P;gene-CYP4F3;gene-PLA2G4C;gene-PNPLA3	CYP1A1;CYP2B6;CYP2B7P;CYP4F3;PLA2G4C;PNPLA3
25	GO:0043436	BP	oxoacid metabolic process	25/ 410	1235/ 33331	0.020242914979757	0.016718325033129	0.61125873909666	gene-AASS;gene-ABCB11;gene-ABCB11-2;gene-ACAD10;gene-ADSS1;gene-ALDH1L1;gene-ALDOC;gene-CEL;gene-CHKB-CPT1B;gene-CMAHP;gene-CYP1A1;gene-CYP26A1;gene-CYP2B6;gene-CYP2B7P;gene-CYP3A5;gene-CYP4F3;gene-EDN2;gene-GGT1;gene-HAL;gene-IDO1;gene-LPIN1;gene-PLA2G4C;gene-PNPLA3;gene-SCD;gene-UGT1A6	AASS;ABCB11;ABCB11-2;ACAD10;ADSS1;ALDH1L1;ALDOC;CEL;CHKB-CPT1B;CMAHP;CYP1A1;CYP26A1;CYP2B6;CYP2B7P;CYP3A5;CYP4F3;EDN2;GGT1;HAL;IDO1;LPIN1;PLA2G4C;PNPLA3;SCD;UGT1A6
12	GO:0045229	BP	external encapsulating structure organization	12/ 410	468/ 33331	0.025641025641026	0.016838743469424	0.61125873909666	gene-ADAM12;gene-ADAMTS9;gene-COL16A1;gene-COL4A1;gene-COL9A2;gene-CRISPLD2;gene-ITGAM;gene-LAMA2;gene-LCP1;gene-LOXL4;gene-MMP13;gene-SPP1	ADAM12;ADAMTS9;COL16A1;COL4A1;COL9A2;CRISPLD2;ITGAM;LAMA2;LCP1;LOXL4;MMP13;SPP1
9	GO:1901681	MF	sulfur compound binding	9/ 410	323/ 33331	0.027863777089783	0.01930688344985	0.61625484741278	gene-ACBD7;gene-CEL;gene-CRISPLD2;gene-DMBT1;gene-PNPLA3;gene-SAA2;gene-SELP;gene-SERPIND1;gene-SLIT1	ACBD7;CEL;CRISPLD2;DMBT1;PNPLA3;SAA2;SELP;SERPIND1;SLIT1
15	GO:0010817	BP	regulation of hormone levels	15/ 410	642/ 33331	0.023364485981308	0.017105476363163	0.61942684771679	gene-ABCA12;gene-ACE2;gene-CGB7;gene-CPLX1;gene-CYP1A1;gene-CYP26A1;gene-CYP3A5;gene-DHCR7;gene-DHRS2;gene-DIO3;gene-HSD17B7;gene-LHB;gene-PLA2G6;gene-REN;gene-SPP1	ABCA12;ACE2;CGB7;CPLX1;CYP1A1;CYP26A1;CYP3A5;DHCR7;DHRS2;DIO3;HSD17B7;LHB;PLA2G6;REN;SPP1
1	GO:0097232	CC	lamellar body membrane	1/ 410	2/ 33331	0.5	0.024450775460673	0.62300575873795	gene-ABCA12	ABCA12
1	GO:0034688	CC	integrin alphaM-beta2 complex	1/ 410	2/ 33331	0.5	0.024450775460673	0.62300575873795	gene-ITGAM	ITGAM
1	GO:0036117	CC	hyaluranon cable	1/ 410	2/ 33331	0.5	0.024450775460673	0.62300575873795	gene-HYAL1	HYAL1
1	GO:0070554	CC	synaptobrevin 2-SNAP-25-syntaxin-3-complexin complex	1/ 410	2/ 33331	0.5	0.024450775460673	0.62300575873795	gene-CPLX1	CPLX1
1	GO:0070743	CC	interleukin-23 complex	1/ 410	2/ 33331	0.5	0.024450775460673	0.62300575873795	gene-IL23A	IL23A
4	GO:0045177	CC	apical part of cell	4/ 410	91/ 33331	0.043956043956044	0.026117692547381	0.62930625442344	gene-C5AR1;gene-LOC124903313;gene-PLAT;gene-REN	C5AR1;LOC124903313;PLAT;REN
7	GO:0005635	CC	nuclear envelope	7/ 410	234/ 33331	0.02991452991453	0.026414192982935	0.62930625442344	gene-DHRS2;gene-GOLT1A;gene-IFI27;gene-IFI27-2;gene-LPIN1;gene-OTULINL;gene-PLA2G4C	DHRS2;GOLT1A;IFI27;IFI27-2;LPIN1;OTULINL;PLA2G4C
8	GO:0098794	CC	postsynapse	8/ 410	287/ 33331	0.02787456445993	0.02649488753194	0.62930625442344	gene-CNIH2;gene-CPLX1;gene-DNM3;gene-IGF2BP1;gene-LAMA2;gene-NGFR;gene-SORCS2;gene-SYT11	CNIH2;CPLX1;DNM3;IGF2BP1;LAMA2;NGFR;SORCS2;SYT11
387	GO:0110165	CC	cellular anatomical entity	387/ 410	30466/ 33331	0.012702684960284	0.026673891474777	0.62930625442344	gene-AASS;gene-ABCA10;gene-ABCA12;gene-ABCB11;gene-ABCB11-2;gene-ABCC11;gene-ABCC12;gene-ACAD10;gene-ACE2;gene-ADAM12;gene-ADAM28;gene-ADAMTS9;gene-ADAP2-2;gene-ADGRG7;gene-ADSS1;gene-AGPAT1-4;gene-AGR2;gene-AK7;gene-AK9;gene-AKR1B10;gene-ALDH1L1;gene-ALDOC;gene-ALPK1;gene-ALPK3;gene-ANKRD2;gene-ANKRD20A4-ANKRD20A20P;gene-ANKRD20A5P;gene-APCDD1L;gene-APOBEC3B;gene-AQP11;gene-AQP7P1;gene-ARHGEF26-…	AASS;ABCA10;ABCA12;ABCB11;ABCB11-2;ABCC11;ABCC12;ACAD10;ACE2;ADAM12;ADAM28;ADAMTS9;ADAP2;ADGRG7;ADSS1;AGPAT1;AGR2;AK7;AK9;AKR1B10;ALDH1L1;ALDOC;ALPK1;ALPK3;ANKRD2;ANKRD20A4-ANKRD20A20P;ANKRD20A5P;APCDD1L;APOBEC3B;AQP11;AQP7P1;ARHGEF26;ARHGEF37;ASAP3;ASB2;ASB2-2;ATG9B;ATP6AP1L;BCL2A1;BIRC3;BPIFA2;BST2;BTN3A2;BTN3A3;C10orf90;C15orf48;C1R;C1R-2;C1S;C4BPB;C4orf19;C5AR1;CA5BP1;CABYR;CAPN5;CAPN8;CASP1;…
2	GO:0005172	MF	vascular endothelial growth factor receptor binding	2/ 410	18/ 33331	0.11111111111111	0.020277217894201	0.63019458771187	gene-CDH5;gene-PIR-FIGF	CDH5;PIR-FIGF
2	GO:0005372	MF	water transmembrane transporter activity	2/ 410	18/ 33331	0.11111111111111	0.020277217894201	0.63019458771187	gene-AQP11;gene-AQP7P1	AQP11;AQP7P1
2	GO:0030550	MF	acetylcholine receptor inhibitor activity	2/ 410	18/ 33331	0.11111111111111	0.020277217894201	0.63019458771187	gene-LYNX1;gene-LYPD2	LYNX1;LYPD2
6	GO:0097529	BP	myeloid leukocyte migration	6/ 410	167/ 33331	0.035928143712575	0.017613206608392	0.63471669542428	gene-C5AR1;gene-CCL26;gene-EDN2;gene-S100A9;gene-SAA2;gene-TRIM55	C5AR1;CCL26;EDN2;S100A9;SAA2;TRIM55
3	GO:0042219	BP	cellular modified amino acid catabolic process	3/ 410	45/ 33331	0.066666666666667	0.017902751292904	0.63776171455245	gene-ALDH1L1;gene-DIO3;gene-GGT1	ALDH1L1;DIO3;GGT1
3	GO:0042908	BP	xenobiotic transport	3/ 410	45/ 33331	0.066666666666667	0.017902751292904	0.63776171455245	gene-ABCB11;gene-ABCB11-2;gene-ABCC11	ABCB11;ABCB11-2;ABCC11
3	GO:0002437	BP	inflammatory response to antigenic stimulus	3/ 410	45/ 33331	0.066666666666667	0.017902751292904	0.63776171455245	gene-HMGB2P1;gene-IL36RN;gene-KDM6B	HMGB2P1;IL36RN;KDM6B
7	GO:0002698	BP	negative regulation of immune effector process	7/ 410	216/ 33331	0.032407407407407	0.01798827037737	0.63776171455245	gene-BST2;gene-C4BPB;gene-CD22;gene-HLA-B-5;gene-HLA-F-7;gene-LGALS9;gene-SERPING1	BST2;C4BPB;CD22;HLA-B;HLA-F;LGALS9;SERPING1
2	GO:0046618	BP	xenobiotic export	2/ 410	17/ 33331	0.11764705882353	0.018170216559284	0.63776171455245	gene-ABCB11;gene-ABCB11-2	ABCB11;ABCB11-2
2	GO:0016114	BP	terpenoid biosynthetic process	2/ 410	17/ 33331	0.11764705882353	0.018170216559284	0.63776171455245	gene-CYP1A1;gene-HMGCS1	CYP1A1;HMGCS1
2	GO:0055091	BP	phospholipid homeostasis	2/ 410	17/ 33331	0.11764705882353	0.018170216559284	0.63776171455245	gene-ABCB11;gene-ABCB11-2	ABCB11;ABCB11-2
2	GO:0046469	BP	platelet activating factor metabolic process	2/ 410	17/ 33331	0.11764705882353	0.018170216559284	0.63776171455245	gene-PLA2G4C;gene-PLA2G6	PLA2G4C;PLA2G6
2	GO:0002003	BP	angiotensin maturation	2/ 410	17/ 33331	0.11764705882353	0.018170216559284	0.63776171455245	gene-ACE2;gene-REN	ACE2;REN
36	GO:0046914	MF	transition metal ion binding	36/ 410	1994/ 33331	0.018054162487462	0.02075808560266	0.6409228522024	gene-ACE2;gene-ADAMTS9;gene-APOBEC3B;gene-CA5BP1;gene-CP;gene-CYP1A1;gene-CYP26A1;gene-CYP2B6;gene-CYP2B7P;gene-CYP3A5;gene-CYP4F29P;gene-CYP4F3;gene-ENDOU;gene-ENPP5;gene-F5;gene-FBXW10B;gene-IDI1;gene-IDI2-AS1;gene-LCN2;gene-LINC02257;gene-LOC124903450-2;gene-LOC124903521;gene-LOXL4;gene-MMP13;gene-MSMO1;gene-PITRM1-AS1;gene-PRICKLE2;gene-RASSF10-DT;gene-S100A9;gene-SCD;gene-SEMG1;gene-TRIM55;g…	ACE2;ADAMTS9;APOBEC3B;CA5BP1;CP;CYP1A1;CYP26A1;CYP2B6;CYP2B7P;CYP3A5;CYP4F29P;CYP4F3;ENDOU;ENPP5;F5;FBXW10B;IDI1;IDI2-AS1;LCN2;LINC02257;LOC124903450;LOC124903521;LOXL4;MMP13;MSMO1;PITRM1-AS1;PRICKLE2;RASSF10-DT;S100A9;SCD;SEMG1;TRIM55;TRIM9;ZFAND4;ZNF117;ZSWIM4
3	GO:0008106	MF	alcohol dehydrogenase (NADP+) activity	3/ 410	48/ 33331	0.0625	0.021243019239765	0.65163651226396	gene-AKR1B10;gene-RDH13-2;gene-RDH13-8	AKR1B10;RDH13;RDH13
25	GO:0006082	BP	organic acid metabolic process	25/ 410	1264/ 33331	0.019778481012658	0.018763043358908	0.65701628478704	gene-AASS;gene-ABCB11;gene-ABCB11-2;gene-ACAD10;gene-ADSS1;gene-ALDH1L1;gene-ALDOC;gene-CEL;gene-CHKB-CPT1B;gene-CMAHP;gene-CYP1A1;gene-CYP26A1;gene-CYP2B6;gene-CYP2B7P;gene-CYP3A5;gene-CYP4F3;gene-EDN2;gene-GGT1;gene-HAL;gene-IDO1;gene-LPIN1;gene-PLA2G4C;gene-PNPLA3;gene-SCD;gene-UGT1A6	AASS;ABCB11;ABCB11-2;ACAD10;ADSS1;ALDH1L1;ALDOC;CEL;CHKB-CPT1B;CMAHP;CYP1A1;CYP26A1;CYP2B6;CYP2B7P;CYP3A5;CYP4F3;EDN2;GGT1;HAL;IDO1;LPIN1;PLA2G4C;PNPLA3;SCD;UGT1A6
3	GO:0070330	MF	aromatase activity	3/ 410	49/ 33331	0.061224489795918	0.022426978717297	0.65760178093247	gene-CYP1A1;gene-CYP3A5;gene-CYP4F3	CYP1A1;CYP3A5;CYP4F3
2	GO:0016641	MF	oxidoreductase activity, acting on the CH-NH2 group of donors, oxygen as acceptor	2/ 410	19/ 33331	0.10526315789474	0.022480837079535	0.65760178093247	gene-LOC646471;gene-LOXL4	LOC646471;LOXL4
2	GO:0008061	MF	chitin binding	2/ 410	19/ 33331	0.10526315789474	0.022480837079535	0.65760178093247	gene-LOC105373549;gene-LOC105373551	LOC105373549;LOC105373551
1	GO:1903981	MF	enterobactin binding	1/ 410	2/ 33331	0.5	0.024450775460673	0.65760178093247	gene-LCN2	LCN2
1	GO:0032896	MF	palmitoyl-CoA 9-desaturase activity	1/ 410	2/ 33331	0.5	0.024450775460673	0.65760178093247	gene-SCD	SCD
1	GO:0042943	MF	D-amino acid transmembrane transporter activity	1/ 410	2/ 33331	0.5	0.024450775460673	0.65760178093247	gene-SLC1A1	SLC1A1
1	GO:0045519	MF	interleukin-23 receptor binding	1/ 410	2/ 33331	0.5	0.024450775460673	0.65760178093247	gene-IL23A	IL23A
1	GO:0008241	MF	peptidyl-dipeptidase activity	1/ 410	2/ 33331	0.5	0.024450775460673	0.65760178093247	gene-ACE2	ACE2
1	GO:0005328	MF	neurotransmitter:sodium symporter activity	1/ 410	2/ 33331	0.5	0.024450775460673	0.65760178093247	gene-SLC6A2	SLC6A2
1	GO:0003829	MF	beta-1,3-galactosyl-O-glycosyl-glycoprotein beta-1,6-N-acetylglucosaminyltransferase activity	1/ 410	2/ 33331	0.5	0.024450775460673	0.65760178093247	gene-GCNT3	GCNT3
1	GO:0004878	MF	complement component C5a receptor activity	1/ 410	2/ 33331	0.5	0.024450775460673	0.65760178093247	gene-C5AR1	C5AR1
1	GO:0033798	MF	thyroxine 5-deiodinase activity	1/ 410	2/ 33331	0.5	0.024450775460673	0.65760178093247	gene-DIO3	DIO3
1	GO:0051996	MF	squalene synthase activity	1/ 410	2/ 33331	0.5	0.024450775460673	0.65760178093247	gene-FDFT1-2	FDFT1
1	GO:0070736	MF	protein-glycine ligase activity, initiating	1/ 410	2/ 33331	0.5	0.024450775460673	0.65760178093247	gene-TTLL3	TTLL3
1	GO:0004310	MF	farnesyl-diphosphate farnesyltransferase activity	1/ 410	2/ 33331	0.5	0.024450775460673	0.65760178093247	gene-FDFT1-2	FDFT1
1	GO:0033754	MF	indoleamine 2,3-dioxygenase activity	1/ 410	2/ 33331	0.5	0.024450775460673	0.65760178093247	gene-IDO1	IDO1
1	GO:1990190	MF	peptide-glutamate-N-acetyltransferase activity	1/ 410	2/ 33331	0.5	0.024450775460673	0.65760178093247	gene-NAA11	NAA11
1	GO:0003845	MF	11-beta-hydroxysteroid dehydrogenase [NAD(P)] activity	1/ 410	2/ 33331	0.5	0.024450775460673	0.65760178093247	gene-HSD11B1	HSD11B1
1	GO:0008147	MF	structural constituent of bone	1/ 410	2/ 33331	0.5	0.024450775460673	0.65760178093247	gene-MGP	MGP
2	GO:0062188	MF	anandamide 11,12 epoxidase activity	2/ 410	20/ 33331	0.1	0.024778390560114	0.65760178093247	gene-CYP2B6;gene-CYP2B7P	CYP2B6;CYP2B7P
2	GO:0062187	MF	anandamide 8,9 epoxidase activity	2/ 410	20/ 33331	0.1	0.024778390560114	0.65760178093247	gene-CYP2B6;gene-CYP2B7P	CYP2B6;CYP2B7P
2	GO:0008392	MF	arachidonic acid epoxygenase activity	2/ 410	20/ 33331	0.1	0.024778390560114	0.65760178093247	gene-CYP2B6;gene-CYP2B7P	CYP2B6;CYP2B7P
2	GO:0070492	MF	oligosaccharide binding	2/ 410	20/ 33331	0.1	0.024778390560114	0.65760178093247	gene-LGALS9;gene-SELP	LGALS9;SELP
2	GO:0004198	MF	calcium-dependent cysteine-type endopeptidase activity	2/ 410	20/ 33331	0.1	0.024778390560114	0.65760178093247	gene-CAPN5;gene-CAPN8	CAPN5;CAPN8
11	GO:0031253	CC	cell projection membrane	11/ 410	450/ 33331	0.024444444444444	0.028270565122132	0.6588420725414	gene-ACE2;gene-CNGB1;gene-EPS8L3;gene-FGD2;gene-GNG12-AS1;gene-KCNC3;gene-LCP1;gene-MUC20-5;gene-NDRG4;gene-PLB1;gene-PTPRH	ACE2;CNGB1;EPS8L3;FGD2;GNG12-AS1;KCNC3;LCP1;MUC20-5;NDRG4;PLB1;PTPRH
9	GO:0045017	BP	glycerolipid biosynthetic process	9/ 410	322/ 33331	0.027950310559006	0.018966570510211	0.66258040556495	gene-AGPAT1-4;gene-EFR3B;gene-LPIN1;gene-PLA2G4C;gene-PLA2G6;gene-PNPLA3;gene-SLC44A4-2;gene-SLC44A4-5;gene-SLC44A4-7	AGPAT1;EFR3B;LPIN1;PLA2G4C;PLA2G6;PNPLA3;SLC44A4;SLC44A4;SLC44A4
3	GO:0001533	CC	cornified envelope	3/ 410	54/ 33331	0.055555555555556	0.028875489352702	0.66483205003632	gene-IVL;gene-SPRR2A;gene-SPRR2D	IVL;SPRR2A;SPRR2D
23	GO:1902533	BP	positive regulation of intracellular signal transduction	23/ 410	1136/ 33331	0.020246478873239	0.019107672908362	0.66594276917948	gene-ALPK1;gene-BIRC3;gene-BST2;gene-C5AR1;gene-CASP1;gene-CCL26;gene-CSF3;gene-DUSP19;gene-ERBB4;gene-FGD2;gene-FGF19;gene-GNG12-AS1;gene-IL23A;gene-LGALS9;gene-LOC105373490;gene-MARCO;gene-NDRG4;gene-RASSF2;gene-RELN;gene-S100A9;gene-SELP;gene-TNFSF14;gene-TRIML2	ALPK1;BIRC3;BST2;C5AR1;CASP1;CCL26;CSF3;DUSP19;ERBB4;FGD2;FGF19;GNG12-AS1;IL23A;LGALS9;LOC105373490;MARCO;NDRG4;RASSF2;RELN;S100A9;SELP;TNFSF14;TRIML2
5	GO:1902936	MF	phosphatidylinositol bisphosphate binding	5/ 410	134/ 33331	0.037313432835821	0.025310541341503	0.66797205193999	gene-ADAP2-2;gene-GSDMB;gene-LOC102725051;gene-SCIN;gene-TPCN1	ADAP2;GSDMB;LOC102725051;SCIN;TPCN1
4	GO:0070988	BP	demethylation	4/ 410	83/ 33331	0.048192771084337	0.019367646835636	0.67342260554728	gene-APOBEC3B;gene-CYP3A5;gene-HSF4;gene-KDM6B	APOBEC3B;CYP3A5;HSF4;KDM6B
5	GO:0097530	BP	granulocyte migration	5/ 410	125/ 33331	0.04	0.019417548703015	0.67358024671417	gene-C5AR1;gene-CCL26;gene-EDN2;gene-S100A9;gene-SAA2	C5AR1;CCL26;EDN2;S100A9;SAA2
8	GO:0045927	BP	positive regulation of growth	8/ 410	272/ 33331	0.029411764705882	0.020028734897941	0.68734213259178	gene-AGR2;gene-DIO3;gene-ERBB4;gene-HYAL1;gene-S100A9;gene-SLC44A4-2;gene-SLC44A4-5;gene-SLC44A4-7	AGR2;DIO3;ERBB4;HYAL1;S100A9;SLC44A4;SLC44A4;SLC44A4
3	GO:0035082	BP	axoneme assembly	3/ 410	47/ 33331	0.063829787234043	0.020094344882982	0.68734213259178	gene-DNAH1;gene-RP1;gene-TTLL3	DNAH1;RP1;TTLL3
4	GO:0006641	BP	triglyceride metabolic process	4/ 410	84/ 33331	0.047619047619048	0.02014444355591	0.68734213259178	gene-INSIG1;gene-LPIN1;gene-PCSK9;gene-PNPLA3	INSIG1;LPIN1;PCSK9;PNPLA3
4	GO:0033273	BP	response to vitamin	4/ 410	84/ 33331	0.047619047619048	0.02014444355591	0.68734213259178	gene-CYP1A1;gene-CYP26A1;gene-HMGCS1;gene-SPP1	CYP1A1;CYP26A1;HMGCS1;SPP1
2	GO:0002921	BP	negative regulation of humoral immune response	2/ 410	18/ 33331	0.11111111111111	0.020277217894201	0.68734213259178	gene-C4BPB;gene-SERPING1	C4BPB;SERPING1
2	GO:0048265	BP	response to pain	2/ 410	18/ 33331	0.11111111111111	0.020277217894201	0.68734213259178	gene-RELN;gene-SLC6A2	RELN;SLC6A2
2	GO:0019432	BP	triglyceride biosynthetic process	2/ 410	18/ 33331	0.11111111111111	0.020277217894201	0.68734213259178	gene-LPIN1;gene-PNPLA3	LPIN1;PNPLA3
2	GO:0015791	BP	polyol transport	2/ 410	18/ 33331	0.11111111111111	0.020277217894201	0.68734213259178	gene-AQP11;gene-AQP7P1	AQP11;AQP7P1
2	GO:0032377	BP	regulation of intracellular lipid transport	2/ 410	18/ 33331	0.11111111111111	0.020277217894201	0.68734213259178	gene-ABCA12;gene-PCSK9	ABCA12;PCSK9
2	GO:0048246	BP	macrophage chemotaxis	2/ 410	18/ 33331	0.11111111111111	0.020277217894201	0.68734213259178	gene-EDN2;gene-SAA2	EDN2;SAA2
11	GO:0032386	BP	regulation of intracellular transport	11/ 410	417/ 33331	0.026378896882494	0.02052610247222	0.69015335221409	gene-ABCA12;gene-CNIH2;gene-FEZ1;gene-IFI27;gene-IFI27-2;gene-INSIG1;gene-ITGAM;gene-LCP1;gene-NDRG4;gene-PCSK9;gene-SLC1A1	ABCA12;CNIH2;FEZ1;IFI27;IFI27-2;INSIG1;ITGAM;LCP1;NDRG4;PCSK9;SLC1A1
7	GO:0043123	BP	positive regulation of I-kappaB kinase/NF-kappaB signaling	7/ 410	222/ 33331	0.031531531531532	0.020549904668108	0.69015335221409	gene-ALPK1;gene-BIRC3;gene-BST2;gene-CASP1;gene-GNG12-AS1;gene-LGALS9;gene-TRIML2	ALPK1;BIRC3;BST2;CASP1;GNG12-AS1;LGALS9;TRIML2
6	GO:0070268	BP	cornification	6/ 410	175/ 33331	0.034285714285714	0.021612320158245	0.69015335221409	gene-IVL;gene-KRT15;gene-KRT4;gene-KRT78;gene-SPRR2A;gene-SPRR2D	IVL;KRT15;KRT4;KRT78;SPRR2A;SPRR2D
8	GO:0002685	BP	regulation of leukocyte migration	8/ 410	276/ 33331	0.028985507246377	0.021629572049708	0.69015335221409	gene-C5AR1;gene-CCL28;gene-EDN2;gene-IL23A;gene-LGALS9;gene-PIR-FIGF;gene-SELP;gene-TNFSF14	C5AR1;CCL28;EDN2;IL23A;LGALS9;PIR-FIGF;SELP;TNFSF14
3	GO:0032715	BP	negative regulation of interleukin-6 production	3/ 410	49/ 33331	0.061224489795918	0.022426978717297	0.69015335221409	gene-GBA-2;gene-IL36RN;gene-SYT11	GBA;IL36RN;SYT11
2	GO:0002523	BP	leukocyte migration involved in inflammatory response	2/ 410	19/ 33331	0.10526315789474	0.022480837079535	0.69015335221409	gene-S100A9;gene-TRIM55	S100A9;TRIM55
2	GO:0036159	BP	inner dynein arm assembly	2/ 410	19/ 33331	0.10526315789474	0.022480837079535	0.69015335221409	gene-DNAH1;gene-DNAI3	DNAH1;DNAI3
5	GO:0001503	BP	ossification	5/ 410	130/ 33331	0.038461538461538	0.022566316042674	0.69015335221409	gene-IFITM1;gene-MGP;gene-MMP13;gene-RASSF2;gene-SPP1	IFITM1;MGP;MMP13;RASSF2;SPP1
4	GO:0051402	BP	neuron apoptotic process	4/ 410	87/ 33331	0.045977011494253	0.022588850381164	0.69015335221409	gene-DIO3;gene-GBA-2;gene-NGFR;gene-SLC1A1	DIO3;GBA;NGFR;SLC1A1
6	GO:0031345	BP	negative regulation of cell projection organization	6/ 410	178/ 33331	0.033707865168539	0.023257959548832	0.69015335221409	gene-DNM3;gene-MINAR1;gene-NGFR;gene-SEMA6C;gene-SPP1;gene-TRPC6	DNM3;MINAR1;NGFR;SEMA6C;SPP1;TRPC6
6	GO:0015748	BP	organophosphate ester transport	6/ 410	178/ 33331	0.033707865168539	0.023257959548832	0.69015335221409	gene-ABCA12;gene-ABCC11;gene-SLC44A4-2;gene-SLC44A4-5;gene-SLC44A4-7;gene-XKR9	ABCA12;ABCC11;SLC44A4;SLC44A4;SLC44A4;XKR9
6	GO:0007612	BP	learning	6/ 410	178/ 33331	0.033707865168539	0.023257959548832	0.69015335221409	gene-NDRG4;gene-NLGN4X;gene-RELN;gene-SLC1A1;gene-STRA6;gene-SYT11	NDRG4;NLGN4X;RELN;SLC1A1;STRA6;SYT11
3	GO:1903306	BP	negative regulation of regulated secretory pathway	3/ 410	50/ 33331	0.06	0.023646224903256	0.69015335221409	gene-HLA-F-7;gene-LGALS9;gene-TRIM9	HLA-F;LGALS9;TRIM9
3	GO:0046475	BP	glycerophospholipid catabolic process	3/ 410	50/ 33331	0.06	0.023646224903256	0.69015335221409	gene-PLA2G4C;gene-PLA2G6;gene-PNPLA7	PLA2G4C;PLA2G6;PNPLA7
3	GO:0060291	BP	long-term synaptic potentiation	3/ 410	50/ 33331	0.06	0.023646224903256	0.69015335221409	gene-RELN;gene-SLC1A1;gene-SYT12	RELN;SLC1A1;SYT12
20	GO:0002764	BP	immune response-regulating signaling pathway	20/ 410	957/ 33331	0.020898641588297	0.023753044348735	0.69015335221409	gene-ALPK1;gene-BIRC3;gene-BTN3A2;gene-BTN3A3;gene-C5AR1;gene-ITGAM;gene-MICB-4;gene-MUC2;gene-MUC2-2;gene-MUC20-5;gene-MUC4;gene-MUC4-2;gene-MUC4-4;gene-MUC4-6;gene-MUC4-7;gene-MUC5AC;gene-MUC5AC-2;gene-MUC5B;gene-PLA2G6;gene-S100A9	ALPK1;BIRC3;BTN3A2;BTN3A3;C5AR1;ITGAM;MICB;MUC2;MUC2-2;MUC20-5;MUC4;MUC4-2;MUC4-4;MUC4-6;MUC4-7;MUC5AC;MUC5AC-2;MUC5B;PLA2G6;S100A9
5	GO:0007033	BP	vacuole organization	5/ 410	132/ 33331	0.037878787878788	0.02391305122118	0.69015335221409	gene-ATG9B;gene-ELAPOR1;gene-GBA-2;gene-NDP;gene-TP53INP2	ATG9B;ELAPOR1;GBA;NDP;TP53INP2
9	GO:0051271	BP	negative regulation of cellular component movement	9/ 410	336/ 33331	0.026785714285714	0.024142247907535	0.69015335221409	gene-ADAMTS9;gene-BST2;gene-CCL28;gene-CNIH2;gene-DNAI3;gene-ERBB4;gene-IFITM1;gene-NDRG4;gene-SEMG1	ADAMTS9;BST2;CCL28;CNIH2;DNAI3;ERBB4;IFITM1;NDRG4;SEMG1
1	GO:0110090	BP	positive regulation of hippocampal neuron apoptotic process	1/ 410	2/ 33331	0.5	0.024450775460673	0.69015335221409	gene-ITGAM	ITGAM
1	GO:0032381	BP	negative regulation of intracellular sterol transport	1/ 410	2/ 33331	0.5	0.024450775460673	0.69015335221409	gene-PCSK9	PCSK9
1	GO:1905171	BP	positive regulation of protein localization to phagocytic vesicle	1/ 410	2/ 33331	0.5	0.024450775460673	0.69015335221409	gene-SYT11	SYT11
1	GO:0070881	BP	regulation of proline transport	1/ 410	2/ 33331	0.5	0.024450775460673	0.69015335221409	gene-ACE2	ACE2
1	GO:0090673	BP	endothelial cell-matrix adhesion	1/ 410	2/ 33331	0.5	0.024450775460673	0.69015335221409	gene-ADAMTS9	ADAMTS9
1	GO:0042404	BP	thyroid hormone catabolic process	1/ 410	2/ 33331	0.5	0.024450775460673	0.69015335221409	gene-DIO3	DIO3
1	GO:0021784	BP	postganglionic parasympathetic fiber development	1/ 410	2/ 33331	0.5	0.024450775460673	0.69015335221409	gene-PLXNA4	PLXNA4
1	GO:0021551	BP	central nervous system morphogenesis	1/ 410	2/ 33331	0.5	0.024450775460673	0.69015335221409	gene-ERBB4	ERBB4
1	GO:0043449	BP	cellular alkene metabolic process	1/ 410	2/ 33331	0.5	0.024450775460673	0.69015335221409	gene-CYP1A1	CYP1A1
1	GO:2000639	BP	negative regulation of SREBP signaling pathway	1/ 410	2/ 33331	0.5	0.024450775460673	0.69015335221409	gene-INSIG1	INSIG1
1	GO:2000330	BP	positive regulation of T-helper 17 cell lineage commitment	1/ 410	2/ 33331	0.5	0.024450775460673	0.69015335221409	gene-IL23A	IL23A
1	GO:0018153	BP	isopeptide cross-linking via N6-(L-isoglutamyl)-L-lysine	1/ 410	2/ 33331	0.5	0.024450775460673	0.69015335221409	gene-IVL	IVL
1	GO:0009085	BP	lysine biosynthetic process	1/ 410	2/ 33331	0.5	0.024450775460673	0.69015335221409	gene-AASS	AASS
1	GO:0061143	BP	alveolar primary septum development	1/ 410	2/ 33331	0.5	0.024450775460673	0.69015335221409	gene-STRA6	STRA6
1	GO:0034275	BP	kynurenic acid metabolic process	1/ 410	2/ 33331	0.5	0.024450775460673	0.69015335221409	gene-IDO1	IDO1
1	GO:0090663	BP	galanin-activated signaling pathway	1/ 410	2/ 33331	0.5	0.024450775460673	0.69015335221409	gene-GALR2	GALR2
1	GO:0001868	BP	regulation of complement activation, lectin pathway	1/ 410	2/ 33331	0.5	0.024450775460673	0.69015335221409	gene-SERPING1	SERPING1
1	GO:0002731	BP	negative regulation of dendritic cell cytokine production	1/ 410	2/ 33331	0.5	0.024450775460673	0.69015335221409	gene-BST2	BST2
1	GO:1905243	BP	cellular response to 3,3',5-triiodo-L-thyronine	1/ 410	2/ 33331	0.5	0.024450775460673	0.69015335221409	gene-PNPLA3	PNPLA3
1	GO:1905737	BP	positive regulation of L-proline import across plasma membrane	1/ 410	2/ 33331	0.5	0.024450775460673	0.69015335221409	gene-ACE2	ACE2
1	GO:1900673	BP	olefin metabolic process	1/ 410	2/ 33331	0.5	0.024450775460673	0.69015335221409	gene-CYP1A1	CYP1A1
1	GO:0009216	BP	purine deoxyribonucleoside triphosphate biosynthetic process	1/ 410	2/ 33331	0.5	0.024450775460673	0.69015335221409	gene-AK9	AK9
1	GO:0035907	BP	dorsal aorta development	1/ 410	2/ 33331	0.5	0.024450775460673	0.69015335221409	gene-NGFR	NGFR
1	GO:0046940	BP	nucleoside monophosphate phosphorylation	1/ 410	2/ 33331	0.5	0.024450775460673	0.69015335221409	gene-AK9	AK9
1	GO:0017198	BP	N-terminal peptidyl-serine acetylation	1/ 410	2/ 33331	0.5	0.024450775460673	0.69015335221409	gene-NAA11	NAA11
1	GO:0099183	BP	trans-synaptic signaling by BDNF, modulating synaptic transmission	1/ 410	2/ 33331	0.5	0.024450775460673	0.69015335221409	gene-PLAT	PLAT
1	GO:0042488	BP	positive regulation of odontogenesis of dentin-containing tooth	1/ 410	2/ 33331	0.5	0.024450775460673	0.69015335221409	gene-NGFR	NGFR
1	GO:0001869	BP	negative regulation of complement activation, lectin pathway	1/ 410	2/ 33331	0.5	0.024450775460673	0.69015335221409	gene-SERPING1	SERPING1
1	GO:0099191	BP	trans-synaptic signaling by BDNF	1/ 410	2/ 33331	0.5	0.024450775460673	0.69015335221409	gene-PLAT	PLAT
1	GO:2000866	BP	positive regulation of estradiol secretion	1/ 410	2/ 33331	0.5	0.024450775460673	0.69015335221409	gene-SPP1	SPP1
1	GO:1902608	BP	positive regulation of large conductance calcium-activated potassium channel activity	1/ 410	2/ 33331	0.5	0.024450775460673	0.69015335221409	gene-GALR2	GALR2
1	GO:1902836	BP	positive regulation of proline import across plasma membrane	1/ 410	2/ 33331	0.5	0.024450775460673	0.69015335221409	gene-ACE2	ACE2
1	GO:0034276	BP	kynurenic acid biosynthetic process	1/ 410	2/ 33331	0.5	0.024450775460673	0.69015335221409	gene-IDO1	IDO1
1	GO:1902483	BP	cytotoxic T cell pyroptotic process	1/ 410	2/ 33331	0.5	0.024450775460673	0.69015335221409	gene-GSDMB	GSDMB
1	GO:1905169	BP	regulation of protein localization to phagocytic vesicle	1/ 410	2/ 33331	0.5	0.024450775460673	0.69015335221409	gene-SYT11	SYT11
1	GO:0033563	BP	dorsal/ventral axon guidance	1/ 410	2/ 33331	0.5	0.024450775460673	0.69015335221409	gene-SLIT1	SLIT1
1	GO:1905735	BP	regulation of L-proline import across plasma membrane	1/ 410	2/ 33331	0.5	0.024450775460673	0.69015335221409	gene-ACE2	ACE2
1	GO:1902834	BP	regulation of proline import across plasma membrane	1/ 410	2/ 33331	0.5	0.024450775460673	0.69015335221409	gene-ACE2	ACE2
1	GO:0019878	BP	lysine biosynthetic process via aminoadipic acid	1/ 410	2/ 33331	0.5	0.024450775460673	0.69015335221409	gene-AASS	AASS
1	GO:0030920	BP	peptidyl-serine acetylation	1/ 410	2/ 33331	0.5	0.024450775460673	0.69015335221409	gene-NAA11	NAA11
1	GO:2000361	BP	regulation of prostaglandin-E synthase activity	1/ 410	2/ 33331	0.5	0.024450775460673	0.69015335221409	gene-ITGAM	ITGAM
1	GO:0045914	BP	negative regulation of catecholamine metabolic process	1/ 410	2/ 33331	0.5	0.024450775460673	0.69015335221409	gene-ITGAM	ITGAM
1	GO:0033602	BP	negative regulation of dopamine secretion	1/ 410	2/ 33331	0.5	0.024450775460673	0.69015335221409	gene-SYT11	SYT11
1	GO:0032378	BP	negative regulation of intracellular lipid transport	1/ 410	2/ 33331	0.5	0.024450775460673	0.69015335221409	gene-PCSK9	PCSK9
1	GO:0033577	BP	protein glycosylation in endoplasmic reticulum	1/ 410	2/ 33331	0.5	0.024450775460673	0.69015335221409	gene-AQP11	AQP11
1	GO:0061355	BP	Wnt protein secretion	1/ 410	2/ 33331	0.5	0.024450775460673	0.69015335221409	gene-GNG12-AS1	GNG12-AS1
1	GO:0150073	BP	regulation of protein-glutamine gamma-glutamyltransferase activity	1/ 410	2/ 33331	0.5	0.024450775460673	0.69015335221409	gene-PLAAT4	PLAAT4
1	GO:0150074	BP	positive regulation of protein-glutamine gamma-glutamyltransferase activity	1/ 410	2/ 33331	0.5	0.024450775460673	0.69015335221409	gene-PLAAT4	PLAAT4
1	GO:0036269	BP	swimming behavior	1/ 410	2/ 33331	0.5	0.024450775460673	0.69015335221409	gene-IDO1	IDO1
1	GO:0070488	BP	neutrophil aggregation	1/ 410	2/ 33331	0.5	0.024450775460673	0.69015335221409	gene-S100A9	S100A9
1	GO:0080163	BP	regulation of protein serine/threonine phosphatase activity	1/ 410	2/ 33331	0.5	0.024450775460673	0.69015335221409	gene-PPP4R4	PPP4R4
1	GO:1902396	BP	protein localization to bicellular tight junction	1/ 410	2/ 33331	0.5	0.024450775460673	0.69015335221409	gene-CDH5	CDH5
1	GO:0014005	BP	microglia development	1/ 410	2/ 33331	0.5	0.024450775460673	0.69015335221409	gene-TSPAN2	TSPAN2
1	GO:1905601	BP	negative regulation of receptor-mediated endocytosis involved in cholesterol transport	1/ 410	2/ 33331	0.5	0.024450775460673	0.69015335221409	gene-PCSK9	PCSK9
1	GO:0060900	BP	embryonic camera-type eye formation	1/ 410	2/ 33331	0.5	0.024450775460673	0.69015335221409	gene-STRA6	STRA6
1	GO:2000363	BP	positive regulation of prostaglandin-E synthase activity	1/ 410	2/ 33331	0.5	0.024450775460673	0.69015335221409	gene-ITGAM	ITGAM
1	GO:0031444	BP	slow-twitch skeletal muscle fiber contraction	1/ 410	2/ 33331	0.5	0.024450775460673	0.69015335221409	gene-MB	MB
1	GO:0017143	BP	insecticide metabolic process	1/ 410	2/ 33331	0.5	0.024450775460673	0.69015335221409	gene-CYP1A1	CYP1A1
1	GO:0014873	BP	response to muscle activity involved in regulation of muscle adaptation	1/ 410	2/ 33331	0.5	0.024450775460673	0.69015335221409	gene-SRL	SRL
1	GO:0032384	BP	negative regulation of intracellular cholesterol transport	1/ 410	2/ 33331	0.5	0.024450775460673	0.69015335221409	gene-PCSK9	PCSK9
1	GO:0036316	BP	SREBP-SCAP complex retention in endoplasmic reticulum	1/ 410	2/ 33331	0.5	0.024450775460673	0.69015335221409	gene-INSIG1	INSIG1
1	GO:0002018	BP	renin-angiotensin regulation of aldosterone production	1/ 410	2/ 33331	0.5	0.024450775460673	0.69015335221409	gene-REN	REN
1	GO:0097474	BP	retinal cone cell apoptotic process	1/ 410	2/ 33331	0.5	0.024450775460673	0.69015335221409	gene-DIO3	DIO3
1	GO:0018350	BP	protein esterification	1/ 410	2/ 33331	0.5	0.024450775460673	0.69015335221409	gene-CEL	CEL
1	GO:0045963	BP	negative regulation of dopamine metabolic process	1/ 410	2/ 33331	0.5	0.024450775460673	0.69015335221409	gene-ITGAM	ITGAM
1	GO:0032805	BP	positive regulation of low-density lipoprotein particle receptor catabolic process	1/ 410	2/ 33331	0.5	0.024450775460673	0.69015335221409	gene-PCSK9	PCSK9
1	GO:0048619	BP	embryonic hindgut morphogenesis	1/ 410	2/ 33331	0.5	0.024450775460673	0.69015335221409	gene-DACT1	DACT1
347	GO:0008150	BP	biological_process	347/ 410	26748/ 33331	0.012972932555705	0.0245305192271	0.6910903585669	gene-AASS;gene-ABCA10;gene-ABCA12;gene-ABCB11;gene-ABCB11-2;gene-ABCC11;gene-ABCC12;gene-ACAD10;gene-ACE2;gene-ADAM12;gene-ADAM28;gene-ADAMTS9;gene-ADAP2-2;gene-ADGRG7;gene-ADSS1;gene-AGPAT1-4;gene-AGR2;gene-AK7;gene-AK9;gene-AKR1B10;gene-ALDH1L1;gene-ALDOC;gene-ALPK1;gene-ALPK3;gene-AMN1;gene-ANKRD2;gene-APCDD1L;gene-APOBEC3B;gene-AQP11;gene-AQP7P1;gene-ARHGEF26-2;gene-ASAP3;gene-ASB2;gene-ASB2-…	AASS;ABCA10;ABCA12;ABCB11;ABCB11-2;ABCC11;ABCC12;ACAD10;ACE2;ADAM12;ADAM28;ADAMTS9;ADAP2;ADGRG7;ADSS1;AGPAT1;AGR2;AK7;AK9;AKR1B10;ALDH1L1;ALDOC;ALPK1;ALPK3;AMN1;ANKRD2;APCDD1L;APOBEC3B;AQP11;AQP7P1;ARHGEF26;ASAP3;ASB2;ASB2-2;ATG9B;ATP6AP1L;BCL2A1;BIRC3;BPIFA2;BST2;BTN3A2;BTN3A3;C15orf48;C1R;C1R-2;C1S;C4BPB;C5AR1;CA5BP1;CABYR;CAPN5;CAPN8;CASP1;CCAT1;CCL26;CCL28;CD22;CDH5;CEACAM3;CEL;CFB;CFB;CFB;CF…
5	GO:0010977	BP	negative regulation of neuron projection development	5/ 410	133/ 33331	0.037593984962406	0.024605416158576	0.69151271550003	gene-DNM3;gene-MINAR1;gene-NGFR;gene-SEMA6C;gene-SPP1	DNM3;MINAR1;NGFR;SEMA6C;SPP1
2	GO:0006750	BP	glutathione biosynthetic process	2/ 410	20/ 33331	0.1	0.024778390560114	0.69151271550003	gene-GGT1;gene-SLC1A1	GGT1;SLC1A1
2	GO:0070593	BP	dendrite self-avoidance	2/ 410	20/ 33331	0.1	0.024778390560114	0.69151271550003	gene-MYPN;gene-VSTM2L	MYPN;VSTM2L
2	GO:0044827	BP	modulation by host of viral genome replication	2/ 410	20/ 33331	0.1	0.024778390560114	0.69151271550003	gene-IFI27;gene-IFI27-2	IFI27;IFI27-2
2	GO:0001935	BP	endothelial cell proliferation	2/ 410	20/ 33331	0.1	0.024778390560114	0.69151271550003	gene-ZG16B;gene-ZG16B-2	ZG16B;ZG16B-2
16	GO:0002429	BP	immune response-activating cell surface receptor signaling pathway	16/ 410	728/ 33331	0.021978021978022	0.025125933626609	0.69858564897803	gene-BTN3A2;gene-BTN3A3;gene-C5AR1;gene-MICB-4;gene-MUC2;gene-MUC2-2;gene-MUC20-5;gene-MUC4;gene-MUC4-2;gene-MUC4-4;gene-MUC4-6;gene-MUC4-7;gene-MUC5AC;gene-MUC5AC-2;gene-MUC5B;gene-PLA2G6	BTN3A2;BTN3A3;C5AR1;MICB;MUC2;MUC2-2;MUC20-5;MUC4;MUC4-2;MUC4-4;MUC4-6;MUC4-7;MUC5AC;MUC5AC-2;MUC5B;PLA2G6
16	GO:0002757	BP	immune response-activating signal transduction	16/ 410	728/ 33331	0.021978021978022	0.025125933626609	0.69858564897803	gene-BTN3A2;gene-BTN3A3;gene-C5AR1;gene-MICB-4;gene-MUC2;gene-MUC2-2;gene-MUC20-5;gene-MUC4;gene-MUC4-2;gene-MUC4-4;gene-MUC4-6;gene-MUC4-7;gene-MUC5AC;gene-MUC5AC-2;gene-MUC5B;gene-PLA2G6	BTN3A2;BTN3A3;C5AR1;MICB;MUC2;MUC2-2;MUC20-5;MUC4;MUC4-2;MUC4-4;MUC4-6;MUC4-7;MUC5AC;MUC5AC-2;MUC5B;PLA2G6
13	GO:0005543	MF	phospholipid binding	13/ 410	543/ 33331	0.023941068139963	0.02691237441325	0.70515422870889	gene-ADAP2-2;gene-DOC2A;gene-FGD2;gene-GSDMB;gene-LOC102725051;gene-PLA2G4C;gene-PNPLA3;gene-RASA4B;gene-SCIN;gene-SYT11;gene-SYT12;gene-SYTL2;gene-TPCN1	ADAP2;DOC2A;FGD2;GSDMB;LOC102725051;PLA2G4C;PNPLA3;RASA4B;SCIN;SYT11;SYT12;SYTL2;TPCN1
2	GO:0062186	MF	anandamide epoxidase activity	2/ 410	21/ 33331	0.095238095238095	0.027167245898607	0.70515422870889	gene-CYP2B6;gene-CYP2B7P	CYP2B6;CYP2B7P
2	GO:0062189	MF	anandamide 14,15 epoxidase activity	2/ 410	21/ 33331	0.095238095238095	0.027167245898607	0.70515422870889	gene-CYP2B6;gene-CYP2B7P	CYP2B6;CYP2B7P
6	GO:1904018	BP	positive regulation of vasculature development	6/ 410	182/ 33331	0.032967032967033	0.025580134983522	0.70856019421707	gene-ADAM12;gene-C5AR1;gene-CDH5;gene-HYAL1;gene-LRG1;gene-PIR-FIGF	ADAM12;C5AR1;CDH5;HYAL1;LRG1;PIR-FIGF
6	GO:0045766	BP	positive regulation of angiogenesis	6/ 410	182/ 33331	0.032967032967033	0.025580134983522	0.70856019421707	gene-ADAM12;gene-C5AR1;gene-CDH5;gene-HYAL1;gene-LRG1;gene-PIR-FIGF	ADAM12;C5AR1;CDH5;HYAL1;LRG1;PIR-FIGF
7	GO:0010952	BP	positive regulation of peptidase activity	7/ 410	233/ 33331	0.030042918454936	0.025886382954284	0.71570787285337	gene-CASP1;gene-LGALS9;gene-NGFR;gene-PRSS22;gene-S100A9;gene-SEMG1;gene-SLC1A1	CASP1;LGALS9;NGFR;PRSS22;S100A9;SEMG1;SLC1A1
13	GO:0044282	BP	small molecule catabolic process	13/ 410	536/ 33331	0.024253731343284	0.025999674442254	0.71750402684787	gene-AASS;gene-ACAD10;gene-AKR1B10;gene-ALDH1L1;gene-ALDOC;gene-CEL;gene-CHKB-CPT1B;gene-CYP1A1;gene-CYP26A1;gene-CYP4F3;gene-HAL;gene-IDO1;gene-LPIN1	AASS;ACAD10;AKR1B10;ALDH1L1;ALDOC;CEL;CHKB-CPT1B;CYP1A1;CYP26A1;CYP4F3;HAL;IDO1;LPIN1
3	GO:0035914	BP	skeletal muscle cell differentiation	3/ 410	52/ 33331	0.057692307692308	0.02619049412709	0.72009308574981	gene-ASB2;gene-ASB2-2;gene-LOC105373490	ASB2;ASB2-2;LOC105373490
3	GO:0072348	BP	sulfur compound transport	3/ 410	52/ 33331	0.057692307692308	0.02619049412709	0.72009308574981	gene-SLC44A4-2;gene-SLC44A4-5;gene-SLC44A4-7	SLC44A4;SLC44A4;SLC44A4
30	GO:0048513	BP	animal organ development	30/ 410	1616/ 33331	0.018564356435644	0.026904497745201	0.73686368762446	gene-ADAP2-2;gene-ALPK3;gene-ANKRD2;gene-C5AR1;gene-COL4A1;gene-CRISPLD2;gene-CYP1A1;gene-CYP26A1;gene-DAW1;gene-ERBB4;gene-HMGB2P1;gene-HMGCS1;gene-HSD11B1;gene-HSF4;gene-HYAL1;gene-KDM6B;gene-LAMA2;gene-LCP1;gene-LHB;gene-LPIN1;gene-LTB-2;gene-MGP;gene-MMP13;gene-NDP;gene-PCSK9;gene-RELN;gene-REN;gene-SLC1A1;gene-STRA6;gene-TSPAN2	ADAP2;ALPK3;ANKRD2;C5AR1;COL4A1;CRISPLD2;CYP1A1;CYP26A1;DAW1;ERBB4;HMGB2P1;HMGCS1;HSD11B1;HSF4;HYAL1;KDM6B;LAMA2;LCP1;LHB;LPIN1;LTB;MGP;MMP13;NDP;PCSK9;RELN;REN;SLC1A1;STRA6;TSPAN2
8	GO:0007411	BP	axon guidance	8/ 410	288/ 33331	0.027777777777778	0.026971952527562	0.73686368762446	gene-FEZ1;gene-LAMA2;gene-MYPN;gene-NGFR;gene-RELN;gene-SEMA6C;gene-SLIT1;gene-VSTM2L	FEZ1;LAMA2;MYPN;NGFR;RELN;SEMA6C;SLIT1;VSTM2L
4	GO:0042446	BP	hormone biosynthetic process	4/ 410	92/ 33331	0.043478260869565	0.027048609803686	0.73686368762446	gene-DHCR7;gene-DIO3;gene-HSD17B7;gene-LHB	DHCR7;DIO3;HSD17B7;LHB
4	GO:0007631	BP	feeding behavior	4/ 410	92/ 33331	0.043478260869565	0.027048609803686	0.73686368762446	gene-ACE2;gene-GALR2;gene-REN;gene-STRA6	ACE2;GALR2;REN;STRA6
4	GO:0046503	BP	glycerolipid catabolic process	4/ 410	92/ 33331	0.043478260869565	0.027048609803686	0.73686368762446	gene-PLA2G4C;gene-PLA2G6;gene-PNPLA3;gene-PNPLA7	PLA2G4C;PLA2G6;PNPLA3;PNPLA7
6	GO:0032675	BP	regulation of interleukin-6 production	6/ 410	185/ 33331	0.032432432432432	0.027419668187499	0.74547741997946	gene-GBA-2;gene-HLA-B-5;gene-IL36RN;gene-LGALS9;gene-SYT11;gene-ZBTB20	GBA;HLA-B;IL36RN;LGALS9;SYT11;ZBTB20
3	GO:0019835	BP	cytolysis	3/ 410	53/ 33331	0.056603773584906	0.02751543248796	0.74547741997946	gene-CCL28;gene-GSDMB;gene-MICB-4	CCL28;GSDMB;MICB
3	GO:0036151	BP	phosphatidylcholine acyl-chain remodeling	3/ 410	53/ 33331	0.056603773584906	0.02751543248796	0.74547741997946	gene-PLA2G4C;gene-PLA2G6;gene-PLB1	PLA2G4C;PLA2G6;PLB1
8	GO:0004866	MF	endopeptidase inhibitor activity	8/ 410	293/ 33331	0.027303754266212	0.029446937258426	0.74888841748065	gene-BIRC3;gene-BST2;gene-CST1;gene-CST2;gene-CST4;gene-SERPIND1;gene-SERPING1;gene-TNFSF14	BIRC3;BST2;CST1;CST2;CST4;SERPIND1;SERPING1;TNFSF14
2	GO:0003841	MF	1-acylglycerol-3-phosphate O-acyltransferase activity	2/ 410	22/ 33331	0.090909090909091	0.029644820929061	0.74888841748065	gene-AGPAT1-4;gene-PNPLA3	AGPAT1;PNPLA3
2	GO:0004550	MF	nucleoside diphosphate kinase activity	2/ 410	22/ 33331	0.090909090909091	0.029644820929061	0.74888841748065	gene-AK7;gene-AK9	AK7;AK9
4	GO:0043178	MF	alcohol binding	4/ 410	95/ 33331	0.042105263157895	0.029959354206747	0.75183140946471	gene-ADAP2-2;gene-STRA6;gene-TRPC4;gene-TRPC6	ADAP2;STRA6;TRPC4;TRPC6
8	GO:0097485	BP	neuron projection guidance	8/ 410	290/ 33331	0.027586206896552	0.027943920967688	0.75234991279206	gene-FEZ1;gene-LAMA2;gene-MYPN;gene-NGFR;gene-RELN;gene-SEMA6C;gene-SLIT1;gene-VSTM2L	FEZ1;LAMA2;MYPN;NGFR;RELN;SEMA6C;SLIT1;VSTM2L
11	GO:0052548	BP	regulation of endopeptidase activity	11/ 410	449/ 33331	0.024498886414254	0.027971789038945	0.75234991279206	gene-BIRC3;gene-CASP1;gene-IFI6;gene-LAMP3;gene-LGALS9;gene-NGFR;gene-S100A9;gene-SEMG1;gene-SERPIND1;gene-SERPING1;gene-SLC1A1	BIRC3;CASP1;IFI6;LAMP3;LGALS9;NGFR;S100A9;SEMG1;SERPIND1;SERPING1;SLC1A1
6	GO:0000041	BP	transition metal ion transport	6/ 410	187/ 33331	0.032085561497326	0.028693414746836	0.76688852969282	gene-CP;gene-LCN2;gene-SLC1A1;gene-STEAP4;gene-TRPC4;gene-TRPC6	CP;LCN2;SLC1A1;STEAP4;TRPC4;TRPC6
10	GO:0050678	BP	regulation of epithelial cell proliferation	10/ 410	379/ 33331	0.026385224274406	0.028718934633879	0.76688852969282	gene-AQP11;gene-C5AR1;gene-CCL26;gene-HMGB2P1;gene-HYAL1;gene-KRT4;gene-LRG1;gene-NGFR;gene-PIR-FIGF;gene-SGPP2	AQP11;C5AR1;CCL26;HMGB2P1;HYAL1;KRT4;LRG1;NGFR;PIR-FIGF;SGPP2
1	GO:0061828	CC	apical tubulobulbar complex	1/ 410	3/ 33331	0.33333333333333	0.03645159102853	0.77398878283913	gene-DNM3	DNM3
1	GO:0070032	CC	synaptobrevin 2-SNAP-25-syntaxin-1a-complexin I complex	1/ 410	3/ 33331	0.33333333333333	0.03645159102853	0.77398878283913	gene-CPLX1	CPLX1
1	GO:0005594	CC	collagen type IX trimer	1/ 410	3/ 33331	0.33333333333333	0.03645159102853	0.77398878283913	gene-COL9A2	COL9A2
1	GO:0030485	CC	smooth muscle contractile fiber	1/ 410	3/ 33331	0.33333333333333	0.03645159102853	0.77398878283913	gene-IDO1	IDO1
1	GO:1990666	CC	PCSK9-LDLR complex	1/ 410	3/ 33331	0.33333333333333	0.03645159102853	0.77398878283913	gene-PCSK9	PCSK9
1	GO:0098850	CC	extrinsic component of synaptic vesicle membrane	1/ 410	3/ 33331	0.33333333333333	0.03645159102853	0.77398878283913	gene-DOC2A	DOC2A
2	GO:0005326	MF	neurotransmitter transmembrane transporter activity	2/ 410	23/ 33331	0.08695652173913	0.03220858292345	0.78628911424099	gene-CPLX1;gene-SLC6A2	CPLX1;SLC6A2
2	GO:0038187	MF	pattern recognition receptor activity	2/ 410	23/ 33331	0.08695652173913	0.03220858292345	0.78628911424099	gene-DMBT1;gene-MARCO	DMBT1;MARCO
6	GO:0008083	MF	growth factor activity	6/ 410	193/ 33331	0.031088082901554	0.032746300246664	0.78628911424099	gene-CSF3;gene-ENDOU;gene-FGF19;gene-MACC1;gene-PIR-FIGF;gene-TFF1	CSF3;ENDOU;FGF19;MACC1;PIR-FIGF;TFF1
3	GO:0004033	MF	aldo-keto reductase (NADP) activity	3/ 410	57/ 33331	0.052631578947368	0.033165467329281	0.78628911424099	gene-AKR1B10;gene-RDH13-2;gene-RDH13-8	AKR1B10;RDH13;RDH13
4	GO:0008013	MF	beta-catenin binding	4/ 410	99/ 33331	0.04040404040404	0.034117616902608	0.78628911424099	gene-CDH5;gene-DACT1;gene-KDM6B;gene-TRPC4	CDH5;DACT1;KDM6B;TRPC4
2	GO:0042171	MF	lysophosphatidic acid acyltransferase activity	2/ 410	24/ 33331	0.083333333333333	0.034856047771035	0.78628911424099	gene-AGPAT1-4;gene-PNPLA3	AGPAT1;PNPLA3
1	GO:0015501	MF	glutamate:sodium symporter activity	1/ 410	3/ 33331	0.33333333333333	0.03645159102853	0.78628911424099	gene-SLC1A1	SLC1A1
1	GO:0000210	MF	NAD+ diphosphatase activity	1/ 410	3/ 33331	0.33333333333333	0.03645159102853	0.78628911424099	gene-ENPP5	ENPP5
1	GO:0102207	MF	docosanoate omega-hydroxylase activity	1/ 410	3/ 33331	0.33333333333333	0.03645159102853	0.78628911424099	gene-CYP4F3	CYP4F3
1	GO:0005314	MF	high-affinity glutamate transmembrane transporter activity	1/ 410	3/ 33331	0.33333333333333	0.03645159102853	0.78628911424099	gene-SLC1A1	SLC1A1
1	GO:0016155	MF	formyltetrahydrofolate dehydrogenase activity	1/ 410	3/ 33331	0.33333333333333	0.03645159102853	0.78628911424099	gene-ALDH1L1	ALDH1L1
1	GO:0047718	MF	indanol dehydrogenase activity	1/ 410	3/ 33331	0.33333333333333	0.03645159102853	0.78628911424099	gene-AKR1B10	AKR1B10
1	GO:0033229	MF	cysteine transmembrane transporter activity	1/ 410	3/ 33331	0.33333333333333	0.03645159102853	0.78628911424099	gene-SLC1A1	SLC1A1
1	GO:0070735	MF	protein-glycine ligase activity	1/ 410	3/ 33331	0.33333333333333	0.03645159102853	0.78628911424099	gene-TTLL3	TTLL3
1	GO:0062183	MF	all-trans retinoic acid 18-hydroxylase activity	1/ 410	3/ 33331	0.33333333333333	0.03645159102853	0.78628911424099	gene-CYP26A1	CYP26A1
1	GO:0008109	MF	N-acetyllactosaminide beta-1,6-N-acetylglucosaminyltransferase activity	1/ 410	3/ 33331	0.33333333333333	0.03645159102853	0.78628911424099	gene-GCNT3	GCNT3
1	GO:0043185	MF	vascular endothelial growth factor receptor 3 binding	1/ 410	3/ 33331	0.33333333333333	0.03645159102853	0.78628911424099	gene-PIR-FIGF	PIR-FIGF
1	GO:0004800	MF	thyroxine 5'-deiodinase activity	1/ 410	3/ 33331	0.33333333333333	0.03645159102853	0.78628911424099	gene-DIO3	DIO3
1	GO:0070780	MF	dihydrosphingosine-1-phosphate phosphatase activity	1/ 410	3/ 33331	0.33333333333333	0.03645159102853	0.78628911424099	gene-SGPP2	SGPP2
1	GO:0031708	MF	endothelin B receptor binding	1/ 410	3/ 33331	0.33333333333333	0.03645159102853	0.78628911424099	gene-EDN2	EDN2
1	GO:0004060	MF	arylamine N-acetyltransferase activity	1/ 410	3/ 33331	0.33333333333333	0.03645159102853	0.78628911424099	gene-NAT2	NAT2
1	GO:0004421	MF	hydroxymethylglutaryl-CoA synthase activity	1/ 410	3/ 33331	0.33333333333333	0.03645159102853	0.78628911424099	gene-HMGCS1	HMGCS1
1	GO:0035375	MF	zymogen binding	1/ 410	3/ 33331	0.33333333333333	0.03645159102853	0.78628911424099	gene-DMBT1	DMBT1
1	GO:0045550	MF	geranylgeranyl reductase activity	1/ 410	3/ 33331	0.33333333333333	0.03645159102853	0.78628911424099	gene-AKR1B10	AKR1B10
1	GO:0034632	MF	retinol transmembrane transporter activity	1/ 410	3/ 33331	0.33333333333333	0.03645159102853	0.78628911424099	gene-STRA6	STRA6
1	GO:0015665	MF	alcohol transmembrane transporter activity	1/ 410	3/ 33331	0.33333333333333	0.03645159102853	0.78628911424099	gene-STRA6	STRA6
1	GO:0070576	MF	vitamin D 24-hydroxylase activity	1/ 410	3/ 33331	0.33333333333333	0.03645159102853	0.78628911424099	gene-CYP1A1	CYP1A1
1	GO:0070051	MF	fibrinogen binding	1/ 410	3/ 33331	0.33333333333333	0.03645159102853	0.78628911424099	gene-CDH5	CDH5
1	GO:0000254	MF	C-4 methylsterol oxidase activity	1/ 410	3/ 33331	0.33333333333333	0.03645159102853	0.78628911424099	gene-MSMO1	MSMO1
2	GO:0019184	BP	nonribosomal peptide biosynthetic process	2/ 410	22/ 33331	0.090909090909091	0.029644820929061	0.78877536977377	gene-GGT1;gene-SLC1A1	GGT1;SLC1A1
2	GO:0034638	BP	phosphatidylcholine catabolic process	2/ 410	22/ 33331	0.090909090909091	0.029644820929061	0.78877536977377	gene-PLA2G6;gene-PNPLA7	PLA2G6;PNPLA7
3	GO:0098984	CC	neuron to neuron synapse	3/ 410	60/ 33331	0.05	0.037767646561246	0.79312057778617	gene-NLGN4X;gene-SLC1A1;gene-SYT12	NLGN4X;SLC1A1;SYT12
67	GO:0023051	BP	regulation of signaling	67/ 410	4223/ 33331	0.01586549846081	0.029917772631364	0.7946139002824	gene-ABCA12;gene-ACE2;gene-AGR2;gene-ALPK1;gene-APCDD1L;gene-ARHGEF26-2;gene-BIRC3;gene-BST2;gene-C5AR1;gene-CASP1;gene-CCL26;gene-CD22;gene-CDH5;gene-CEL;gene-CMAHP;gene-CNGB1;gene-CNIH2;gene-CPLX1;gene-CSF3;gene-CYP26A1;gene-CYTH4;gene-DACT1;gene-DUSP19;gene-EPS8L3;gene-ERBB4;gene-FGD2;gene-FGD3;gene-FGF19;gene-GBA-2;gene-GNG12-AS1;gene-HMGB2P1;gene-IFI6;gene-IL23A;gene-IL36RN;gene-INSIG1;gene-…	ABCA12;ACE2;AGR2;ALPK1;APCDD1L;ARHGEF26;BIRC3;BST2;C5AR1;CASP1;CCL26;CD22;CDH5;CEL;CMAHP;CNGB1;CNIH2;CPLX1;CSF3;CYP26A1;CYTH4;DACT1;DUSP19;EPS8L3;ERBB4;FGD2;FGD3;FGF19;GBA;GNG12-AS1;HMGB2P1;IFI6;IL23A;IL36RN;INSIG1;LAMA2;LGALS9;LOC105373490;LRG1;LYNX1;MARCO;MINAR1;MUC4;MUC4-2;MUC4-4;MUC4-6;MUC4-7;NDRG4;NGFR;NLGN4X;PCSK9;PLA2G6;RASA4B;RASSF2;RELN;REN;RGS20;S100A9;SELP;SLC1A1;SLIT1;SORCS2;SPP1;SYT1…
2	GO:0008569	MF	minus-end-directed microtubule motor activity	2/ 410	25/ 33331	0.08	0.037584779170359	0.8070477127308	gene-DNAH1;gene-DNAH17	DNAH1;DNAH17
12	GO:0062023	CC	collagen-containing extracellular matrix	12/ 410	518/ 33331	0.023166023166023	0.039716981751951	0.81611991535461	gene-COL16A1;gene-COL4A1;gene-COL9A2;gene-LAMA2;gene-LGALS9;gene-LOC105378180;gene-MGP;gene-MUC2;gene-MUC2-2;gene-NDP;gene-S100A9;gene-SERPING1	COL16A1;COL4A1;COL9A2;LAMA2;LGALS9;LOC105378180;MGP;MUC2;MUC2-2;NDP;S100A9;SERPING1
12	GO:0030425	CC	dendrite	12/ 410	518/ 33331	0.023166023166023	0.039716981751951	0.81611991535461	gene-AQP11;gene-CNIH2;gene-CPLX1;gene-FEZ1;gene-IGF2BP1;gene-LOC124903313;gene-LYNX1;gene-NLGN4X;gene-RELN;gene-SLC1A1;gene-SYT11;gene-TRIM9	AQP11;CNIH2;CPLX1;FEZ1;IGF2BP1;LOC124903313;LYNX1;NLGN4X;RELN;SLC1A1;SYT11;TRIM9
2	GO:0031674	CC	I band	2/ 410	26/ 33331	0.076923076923077	0.04039238783368	0.82116865053364	gene-ANKRD2;gene-MYPN	ANKRD2;MYPN
6	GO:1901981	MF	phosphatidylinositol phosphate binding	6/ 410	201/ 33331	0.029850746268657	0.038703220476311	0.82730322864295	gene-ADAP2-2;gene-FGD2;gene-GSDMB;gene-LOC102725051;gene-SCIN;gene-TPCN1	ADAP2;FGD2;GSDMB;LOC102725051;SCIN;TPCN1
8	GO:2000116	BP	regulation of cysteine-type endopeptidase activity	8/ 410	297/ 33331	0.026936026936027	0.031536348828626	0.8338933312798	gene-BIRC3;gene-CASP1;gene-IFI6;gene-LAMP3;gene-LGALS9;gene-NGFR;gene-S100A9;gene-SLC1A1	BIRC3;CASP1;IFI6;LAMP3;LGALS9;NGFR;S100A9;SLC1A1
3	GO:0042133	BP	neurotransmitter metabolic process	3/ 410	56/ 33331	0.053571428571429	0.031700612128192	0.8338933312798	gene-SLC44A4-2;gene-SLC44A4-5;gene-SLC44A4-7	SLC44A4;SLC44A4;SLC44A4
4	GO:0070997	BP	neuron death	4/ 410	97/ 33331	0.041237113402062	0.031998727626693	0.8338933312798	gene-DIO3;gene-GBA-2;gene-NGFR;gene-SLC1A1	DIO3;GBA;NGFR;SLC1A1
2	GO:0006825	BP	copper ion transport	2/ 410	23/ 33331	0.08695652173913	0.03220858292345	0.8338933312798	gene-CP;gene-STEAP4	CP;STEAP4
2	GO:0033189	BP	response to vitamin A	2/ 410	23/ 33331	0.08695652173913	0.03220858292345	0.8338933312798	gene-CYP1A1;gene-CYP26A1	CYP1A1;CYP26A1
2	GO:1901376	BP	organic heteropentacyclic compound metabolic process	2/ 410	23/ 33331	0.08695652173913	0.03220858292345	0.8338933312798	gene-CYP3A5;gene-GGT1	CYP3A5;GGT1
2	GO:0043385	BP	mycotoxin metabolic process	2/ 410	23/ 33331	0.08695652173913	0.03220858292345	0.8338933312798	gene-CYP3A5;gene-GGT1	CYP3A5;GGT1
2	GO:0046222	BP	aflatoxin metabolic process	2/ 410	23/ 33331	0.08695652173913	0.03220858292345	0.8338933312798	gene-CYP3A5;gene-GGT1	CYP3A5;GGT1
2	GO:0032941	BP	secretion by tissue	2/ 410	23/ 33331	0.08695652173913	0.03220858292345	0.8338933312798	gene-AGR2;gene-CEL	AGR2;CEL
2	GO:0031998	BP	regulation of fatty acid beta-oxidation	2/ 410	23/ 33331	0.08695652173913	0.03220858292345	0.8338933312798	gene-ABCB11;gene-ABCB11-2	ABCB11;ABCB11-2
17	GO:0002697	BP	regulation of immune effector process	17/ 410	801/ 33331	0.021223470661673	0.032298702001963	0.8338933312798	gene-BST2;gene-C1R;gene-C1R-2;gene-C1S;gene-C4BPB;gene-C5AR1;gene-CD22;gene-CFB-2;gene-CFB-3;gene-CFB-5;gene-CFB-7;gene-HLA-B-5;gene-HLA-F-7;gene-IL23A;gene-ITGAM;gene-LGALS9;gene-SERPING1	BST2;C1R;C1R-2;C1S;C4BPB;C5AR1;CD22;CFB;CFB;CFB;CFB;HLA-B;HLA-F;IL23A;ITGAM;LGALS9;SERPING1
60	GO:0048869	BP	cellular developmental process	60/ 410	3724/ 33331	0.016111707841031	0.032707814907796	0.8338933312798	gene-AGR2;gene-ALDOC;gene-ALPK3;gene-ASB2;gene-ASB2-2;gene-CABYR;gene-CEL;gene-COL4A1;gene-CSF3;gene-CYP1A1;gene-DHRS2;gene-DIO3;gene-DMBT1;gene-ERBB4;gene-FEZ1;gene-FGF19;gene-GAS7;gene-GBA-2;gene-HSF4;gene-IGF2BP1;gene-ITGAM;gene-IVL;gene-KDM6B;gene-KRT4;gene-LAMA2;gene-LOC105373490;gene-LOC124903313;gene-LOC124903521;gene-LRG1;gene-LY6D;gene-MGP;gene-MRC2;gene-NLGN4X;gene-PCSK9;gene-PIR-FIGF;g…	AGR2;ALDOC;ALPK3;ASB2;ASB2-2;CABYR;CEL;COL4A1;CSF3;CYP1A1;DHRS2;DIO3;DMBT1;ERBB4;FEZ1;FGF19;GAS7;GBA;HSF4;IGF2BP1;ITGAM;IVL;KDM6B;KRT4;LAMA2;LOC105373490;LOC124903313;LOC124903521;LRG1;LY6D;MGP;MRC2;NLGN4X;PCSK9;PIR-FIGF;PLXNA4;PNPLA3;RASSF10-DT;RDH13;RDH13;RELN;REN;RP1;S100A9;SEMG1;SLC1A1;SLC44A4;SLC44A4;SLC44A4;SLIT1;SPP1;SPRR2A;STEAP4;TFF1;TJP3;TP53INP2;TRPC4;TRPC6;TSPAN2;ZSCAN2
7	GO:0050808	BP	synapse organization	7/ 410	245/ 33331	0.028571428571429	0.032709967736535	0.8338933312798	gene-COL4A1;gene-DNM3;gene-ERBB4;gene-ITGAM;gene-MYPN;gene-NLGN4X;gene-SLC1A1	COL4A1;DNM3;ERBB4;ITGAM;MYPN;NLGN4X;SLC1A1
19	GO:0006812	BP	cation transport	19/ 410	933/ 33331	0.020364415862808	0.033037591967981	0.8338933312798	gene-ACE2;gene-ATP6AP1L;gene-CNGB1;gene-CP;gene-KCNC3;gene-LCN2;gene-LOC107985009;gene-OTOP3;gene-SCNN1D;gene-SLC1A1;gene-SLC41A2;gene-SLC44A4-2;gene-SLC44A4-5;gene-SLC44A4-7;gene-SLC6A2;gene-SRL;gene-STEAP4;gene-TRPC4;gene-TRPC6	ACE2;ATP6AP1L;CNGB1;CP;KCNC3;LCN2;LOC107985009;OTOP3;SCNN1D;SLC1A1;SLC41A2;SLC44A4;SLC44A4;SLC44A4;SLC6A2;SRL;STEAP4;TRPC4;TRPC6
3	GO:0045661	BP	regulation of myoblast differentiation	3/ 410	57/ 33331	0.052631578947368	0.033165467329281	0.8338933312798	gene-ANKRD2;gene-LOC105373490;gene-TNFSF14	ANKRD2;LOC105373490;TNFSF14
8	GO:0015849	BP	organic acid transport	8/ 410	301/ 33331	0.026578073089701	0.033725052957239	0.8338933312798	gene-ABCB11;gene-ABCB11-2;gene-ABCC11;gene-ACE2;gene-CHKB-CPT1B;gene-SLC1A1;gene-SLC43A2;gene-TRPC4	ABCB11;ABCB11-2;ABCC11;ACE2;CHKB-CPT1B;SLC1A1;SLC43A2;TRPC4
4	GO:1901616	BP	organic hydroxy compound catabolic process	4/ 410	99/ 33331	0.04040404040404	0.034117616902608	0.8338933312798	gene-AKR1B10;gene-CEL;gene-CYP4F3;gene-DIO3	AKR1B10;CEL;CYP4F3;DIO3
3	GO:0045920	BP	negative regulation of exocytosis	3/ 410	58/ 33331	0.051724137931034	0.034665020661104	0.8338933312798	gene-HLA-F-7;gene-LGALS9;gene-TRIM9	HLA-F;LGALS9;TRIM9
2	GO:0021952	BP	central nervous system projection neuron axonogenesis	2/ 410	24/ 33331	0.083333333333333	0.034856047771035	0.8338933312798	gene-LOC124903313;gene-PLXNA4	LOC124903313;PLXNA4
2	GO:0051953	BP	negative regulation of amine transport	2/ 410	24/ 33331	0.083333333333333	0.034856047771035	0.8338933312798	gene-SLC43A2;gene-SYT11	SLC43A2;SYT11
2	GO:0010894	BP	negative regulation of steroid biosynthetic process	2/ 410	24/ 33331	0.083333333333333	0.034856047771035	0.8338933312798	gene-FGF19;gene-INSIG1	FGF19;INSIG1
2	GO:1904994	BP	regulation of leukocyte adhesion to vascular endothelial cell	2/ 410	24/ 33331	0.083333333333333	0.034856047771035	0.8338933312798	gene-CCL28;gene-SELP	CCL28;SELP
2	GO:0002664	BP	regulation of T cell tolerance induction	2/ 410	24/ 33331	0.083333333333333	0.034856047771035	0.8338933312798	gene-HLA-B-5;gene-IDO1	HLA-B;IDO1
2	GO:0036315	BP	cellular response to sterol	2/ 410	24/ 33331	0.083333333333333	0.034856047771035	0.8338933312798	gene-HMGCS1;gene-INSIG1	HMGCS1;INSIG1
26	GO:0048878	BP	chemical homeostasis	26/ 410	1401/ 33331	0.018558172733762	0.034976295278837	0.8338933312798	gene-ABCA12;gene-ABCB11;gene-ABCB11-2;gene-AQP11;gene-ATP6AP1L;gene-C5AR1;gene-CCL28;gene-CDH5;gene-CNGB1;gene-CP;gene-EDN2;gene-GALR2;gene-GBA-2;gene-IFI6;gene-INSIG1;gene-LCN2;gene-NGFR;gene-PCSK9;gene-PNPLA3;gene-SAA2;gene-SLC1A1;gene-STEAP4;gene-TMPRSS3;gene-TRPC4;gene-TRPC6;gene-ZBTB20	ABCA12;ABCB11;ABCB11-2;AQP11;ATP6AP1L;C5AR1;CCL28;CDH5;CNGB1;CP;EDN2;GALR2;GBA;IFI6;INSIG1;LCN2;NGFR;PCSK9;PNPLA3;SAA2;SLC1A1;STEAP4;TMPRSS3;TRPC4;TRPC6;ZBTB20
66	GO:0010646	BP	regulation of cell communication	66/ 410	4181/ 33331	0.015785697201626	0.035253673556447	0.8338933312798	gene-ABCA12;gene-ACE2;gene-AGR2;gene-ALPK1;gene-APCDD1L;gene-ARHGEF26-2;gene-BIRC3;gene-BST2;gene-C5AR1;gene-CASP1;gene-CCL26;gene-CD22;gene-CDH5;gene-CEL;gene-CMAHP;gene-CNGB1;gene-CNIH2;gene-CPLX1;gene-CSF3;gene-CYP26A1;gene-CYTH4;gene-DACT1;gene-DUSP19;gene-EPS8L3;gene-ERBB4;gene-FGD2;gene-FGD3;gene-FGF19;gene-GBA-2;gene-GNG12-AS1;gene-HMGB2P1;gene-IFI6;gene-IL23A;gene-IL36RN;gene-INSIG1;gene-…	ABCA12;ACE2;AGR2;ALPK1;APCDD1L;ARHGEF26;BIRC3;BST2;C5AR1;CASP1;CCL26;CD22;CDH5;CEL;CMAHP;CNGB1;CNIH2;CPLX1;CSF3;CYP26A1;CYTH4;DACT1;DUSP19;EPS8L3;ERBB4;FGD2;FGD3;FGF19;GBA;GNG12-AS1;HMGB2P1;IFI6;IL23A;IL36RN;INSIG1;LAMA2;LGALS9;LOC105373490;LRG1;LYNX1;MARCO;MINAR1;MUC4;MUC4-2;MUC4-4;MUC4-6;MUC4-7;NDRG4;NGFR;NLGN4X;PLA2G6;RASA4B;RASSF2;RELN;REN;RGS20;S100A9;SELP;SLC1A1;SLIT1;SORCS2;SPP1;SYT11;SYT1…
6	GO:0006665	BP	sphingolipid metabolic process	6/ 410	197/ 33331	0.030456852791878	0.035644718799528	0.8338933312798	gene-ABCA12;gene-CEL;gene-GBA-2;gene-SGPP2;gene-ST3GAL5;gene-STS	ABCA12;CEL;GBA;SGPP2;ST3GAL5;STS
3	GO:0046006	BP	regulation of activated T cell proliferation	3/ 410	59/ 33331	0.050847457627119	0.036199131624419	0.8338933312798	gene-IDO1;gene-IL23A;gene-LGALS9	IDO1;IL23A;LGALS9
210	GO:0050794	BP	regulation of cellular process	210/ 410	15348/ 33331	0.013682564503518	0.036253205917155	0.8338933312798	gene-AASS;gene-ABCA12;gene-ABCB11;gene-ABCB11-2;gene-ACE2;gene-ADAM12;gene-ADAMTS9;gene-ADAP2-2;gene-ADGRG7;gene-AGR2;gene-ALPK1;gene-ANKRD2;gene-APCDD1L;gene-APOBEC3B;gene-AQP11;gene-ARHGEF26-2;gene-ASAP3;gene-ASB2;gene-ASB2-2;gene-BCL2A1;gene-BIRC3;gene-BST2;gene-BTN3A2;gene-BTN3A3;gene-C4BPB;gene-C5AR1;gene-CAPN5;gene-CASP1;gene-CCL26;gene-CCL28;gene-CD22;gene-CDH5;gene-CEL;gene-CGB7;gene-CMAH…	AASS;ABCA12;ABCB11;ABCB11-2;ACE2;ADAM12;ADAMTS9;ADAP2;ADGRG7;AGR2;ALPK1;ANKRD2;APCDD1L;APOBEC3B;AQP11;ARHGEF26;ASAP3;ASB2;ASB2-2;BCL2A1;BIRC3;BST2;BTN3A2;BTN3A3;C4BPB;C5AR1;CAPN5;CASP1;CCL26;CCL28;CD22;CDH5;CEL;CGB7;CMAHP;CNGB1;CNIH2;COL16A1;COL4A1;CPLX1;CSF3;CST4;CYP1A1;CYP26A1;CYTH4;DACT1;DEFB1;DEFB4A;DEFB4A-2;DEFB4B;DHRS2;DNAI3;DNM3;DOC2A;DUSP19;EDN2;ELAPOR1;EPS8L3;ERBB4;ERN2;FEZ1;FGD2;FGD3;FG…
4	GO:0019748	BP	secondary metabolic process	4/ 410	101/ 33331	0.03960396039604	0.036316283082182	0.8338933312798	gene-AKR1B10;gene-CYP1A1;gene-CYP3A5;gene-GGT1	AKR1B10;CYP1A1;CYP3A5;GGT1
4	GO:0051952	BP	regulation of amine transport	4/ 410	101/ 33331	0.03960396039604	0.036316283082182	0.8338933312798	gene-ACE2;gene-SLC43A2;gene-SYT11;gene-SYT12	ACE2;SLC43A2;SYT11;SYT12
1	GO:0045636	BP	positive regulation of melanocyte differentiation	1/ 410	3/ 33331	0.33333333333333	0.03645159102853	0.8338933312798	gene-ADAMTS9	ADAMTS9
1	GO:0060584	BP	regulation of prostaglandin-endoperoxide synthase activity	1/ 410	3/ 33331	0.33333333333333	0.03645159102853	0.8338933312798	gene-EDN2	EDN2
1	GO:0018894	BP	dibenzo-p-dioxin metabolic process	1/ 410	3/ 33331	0.33333333333333	0.03645159102853	0.8338933312798	gene-CYP1A1	CYP1A1
1	GO:1905533	BP	negative regulation of leucine import across plasma membrane	1/ 410	3/ 33331	0.33333333333333	0.03645159102853	0.8338933312798	gene-SLC43A2	SLC43A2
1	GO:1905532	BP	regulation of leucine import across plasma membrane	1/ 410	3/ 33331	0.33333333333333	0.03645159102853	0.8338933312798	gene-SLC43A2	SLC43A2
1	GO:1903742	BP	regulation of anterograde synaptic vesicle transport	1/ 410	3/ 33331	0.33333333333333	0.03645159102853	0.8338933312798	gene-CNIH2	CNIH2
1	GO:0003010	BP	voluntary skeletal muscle contraction	1/ 410	3/ 33331	0.33333333333333	0.03645159102853	0.8338933312798	gene-MB	MB
1	GO:0030450	BP	regulation of complement activation, classical pathway	1/ 410	3/ 33331	0.33333333333333	0.03645159102853	0.8338933312798	gene-C4BPB	C4BPB
1	GO:0050923	BP	regulation of negative chemotaxis	1/ 410	3/ 33331	0.33333333333333	0.03645159102853	0.8338933312798	gene-PLXNA4	PLXNA4
1	GO:0110089	BP	regulation of hippocampal neuron apoptotic process	1/ 410	3/ 33331	0.33333333333333	0.03645159102853	0.8338933312798	gene-ITGAM	ITGAM
1	GO:0016488	BP	farnesol catabolic process	1/ 410	3/ 33331	0.33333333333333	0.03645159102853	0.8338933312798	gene-AKR1B10	AKR1B10
1	GO:0098967	BP	exocytic insertion of neurotransmitter receptor to postsynaptic membrane	1/ 410	3/ 33331	0.33333333333333	0.03645159102853	0.8338933312798	gene-CPLX1	CPLX1
1	GO:0019287	BP	isopentenyl diphosphate biosynthetic process, mevalonate pathway	1/ 410	3/ 33331	0.33333333333333	0.03645159102853	0.8338933312798	gene-MVD	MVD
1	GO:0070858	BP	negative regulation of bile acid biosynthetic process	1/ 410	3/ 33331	0.33333333333333	0.03645159102853	0.8338933312798	gene-FGF19	FGF19
1	GO:0060585	BP	positive regulation of prostaglandin-endoperoxide synthase activity	1/ 410	3/ 33331	0.33333333333333	0.03645159102853	0.8338933312798	gene-EDN2	EDN2
1	GO:0071938	BP	vitamin A transport	1/ 410	3/ 33331	0.33333333333333	0.03645159102853	0.8338933312798	gene-STRA6	STRA6
1	GO:0021800	BP	cerebral cortex tangential migration	1/ 410	3/ 33331	0.33333333333333	0.03645159102853	0.8338933312798	gene-RELN	RELN
1	GO:0051882	BP	mitochondrial depolarization	1/ 410	3/ 33331	0.33333333333333	0.03645159102853	0.8338933312798	gene-CASP1	CASP1
1	GO:1902573	BP	positive regulation of serine-type peptidase activity	1/ 410	3/ 33331	0.33333333333333	0.03645159102853	0.8338933312798	gene-SEMG1	SEMG1
1	GO:1905154	BP	negative regulation of membrane invagination	1/ 410	3/ 33331	0.33333333333333	0.03645159102853	0.8338933312798	gene-SYT11	SYT11
1	GO:0018002	BP	N-terminal peptidyl-glutamic acid acetylation	1/ 410	3/ 33331	0.33333333333333	0.03645159102853	0.8338933312798	gene-NAA11	NAA11
1	GO:0035544	BP	negative regulation of SNARE complex assembly	1/ 410	3/ 33331	0.33333333333333	0.03645159102853	0.8338933312798	gene-TRIM9	TRIM9
1	GO:0046066	BP	dGDP metabolic process	1/ 410	3/ 33331	0.33333333333333	0.03645159102853	0.8338933312798	gene-AK9	AK9
1	GO:1904252	BP	negative regulation of bile acid metabolic process	1/ 410	3/ 33331	0.33333333333333	0.03645159102853	0.8338933312798	gene-FGF19	FGF19
1	GO:0043585	BP	nose morphogenesis	1/ 410	3/ 33331	0.33333333333333	0.03645159102853	0.8338933312798	gene-STRA6	STRA6
1	GO:1902803	BP	regulation of synaptic vesicle transport	1/ 410	3/ 33331	0.33333333333333	0.03645159102853	0.8338933312798	gene-CNIH2	CNIH2
1	GO:1903966	BP	monounsaturated fatty acid biosynthetic process	1/ 410	3/ 33331	0.33333333333333	0.03645159102853	0.8338933312798	gene-SCD	SCD
1	GO:0034633	BP	retinol transport	1/ 410	3/ 33331	0.33333333333333	0.03645159102853	0.8338933312798	gene-STRA6	STRA6
1	GO:0016107	BP	sesquiterpenoid catabolic process	1/ 410	3/ 33331	0.33333333333333	0.03645159102853	0.8338933312798	gene-AKR1B10	AKR1B10
1	GO:1900104	BP	regulation of hyaluranon cable assembly	1/ 410	3/ 33331	0.33333333333333	0.03645159102853	0.8338933312798	gene-HYAL1	HYAL1
1	GO:0046056	BP	dADP metabolic process	1/ 410	3/ 33331	0.33333333333333	0.03645159102853	0.8338933312798	gene-AK9	AK9
1	GO:1905598	BP	negative regulation of low-density lipoprotein receptor activity	1/ 410	3/ 33331	0.33333333333333	0.03645159102853	0.8338933312798	gene-PCSK9	PCSK9
1	GO:0060480	BP	lung goblet cell differentiation	1/ 410	3/ 33331	0.33333333333333	0.03645159102853	0.8338933312798	gene-AGR2	AGR2
1	GO:0097049	BP	motor neuron apoptotic process	1/ 410	3/ 33331	0.33333333333333	0.03645159102853	0.8338933312798	gene-SLC1A1	SLC1A1
1	GO:0010142	BP	farnesyl diphosphate biosynthetic process, mevalonate pathway	1/ 410	3/ 33331	0.33333333333333	0.03645159102853	0.8338933312798	gene-HMGCS1	HMGCS1
1	GO:0018262	BP	isopeptide cross-linking	1/ 410	3/ 33331	0.33333333333333	0.03645159102853	0.8338933312798	gene-IVL	IVL
1	GO:0150064	BP	vertebrate eye-specific patterning	1/ 410	3/ 33331	0.33333333333333	0.03645159102853	0.8338933312798	gene-ITGAM	ITGAM
1	GO:0071939	BP	vitamin A import	1/ 410	3/ 33331	0.33333333333333	0.03645159102853	0.8338933312798	gene-STRA6	STRA6
1	GO:0045959	BP	negative regulation of complement activation, classical pathway	1/ 410	3/ 33331	0.33333333333333	0.03645159102853	0.8338933312798	gene-C4BPB	C4BPB
1	GO:0060358	BP	negative regulation of leucine import	1/ 410	3/ 33331	0.33333333333333	0.03645159102853	0.8338933312798	gene-SLC43A2	SLC43A2
1	GO:0097114	BP	NMDA glutamate receptor clustering	1/ 410	3/ 33331	0.33333333333333	0.03645159102853	0.8338933312798	gene-RELN	RELN
1	GO:0009624	BP	response to nematode	1/ 410	3/ 33331	0.33333333333333	0.03645159102853	0.8338933312798	gene-CYP1A1	CYP1A1
1	GO:0016487	BP	farnesol metabolic process	1/ 410	3/ 33331	0.33333333333333	0.03645159102853	0.8338933312798	gene-AKR1B10	AKR1B10
1	GO:1900005	BP	positive regulation of serine-type endopeptidase activity	1/ 410	3/ 33331	0.33333333333333	0.03645159102853	0.8338933312798	gene-SEMG1	SEMG1
1	GO:1905162	BP	regulation of phagosome maturation	1/ 410	3/ 33331	0.33333333333333	0.03645159102853	0.8338933312798	gene-SYT11	SYT11
1	GO:1900106	BP	positive regulation of hyaluranon cable assembly	1/ 410	3/ 33331	0.33333333333333	0.03645159102853	0.8338933312798	gene-HYAL1	HYAL1
1	GO:1903027	BP	regulation of opsonization	1/ 410	3/ 33331	0.33333333333333	0.03645159102853	0.8338933312798	gene-C4BPB	C4BPB
1	GO:0060357	BP	regulation of leucine import	1/ 410	3/ 33331	0.33333333333333	0.03645159102853	0.8338933312798	gene-SLC43A2	SLC43A2
1	GO:0010572	BP	positive regulation of platelet activation	1/ 410	3/ 33331	0.33333333333333	0.03645159102853	0.8338933312798	gene-SELP	SELP
1	GO:0061357	BP	positive regulation of Wnt protein secretion	1/ 410	3/ 33331	0.33333333333333	0.03645159102853	0.8338933312798	gene-GNG12-AS1	GNG12-AS1
1	GO:0014721	BP	twitch skeletal muscle contraction	1/ 410	3/ 33331	0.33333333333333	0.03645159102853	0.8338933312798	gene-MB	MB
1	GO:1902767	BP	isoprenoid biosynthetic process via mevalonate	1/ 410	3/ 33331	0.33333333333333	0.03645159102853	0.8338933312798	gene-HMGCS1	HMGCS1
1	GO:0009258	BP	10-formyltetrahydrofolate catabolic process	1/ 410	3/ 33331	0.33333333333333	0.03645159102853	0.8338933312798	gene-ALDH1L1	ALDH1L1
2	GO:0048709	BP	oligodendrocyte differentiation	2/ 410	25/ 33331	0.08	0.037584779170359	0.84575603091225	gene-TRPC4;gene-TSPAN2	TRPC4;TSPAN2
2	GO:0036158	BP	outer dynein arm assembly	2/ 410	25/ 33331	0.08	0.037584779170359	0.84575603091225	gene-DAW1;gene-DNAH17	DAW1;DNAH17
2	GO:0006833	BP	water transport	2/ 410	25/ 33331	0.08	0.037584779170359	0.84575603091225	gene-AQP11;gene-AQP7P1	AQP11;AQP7P1
2	GO:0014850	BP	response to muscle activity	2/ 410	25/ 33331	0.08	0.037584779170359	0.84575603091225	gene-ADSS1;gene-SRL	ADSS1;SRL
2	GO:0048261	BP	negative regulation of receptor-mediated endocytosis	2/ 410	25/ 33331	0.08	0.037584779170359	0.84575603091225	gene-PCSK9;gene-SYT11	PCSK9;SYT11
2	GO:0090023	BP	positive regulation of neutrophil chemotaxis	2/ 410	25/ 33331	0.08	0.037584779170359	0.84575603091225	gene-C5AR1;gene-IL23A	C5AR1;IL23A
2	GO:0002042	BP	cell migration involved in sprouting angiogenesis	2/ 410	25/ 33331	0.08	0.037584779170359	0.84575603091225	gene-ZG16B;gene-ZG16B-2	ZG16B;ZG16B-2
2	GO:0070234	BP	positive regulation of T cell apoptotic process	2/ 410	25/ 33331	0.08	0.037584779170359	0.84575603091225	gene-IDO1;gene-LGALS9	IDO1;LGALS9
2	GO:0046007	BP	negative regulation of activated T cell proliferation	2/ 410	25/ 33331	0.08	0.037584779170359	0.84575603091225	gene-IDO1;gene-LGALS9	IDO1;LGALS9
3	GO:0050805	BP	negative regulation of synaptic transmission	3/ 410	60/ 33331	0.05	0.037767646561246	0.84575603091225	gene-NLGN4X;gene-SORCS2;gene-SYT11	NLGN4X;SORCS2;SYT11
3	GO:0045823	BP	positive regulation of heart contraction	3/ 410	60/ 33331	0.05	0.037767646561246	0.84575603091225	gene-ACE2;gene-EDN2;gene-SLC1A1	ACE2;EDN2;SLC1A1
3	GO:1903793	BP	positive regulation of anion transport	3/ 410	60/ 33331	0.05	0.037767646561246	0.84575603091225	gene-ABCB11;gene-ABCB11-2;gene-ACE2	ABCB11;ABCB11-2;ACE2
3	GO:0046677	BP	response to antibiotic	3/ 410	60/ 33331	0.05	0.037767646561246	0.84575603091225	gene-CYP1A1;gene-HYAL1;gene-KDM6B	CYP1A1;HYAL1;KDM6B
4	GO:0050660	MF	flavin adenine dinucleotide binding	4/ 410	104/ 33331	0.038461538461538	0.039764234387942	0.84615424886774	gene-ACAD10;gene-FMO4;gene-SQLE;gene-STEAP4	ACAD10;FMO4;SQLE;STEAP4
17	GO:0051129	BP	negative regulation of cellular component organization	17/ 410	834/ 33331	0.020383693045564	0.038148056975366	0.85170556678686	gene-CDH5;gene-DACT1;gene-DNAI3;gene-DNM3;gene-FEZ1;gene-GBA-2;gene-MINAR1;gene-NGFR;gene-PCSK9;gene-PLEKHH2;gene-SCIN;gene-SEMA6C;gene-SLIT1;gene-SPP1;gene-SYT11;gene-TRIM9;gene-TRPC6	CDH5;DACT1;DNAI3;DNM3;FEZ1;GBA;MINAR1;NGFR;PCSK9;PLEKHH2;SCIN;SEMA6C;SLIT1;SPP1;SYT11;TRIM9;TRPC6
2	GO:0050145	MF	nucleoside monophosphate kinase activity	2/ 410	26/ 33331	0.076923076923077	0.04039238783368	0.85184660770671	gene-AK7;gene-AK9	AK7;AK9
2	GO:0033691	MF	sialic acid binding	2/ 410	26/ 33331	0.076923076923077	0.04039238783368	0.85184660770671	gene-CD22;gene-SELP	CD22;SELP
273	GO:0005488	MF	binding	273/ 410	20541/ 33331	0.013290492186359	0.04085202370612	0.85603861995792	gene-AASS;gene-ABCA10;gene-ABCA12;gene-ABCB11;gene-ABCB11-2;gene-ABCC11;gene-ABCC12;gene-ACAD10;gene-ACBD7;gene-ACE2;gene-ADAM12;gene-ADAM28;gene-ADAMTS9;gene-ADAP2-2;gene-ADSS1;gene-AGR2;gene-AK7;gene-AK9;gene-ALDOC;gene-ALPK1;gene-ALPK3;gene-ANKRD2;gene-APCDD1L;gene-APOBEC3B;gene-AQP11;gene-ASAP3;gene-BCL2A1;gene-BIRC3;gene-BPIFA2;gene-BST2;gene-BTN3A2;gene-BTN3A3;gene-C1R;gene-C1R-2;gene-C1S;g…	AASS;ABCA10;ABCA12;ABCB11;ABCB11-2;ABCC11;ABCC12;ACAD10;ACBD7;ACE2;ADAM12;ADAM28;ADAMTS9;ADAP2;ADSS1;AGR2;AK7;AK9;ALDOC;ALPK1;ALPK3;ANKRD2;APCDD1L;APOBEC3B;AQP11;ASAP3;BCL2A1;BIRC3;BPIFA2;BST2;BTN3A2;BTN3A3;C1R;C1R-2;C1S;C5AR1;CA5BP1;CABYR;CAPN8;CASP1;CCAT1;CCL26;CCL28;CD22;CDH5;CEL;CFB;CFB;CFB;CFB;CGB7;CLCA4;CMAHP;CNGB1;COL16A1;COL4A1;CORO6;CP;CPLX1;CRISPLD2;CSF3;CSRP2;CYP1A1;CYP26A1;CYP2B6;CYP2…
4	GO:0005546	MF	phosphatidylinositol-4,5-bisphosphate binding	4/ 410	105/ 33331	0.038095238095238	0.040953583427284	0.85603861995792	gene-ADAP2-2;gene-GSDMB;gene-LOC102725051;gene-SCIN	ADAP2;GSDMB;LOC102725051;SCIN
27	GO:0051336	BP	regulation of hydrolase activity	27/ 410	1469/ 33331	0.018379850238257	0.038503585356151	0.85706556489172	gene-ADAP2-2;gene-ARHGEF26-2;gene-ASAP3;gene-BIRC3;gene-C5AR1;gene-CASP1;gene-CCL26;gene-FGD2;gene-FGD3;gene-HMGB2P1;gene-IFI6;gene-LAMP3;gene-LGALS9;gene-LPIN1;gene-NGFR;gene-PI16;gene-PLXNA4;gene-PPP4R4;gene-PRSS22;gene-RASA4B;gene-RASGRP3;gene-S100A9;gene-SEMG1;gene-SERPIND1;gene-SERPING1;gene-SLC1A1;gene-TBC1D8B	ADAP2;ARHGEF26;ASAP3;BIRC3;C5AR1;CASP1;CCL26;FGD2;FGD3;HMGB2P1;IFI6;LAMP3;LGALS9;LPIN1;NGFR;PI16;PLXNA4;PPP4R4;PRSS22;RASA4B;RASGRP3;S100A9;SEMG1;SERPIND1;SERPING1;SLC1A1;TBC1D8B
14	GO:0022803	MF	passive transmembrane transporter activity	14/ 410	636/ 33331	0.022012578616352	0.041789559643823	0.86585034981325	gene-AQP11;gene-AQP7P1;gene-CLCA4;gene-CNGB1;gene-GABRP;gene-GSDMB;gene-KCNC3;gene-OTOP3;gene-SCNN1D;gene-SLC1A1;gene-TMC5;gene-TPCN1;gene-TRPC4;gene-TRPC6	AQP11;AQP7P1;CLCA4;CNGB1;GABRP;GSDMB;KCNC3;OTOP3;SCNN1D;SLC1A1;TMC5;TPCN1;TRPC4;TRPC6
14	GO:0015267	MF	channel activity	14/ 410	636/ 33331	0.022012578616352	0.041789559643823	0.86585034981325	gene-AQP11;gene-AQP7P1;gene-CLCA4;gene-CNGB1;gene-GABRP;gene-GSDMB;gene-KCNC3;gene-OTOP3;gene-SCNN1D;gene-SLC1A1;gene-TMC5;gene-TPCN1;gene-TRPC4;gene-TRPC6	AQP11;AQP7P1;CLCA4;CNGB1;GABRP;GSDMB;KCNC3;OTOP3;SCNN1D;SLC1A1;TMC5;TPCN1;TRPC4;TRPC6
2	GO:0032590	CC	dendrite membrane	2/ 410	27/ 33331	0.074074074074074	0.043276530703674	0.87054158078654	gene-GNG12-AS1;gene-KCNC3	GNG12-AS1;KCNC3
31	GO:0031410	CC	cytoplasmic vesicle	31/ 410	1770/ 33331	0.017514124293785	0.045746180549167	0.87085952086717	gene-ABCA12;gene-ABCB11;gene-ABCB11-2;gene-ATG9B;gene-BPIFA2;gene-BST2;gene-C5AR1;gene-CD22;gene-CLU;gene-CRISPLD2;gene-DNM3;gene-ELAPOR1;gene-F5;gene-FGD2;gene-GBP2;gene-GNG12-AS1;gene-HYAL1;gene-LAMP3;gene-NGFR;gene-PCSK9;gene-PIFO;gene-PLAT;gene-RUSC1-AS1;gene-STEAP4;gene-STS;gene-SYT11;gene-SYT12;gene-SYTL2;gene-TP53INP2;gene-TPCN1;gene-TRIM9	ABCA12;ABCB11;ABCB11-2;ATG9B;BPIFA2;BST2;C5AR1;CD22;CLU;CRISPLD2;DNM3;ELAPOR1;F5;FGD2;GBP2;GNG12-AS1;HYAL1;LAMP3;NGFR;PCSK9;PIFO;PLAT;RUSC1-AS1;STEAP4;STS;SYT11;SYT12;SYTL2;TP53INP2;TPCN1;TRIM9
31	GO:0097708	CC	intracellular vesicle	31/ 410	1773/ 33331	0.017484489565708	0.046090809157532	0.87085952086717	gene-ABCA12;gene-ABCB11;gene-ABCB11-2;gene-ATG9B;gene-BPIFA2;gene-BST2;gene-C5AR1;gene-CD22;gene-CLU;gene-CRISPLD2;gene-DNM3;gene-ELAPOR1;gene-F5;gene-FGD2;gene-GBP2;gene-GNG12-AS1;gene-HYAL1;gene-LAMP3;gene-NGFR;gene-PCSK9;gene-PIFO;gene-PLAT;gene-RUSC1-AS1;gene-STEAP4;gene-STS;gene-SYT11;gene-SYT12;gene-SYTL2;gene-TP53INP2;gene-TPCN1;gene-TRIM9	ABCA12;ABCB11;ABCB11-2;ATG9B;BPIFA2;BST2;C5AR1;CD22;CLU;CRISPLD2;DNM3;ELAPOR1;F5;FGD2;GBP2;GNG12-AS1;HYAL1;LAMP3;NGFR;PCSK9;PIFO;PLAT;RUSC1-AS1;STEAP4;STS;SYT11;SYT12;SYTL2;TP53INP2;TPCN1;TRIM9
3	GO:0043195	CC	terminal bouton	3/ 410	65/ 33331	0.046153846153846	0.04612004137527	0.87085952086717	gene-CNGB1;gene-CPLX1;gene-SYT11	CNGB1;CPLX1;SYT11
1	GO:0005588	CC	collagen type V trimer	1/ 410	4/ 33331	0.25	0.048305133025599	0.87085952086717	gene-COL16A1	COL16A1
1	GO:0036284	CC	tubulobulbar complex	1/ 410	4/ 33331	0.25	0.048305133025599	0.87085952086717	gene-DNM3	DNM3
1	GO:1990604	CC	IRE1-TRAF2-ASK1 complex	1/ 410	4/ 33331	0.25	0.048305133025599	0.87085952086717	gene-ERN2	ERN2
1	GO:0072558	CC	NLRP1 inflammasome complex	1/ 410	4/ 33331	0.25	0.048305133025599	0.87085952086717	gene-CASP1	CASP1
1	GO:0032937	CC	SREBP-SCAP-Insig complex	1/ 410	4/ 33331	0.25	0.048305133025599	0.87085952086717	gene-INSIG1	INSIG1
1	GO:1990667	CC	PCSK9-AnxA2 complex	1/ 410	4/ 33331	0.25	0.048305133025599	0.87085952086717	gene-PCSK9	PCSK9
1	GO:0097229	CC	sperm end piece	1/ 410	4/ 33331	0.25	0.048305133025599	0.87085952086717	gene-CABYR	CABYR
1	GO:0033181	CC	plasma membrane proton-transporting V-type ATPase complex	1/ 410	4/ 33331	0.25	0.048305133025599	0.87085952086717	gene-ATP6AP1L	ATP6AP1L
3	GO:1903524	BP	positive regulation of blood circulation	3/ 410	61/ 33331	0.049180327868852	0.039370399135992	0.87374038261894	gene-ACE2;gene-EDN2;gene-SLC1A1	ACE2;EDN2;SLC1A1
3	GO:0043028	MF	cysteine-type endopeptidase regulator activity involved in apoptotic process	3/ 410	63/ 33331	0.047619047619048	0.04267789127564	0.88039457810534	gene-BIRC3;gene-CASP1;gene-TNFSF14	BIRC3;CASP1;TNFSF14
2	GO:0070325	MF	lipoprotein particle receptor binding	2/ 410	27/ 33331	0.074074074074074	0.043276530703674	0.88791225063397	gene-PCSK9;gene-RELN	PCSK9;RELN
3	GO:0046977	MF	TAP binding	3/ 410	65/ 33331	0.046153846153846	0.04612004137527	0.88791225063397	gene-HLA-B-5;gene-HLA-F-7;gene-TAPBP	HLA-B;HLA-F;TAPBP
2	GO:0016638	MF	oxidoreductase activity, acting on the CH-NH2 group of donors	2/ 410	28/ 33331	0.071428571428571	0.046234910182214	0.88791225063397	gene-LOC646471;gene-LOXL4	LOC646471;LOXL4
2	GO:0045505	MF	dynein intermediate chain binding	2/ 410	28/ 33331	0.071428571428571	0.046234910182214	0.88791225063397	gene-DNAH1;gene-DNAH17	DNAH1;DNAH17
29	GO:0022857	MF	transmembrane transporter activity	29/ 410	1616/ 33331	0.017945544554455	0.047748725140207	0.88791225063397	gene-ABCA10;gene-ABCA12;gene-ABCB11;gene-ABCB11-2;gene-ABCC11;gene-ABCC12;gene-AQP11;gene-AQP7P1;gene-CLCA4;gene-CNGB1;gene-CPLX1;gene-GABRP;gene-GSDMB;gene-KCNC3;gene-OTOP3;gene-SCNN1D;gene-SLC1A1;gene-SLC41A2;gene-SLC43A2;gene-SLC44A4-2;gene-SLC44A4-5;gene-SLC44A4-7;gene-SLC6A2;gene-STRA6;gene-TAPBP;gene-TMC5;gene-TPCN1;gene-TRPC4;gene-TRPC6	ABCA10;ABCA12;ABCB11;ABCB11-2;ABCC11;ABCC12;AQP11;AQP7P1;CLCA4;CNGB1;CPLX1;GABRP;GSDMB;KCNC3;OTOP3;SCNN1D;SLC1A1;SLC41A2;SLC43A2;SLC44A4;SLC44A4;SLC44A4;SLC6A2;STRA6;TAPBP;TMC5;TPCN1;TRPC4;TRPC6
3	GO:0008028	MF	monocarboxylic acid transmembrane transporter activity	3/ 410	66/ 33331	0.045454545454545	0.047891075644332	0.88791225063397	gene-ABCB11;gene-ABCB11-2;gene-ABCC11	ABCB11;ABCB11-2;ABCC11
1	GO:0034189	MF	very-low-density lipoprotein particle binding	1/ 410	4/ 33331	0.25	0.048305133025599	0.88791225063397	gene-PCSK9	PCSK9
1	GO:0004912	MF	interleukin-3 receptor activity	1/ 410	4/ 33331	0.25	0.048305133025599	0.88791225063397	gene-LOC101928032-2	LOC101928032
1	GO:0004095	MF	carnitine O-palmitoyltransferase activity	1/ 410	4/ 33331	0.25	0.048305133025599	0.88791225063397	gene-CHKB-CPT1B	CHKB-CPT1B
1	GO:0005334	MF	norepinephrine:sodium symporter activity	1/ 410	4/ 33331	0.25	0.048305133025599	0.88791225063397	gene-SLC6A2	SLC6A2
1	GO:0004833	MF	tryptophan 2,3-dioxygenase activity	1/ 410	4/ 33331	0.25	0.048305133025599	0.88791225063397	gene-IDO1	IDO1
1	GO:0016716	MF	oxidoreductase activity, acting on paired donors, with incorporation or reduction of molecular oxygen, another compound as one donor, and incorporation of one atom of oxygen	1/ 410	4/ 33331	0.25	0.048305133025599	0.88791225063397	gene-CMAHP	CMAHP
1	GO:1990189	MF	peptide-serine-N-acetyltransferase activity	1/ 410	4/ 33331	0.25	0.048305133025599	0.88791225063397	gene-NAA11	NAA11
1	GO:0008823	MF	cupric reductase activity	1/ 410	4/ 33331	0.25	0.048305133025599	0.88791225063397	gene-STEAP4	STEAP4
1	GO:0048406	MF	nerve growth factor binding	1/ 410	4/ 33331	0.25	0.048305133025599	0.88791225063397	gene-NGFR	NGFR
1	GO:0031852	MF	mu-type opioid receptor binding	1/ 410	4/ 33331	0.25	0.048305133025599	0.88791225063397	gene-GNG12-AS1	GNG12-AS1
1	GO:1904399	MF	heparan sulfate binding	1/ 410	4/ 33331	0.25	0.048305133025599	0.88791225063397	gene-DMBT1	DMBT1
1	GO:0004768	MF	stearoyl-CoA 9-desaturase activity	1/ 410	4/ 33331	0.25	0.048305133025599	0.88791225063397	gene-SCD	SCD
1	GO:0001847	MF	opsonin receptor activity	1/ 410	4/ 33331	0.25	0.048305133025599	0.88791225063397	gene-C5AR1	C5AR1
1	GO:0016416	MF	O-palmitoyltransferase activity	1/ 410	4/ 33331	0.25	0.048305133025599	0.88791225063397	gene-CHKB-CPT1B	CHKB-CPT1B
1	GO:0005152	MF	interleukin-1 receptor antagonist activity	1/ 410	4/ 33331	0.25	0.048305133025599	0.88791225063397	gene-IL36RN	IL36RN
1	GO:0035662	MF	Toll-like receptor 4 binding	1/ 410	4/ 33331	0.25	0.048305133025599	0.88791225063397	gene-S100A9	S100A9
1	GO:0031802	MF	type 5 metabotropic glutamate receptor binding	1/ 410	4/ 33331	0.25	0.048305133025599	0.88791225063397	gene-DNM3	DNM3
1	GO:0004967	MF	glucagon receptor activity	1/ 410	4/ 33331	0.25	0.048305133025599	0.88791225063397	gene-GLP2R	GLP2R
1	GO:0071558	MF	histone H3-tri/di-methyl-lysine-27 demethylase activity	1/ 410	4/ 33331	0.25	0.048305133025599	0.88791225063397	gene-KDM6B	KDM6B
1	GO:0050501	MF	hyaluronan synthase activity	1/ 410	4/ 33331	0.25	0.048305133025599	0.88791225063397	gene-HYAL1	HYAL1
1	GO:0052851	MF	ferric-chelate reductase (NADPH) activity	1/ 410	4/ 33331	0.25	0.048305133025599	0.88791225063397	gene-STEAP4	STEAP4
2	GO:0046460	BP	neutral lipid biosynthetic process	2/ 410	26/ 33331	0.076923076923077	0.04039238783368	0.89109328702324	gene-LPIN1;gene-PNPLA3	LPIN1;PNPLA3
2	GO:0042730	BP	fibrinolysis	2/ 410	26/ 33331	0.076923076923077	0.04039238783368	0.89109328702324	gene-PLAT;gene-SERPING1	PLAT;SERPING1
2	GO:0046463	BP	acylglycerol biosynthetic process	2/ 410	26/ 33331	0.076923076923077	0.04039238783368	0.89109328702324	gene-LPIN1;gene-PNPLA3	LPIN1;PNPLA3
2	GO:0000062	MF	fatty-acyl-CoA binding	2/ 410	29/ 33331	0.068965517241379	0.049265273371054	0.89511212078793	gene-ACBD7;gene-PNPLA3	ACBD7;PNPLA3
2	GO:0051959	MF	dynein light intermediate chain binding	2/ 410	29/ 33331	0.068965517241379	0.049265273371054	0.89511212078793	gene-DNAH1;gene-DNAH17	DNAH1;DNAH17
2	GO:0016411	MF	acylglycerol O-acyltransferase activity	2/ 410	29/ 33331	0.068965517241379	0.049265273371054	0.89511212078793	gene-AGPAT1-4;gene-PNPLA3	AGPAT1;PNPLA3
4	GO:0006836	BP	neurotransmitter transport	4/ 410	105/ 33331	0.038095238095238	0.040953583427284	0.9007968194739	gene-CPLX1;gene-DOC2A;gene-SLC6A2;gene-SYT12	CPLX1;DOC2A;SLC6A2;SYT12
4	GO:0009062	BP	fatty acid catabolic process	4/ 410	105/ 33331	0.038095238095238	0.040953583427284	0.9007968194739	gene-ACAD10;gene-CEL;gene-CHKB-CPT1B;gene-LPIN1	ACAD10;CEL;CHKB-CPT1B;LPIN1
6	GO:0008201	MF	heparin binding	6/ 410	214/ 33331	0.02803738317757	0.049772758942839	0.9008678668428	gene-CEL;gene-CRISPLD2;gene-SAA2;gene-SELP;gene-SERPIND1;gene-SLIT1	CEL;CRISPLD2;SAA2;SELP;SERPIND1;SLIT1
14	GO:0051272	BP	positive regulation of cellular component movement	14/ 410	638/ 33331	0.021943573667712	0.04213082539387	0.91849142460475	gene-C5AR1;gene-CCL26;gene-CDH5;gene-DEFB1-2;gene-EDN2;gene-FEZ1;gene-HYAL1;gene-IL23A;gene-LGALS9;gene-PIR-FIGF;gene-RELN;gene-SELP;gene-SEMA6C;gene-TNFSF14	C5AR1;CCL26;CDH5;DEFB1;EDN2;FEZ1;HYAL1;IL23A;LGALS9;PIR-FIGF;RELN;SELP;SEMA6C;TNFSF14
5	GO:0051961	BP	negative regulation of nervous system development	5/ 410	154/ 33331	0.032467532467532	0.042182315862931	0.91849142460475	gene-NGFR;gene-SEMA6C;gene-SLIT1;gene-SPP1;gene-TRPC6	NGFR;SEMA6C;SLIT1;SPP1;TRPC6
20	GO:0019725	BP	cellular homeostasis	20/ 410	1027/ 33331	0.019474196689387	0.042639874318762	0.91849142460475	gene-ABCA12;gene-AQP11;gene-ATP6AP1L;gene-C5AR1;gene-CCL28;gene-CDH5;gene-CNGB1;gene-CP;gene-EDN2;gene-GALR2;gene-LCN2;gene-NGFR;gene-SAA2;gene-SLC1A1;gene-SLC6A2;gene-STEAP4;gene-TMPRSS3;gene-TRPC4;gene-TRPC6;gene-ZBTB20	ABCA12;AQP11;ATP6AP1L;C5AR1;CCL28;CDH5;CNGB1;CP;EDN2;GALR2;LCN2;NGFR;SAA2;SLC1A1;SLC6A2;STEAP4;TMPRSS3;TRPC4;TRPC6;ZBTB20
6	GO:1903900	BP	regulation of viral life cycle	6/ 410	206/ 33331	0.029126213592233	0.042754698465889	0.91849142460475	gene-APOBEC3B;gene-BST2;gene-IFITM1;gene-LAMP3;gene-LGALS9;gene-TRIML2	APOBEC3B;BST2;IFITM1;LAMP3;LGALS9;TRIML2
7	GO:0031424	BP	keratinization	7/ 410	260/ 33331	0.026923076923077	0.04280318845733	0.91849142460475	gene-ABCA12;gene-IVL;gene-KRT15;gene-KRT4;gene-KRT78;gene-SPRR2A;gene-SPRR2D	ABCA12;IVL;KRT15;KRT4;KRT78;SPRR2A;SPRR2D
56	GO:0065009	BP	regulation of molecular function	56/ 410	3519/ 33331	0.01591361182154	0.043145109047567	0.91849142460475	gene-ACE2;gene-ADAP2-2;gene-ARHGEF26-2;gene-ASAP3;gene-BIRC3;gene-C5AR1;gene-CASP1;gene-CCL26;gene-CNIH2;gene-CSF3;gene-DACT1;gene-DUSP19;gene-EDN2;gene-EPS8L3;gene-ERBB4;gene-FGD2;gene-FGD3;gene-GALR2;gene-GBA-2;gene-HMGB2P1;gene-IFI6;gene-IL23A;gene-ITGAM;gene-LAMP3;gene-LGALS9;gene-LOC105373490;gene-LPIN1;gene-LYNX1;gene-MUC4;gene-MUC4-2;gene-MUC4-4;gene-MUC4-6;gene-MUC4-7;gene-NDP;gene-NGFR;g…	ACE2;ADAP2;ARHGEF26;ASAP3;BIRC3;C5AR1;CASP1;CCL26;CNIH2;CSF3;DACT1;DUSP19;EDN2;EPS8L3;ERBB4;FGD2;FGD3;GALR2;GBA;HMGB2P1;IFI6;IL23A;ITGAM;LAMP3;LGALS9;LOC105373490;LPIN1;LYNX1;MUC4;MUC4-2;MUC4-4;MUC4-6;MUC4-7;NDP;NGFR;PCSK9;PI16;PIFO;PLAAT4;PLXNA4;PPP4R4;PRSS22;RASA4B;RASGRP3;RASSF2;RELN;RRAD;S100A9;SEMG1;SERPIND1;SERPING1;SLC1A1;TBC1D8B;TRIML2;TRPC6;UGT1A6
2	GO:1901317	BP	regulation of flagellated sperm motility	2/ 410	27/ 33331	0.074074074074074	0.043276530703674	0.91849142460475	gene-DEFB1-2;gene-SEMG1	DEFB1;SEMG1
2	GO:0042574	BP	retinal metabolic process	2/ 410	27/ 33331	0.074074074074074	0.043276530703674	0.91849142460475	gene-RDH13-2;gene-RDH13-8	RDH13;RDH13
2	GO:0070230	BP	positive regulation of lymphocyte apoptotic process	2/ 410	27/ 33331	0.074074074074074	0.043276530703674	0.91849142460475	gene-IDO1;gene-LGALS9	IDO1;LGALS9
2	GO:0046033	BP	AMP metabolic process	2/ 410	27/ 33331	0.074074074074074	0.043276530703674	0.91849142460475	gene-ADSS1;gene-AK9	ADSS1;AK9
2	GO:0006516	BP	glycoprotein catabolic process	2/ 410	27/ 33331	0.074074074074074	0.043276530703674	0.91849142460475	gene-ADAMTS9;gene-NCCRP1	ADAMTS9;NCCRP1
2	GO:0070076	BP	histone lysine demethylation	2/ 410	27/ 33331	0.074074074074074	0.043276530703674	0.91849142460475	gene-HSF4;gene-KDM6B	HSF4;KDM6B
2	GO:0048240	BP	sperm capacitation	2/ 410	27/ 33331	0.074074074074074	0.043276530703674	0.91849142460475	gene-CABYR;gene-SEMG1	CABYR;SEMG1
4	GO:0008584	BP	male gonad development	4/ 410	107/ 33331	0.037383177570093	0.043392337963659	0.91849142460475	gene-HMGB2P1;gene-HMGCS1;gene-LHB;gene-REN	HMGB2P1;HMGCS1;LHB;REN
3	GO:0014823	BP	response to activity	3/ 410	64/ 33331	0.046875	0.044382238952488	0.91849142460475	gene-ADSS1;gene-KDM6B;gene-SRL	ADSS1;KDM6B;SRL
9	GO:0040013	BP	negative regulation of locomotion	9/ 410	357/ 33331	0.025210084033613	0.045447296862761	0.91849142460475	gene-ADAMTS9;gene-BST2;gene-CCL28;gene-DNAI3;gene-ERBB4;gene-IFITM1;gene-NDRG4;gene-SEMA6C;gene-SEMG1	ADAMTS9;BST2;CCL28;DNAI3;ERBB4;IFITM1;NDRG4;SEMA6C;SEMG1
9	GO:0003013	BP	circulatory system process	9/ 410	357/ 33331	0.025210084033613	0.045447296862761	0.91849142460475	gene-ACE2;gene-CDH5;gene-EDN2;gene-F5;gene-SERPING1;gene-SLC1A1;gene-TJP3;gene-ZG16B;gene-ZG16B-2	ACE2;CDH5;EDN2;F5;SERPING1;SLC1A1;TJP3;ZG16B;ZG16B-2
7	GO:0043281	BP	regulation of cysteine-type endopeptidase activity involved in apoptotic process	7/ 410	264/ 33331	0.026515151515152	0.045799822421651	0.91849142460475	gene-CASP1;gene-IFI6;gene-LAMP3;gene-LGALS9;gene-NGFR;gene-S100A9;gene-SLC1A1	CASP1;IFI6;LAMP3;LGALS9;NGFR;S100A9;SLC1A1
4	GO:0014066	BP	regulation of phosphatidylinositol 3-kinase signaling	4/ 410	109/ 33331	0.036697247706422	0.04591111378528	0.91849142460475	gene-CSF3;gene-ERBB4;gene-RELN;gene-SELP	CSF3;ERBB4;RELN;SELP
2	GO:0042634	BP	regulation of hair cycle	2/ 410	28/ 33331	0.071428571428571	0.046234910182214	0.91849142460475	gene-EPS8L3;gene-NGFR	EPS8L3;NGFR
2	GO:2000311	BP	regulation of AMPA receptor activity	2/ 410	28/ 33331	0.071428571428571	0.046234910182214	0.91849142460475	gene-CNIH2;gene-RELN	CNIH2;RELN
2	GO:0016577	BP	histone demethylation	2/ 410	28/ 33331	0.071428571428571	0.046234910182214	0.91849142460475	gene-HSF4;gene-KDM6B	HSF4;KDM6B
2	GO:0045663	BP	positive regulation of myoblast differentiation	2/ 410	28/ 33331	0.071428571428571	0.046234910182214	0.91849142460475	gene-LOC105373490;gene-TNFSF14	LOC105373490;TNFSF14
2	GO:2000310	BP	regulation of NMDA receptor activity	2/ 410	28/ 33331	0.071428571428571	0.046234910182214	0.91849142460475	gene-CNIH2;gene-RELN	CNIH2;RELN
2	GO:0010039	BP	response to iron ion	2/ 410	28/ 33331	0.071428571428571	0.046234910182214	0.91849142460475	gene-CYP1A1;gene-TFF1	CYP1A1;TFF1
2	GO:0035584	BP	calcium-mediated signaling using intracellular calcium source	2/ 410	28/ 33331	0.071428571428571	0.046234910182214	0.91849142460475	gene-DEFB1-2;gene-SELP	DEFB1;SELP
18	GO:0055082	BP	cellular chemical homeostasis	18/ 410	912/ 33331	0.019736842105263	0.046447534920067	0.91849142460475	gene-AQP11;gene-ATP6AP1L;gene-C5AR1;gene-CCL28;gene-CDH5;gene-CNGB1;gene-CP;gene-EDN2;gene-GALR2;gene-LCN2;gene-NGFR;gene-SAA2;gene-SLC1A1;gene-STEAP4;gene-TMPRSS3;gene-TRPC4;gene-TRPC6;gene-ZBTB20	AQP11;ATP6AP1L;C5AR1;CCL28;CDH5;CNGB1;CP;EDN2;GALR2;LCN2;NGFR;SAA2;SLC1A1;STEAP4;TMPRSS3;TRPC4;TRPC6;ZBTB20
99	GO:0051179	BP	localization	99/ 410	6712/ 33331	0.014749702026222	0.047155961896954	0.91849142460475	gene-ABCA10;gene-ABCA12;gene-ABCB11;gene-ABCB11-2;gene-ABCC11;gene-ABCC12;gene-ACE2;gene-ADAMTS9;gene-AGR2;gene-ALDOC;gene-AQP11;gene-AQP7P1;gene-ATG9B;gene-ATP6AP1L;gene-BST2;gene-C5AR1;gene-CABYR;gene-CASP1;gene-CDH5;gene-CEACAM3;gene-CEL;gene-CHKB-CPT1B;gene-CLCA4;gene-CNGB1;gene-CNIH2;gene-CP;gene-CPLX1;gene-CRISPLD2;gene-DAW1;gene-DMBT1;gene-DNM3;gene-DOC2A;gene-EFR3B;gene-ERBB4;gene-F5;gene…	ABCA10;ABCA12;ABCB11;ABCB11-2;ABCC11;ABCC12;ACE2;ADAMTS9;AGR2;ALDOC;AQP11;AQP7P1;ATG9B;ATP6AP1L;BST2;C5AR1;CABYR;CASP1;CDH5;CEACAM3;CEL;CHKB-CPT1B;CLCA4;CNGB1;CNIH2;CP;CPLX1;CRISPLD2;DAW1;DMBT1;DNM3;DOC2A;EFR3B;ERBB4;F5;FEZ1;GABRP;GBA;GBP2;GCNT3;GNG12-AS1;GOLT1A;HLA-B;IGF2BP1;INSIG1;ITGAM;KCNC3;KPNA7;LCN2;LOC102725051;LOC107985009;LOC124903313;LOC124903450;LRG1;MARCO;MB;MRC2;NDRG4;NGFR;NLGN4X;OTO…
4	GO:0001938	BP	positive regulation of endothelial cell proliferation	4/ 410	110/ 33331	0.036363636363636	0.047200471978404	0.91849142460475	gene-CCL26;gene-HMGB2P1;gene-LRG1;gene-PIR-FIGF	CCL26;HMGB2P1;LRG1;PIR-FIGF
5	GO:0002704	BP	negative regulation of leukocyte mediated immunity	5/ 410	159/ 33331	0.031446540880503	0.047247783817654	0.91849142460475	gene-BST2;gene-C4BPB;gene-HLA-B-5;gene-HLA-F-7;gene-LGALS9	BST2;C4BPB;HLA-B;HLA-F;LGALS9
3	GO:0006654	BP	phosphatidic acid biosynthetic process	3/ 410	66/ 33331	0.045454545454545	0.047891075644332	0.91849142460475	gene-AGPAT1-4;gene-LPIN1;gene-PNPLA3	AGPAT1;LPIN1;PNPLA3
3	GO:1990000	BP	amyloid fibril formation	3/ 410	66/ 33331	0.045454545454545	0.047891075644332	0.91849142460475	gene-SAA2;gene-SEMG1;gene-SERF1B-3	SAA2;SEMG1;SERF1B
3	GO:0002701	BP	negative regulation of production of molecular mediator of immune response	3/ 410	66/ 33331	0.045454545454545	0.047891075644332	0.91849142460475	gene-BST2;gene-CD22;gene-HLA-F-7	BST2;CD22;HLA-F
1	GO:0061356	BP	regulation of Wnt protein secretion	1/ 410	4/ 33331	0.25	0.048305133025599	0.91849142460475	gene-GNG12-AS1	GNG12-AS1
1	GO:0010455	BP	positive regulation of cell fate commitment	1/ 410	4/ 33331	0.25	0.048305133025599	0.91849142460475	gene-IL23A	IL23A
1	GO:0061643	BP	chemorepulsion of axon	1/ 410	4/ 33331	0.25	0.048305133025599	0.91849142460475	gene-PLXNA4	PLXNA4
1	GO:0110135	BP	Norrin signaling pathway	1/ 410	4/ 33331	0.25	0.048305133025599	0.91849142460475	gene-NDP	NDP
1	GO:0061002	BP	negative regulation of dendritic spine morphogenesis	1/ 410	4/ 33331	0.25	0.048305133025599	0.91849142460475	gene-DNM3	DNM3
1	GO:0032119	BP	sequestering of zinc ion	1/ 410	4/ 33331	0.25	0.048305133025599	0.91849142460475	gene-S100A9	S100A9
1	GO:0097477	BP	lateral motor column neuron migration	1/ 410	4/ 33331	0.25	0.048305133025599	0.91849142460475	gene-RELN	RELN
1	GO:0046813	BP	receptor-mediated virion attachment to host cell	1/ 410	4/ 33331	0.25	0.048305133025599	0.91849142460475	gene-ACE2	ACE2
1	GO:0042482	BP	positive regulation of odontogenesis	1/ 410	4/ 33331	0.25	0.048305133025599	0.91849142460475	gene-NGFR	NGFR
1	GO:1904149	BP	regulation of microglial cell mediated cytotoxicity	1/ 410	4/ 33331	0.25	0.048305133025599	0.91849142460475	gene-ITGAM	ITGAM
1	GO:1901842	BP	negative regulation of high voltage-gated calcium channel activity	1/ 410	4/ 33331	0.25	0.048305133025599	0.91849142460475	gene-RRAD	RRAD
1	GO:0046338	BP	phosphatidylethanolamine catabolic process	1/ 410	4/ 33331	0.25	0.048305133025599	0.91849142460475	gene-PLA2G6	PLA2G6
1	GO:0006714	BP	sesquiterpenoid metabolic process	1/ 410	4/ 33331	0.25	0.048305133025599	0.91849142460475	gene-AKR1B10	AKR1B10
1	GO:0033490	BP	cholesterol biosynthetic process via lathosterol	1/ 410	4/ 33331	0.25	0.048305133025599	0.91849142460475	gene-DHCR7	DHCR7
1	GO:0051902	BP	negative regulation of mitochondrial depolarization	1/ 410	4/ 33331	0.25	0.048305133025599	0.91849142460475	gene-IFI6	IFI6
1	GO:0014051	BP	gamma-aminobutyric acid secretion	1/ 410	4/ 33331	0.25	0.048305133025599	0.91849142460475	gene-TRPC4	TRPC4
1	GO:0001920	BP	negative regulation of receptor recycling	1/ 410	4/ 33331	0.25	0.048305133025599	0.91849142460475	gene-PCSK9	PCSK9
1	GO:1990009	BP	retinal cell apoptotic process	1/ 410	4/ 33331	0.25	0.048305133025599	0.91849142460475	gene-DIO3	DIO3
1	GO:0044258	BP	intestinal lipid catabolic process	1/ 410	4/ 33331	0.25	0.048305133025599	0.91849142460475	gene-CEL	CEL
1	GO:0010041	BP	response to iron(III) ion	1/ 410	4/ 33331	0.25	0.048305133025599	0.91849142460475	gene-CYP1A1	CYP1A1
1	GO:0007320	BP	insemination	1/ 410	4/ 33331	0.25	0.048305133025599	0.91849142460475	gene-SEMG1	SEMG1
1	GO:0061205	BP	paramesonephric duct development	1/ 410	4/ 33331	0.25	0.048305133025599	0.91849142460475	gene-STRA6	STRA6
1	GO:0051142	BP	positive regulation of NK T cell proliferation	1/ 410	4/ 33331	0.25	0.048305133025599	0.91849142460475	gene-IL23A	IL23A
1	GO:1903899	BP	positive regulation of PERK-mediated unfolded protein response	1/ 410	4/ 33331	0.25	0.048305133025599	0.91849142460475	gene-AGR2	AGR2
1	GO:2000858	BP	regulation of aldosterone secretion	1/ 410	4/ 33331	0.25	0.048305133025599	0.91849142460475	gene-REN	REN
1	GO:0014826	BP	vein smooth muscle contraction	1/ 410	4/ 33331	0.25	0.048305133025599	0.91849142460475	gene-EDN2	EDN2
1	GO:0042905	BP	9-cis-retinoic acid metabolic process	1/ 410	4/ 33331	0.25	0.048305133025599	0.91849142460475	gene-CYP1A1	CYP1A1
1	GO:0006663	BP	platelet activating factor biosynthetic process	1/ 410	4/ 33331	0.25	0.048305133025599	0.91849142460475	gene-PLA2G4C	PLA2G4C
1	GO:1902464	BP	regulation of histone H3-K27 trimethylation	1/ 410	4/ 33331	0.25	0.048305133025599	0.91849142460475	gene-KPNA7	KPNA7
1	GO:0018094	BP	protein polyglycylation	1/ 410	4/ 33331	0.25	0.048305133025599	0.91849142460475	gene-TTLL3	TTLL3
1	GO:1990927	BP	calcium ion regulated lysosome exocytosis	1/ 410	4/ 33331	0.25	0.048305133025599	0.91849142460475	gene-SYT11	SYT11
1	GO:0042904	BP	9-cis-retinoic acid biosynthetic process	1/ 410	4/ 33331	0.25	0.048305133025599	0.91849142460475	gene-CYP1A1	CYP1A1
1	GO:0022028	BP	tangential migration from the subventricular zone to the olfactory bulb	1/ 410	4/ 33331	0.25	0.048305133025599	0.91849142460475	gene-SLIT1	SLIT1
1	GO:1902466	BP	positive regulation of histone H3-K27 trimethylation	1/ 410	4/ 33331	0.25	0.048305133025599	0.91849142460475	gene-KPNA7	KPNA7
1	GO:0021615	BP	glossopharyngeal nerve morphogenesis	1/ 410	4/ 33331	0.25	0.048305133025599	0.91849142460475	gene-PLXNA4	PLXNA4
1	GO:0061669	BP	spontaneous neurotransmitter secretion	1/ 410	4/ 33331	0.25	0.048305133025599	0.91849142460475	gene-DOC2A	DOC2A
1	GO:0048388	BP	endosomal lumen acidification	1/ 410	4/ 33331	0.25	0.048305133025599	0.91849142460475	gene-AQP11	AQP11
1	GO:0060971	BP	embryonic heart tube left/right pattern formation	1/ 410	4/ 33331	0.25	0.048305133025599	0.91849142460475	gene-PIFO	PIFO
1	GO:0060137	BP	maternal process involved in parturition	1/ 410	4/ 33331	0.25	0.048305133025599	0.91849142460475	gene-CYP1A1	CYP1A1
1	GO:2000328	BP	regulation of T-helper 17 cell lineage commitment	1/ 410	4/ 33331	0.25	0.048305133025599	0.91849142460475	gene-IL23A	IL23A
1	GO:0045113	BP	regulation of integrin biosynthetic process	1/ 410	4/ 33331	0.25	0.048305133025599	0.91849142460475	gene-S100A9	S100A9
1	GO:2000855	BP	regulation of mineralocorticoid secretion	1/ 410	4/ 33331	0.25	0.048305133025599	0.91849142460475	gene-REN	REN
1	GO:0032730	BP	positive regulation of interleukin-1 alpha production	1/ 410	4/ 33331	0.25	0.048305133025599	0.91849142460475	gene-CASP1	CASP1
1	GO:0009182	BP	purine deoxyribonucleoside diphosphate metabolic process	1/ 410	4/ 33331	0.25	0.048305133025599	0.91849142460475	gene-AK9	AK9
1	GO:0036475	BP	neuron death in response to oxidative stress	1/ 410	4/ 33331	0.25	0.048305133025599	0.91849142460475	gene-SLC1A1	SLC1A1
1	GO:0044805	BP	late nucleophagy	1/ 410	4/ 33331	0.25	0.048305133025599	0.91849142460475	gene-ATG9B	ATG9B
1	GO:0010610	BP	regulation of mRNA stability involved in response to stress	1/ 410	4/ 33331	0.25	0.048305133025599	0.91849142460475	gene-IGF2BP1	IGF2BP1
1	GO:0150062	BP	complement-mediated synapse pruning	1/ 410	4/ 33331	0.25	0.048305133025599	0.91849142460475	gene-ITGAM	ITGAM
1	GO:0021637	BP	trigeminal nerve structural organization	1/ 410	4/ 33331	0.25	0.048305133025599	0.91849142460475	gene-PLXNA4	PLXNA4
1	GO:1904995	BP	negative regulation of leukocyte adhesion to vascular endothelial cell	1/ 410	4/ 33331	0.25	0.048305133025599	0.91849142460475	gene-CCL28	CCL28
1	GO:1904151	BP	positive regulation of microglial cell mediated cytotoxicity	1/ 410	4/ 33331	0.25	0.048305133025599	0.91849142460475	gene-ITGAM	ITGAM
1	GO:0060467	BP	negative regulation of fertilization	1/ 410	4/ 33331	0.25	0.048305133025599	0.91849142460475	gene-PLAT	PLAT
1	GO:0001823	BP	mesonephros development	1/ 410	4/ 33331	0.25	0.048305133025599	0.91849142460475	gene-REN	REN
1	GO:1903237	BP	negative regulation of leukocyte tethering or rolling	1/ 410	4/ 33331	0.25	0.048305133025599	0.91849142460475	gene-CCL28	CCL28
1	GO:0006701	BP	progesterone biosynthetic process	1/ 410	4/ 33331	0.25	0.048305133025599	0.91849142460475	gene-LHB	LHB
1	GO:1901608	BP	regulation of vesicle transport along microtubule	1/ 410	4/ 33331	0.25	0.048305133025599	0.91849142460475	gene-CNIH2	CNIH2
1	GO:0033489	BP	cholesterol biosynthetic process via desmosterol	1/ 410	4/ 33331	0.25	0.048305133025599	0.91849142460475	gene-DHCR7	DHCR7
1	GO:0018199	BP	peptidyl-glutamine modification	1/ 410	4/ 33331	0.25	0.048305133025599	0.91849142460475	gene-IVL	IVL
1	GO:0060468	BP	prevention of polyspermy	1/ 410	4/ 33331	0.25	0.048305133025599	0.91849142460475	gene-PLAT	PLAT
1	GO:0070777	BP	D-aspartate transport	1/ 410	4/ 33331	0.25	0.048305133025599	0.91849142460475	gene-SLC1A1	SLC1A1
1	GO:2000864	BP	regulation of estradiol secretion	1/ 410	4/ 33331	0.25	0.048305133025599	0.91849142460475	gene-SPP1	SPP1
1	GO:0051620	BP	norepinephrine uptake	1/ 410	4/ 33331	0.25	0.048305133025599	0.91849142460475	gene-SLC6A2	SLC6A2
1	GO:0070779	BP	D-aspartate import across plasma membrane	1/ 410	4/ 33331	0.25	0.048305133025599	0.91849142460475	gene-SLC1A1	SLC1A1
1	GO:0140009	BP	L-aspartate import across plasma membrane	1/ 410	4/ 33331	0.25	0.048305133025599	0.91849142460475	gene-SLC1A1	SLC1A1
1	GO:0070254	BP	mucus secretion	1/ 410	4/ 33331	0.25	0.048305133025599	0.91849142460475	gene-AGR2	AGR2
1	GO:0071557	BP	histone H3-K27 demethylation	1/ 410	4/ 33331	0.25	0.048305133025599	0.91849142460475	gene-KDM6B	KDM6B
86	GO:0006810	BP	transport	86/ 410	5752/ 33331	0.014951321279555	0.048427611364919	0.91849142460475	gene-ABCA10;gene-ABCA12;gene-ABCB11;gene-ABCB11-2;gene-ABCC11;gene-ABCC12;gene-ACE2;gene-ADAMTS9;gene-AGR2;gene-ALDOC;gene-AQP11;gene-AQP7P1;gene-ATG9B;gene-ATP6AP1L;gene-BST2;gene-C5AR1;gene-CABYR;gene-CASP1;gene-CEACAM3;gene-CEL;gene-CHKB-CPT1B;gene-CLCA4;gene-CNGB1;gene-CNIH2;gene-CP;gene-CPLX1;gene-CRISPLD2;gene-DAW1;gene-DMBT1;gene-DNM3;gene-DOC2A;gene-ERBB4;gene-F5;gene-GABRP;gene-GCNT3;gen…	ABCA10;ABCA12;ABCB11;ABCB11-2;ABCC11;ABCC12;ACE2;ADAMTS9;AGR2;ALDOC;AQP11;AQP7P1;ATG9B;ATP6AP1L;BST2;C5AR1;CABYR;CASP1;CEACAM3;CEL;CHKB-CPT1B;CLCA4;CNGB1;CNIH2;CP;CPLX1;CRISPLD2;DAW1;DMBT1;DNM3;DOC2A;ERBB4;F5;GABRP;GCNT3;GNG12-AS1;GOLT1A;HLA-B;IGF2BP1;ITGAM;KCNC3;KPNA7;LCN2;LOC102725051;LOC107985009;LOC124903450;LRG1;MARCO;MB;MRC2;NGFR;NLGN4X;OTOP3;PCSK9;PIR-FIGF;PITRM1-AS1;S100A9;SAA2;SCAMP5;SCI…
4	GO:0048514	BP	blood vessel morphogenesis	4/ 410	111/ 33331	0.036036036036036	0.048509781117063	0.91849142460475	gene-ADAMTS9;gene-COL4A1;gene-SLC1A1;gene-STRA6	ADAMTS9;COL4A1;SLC1A1;STRA6
4	GO:0006865	BP	amino acid transport	4/ 410	111/ 33331	0.036036036036036	0.048509781117063	0.91849142460475	gene-ACE2;gene-SLC1A1;gene-SLC43A2;gene-TRPC4	ACE2;SLC1A1;SLC43A2;TRPC4
4	GO:0019731	BP	antibacterial humoral response	4/ 410	111/ 33331	0.036036036036036	0.048509781117063	0.91849142460475	gene-DEFB1-2;gene-DMBT1;gene-PLA2G6;gene-SEMG1	DEFB1;DMBT1;PLA2G6;SEMG1
9	GO:0015711	BP	organic anion transport	9/ 410	365/ 33331	0.024657534246575	0.048563061110981	0.91849142460475	gene-ABCB11;gene-ABCB11-2;gene-ABCC11;gene-ACE2;gene-SLC1A1;gene-SLC44A4-2;gene-SLC44A4-5;gene-SLC44A4-7;gene-TRPC4	ABCB11;ABCB11-2;ABCC11;ACE2;SLC1A1;SLC44A4;SLC44A4;SLC44A4;TRPC4
21	GO:0007186	BP	G protein-coupled receptor signaling pathway	21/ 410	1096/ 33331	0.019160583941606	0.048926401310168	0.92155325261135	gene-ADGRG7;gene-ARHGEF26-2;gene-C5AR1;gene-CCL26;gene-CCL28;gene-CGB7;gene-CNGB1;gene-DEFB4A;gene-DEFB4A-2;gene-DEFB4B-3;gene-EDN2;gene-FGD2;gene-FGD3;gene-GALR2;gene-GLP2R;gene-LHB;gene-MARCO;gene-PDE4C;gene-RGS20;gene-SAA2;gene-SORCS2	ADGRG7;ARHGEF26;C5AR1;CCL26;CCL28;CGB7;CNGB1;DEFB4A;DEFB4A-2;DEFB4B;EDN2;FGD2;FGD3;GALR2;GLP2R;LHB;MARCO;PDE4C;RGS20;SAA2;SORCS2
2	GO:0048841	BP	regulation of axon extension involved in axon guidance	2/ 410	29/ 33331	0.068965517241379	0.049265273371054	0.92155325261135	gene-PLXNA4;gene-SEMA6C	PLXNA4;SEMA6C
2	GO:0002643	BP	regulation of tolerance induction	2/ 410	29/ 33331	0.068965517241379	0.049265273371054	0.92155325261135	gene-HLA-B-5;gene-IDO1	HLA-B;IDO1
2	GO:0050886	BP	endocrine process	2/ 410	29/ 33331	0.068965517241379	0.049265273371054	0.92155325261135	gene-ACE2;gene-EDN2	ACE2;EDN2
2	GO:0031338	BP	regulation of vesicle fusion	2/ 410	29/ 33331	0.068965517241379	0.049265273371054	0.92155325261135	gene-CPLX1;gene-TRIM9	CPLX1;TRIM9
2	GO:1902914	BP	regulation of protein polyubiquitination	2/ 410	29/ 33331	0.068965517241379	0.049265273371054	0.92155325261135	gene-OTUB2;gene-OTUB2-2	OTUB2;OTUB2-2
2	GO:0001990	BP	regulation of systemic arterial blood pressure by hormone	2/ 410	29/ 33331	0.068965517241379	0.049265273371054	0.92155325261135	gene-ACE2;gene-EDN2	ACE2;EDN2
16	GO:0030003	BP	cellular cation homeostasis	16/ 410	794/ 33331	0.020151133501259	0.049407890582715	0.92155325261135	gene-AQP11;gene-ATP6AP1L;gene-C5AR1;gene-CCL28;gene-CDH5;gene-CNGB1;gene-CP;gene-EDN2;gene-GALR2;gene-LCN2;gene-SAA2;gene-SLC1A1;gene-STEAP4;gene-TMPRSS3;gene-TRPC4;gene-TRPC6	AQP11;ATP6AP1L;C5AR1;CCL28;CDH5;CNGB1;CP;EDN2;GALR2;LCN2;SAA2;SLC1A1;STEAP4;TMPRSS3;TRPC4;TRPC6
3	GO:0042116	BP	macrophage activation	3/ 410	67/ 33331	0.044776119402985	0.049695108836524	0.92155325261135	gene-C5AR1;gene-EDN2;gene-ITGAM	C5AR1;EDN2;ITGAM
3	GO:0045071	BP	negative regulation of viral genome replication	3/ 410	67/ 33331	0.044776119402985	0.049695108836524	0.92155325261135	gene-APOBEC3B;gene-BST2;gene-IFITM1	APOBEC3B;BST2;IFITM1
3	GO:0043010	BP	camera-type eye development	3/ 410	67/ 33331	0.044776119402985	0.049695108836524	0.92155325261135	gene-CYP1A1;gene-HSF4;gene-STRA6	CYP1A1;HSF4;STRA6
14	GO:0060627	BP	regulation of vesicle-mediated transport	14/ 410	670/ 33331	0.02089552238806	0.049758053795642	0.92155325261135	gene-CD22;gene-CPLX1;gene-DOC2A;gene-HLA-F-7;gene-ITGAM;gene-LGALS9;gene-NDRG4;gene-PCSK9;gene-SCAMP5;gene-SIRPB1;gene-SIRPG;gene-SYT11;gene-SYT12;gene-TRIM9	CD22;CPLX1;DOC2A;HLA-F;ITGAM;LGALS9;NDRG4;PCSK9;SCAMP5;SIRPB1;SIRPG;SYT11;SYT12;TRIM9
4	GO:0008544	BP	epidermis development	4/ 410	112/ 33331	0.035714285714286	0.049839013668414	0.92155325261135	gene-KRT15;gene-SPRR2A;gene-SPRR2D;gene-STS	KRT15;SPRR2A;SPRR2D;STS
4	GO:0019217	BP	regulation of fatty acid metabolic process	4/ 410	112/ 33331	0.035714285714286	0.049839013668414	0.92155325261135	gene-ABCB11;gene-ABCB11-2;gene-INSIG1;gene-UGT1A6	ABCB11;ABCB11-2;INSIG1;UGT1A6
4	GO:0044070	BP	regulation of anion transport	4/ 410	112/ 33331	0.035714285714286	0.049839013668414	0.92155325261135	gene-ABCB11;gene-ABCB11-2;gene-ACE2;gene-SLC43A2	ABCB11;ABCB11-2;ACE2;SLC43A2
