# Supplementary material for: Transcriptomic and Metabolomic Profiling Reveals the Antiproliferative Mechanism of Goose Serum and Plasma in SW1990 Cells
Source: Biology (Basel). 2026 May 15;15(10):788. doi: 10.3390/biology15100788 (PMC13203157; doi:10.3390/biology15100788)
Supplement: Supplementary file 1 [file biology-15-00788-s001.zip › biology-4276550-supplementary/Table S14 KEGG Enrichment of up DEGs betwenn goose plasma and NC groups.xlsx]

## Sheet: Table S14 KEGG
Number	Pathway ID	Description		Database	Ratio_in_study	Ratio_in_pop	Rich factor	Pvalue	Padjust	First Category	Second Category	Gene_ids	Gene_names
1	hsa04360	Axon guidance		KEGG PATHWAY	1/ 12	4/ 494	0.25	0.0939578492803	0.174493	Organismal Systems	Development and regeneration	gene-SEMA3B	SEMA3B
1	hsa05167	Kaposi sarcoma-associated herpesvirus infection		KEGG PATHWAY	1/ 12	6/ 494	0.16666666666667	0.137836	0.179187	Human Diseases	Infectious disease: viral	gene-RCAN1	RCAN1
1	hsa00983	Drug metabolism - other enzymes		KEGG PATHWAY	1/ 12	7/ 494	0.14285714285714	0.159037	0.187953	Metabolism	Xenobiotics biodegradation and metabolism	gene-TYMP	TYMP
1	hsa04060	Cytokine-cytokine receptor interaction		KEGG PATHWAY	1/ 12	7/ 494	0.14285714285714	0.159037	0.187953	Environmental Information Processing	Signaling molecules and interaction	gene-IL24	IL24
1	hsa04390	Hippo signaling pathway		KEGG PATHWAY	1/ 12	5/ 494	0.2	0.116147	0.188738	Environmental Information Processing	Signal transduction	gene-RASSF6	RASSF6
1	hsa00240	Pyrimidine metabolism		KEGG PATHWAY	1/ 12	5/ 494	0.2	0.116147	0.188738	Metabolism	Nucleotide metabolism	gene-TYMP	TYMP
1	hsa05166	Human T-cell leukemia virus 1 infection		KEGG PATHWAY	1/ 12	12/ 494	0.083333333333333	0.258052	0.258052	Human Diseases	Infectious disease: viral	gene-MSX1	MSX1
1	hsa05219	Bladder cancer		KEGG PATHWAY	1/ 12	3/ 494	0.33333333333333	0.0712595072999	0.308791	Human Diseases	Cancer: specific types	gene-TYMP	TYMP
1	hsa04921	Oxytocin signaling pathway		KEGG PATHWAY	1/ 12	3/ 494	0.33333333333333	0.0712595072999	0.308791	Organismal Systems	Endocrine system	gene-RCAN1	RCAN1
1	hsa04630	JAK-STAT signaling pathway		KEGG PATHWAY	1/ 12	3/ 494	0.33333333333333	0.0712595072999	0.308791	Environmental Information Processing	Signal transduction	gene-IL24	IL24
1	hsa04061	Viral protein interaction with cytokine and cytokine receptor		KEGG PATHWAY	1/ 12	3/ 494	0.33333333333333	0.0712595072999	0.308791	Environmental Information Processing	Signaling molecules and interaction	gene-IL24	IL24
1	hsa04919	Thyroid hormone signaling pathway		KEGG PATHWAY	1/ 12	2/ 494	0.5	0.0480409949824	0.312266	Organismal Systems	Endocrine system	gene-RCAN1	RCAN1
1	hsa04392	Hippo signaling pathway - multiple species		KEGG PATHWAY	1/ 12	1/ 494	1	0.0242914979757	0.315789	Environmental Information Processing	Signal transduction	gene-RASSF6	RASSF6
