# Supplementary material for: Transcriptomic and Metabolomic Profiling Reveals the Antiproliferative Mechanism of Goose Serum and Plasma in SW1990 Cells
Source: Biology (Basel). 2026 May 15;15(10):788. doi: 10.3390/biology15100788 (PMC13203157; doi:10.3390/biology15100788)
Supplement: Supplementary file 1 [file biology-15-00788-s001.zip › biology-4276550-supplementary/Table S16 KEGG Enrichment of up DEGs betwenn goose serum and NC groups.xlsx]

## Sheet: Table S16 
Number	Pathway ID	Description		Database	Ratio_in_study	Ratio_in_pop	Rich factor	Pvalue	Padjust	First Category	Second Category	Gene_ids	Gene_names
2	hsa00240	Pyrimidine metabolism		KEGG PATHWAY	2/ 14	5/ 494	0.4	0.00711459675585	0.120948	Metabolism	Nucleotide metabolism	gene-RRM2B|gene-TYMP	RRM2B;TYMP
2	hsa00983	Drug metabolism - other enzymes		KEGG PATHWAY	2/ 14	7/ 494	0.28571428571429	0.0144596875171	0.122907	Metabolism	Xenobiotics biodegradation and metabolism	gene-RRM2B|gene-TYMP	RRM2B;TYMP
1	hsa04392	Hippo signaling pathway - multiple species		KEGG PATHWAY	1/ 14	1/ 494	1	0.0283400809717	0.160594	Environmental Information Processing	Signal transduction	gene-RASSF6	RASSF6
1	hsa04360	Axon guidance		KEGG PATHWAY	1/ 14	4/ 494	0.25	0.108949	0.185213	Organismal Systems	Development and regeneration	gene-SEMA3B	SEMA3B
1	hsa04390	Hippo signaling pathway		KEGG PATHWAY	1/ 14	5/ 494	0.2	0.134408	0.207721	Environmental Information Processing	Signal transduction	gene-RASSF6	RASSF6
1	hsa04530	Tight junction		KEGG PATHWAY	1/ 14	5/ 494	0.2	0.134408	0.207721	Cellular Processes	Cellular community - eukaryotes	gene-AMOTL2	AMOTL2
1	hsa00480	Glutathione metabolism		KEGG PATHWAY	1/ 14	7/ 494	0.14285714285714	0.183311	0.207752	Metabolism	Metabolism of other amino acids	gene-RRM2B	RRM2B
1	hsa04060	Cytokine-cytokine receptor interaction		KEGG PATHWAY	1/ 14	7/ 494	0.14285714285714	0.183311	0.207752	Environmental Information Processing	Signaling molecules and interaction	gene-IL24	IL24
1	hsa05167	Kaposi sarcoma-associated herpesvirus infection		KEGG PATHWAY	1/ 14	6/ 494	0.16666666666667	0.159189	0.208171	Human Diseases	Infectious disease: viral	gene-RCAN1	RCAN1
1	hsa00230	Purine metabolism		KEGG PATHWAY	1/ 14	6/ 494	0.16666666666667	0.159189	0.208171	Metabolism	Nucleotide metabolism	gene-RRM2B	RRM2B
1	hsa05219	Bladder cancer		KEGG PATHWAY	1/ 14	3/ 494	0.33333333333333	0.0827965567516	0.23459	Human Diseases	Cancer: specific types	gene-TYMP	TYMP
1	hsa04921	Oxytocin signaling pathway		KEGG PATHWAY	1/ 14	3/ 494	0.33333333333333	0.0827965567516	0.23459	Organismal Systems	Endocrine system	gene-RCAN1	RCAN1
1	hsa04630	JAK-STAT signaling pathway		KEGG PATHWAY	1/ 14	3/ 494	0.33333333333333	0.0827965567516	0.23459	Environmental Information Processing	Signal transduction	gene-IL24	IL24
1	hsa04061	Viral protein interaction with cytokine and cytokine receptor		KEGG PATHWAY	1/ 14	3/ 494	0.33333333333333	0.0827965567516	0.23459	Environmental Information Processing	Signaling molecules and interaction	gene-IL24	IL24
1	hsa04919	Thyroid hormone signaling pathway		KEGG PATHWAY	1/ 14	2/ 494	0.5	0.0559328575769	0.237715	Organismal Systems	Endocrine system	gene-RCAN1	RCAN1
1	hsa04115	p53 signaling pathway		KEGG PATHWAY	1/ 14	2/ 494	0.5	0.0559328575769	0.237715	Cellular Processes	Cell growth and death	gene-RRM2B	RRM2B
1	hsa05166	Human T-cell leukemia virus 1 infection		KEGG PATHWAY	1/ 14	12/ 494	0.083333333333333	0.294573	0.294573	Human Diseases	Infectious disease: viral	gene-MSX1	MSX1
