# Supplementary material for: Transcriptomic and Metabolomic Profiling Reveals the Antiproliferative Mechanism of Goose Serum and Plasma in SW1990 Cells
Source: Biology (Basel). 2026 May 15;15(10):788. doi: 10.3390/biology15100788 (PMC13203157; doi:10.3390/biology15100788)
Supplement: Supplementary file 1 [file biology-15-00788-s001.zip › biology-4276550-supplementary/Table S17 KEGG Enrichment of down DEGs betwenn goose serum and NC groups.xlsx]

## Sheet: Table S17 KEGG
Number	Pathway ID	Description		Database	Ratio_in_study	Ratio_in_pop	Rich factor	Pvalue	Padjust	First Category	Second Category	Gene_ids	Gene_names
1	hsa04060	Cytokine-cytokine receptor interaction		KEGG PATHWAY	1/ 5	7/ 494	0.14285714285714	0.0691431084899	0.0829717301879	Environmental Information Processing	Signaling molecules and interaction	gene-IL17RE	IL17RE
1	hsa00250	Alanine, aspartate and glutamate metabolism		KEGG PATHWAY	1/ 5	3/ 494	0.33333333333333	0.0301185091328	0.0903555273983	Metabolism	Amino acid metabolism	gene-ALDH5A1	ALDH5A1
1	hsa04657	IL-17 signaling pathway		KEGG PATHWAY	1/ 5	3/ 494	0.33333333333333	0.0301185091328	0.0903555273983	Organismal Systems	Immune system	gene-IL17RE	IL17RE
1	hsa04630	JAK-STAT signaling pathway		KEGG PATHWAY	1/ 5	3/ 494	0.33333333333333	0.0301185091328	0.0903555273983	Environmental Information Processing	Signal transduction	gene-PIAS3	PIAS3
1	hsa00650	Butanoate metabolism		KEGG PATHWAY	1/ 5	2/ 494	0.5	0.0201607936208	0.120965	Metabolism	Carbohydrate metabolism	gene-ALDH5A1	ALDH5A1
1	hsa04120	Ubiquitin mediated proteolysis		KEGG PATHWAY	1/ 5	31/ 494	0.032258064516129	0.277766	0.277766	Genetic Information Processing	Folding, sorting and degradation	gene-PIAS3	PIAS3
