# Supplementary material for: Transcriptomic and Metabolomic Profiling Reveals the Antiproliferative Mechanism of Goose Serum and Plasma in SW1990 Cells
Source: Biology (Basel). 2026 May 15;15(10):788. doi: 10.3390/biology15100788 (PMC13203157; doi:10.3390/biology15100788)
Supplement: Supplementary file 1 [file biology-15-00788-s001.zip › biology-4276550-supplementary/Table S18 Annotation details of subcluster_1.csv]

Gene ID	Gene Name	Gene Description	GO ID	GO Term	KO ID	KO Name	Pathway ID	Pathway Definition
gene-AAAS-2	AAAS	aladin WD repeat nucleoporin, transcript variant 1	GO:0019083;GO:0007612;GO:0090307;GO:0075733;GO:0006409;GO:0019058;GO:0006110;GO:0006406;GO:0006913;GO:0060964;GO:0016925;GO:0001578;GO:0009566;GO:0046822;GO:0016032;GO:1900034;GO:0005635;GO:0000922;GO:0072686;GO:0005813;GO:0005634;GO:0016020;GO:0043657;GO:0005654;GO:0031965;GO:0005643;GO:000582	BP:viral transcription;BP:learning;BP:mitotic spindle assembly;BP:intracellular transport of virus;BP:tRNA export from nucleus;BP:viral life cycle;BP:regulation of glycolytic process;BP:mRNA export from nucleus;BP:nucleocytoplasmic transport;BP:regulation of gene silencing by miRNA;BP:protein sumoylation;BP:microtubule bundle formation;BP:fertilization;BP:regulation of nucleocytoplasmic transport…	K14320	AAAS	hsa03013	Nucleocytoplasmic transport
gene-ABCA11P	ABCA11P	ATP binding cassette subfamily A member 11, pseudogene	GO:0006869;GO:0043231;GO:0016021;GO:0005319;GO:0042626;GO:000552	BP:lipid transport;CC:intracellular membrane-bounded organelle;CC:integral component of membrane;MF:lipid transporter activity;MF:ATPase activity, coupled to transmembrane movement of substances;MF:ATP binding;	K05649;K05651;K05650;K05648;K05652	ABCA6;ABCA9;ABCA8;ABCA5;ABCA10	hsa02010	ABC transporters
gene-ABCB4	ABCB4	ATP binding cassette subfamily B member 4, transcript variant X1	GO:1903413;GO:0019222;GO:0099040;GO:1901557;GO:0032376;GO:0061092;GO:0006629;GO:0032782;GO:0055088;GO:0045332;GO:2001140;GO:0055085;GO:0016020;GO:0015629;GO:0005925;GO:0030136;GO:0005737;GO:0070062;GO:0005654;GO:0005887;GO:0016324;GO:0046581;GO:0005886;GO:0005829;GO:0045121;GO:0016021;GO:0090555;GO:0090554;GO:0042626;GO:0005524;GO:004291	BP:cellular response to bile acid;BP:regulation of metabolic process;BP:ceramide translocation;BP:response to fenofibrate;BP:positive regulation of cholesterol transport;BP:positive regulation of phospholipid translocation;BP:lipid metabolic process;BP:bile acid secretion;BP:lipid homeostasis;BP:phospholipid translocation;BP:positive regulation of phospholipid transport;BP:transmembrane transport…	K05659	ABCB4	hsa02010;hsa04976;hsa04979;hsa01522;hsa05206;hsa05226	ABC transporters;Bile secretion;Cholesterol metabolism;Endocrine resistance;MicroRNAs in cancer;Gastric cancer
gene-ABHD15	ABHD15	abhydrolase domain containing 15	GO:0044255;GO:0016020;GO:0005576;GO:0034338;GO:004737	BP:cellular lipid metabolic process;CC:membrane;CC:extracellular region;MF:short-chain carboxylesterase activity;MF:acylglycerol lipase activity;	K13707	ABHD15	hsa04140;hsa04137;hsa05168;hsa05022;hsa05014;hsa05016;hsa05017;hsa05010	Autophagy - animal;Mitophagy - animal;Herpes simplex virus 1 infection;Pathways of neurodegeneration - multiple diseases;Amyotrophic lateral sclerosis;Huntington disease;Spinocerebellar ataxia;Alzheimer disease
gene-ABHD4	ABHD4	abhydrolase domain containing 4, N-acyl phospholipase B, transcript variant 1	GO:0006654;GO:0006629;GO:0036152;GO:0016042;GO:0055088;GO:0070292;GO:0005811;GO:0005739;GO:0005789;GO:0016787;GO:0052689;GO:0042171;GO:000462	BP:phosphatidic acid biosynthetic process;BP:lipid metabolic process;BP:phosphatidylethanolamine acyl-chain remodeling;BP:lipid catabolic process;BP:lipid homeostasis;BP:N-acylphosphatidylethanolamine metabolic process;CC:lipid particle;CC:mitochondrion;CC:endoplasmic reticulum membrane;MF:hydrolase activity;MF:carboxylic ester hydrolase activity;MF:lysophosphatidic acid acyltransferase activity;…	K13698	ABHD4	hsa04923	Regulation of lipolysis in adipocytes
gene-ABO	ABO	ABO, alpha 1-3-N-acetylgalactosaminyltransferase and alpha 1-3-galactosyltransferase	GO:0005975;GO:0006486;GO:0009312;GO:0030259;GO:0005794;GO:0031982;GO:0016021;GO:0005576;GO:0032580;GO:0000139;GO:0004381;GO:0004380;GO:0030145;GO:0000166;GO:0003823;GO:0016758;GO:001675	BP:carbohydrate metabolic process;BP:protein glycosylation;BP:oligosaccharide biosynthetic process;BP:lipid glycosylation;CC:Golgi apparatus;CC:vesicle;CC:integral component of membrane;CC:extracellular region;CC:Golgi cisterna membrane;CC:Golgi membrane;MF:fucosylgalactoside 3-alpha-galactosyltransferase activity;MF:glycoprotein-fucosylgalactoside alpha-N-acetylgalactosaminyltransferase activity…	K00709	ABO	hsa00603;hsa00601	Glycosphingolipid biosynthesis - globo and isoglobo series;Glycosphingolipid biosynthesis - lacto and neolacto series
gene-ABR	ABR	ABR activator of RhoGEF and GTPase, transcript variant X1	GO:0035556;GO:0043547;GO:0043197;GO:0030424;GO:000508	BP:intracellular signal transduction;BP:positive regulation of GTPase activity;CC:dendritic spine;CC:axon;MF:guanyl-nucleotide exchange factor activity;	K20629	ABR	hsa05200;hsa05220	Pathways in cancer;Chronic myeloid leukemia
gene-ABR-3	ABR	ABR activator of RhoGEF and GTPase, transcript variant 2	GO:0050804;GO:0051056;GO:0043547;GO:0043065;GO:0090630;GO:0035556;GO:0007264;GO:0007186;GO:0098978;GO:0098685;GO:0043197;GO:0005829;GO:0016020;GO:0030424;GO:0005096;GO:000508	BP:modulation of synaptic transmission;BP:regulation of small GTPase mediated signal transduction;BP:positive regulation of GTPase activity;BP:positive regulation of apoptotic process;BP:activation of GTPase activity;BP:intracellular signal transduction;BP:small GTPase mediated signal transduction;BP:G-protein coupled receptor signaling pathway;CC:glutamatergic synapse;CC:Schaffer collateral - CA…	K20629	ABR	hsa05200;hsa05220	Pathways in cancer;Chronic myeloid leukemia
gene-ACACA	ACACA	acetyl-CoA carboxylase alpha, transcript variant 1	GO:0006084;GO:0006633;GO:0006853;GO:0051289;GO:0019538;GO:0071380;GO:0031325;GO:0019216;GO:0055088;GO:0046949;GO:0001894;GO:2001295;GO:0015629;GO:0001650;GO:0005829;GO:0005524;GO:0003989;GO:0046872;GO:004280	BP:acetyl-CoA metabolic process;BP:fatty acid biosynthetic process;BP:carnitine shuttle;BP:protein homotetramerization;BP:protein metabolic process;BP:cellular response to prostaglandin E stimulus;BP:positive regulation of cellular metabolic process;BP:regulation of lipid metabolic process;BP:lipid homeostasis;BP:fatty-acyl-CoA biosynthetic process;BP:tissue homeostasis;BP:malonyl-CoA biosyntheti…	K11262	ACACA	hsa00630;hsa00620;hsa00061;hsa00280;hsa04931;hsa04910;hsa00640;hsa04152;hsa04922;hsa00020;hsa04920	Glyoxylate and dicarboxylate metabolism;Pyruvate metabolism;Fatty acid biosynthesis;Valine, leucine and isoleucine degradation;Insulin resistance;Insulin signaling pathway;Propanoate metabolism;AMPK signaling pathway;Glucagon signaling pathway;Citrate cycle (TCA cycle);Adipocytokine signaling pathway
gene-ACACA-2	ACACA	acetyl-CoA carboxylase alpha, transcript variant 1	GO:0006084;GO:0006633;GO:0006853;GO:0051289;GO:0019538;GO:0071380;GO:0031325;GO:0019216;GO:0055088;GO:0046949;GO:0001894;GO:2001295;GO:0015629;GO:0001650;GO:0005829;GO:0005524;GO:0003989;GO:0046872;GO:004280	BP:acetyl-CoA metabolic process;BP:fatty acid biosynthetic process;BP:carnitine shuttle;BP:protein homotetramerization;BP:protein metabolic process;BP:cellular response to prostaglandin E stimulus;BP:positive regulation of cellular metabolic process;BP:regulation of lipid metabolic process;BP:lipid homeostasis;BP:fatty-acyl-CoA biosynthetic process;BP:tissue homeostasis;BP:malonyl-CoA biosyntheti…	K11262	ACACA	hsa00630;hsa00620;hsa00061;hsa00280;hsa04931;hsa04910;hsa00640;hsa04152;hsa04922;hsa00020;hsa04920	Glyoxylate and dicarboxylate metabolism;Pyruvate metabolism;Fatty acid biosynthesis;Valine, leucine and isoleucine degradation;Insulin resistance;Insulin signaling pathway;Propanoate metabolism;AMPK signaling pathway;Glucagon signaling pathway;Citrate cycle (TCA cycle);Adipocytokine signaling pathway
gene-ACACB	ACACB	acetyl-CoA carboxylase beta, transcript variant X1	GO:0006633;GO:0051289;GO:0031325;GO:0010906;GO:0010629;GO:0043086;GO:0014070;GO:2001295;GO:0097009;GO:0060421;GO:0006853;GO:0019216;GO:0006084;GO:0031999;GO:0042493;GO:0031667;GO:0010884;GO:0005634;GO:0005739;GO:0005741;GO:0005829;GO:0009374;GO:0003989;GO:0005524;GO:0046872;GO:004280	BP:fatty acid biosynthetic process;BP:protein homotetramerization;BP:positive regulation of cellular metabolic process;BP:regulation of glucose metabolic process;BP:negative regulation of gene expression;BP:negative regulation of catalytic activity;BP:response to organic cyclic compound;BP:malonyl-CoA biosynthetic process;BP:energy homeostasis;BP:positive regulation of heart growth;BP:carnitine s…	K01946	ACACB	hsa00630;hsa00620;hsa00061;hsa00280;hsa04922;hsa04910;hsa00640;hsa04152;hsa04931;hsa00020;hsa04920	Glyoxylate and dicarboxylate metabolism;Pyruvate metabolism;Fatty acid biosynthesis;Valine, leucine and isoleucine degradation;Glucagon signaling pathway;Insulin signaling pathway;Propanoate metabolism;AMPK signaling pathway;Insulin resistance;Citrate cycle (TCA cycle);Adipocytokine signaling pathway
gene-ACAT2	ACAT2	acetyl-CoA acetyltransferase 2, transcript variant 2	GO:0006629;GO:0006635;GO:0006695;GO:0005737;GO:0005829;GO:0005739;GO:0070062;GO:0016747;GO:000398	BP:lipid metabolic process;BP:fatty acid beta-oxidation;BP:cholesterol biosynthetic process;CC:cytoplasm;CC:cytosol;CC:mitochondrion;CC:extracellular exosome;MF:transferase activity, transferring acyl groups other than amino-acyl groups;MF:acetyl-CoA C-acetyltransferase activity;	K00626	ACAT, atoB	hsa00310;hsa04975;hsa00620;hsa00900;hsa00630;hsa00071;hsa00592;hsa00062;hsa00280;hsa04146;hsa00640;hsa00380;hsa00650;hsa03320;hsa01040	Lysine degradation;Fat digestion and absorption;Pyruvate metabolism;Terpenoid backbone biosynthesis;Glyoxylate and dicarboxylate metabolism;Fatty acid degradation;alpha-Linolenic acid metabolism;Fatty acid elongation;Valine, leucine and isoleucine degradation;Peroxisome;Propanoate metabolism;Tryptophan metabolism;Butanoate metabolism;PPAR signaling pathway;Biosynthesis of unsaturated fatty acids
gene-ACBD7	ACBD7	acyl-CoA binding domain containing 7	GO:0008289;GO:000006	MF:lipid binding;MF:fatty-acyl-CoA binding;	K08762;K17985	DBI, ACBP;AMBRA1	hsa03320;hsa04140;hsa04137;hsa05168;hsa05022;hsa05014;hsa05016;hsa05017;hsa05010	PPAR signaling pathway;Autophagy - animal;Mitophagy - animal;Herpes simplex virus 1 infection;Pathways of neurodegeneration - multiple diseases;Amyotrophic lateral sclerosis;Huntington disease;Spinocerebellar ataxia;Alzheimer disease
gene-ACOX2	ACOX2	acyl-CoA oxidase 2, transcript variant X1	GO:0006635;GO:0033540;GO:0055088;GO:0006699;GO:0010942;GO:0008104;GO:0000038;GO:1902884;GO:0005782;GO:0043231;GO:0005829;GO:0005777;GO:0033791;GO:0050660;GO:0016401;GO:0005504;GO:0003997;GO:0071949;GO:004280	BP:fatty acid beta-oxidation;BP:fatty acid beta-oxidation using acyl-CoA oxidase;BP:lipid homeostasis;BP:bile acid biosynthetic process;BP:positive regulation of cell death;BP:protein localization;BP:very long-chain fatty acid metabolic process;BP:positive regulation of response to oxidative stress;CC:peroxisomal matrix;CC:intracellular membrane-bounded organelle;CC:cytosol;CC:peroxisome;MF:3alph…	K10214	ACOX2	hsa00592;hsa03320;hsa00071;hsa04024;hsa01040;hsa04146;hsa00640;hsa00120;hsa00410	alpha-Linolenic acid metabolism;PPAR signaling pathway;Fatty acid degradation;cAMP signaling pathway;Biosynthesis of unsaturated fatty acids;Peroxisome;Propanoate metabolism;Primary bile acid biosynthesis;beta-Alanine metabolism
gene-ACP6	ACP6	acid phosphatase 6, lysophosphatidic, transcript variant 1	GO:0006644;GO:0006654;GO:0016311;GO:2001311;GO:0002244;GO:0005737;GO:0005739;GO:0005759;GO:0052642;GO:0016791;GO:000399	BP:phospholipid metabolic process;BP:phosphatidic acid biosynthetic process;BP:dephosphorylation;BP:lysobisphosphatidic acid metabolic process;BP:hematopoietic progenitor cell differentiation;CC:cytoplasm;CC:mitochondrion;CC:mitochondrial matrix;MF:lysophosphatidic acid phosphatase activity;MF:phosphatase activity;MF:acid phosphatase activity;	K14395	ACP6	hsa00740;hsa04142	Riboflavin metabolism;Lysosome
gene-ACSS1	ACSS1	acyl-CoA synthetase short chain family member 1, transcript variant 1	GO:0006085;GO:0019413;GO:0019542;GO:0019427;GO:0006069;GO:0005759;GO:0050218;GO:0016208;GO:0003987;GO:000552	BP:acetyl-CoA biosynthetic process;BP:acetate biosynthetic process;BP:propionate biosynthetic process;BP:acetyl-CoA biosynthetic process from acetate;BP:ethanol oxidation;CC:mitochondrial matrix;MF:propionate-CoA ligase activity;MF:AMP binding;MF:acetate-CoA ligase activity;MF:ATP binding;	K01895	ACSS1_2, acs	hsa00620;hsa00785;hsa00630;hsa00640;hsa00010;hsa00650	Pyruvate metabolism;Lipoic acid metabolism;Glyoxylate and dicarboxylate metabolism;Propanoate metabolism;Glycolysis / Gluconeogenesis;Butanoate metabolism
gene-ACSS2	ACSS2	acyl-CoA synthetase short chain family member 2, transcript variant X1	GO:0019413;GO:0019542;GO:0019427;GO:0006069;GO:0008610;GO:0005737;GO:0043231;GO:0005654;GO:0005759;GO:0005829;GO:0050218;GO:0016208;GO:0000166;GO:0003987;GO:000552	BP:acetate biosynthetic process;BP:propionate biosynthetic process;BP:acetyl-CoA biosynthetic process from acetate;BP:ethanol oxidation;BP:lipid biosynthetic process;CC:cytoplasm;CC:intracellular membrane-bounded organelle;CC:nucleoplasm;CC:mitochondrial matrix;CC:cytosol;MF:propionate-CoA ligase activity;MF:AMP binding;MF:nucleotide binding;MF:acetate-CoA ligase activity;MF:ATP binding;	K01895	ACSS1_2, acs	hsa00620;hsa00630;hsa00280;hsa00640;hsa00010;hsa00650	Pyruvate metabolism;Glyoxylate and dicarboxylate metabolism;Valine, leucine and isoleucine degradation;Propanoate metabolism;Glycolysis / Gluconeogenesis;Butanoate metabolism
gene-ACTG1P25	ACTG1P25	actin gamma 1 pseudogene 25	------	------	K12314;K12315;K05692;K12313	ACTC1;ACTG2;ACTB_G1;ACTA2	hsa05132;hsa05131;hsa05130;hsa04611;hsa05135;hsa05418;hsa04670;hsa04145;hsa04510;hsa05410;hsa04926;hsa05412;hsa05414;hsa05416;hsa04613;hsa04371;hsa04921;hsa05164;hsa04210;hsa04270;hsa05100;hsa04971;hsa05205;hsa04015;hsa04520;hsa04390;hsa04919;hsa04714;hsa04810;hsa04530;hsa05225;hsa05014;hsa05110;hsa04260;hsa04261	Salmonella infection;Shigellosis;Pathogenic Escherichia coli infection;Platelet activation;Yersinia infection;Fluid shear stress and atherosclerosis;Leukocyte transendothelial migration;Phagosome;Focal adhesion;Hypertrophic cardiomyopathy;Relaxin signaling pathway;Arrhythmogenic right ventricular cardiomyopathy;Dilated cardiomyopathy;Viral myocarditis;Neutrophil extracellular trap formation;Apeli…
gene-ADAP2-2	ADAP2	ArfGAP with dual PH domains 2, transcript variant 1	GO:0007507;GO:0043547;GO:0048017;GO:0005737;GO:0005740;GO:0005886;GO:0043231;GO:0030674;GO:0005096;GO:0005546;GO:0005547;GO:1902936;GO:0043325;GO:0043533;GO:004687	BP:heart development;BP:positive regulation of GTPase activity;BP:inositol lipid-mediated signaling;CC:cytoplasm;CC:mitochondrial envelope;CC:plasma membrane;CC:intracellular membrane-bounded organelle;MF:protein binding, bridging;MF:GTPase activator activity;MF:phosphatidylinositol-4,5-bisphosphate binding;MF:phosphatidylinositol-3,4,5-trisphosphate binding;MF:phosphatidylinositol bisphosphate b…	K12486;K12491;K23781	SMAP;AGAP;ADAP, CENTA	hsa04144	Endocytosis
gene-ADGRF1	ADGRF1	adhesion G protein-coupled receptor F1, transcript variant 1	GO:0032793;GO:0007613;GO:0007189;GO:0007166;GO:0031175;GO:0007186;GO:0007416;GO:0016021;GO:0005886;GO:0005576;GO:000493	BP:positive regulation of CREB transcription factor activity;BP:memory;BP:adenylate cyclase-activating G-protein coupled receptor signaling pathway;BP:cell surface receptor signaling pathway;BP:neuron projection development;BP:G-protein coupled receptor signaling pathway;BP:synapse assembly;CC:integral component of membrane;CC:plasma membrane;CC:extracellular region;MF:G-protein coupled receptor …	K08453	ADGRF1, GPR110	------	------
gene-ADH1C	ADH1C	alcohol dehydrogenase 1C (class I), gamma polypeptide, transcript variant 1	GO:0042572;GO:0042573;GO:0006069;GO:0005829;GO:0005654;GO:0005886;GO:0016491;GO:0004024;GO:0004022;GO:0008270;GO:000474	BP:retinol metabolic process;BP:retinoic acid metabolic process;BP:ethanol oxidation;CC:cytosol;CC:nucleoplasm;CC:plasma membrane;MF:oxidoreductase activity;MF:alcohol dehydrogenase activity, zinc-dependent;MF:alcohol dehydrogenas;MF:zinc ion binding;MF:retinol dehydrogenase activity;	K13951	ADH1_7	hsa00980;hsa00982;hsa00620;hsa00830;hsa00071;hsa00010;hsa00350	Metabolism of xenobiotics by cytochrome P450;Drug metabolism - cytochrome P450;Pyruvate metabolism;Retinol metabolism;Fatty acid degradation;Glycolysis / Gluconeogenesis;Tyrosine metabolism
gene-ADORA1	ADORA1	adenosine A1 receptor, transcript variant X1	GO:0000186;GO:0050728;GO:0051930;GO:0003093;GO:0097190;GO:0002686;GO:0060079;GO:1900453;GO:0007267;GO:0007193;GO:0070256;GO:0044305;GO:0030673;GO:0043197;GO:0016021;GO:0016323;GO:0005886;GO:0031683;GO:0031072;GO:0001609;GO:000166	BP:activation of MAPKK activity;BP:negative regulation of inflammatory response;BP:regulation of sensory perception of pain;BP:regulation of glomerular filtration;BP:apoptotic signaling pathway;BP:negative regulation of leukocyte migration;BP:excitatory postsynaptic potential;BP:negative regulation of long term synaptic depression;BP:cell-cell signaling;BP:adenylate cyclase-inhibiting G-protein c…	K04265	ADORA1	hsa04071;hsa04971;hsa04022;hsa04080;hsa04020;hsa04024;hsa05032;hsa04015;hsa05034;hsa04924;hsa04923;hsa05012;hsa04270	Sphingolipid signaling pathway;Gastric acid secretion;cGMP-PKG signaling pathway;Neuroactive ligand-receptor interaction;Calcium signaling pathway;cAMP signaling pathway;Morphine addiction;Rap1 signaling pathway;Alcoholism;Renin secretion;Regulation of lipolysis in adipocytes;Parkinson disease;Vascular smooth muscle contraction
gene-AGFG2	AGFG2	ArfGAP with FG repeats 2, transcript variant X1	GO:0043547;GO:0016020;GO:0046872;GO:000509	BP:positive regulation of GTPase activity;CC:membrane;MF:metal ion binding;MF:GTPase activator activity;	K15044;K23781	AGFG1;ADAP, CENTA	------	------
gene-AGR2	AGR2	anterior gradient 2, protein disulphide isomerase family member, transcript variant X1	GO:0048639;GO:1903078;GO:0060548;GO:0060480;GO:1903896;GO:0010628;GO:0045742;GO:0010811;GO:0070254;GO:0048546;GO:1903899;GO:0005783;GO:0005615;GO:0005576;GO:0005154;GO:0002162;GO:004280	BP:positive regulation of developmental growth;BP:positive regulation of protein localization to plasma membrane;BP:negative regulation of cell death;BP:lung goblet cell differentiation;BP:positive regulation of IRE1-mediated unfolded protein response;BP:positive regulation of gene expression;BP:positive regulation of epidermal growth factor receptor signaling pathway;BP:positive regulation of ce…	K20356	AGR2	hsa00480	Glutathione metabolism
gene-AHRR	AHRR	aryl-hydrocarbon receptor repressor, transcript variant 1	GO:0006355;GO:0006805;GO:0006357;GO:0005829;GO:0005654;GO:0034751;GO:0000785;GO:0005634;GO:0000976;GO:0000981;GO:0046983;GO:000487	BP:regulation of transcription, DNA-templated;BP:xenobiotic metabolic process;BP:regulation of transcription from RNA polymerase II promoter;CC:cytosol;CC:nucleoplasm;CC:aryl hydrocarbon receptor complex;CC:chromatin;CC:nucleus;MF:transcription regulatory region sequence-specific DNA binding;MF:RNA polymerase II transcription factor activity, sequence-specific DNA binding;MF:protein dimerization …	K09094	AHRR, AHH	hsa04659;hsa04934;hsa05207;hsa05208	Th17 cell differentiation;Cushing syndrome;Chemical carcinogenesis - receptor activation;Chemical carcinogenesis - reactive oxygen species
gene-AKAP5	AKAP5	A-kinase anchoring protein 5	GO:0007268;GO:0045762;GO:1905751;GO:1903078;GO:1900273;GO:0010738;GO:0007193;GO:0007194;GO:0007165;GO:0009898;GO:0032590;GO:0060076;GO:0014069;GO:0005886;GO:0043197;GO:0005829;GO:0045121;GO:0098837;GO:0017124;GO:0031698;GO:0030346;GO:0034237;GO:0051018;GO:0035254;GO:0050811;GO:0008179;GO:0060090;GO:0097110;GO:000551	BP:chemical synaptic transmission;BP:positive regulation of adenylate cyclase activity;BP:positive regulation of endosome to plasma membrane protein transport;BP:positive regulation of protein localization to plasma membrane;BP:positive regulation of long-term synaptic potentiation;BP:regulation of protein kinase A signaling;BP:adenylate cyclase-inhibiting G-protein coupled receptor signaling pat…	K16522	AKAP5	hsa04140;hsa04137;hsa05168;hsa05022;hsa05014;hsa05016;hsa05017;hsa05010	Autophagy - animal;Mitophagy - animal;Herpes simplex virus 1 infection;Pathways of neurodegeneration - multiple diseases;Amyotrophic lateral sclerosis;Huntington disease;Spinocerebellar ataxia;Alzheimer disease
gene-AKR1B10	AKR1B10	aldo-keto reductase family 1 member B10	GO:0044597;GO:0110095;GO:0044598;GO:0001523;GO:0016488;GO:0005829;GO:0005739;GO:0005764;GO:0005576;GO:0004033;GO:0008106;GO:0045550;GO:0004032;GO:0052650;GO:0047718;GO:0047655;GO:0001758;GO:004783	BP:daunorubicin metabolic process;BP:cellular detoxification of aldehyde;BP:doxorubicin metabolic process;BP:retinoid metabolic process;BP:farnesol catabolic process;CC:cytosol;CC:mitochondrion;CC:lysosome;CC:extracellular region;MF:aldo-keto reductas;MF:alcohol dehydrogenas;MF:geranylgeranyl reductase activity;MF:aldito;MF:NADP-retinol dehydrogenase activity;MF:indanol dehydrogenase activity;MF:…	K00011	AKR1B	hsa00561;hsa00010;hsa05208;hsa00620;hsa00790;hsa00140;hsa01240;hsa00040;hsa00052;hsa00051;hsa00053;hsa00120	Glycerolipid metabolism;Glycolysis / Gluconeogenesis;Chemical carcinogenesis - reactive oxygen species;Pyruvate metabolism;Folate biosynthesis;Steroid hormone biosynthesis;Biosynthesis of cofactors;Pentose and glucuronate interconversions;Galactose metabolism;Fructose and mannose metabolism;Ascorbate and aldarate metabolism;Primary bile acid biosynthesis
gene-AKR1C3	AKR1C3	aldo-keto reductase family 1 member C3, transcript variant 2	GO:0044598;GO:0071384;GO:0008584;GO:0010942;GO:0043170;GO:0051897;GO:0001523;GO:0044597;GO:0071379;GO:0042448;GO:0007186;GO:0019371;GO:0008284;GO:2000379;GO:0030216;GO:0009267;GO:0007584;GO:0034614;GO:0071276;GO:0071395;GO:0048385;GO:0071799;GO:2000353;GO:0008202;GO:0071277;GO:1900053;GO:0061370;GO:0006693;GO:0042574;GO:0070293;GO:2000224;GO:0016488;GO:0070062;GO:0005634;GO:0005737;GO:0005829;GO:…	BP:doxorubicin metabolic process;BP:cellular response to corticosteroid stimulus;BP:male gonad development;BP:positive regulation of cell death;BP:macromolecule metabolic process;BP:positive regulation of protein kinase B signaling;BP:retinoid metabolic process;BP:daunorubicin metabolic process;BP:cellular response to prostaglandin stimulus;BP:progesterone metabolic process;BP:G-protein coupled r…	K04119	AKR1C3	hsa00980;hsa05208;hsa05204;hsa00590;hsa00790;hsa00140;hsa04913;hsa00120	Metabolism of xenobiotics by cytochrome P450;Chemical carcinogenesis - reactive oxygen species;Chemical carcinogenesis - DNA adducts;Arachidonic acid metabolism;Folate biosynthesis;Steroid hormone biosynthesis;Ovarian steroidogenesis;Primary bile acid biosynthesis
gene-ALAD	ALAD	aminolevulinate dehydratase, transcript variant X2	GO:0032025;GO:0051384;GO:0010039;GO:0010043;GO:0032496;GO:0001666;GO:0010044;GO:0043200;GO:0010212;GO:0006783;GO:0006782;GO:0051260;GO:0071353;GO:0009635;GO:0070542;GO:1901799;GO:0046689;GO:0046686;GO:0046685;GO:0014823;GO:0045471;GO:0051597;GO:0006979;GO:0071284;GO:0010266;GO:0070541;GO:0042493;GO:0043312;GO:0033197;GO:0010269;GO:1904813;GO:0070062;GO:0034774;GO:0005829;GO:0005576;GO:0005634;GO:…	BP:response to cobalt ion;BP:response to glucocorticoid;BP:response to iron ion;BP:response to zinc ion;BP:response to lipopolysaccharide;BP:response to hypoxia;BP:response to aluminum ion;BP:response to amino acid;BP:response to ionizing radiation;BP:heme biosynthetic process;BP:protoporphyrinogen IX biosynthetic process;BP:protein homooligomerization;BP:cellular response to interleukin-4;BP:res…	K01698	hemB, ALAD	hsa00860;hsa04120;hsa01240;hsa04140;hsa04137;hsa04668;hsa04144;hsa05022;hsa05014;hsa05016;hsa05017;hsa05010;hsa04932	Porphyrin and chlorophyll metabolism;Ubiquitin mediated proteolysis;Biosynthesis of cofactors;Autophagy - animal;Mitophagy - animal;TNF signaling pathway;Endocytosis;Pathways of neurodegeneration - multiple diseases;Amyotrophic lateral sclerosis;Huntington disease;Spinocerebellar ataxia;Alzheimer disease;Non-alcoholic fatty liver disease
gene-ALDH1L1	ALDH1L1	aldehyde dehydrogenase 1 family member L1, transcript variant 1	GO:0009258;GO:0006730;GO:0009058;GO:0046655;GO:0005737;GO:0005829;GO:0070062;GO:0004029;GO:0016155;GO:0016620;GO:0016742;GO:000382	BP:10-formyltetrahydrofolate catabolic process;BP:one-carbon metabolic process;BP:biosynthetic process;BP:folic acid metabolic process;CC:cytoplasm;CC:cytosol;CC:extracellular exosome;MF:aldehyde dehydrogenas;MF:formyltetrahydrofolate dehydrogenase activity;MF:oxidoreductase activity, acting on the aldehyde or oxo group of donors, NAD or NADP as acceptor;MF:hydroxymethyl-, formyl- and related tra…	K00289	ALDH1L	hsa00310;hsa00561;hsa00010;hsa00340;hsa00330;hsa00670;hsa00620;hsa00830;hsa00071;hsa01240;hsa00770;hsa00280;hsa00053;hsa00380;hsa00410	Lysine degradation;Glycerolipid metabolism;Glycolysis / Gluconeogenesis;Histidine metabolism;Arginine and proline metabolism;One carbon pool by folate;Pyruvate metabolism;Retinol metabolism;Fatty acid degradation;Biosynthesis of cofactors;Pantothenate and CoA biosynthesis;Valine, leucine and isoleucine degradation;Ascorbate and aldarate metabolism;Tryptophan metabolism;beta-Alanine metabolism
gene-ALDH3A1	ALDH3A1	aldehyde dehydrogenase 3 family member A1, transcript variant X1	GO:0008284;GO:0051384;GO:0006081;GO:0042493;GO:0006805;GO:0051591;GO:0007568;GO:0001666;GO:0007584;GO:0005615;GO:0005829;GO:0005886;GO:0005783;GO:0008106;GO:0004028;GO:0018479;GO:0016620;GO:000402	BP:positive regulation of cell proliferation;BP:response to glucocorticoid;BP:cellular aldehyde metabolic process;BP:response to drug;BP:xenobiotic metabolic process;BP:response to cAMP;BP:aging;BP:response to hypoxia;BP:response to nutrient;CC:extracellular space;CC:cytosol;CC:plasma membrane;CC:endoplasmic reticulum;MF:alcohol dehydrogenas;MF:3-chloroallyl aldehyde dehydrogenase activity;MF:ben…	K00129	ALDH3	hsa00310;hsa00980;hsa00561;hsa00982;hsa00380;hsa00330;hsa00620;hsa00830;hsa00410;hsa00071;hsa01240;hsa00770;hsa00280;hsa00053;hsa00360;hsa00010;hsa00350;hsa00340	Lysine degradation;Metabolism of xenobiotics by cytochrome P450;Glycerolipid metabolism;Drug metabolism - cytochrome P450;Tryptophan metabolism;Arginine and proline metabolism;Pyruvate metabolism;Retinol metabolism;beta-Alanine metabolism;Fatty acid degradation;Biosynthesis of cofactors;Pantothenate and CoA biosynthesis;Valine, leucine and isoleucine degradation;Ascorbate and aldarate metabolism;…
gene-ALDH3B2	ALDH3B2	aldehyde dehydrogenase 3 family member B2, transcript variant 4	------	------	K00129	ALDH3	hsa00310;hsa00980;hsa00561;hsa00982;hsa00380;hsa00330;hsa00620;hsa00830;hsa00410;hsa00071;hsa01240;hsa00770;hsa00280;hsa00053;hsa00360;hsa00010;hsa00350;hsa00340	Lysine degradation;Metabolism of xenobiotics by cytochrome P450;Glycerolipid metabolism;Drug metabolism - cytochrome P450;Tryptophan metabolism;Arginine and proline metabolism;Pyruvate metabolism;Retinol metabolism;beta-Alanine metabolism;Fatty acid degradation;Biosynthesis of cofactors;Pantothenate and CoA biosynthesis;Valine, leucine and isoleucine degradation;Ascorbate and aldarate metabolism;…
gene-ALDH5A1	ALDH5A1	aldehyde dehydrogenase 5 family member A1, transcript variant 1	GO:0009791;GO:0042135;GO:0006105;GO:0006536;GO:0009450;GO:0007417;GO:0005739;GO:0005759;GO:0004777;GO:004280	BP:post-embryonic development;BP:neurotransmitter catabolic process;BP:succinate metabolic process;BP:glutamate metabolic process;BP:gamma-aminobutyric acid catabolic process;BP:central nervous system development;CC:mitochondrion;CC:mitochondrial matrix;MF:succinate-semialdehyde dehydrogenas;MF:identical protein binding;	K00139	ALDH5A1	hsa00310;hsa00561;hsa00010;hsa00340;hsa00330;hsa00670;hsa00620;hsa00830;hsa00071;hsa00250;hsa00280;hsa00053;hsa00380;hsa00650;hsa00410	Lysine degradation;Glycerolipid metabolism;Glycolysis / Gluconeogenesis;Histidine metabolism;Arginine and proline metabolism;One carbon pool by folate;Pyruvate metabolism;Retinol metabolism;Fatty acid degradation;Alanine, aspartate and glutamate metabolism;Valine, leucine and isoleucine degradation;Ascorbate and aldarate metabolism;Tryptophan metabolism;Butanoate metabolism;beta-Alanine metabolism
gene-ALDH6A1	ALDH6A1	aldehyde dehydrogenase 6 family member A1, transcript variant 1	GO:0006573;GO:0019859;GO:0050873;GO:0006210;GO:0006574;GO:0009083;GO:0005654;GO:0005739;GO:0005759;GO:0004491;GO:0000062;GO:0018478;GO:0102662;GO:000372	BP:valine metabolic process;BP:thymine metabolic process;BP:brown fat cell differentiation;BP:thymine catabolic process;BP:valine catabolic process;BP:branched-chain amino acid catabolic process;CC:nucleoplasm;CC:mitochondrion;CC:mitochondrial matrix;MF:methylmalonate-semialdehyde dehydrogenas;MF:fatty-acyl-CoA binding;MF:malonate-semialdehyde dehydrogenas;MF:malonate-semialdehyde dehydrogenas;MF…	K00140	mmsA, iolA, ALDH6A1	hsa00310;hsa00562;hsa00561;hsa00010;hsa00340;hsa00330;hsa00620;hsa00830;hsa00071;hsa01240;hsa00770;hsa00280;hsa00053;hsa00640;hsa00380;hsa00410	Lysine degradation;Inositol phosphate metabolism;Glycerolipid metabolism;Glycolysis / Gluconeogenesis;Histidine metabolism;Arginine and proline metabolism;Pyruvate metabolism;Retinol metabolism;Fatty acid degradation;Biosynthesis of cofactors;Pantothenate and CoA biosynthesis;Valine, leucine and isoleucine degradation;Ascorbate and aldarate metabolism;Propanoate metabolism;Tryptophan metabolism;b…
gene-ALOX15	ALOX15	arachidonate 15-lipoxygenase	GO:0034440;GO:0019221;GO:0001503;GO:0042759;GO:0030282;GO:0035358;GO:0051122;GO:0030838;GO:0043651;GO:0050727;GO:0034116;GO:0019372;GO:0006646;GO:0006629;GO:0010811;GO:2001303;GO:0071277;GO:0002820;GO:0006954;GO:0043277;GO:0019395;GO:0042060;GO:0006691;GO:0019369;GO:0035963;GO:0070374;GO:1901074;GO:0034976;GO:0005811;GO:0005886;GO:0005737;GO:0016020;GO:0031234;GO:0005829;GO:0051120;GO:0050473;GO:…	BP:lipid oxidation;BP:cytokine-mediated signaling pathway;BP:ossification;BP:long-chain fatty acid biosynthetic process;BP:bone mineralization;BP:regulation of peroxisome proliferator activated receptor signaling pathway;BP:hepoxilin biosynthetic process;BP:positive regulation of actin filament polymerization;BP:linoleic acid metabolic process;BP:regulation of inflammatory response;BP:positive re…	K00460	ALOX15	hsa00591;hsa00590;hsa01523;hsa04913;hsa04750;hsa04726;hsa04664;hsa05145;hsa04217;hsa04216	Linoleic acid metabolism;Arachidonic acid metabolism;Antifolate resistance;Ovarian steroidogenesis;Inflammatory mediator regulation of TRP channels;Serotonergic synapse;Fc epsilon RI signaling pathway;Toxoplasmosis;Necroptosis;Ferroptosis
gene-ALPG	ALPG	alkaline phosphatase, germ cell	GO:0016311;GO:0005576;GO:0005886;GO:0031225;GO:0004035;GO:004687	BP:dephosphorylation;CC:extracellular region;CC:plasma membrane;CC:anchored component of membrane;MF:alkaline phosphatase activity;MF:metal ion binding;	K01077	E3.1.3.1, phoA, phoB	hsa00730;hsa00790;hsa01240	Thiamine metabolism;Folate biosynthesis;Biosynthesis of cofactors
gene-ALPK1	ALPK1	alpha kinase 1, transcript variant 2	GO:0002753;GO:0045087;GO:0043123;GO:0005829;GO:0106311;GO:0106310;GO:0005524;GO:0004674;GO:004802	BP:cytoplasmic pattern recognition receptor signaling pathway;BP:innate immune response;BP:positive regulation of I-kappaB kinase/NF-kappaB signaling;CC:cytosol;CC:old GO;CC:old GO;MF:ATP binding;MF:protein serine/threonine kinase activity;MF:monosaccharide binding;	K08868	ALPK	hsa04978;hsa04152;hsa04921	Mineral absorption;AMPK signaling pathway;Oxytocin signaling pathway
gene-ALPP	ALPP	alkaline phosphatase, placental	GO:0016311;GO:0009986;GO:0005576;GO:0005886;GO:0016021;GO:0031225;GO:0004035;GO:0000287;GO:0008270;GO:004687	BP:dephosphorylation;CC:cell surface;CC:extracellular region;CC:plasma membrane;CC:integral component of membrane;CC:anchored component of membrane;MF:alkaline phosphatase activity;MF:magnesium ion binding;MF:zinc ion binding;MF:metal ion binding;	K01077	E3.1.3.1, phoA, phoB	hsa05168;hsa00730;hsa00790;hsa01240	Herpes simplex virus 1 infection;Thiamine metabolism;Folate biosynthesis;Biosynthesis of cofactors
gene-AMOT	AMOT	angiomotin, transcript variant 4	GO:0042074;GO:0030036;GO:0007043;GO:0001525;GO:0001702;GO:0003365;GO:0051496;GO:0051056;GO:0030334;GO:0006935;GO:0034613;GO:0034260;GO:0043536;GO:0043534;GO:0035329;GO:0001570;GO:0045793;GO:0040019;GO:0016525;GO:0001701;GO:0043116;GO:0009897;GO:0030139;GO:0005923;GO:0030054;GO:0008180;GO:0001725;GO:0001726;GO:0016021;GO:0005654;GO:0030027;GO:0009986;GO:0005886;GO:0005829;GO:0005737;GO:0031410;GO:…	BP:cell migration involved in gastrulation;BP:actin cytoskeleton organization;BP:cell-cell junction assembly;BP:angiogenesis;BP:gastrulation with mouth forming second;BP:establishment of cell polarity involved in ameboidal cell migration;BP:positive regulation of stress fiber assembly;BP:regulation of small GTPase mediated signal transduction;BP:regulation of cell migration;BP:chemotaxis;BP:cellu…	K16819	AMOT	hsa04530;hsa04390	Tight junction;Hippo signaling pathway
gene-ANGPTL2	ANGPTL2	angiopoietin like 2	GO:0001525;GO:0007275;GO:0005615;GO:0062023;GO:0070062;GO:000510	BP:angiogenesis;BP:multicellular organism development;CC:extracellular space;CC:collagen-containing extracellular matrix;CC:extracellular exosome;MF:receptor binding;	------	------	hsa04613;hsa04611;hsa04610;hsa05171	Neutrophil extracellular trap formation;Platelet activation;Complement and coagulation cascades;Coronavirus disease - COVID-19
gene-ANK1	ANK1	ankyrin 1, transcript variant 9	GO:0045199;GO:0007165;GO:0006888;GO:0006887;GO:0072659;GO:0007010;GO:0010638;GO:0030018;GO:0005856;GO:0031430;GO:0005634;GO:0043005;GO:0005737;GO:0042383;GO:0016323;GO:0014731;GO:0045211;GO:0009898;GO:0005886;GO:0030673;GO:0005829;GO:0016529;GO:0005200;GO:0019899;GO:0044325;GO:0030507;GO:0005198;GO:0051117;GO:0019903;GO:000809	BP:maintenance of epithelial cell apical/basal polarity;BP:signal transduction;BP:ER to Golgi vesicle-mediated transport;BP:exocytosis;BP:protein localization to plasma membrane;BP:cytoskeleton organization;BP:positive regulation of organelle organization;CC:Z disc;CC:cytoskeleton;CC:M band;CC:nucleus;CC:neuron projection;CC:cytoplasm;CC:sarcolemma;CC:basolateral plasma membrane;CC:spectrin-assoc…	K10380	ANK	hsa05205;hsa04210;hsa04064;hsa04115	Proteoglycans in cancer;Apoptosis;NF-kappa B signaling pathway;p53 signaling pathway
gene-ANKMY2	ANKMY2	ankyrin repeat and MYND domain containing 2	GO:0005929;GO:0046872;GO:001989	CC:cilium;MF:metal ion binding;MF:enzyme binding;	K24633	ANKMY2, ZMYND20, DAF25	------	------
gene-ANKRD20A5P	ANKRD20A5P	ankyrin repeat domain 20 family member A5, pseudogene	GO:000588	CC:plasma membrane;	K25138	ANKRD26	------	------
gene-ANKRD22	ANKRD22	ankyrin repeat domain 22	GO:001602	CC:integral component of membrane;	K01052;K14452;K24210;K19406	LIPA;LIPF;LIPN;LIPM	hsa00100;hsa00561;hsa04142;hsa04975;hsa04979	Steroid biosynthesis;Glycerolipid metabolism;Lysosome;Fat digestion and absorption;Cholesterol metabolism
gene-ANKRD26	ANKRD26	ankyrin repeat domain containing 26, transcript variant X3	------	------	K25138	ANKRD26	------	------
gene-ANKRD36	ANKRD36	ankyrin repeat domain 36, transcript variant X1	------	------	K25138	ANKRD26	hsa04140;hsa04137;hsa05022;hsa05014;hsa05016;hsa05017;hsa05010	Autophagy - animal;Mitophagy - animal;Pathways of neurodegeneration - multiple diseases;Amyotrophic lateral sclerosis;Huntington disease;Spinocerebellar ataxia;Alzheimer disease
gene-ANKRD36-2	ANKRD36	ankyrin repeat domain 36, transcript variant 1	------	------	K25138	ANKRD26	------	------
gene-ANKRD36B	ANKRD36B	ankyrin repeat domain 36B, transcript variant 3	------	------	K25138	ANKRD26	------	------
gene-ANKRD63	ANKRD63	ankyrin repeat domain 63	------	------	------	------	------	------
gene-ANO7L1-2	ANO7L1	anoctamin 7 like 1 (pseudogene), transcript variant X3	GO:0005886;GO:0016021;GO:0046983;GO:0003924;GO:000552	CC:plasma membrane;CC:integral component of membrane;MF:protein dimerization activity;MF:GTPase activity;MF:GTP binding;	K19480;K19498;K19499;K19496;K19497	ANO5, GDD1, TMEM16E;ANO3, TMEM16C;ANO4, TMEM16D;ANO1, DOG1, TMEM16A;ANO2, TMEM16B	hsa04740	Olfactory transduction
gene-ANXA2R-AS1	ANXA2R-AS1	ANXA2R antisense RNA 1	------	------	------	------	------	------
gene-ANXA2R-OT1	ANXA2R-OT1	ANXA2R overlapping transcript, transcript variant 1	GO:0016125;GO:0016021;GO:004775	BP:sterol metabolic process;CC:integral component of membrane;MF:cholestenol delta-isomerase activity;	K04257;K24882	OLFR;NANOGNB	hsa05412;hsa05168;hsa04740	Arrhythmogenic right ventricular cardiomyopathy;Herpes simplex virus 1 infection;Olfactory transduction
gene-ANXA9	ANXA9	annexin A9, transcript variant X2	GO:0098609;GO:0005737;GO:0005615;GO:0009986;GO:0031982;GO:0005886;GO:0005634;GO:0005829;GO:0045202;GO:0019834;GO:0005262;GO:0005543;GO:0005544;GO:0005546;GO:0046790;GO:0005509;GO:0002020;GO:0001786;GO:001546	BP:cell-cell adhesion;CC:cytoplasm;CC:extracellular space;CC:cell surface;CC:vesicle;CC:plasma membrane;CC:nucleus;CC:cytosol;CC:synapse;MF:phospholipase A2 inhibitor activity;MF:calcium channel activity;MF:phospholipid binding;MF:calcium-dependent phospholipid binding;MF:phosphatidylinositol-4,5-bisphosphate binding;MF:virion binding;MF:calcium ion binding;MF:protease binding;MF:phosphatidylseri…	K17090	ANXA9	hsa05132	Salmonella infection
gene-APOBEC3F	APOBEC3F	apolipoprotein B mRNA editing enzyme catalytic subunit 3F, transcript variant X1	GO:0016554;GO:0016553;GO:0045071;GO:0070383;GO:0010529;GO:0045087;GO:0080111;GO:0051607;GO:0045869;GO:0002230;GO:0048525;GO:1990904;GO:0005737;GO:0005634;GO:0030895;GO:0000932;GO:0008270;GO:0047844;GO:0042802;GO:0016787;GO:0004126;GO:000372	BP:cytidine to uridine editing;BP:base conversion or substitution editing;BP:negative regulation of viral genome replication;BP:DNA cytosine deamination;BP:negative regulation of transposition;BP:innate immune response;BP:DNA demethylation;BP:defense response to virus;BP:negative regulation of single stranded viral RNA replication via double stranded DNA intermediate;BP:positive regulation of def…	K18750	APOBEC3	hsa05170	Human immunodeficiency virus 1 infection
gene-APTR	APTR	Alu-mediated CDKN1A/p21 transcriptional regulator, transcript variant 3	------	------	K22856;K04372	EEF1AKMT2, EFM4, METTL10;MKNK, MNK	hsa04066;hsa04910;hsa04010	HIF-1 signaling pathway;Insulin signaling pathway;MAPK signaling pathway
gene-AQP2	AQP2	aquaporin 2	GO:0051289;GO:0003091;GO:0072205;GO:0003097;GO:0015793;GO:0006833;GO:0042631;GO:0071280;GO:0071288;GO:0098576;GO:0055037;GO:0070062;GO:0016021;GO:0016020;GO:0048471;GO:0005794;GO:0016324;GO:0016323;GO:0030658;GO:0005887;GO:0005886;GO:0015250;GO:0015168;GO:0005372;GO:001526	BP:protein homotetramerization;BP:renal water homeostasis;BP:metanephric collecting duct development;BP:renal water transport;BP:glycerol transport;BP:water transport;BP:cellular response to water deprivation;BP:cellular response to copper ion;BP:cellular response to mercury ion;CC:lumenal side of membrane;CC:recycling endosome;CC:extracellular exosome;CC:integral component of membrane;CC:membran…	K09865	AQP2	hsa04970;hsa04962;hsa04924;hsa04976;hsa04964	Salivary secretion;Vasopressin-regulated water reabsorption;Renin secretion;Bile secretion;Proximal tubule bicarbonate reclamation
gene-AQP5	AQP5	aquaporin 5	GO:0046541;GO:0042476;GO:0030157;GO:0048593;GO:0071476;GO:0006833;GO:0051289;GO:0015670;GO:0005886;GO:0016324;GO:0070062;GO:0016021;GO:0030659;GO:0005887;GO:0009925;GO:0005902;GO:0005783;GO:0015250;GO:0015267;GO:004280	BP:saliva secretion;BP:odontogenesis;BP:pancreatic juice secretion;BP:camera-type eye morphogenesis;BP:cellular hypotonic response;BP:water transport;BP:protein homotetramerization;BP:carbon dioxide transport;CC:plasma membrane;CC:apical plasma membrane;CC:extracellular exosome;CC:integral component of membrane;CC:cytoplasmic vesicle membrane;CC:integral component of plasma membrane;CC:basal plas…	K09867	AQP5	hsa04970;hsa04962;hsa04976	Salivary secretion;Vasopressin-regulated water reabsorption;Bile secretion
gene-AQP5-AS1	AQP5-AS1	AQP5 and AQP2 antisense RNA 2, transcript variant 1	GO:0051289;GO:0003091;GO:0072205;GO:0003097;GO:0015793;GO:0006833;GO:0042631;GO:0071280;GO:0071288;GO:0098576;GO:0055037;GO:0070062;GO:0016021;GO:0016020;GO:0048471;GO:0005794;GO:0016324;GO:0016323;GO:0030658;GO:0005887;GO:0005886;GO:0015250;GO:0015168;GO:0005372;GO:001526	BP:protein homotetramerization;BP:renal water homeostasis;BP:metanephric collecting duct development;BP:renal water transport;BP:glycerol transport;BP:water transport;BP:cellular response to water deprivation;BP:cellular response to copper ion;BP:cellular response to mercury ion;CC:lumenal side of membrane;CC:recycling endosome;CC:extracellular exosome;CC:integral component of membrane;CC:membran…	K09863;K09868;K09867;K09864;K09865	AQP0, MIP;AQP6;AQP5;AQP1;AQP2	hsa04970;hsa04962;hsa04924;hsa04976;hsa04964	Salivary secretion;Vasopressin-regulated water reabsorption;Renin secretion;Bile secretion;Proximal tubule bicarbonate reclamation
gene-ARHGAP11B	ARHGAP11B	Rho GTPase activating protein 11B, transcript variant 1	GO:0051056;GO:0043547;GO:0006543;GO:0035795;GO:0007165;GO:0021987;GO:0005829;GO:000575	BP:regulation of small GTPase mediated signal transduction;BP:positive regulation of GTPase activity;BP:glutamine catabolic process;BP:negative regulation of mitochondrial membrane permeability;BP:signal transduction;BP:cerebral cortex development;CC:cytosol;CC:mitochondrial matrix;	K20635	ARHGAP11	hsa04360	Axon guidance
gene-ARHGAP11B-4	ARHGAP11B	Rho GTPase activating protein 11B, transcript variant 1	GO:0051056;GO:0043547;GO:0006543;GO:0035795;GO:0007165;GO:0021987;GO:0005829;GO:000575	BP:regulation of small GTPase mediated signal transduction;BP:positive regulation of GTPase activity;BP:glutamine catabolic process;BP:negative regulation of mitochondrial membrane permeability;BP:signal transduction;BP:cerebral cortex development;CC:cytosol;CC:mitochondrial matrix;	K20635	ARHGAP11	hsa04360	Axon guidance
gene-ARHGAP19	ARHGAP19	Rho GTPase activating protein 19, transcript variant 1	GO:0051056;GO:0007165;GO:0005737;GO:0043231;GO:0005829;GO:0005886;GO:0005634;GO:000509	BP:regulation of small GTPase mediated signal transduction;BP:signal transduction;CC:cytoplasm;CC:intracellular membrane-bounded organelle;CC:cytosol;CC:plasma membrane;CC:nucleus;MF:GTPase activator activity;	K20640	ARHGAP19	------	------
gene-ARHGAP27P2	ARHGAP27P2	Rho GTPase activating protein 27 pseudogene 2	GO:0043547;GO:000509	BP:positive regulation of GTPase activity;MF:GTPase activator activity;	K20636	ARHGAP12_27	------	------
gene-ARHGAP32	ARHGAP32	Rho GTPase activating protein 32, transcript variant 3	GO:0051056;GO:0007264;GO:0007165;GO:0015629;GO:0043197;GO:0005794;GO:0005829;GO:0000139;GO:0005654;GO:0014069;GO:0001650;GO:0005789;GO:0010008;GO:0005938;GO:0005096;GO:190198	BP:regulation of small GTPase mediated signal transduction;BP:small GTPase mediated signal transduction;BP:signal transduction;CC:actin cytoskeleton;CC:dendritic spine;CC:Golgi apparatus;CC:cytosol;CC:Golgi membrane;CC:nucleoplasm;CC:postsynaptic density;CC:fibrillar center;CC:endoplasmic reticulum membrane;CC:endosome membrane;CC:cell cortex;MF:GTPase activator activity;MF:phosphatidylinositol p…	K20647	ARHGAP32	------	------
gene-ARHGAP33	ARHGAP33	Rho GTPase activating protein 33, transcript variant X2	------	------	K17933	ARHGAP33, SNX26	------	------
gene-ARHGEF2-AS2	ARHGEF2-AS2	ARHGEF2 antisense RNA 2, transcript variant X1	------	------	------	------	------	------
gene-ARHGEF39	ARHGEF39	Rho guanine nucleotide exchange factor 39	GO:0030335;GO:0005886;GO:000508	BP:positive regulation of cell migration;CC:plasma membrane;MF:guanyl-nucleotide exchange factor activity;	K23798;K17985	ARHGEF39;AMBRA1	hsa04140;hsa04137;hsa05022;hsa05014;hsa05016;hsa05017;hsa05010	Autophagy - animal;Mitophagy - animal;Pathways of neurodegeneration - multiple diseases;Amyotrophic lateral sclerosis;Huntington disease;Spinocerebellar ataxia;Alzheimer disease
gene-ARID2	ARID2	AT-rich interaction domain 2, transcript variant 1	GO:1905168;GO:0042592;GO:0060982;GO:0060038;GO:0030336;GO:0048568;GO:0008285;GO:0003007;GO:0006355;GO:0006337;GO:0005654;GO:0005886;GO:0003677;GO:004687	BP:positive regulation of double-strand break repair via homologous recombination;BP:homeostatic process;BP:coronary artery morphogenesis;BP:cardiac muscle cell proliferation;BP:negative regulation of cell migration;BP:embryonic organ development;BP:negative regulation of cell proliferation;BP:heart morphogenesis;BP:regulation of transcription, DNA-templated;BP:nucleosome disassembly;CC:nucleopla…	K11765	ARID2	hsa05225;hsa04714	Hepatocellular carcinoma;Thermogenesis
gene-ARID4A	ARID4A	AT-rich interaction domain 4A, transcript variant X1	GO:0006349;GO:0097368;GO:0036124;GO:0034773;GO:0007283;GO:0006357;GO:0045944;GO:0048821;GO:0045892;GO:0080182;GO:0005654;GO:0017053;GO:0005829;GO:0005886;GO:0005634;GO:0000976;GO:000367	BP:regulation of gene expression by genetic imprinting;BP:establishment of Sertoli cell barrier;BP:histone H3-K9 trimethylation;BP:histone H4-K20 trimethylation;BP:spermatogenesis;BP:regulation of transcription from RNA polymerase II promoter;BP:positive regulation of transcription from RNA polymerase II promoter;BP:erythrocyte development;BP:negative regulation of transcription, DNA-templated;BP…	K19194	ARID4A, RBP1	------	------
gene-ARPIN	ARPIN	actin related protein 2/3 complex inhibitor, transcript variant 1	GO:0051126;GO:2000393;GO:0016192;GO:0030336;GO:0006886;GO:0033058;GO:0030027;GO:0030117;GO:004323	BP:negative regulation of actin nucleation;BP:negative regulation of lamellipodium morphogenesis;BP:vesicle-mediated transport;BP:negative regulation of cell migration;BP:intracellular protein transport;BP:directional locomotion;CC:lamellipodium;CC:membrane coat;CC:intracellular membrane-bounded organelle;	------	------	hsa04010;hsa04140;hsa04137;hsa05168;hsa05022;hsa05014;hsa05016;hsa05017;hsa05010	MAPK signaling pathway;Autophagy - animal;Mitophagy - animal;Herpes simplex virus 1 infection;Pathways of neurodegeneration - multiple diseases;Amyotrophic lateral sclerosis;Huntington disease;Spinocerebellar ataxia;Alzheimer disease
gene-ARRB1	ARRB1	arrestin beta 1, transcript variant X1	GO:0000187;GO:0090240;GO:0032717;GO:0043547;GO:0043161;GO:0045746;GO:0031397;GO:0007186;GO:0043149;GO:0002092;GO:0045944;GO:0035025;GO:0032088;GO:0042699;GO:0016567;GO:0032715;GO:0002031;GO:0070374;GO:0001934;GO:0007165;GO:0000785;GO:0005905;GO:0005737;GO:0016604;GO:0016323;GO:0031410;GO:0031692;GO:0031691;GO:0003713;GO:0008134;GO:0005159;GO:0005096;GO:0031701;GO:1990763;GO:0031625;GO:003561	BP:activation of MAPK activity;BP:positive regulation of histone H4 acetylation;BP:negative regulation of interleukin-8 production;BP:positive regulation of GTPase activity;BP:proteasome-mediated ubiquitin-dependent protein catabolic process;BP:negative regulation of Notch signaling pathway;BP:negative regulation of protein ubiquitination;BP:G-protein coupled receptor signaling pathway;BP:stress …	K04439	ARRB	hsa04340;hsa05207;hsa04740;hsa04728;hsa05032;hsa04744;hsa04144;hsa04929;hsa04010;hsa04928;hsa04926;hsa04062	Hedgehog signaling pathway;Chemical carcinogenesis - receptor activation;Olfactory transduction;Dopaminergic synapse;Morphine addiction;Phototransduction;Endocytosis;GnRH secretion;MAPK signaling pathway;Parathyroid hormone synthesis, secretion and action;Relaxin signaling pathway;Chemokine signaling pathway
gene-ARVCF	ARVCF	ARVCF delta catenin family member, transcript variant X1	GO:0098609;GO:0016339;GO:0007043;GO:0007155;GO:0007275;GO:0005737;GO:0005622;GO:0005912;GO:0005886;GO:0005634;GO:004529	BP:cell-cell adhesion;BP:calcium-dependent cell-cell adhesion via plasma membrane cell adhesion molecules;BP:cell-cell junction assembly;BP:cell adhesion;BP:multicellular organism development;CC:cytoplasm;CC:intracellular;CC:adherens junction;CC:plasma membrane;CC:nucleus;MF:cadherin binding;	K05690;K23491	CTNND1;CTNND2	hsa05132;hsa05131;hsa04510;hsa04015;hsa04670;hsa04520;hsa05412;hsa04310;hsa04810	Salmonella infection;Shigellosis;Focal adhesion;Rap1 signaling pathway;Leukocyte transendothelial migration;Adherens junction;Arrhythmogenic right ventricular cardiomyopathy;Wnt signaling pathway;Regulation of actin cytoskeleton
gene-ASAP3	ASAP3	ArfGAP with SH3 domain, ankyrin repeat and PH domain 3, transcript variant X1	GO:0016477;GO:0051492;GO:0043547;GO:0005737;GO:0001726;GO:0005925;GO:0043231;GO:0005829;GO:0005654;GO:0005096;GO:004687	BP:cell migration;BP:regulation of stress fiber assembly;BP:positive regulation of GTPase activity;CC:cytoplasm;CC:ruffle;CC:focal adhesion;CC:intracellular membrane-bounded organelle;CC:cytosol;CC:nucleoplasm;MF:GTPase activator activity;MF:metal ion binding;	K12488	ASAP	hsa04144;hsa04666	Endocytosis;Fc gamma R-mediated phagocytosis
gene-ASF1A	ASF1A	anti-silencing function 1A histone chaperone	GO:0031936;GO:0006281;GO:0006336;GO:0006335;GO:0006333;GO:0042692;GO:0006334;GO:0001649;GO:0032991;GO:0005634;GO:0005654;GO:0000785;GO:0042393;GO:000368	BP:negative regulation of chromatin silencing;BP:DNA repair;BP:DNA replication-independent nucleosome assembly;BP:DNA replication-dependent nucleosome assembly;BP:chromatin assembly or disassembly;BP:muscle cell differentiation;BP:nucleosome assembly;BP:osteoblast differentiation;CC:macromolecular complex;CC:nucleus;CC:nucleoplasm;CC:chromatin;MF:histone binding;MF:chromatin binding;	K10753	ASF1	------	------
gene-ASF1B	ASF1B	anti-silencing function 1B histone chaperone	GO:0030154;GO:0006336;GO:0006334;GO:0006335;GO:0001835;GO:0006333;GO:0007283;GO:0032991;GO:0005654;GO:0000785;GO:0005634;GO:004239	BP:cell differentiation;BP:DNA replication-independent nucleosome assembly;BP:nucleosome assembly;BP:DNA replication-dependent nucleosome assembly;BP:blastocyst hatching;BP:chromatin assembly or disassembly;BP:spermatogenesis;CC:macromolecular complex;CC:nucleoplasm;CC:chromatin;CC:nucleus;MF:histone binding;	K10753	ASF1	------	------
gene-ASH1L-AS1	ASH1L-AS1	ASH1L antisense RNA 1, transcript variant 1	------	------	K23803	YY1AP1	------	------
gene-ASIC1	ASIC1	acid sensing ion channel subunit 1, transcript variant 1	GO:0042391;GO:0007613;GO:0007165;GO:0001662;GO:0010447;GO:0035725;GO:0070207;GO:0006814;GO:0034220;GO:0046929;GO:0008306;GO:0050915;GO:0009268;GO:0070588;GO:0001975;GO:0071467;GO:0016021;GO:0005794;GO:0009986;GO:0005887;GO:0005886;GO:0045202;GO:0015280;GO:0005272;GO:0044736;GO:002283	BP:regulation of membrane potential;BP:memory;BP:signal transduction;BP:behavioral fear response;BP:response to acidic pH;BP:sodium ion transmembrane transport;BP:protein homotrimerization;BP:sodium ion transport;BP:ion transmembrane transport;BP:negative regulation of neurotransmitter secretion;BP:associative learning;BP:sensory perception of sour taste;BP:response to pH;BP:calcium ion transmemb…	K04829	ASIC1, ACCN2, BNAC2	hsa04750;hsa04742	Inflammatory mediator regulation of TRP channels;Taste transduction
gene-ASPM	ASPM	assembly factor for spindle microtubules, transcript variant 1	GO:0048589;GO:0090263;GO:0008584;GO:0090306;GO:0001764;GO:0021987;GO:0051653;GO:0045769;GO:0045665;GO:0051301;GO:0048477;GO:0021873;GO:0000278;GO:0051295;GO:0051661;GO:0007283;GO:0097150;GO:0051445;GO:0007051;GO:0002052;GO:0036449;GO:0005874;GO:0005737;GO:0072687;GO:0005819;GO:0005634;GO:0097431;GO:0000922;GO:0030496;GO:000551	BP:developmental growth;BP:positive regulation of canonical Wnt signaling pathway;BP:male gonad development;BP:spindle assembly involved in meiosis;BP:neuron migration;BP:cerebral cortex development;BP:spindle localization;BP:negative regulation of asymmetric cell division;BP:negative regulation of neuron differentiation;BP:cell division;BP:oogenesis;BP:forebrain neuroblast division;BP:mitotic ce…	K16743	ASPM, ASP	------	------
gene-ATAT1-4	ATAT1	alpha tubulin acetyltransferase 1, transcript variant 1	GO:0048666;GO:0060271;GO:0070507;GO:0071929;GO:0021542;GO:0007283;GO:1900227;GO:0045598;GO:0005794;GO:0072686;GO:0005829;GO:0005737;GO:0097427;GO:0005905;GO:0030424;GO:0005925;GO:0005874;GO:0005819;GO:0019799;GO:000446	BP:neuron development;BP:cilium assembly;BP:regulation of microtubule cytoskeleton organization;BP:alpha-tubulin acetylation;BP:dentate gyrus development;BP:spermatogenesis;BP:positive regulation of NLRP3 inflammasome complex assembly;BP:regulation of fat cell differentiation;CC:Golgi apparatus;CC:mitotic spindle;CC:cytosol;CC:cytoplasm;CC:microtubule bundle;CC:clathrin-coated pit;CC:axon;CC:foca…	K19573	ATAT1, MEC17	------	------
gene-ATF7IP	ATF7IP	activating transcription factor 7 interacting protein, transcript variant 1	GO:0006306;GO:0031647;GO:0016032;GO:0000122;GO:0050821;GO:0045892;GO:0045893;GO:0090309;GO:0045898;GO:0005829;GO:0005667;GO:0016604;GO:0005634;GO:0005654;GO:0003714;GO:001688	BP:DNA methylation;BP:regulation of protein stability;BP:viral process;BP:negative regulation of transcription from RNA polymerase II promoter;BP:protein stabilization;BP:negative regulation of transcription, DNA-templated;BP:positive regulation of transcription, DNA-templated;BP:positive regulation of methylation-dependent chromatin silencing;BP:regulation of RNA polymerase II transcriptional pr…	K17985	AMBRA1	hsa04140;hsa04137;hsa05168;hsa05022;hsa05014;hsa05016;hsa05017;hsa05010	Autophagy - animal;Mitophagy - animal;Herpes simplex virus 1 infection;Pathways of neurodegeneration - multiple diseases;Amyotrophic lateral sclerosis;Huntington disease;Spinocerebellar ataxia;Alzheimer disease
gene-ATF7IP2	ATF7IP2	activating transcription factor 7 interacting protein 2, transcript variant X3	GO:000563	CC:nucleus;	------	------	hsa05132;hsa05131;hsa04621;hsa04670;hsa04140;hsa04137;hsa05168;hsa04510;hsa05022;hsa05014;hsa05016;hsa05017;hsa05010;hsa04810	Salmonella infection;Shigellosis;NOD-like receptor signaling pathway;Leukocyte transendothelial migration;Autophagy - animal;Mitophagy - animal;Herpes simplex virus 1 infection;Focal adhesion;Pathways of neurodegeneration - multiple diseases;Amyotrophic lateral sclerosis;Huntington disease;Spinocerebellar ataxia;Alzheimer disease;Regulation of actin cytoskeleton
gene-ATG10	ATG10	autophagy related 10, transcript variant X1	GO:0006497;GO:0006983;GO:0006914;GO:0031401;GO:0016236;GO:0032446;GO:0015031;GO:0005829;GO:001977	BP:protein lipidation;BP:ER overload response;BP:autophagy;BP:positive regulation of protein modification process;BP:macroautophagy;BP:protein modification by small protein conjugation;BP:protein transport;CC:cytosol;MF:Atg12 transferase activity;	K17888	ATG10L, ATG10	hsa04140;hsa04136;hsa04137;hsa05168;hsa05022;hsa05014;hsa05016;hsa05017;hsa05010	Autophagy - animal;Autophagy - other;Mitophagy - animal;Herpes simplex virus 1 infection;Pathways of neurodegeneration - multiple diseases;Amyotrophic lateral sclerosis;Huntington disease;Spinocerebellar ataxia;Alzheimer disease
gene-ATP23	ATP23	ATP23 metallopeptidase and ATP synthase assembly factor homolog, transcript variant 1	GO:0033615;GO:0006303;GO:0034982;GO:0043231;GO:0031314;GO:0005829;GO:0005958;GO:0005886;GO:0030054;GO:0004677;GO:0004222;GO:004687	BP:mitochondrial proton-transporting ATP synthase complex assembly;BP:double-strand break repair via nonhomologous end joining;BP:mitochondrial protein processing;CC:intracellular membrane-bounded organelle;CC:extrinsic component of mitochondrial inner membrane;CC:cytosol;CC:DNA-dependent protein kinase-DNA ligase 4 complex;CC:plasma membrane;CC:cell junction;MF:DNA-dependent protein kinase activ…	K18156	ATP23, XRCC6BP1	------	------
gene-ATP2A3	ATP2A3	ATPase sarcoplasmic/endoplasmic reticulum Ca2+ transporting 3, transcript variant X1	GO:1903779;GO:1903515;GO:0150104;GO:0006919;GO:0006874;GO:0006816;GO:0034220;GO:0070059;GO:0070588;GO:1900121;GO:0005783;GO:0005789;GO:0031095;GO:0031090;GO:0016021;GO:0033017;GO:0031965;GO:0016529;GO:0016887;GO:0044325;GO:0015085;GO:0046872;GO:0005524;GO:0030899;GO:0008553;GO:0008656;GO:000538	BP:regulation of cardiac conduction;BP:calcium ion transport from cytosol to endoplasmic reticulum;BP:transport across blood-brain barrier;BP:activation of cysteine-type endopeptidase activity involved in apoptotic process;BP:cellular calcium ion homeostasis;BP:calcium ion transport;BP:ion transmembrane transport;BP:intrinsic apoptotic signaling pathway in response to endoplasmic reticulum stress…	K05853	ATP2A	hsa04972;hsa04919;hsa04022;hsa05414;hsa04020;hsa04260;hsa04024;hsa04261;hsa05022;hsa05410;hsa05412;hsa05017;hsa05010;hsa05415	Pancreatic secretion;Thyroid hormone signaling pathway;cGMP-PKG signaling pathway;Dilated cardiomyopathy;Calcium signaling pathway;Cardiac muscle contraction;cAMP signaling pathway;Adrenergic signaling in cardiomyocytes;Pathways of neurodegeneration - multiple diseases;Hypertrophic cardiomyopathy;Arrhythmogenic right ventricular cardiomyopathy;Spinocerebellar ataxia;Alzheimer disease;Diabetic car…
gene-ATP6V0D1-DT	ATP6V0D1-DT	ATP6V0D1 divergent transcript, transcript variant X1	------	------	K17985	AMBRA1	hsa04010;hsa04140;hsa04137;hsa05168;hsa05022;hsa05014;hsa05016;hsa05017;hsa05010	MAPK signaling pathway;Autophagy - animal;Mitophagy - animal;Herpes simplex virus 1 infection;Pathways of neurodegeneration - multiple diseases;Amyotrophic lateral sclerosis;Huntington disease;Spinocerebellar ataxia;Alzheimer disease
gene-ATP6V0E2-AS1	ATP6V0E2-AS1	ATP6V0E2 antisense RNA 1	------	------	------	------	------	------
gene-ATP6V1B1	ATP6V1B1	ATPase H+ transporting V1 subunit B1, transcript variant X1	GO:1902600;GO:0001503;GO:0055074;GO:0034198;GO:0006885;GO:0003096;GO:0090383;GO:0007605;GO:0035812;GO:0010468;GO:0016241;GO:0008286;GO:0045851;GO:0007588;GO:0042048;GO:0046034;GO:0034220;GO:0055064;GO:0030534;GO:0042472;GO:0006693;GO:0033572;GO:0003091;GO:0055075;GO:0005902;GO:0005737;GO:0070062;GO:0033180;GO:0016324;GO:0016328;GO:0016323;GO:0005829;GO:0016471;GO:0098850;GO:0044877;GO:0016787;GO:…	BP:hydrogen ion transmembrane transport;BP:ossification;BP:calcium ion homeostasis;BP:cellular response to amino acid starvation;BP:regulation of pH;BP:renal sodium ion transport;BP:phagosome acidification;BP:sensory perception of sound;BP:renal sodium excretion;BP:regulation of gene expression;BP:regulation of macroautophagy;BP:insulin receptor signaling pathway;BP:pH reduction;BP:excretion;BP:o…	K02147	ATPeV1B, ATP6B	hsa05120;hsa05012;hsa04966;hsa00190;hsa05323;hsa05022;hsa05010;hsa04721;hsa04145;hsa05020;hsa05110;hsa05014;hsa05165;hsa05016;hsa04714;hsa05415;hsa04150;hsa05208	Epithelial cell signaling in Helicobacter pylori infection;Parkinson disease;Collecting duct acid secretion;Oxidative phosphorylation;Rheumatoid arthritis;Pathways of neurodegeneration - multiple diseases;Alzheimer disease;Synaptic vesicle cycle;Phagosome;Prion disease;Vibrio cholerae infection;Amyotrophic lateral sclerosis;Human papillomavirus infection;Huntington disease;Thermogenesis;Diabetic …
gene-ATP7A	ATP7A	ATPase copper transporting alpha, transcript variant 1	GO:0032773;GO:0060003;GO:0019730;GO:0006825;GO:0001568;GO:0048023;GO:0006878;GO:0051216;GO:0001974;GO:0030424;GO:0031526;GO:0030140;GO:0005794;GO:0016324;GO:0016323;GO:0048471;GO:0005802;GO:0005770;GO:0016021;GO:0046872;GO:0032767;GO:0140581;GO:0051087;GO:0005375;GO:0005524;GO:0043682;GO:1903136;GO:0019829;GO:000550	BP:positive regulation of monophenol monooxygenase activity;BP:copper ion export;BP:antimicrobial humoral response;BP:copper ion transport;BP:blood vessel development;BP:positive regulation of melanin biosynthetic process;BP:cellular copper ion homeostasis;BP:cartilage development;BP:blood vessel remodeling;CC:axon;CC:brush border membrane;CC:trans-Golgi network transport vesicle;CC:Golgi apparat…	K17686	copA, ctpA, ATP7	hsa04972;hsa04919;hsa04978;hsa05414;hsa04020;hsa01524;hsa04260;hsa04024;hsa04261;hsa04022;hsa05022;hsa05410;hsa05412;hsa05017;hsa05010;hsa05415	Pancreatic secretion;Thyroid hormone signaling pathway;Mineral absorption;Dilated cardiomyopathy;Calcium signaling pathway;Platinum drug resistance;Cardiac muscle contraction;cAMP signaling pathway;Adrenergic signaling in cardiomyocytes;cGMP-PKG signaling pathway;Pathways of neurodegeneration - multiple diseases;Hypertrophic cardiomyopathy;Arrhythmogenic right ventricular cardiomyopathy;Spinocere…
gene-ATP8B3	ATP8B3	ATPase phospholipid transporting 8B3, transcript variant 1	GO:0007030;GO:0007339;GO:0045332;GO:0005802;GO:0005789;GO:0002080;GO:0005886;GO:0016021;GO:0140326;GO:0000287;GO:000552	BP:Golgi organization;BP:binding of sperm to zona pellucida;BP:phospholipid translocation;CC:trans-Golgi network;CC:endoplasmic reticulum membrane;CC:acrosomal membrane;CC:plasma membrane;CC:integral component of membrane;MF:ATPase-coupled intramembrane lipid transporter activity;MF:magnesium ion binding;MF:ATP binding;	K01530	E7.6.2.1	------	------
gene-AUTS2	AUTS2	activator of transcription and developmental regulator AUTS2, transcript variant X1	GO:0048675;GO:0010592;GO:2000620;GO:0031532;GO:0045944;GO:0001764;GO:0035022;GO:0051571;GO:0097484;GO:0005737;GO:0005634;GO:0005856;GO:0030426;GO:000368	BP:axon extension;BP:positive regulation of lamellipodium assembly;BP:positive regulation of histone H4-K16 acetylation;BP:actin cytoskeleton reorganization;BP:positive regulation of transcription from RNA polymerase II promoter;BP:neuron migration;BP:positive regulation of Rac protein signal transduction;BP:positive regulation of histone H3-K4 methylation;BP:dendrite extension;CC:cytoplasm;CC:nu…	K23214	AUTS2	------	------
gene-B3GNTL1-2	B3GNTL1	UDP-GlcNAc:betaGal beta-1,3-N-acetylglucosaminyltransferase like 1, transcript variant 2	GO:001675	MF:transferase activity, transferring glycosyl groups;	------	------	hsa04140;hsa04137;hsa05168;hsa05022;hsa05014;hsa05016;hsa05017;hsa05010	Autophagy - animal;Mitophagy - animal;Herpes simplex virus 1 infection;Pathways of neurodegeneration - multiple diseases;Amyotrophic lateral sclerosis;Huntington disease;Spinocerebellar ataxia;Alzheimer disease
gene-BAHCC1	BAHCC1	BAH domain and coiled-coil containing 1, transcript variant X1	GO:000368	MF:chromatin binding;	------	------	------	------
gene-BAHCC1-2	BAHCC1	BAH domain and coiled-coil containing 1, transcript variant 1	GO:000368	MF:chromatin binding;	------	------	------	------
gene-BAIAP2-DT	BAIAP2-DT	BAIAP2 divergent transcript	GO:001602	CC:integral component of membrane;	K17985	AMBRA1	hsa04140;hsa04137;hsa05168;hsa05022;hsa05014;hsa05016;hsa05017;hsa05010	Autophagy - animal;Mitophagy - animal;Herpes simplex virus 1 infection;Pathways of neurodegeneration - multiple diseases;Amyotrophic lateral sclerosis;Huntington disease;Spinocerebellar ataxia;Alzheimer disease
gene-BANK1	BANK1	B cell scaffold protein with ankyrin repeats 1, transcript variant 1	GO:0050869;GO:0050731;GO:0009617;GO:0042113;GO:0043410;GO:0032715;GO:0051898;GO:0045947;GO:0005102;GO:199078	BP:negative regulation of B cell activation;BP:positive regulation of peptidyl-tyrosine phosphorylation;BP:response to bacterium;BP:B cell activation;BP:positive regulation of MAPK cascade;BP:negative regulation of interleukin-6 production;BP:negative regulation of protein kinase B signaling;BP:negative regulation of translational initiation;MF:receptor binding;MF:protein tyrosine kinase binding;	K12230	PIK3AP1, BCAP	hsa04662;hsa04151	B cell receptor signaling pathway;PI3K-Akt signaling pathway
gene-BARD1	BARD1	BRCA1 associated RING domain 1, transcript variant X1	GO:0006303;GO:0006302;GO:0045732;GO:0000729;GO:0043065;GO:0043066;GO:0006260;GO:1901796;GO:0016579;GO:0006974;GO:0001894;GO:0042325;GO:0007050;GO:0031441;GO:0046826;GO:0016567;GO:0085020;GO:0036464;GO:0005737;GO:0005654;GO:0070531;GO:0016607;GO:0031436;GO:0000151;GO:0005634;GO:0016740;GO:0046872;GO:0042803;GO:0019900;GO:0004842;GO:0003723;GO:004698	BP:double-strand break repair via nonhomologous end joining;BP:double-strand break repair;BP:positive regulation of protein catabolic process;BP:DNA double-strand break processing;BP:positive regulation of apoptotic process;BP:negative regulation of apoptotic process;BP:DNA replication;BP:regulation of signal transduction by p53 class mediator;BP:protein deubiquitination;BP:cellular response to D…	K10683	BARD1	hsa05206;hsa01524;hsa03440;hsa05224;hsa04120;hsa03460;hsa04151	MicroRNAs in cancer;Platinum drug resistance;Homologous recombination;Breast cancer;Ubiquitin mediated proteolysis;Fanconi anemia pathway;PI3K-Akt signaling pathway
gene-BAZ2B	BAZ2B	bromodomain adjacent to zinc finger domain 2B, transcript variant X2	------	------	K11658;K15224;K08881;K11655	BAZ1B, WSTF;BAZ2A, TIP5;TRIM24, TIF1A;BAZ1A, ACF1	------	------
gene-BAZ2B-AS1	BAZ2B-AS1	BAZ2B antisense RNA 1, transcript variant 1	------	------	------	------	------	------
gene-BBS4	BBS4	Bardet-Biedl syndrome 4, transcript variant 1	GO:0016358;GO:0051492;GO:0021766;GO:0010629;GO:0061512;GO:0000226;GO:0060324;GO:0060613;GO:0045444;GO:0051457;GO:0021987;GO:0060296;GO:0021591;GO:0060271;GO:0071539;GO:0038108;GO:0000281;GO:0001947;GO:0030534;GO:0046548;GO:0045724;GO:0032402;GO:0001843;GO:1902855;GO:0007608;GO:0034454;GO:0019216;GO:0035176;GO:0021756;GO:0007601;GO:0034260;GO:1905515;GO:0007286;GO:0035845;GO:1903546;GO:0001895;GO:…	BP:dendrite development;BP:regulation of stress fiber assembly;BP:hippocampus development;BP:negative regulation of gene expression;BP:protein localization to cilium;BP:microtubule cytoskeleton organization;BP:face development;BP:fat pad development;BP:fat cell differentiation;BP:maintenance of protein location in nucleus;BP:cerebral cortex development;BP:regulation of cilium beat frequency invol…	K16531	BBS4	------	------
gene-BCAN	BCAN	brevican, transcript variant X1	GO:0030207;GO:0030206;GO:0030208;GO:0021766;GO:0001501;GO:0030198;GO:0060074;GO:0007155;GO:0045087;GO:0007417;GO:0098978;GO:0043202;GO:0005796;GO:0005576;GO:0031012;GO:0031225;GO:0005540;GO:0030246;GO:000553	BP:chondroitin sulfate catabolic process;BP:chondroitin sulfate biosynthetic process;BP:dermatan sulfate biosynthetic process;BP:hippocampus development;BP:skeletal system development;BP:extracellular matrix organization;BP:synapse maturation;BP:cell adhesion;BP:innate immune response;BP:central nervous system development;CC:glutamatergic synapse;CC:lysosomal lumen;CC:Golgi lumen;CC:extracellular…	K06795	BCAN	hsa04514	Cell adhesion molecules
gene-BCL9	BCL9	BCL9 transcription coactivator	GO:0014908;GO:0035019;GO:0060070;GO:0045944;GO:0035914;GO:1904837;GO:0005801;GO:0005634;GO:1990907;GO:0005654;GO:0003713;GO:000801	BP:myotube differentiation involved in skeletal muscle regeneration;BP:somatic stem cell population maintenance;BP:canonical Wnt signaling pathway;BP:positive regulation of transcription from RNA polymerase II promoter;BP:skeletal muscle cell differentiation;BP:beta-catenin-TCF complex assembly;CC:cis-Golgi network;CC:nucleus;CC:beta-catenin-TCF complex;CC:nucleoplasm;MF:transcription coactivator…	K22649	BCL9, BCL9L	------	------
gene-BCYRN1	BCYRN1	brain cytoplasmic RNA 1	------	------	------	------	------	------
gene-BDH1	BDH1	3-hydroxybutyrate dehydrogenase 1, transcript variant X1	GO:0046951;GO:0046952;GO:0005739;GO:0005759;GO:0099617;GO:0003858;GO:001649	BP:ketone body biosynthetic process;BP:ketone body catabolic process;CC:mitochondrion;CC:mitochondrial matrix;CC:matrix side of mitochondrial inner membrane;MF:3-hydroxybutyrate dehydrogenase activity;MF:oxidoreductase activity;	K00019	BDH, bdhA	hsa00830;hsa01240;hsa00650;hsa00140	Retinol metabolism;Biosynthesis of cofactors;Butanoate metabolism;Steroid hormone biosynthesis
gene-BDH1-2	BDH1	3-hydroxybutyrate dehydrogenase 1, transcript variant 1	GO:0046951;GO:0046952;GO:0005739;GO:0005759;GO:0099617;GO:0003858;GO:001649	BP:ketone body biosynthetic process;BP:ketone body catabolic process;CC:mitochondrion;CC:mitochondrial matrix;CC:matrix side of mitochondrial inner membrane;MF:3-hydroxybutyrate dehydrogenase activity;MF:oxidoreductase activity;	K00019	BDH, bdhA	hsa00830;hsa01240;hsa00650;hsa00140	Retinol metabolism;Biosynthesis of cofactors;Butanoate metabolism;Steroid hormone biosynthesis
gene-BHLHE41	BHLHE41	basic helix-loop-helix family member e41	GO:0032922;GO:0010944;GO:0050767;GO:0000122;GO:0045892;GO:0009952;GO:0006355;GO:0006357;GO:0010832;GO:0000785;GO:0005634;GO:0003677;GO:0043425;GO:0070888;GO:0043426;GO:1990837;GO:0042826;GO:0000981;GO:0042803;GO:0001102;GO:0000978;GO:0001227;GO:0046983;GO:004698	BP:circadian regulation of gene expression;BP:negative regulation of transcription by competitive promoter binding;BP:regulation of neurogenesis;BP:negative regulation of transcription from RNA polymerase II promoter;BP:negative regulation of transcription, DNA-templated;BP:anterior/posterior pattern specification;BP:regulation of transcription, DNA-templated;BP:regulation of transcription from R…	K03730	BHLHB3, DEC2	hsa04710;hsa05165;hsa04330;hsa05224;hsa05200	Circadian rhythm;Human papillomavirus infection;Notch signaling pathway;Breast cancer;Pathways in cancer
gene-BICDL2	BICDL2	BICD family like cargo adaptor 2, transcript variant 2	GO:0047496;GO:0055107;GO:0005737;GO:003126	BP:vesicle transport along microtubule;BP:Golgi to secretory granule transport;CC:cytoplasm;MF:small GTPase binding;	K16756	BICDL, CCDC64	------	------
gene-BLACAT1	BLACAT1	BLACAT1 overlapping LEMD1 locus, transcript variant 1	------	------	------	------	------	------
gene-BMF	BMF	Bcl2 modifying factor, transcript variant X2	GO:0031334;GO:0090200;GO:0001844;GO:0043065;GO:0043276;GO:0034644;GO:2001244;GO:0010507;GO:0016459;GO:0005829;GO:0005886;GO:0005741;GO:000166	BP:positive regulation of protein complex assembly;BP:positive regulation of release of cytochrome c from mitochondria;BP:protein insertion into mitochondrial membrane involved in apoptotic signaling pathway;BP:positive regulation of apoptotic process;BP:anoikis;BP:cellular response to UV;BP:positive regulation of intrinsic apoptotic signaling pathway;BP:negative regulation of autophagy;CC:myosin…	K17460	BMF	hsa05206	MicroRNAs in cancer
gene-BOK	BOK	BCL2 family apoptosis regulator BOK	GO:0006921;GO:1902237;GO:0043524;GO:0072332;GO:1900119;GO:0010506;GO:1901382;GO:0051259;GO:0060546;GO:0051402;GO:1904708;GO:0008635;GO:0051480;GO:1901029;GO:0001836;GO:1901030;GO:0051902;GO:1903899;GO:0055038;GO:0005789;GO:0005634;GO:0033106;GO:0032588;GO:0005743;GO:0031901;GO:0042803;GO:0031625;GO:000510	BP:cellular component disassembly involved in execution phase of apoptosis;BP:positive regulation of endoplasmic reticulum stress-induced intrinsic apoptotic signaling pathway;BP:negative regulation of neuron apoptotic process;BP:intrinsic apoptotic signaling pathway by p53 class mediator;BP:positive regulation of execution phase of apoptosis;BP:regulation of autophagy;BP:regulation of chorionic …	K02561	BOK	hsa04215	Apoptosis - multiple species
gene-BORA	BORA	BORA aurora kinase A activator, transcript variant 1	GO:0051301;GO:0007049;GO:007268	BP:cell division;BP:cell cycle;CC:meiotic spindle;	K16831	BORA	------	------
gene-BRCA1	BRCA1	BRCA1 DNA repair associated, transcript variant 2	GO:0006633;GO:0035066;GO:0035067;GO:0009048;GO:0007049;GO:0071681;GO:0000724;GO:0071356;GO:0071158;GO:0051865;GO:0045944;GO:0043009;GO:0006281;GO:0006974;GO:0045893;GO:0046600;GO:0006310;GO:0006357;GO:0085020;GO:0007098;GO:0045739;GO:0045717;GO:0005737;GO:0005634;GO:0070531;GO:0005694;GO:0005886;GO:0031436;GO:0008274;GO:0019899;GO:0008270;GO:0003677;GO:0070063;GO:0003713;GO:0015631;GO:0004842;GO:…	BP:fatty acid biosynthetic process;BP:positive regulation of histone acetylation;BP:negative regulation of histone acetylation;BP:dosage compensation by inactivation of X chromosome;BP:cell cycle;BP:cellular response to indole-3-methanol;BP:double-strand break repair via homologous recombination;BP:cellular response to tumor necrosis factor;BP:positive regulation of cell cycle arrest;BP:protein a…	K10605	BRCA1	hsa05017;hsa05022;hsa04140;hsa05206;hsa01524;hsa03440;hsa05224;hsa04137;hsa04120;hsa05014;hsa05016;hsa03460;hsa05010;hsa04151	Spinocerebellar ataxia;Pathways of neurodegeneration - multiple diseases;Autophagy - animal;MicroRNAs in cancer;Platinum drug resistance;Homologous recombination;Breast cancer;Mitophagy - animal;Ubiquitin mediated proteolysis;Amyotrophic lateral sclerosis;Huntington disease;Fanconi anemia pathway;Alzheimer disease;PI3K-Akt signaling pathway
gene-BSPRY	BSPRY	B-box and SPRY domain containing, transcript variant 1	GO:1990830;GO:0006816;GO:0016567;GO:0005737;GO:0016020;GO:0031252;GO:0048471;GO:0008270;GO:0046872;GO:006163	BP:cellular response to leukemia inhibitory factor;BP:calcium ion transport;BP:protein ubiquitination;CC:cytoplasm;CC:membrane;CC:cell leading edge;CC:perinuclear region of cytoplasm;MF:zinc ion binding;MF:metal ion binding;MF:ubiquitin protein ligase activity;	K12027;K12803;K12004;K12029	TRIM58;MEFV;TRIM14;TRIM60_61	hsa04621;hsa05135	NOD-like receptor signaling pathway;Yersinia infection
gene-BTBD8	BTBD8	BTB domain containing 8, transcript variant X1	------	------	K10480	BTBD8	------	------
gene-BTN3A1	BTN3A1	butyrophilin subfamily 3 member A1, transcript variant X1	GO:0050852;GO:0050798;GO:0001817;GO:0002250;GO:0032729;GO:0001819;GO:0009897;GO:0016021;GO:0005886;GO:0016020;GO:000510	BP:T cell receptor signaling pathway;BP:activated T cell proliferation;BP:regulation of cytokine production;BP:adaptive immune response;BP:positive regulation of interferon-gamma production;BP:positive regulation of cytokine production;CC:external side of plasma membrane;CC:integral component of membrane;CC:plasma membrane;CC:membrane;MF:receptor binding;	K06712	BTN, CD277	------	------
gene-BUB1	BUB1	BUB1 mitotic checkpoint serine/threonine kinase, transcript variant 1	GO:0051754;GO:0051301;GO:0007063;GO:0106310;GO:0008283;GO:0006915;GO:0007052;GO:0051983;GO:0016032;GO:0007094;GO:0007093;GO:0000942;GO:0016020;GO:0005654;GO:0106311;GO:0000778;GO:0000776;GO:0000777;GO:0043231;GO:0005829;GO:0004672;GO:000552	BP:meiotic sister chromatid cohesion, centromeric;BP:cell division;BP:regulation of sister chromatid cohesion;BP:old GO;BP:cell proliferation;BP:apoptotic process;BP:mitotic spindle organization;BP:regulation of chromosome segregation;BP:viral process;BP:mitotic spindle assembly checkpoint;BP:mitotic cell cycle checkpoint;CC:condensed nuclear chromosome outer kinetochore;CC:membrane;CC:nucleoplas…	K02178	BUB1	hsa04020;hsa05214;hsa04925;hsa04114;hsa04914;hsa05166;hsa04110;hsa04921	Calcium signaling pathway;Glioma;Aldosterone synthesis and secretion;Oocyte meiosis;Progesterone-mediated oocyte maturation;Human T-cell leukemia virus 1 infection;Cell cycle;Oxytocin signaling pathway
gene-C10orf95-AS1	C10orf95-AS1	C10orf95 antisense RNA 1, transcript variant 1	GO:0030036;GO:0061061;GO:0061049;GO:0061001;GO:0007507;GO:0051963;GO:0015629;GO:0030018;GO:0001725;GO:0016021;GO:0016020;GO:0031941;GO:0014069;GO:0042995;GO:0005829;GO:0098793;GO:0005912;GO:0005080;GO:0003779;GO:0042805;GO:0046872;GO:0098641;GO:0047485;GO:005137	BP:actin cytoskeleton organization;BP:muscle structure development;BP:cell growth involved in cardiac muscle cell development;BP:regulation of dendritic spine morphogenesis;BP:heart development;BP:regulation of synapse assembly;CC:actin cytoskeleton;CC:Z disc;CC:stress fiber;CC:integral component of membrane;CC:membrane;CC:filamentous actin;CC:postsynaptic density;CC:cell projection;CC:cytosol;CC…	K04408	MAP4K1, HPK1	hsa04010;hsa05168;hsa04144;hsa04120;hsa04668;hsa04932	MAPK signaling pathway;Herpes simplex virus 1 infection;Endocytosis;Ubiquitin mediated proteolysis;TNF signaling pathway;Non-alcoholic fatty liver disease
gene-C11orf21	C11orf21	chromosome 11 open reading frame 21, transcript variant 1	GO:000573	CC:cytoplasm;	------	------	------	------
gene-C11orf52	C11orf52	chromosome 11 open reading frame 52	GO:007006	CC:extracellular exosome;	------	------	------	------
gene-C16orf54	C16orf54	chromosome 16 open reading frame 54, transcript variant X1	GO:001602	CC:integral component of membrane;	K08857	NEK1_4_5	hsa04140;hsa04137;hsa05022;hsa05014;hsa05016;hsa05017;hsa05010	Autophagy - animal;Mitophagy - animal;Pathways of neurodegeneration - multiple diseases;Amyotrophic lateral sclerosis;Huntington disease;Spinocerebellar ataxia;Alzheimer disease
gene-C16orf89	C16orf89	chromosome 16 open reading frame 89, transcript variant 1	GO:0005829;GO:0016020;GO:0070062;GO:004280	CC:cytosol;CC:membrane;CC:extracellular exosome;MF:protein homodimerization activity;	------	------	hsa04140;hsa04137;hsa05168;hsa05022;hsa05014;hsa05016;hsa05017;hsa05010	Autophagy - animal;Mitophagy - animal;Herpes simplex virus 1 infection;Pathways of neurodegeneration - multiple diseases;Amyotrophic lateral sclerosis;Huntington disease;Spinocerebellar ataxia;Alzheimer disease
gene-C1orf210	C1orf210	chromosome 1 open reading frame 210, transcript variant X1	GO:0016021;GO:0005769;GO:0055037;GO:000588	CC:integral component of membrane;CC:early endosome;CC:recycling endosome;CC:plasma membrane;	K00699;K17985	UGT;AMBRA1	hsa00980;hsa00860;hsa00982;hsa04976;hsa05204;hsa00830;hsa05207;hsa00983;hsa01240;hsa00140;hsa04140;hsa04137;hsa00053;hsa05022;hsa05014;hsa00040;hsa05016;hsa05017;hsa05010;hsa05168	Metabolism of xenobiotics by cytochrome P450;Porphyrin and chlorophyll metabolism;Drug metabolism - cytochrome P450;Bile secretion;Chemical carcinogenesis - DNA adducts;Retinol metabolism;Chemical carcinogenesis - receptor activation;Drug metabolism - other enzymes;Biosynthesis of cofactors;Steroid hormone biosynthesis;Autophagy - animal;Mitophagy - animal;Ascorbate and aldarate metabolism;Pathwa…
gene-C1orf74	C1orf74	chromosome 1 open reading frame 74	------	------	------	------	------	------
gene-C21orf58	C21orf58	chromosome 21 open reading frame 58, transcript variant X2	------	------	------	------	------	------
gene-C2CD4C	C2CD4C	C2 calcium dependent domain containing 4C, transcript variant X1	GO:000582	CC:cytosol;	------	------	------	------
gene-C2orf15	C2orf15	chromosome 2 open reading frame 15, transcript variant 1	GO:000372	MF:RNA binding;	------	------	hsa04120;hsa04140;hsa04137;hsa05168;hsa04144;hsa05022;hsa05014;hsa05016;hsa05017;hsa05010;hsa04668;hsa04932	Ubiquitin mediated proteolysis;Autophagy - animal;Mitophagy - animal;Herpes simplex virus 1 infection;Endocytosis;Pathways of neurodegeneration - multiple diseases;Amyotrophic lateral sclerosis;Huntington disease;Spinocerebellar ataxia;Alzheimer disease;TNF signaling pathway;Non-alcoholic fatty liver disease
gene-C2orf68	C2orf68	chromosome 2 open reading frame 68	------	------	K05632;K08857;K16550	ITCH, AIP4;NEK1_4_5;RPGRIP1L	hsa04120;hsa05168;hsa04144;hsa04010;hsa04668;hsa04932	Ubiquitin mediated proteolysis;Herpes simplex virus 1 infection;Endocytosis;MAPK signaling pathway;TNF signaling pathway;Non-alcoholic fatty liver disease
gene-C7orf57	C7orf57	chromosome 7 open reading frame 57, transcript variant 1	------	------	------	------	------	------
gene-C9orf163	C9orf163	chromosome 9 putative open reading frame 163	------	------	------	------	------	------
gene-CA13	CA13	carbonic anhydrase 13	GO:0015701;GO:0006730;GO:0005737;GO:0005829;GO:0043209;GO:0043231;GO:0016836;GO:0008270;GO:000408	BP:bicarbonate transport;BP:one-carbon metabolic process;CC:cytoplasm;CC:cytosol;CC:myelin sheath;CC:intracellular membrane-bounded organelle;MF:hydro-lyase activity;MF:zinc ion binding;MF:carbonate dehydratase activity;	K01672	CA	hsa04971;hsa04972;hsa04966;hsa04976;hsa04964;hsa00910	Gastric acid secretion;Pancreatic secretion;Collecting duct acid secretion;Bile secretion;Proximal tubule bicarbonate reclamation;Nitrogen metabolism
gene-CABLES2	CABLES2	Cdk5 and Abl enzyme substrate 2	GO:0051301;GO:0007049;GO:005172	BP:cell division;BP:cell cycle;BP:regulation of cell cycle;	------	------	------	------
gene-CACNA1I	CACNA1I	calcium voltage-gated channel subunit alpha1 I, transcript variant 1	GO:0019228;GO:0045956;GO:0070509;GO:0034765;GO:0086010;GO:0030431;GO:0030317;GO:0007165;GO:0001518;GO:0005891;GO:0043005;GO:0008332;GO:0005248;GO:000524	BP:neuronal action potential;BP:positive regulation of calcium ion-dependent exocytosis;BP:calcium ion import;BP:regulation of ion transmembrane transport;BP:membrane depolarization during action potential;BP:sleep;BP:flagellated sperm motility;BP:signal transduction;CC:voltage-gated sodium channel complex;CC:voltage-gated calcium channel complex;CC:neuron projection;MF:low voltage-gated calcium …	K04856	CACNA1I, CAV3.3	hsa04929;hsa04022;hsa04020;hsa04024;hsa04927;hsa04723;hsa04725;hsa04742;hsa04727;hsa04726;hsa05410;hsa04925;hsa04924;hsa05414;hsa05412;hsa04921;hsa05020;hsa05022;hsa04270;hsa05207;hsa04912;hsa04911;hsa04010;hsa04934;hsa04935;hsa04713;hsa04930;hsa05010;hsa04260;hsa04261	GnRH secretion;cGMP-PKG signaling pathway;Calcium signaling pathway;cAMP signaling pathway;Cortisol synthesis and secretion;Retrograde endocannabinoid signaling;Cholinergic synapse;Taste transduction;GABAergic synapse;Serotonergic synapse;Hypertrophic cardiomyopathy;Aldosterone synthesis and secretion;Renin secretion;Dilated cardiomyopathy;Arrhythmogenic right ventricular cardiomyopathy;Oxytocin …
gene-CACNG4	CACNG4	calcium voltage-gated channel auxiliary subunit gamma 4	GO:0019226;GO:0051899;GO:0034765;GO:2000311;GO:0098943;GO:0098962;GO:0061337;GO:0042220;GO:2000969;GO:0099590;GO:0098970;GO:0051968;GO:0032281;GO:1990454;GO:0005891;GO:0099061;GO:0030666;GO:0009986;GO:0044297;GO:0014069;GO:0036477;GO:0005887;GO:0005886;GO:0098978;GO:0098839;GO:0016247;GO:0035255;GO:0005246;GO:000524	BP:transmission of nerve impulse;BP:membrane depolarization;BP:regulation of ion transmembrane transport;BP:regulation of alpha-amino-3-hydroxy-5-methyl-4-isoxazole propionate selective glutamate receptor activity;BP:neurotransmitter receptor transport, postsynaptic endosome to lysosome;BP:regulation of postsynaptic neurotransmitter receptor activity;BP:cardiac conduction;BP:response to cocaine;B…	K04869	CACNG4	hsa05414;hsa04010;hsa05410;hsa05412;hsa04260;hsa04261;hsa04921	Dilated cardiomyopathy;MAPK signaling pathway;Hypertrophic cardiomyopathy;Arrhythmogenic right ventricular cardiomyopathy;Cardiac muscle contraction;Adrenergic signaling in cardiomyocytes;Oxytocin signaling pathway
gene-CALB2	CALB2	calbindin 2, transcript variant CALB2	GO:1900271;GO:0051480;GO:0099509;GO:0097060;GO:0032420;GO:0043195;GO:0032437;GO:0005829;GO:0030425;GO:0098688;GO:0098793;GO:0043005;GO:0005921;GO:0005634;GO:0045202;GO:0005509;GO:009953	BP:regulation of long-term synaptic potentiation;BP:regulation of cytosolic calcium ion concentration;BP:regulation of presynaptic cytosolic calcium ion concentration;CC:synaptic membrane;CC:stereocilium;CC:terminal bouton;CC:cuticular plate;CC:cytosol;CC:dendrite;CC:parallel fiber to Purkinje cell synapse;CC:presynapse;CC:neuron projection;CC:gap junction;CC:nucleus;CC:synapse;MF:calcium ion bin…	K23908;K23928;K14757	CALB2;SCGN;CALB1, CALB	hsa04961	Endocrine and other factor-regulated calcium reabsorption
gene-CALHM2	CALHM2	calcium homeostasis modulator family member 2, transcript variant X9	GO:0043065;GO:0016021;GO:0005887;GO:000526	BP:positive regulation of apoptotic process;CC:integral component of membrane;CC:integral component of plasma membrane;MF:cation channel activity;	K19739	CALHM2	hsa04742	Taste transduction
gene-CAPN8	CAPN8	calpain 8	GO:0007586;GO:0006508;GO:0005737;GO:0005794;GO:0005509;GO:000419	BP:digestion;BP:proteolysis;CC:cytoplasm;CC:Golgi apparatus;MF:calcium ion binding;MF:calcium-dependent cysteine-type endopeptidase activity;	K08577	CAPN8	hsa05131;hsa04141;hsa04218;hsa04510;hsa05022;hsa04210;hsa05010;hsa04217	Shigellosis;Protein processing in endoplasmic reticulum;Cellular senescence;Focal adhesion;Pathways of neurodegeneration - multiple diseases;Apoptosis;Alzheimer disease;Necroptosis
gene-CAPS	CAPS	calcyphosine, transcript variant 1	GO:0035556;GO:0005737;GO:0031982;GO:000550	BP:intracellular signal transduction;CC:cytoplasm;CC:vesicle;MF:calcium ion binding;	K23909	CAPS	------	------
gene-CAPS-2	CAPS	calcyphosine, transcript variant 1	GO:0035556;GO:0005737;GO:0031982;GO:000550	BP:intracellular signal transduction;CC:cytoplasm;CC:vesicle;MF:calcium ion binding;	K23909	CAPS	------	------
gene-CASKIN1	CASKIN1	CASK interacting protein 1	GO:0007165;GO:0005737;GO:0016020;GO:004280	BP:signal transduction;CC:cytoplasm;CC:membrane;MF:identical protein binding;	K21413;K05106;K05103;K21952	ANKS1;EPHA5, EHK1, TYRO4;EPHA2, ECK;CASKIN, ANKS5	hsa04360;hsa04015;hsa04014;hsa04010;hsa04151	Axon guidance;Rap1 signaling pathway;Ras signaling pathway;MAPK signaling pathway;PI3K-Akt signaling pathway
gene-CASKIN2	CASKIN2	CASK interacting protein 2, transcript variant 1	GO:0005737;GO:001602	CC:cytoplasm;CC:membrane;	K05112;K05103;K21952	EPHB3, HEK2, ETK2;EPHA2, ECK;CASKIN, ANKS5	hsa04360;hsa04015;hsa04014;hsa04010;hsa04151	Axon guidance;Rap1 signaling pathway;Ras signaling pathway;MAPK signaling pathway;PI3K-Akt signaling pathway
gene-CASP10	CASP10	caspase 10, transcript variant 1	GO:0006919;GO:0097190;GO:0007166;GO:0042981;GO:0006915;GO:0043123;GO:0005737;GO:0005829;GO:0031265;GO:0097342;GO:0097200;GO:0031625;GO:0097199;GO:0035877;GO:0004197;GO:009715	BP:activation of cysteine-type endopeptidase activity involved in apoptotic process;BP:apoptotic signaling pathway;BP:cell surface receptor signaling pathway;BP:regulation of apoptotic process;BP:apoptotic process;BP:positive regulation of I-kappaB kinase/NF-kappaB signaling;CC:cytoplasm;CC:cytosol;CC:CD95 death-inducing signaling complex;CC:ripoptosome;MF:cysteine-type endopeptidase activity inv…	K04400	CASP10	hsa05133;hsa05132;hsa05130;hsa05222;hsa05134;hsa04650;hsa05210;hsa04010;hsa04657;hsa04726;hsa05416;hsa05417;hsa01524;hsa05142;hsa05168;hsa05169;hsa05022;hsa05164;hsa04210;hsa05167;hsa05160;hsa05161;hsa04217;hsa05163;hsa05120;hsa05206;hsa05205;hsa04625;hsa05145;hsa04620;hsa05200;hsa04622;hsa04621;hsa05203;hsa05165;hsa04668;hsa04115;hsa04932;hsa04933;hsa05146;hsa04215;hsa05020;hsa05162;hsa05152;hsa…	Pertussis;Salmonella infection;Pathogenic Escherichia coli infection;Small cell lung cancer;Legionellosis;Natural killer cell mediated cytotoxicity;Colorectal cancer;MAPK signaling pathway;IL-17 signaling pathway;Serotonergic synapse;Viral myocarditis;Lipid and atherosclerosis;Platinum drug resistance;Chagas disease;Herpes simplex virus 1 infection;Epstein-Barr virus infection;Pathways of neurode…
gene-CASTOR1	CASTOR1	cytosolic arginine sensor for mTORC1 subunit 1	GO:1903432;GO:1904262;GO:0034198;GO:1902531;GO:1903577;GO:0061700;GO:0005829;GO:0034618;GO:004280	BP:regulation of TORC1 signaling;BP:negative regulation of TORC1 signaling;BP:cellular response to amino acid starvation;BP:regulation of intracellular signal transduction;BP:cellular response to L-arginine;CC:GATOR2 complex;CC:cytosol;MF:arginine binding;MF:identical protein binding;	K23080;K23081	CASTOR1;CASTOR2	hsa04150	mTOR signaling pathway
gene-CASTOR3	CASTOR3	CASTOR family member 3, transcript variant 2	GO:1902531;GO:1904262;GO:1903577;GO:000582	BP:regulation of intracellular signal transduction;BP:negative regulation of TORC1 signaling;BP:cellular response to L-arginine;CC:cytosol;	K23080;K23081;K13055	CASTOR1;CASTOR2;STAG3	hsa04114;hsa04150	Oocyte meiosis;mTOR signaling pathway
gene-CAVIN3	CAVIN3	caveolae associated protein 3	GO:0032922;GO:1901003;GO:0030866;GO:0051898;GO:0070374;GO:0005737;GO:0032991;GO:0005829;GO:0005901;GO:000508	BP:circadian regulation of gene expression;BP:negative regulation of fermentation;BP:cortical actin cytoskeleton organization;BP:negative regulation of protein kinase B signaling;BP:positive regulation of ERK1 and ERK2 cascade;CC:cytoplasm;CC:macromolecular complex;CC:cytosol;CC:caveola;MF:protein kinase C binding;	K19387	PTRF	------	------
gene-CBR3	CBR3	carbonyl reductase 3	GO:0006805;GO:0042376;GO:0050890;GO:0005615;GO:0005829;GO:0005654;GO:0000253;GO:0004090;GO:0070402;GO:001649	BP:xenobiotic metabolic process;BP:phylloquinone catabolic process;BP:cognition;CC:extracellular space;CC:cytosol;CC:nucleoplasm;MF:3-keto sterol reductase activity;MF:carbonyl reductas;MF:NADPH binding;MF:oxidoreductase activity;	K00084	CBR3	hsa00980;hsa05208;hsa00830;hsa00590;hsa00790;hsa01240;hsa05204	Metabolism of xenobiotics by cytochrome P450;Chemical carcinogenesis - reactive oxygen species;Retinol metabolism;Arachidonic acid metabolism;Folate biosynthesis;Biosynthesis of cofactors;Chemical carcinogenesis - DNA adducts
gene-CBX2	CBX2	chromobox 2, transcript variant X1	GO:0000122;GO:0006325;GO:0030154;GO:0045137;GO:0005654;GO:0031519;GO:0035102;GO:0005634;GO:0000792;GO:0000791;GO:0035064;GO:0003677;GO:000368	BP:negative regulation of transcription from RNA polymerase II promoter;BP:chromatin organization;BP:cell differentiation;BP:development of primary sexual characteristics;CC:nucleoplasm;CC:PcG protein complex;CC:PRC1 complex;CC:nucleus;CC:heterochromatin;CC:euchromatin;MF:methylated histone binding;MF:DNA binding;MF:chromatin binding;	K11451	CBX2	------	------
gene-CBX5	CBX5	chromobox 5, transcript variant 2	GO:000563	CC:nucleus;	K11587	CBX5, HP1A	hsa05131;hsa04140;hsa04137;hsa05022;hsa05014;hsa05016;hsa05017;hsa05010	Shigellosis;Autophagy - animal;Mitophagy - animal;Pathways of neurodegeneration - multiple diseases;Amyotrophic lateral sclerosis;Huntington disease;Spinocerebellar ataxia;Alzheimer disease
gene-CBX7	CBX7	chromobox 7, transcript variant 1	GO:0000122;GO:0006325;GO:0031519;GO:0035102;GO:0005829;GO:0005654;GO:0000785;GO:000563	BP:negative regulation of transcription from RNA polymerase II promoter;BP:chromatin organization;CC:PcG protein complex;CC:PRC1 complex;CC:cytosol;CC:nucleoplasm;CC:chromatin;CC:nucleus;	K11454	CBX7	------	------
gene-CBY2	CBY2	chibby family member 2, transcript variant X1	GO:0031410;GO:004280	CC:cytoplasmic vesicle;MF:identical protein binding;	K23403	SPERT	------	------
gene-CCDC103	CCDC103	coiled-coil domain containing 103, transcript variant 3	GO:0016021;GO:001602	CC:integral component of membrane;CC:membrane;	K23731	CCDC103	------	------
gene-CCDC106	CCDC106	coiled-coil domain containing 106, transcript variant 2	GO:0005654;GO:000582	CC:nucleoplasm;CC:cytosol;	------	------	------	------
gene-CCDC125	CCDC125	coiled-coil domain containing 125, transcript variant X2	GO:0090630;GO:0035024;GO:2000145;GO:2000146;GO:0005737;GO:004280	BP:activation of GTPase activity;BP:negative regulation of Rho protein signal transduction;BP:regulation of cell motility;BP:negative regulation of cell motility;CC:cytoplasm;MF:identical protein binding;	K17985	AMBRA1	hsa04010;hsa04120;hsa04140;hsa04137;hsa04668;hsa04144;hsa05022;hsa05014;hsa05016;hsa05017;hsa05010;hsa04932	MAPK signaling pathway;Ubiquitin mediated proteolysis;Autophagy - animal;Mitophagy - animal;TNF signaling pathway;Endocytosis;Pathways of neurodegeneration - multiple diseases;Amyotrophic lateral sclerosis;Huntington disease;Spinocerebellar ataxia;Alzheimer disease;Non-alcoholic fatty liver disease
gene-CCDC125-2	CCDC125	coiled-coil domain containing 125, transcript variant 1	GO:0090630;GO:0035024;GO:2000145;GO:2000146;GO:0005737;GO:004280	BP:activation of GTPase activity;BP:negative regulation of Rho protein signal transduction;BP:regulation of cell motility;BP:negative regulation of cell motility;CC:cytoplasm;MF:identical protein binding;	K18666;K17985	ASCC1;AMBRA1	hsa04010;hsa04120;hsa04140;hsa04137;hsa04668;hsa04144;hsa05022;hsa05014;hsa05016;hsa05017;hsa05010;hsa04932	MAPK signaling pathway;Ubiquitin mediated proteolysis;Autophagy - animal;Mitophagy - animal;TNF signaling pathway;Endocytosis;Pathways of neurodegeneration - multiple diseases;Amyotrophic lateral sclerosis;Huntington disease;Spinocerebellar ataxia;Alzheimer disease;Non-alcoholic fatty liver disease
gene-CCDC134	CCDC134	coiled-coil domain containing 134, transcript variant 1	GO:1990402;GO:0001525;GO:0021591;GO:0001890;GO:003516	BP:embryonic liver development;BP:angiogenesis;BP:ventricular system development;BP:placenta development;BP:embryonic hemopoiesis;	K17985	AMBRA1	hsa04010;hsa04120;hsa04140;hsa04137;hsa04668;hsa04144;hsa05022;hsa05014;hsa05016;hsa05017;hsa05010;hsa04932	MAPK signaling pathway;Ubiquitin mediated proteolysis;Autophagy - animal;Mitophagy - animal;TNF signaling pathway;Endocytosis;Pathways of neurodegeneration - multiple diseases;Amyotrophic lateral sclerosis;Huntington disease;Spinocerebellar ataxia;Alzheimer disease;Non-alcoholic fatty liver disease
gene-CCDC146	CCDC146	coiled-coil domain containing 146, transcript variant X1	GO:0005737;GO:0005856;GO:000581	CC:cytoplasm;CC:cytoskeleton;CC:centriole;	------	------	------	------
gene-CCDC149	CCDC149	coiled-coil domain containing 149, transcript variant X1	------	------	K17985	AMBRA1	hsa04140;hsa04137;hsa05168;hsa05022;hsa05014;hsa05016;hsa05017;hsa05010	Autophagy - animal;Mitophagy - animal;Herpes simplex virus 1 infection;Pathways of neurodegeneration - multiple diseases;Amyotrophic lateral sclerosis;Huntington disease;Spinocerebellar ataxia;Alzheimer disease
gene-CCDC160	CCDC160	coiled-coil domain containing 160, transcript variant 3	------	------	------	------	------	------
gene-CCDC187	CCDC187	coiled-coil domain containing 187, transcript variant X1	GO:0034453;GO:0005813;GO:000801	BP:microtubule anchoring;CC:centrosome;MF:microtubule binding;	K16768	CEP350	------	------
gene-CCHCR1	CCHCR1	coiled-coil alpha-helical rod protein 1, transcript variant 4	GO:0006611;GO:0030154;GO:0007275;GO:0005737;GO:0005829;GO:0005814;GO:0005634;GO:004280	BP:protein export from nucleus;BP:cell differentiation;BP:multicellular organism development;CC:cytoplasm;CC:cytosol;CC:centriole;CC:nucleus;MF:identical protein binding;	K16760	CCHCR1	------	------
gene-CCHCR1-4	CCHCR1	coiled-coil alpha-helical rod protein 1, transcript variant 4	GO:0006611;GO:0030154;GO:0007275;GO:0005737;GO:0005829;GO:0005814;GO:0005634;GO:004280	BP:protein export from nucleus;BP:cell differentiation;BP:multicellular organism development;CC:cytoplasm;CC:cytosol;CC:centriole;CC:nucleus;MF:identical protein binding;	K16760	CCHCR1	------	------
gene-CCNA2	CCNA2	cyclin A2	GO:0000086;GO:0048146;GO:0044772;GO:0051301;GO:0044320;GO:0071373;GO:0090102;GO:0036120;GO:0071314;GO:0016572;GO:0016579;GO:0033762;GO:0031100;GO:0071392;GO:1990314;GO:0071456;GO:0045893;GO:0044843;GO:0007265;GO:0071732;GO:0006275;GO:0016032;GO:0000079;GO:0005829;GO:0000307;GO:0005737;GO:0001940;GO:0005634;GO:0005654;GO:0097124;GO:0001939;GO:0016538;GO:0019901;GO:001990	BP:G2/M transition of mitotic cell cycle;BP:positive regulation of fibroblast proliferation;BP:mitotic cell cycle phase transition;BP:cell division;BP:cellular response to leptin stimulus;BP:cellular response to luteinizing hormone stimulus;BP:cochlea development;BP:cellular response to platelet-derived growth factor stimulus;BP:cellular response to cocaine;BP:histone phosphorylation;BP:protein d…	K06627	CCNA	hsa04114;hsa04914;hsa04068;hsa04110;hsa05200;hsa05203;hsa05202;hsa04218;hsa05169;hsa05221;hsa05165;hsa05166;hsa04115;hsa04152;hsa05161;hsa05170	Oocyte meiosis;Progesterone-mediated oocyte maturation;FoxO signaling pathway;Cell cycle;Pathways in cancer;Viral carcinogenesis;Transcriptional misregulation in cancer;Cellular senescence;Epstein-Barr virus infection;Acute myeloid leukemia;Human papillomavirus infection;Human T-cell leukemia virus 1 infection;p53 signaling pathway;AMPK signaling pathway;Hepatitis B;Human immunodeficiency virus 1…
gene-CD177	CD177	CD177 molecule, transcript variant X1	GO:1990266;GO:0050900;GO:0034394;GO:0007596;GO:0032930;GO:0045087;GO:2001044;GO:0007159;GO:0072672;GO:0045217;GO:0007155;GO:0030100;GO:0098742;GO:0043315;GO:0043312;GO:0046658;GO:0035579;GO:0044853;GO:0030667;GO:0070062;GO:0030027;GO:0070821;GO:0005886;GO:0048306;GO:0002020;GO:000517	BP:neutrophil migration;BP:leukocyte migration;BP:protein localization to cell surface;BP:blood coagulation;BP:positive regulation of superoxide anion generation;BP:innate immune response;BP:regulation of integrin-mediated signaling pathway;BP:leukocyte cell-cell adhesion;BP:neutrophil extravasation;BP:cell-cell junction maintenance;BP:cell adhesion;BP:regulation of endocytosis;BP:cell-cell adhes…	K06552	CD177, PRV1	------	------
gene-CDC25C	CDC25C	cell division cycle 25C, transcript variant 4	GO:0110032;GO:0000086;GO:0051301;GO:0000079;GO:0008283;GO:0007049;GO:0007088;GO:1902751;GO:0010971;GO:0006977;GO:0007283;GO:0016032;GO:0005737;GO:0005634;GO:0005654;GO:0005758;GO:0048471;GO:0016607;GO:0005829;GO:0050699;GO:0019901;GO:000472	BP:positive regulation of G2/MI transition of meiotic cell cycle;BP:G2/M transition of mitotic cell cycle;BP:cell division;BP:regulation of cyclin-dependent protein serine/threonine kinase activity;BP:cell proliferation;BP:cell cycle;BP:regulation of mitotic nuclear division;BP:positive regulation of cell cycle G2/M phase transition;BP:positive regulation of G2/M transition of mitotic cell cycle;…	K05867	CDC25C	hsa04110;hsa05206;hsa04114;hsa04218;hsa04914;hsa04010;hsa05207;hsa05170	Cell cycle;MicroRNAs in cancer;Oocyte meiosis;Cellular senescence;Progesterone-mediated oocyte maturation;MAPK signaling pathway;Chemical carcinogenesis - receptor activation;Human immunodeficiency virus 1 infection
gene-CDC27P10	CDC27P10	cell division cycle 27 pseudogene 10	------	------	K03350	APC3, CDC27	hsa05412;hsa04110;hsa05022;hsa04114;hsa04140;hsa04137;hsa05168;hsa04914;hsa04120;hsa05014;hsa05166;hsa05017;hsa05010;hsa05016	Arrhythmogenic right ventricular cardiomyopathy;Cell cycle;Pathways of neurodegeneration - multiple diseases;Oocyte meiosis;Autophagy - animal;Mitophagy - animal;Herpes simplex virus 1 infection;Progesterone-mediated oocyte maturation;Ubiquitin mediated proteolysis;Amyotrophic lateral sclerosis;Human T-cell leukemia virus 1 infection;Spinocerebellar ataxia;Alzheimer disease;Huntington disease
gene-CDC27P10-2	CDC27P10	cell division cycle 27 pseudogene 10	------	------	K03350	APC3, CDC27	hsa05412;hsa04110;hsa05022;hsa04114;hsa04140;hsa04137;hsa05168;hsa04914;hsa04120;hsa05014;hsa05166;hsa05017;hsa05010;hsa05016	Arrhythmogenic right ventricular cardiomyopathy;Cell cycle;Pathways of neurodegeneration - multiple diseases;Oocyte meiosis;Autophagy - animal;Mitophagy - animal;Herpes simplex virus 1 infection;Progesterone-mediated oocyte maturation;Ubiquitin mediated proteolysis;Amyotrophic lateral sclerosis;Human T-cell leukemia virus 1 infection;Spinocerebellar ataxia;Alzheimer disease;Huntington disease
gene-CDCA7	CDCA7	cell division cycle associated 7, transcript variant 1	GO:0042127;GO:0006915;GO:0006355;GO:0051301;GO:0005737;GO:0005829;GO:0005654;GO:000563	BP:regulation of cell proliferation;BP:apoptotic process;BP:regulation of transcription, DNA-templated;BP:cell division;CC:cytoplasm;CC:cytosol;CC:nucleoplasm;CC:nucleus;	K23408	CDCA7, JPO1	------	------
gene-CDCA8	CDCA8	cell division cycle associated 8, transcript variant 1	GO:0051276;GO:0000070;GO:0007052;GO:0007080;GO:0007049;GO:0051301;GO:0005737;GO:0005819;GO:0032991;GO:0005730;GO:0051233;GO:0005829;GO:0030496;GO:0005634;GO:0005654;GO:0045171;GO:0010369;GO:0032133;GO:000077	BP:chromosome organization;BP:mitotic sister chromatid segregation;BP:mitotic spindle organization;BP:mitotic metaphase plate congression;BP:cell cycle;BP:cell division;CC:cytoplasm;CC:spindle;CC:macromolecular complex;CC:nucleolus;CC:spindle midzone;CC:cytosol;CC:midbody;CC:nucleus;CC:nucleoplasm;CC:intercellular bridge;CC:chromocenter;CC:chromosome passenger complex;CC:chromosome, centromeric r…	K11514	CDCA8	------	------
gene-CDKN1B	CDKN1B	cyclin dependent kinase inhibitor 1B	GO:0033673;GO:0008284;GO:0019221;GO:0030308;GO:0008285;GO:0000082;GO:0048102;GO:0010942;GO:0060770;GO:0031116;GO:0007219;GO:0045786;GO:1905179;GO:1904030;GO:0043066;GO:1904706;GO:0042127;GO:0045930;GO:0071236;GO:0007507;GO:0006813;GO:0051271;GO:0007050;GO:0006977;GO:0045892;GO:0007605;GO:0071850;GO:0001890;GO:0045787;GO:0048839;GO:0042326;GO:0071285;GO:0071407;GO:0000079;GO:1902806;GO:0045732;GO:…	BP:negative regulation of kinase activity;BP:positive regulation of cell proliferation;BP:cytokine-mediated signaling pathway;BP:negative regulation of cell growth;BP:negative regulation of cell proliferation;BP:G1/S transition of mitotic cell cycle;BP:autophagic cell death;BP:positive regulation of cell death;BP:negative regulation of epithelial cell proliferation involved in prostate gland deve…	K06624	CDKN1B, P27, KIP1	hsa05218;hsa05219;hsa05212;hsa05213;hsa05210;hsa05211;hsa05216;hsa05217;hsa05214;hsa05215;hsa04068;hsa04928;hsa04066;hsa04921;hsa01522;hsa01524;hsa04218;hsa05169;hsa05165;hsa05166;hsa04933;hsa05160;hsa05161;hsa05162;hsa05163;hsa04115;hsa05205;hsa04110;hsa05206;hsa05200;hsa05203;hsa05202;hsa05226;hsa05225;hsa05224;hsa05223;hsa04012;hsa05220;hsa04934;hsa04630;hsa04151;hsa05167;hsa05222	Melanoma;Bladder cancer;Pancreatic cancer;Endometrial cancer;Colorectal cancer;Renal cell carcinoma;Thyroid cancer;Basal cell carcinoma;Glioma;Prostate cancer;FoxO signaling pathway;Parathyroid hormone synthesis, secretion and action;HIF-1 signaling pathway;Oxytocin signaling pathway;Endocrine resistance;Platinum drug resistance;Cellular senescence;Epstein-Barr virus infection;Human papillomaviru…
gene-CDKN2C	CDKN2C	cyclin dependent kinase inhibitor 2C, transcript variant 1	GO:0008285;GO:0042326;GO:2000134;GO:0030308;GO:0000082;GO:0000079;GO:0048709;GO:0007050;GO:0005737;GO:0005829;GO:0005634;GO:0019901;GO:0016301;GO:000486	BP:negative regulation of cell proliferation;BP:negative regulation of phosphorylation;BP:negative regulation of G1/S transition of mitotic cell cycle;BP:negative regulation of cell growth;BP:G1/S transition of mitotic cell cycle;BP:regulation of cyclin-dependent protein serine/threonine kinase activity;BP:oligodendrocyte differentiation;BP:cell cycle arrest;CC:cytoplasm;CC:cytosol;CC:nucleus;MF:…	K06622	CDKN2C, P18, INK4C	hsa05218;hsa05219;hsa05212;hsa05214;hsa04068;hsa01522;hsa01524;hsa04218;hsa05166;hsa05163;hsa04350;hsa04110;hsa05206;hsa05200;hsa05203;hsa05202;hsa05226;hsa05225;hsa05223;hsa05222;hsa05220;hsa04934;hsa04115	Melanoma;Bladder cancer;Pancreatic cancer;Glioma;FoxO signaling pathway;Endocrine resistance;Platinum drug resistance;Cellular senescence;Human T-cell leukemia virus 1 infection;Human cytomegalovirus infection;TGF-beta signaling pathway;Cell cycle;MicroRNAs in cancer;Pathways in cancer;Viral carcinogenesis;Transcriptional misregulation in cancer;Gastric cancer;Hepatocellular carcinoma;Non-small c…
gene-CEBPA	CEBPA	CCAAT enhancer binding protein alpha, transcript variant 1	GO:0030324;GO:0019221;GO:0030225;GO:0030154;GO:0048469;GO:0042593;GO:2000144;GO:0001889;GO:0032436;GO:0045444;GO:0006091;GO:0007005;GO:0000050;GO:0007219;GO:0000122;GO:0071356;GO:0045600;GO:0030851;GO:0045944;GO:0070102;GO:0045669;GO:0008285;GO:0031100;GO:0045945;GO:0050872;GO:0050873;GO:0055088;GO:0050729;GO:0045892;GO:0006357;GO:0006360;GO:0001892;GO:0008203;GO:0048839;GO:0071285;GO:0006953;GO:…	BP:lung development;BP:cytokine-mediated signaling pathway;BP:macrophage differentiation;BP:cell differentiation;BP:cell maturation;BP:glucose homeostasis;BP:positive regulation of DNA-templated transcription, initiation;BP:liver development;BP:positive regulation of proteasomal ubiquitin-dependent protein catabolic process;BP:fat cell differentiation;BP:generation of precursor metabolites and en…	K09055	CEBPA	hsa05200;hsa04657;hsa05202;hsa05221;hsa05152;hsa04668;hsa04932	Pathways in cancer;IL-17 signaling pathway;Transcriptional misregulation in cancer;Acute myeloid leukemia;Tuberculosis;TNF signaling pathway;Non-alcoholic fatty liver disease
gene-CEBPA-DT	CEBPA-DT	CEBPA divergent transcript	------	------	------	------	------	------
gene-CEBPB-AS1	CEBPB-AS1	CEBPB antisense RNA 1	GO:0042130;GO:2001198;GO:0033598;GO:0043524;GO:0042742;GO:0034198;GO:0032496;GO:0050729;GO:0001541;GO:0045600;GO:0045669;GO:0032675;GO:0072574;GO:1990440;GO:0070169;GO:0071230;GO:0030182;GO:0050873;GO:0045595;GO:0045892;GO:0001892;GO:0060644;GO:0120162;GO:0006953;GO:2000120;GO:0070059;GO:0006357;GO:0045670;GO:0097421;GO:0032753;GO:0036488;GO:0090575;GO:0005737;GO:0005634;GO:0005654;GO:0016363;GO:…	BP:negative regulation of T cell proliferation;BP:regulation of dendritic cell differentiation;BP:mammary gland epithelial cell proliferation;BP:negative regulation of neuron apoptotic process;BP:defense response to bacterium;BP:cellular response to amino acid starvation;BP:response to lipopolysaccharide;BP:positive regulation of inflammatory response;BP:ovarian follicle development;BP:positive r…	K10051;K10048;K09055	CEBPE;CEBPB;CEBPA	hsa05022;hsa05200;hsa04657;hsa05202;hsa04140;hsa04137;hsa05014;hsa05221;hsa05152;hsa04668;hsa05016;hsa05017;hsa05010;hsa04932	Pathways of neurodegeneration - multiple diseases;Pathways in cancer;IL-17 signaling pathway;Transcriptional misregulation in cancer;Autophagy - animal;Mitophagy - animal;Amyotrophic lateral sclerosis;Acute myeloid leukemia;Tuberculosis;TNF signaling pathway;Huntington disease;Spinocerebellar ataxia;Alzheimer disease;Non-alcoholic fatty liver disease
gene-CEL	CEL	carboxyl ester lipase	GO:0030157;GO:0050804;GO:0009062;GO:0044241;GO:0048488;GO:0018350;GO:0097105;GO:0097104;GO:0006707;GO:0006629;GO:0030299;GO:0007158;GO:0007268;GO:0044258;GO:0042363;GO:0030154;GO:0046514;GO:0005887;GO:0005794;GO:0045202;GO:0005783;GO:0005737;GO:0070062;GO:0009986;GO:0005615;GO:0005576;GO:0098793;GO:0038023;GO:0008126;GO:0004771;GO:0016787;GO:0042043;GO:0016788;GO:0008201;GO:0004806;GO:0003824;GO:…	BP:pancreatic juice secretion;BP:modulation of synaptic transmission;BP:fatty acid catabolic process;BP:lipid digestion;BP:synaptic vesicle endocytosis;BP:protein esterification;BP:presynaptic membrane assembly;BP:postsynaptic membrane assembly;BP:cholesterol catabolic process;BP:lipid metabolic process;BP:intestinal cholesterol absorption;BP:neuron cell-cell adhesion;BP:chemical synaptic transmi…	K12298	CEL	hsa00100;hsa00561;hsa04972;hsa04514;hsa04975	Steroid biosynthesis;Glycerolipid metabolism;Pancreatic secretion;Cell adhesion molecules;Fat digestion and absorption
gene-CELSR2	CELSR2	cadherin EGF LAG seven-pass G-type receptor 2	GO:0033326;GO:0022407;GO:0001764;GO:0007166;GO:0003341;GO:0007275;GO:0032880;GO:0021591;GO:0007186;GO:0060271;GO:0098609;GO:0060071;GO:0007156;GO:0021999;GO:0016055;GO:0006355;GO:0048813;GO:0005737;GO:0016021;GO:0005886;GO:0004930;GO:000550	BP:cerebrospinal fluid secretion;BP:regulation of cell-cell adhesion;BP:neuron migration;BP:cell surface receptor signaling pathway;BP:cilium movement;BP:multicellular organism development;BP:regulation of protein localization;BP:ventricular system development;BP:G-protein coupled receptor signaling pathway;BP:cilium assembly;BP:cell-cell adhesion;BP:Wnt signaling pathway, planar cell polarity pa…	K04601	CELSR2	hsa04392	Hippo signaling pathway - multiple species
gene-CENPC	CENPC	centromere protein C, transcript variant 1	GO:0034080;GO:0051382;GO:0051455;GO:0007052;GO:0007059;GO:0051315;GO:0051301;GO:0000278;GO:0016604;GO:0005721;GO:0005829;GO:0005654;GO:0030496;GO:0000779;GO:0000778;GO:0000776;GO:0005634;GO:0042802;GO:0003677;GO:001923	BP:CENP-A containing nucleosome assembly;BP:kinetochore assembly;BP:attachment of spindle microtubules to kinetochore involved in homologous chromosome segregation;BP:mitotic spindle organization;BP:chromosome segregation;BP:attachment of mitotic spindle microtubules to kinetochore;BP:cell division;BP:mitotic cell cycle;CC:nuclear body;CC:pericentric heterochromatin;CC:cytosol;CC:nucleoplasm;CC:m…	K11497	CENPC	hsa05168	Herpes simplex virus 1 infection
gene-CENPE	CENPE	centromere protein E, transcript variant 1	GO:0051382;GO:0007275;GO:0051301;GO:0030071;GO:0007080;GO:0000278;GO:0019886;GO:0007052;GO:0007079;GO:0051310;GO:0007059;GO:0051315;GO:0006890;GO:0007018;GO:0099606;GO:0099607;GO:0045860;GO:0030496;GO:0000775;GO:0005874;GO:0005634;GO:0016020;GO:0005654;GO:0005694;GO:0015630;GO:1990023;GO:0000779;GO:0051233;GO:0000776;GO:0000777;GO:0005829;GO:0005828;GO:0043515;GO:0003777;GO:0008017;GO:0008574;GO:…	BP:kinetochore assembly;BP:multicellular organism development;BP:cell division;BP:regulation of mitotic metaphase/anaphase transition;BP:mitotic metaphase plate congression;BP:mitotic cell cycle;BP:antigen processing and presentation of exogenous peptide antigen via MHC class II;BP:mitotic spindle organization;BP:mitotic chromosome movement towards spindle pole;BP:metaphase plate congression;BP:c…	K11498	CENPE	hsa04340	Hedgehog signaling pathway
gene-CENPF	CENPF	centromere protein F	GO:0051382;GO:0030154;GO:0051301;GO:0007517;GO:0021591;GO:0001822;GO:0016202;GO:0000278;GO:0015031;GO:0007052;GO:0045892;GO:0051310;GO:0007059;GO:0010389;GO:0051726;GO:0042493;GO:0007094;GO:0071897;GO:0005635;GO:0030496;GO:0097539;GO:0000775;GO:0000922;GO:0005737;GO:0036064;GO:0005819;GO:0005813;GO:0005634;GO:0000940;GO:0005930;GO:0005654;GO:0048471;GO:0016363;GO:0000776;GO:0005829;GO:0045120;GO:…	BP:kinetochore assembly;BP:cell differentiation;BP:cell division;BP:muscle organ development;BP:ventricular system development;BP:kidney development;BP:regulation of striated muscle tissue development;BP:mitotic cell cycle;BP:protein transport;BP:mitotic spindle organization;BP:negative regulation of transcription, DNA-templated;BP:metaphase plate congression;BP:chromosome segregation;BP:regulati…	K11499	CENPF	------	------
gene-CENPI	CENPI	centromere protein I, transcript variant X6	GO:0034080;GO:0007548;GO:0034508;GO:0007052;GO:0016604;GO:0005634;GO:0005654;GO:0005829;GO:000077	BP:CENP-A containing nucleosome assembly;BP:sex differentiation;BP:centromere complex assembly;BP:mitotic spindle organization;CC:nuclear body;CC:nucleus;CC:nucleoplasm;CC:cytosol;CC:kinetochore;	K11501	CENPI	hsa04140;hsa04137;hsa05168;hsa05022;hsa05014;hsa05016;hsa05017;hsa05010	Autophagy - animal;Mitophagy - animal;Herpes simplex virus 1 infection;Pathways of neurodegeneration - multiple diseases;Amyotrophic lateral sclerosis;Huntington disease;Spinocerebellar ataxia;Alzheimer disease
gene-CENPM	CENPM	centromere protein M, transcript variant X1	GO:0034080;GO:0007052;GO:0005829;GO:0005654;GO:0005694;GO:0005634;GO:000077	BP:CENP-A containing nucleosome assembly;BP:mitotic spindle organization;CC:cytosol;CC:nucleoplasm;CC:chromosome;CC:nucleus;CC:condensed chromosome kinetochore;	K11505	CENPM	hsa04010;hsa04140;hsa04137;hsa05168;hsa05022;hsa05014;hsa05016;hsa05017;hsa05010	MAPK signaling pathway;Autophagy - animal;Mitophagy - animal;Herpes simplex virus 1 infection;Pathways of neurodegeneration - multiple diseases;Amyotrophic lateral sclerosis;Huntington disease;Spinocerebellar ataxia;Alzheimer disease
gene-CEP162	CEP162	centrosomal protein 162, transcript variant 1	GO:0060271;GO:0030030;GO:0097711;GO:0005737;GO:0005819;GO:0005813;GO:0005829;GO:0005814;GO:0005879;GO:0005874;GO:000563	BP:cilium assembly;BP:cell projection organization;BP:ciliary basal body docking;CC:cytoplasm;CC:spindle;CC:centrosome;CC:cytosol;CC:centriole;CC:axonemal microtubule;CC:microtubule;CC:nucleus;	K16809	CEP162	------	------
gene-CEP192	CEP192	centrosomal protein 192, transcript variant X1	GO:0010923;GO:0090222;GO:0071539;GO:0000086;GO:0009617;GO:0007099;GO:0097711;GO:0090307;GO:0010389;GO:0051298;GO:0005737;GO:0000242;GO:0005813;GO:0005829;GO:0005814;GO:0019901;GO:001990	BP:negative regulation of phosphatase activity;BP:centrosome-templated microtubule nucleation;BP:protein localization to centrosome;BP:G2/M transition of mitotic cell cycle;BP:response to bacterium;BP:centriole replication;BP:ciliary basal body docking;BP:mitotic spindle assembly;BP:regulation of G2/M transition of mitotic cell cycle;BP:centrosome duplication;CC:cytoplasm;CC:pericentriolar materi…	K16725	CEP192	------	------
gene-CEP250	CEP250	centrosomal protein 250, transcript variant 1	GO:0008104;GO:0000086;GO:0050908;GO:0097711;GO:0030997;GO:0000278;GO:0060271;GO:1905515;GO:1904781;GO:0010389;GO:0010457;GO:0033365;GO:0036064;GO:0070062;GO:0005813;GO:0005814;GO:0005815;GO:0048471;GO:0001750;GO:0032991;GO:0005829;GO:0001917;GO:0008022;GO:0019901;GO:001990	BP:protein localization;BP:G2/M transition of mitotic cell cycle;BP:detection of light stimulus involved in visual perception;BP:ciliary basal body docking;BP:regulation of centriole-centriole cohesion;BP:mitotic cell cycle;BP:cilium assembly;BP:non-motile cilium assembly;BP:positive regulation of protein localization to centrosome;BP:regulation of G2/M transition of mitotic cell cycle;BP:centrio…	K16464	CEP250, CNAP1	hsa04140;hsa04137;hsa05168;hsa05022;hsa05014;hsa05016;hsa05017;hsa05010	Autophagy - animal;Mitophagy - animal;Herpes simplex virus 1 infection;Pathways of neurodegeneration - multiple diseases;Amyotrophic lateral sclerosis;Huntington disease;Spinocerebellar ataxia;Alzheimer disease
gene-CFAP91	CFAP91	cilia and flagella associated protein 91, transcript variant 1	GO:0003341;GO:0031514;GO:0005930;GO:000573	BP:cilium movement;CC:motile cilium;CC:axoneme;CC:mitochondrion;	------	------	------	------
gene-CGN	CGN	cingulin, transcript variant X1	GO:0007179;GO:0016459;GO:0005886;GO:0005923;GO:0030054;GO:0045296;GO:000377	BP:transforming growth factor beta receptor signaling pathway;CC:myosin complex;CC:plasma membrane;CC:bicellular tight junction;CC:cell junction;MF:cadherin binding;MF:actin binding;	K06102	CGN	hsa04530;hsa04270;hsa05130;hsa04810	Tight junction;Vascular smooth muscle contraction;Pathogenic Escherichia coli infection;Regulation of actin cytoskeleton
gene-CGNL1	CGNL1	cingulin like 1, transcript variant X3	GO:0007015;GO:0051497;GO:0051058;GO:0150105;GO:0032991;GO:0016459;GO:000592	BP:actin filament organization;BP:negative regulation of stress fiber assembly;BP:negative regulation of small GTPase mediated signal transduction;BP:protein localization to cell-cell junction;CC:macromolecular complex;CC:myosin complex;CC:bicellular tight junction;	K21110	CGNL1	hsa04530;hsa04140;hsa04137;hsa05168;hsa05022;hsa05014;hsa05016;hsa05017;hsa05010	Tight junction;Autophagy - animal;Mitophagy - animal;Herpes simplex virus 1 infection;Pathways of neurodegeneration - multiple diseases;Amyotrophic lateral sclerosis;Huntington disease;Spinocerebellar ataxia;Alzheimer disease
gene-CHAF1B	CHAF1B	chromatin assembly factor 1 subunit B	GO:0006281;GO:0006334;GO:0006335;GO:0006260;GO:0031497;GO:0007049;GO:0005737;GO:0032991;GO:0005654;GO:0033186;GO:0000785;GO:0005634;GO:0042393;GO:0051082;GO:000368	BP:DNA repair;BP:nucleosome assembly;BP:DNA replication-dependent nucleosome assembly;BP:DNA replication;BP:chromatin assembly;BP:cell cycle;CC:cytoplasm;CC:macromolecular complex;CC:nucleoplasm;CC:CAF-1 complex;CC:chromatin;CC:nucleus;MF:histone binding;MF:unfolded protein binding;MF:chromatin binding;	K10751	CHAF1B	hsa04726;hsa04140;hsa04723;hsa04744;hsa04725;hsa04724;hsa04727;hsa04740;hsa04926;hsa04062;hsa05022;hsa05167;hsa05163;hsa04371;hsa04728;hsa05200;hsa04014;hsa04713;hsa04151;hsa05032;hsa04137;hsa05034;hsa05014;hsa05016;hsa05017;hsa05010;hsa05170	Serotonergic synapse;Autophagy - animal;Retrograde endocannabinoid signaling;Phototransduction;Cholinergic synapse;Glutamatergic synapse;GABAergic synapse;Olfactory transduction;Relaxin signaling pathway;Chemokine signaling pathway;Pathways of neurodegeneration - multiple diseases;Kaposi sarcoma-associated herpesvirus infection;Human cytomegalovirus infection;Apelin signaling pathway;Dopaminergic…
gene-CHDH	CHDH	choline dehydrogenase	GO:0042426;GO:0019285;GO:0005743;GO:0050660;GO:0016614;GO:0008812;GO:001649	BP:choline catabolic process;BP:glycine betaine biosynthetic process from choline;CC:mitochondrial inner membrane;MF:flavin adenine dinucleotide binding;MF:oxidoreductase activity, acting on CH-OH group of donors;MF:choline dehydrogenase activity;MF:oxidoreductase activity;	K00108	betA, CHDH	hsa05014;hsa04140;hsa04137;hsa05168;hsa05022;hsa00260;hsa05016;hsa05017;hsa05010	Amyotrophic lateral sclerosis;Autophagy - animal;Mitophagy - animal;Herpes simplex virus 1 infection;Pathways of neurodegeneration - multiple diseases;Glycine, serine and threonine metabolism;Huntington disease;Spinocerebellar ataxia;Alzheimer disease
gene-CHN2	CHN2	chimerin 2, transcript variant X5	GO:0051056;GO:0043547;GO:0035556;GO:0043087;GO:0005829;GO:0016020;GO:0045202;GO:0005096;GO:004687	BP:regulation of small GTPase mediated signal transduction;BP:positive regulation of GTPase activity;BP:intracellular signal transduction;BP:regulation of GTPase activity;CC:cytosol;CC:membrane;CC:synapse;MF:GTPase activator activity;MF:metal ion binding;	K20630	CHN1_2, ARHGAP2_3	------	------
gene-CHRM3	CHRM3	cholinergic receptor muscarinic 3, transcript variant 7	GO:0032412;GO:0007165;GO:1904695;GO:0003056;GO:0045987;GO:0007213;GO:0007268;GO:0071880;GO:0007186;GO:0007187;GO:0046541;GO:0019722;GO:0006464;GO:0003063;GO:0007399;GO:0095500;GO:0007197;GO:0030425;GO:0005789;GO:0099061;GO:0043679;GO:0009925;GO:0016323;GO:0045211;GO:0099056;GO:0005887;GO:0005886;GO:0098978;GO:0045202;GO:0038023;GO:0004435;GO:0016907;GO:0004993;GO:0030594;GO:0042166;GO:000493	BP:regulation of ion transmembrane transporter activity;BP:signal transduction;BP:positive regulation of vascular smooth muscle contraction;BP:regulation of vascular smooth muscle contraction;BP:positive regulation of smooth muscle contraction;BP:G-protein coupled acetylcholine receptor signaling pathway;BP:chemical synaptic transmission;BP:adenylate cyclase-activating adrenergic receptor signali…	K04131	CHRM3	hsa04970;hsa04971;hsa04972;hsa04080;hsa04020;hsa04024;hsa04911;hsa04725;hsa04742;hsa05022;hsa04151;hsa05010;hsa04810	Salivary secretion;Gastric acid secretion;Pancreatic secretion;Neuroactive ligand-receptor interaction;Calcium signaling pathway;cAMP signaling pathway;Insulin secretion;Cholinergic synapse;Taste transduction;Pathways of neurodegeneration - multiple diseases;PI3K-Akt signaling pathway;Alzheimer disease;Regulation of actin cytoskeleton
gene-CHST4	CHST4	carbohydrate sulfotransferase 4, transcript variant 1	GO:0016266;GO:0005975;GO:0006044;GO:0006477;GO:0007267;GO:0006790;GO:0006954;GO:0006955;GO:0007155;GO:0016021;GO:0005802;GO:0000139;GO:0031228;GO:0008146;GO:000151	BP:O-glycan processing;BP:carbohydrate metabolic process;BP:N-acetylglucosamine metabolic process;BP:protein sulfation;BP:cell-cell signaling;BP:sulfur compound metabolic process;BP:inflammatory response;BP:immune response;BP:cell adhesion;CC:integral component of membrane;CC:trans-Golgi network;CC:Golgi membrane;CC:intrinsic component of Golgi membrane;MF:sulfotransferase activity;MF:N-acetylglu…	K04746	CHST4	hsa00532;hsa00533	Glycosaminoglycan biosynthesis - chondroitin sulfate / dermatan sulfate;Glycosaminoglycan biosynthesis - keratan sulfate
gene-CHST6	CHST6	carbohydrate sulfotransferase 6, transcript variant 1	GO:0005975;GO:0006044;GO:0018146;GO:0006790;GO:0005794;GO:0016021;GO:0005802;GO:0000139;GO:0008146;GO:000151	BP:carbohydrate metabolic process;BP:N-acetylglucosamine metabolic process;BP:keratan sulfate biosynthetic process;BP:sulfur compound metabolic process;CC:Golgi apparatus;CC:integral component of membrane;CC:trans-Golgi network;CC:Golgi membrane;MF:sulfotransferase activity;MF:N-acetylglucosamine 6-O-sulfotransferase activity;	K09671	CHST6	hsa00532;hsa00533	Glycosaminoglycan biosynthesis - chondroitin sulfate / dermatan sulfate;Glycosaminoglycan biosynthesis - keratan sulfate
gene-CHTF8	CHTF8	chromosome transmission fidelity factor 8, transcript variant 4	GO:1900264;GO:0032508;GO:0032201;GO:0007064;GO:0005654;GO:0031390;GO:0003689;GO:0003677;GO:001711	BP:positive regulation of DNA-directed DNA polymerase activity;BP:DNA duplex unwinding;BP:telomere maintenance via semi-conservative replication;BP:mitotic sister chromatid cohesion;CC:nucleoplasm;CC:Ctf18 RFC-like complex;MF:DNA clamp loader activity;MF:DNA binding;MF:single-stranded DNA-dependent ATP-dependent DNA helicase activity;	K11270	CTF8	------	------
gene-CILK1	CILK1	ciliogenesis associated kinase 1, transcript variant X4	GO:0042073;GO:0007165;GO:0035556;GO:0007275;GO:0106311;GO:0106310;GO:0035721;GO:0035720;GO:0006468;GO:0060271;GO:0005929;GO:0005737;GO:0036064;GO:0005634;GO:0001650;GO:0005829;GO:0097542;GO:0097546;GO:0000287;GO:0004674;GO:0005524;GO:000467	BP:intraciliary transport;BP:signal transduction;BP:intracellular signal transduction;BP:multicellular organism development;BP:old GO;BP:old GO;BP:intraciliary retrograde transport;BP:intraciliary anterograde transport;BP:protein phosphorylation;BP:cilium assembly;CC:cilium;CC:cytoplasm;CC:ciliary basal body;CC:nucleus;CC:fibrillar center;CC:cytosol;CC:ciliary tip;CC:ciliary base;MF:magnesium ion…	K08828	ICK	hsa04540;hsa04110;hsa05203;hsa04115;hsa04218;hsa04114;hsa04914;hsa05170	Gap junction;Cell cycle;Viral carcinogenesis;p53 signaling pathway;Cellular senescence;Oocyte meiosis;Progesterone-mediated oocyte maturation;Human immunodeficiency virus 1 infection
gene-CIT	CIT	citron rho-interacting serine/threonine kinase, transcript variant X1	------	------	K16308	CIT	------	------
gene-CLDN11	CLDN11	claudin 11, transcript variant 1	GO:0016338;GO:0070830;GO:0007283;GO:0008366;GO:0120192;GO:0007155;GO:0005883;GO:0016021;GO:0005811;GO:0030054;GO:0045178;GO:0005886;GO:0070160;GO:0030424;GO:0005923;GO:0005198;GO:004280	BP:calcium-independent cell-cell adhesion via plasma membrane cell-adhesion molecules;BP:bicellular tight junction assembly;BP:spermatogenesis;BP:axon ensheathment;BP:tight junction assembly;BP:cell adhesion;CC:neurofilament;CC:integral component of membrane;CC:lipid particle;CC:cell junction;CC:basal part of cell;CC:plasma membrane;CC:occluding junction;CC:axon;CC:bicellular tight junction;MF:st…	K06087	CLDN	hsa04530;hsa04514;hsa04670;hsa05160;hsa05130	Tight junction;Cell adhesion molecules;Leukocyte transendothelial migration;Hepatitis C;Pathogenic Escherichia coli infection
gene-CLDN3	CLDN3	claudin 3	GO:0022604;GO:0035633;GO:0003382;GO:0030336;GO:1901890;GO:0034331;GO:0016338;GO:0010629;GO:0010628;GO:0090559;GO:0061045;GO:0090303;GO:0001666;GO:0031532;GO:1905050;GO:1903348;GO:0008285;GO:0030335;GO:0045471;GO:0014045;GO:0007155;GO:0150111;GO:0070830;GO:0001934;GO:0005923;GO:0005737;GO:0016021;GO:0016328;GO:0070160;GO:0016327;GO:0005887;GO:0005886;GO:0032991;GO:0005911;GO:0043296;GO:0005198;GO:…	BP:regulation of cell morphogenesis;BP:maintenance of permeability of blood-brain barrier;BP:epithelial cell morphogenesis;BP:negative regulation of cell migration;BP:positive regulation of cell junction assembly;BP:cell junction maintenance;BP:calcium-independent cell-cell adhesion via plasma membrane cell-adhesion molecules;BP:negative regulation of gene expression;BP:positive regulation of gen…	K06087	CLDN	hsa04530;hsa04514;hsa04670;hsa05160;hsa05130	Tight junction;Cell adhesion molecules;Leukocyte transendothelial migration;Hepatitis C;Pathogenic Escherichia coli infection
gene-CLDN4	CLDN4	claudin 4	GO:0022604;GO:1905050;GO:0016338;GO:0006821;GO:0061436;GO:0090303;GO:0007623;GO:0030335;GO:0007155;GO:0032570;GO:0007565;GO:0070830;GO:0070293;GO:0005887;GO:0034707;GO:0005923;GO:0016021;GO:0009925;GO:0016328;GO:0016324;GO:0070160;GO:0016327;GO:0005911;GO:0005886;GO:0005198;GO:0005254;GO:0042802;GO:000488	BP:regulation of cell morphogenesis;BP:positive regulation of metallopeptidase activity;BP:calcium-independent cell-cell adhesion via plasma membrane cell-adhesion molecules;BP:chloride transport;BP:establishment of skin barrier;BP:positive regulation of wound healing;BP:circadian rhythm;BP:positive regulation of cell migration;BP:cell adhesion;BP:response to progesterone;BP:female pregnancy;BP:b…	K06087	CLDN	hsa04530;hsa04514;hsa04670;hsa05160;hsa05130	Tight junction;Cell adhesion molecules;Leukocyte transendothelial migration;Hepatitis C;Pathogenic Escherichia coli infection
gene-CLDN9	CLDN9	claudin 9	GO:0016338;GO:0070830;GO:0120193;GO:0007155;GO:0043231;GO:0016021;GO:0030054;GO:0005886;GO:0005923;GO:0001618;GO:0005198;GO:004280	BP:calcium-independent cell-cell adhesion via plasma membrane cell-adhesion molecules;BP:bicellular tight junction assembly;BP:tight junction organization;BP:cell adhesion;CC:intracellular membrane-bounded organelle;CC:integral component of membrane;CC:cell junction;CC:plasma membrane;CC:bicellular tight junction;MF:virus receptor activity;MF:structural molecule activity;MF:identical protein bind…	K06087	CLDN	hsa04530;hsa04514;hsa04670;hsa05160;hsa05130	Tight junction;Cell adhesion molecules;Leukocyte transendothelial migration;Hepatitis C;Pathogenic Escherichia coli infection
gene-CLEC2D	CLEC2D	C-type lectin domain family 2 member D, transcript variant 2	GO:0045087;GO:0050776;GO:0007166;GO:0009897;GO:0005783;GO:0009986;GO:0016020;GO:0005886;GO:0005887;GO:0016021;GO:0046703;GO:0030246;GO:0004888;GO:000553	BP:innate immune response;BP:regulation of immune response;BP:cell surface receptor signaling pathway;CC:external side of plasma membrane;CC:endoplasmic reticulum;CC:cell surface;CC:membrane;CC:plasma membrane;CC:integral component of plasma membrane;CC:integral component of membrane;MF:natural killer cell lectin-like receptor binding;MF:carbohydrate binding;MF:transmembrane signaling receptor ac…	K10072	CLEC2D	hsa05167	Kaposi sarcoma-associated herpesvirus infection
gene-CLIC3	CLIC3	chloride intracellular channel 3	GO:0006821;GO:0007165;GO:0006749;GO:0034765;GO:0005737;GO:0016604;GO:0070062;GO:0005634;GO:0034707;GO:0005244;GO:000525	BP:chloride transport;BP:signal transduction;BP:glutathione metabolic process;BP:regulation of ion transmembrane transport;CC:cytoplasm;CC:nuclear body;CC:extracellular exosome;CC:nucleus;CC:chloride channel complex;MF:voltage-gated ion channel activity;MF:chloride channel activity;	K05023	CLIC3	------	------
gene-CNTRL	CNTRL	centriolin, transcript variant X2	GO:0000086;GO:0003281;GO:0051493;GO:0001822;GO:0060976;GO:0035904;GO:0010389;GO:0051301;GO:0097711;GO:0090619;GO:0005829;GO:0016020;GO:0097431;GO:0120103;GO:0005813;GO:0090543;GO:0048471;GO:0005815;GO:000809	BP:G2/M transition of mitotic cell cycle;BP:ventricular septum development;BP:regulation of cytoskeleton organization;BP:kidney development;BP:coronary vasculature development;BP:aorta development;BP:regulation of G2/M transition of mitotic cell cycle;BP:cell division;BP:ciliary basal body docking;CC:meiotic spindle pole;CC:cytosol;CC:membrane;CC:mitotic spindle pole;CC:centriolar subdistal appen…	K16770	CNTRL	------	------
gene-COL18A1-2	COL18A1	collagen type XVIII alpha 1 chain, transcript variant 3	GO:0001525;GO:0001886;GO:0008285;GO:0009887;GO:0007601;GO:0007155;GO:0051599;GO:0042493;GO:0030199;GO:0030198;GO:0005788;GO:0031012;GO:0070062;GO:0005615;GO:0005576;GO:0062023;GO:0005581;GO:0005604;GO:0005201;GO:0030246;GO:0046872;GO:004280	BP:angiogenesis;BP:endothelial cell morphogenesis;BP:negative regulation of cell proliferation;BP:animal organ morphogenesis;BP:visual perception;BP:cell adhesion;BP:response to hydrostatic pressure;BP:response to drug;BP:collagen fibril organization;BP:extracellular matrix organization;CC:endoplasmic reticulum lumen;CC:extracellular matrix;CC:extracellular exosome;CC:extracellular space;CC:extra…	K06823	COL18A	hsa04974	Protein digestion and absorption
gene-COLCA1	COLCA1	colorectal cancer associated 1, transcript variant 1	GO:0016021;GO:001602	CC:integral component of membrane;CC:membrane;	K24882;K09228	NANOGNB;KRAB	hsa05168	Herpes simplex virus 1 infection
gene-COLCA2	COLCA2	colorectal cancer associated 2, transcript variant X1	GO:000573	CC:cytoplasm;	------	------	------	------
gene-COQ3	COQ3	coenzyme Q3, methyltransferase, transcript variant X1	GO:0006744;GO:0010795;GO:0006071;GO:0032259;GO:0031314;GO:0005739;GO:0005759;GO:0044595;GO:0044596;GO:0008425;GO:0004395;GO:0008171;GO:000868	BP:ubiquinone biosynthetic process;BP:regulation of ubiquinone biosynthetic process;BP:glycerol metabolic process;BP:methylation;CC:extrinsic component of mitochondrial inner membrane;CC:mitochondrion;CC:mitochondrial matrix;MF:decaprenyldihydroxybenzoate methyltransferase activity;MF:3-demethylubiquinone-10 3-O-methyltransferase activity;MF:2-polyprenyl-6-methoxy-1,4-benzoquinone methyltransfera…	K00591	COQ3	hsa00980;hsa00860;hsa00982;hsa00983;hsa04976;hsa00040;hsa00830;hsa05207;hsa01240;hsa00140;hsa05168;hsa05204;hsa00130;hsa00053	Metabolism of xenobiotics by cytochrome P450;Porphyrin and chlorophyll metabolism;Drug metabolism - cytochrome P450;Drug metabolism - other enzymes;Bile secretion;Pentose and glucuronate interconversions;Retinol metabolism;Chemical carcinogenesis - receptor activation;Biosynthesis of cofactors;Steroid hormone biosynthesis;Herpes simplex virus 1 infection;Chemical carcinogenesis - DNA adducts;Ubiq…
gene-COQ8A	COQ8A	coenzyme Q8A, transcript variant X6	GO:0006468;GO:0016310;GO:0006744;GO:0016020;GO:0016021;GO:0005739;GO:0031314;GO:0016301;GO:0043531;GO:000552	BP:protein phosphorylation;BP:phosphorylation;BP:ubiquinone biosynthetic process;CC:membrane;CC:integral component of membrane;CC:mitochondrion;CC:extrinsic component of mitochondrial inner membrane;MF:kinase activity;MF:ADP binding;MF:ATP binding;	K08869	ADCK, ABC1	------	------
gene-CPED1	CPED1	cadherin like and PC-esterase domain containing 1, transcript variant 1	GO:000578	CC:endoplasmic reticulum;	------	------	------	------
gene-CPLANE2-2	CPLANE2	ciliogenesis and planar polarity effector complex subunit 2	GO:0031338;GO:0006887;GO:0060271;GO:0030030;GO:0034613;GO:0015031;GO:0017157;GO:0036064;GO:0005737;GO:0005856;GO:0005929;GO:0003924;GO:000552	BP:regulation of vesicle fusion;BP:exocytosis;BP:cilium assembly;BP:cell projection organization;BP:cellular protein localization;BP:protein transport;BP:regulation of exocytosis;CC:ciliary basal body;CC:cytoplasm;CC:cytoskeleton;CC:cilium;MF:GTPase activity;MF:GTP binding;	K22860;K07848;K07913	RSG1, CPLANE2;REM2;RAB26	------	------
gene-CPLX1	CPLX1	complexin 1	GO:0006836;GO:0030073;GO:0031630;GO:0006887;GO:0098967;GO:0017157;GO:0099003;GO:0046928;GO:0007269;GO:0007268;GO:0016079;GO:0070554;GO:0030425;GO:0045202;GO:0031201;GO:0044305;GO:0043025;GO:0032991;GO:0098685;GO:0043204;GO:0043195;GO:0005829;GO:0098794;GO:0098793;GO:0070032;GO:0098978;GO:0005326;GO:0000149;GO:0017075;GO:001990	BP:neurotransmitter transport;BP:insulin secretion;BP:regulation of synaptic vesicle fusion to presynaptic membrane;BP:exocytosis;BP:exocytic insertion of neurotransmitter receptor to postsynaptic membrane;BP:regulation of exocytosis;BP:vesicle-mediated transport in synapse;BP:regulation of neurotransmitter secretion;BP:neurotransmitter secretion;BP:chemical synaptic transmission;BP:synaptic vesi…	K15294	CPLX1_2	hsa04721	Synaptic vesicle cycle
gene-CRACDL	CRACDL	CRACD like, transcript variant X1	------	------	------	------	------	------
gene-CRACR2B	CRACR2B	calcium release activated channel regulator 2B, transcript variant X3	------	------	K17199	RASEF, RAB45	------	------
gene-CRADD	CRADD	CASP2 and RIPK1 domain containing adaptor with death domain, transcript variant 1	GO:2001235;GO:0008625;GO:0006919;GO:0006977;GO:0097190;GO:0043065;GO:0007165;GO:0042981;GO:0071260;GO:0005737;GO:0005829;GO:0005634;GO:0030674;GO:0070513;GO:000202	BP:positive regulation of apoptotic signaling pathway;BP:extrinsic apoptotic signaling pathway via death domain receptors;BP:activation of cysteine-type endopeptidase activity involved in apoptotic process;BP:DNA damage response, signal transduction by p53 class mediator resulting in cell cycle arrest;BP:apoptotic signaling pathway;BP:positive regulation of apoptotic process;BP:signal transductio…	K02832	RAIDD	------	------
gene-CREB3L1	CREB3L1	cAMP responsive element binding protein 3 like 1	GO:0070278;GO:1902236;GO:0010629;GO:0032967;GO:1903671;GO:0007275;GO:0001649;GO:1990440;GO:0045892;GO:0040037;GO:0030968;GO:0006357;GO:0045944;GO:0016032;GO:0005783;GO:0000785;GO:0016021;GO:0016020;GO:0005789;GO:0005634;GO:1990837;GO:0000976;GO:0000981;GO:0046332;GO:0001227;GO:0003700;GO:0001228;GO:0035497;GO:000368	BP:extracellular matrix constituent secretion;BP:negative regulation of endoplasmic reticulum stress-induced intrinsic apoptotic signaling pathway;BP:negative regulation of gene expression;BP:positive regulation of collagen biosynthetic process;BP:negative regulation of sprouting angiogenesis;BP:multicellular organism development;BP:osteoblast differentiation;BP:positive regulation of transcripti…	K09048	CREB3	hsa04022;hsa04024;hsa05215;hsa04934;hsa04725;hsa04928;hsa04927;hsa04728;hsa04925;hsa04922;hsa04962;hsa04714;hsa05020;hsa04211;hsa05165;hsa05166;hsa05161;hsa05163;hsa05207;hsa05203;hsa04911;hsa04916;hsa04915;hsa04668;hsa04935;hsa04918;hsa04152;hsa04931;hsa04151;hsa05030;hsa05031;hsa04926;hsa05034;hsa05016;hsa04261	cGMP-PKG signaling pathway;cAMP signaling pathway;Prostate cancer;Cushing syndrome;Cholinergic synapse;Parathyroid hormone synthesis, secretion and action;Cortisol synthesis and secretion;Dopaminergic synapse;Aldosterone synthesis and secretion;Glucagon signaling pathway;Vasopressin-regulated water reabsorption;Thermogenesis;Prion disease;Longevity regulating pathway;Human papillomavirus infectio…
gene-CROCCP3	CROCCP3	CROCC pseudogene 3	GO:0007098;GO:003525	BP:centrosome cycle;CC:ciliary rootlet;	K08857;K16469;K16550;K16464;K17985	NEK1_4_5;CROCC;RPGRIP1L;CEP250, CNAP1;AMBRA1	hsa04140;hsa04137;hsa05022;hsa05014;hsa05016;hsa05017;hsa05010	Autophagy - animal;Mitophagy - animal;Pathways of neurodegeneration - multiple diseases;Amyotrophic lateral sclerosis;Huntington disease;Spinocerebellar ataxia;Alzheimer disease
gene-CROT	CROT	carnitine O-octanoyltransferase, transcript variant 1	GO:0006631;GO:0008104;GO:0015936;GO:0006635;GO:0033540;GO:0009437;GO:0006091;GO:0051791;GO:0015908;GO:0005782;GO:0005829;GO:0005777;GO:0043231;GO:0008458;GO:001674	BP:fatty acid metabolic process;BP:protein localization;BP:coenzyme A metabolic process;BP:fatty acid beta-oxidation;BP:fatty acid beta-oxidation using acyl-CoA oxidase;BP:carnitine metabolic process;BP:generation of precursor metabolites and energy;BP:medium-chain fatty acid metabolic process;BP:fatty acid transport;CC:peroxisomal matrix;CC:cytosol;CC:peroxisome;CC:intracellular membrane-bounded…	K05940	CROT	hsa04152;hsa00564;hsa00071;hsa03320;hsa04922;hsa05415;hsa04725;hsa04146;hsa04714;hsa04931;hsa04920	AMPK signaling pathway;Glycerophospholipid metabolism;Fatty acid degradation;PPAR signaling pathway;Glucagon signaling pathway;Diabetic cardiomyopathy;Cholinergic synapse;Peroxisome;Thermogenesis;Insulin resistance;Adipocytokine signaling pathway
gene-CRYZL2P-SEC16B	CRYZL2P-SEC16B	CRYZL2P-SEC16B readthrough, transcript variant 2	GO:0048208;GO:0007030;GO:0007031;GO:0006888;GO:0016559;GO:0007029;GO:0006914;GO:0070973;GO:0010628;GO:0015031;GO:0070863;GO:0070971;GO:0043231;GO:0005789;GO:0012507;GO:0000139;GO:000582	BP:COPII vesicle coating;BP:Golgi organization;BP:peroxisome organization;BP:ER to Golgi vesicle-mediated transport;BP:peroxisome fission;BP:endoplasmic reticulum organization;BP:autophagy;BP:protein localization to endoplasmic reticulum exit site;BP:positive regulation of gene expression;BP:protein transport;BP:positive regulation of protein exit from endoplasmic reticulum;CC:endoplasmic reticul…	K23167;K20353;K00344	VAT1;SEC16;qor, CRYZ	------	------
gene-CSPG5	CSPG5	chondroitin sulfate proteoglycan 5, transcript variant 3	GO:0030207;GO:0030206;GO:0099550;GO:0030208;GO:0106091;GO:1900026;GO:0040008;GO:0048858;GO:0007010;GO:0007399;GO:0046907;GO:2000300;GO:0016020;GO:0099055;GO:0045202;GO:0098982;GO:0043202;GO:0005794;GO:0005796;GO:0009986;GO:0005887;GO:0005789;GO:0030660;GO:0000139;GO:0005576;GO:0098978;GO:0016021;GO:000808	BP:chondroitin sulfate catabolic process;BP:chondroitin sulfate biosynthetic process;BP:trans-synaptic signalling, modulating synaptic transmission;BP:dermatan sulfate biosynthetic process;BP:glial cell projection elongation;BP:positive regulation of substrate adhesion-dependent cell spreading;BP:regulation of growth;BP:cell projection morphogenesis;BP:cytoskeleton organization;BP:nervous system …	K08116	CSPG5	------	------
gene-CTDP1-2	CTDP1	CTD phosphatase subunit 1, transcript variant 4	GO:0006470;GO:0050434;GO:0051301;GO:0061052;GO:0006366;GO:0006368;GO:0043923;GO:0010458;GO:0070940;GO:0005819;GO:0005813;GO:0005634;GO:0000922;GO:0005654;GO:0032991;GO:0051233;GO:0106306;GO:0106307;GO:0043231;GO:0030496;GO:0005737;GO:0030957;GO:0008420;GO:000109	BP:protein dephosphorylation;BP:positive regulation of viral transcription;BP:cell division;BP:negative regulation of cell growth involved in cardiac muscle cell development;BP:transcription from RNA polymerase II promoter;BP:transcription elongation from RNA polymerase II promoter;BP:positive regulation by host of viral transcription;BP:exit from mitosis;BP:dephosphorylation of RNA polymerase II…	K15732	CTDP1, FCP1	------	------
gene-CTDSP1	CTDSP1	CTD small phosphatase 1, transcript variant X1	GO:0045665;GO:2000134;GO:0006470;GO:0006357;GO:0050768;GO:0001933;GO:0070062;GO:0005634;GO:0005654;GO:0008420;GO:0004721;GO:0046872;GO:0106306;GO:010630	BP:negative regulation of neuron differentiation;BP:negative regulation of G1/S transition of mitotic cell cycle;BP:protein dephosphorylation;BP:regulation of transcription from RNA polymerase II promoter;BP:negative regulation of neurogenesis;BP:negative regulation of protein phosphorylation;CC:extracellular exosome;CC:nucleus;CC:nucleoplasm;MF:CTD phosphatase activity;MF:phosphoprotein phosphat…	K15731	CTDSP	------	------
gene-CTDSP2	CTDSP2	CTD small phosphatase 2, transcript variant X1	GO:2000134;GO:0006470;GO:0036498;GO:0001933;GO:0005654;GO:0008420;GO:0004721;GO:0046872;GO:0106306;GO:010630	BP:negative regulation of G1/S transition of mitotic cell cycle;BP:protein dephosphorylation;BP:IRE1-mediated unfolded protein response;BP:negative regulation of protein phosphorylation;CC:nucleoplasm;MF:CTD phosphatase activity;MF:phosphoprotein phosphatase activity;MF:metal ion binding;MF:old GO;MF:old GO;	K15731	CTDSP	------	------
gene-CTDSPL	CTDSPL	CTD small phosphatase like, transcript variant X1	GO:0008420;GO:0106306;GO:010630	MF:CTD phosphatase activity;MF:old GO;MF:old GO;	K15731	CTDSP	------	------
gene-CXXC5	CXXC5	CXXC finger protein 5, transcript variant 12	GO:0000122;GO:0043123;GO:0005737;GO:0005654;GO:0005634;GO:0005829;GO:0043565;GO:0008327;GO:0008134;GO:0008270;GO:000367	BP:negative regulation of transcription from RNA polymerase II promoter;BP:positive regulation of I-kappaB kinase/NF-kappaB signaling;CC:cytoplasm;CC:nucleoplasm;CC:nucleus;CC:cytosol;MF:sequence-specific DNA binding;MF:methyl-CpG binding;MF:transcription factor binding;MF:zinc ion binding;MF:DNA binding;	K22760;K24309;K03344;K13097	CXXC5;TET2_3;IDAX;TET1	hsa04310	Wnt signaling pathway
gene-CYB5RL	CYB5RL	cytochrome b5 reductase like, transcript variant 1	GO:0015701;GO:0005654;GO:0005789;GO:000412	BP:bicarbonate transport;CC:nucleoplasm;CC:endoplasmic reticulum membrane;MF:cytochrome-b5 reductase activity, acting on NA;	K00326	E1.6.2.2	hsa04140;hsa04137;hsa05022;hsa05014;hsa05016;hsa05017;hsa05010;hsa00520	Autophagy - animal;Mitophagy - animal;Pathways of neurodegeneration - multiple diseases;Amyotrophic lateral sclerosis;Huntington disease;Spinocerebellar ataxia;Alzheimer disease;Amino sugar and nucleotide sugar metabolism
gene-CYP26A1	CYP26A1	cytochrome P450 family 26 subfamily A member 1, transcript variant 1	GO:0042573;GO:0001822;GO:0032526;GO:0006805;GO:0006766;GO:0016125;GO:0033189;GO:0034653;GO:0048387;GO:0005789;GO:0004497;GO:0019825;GO:0020037;GO:0016709;GO:0016705;GO:0008401;GO:0062183;GO:0062182;GO:0001972;GO:0005506;GO:001649	BP:retinoic acid metabolic process;BP:kidney development;BP:response to retinoic acid;BP:xenobiotic metabolic process;BP:vitamin metabolic process;BP:sterol metabolic process;BP:response to vitamin A;BP:retinoic acid catabolic process;BP:negative regulation of retinoic acid receptor signaling pathway;CC:endoplasmic reticulum membrane;MF:monooxygenase activity;MF:oxygen binding;MF:heme binding;MF:…	K07437	CYP26A	hsa00830;hsa00100	Retinol metabolism;Steroid biosynthesis
gene-CYP2W1	CYP2W1	cytochrome P450 family 2 subfamily W member 1, transcript variant X1	GO:0006805;GO:0046222;GO:0006644;GO:0034653;GO:0006082;GO:0042738;GO:0005788;GO:0005789;GO:0005737;GO:0009986;GO:0005886;GO:0043231;GO:0004497;GO:0008401;GO:0016705;GO:1904768;GO:0005506;GO:0005503;GO:0020037;GO:0016712;GO:0001972;GO:000839	BP:xenobiotic metabolic process;BP:aflatoxin metabolic process;BP:phospholipid metabolic process;BP:retinoic acid catabolic process;BP:organic acid metabolic process;BP:exogenous drug catabolic process;CC:endoplasmic reticulum lumen;CC:endoplasmic reticulum membrane;CC:cytoplasm;CC:cell surface;CC:plasma membrane;CC:intracellular membrane-bounded organelle;MF:monooxygenase activity;MF:retinoic ac…	K07423	CYP2W1	hsa00980;hsa05204;hsa00982;hsa05208;hsa00830;hsa00590;hsa00591;hsa04913;hsa04750;hsa04726;hsa01522;hsa05417	Metabolism of xenobiotics by cytochrome P450;Chemical carcinogenesis - DNA adducts;Drug metabolism - cytochrome P450;Chemical carcinogenesis - reactive oxygen species;Retinol metabolism;Arachidonic acid metabolism;Linoleic acid metabolism;Ovarian steroidogenesis;Inflammatory mediator regulation of TRP channels;Serotonergic synapse;Endocrine resistance;Lipid and atherosclerosis
gene-CYP4B1	CYP4B1	cytochrome P450 family 4 subfamily B member 1, transcript variant 1	GO:0006631;GO:0018879;GO:0016021;GO:0005789;GO:0070330;GO:0020037;GO:0016705;GO:0004497;GO:0019825;GO:000550	BP:fatty acid metabolic process;BP:biphenyl metabolic process;CC:integral component of membrane;CC:endoplasmic reticulum membrane;MF:aromatase activity;MF:heme binding;MF:oxidoreductase activity, acting on paired donors, with incorporation or reduction of molecular oxygen;MF:monooxygenase activity;MF:oxygen binding;MF:iron ion binding;	K07426	CYP4B1	hsa04726	Serotonergic synapse
gene-CYP4F11	CYP4F11	cytochrome P450 family 4 subfamily F member 11, transcript variant 1	GO:0006631;GO:0007596;GO:0055078;GO:0036101;GO:0042376;GO:0042377;GO:0019373;GO:0003095;GO:0000038;GO:0001676;GO:0031408;GO:0042361;GO:0042360;GO:0019369;GO:0003091;GO:0017144;GO:0005789;GO:0005737;GO:0016021;GO:0016324;GO:0043231;GO:0070330;GO:0102033;GO:0016709;GO:0050051;GO:0005504;GO:0018685;GO:0005506;GO:0020037;GO:0008392;GO:000839	BP:fatty acid metabolic process;BP:blood coagulation;BP:sodium ion homeostasis;BP:leukotriene B4 catabolic process;BP:phylloquinone catabolic process;BP:vitamin K catabolic process;BP:epoxygenase P450 pathway;BP:pressure natriuresis;BP:very long-chain fatty acid metabolic process;BP:long-chain fatty acid metabolic process;BP:oxylipin biosynthetic process;BP:menaquinone catabolic process;BP:vitami…	K17729	CYP4F11	hsa00590	Arachidonic acid metabolism
gene-CYP4F12	CYP4F12	cytochrome P450 family 4 subfamily F member 12, transcript variant 1	GO:0006631;GO:0042377;GO:0055078;GO:0036101;GO:0042376;GO:0003095;GO:0019369;GO:0019373;GO:0000038;GO:0001676;GO:0042361;GO:0042360;GO:0003091;GO:0017144;GO:0005737;GO:0016021;GO:0016324;GO:0005789;GO:0043231;GO:0070330;GO:0016705;GO:0004497;GO:0050051;GO:0005506;GO:0020037;GO:0018685;GO:0008392;GO:000839	BP:fatty acid metabolic process;BP:vitamin K catabolic process;BP:sodium ion homeostasis;BP:leukotriene B4 catabolic process;BP:phylloquinone catabolic process;BP:pressure natriuresis;BP:arachidonic acid metabolic process;BP:epoxygenase P450 pathway;BP:very long-chain fatty acid metabolic process;BP:long-chain fatty acid metabolic process;BP:menaquinone catabolic process;BP:vitamin E metabolic pr…	K17730	CYP4F12	hsa00590	Arachidonic acid metabolism
gene-CYP4F3	CYP4F3	cytochrome P450 family 4 subfamily F member 3, transcript variant 3	GO:0042361;GO:0036101;GO:0042376;GO:0042377;GO:0006691;GO:0006690;GO:0019369;GO:0016021;GO:0043231;GO:0005789;GO:0004497;GO:0070330;GO:0020037;GO:0050051;GO:0102207;GO:0016705;GO:0005506;GO:000839	BP:menaquinone catabolic process;BP:leukotriene B4 catabolic process;BP:phylloquinone catabolic process;BP:vitamin K catabolic process;BP:leukotriene metabolic process;BP:icosanoid metabolic process;BP:arachidonic acid metabolic process;CC:integral component of membrane;CC:intracellular membrane-bounded organelle;CC:endoplasmic reticulum membrane;MF:monooxygenase activity;MF:aromatase activity;MF…	K17726	CYP4F2_3	hsa00590	Arachidonic acid metabolism
gene-CYP4F35P	CYP4F35P	cytochrome P450 family 4 subfamily F member 35, pseudogene	------	------	K17730;K17728;K17729;K17726	CYP4F12;CYP4F8;CYP4F11;CYP4F2_3	hsa00590	Arachidonic acid metabolism
gene-CYSRT1	CYSRT1	cysteine rich tail 1	GO:0070062;GO:004280	CC:extracellular exosome;MF:identical protein binding;	------	------	------	------
gene-DAGLA	DAGLA	diacylglycerol lipase alpha, transcript variant X1	GO:0042136;GO:0071926;GO:0006629;GO:0098921;GO:0046340;GO:0007216;GO:0019369;GO:0150077;GO:0007405;GO:0022008;GO:0043196;GO:0099055;GO:0016021;GO:0045211;GO:0005886;GO:0032591;GO:0032590;GO:0031901;GO:0098839;GO:0016787;GO:004687	BP:neurotransmitter biosynthetic process;BP:endocannabinoid signaling pathway;BP:lipid metabolic process;BP:retrograde trans-synaptic signaling by endocannabinoid;BP:diacylglycerol catabolic process;BP:G-protein coupled glutamate receptor signaling pathway;BP:arachidonic acid metabolic process;BP:regulation of neuroinflammatory response;BP:neuroblast proliferation;BP:neurogenesis;CC:varicosity;CC…	K13806	DAGL	hsa04723;hsa04925	Retrograde endocannabinoid signaling;Aldosterone synthesis and secretion
gene-DAPK1	DAPK1	death associated protein kinase 1, transcript variant 2	GO:0097190;GO:0007165;GO:0035556;GO:0042981;GO:0046777;GO:0106311;GO:0106310;GO:0043065;GO:0010508;GO:2000310;GO:0043280;GO:0010506;GO:0006468;GO:0006915;GO:0071346;GO:0002357;GO:0071447;GO:0017148;GO:0015629;GO:0005886;GO:0005737;GO:0005634;GO:0004674;GO:0042802;GO:0004672;GO:0017075;GO:0005524;GO:0005525;GO:0005516;GO:000468	BP:apoptotic signaling pathway;BP:signal transduction;BP:intracellular signal transduction;BP:regulation of apoptotic process;BP:protein autophosphorylation;BP:old GO;BP:old GO;BP:positive regulation of apoptotic process;BP:positive regulation of autophagy;BP:regulation of N-methyl-D-aspartate selective glutamate receptor activity;BP:positive regulation of cysteine-type endopeptidase activity inv…	K08803	DAPK	hsa04140;hsa05219;hsa05200	Autophagy - animal;Bladder cancer;Pathways in cancer
gene-DAXX-4	DAXX	death domain associated protein, transcript variant 3	GO:0034605;GO:0034620;GO:0042981;GO:0007257;GO:0008625;GO:0006325;GO:0019058;GO:0031396;GO:1901796;GO:0006334;GO:0006338;GO:0006915;GO:0071276;GO:0045892;GO:1901216;GO:0072738;GO:0048239;GO:0071280;GO:1903936;GO:1900051;GO:0030521;GO:0001934;GO:0006355;GO:0045860;GO:0005737;GO:0016605;GO:0005730;GO:0005634;GO:0000775;GO:0005654;GO:0016604;GO:0005829;GO:0042393;GO:0031072;GO:0050681;GO:0019899;GO:…	BP:cellular response to heat;BP:cellular response to unfolded protein;BP:regulation of apoptotic process;BP:activation of JUN kinase activity;BP:extrinsic apoptotic signaling pathway via death domain receptors;BP:chromatin organization;BP:viral life cycle;BP:regulation of protein ubiquitination;BP:regulation of signal transduction by p53 class mediator;BP:nucleosome assembly;BP:chromatin remodeli…	K02308	DAXX	hsa04010;hsa05168;hsa05022;hsa05014;hsa04210;hsa05012	MAPK signaling pathway;Herpes simplex virus 1 infection;Pathways of neurodegeneration - multiple diseases;Amyotrophic lateral sclerosis;Apoptosis;Parkinson disease
gene-DBP	DBP	D-box binding PAR bZIP transcription factor	GO:0007623;GO:0006357;GO:0001889;GO:0045944;GO:0000785;GO:0005634;GO:1990837;GO:0003700;GO:0001228;GO:0000977;GO:0000978;GO:000098	BP:circadian rhythm;BP:regulation of transcription from RNA polymerase II promoter;BP:liver development;BP:positive regulation of transcription from RNA polymerase II promoter;CC:chromatin;CC:nucleus;MF:sequence-specific double-stranded DNA binding;MF:transcription factor activity, sequence-specific DNA binding;MF:transcriptional activator activity, RNA polymerase II transcription regulatory regi…	K09056	DBP	------	------
gene-DCLRE1A	DCLRE1A	DNA cross-link repair 1A, transcript variant 2	GO:0031848;GO:0006303;GO:0006281;GO:0036297;GO:0051301;GO:0007049;GO:0005654;GO:0001650;GO:0003677;GO:0035312;GO:0046872;GO:000368	BP:protection from non-homologous end joining at telomere;BP:double-strand break repair via nonhomologous end joining;BP:DNA repair;BP:interstrand cross-link repair;BP:cell division;BP:cell cycle;CC:nucleoplasm;CC:fibrillar center;MF:DNA binding;MF:5'-3' exodeoxyribonuclease activity;MF:metal ion binding;MF:damaged DNA binding;	K15340	DCLRE1A, SNM1A, PSO2	hsa05340;hsa03450	Primary immunodeficiency;Non-homologous end-joining
gene-DDX11-AS1	DDX11-AS1	DDX11 antisense RNA 1	------	------	------	------	------	------
gene-DEGS2	DEGS2	delta 4-desaturase, sphingolipid 2	GO:0030148;GO:0046513;GO:0006667;GO:0016021;GO:0005789;GO:0000170;GO:004228	BP:sphingolipid biosynthetic process;BP:ceramide biosynthetic process;BP:sphinganine metabolic process;CC:integral component of membrane;CC:endoplasmic reticulum membrane;MF:sphingosine hydroxylase activity;MF:sphingolipid delta-4 desaturase activity;	K04712	DEGS	hsa04071;hsa00600	Sphingolipid signaling pathway;Sphingolipid metabolism
gene-DENND1B	DENND1B	DENN domain containing 1B, transcript variant X1	GO:0050852;GO:0050776;GO:0006897;GO:0043547;GO:0032456;GO:0015031;GO:2000553;GO:0016607;GO:0031410;GO:0005829;GO:0043231;GO:0030136;GO:0005085;GO:0031267;GO:190198	BP:T cell receptor signaling pathway;BP:regulation of immune response;BP:endocytosis;BP:positive regulation of GTPase activity;BP:endocytic recycling;BP:protein transport;BP:positive regulation of T-helper 2 cell cytokine production;CC:nuclear speck;CC:cytoplasmic vesicle;CC:cytosol;CC:intracellular membrane-bounded organelle;CC:clathrin-coated vesicle;MF:guanyl-nucleotide exchange factor activit…	K20160	DENND1	------	------
gene-DENND2A	DENND2A	DENN domain containing 2A, transcript variant 5	GO:0015031;GO:0042147;GO:0005829;GO:0015629;GO:000508	BP:protein transport;BP:retrograde transport, endosome to Golgi;CC:cytosol;CC:actin cytoskeleton;MF:guanyl-nucleotide exchange factor activity;	K20161	DENND2	------	------
gene-DENND2B	DENND2B	DENN domain containing 2B, transcript variant 6	GO:0070374;GO:0055037;GO:0005938;GO:0005886;GO:000508	BP:positive regulation of ERK1 and ERK2 cascade;CC:recycling endosome;CC:cell cortex;CC:plasma membrane;MF:guanyl-nucleotide exchange factor activity;	K20161	DENND2	------	------
gene-DHCR24	DHCR24	24-dehydrocholesterol reductase	GO:0033490;GO:0061024;GO:0008104;GO:0042987;GO:0007265;GO:0031639;GO:0043066;GO:0043588;GO:0008285;GO:0016125;GO:0033489;GO:0006915;GO:0009888;GO:0007050;GO:1901214;GO:0006979;GO:0008202;GO:0008203;GO:0009725;GO:0030539;GO:0043154;GO:0006695;GO:0005783;GO:0005789;GO:0005737;GO:0016021;GO:0016020;GO:0005829;GO:0005856;GO:0000139;GO:0005634;GO:0000246;GO:0019899;GO:0071949;GO:0016628;GO:0042605;GO:…	BP:cholesterol biosynthetic process via lathosterol;BP:membrane organization;BP:protein localization;BP:amyloid precursor protein catabolic process;BP:Ras protein signal transduction;BP:plasminogen activation;BP:negative regulation of apoptotic process;BP:skin development;BP:negative regulation of cell proliferation;BP:sterol metabolic process;BP:cholesterol biosynthetic process via desmosterol;B…	K09828	DHCR24, DWF1	hsa00100	Steroid biosynthesis
gene-DHCR7	DHCR7	7-dehydrocholesterol reductase, transcript variant 2	GO:0016126;GO:0016132;GO:0019216;GO:0033490;GO:0006695;GO:0045540;GO:0033489;GO:0016021;GO:0005783;GO:0005789;GO:0030176;GO:0005640;GO:0016020;GO:0047598;GO:0050661;GO:0009918;GO:0016628;GO:001662	BP:sterol biosynthetic process;BP:brassinosteroid biosynthetic process;BP:regulation of lipid metabolic process;BP:cholesterol biosynthetic process via lathosterol;BP:cholesterol biosynthetic process;BP:regulation of cholesterol biosynthetic process;BP:cholesterol biosynthetic process via desmosterol;CC:integral component of membrane;CC:endoplasmic reticulum;CC:endoplasmic reticulum membrane;CC:i…	K00213	DHCR7	hsa00100	Steroid biosynthesis
gene-DHRS2	DHRS2	dehydrogenase/reductase 2, transcript variant 1	GO:0022900;GO:0008285;GO:0009636;GO:0043066;GO:0034599;GO:0008207;GO:0043011;GO:0005737;GO:0005634;GO:0005635;GO:0005739;GO:0005654;GO:0005759;GO:0004090;GO:001649	BP:electron transport chain;BP:negative regulation of cell proliferation;BP:response to toxic substance;BP:negative regulation of apoptotic process;BP:cellular response to oxidative stress;BP:C21-steroid hormone metabolic process;BP:myeloid dendritic cell differentiation;CC:cytoplasm;CC:nucleus;CC:nuclear envelope;CC:mitochondrion;CC:nucleoplasm;CC:mitochondrial matrix;MF:carbonyl reductas;MF:oxi…	K11164	DHRS2	hsa00830;hsa00061;hsa04146	Retinol metabolism;Fatty acid biosynthesis;Peroxisome
gene-DHRS3	DHRS3	dehydrogenase/reductase 3, transcript variant 1	GO:0003151;GO:0001523;GO:0048385;GO:0060349;GO:0007601;GO:0042572;GO:0060411;GO:0060021;GO:0030278;GO:0048387;GO:0042622;GO:0016021;GO:0005811;GO:0005789;GO:0016616;GO:0052650;GO:0000166;GO:0004745;GO:000905	BP:outflow tract morphogenesis;BP:retinoid metabolic process;BP:regulation of retinoic acid receptor signaling pathway;BP:bone morphogenesis;BP:visual perception;BP:retinol metabolic process;BP:cardiac septum morphogenesis;BP:palate development;BP:regulation of ossification;BP:negative regulation of retinoic acid receptor signaling pathway;CC:photoreceptor outer segment membrane;CC:integral compo…	K11146	DHRS3	hsa00830;hsa01240	Retinol metabolism;Biosynthesis of cofactors
gene-DLEU7	DLEU7	deleted in lymphocytic leukemia 7, transcript variant 1	------	------	------	------	------	------
gene-DLG3	DLG3	discs large MAGUK scaffold protein 3, transcript variant X1	------	------	K21098	DLG3	hsa04660;hsa05203;hsa04530;hsa05030;hsa04390;hsa04724;hsa05022;hsa05165;hsa05166;hsa05016	T cell receptor signaling pathway;Viral carcinogenesis;Tight junction;Cocaine addiction;Hippo signaling pathway;Glutamatergic synapse;Pathways of neurodegeneration - multiple diseases;Human papillomavirus infection;Human T-cell leukemia virus 1 infection;Huntington disease
gene-DLGAP5	DLGAP5	DLG associated protein 5, transcript variant 1	GO:0007221;GO:0045842;GO:0051382;GO:0007346;GO:0007052;GO:0023052;GO:0007079;GO:0007059;GO:0051642;GO:0005737;GO:0031616;GO:0005739;GO:0034451;GO:0005634;GO:0005829;GO:000801	BP:positive regulation of transcription of Notch receptor target;BP:positive regulation of mitotic metaphase/anaphase transition;BP:kinetochore assembly;BP:regulation of mitotic cell cycle;BP:mitotic spindle organization;BP:signaling;BP:mitotic chromosome movement towards spindle pole;BP:chromosome segregation;BP:centrosome localization;CC:cytoplasm;CC:spindle pole centrosome;CC:mitochondrion;CC:…	K16804	DLGAP5, DLG7	hsa04724	Glutamatergic synapse
gene-DLK2	DLK2	delta like non-canonical Notch ligand 2, transcript variant X1	GO:0045746;GO:0045598;GO:0016021;GO:0005112;GO:000550	BP:negative regulation of Notch signaling pathway;BP:regulation of fat cell differentiation;CC:integral component of membrane;MF:Notch binding;MF:calcium ion binding;	K21635;K24462;K24461;K24470;K06052	JAG2;DLK2, EGFL9;DLK1;SNED1, IRE-BP1;JAG1, CD339	hsa04658;hsa04371;hsa01522;hsa05200;hsa04330;hsa05224;hsa04668;hsa05165;hsa05207	Th1 and Th2 cell differentiation;Apelin signaling pathway;Endocrine resistance;Pathways in cancer;Notch signaling pathway;Breast cancer;TNF signaling pathway;Human papillomavirus infection;Chemical carcinogenesis - receptor activation
gene-DLX6-AS1	DLX6-AS1	DLX6 antisense RNA 1	GO:0006355;GO:0005634;GO:0000785;GO:0016021;GO:000367	BP:regulation of transcription, DNA-templated;CC:nucleus;CC:chromatin;CC:integral component of membrane;MF:DNA binding;	K17985	AMBRA1	hsa00980;hsa00860;hsa00982;hsa04976;hsa00040;hsa05204;hsa00830;hsa05207;hsa00983;hsa01240;hsa00140;hsa04140;hsa04137;hsa05168;hsa05022;hsa05014;hsa00053;hsa05016;hsa05017;hsa05010	Metabolism of xenobiotics by cytochrome P450;Porphyrin and chlorophyll metabolism;Drug metabolism - cytochrome P450;Bile secretion;Pentose and glucuronate interconversions;Chemical carcinogenesis - DNA adducts;Retinol metabolism;Chemical carcinogenesis - receptor activation;Drug metabolism - other enzymes;Biosynthesis of cofactors;Steroid hormone biosynthesis;Autophagy - animal;Mitophagy - animal…
gene-DMBX1	DMBX1	diencephalon/mesencephalon homeobox 1, transcript variant 2	GO:0007420;GO:0048589;GO:0006357;GO:0045892;GO:0008343;GO:0007417;GO:0008344;GO:0005634;GO:0005667;GO:0000785;GO:0043565;GO:0001227;GO:1990837;GO:0003700;GO:0000977;GO:0003677;GO:0042802;GO:000098	BP:brain development;BP:developmental growth;BP:regulation of transcription from RNA polymerase II promoter;BP:negative regulation of transcription, DNA-templated;BP:adult feeding behavior;BP:central nervous system development;BP:adult locomotory behavior;CC:nucleus;CC:transcription factor complex;CC:chromatin;MF:sequence-specific DNA binding;MF:transcriptional repressor activity, RNA polymerase …	K24893;K09357;K09334;K09451;K24895	DMBX1;PITX3;ALX1, CART1;ALX4;DRGX, PRRXL1	------	------
gene-DMRTA1	DMRTA1	DMRT like family A1	GO:0060179;GO:0007548;GO:0001541;GO:0007281;GO:0006355;GO:0006357;GO:0005634;GO:0000785;GO:1990837;GO:0043565;GO:0000981;GO:0000978;GO:0046872;GO:004280	BP:male mating behavior;BP:sex differentiation;BP:ovarian follicle development;BP:germ cell development;BP:regulation of transcription, DNA-templated;BP:regulation of transcription from RNA polymerase II promoter;CC:nucleus;CC:chromatin;MF:sequence-specific double-stranded DNA binding;MF:sequence-specific DNA binding;MF:RNA polymerase II transcription factor activity, sequence-specific DNA bindin…	K19491	DMRT4_5, DMRTA	------	------
gene-DNAJC3-DT	DNAJC3-DT	DNAJC3 divergent transcript	GO:001602	CC:integral component of membrane;	------	------	------	------
gene-DNAJC30	DNAJC30	DnaJ heat shock protein family (Hsp40) member C30	GO:1905706;GO:0006754;GO:0007420;GO:0005743;GO:001602	BP:regulation of mitochondrial ATP synthesis coupled proton transport;BP:ATP biosynthetic process;BP:brain development;CC:mitochondrial inner membrane;CC:integral component of membrane;	K19374	DNAJC30	hsa05203;hsa04140;hsa04137;hsa05168;hsa05022;hsa05014;hsa05016;hsa05017;hsa05010	Viral carcinogenesis;Autophagy - animal;Mitophagy - animal;Herpes simplex virus 1 infection;Pathways of neurodegeneration - multiple diseases;Amyotrophic lateral sclerosis;Huntington disease;Spinocerebellar ataxia;Alzheimer disease
gene-DNASE1	DNASE1	deoxyribonuclease 1, transcript variant 4	GO:0002283;GO:0000737;GO:0006915;GO:0070948;GO:0006308;GO:0002673;GO:0070062;GO:0005634;GO:0005576;GO:0005635;GO:0004536;GO:0004519;GO:0004530;GO:0003779;GO:000367	BP:neutrophil activation involved in immune response;BP:DNA catabolic process, endonucleolytic;BP:apoptotic process;BP:regulation of neutrophil mediated cytotoxicity;BP:DNA catabolic process;BP:regulation of acute inflammatory response;CC:extracellular exosome;CC:nucleus;CC:extracellular region;CC:nuclear envelope;MF:deoxyribonuclease activity;MF:endonuclease activity;MF:deoxyribonuclease I activ…	K11994	DNASE1	------	------
gene-DSCAML1	DSCAML1	DS cell adhesion molecule like 1, transcript variant X1	GO:0048704;GO:0007156;GO:0009953;GO:0007420;GO:0001709;GO:0007409;GO:0070593;GO:0007411;GO:0007417;GO:0005615;GO:0009986;GO:0030424;GO:0045202;GO:0005886;GO:0016021;GO:0098632;GO:004280	BP:embryonic skeletal system morphogenesis;BP:homophilic cell adhesion via plasma membrane adhesion molecules;BP:dorsal/ventral pattern formation;BP:brain development;BP:cell fate determination;BP:axonogenesis;BP:dendrite self-avoidance;BP:axon guidance;BP:central nervous system development;CC:extracellular space;CC:cell surface;CC:axon;CC:synapse;CC:plasma membrane;CC:integral component of membr…	K06768	DSCAML1	hsa04360;hsa05210;hsa05200	Axon guidance;Colorectal cancer;Pathways in cancer
gene-DSN1	DSN1	DSN1 component of MIS12 kinetochore complex, transcript variant 1	GO:0000070;GO:0007052;GO:0043312;GO:0007059;GO:0051301;GO:0005654;GO:0016604;GO:0000818;GO:0000941;GO:0005730;GO:0001650;GO:0035578;GO:0005576;GO:0000776;GO:0000444;GO:0005829;GO:000077	BP:mitotic sister chromatid segregation;BP:mitotic spindle organization;BP:neutrophil degranulation;BP:chromosome segregation;BP:cell division;CC:nucleoplasm;CC:nuclear body;CC:nuclear MIS12/MIND complex;CC:condensed nuclear chromosome inner kinetochore;CC:nucleolus;CC:fibrillar center;CC:azurophil granule lumen;CC:extracellular region;CC:kinetochore;CC:MIS12/MIND type complex;CC:cytosol;CC:conde…	K11544	DSN1	------	------
gene-DSTNP2	DSTNP2	DSTN pseudogene 2	GO:0030836;GO:0051014;GO:0030043;GO:0030042;GO:0015629;GO:0030864;GO:0051015;GO:000377	BP:positive regulation of actin filament depolymerization;BP:actin filament severing;BP:actin filament fragmentation;BP:actin filament depolymerization;CC:actin cytoskeleton;CC:cortical actin cytoskeleton;MF:actin filament binding;MF:actin binding;	K10363;K05765;K12642	DSTN;CFL;PKP2	hsa05133;hsa05168;hsa04666;hsa04360;hsa05412;hsa05170;hsa04810	Pertussis;Herpes simplex virus 1 infection;Fc gamma R-mediated phagocytosis;Axon guidance;Arrhythmogenic right ventricular cardiomyopathy;Human immunodeficiency virus 1 infection;Regulation of actin cytoskeleton
gene-DTL	DTL	denticleless E3 ubiquitin protein ligase homolog, transcript variant 1	GO:0009411;GO:0042769;GO:0000209;GO:0072425;GO:0048511;GO:0006260;GO:0043687;GO:0006974;GO:0010971;GO:0051726;GO:0019985;GO:0006513;GO:0006511;GO:0045732;GO:0080008;GO:0005730;GO:0005813;GO:0005634;GO:0005654;GO:0005694;GO:0031965;GO:0031464;GO:0031465;GO:0005829;GO:000484	BP:response to UV;BP:DNA damage response, detection of DNA damage;BP:protein polyubiquitination;BP:signal transduction involved in G2 DNA damage checkpoint;BP:rhythmic process;BP:DNA replication;BP:post-translational protein modification;BP:cellular response to DNA damage stimulus;BP:positive regulation of G2/M transition of mitotic cell cycle;BP:regulation of cell cycle;BP:translesion synthesis;…	K11790	DTL, CDT2, DCAF2	------	------
gene-DUSP5P1-2	DUSP5P1	dual specificity phosphatase 5 pseudogene 1	GO:0000187;GO:0006470;GO:0000165;GO:0000188;GO:0016311;GO:0035970;GO:0035335;GO:0001706;GO:0005737;GO:0005654;GO:0005634;GO:0106306;GO:0106307;GO:0051019;GO:0016791;GO:0008138;GO:0008330;GO:0004725;GO:0017017;GO:000472	BP:activation of MAPK activity;BP:protein dephosphorylation;BP:MAPK cascade;BP:inactivation of MAPK activity;BP:dephosphorylation;BP:peptidyl-threonine dephosphorylation;BP:peptidyl-tyrosine dephosphorylation;BP:endoderm formation;CC:cytoplasm;CC:nucleoplasm;CC:nucleus;CC:old GO;CC:old GO;MF:mitogen-activated protein kinase binding;MF:phosphatase activity;MF:protein tyrosine/serine/threonine phos…	K14165;K04459;K21278	K14165;DUSP, MKP;DUSP1	hsa05418;hsa04726;hsa05012;hsa04010	Fluid shear stress and atherosclerosis;Serotonergic synapse;Parkinson disease;MAPK signaling pathway
gene-DYNLT2	DYNLT2	dynein light chain Tctex-type 2, transcript variant X1	GO:0005737;GO:0030286;GO:0016020;GO:000587	CC:cytoplasm;CC:dynein complex;CC:membrane;CC:microtubule;	K22866	TCTEX1D2	------	------
gene-DYNLT2-2	DYNLT2	dynein light chain Tctex-type 2, transcript variant 1	GO:0005737;GO:0030286;GO:0016020;GO:000587	CC:cytoplasm;CC:dynein complex;CC:membrane;CC:microtubule;	K22866	TCTEX1D2	------	------
gene-E2F2	E2F2	E2F transcription factor 2	GO:1903671;GO:0007049;GO:0072332;GO:0006367;GO:1990086;GO:0051726;GO:0006357;GO:0045944;GO:0090575;GO:0000785;GO:0005634;GO:0005654;GO:0005667;GO:0003677;GO:0043565;GO:1990837;GO:0000987;GO:0000981;GO:0008134;GO:0000978;GO:0003700;GO:0001228;GO:004698	BP:negative regulation of sprouting angiogenesis;BP:cell cycle;BP:intrinsic apoptotic signaling pathway by p53 class mediator;BP:transcription initiation from RNA polymerase II promoter;BP:lens fiber cell apoptotic process;BP:regulation of cell cycle;BP:regulation of transcription from RNA polymerase II promoter;BP:positive regulation of transcription from RNA polymerase II promoter;CC:RNA polyme…	K09389	E2F2	hsa05218;hsa05219;hsa05212;hsa05214;hsa05215;hsa01522;hsa04218;hsa05169;hsa05165;hsa05166;hsa05167;hsa05160;hsa05161;hsa05163;hsa04350;hsa04110;hsa05206;hsa05200;hsa05226;hsa05225;hsa05224;hsa05223;hsa05222;hsa05220;hsa04934;hsa05207;hsa04137	Melanoma;Bladder cancer;Pancreatic cancer;Glioma;Prostate cancer;Endocrine resistance;Cellular senescence;Epstein-Barr virus infection;Human papillomavirus infection;Human T-cell leukemia virus 1 infection;Kaposi sarcoma-associated herpesvirus infection;Hepatitis C;Hepatitis B;Human cytomegalovirus infection;TGF-beta signaling pathway;Cell cycle;MicroRNAs in cancer;Pathways in cancer;Gastric canc…
gene-E2F8	E2F8	E2F transcription factor 8, transcript variant 3	GO:0060718;GO:0000122;GO:0032466;GO:0002040;GO:0070365;GO:0008283;GO:0060707;GO:0006977;GO:0032877;GO:0033301;GO:0001890;GO:0006357;GO:0045944;GO:0090575;GO:0000785;GO:0005634;GO:0005654;GO:0005829;GO:0005730;GO:0005667;GO:0001217;GO:1990837;GO:0000987;GO:0000981;GO:0001227;GO:0003700;GO:0042802;GO:000097	BP:chorionic trophoblast cell differentiation;BP:negative regulation of transcription from RNA polymerase II promoter;BP:negative regulation of cytokinesis;BP:sprouting angiogenesis;BP:hepatocyte differentiation;BP:cell proliferation;BP:trophoblast giant cell differentiation;BP:DNA damage response, signal transduction by p53 class mediator resulting in cell cycle arrest;BP:positive regulation of …	K09391	E2F7_8	hsa05218;hsa05219;hsa05212;hsa05214;hsa05215;hsa01522;hsa04218;hsa05169;hsa05166;hsa05167;hsa05160;hsa05161;hsa05163;hsa04350;hsa04110;hsa05206;hsa05200;hsa05226;hsa05225;hsa05224;hsa05223;hsa05222;hsa05220;hsa04934	Melanoma;Bladder cancer;Pancreatic cancer;Glioma;Prostate cancer;Endocrine resistance;Cellular senescence;Epstein-Barr virus infection;Human T-cell leukemia virus 1 infection;Kaposi sarcoma-associated herpesvirus infection;Hepatitis C;Hepatitis B;Human cytomegalovirus infection;TGF-beta signaling pathway;Cell cycle;MicroRNAs in cancer;Pathways in cancer;Gastric cancer;Hepatocellular carcinoma;Bre…
gene-EDAR	EDAR	ectodysplasin A receptor, transcript variant X1	GO:0043473;GO:0006915;GO:0001942;GO:0030154;GO:1901224;GO:0046330;GO:0010628;GO:0033209;GO:0042475;GO:0008544;GO:0060662;GO:0043123;GO:0045177;GO:0005886;GO:0016021;GO:0038023;GO:000488	BP:pigmentation;BP:apoptotic process;BP:hair follicle development;BP:cell differentiation;BP:positive regulation of NIK/NF-kappaB signaling;BP:positive regulation of JNK cascade;BP:positive regulation of gene expression;BP:tumor necrosis factor-mediated signaling pathway;BP:odontogenesis of dentin-containing tooth;BP:epidermis development;BP:salivary gland cavitation;BP:positive regulation of I-k…	K05162	EDAR	hsa04064;hsa04060	NF-kappa B signaling pathway;Cytokine-cytokine receptor interaction
gene-EDARADD	EDARADD	EDAR associated death domain, transcript variant A	GO:1903298;GO:0030308;GO:2001171;GO:0061621;GO:0032889;GO:0006096;GO:0006094;GO:0000122;GO:0009615;GO:0045933;GO:0010756;GO:0045892;GO:0044003;GO:0016020;GO:0005737;GO:0031430;GO:0070062;GO:0005634;GO:0099738;GO:0009986;GO:0005886;GO:0005615;GO:0000015;GO:0005829;GO:0000287;GO:0004634;GO:0003723;GO:0001227;GO:0051020;GO:0045296;GO:0000977;GO:004280	BP:negative regulation of hypoxia-induced intrinsic apoptotic signaling pathway;BP:negative regulation of cell growth;BP:positive regulation of ATP biosynthetic process;BP:canonical glycolysis;BP:regulation of vacuole fusion, non-autophagic;BP:glycolytic process;BP:gluconeogenesis;BP:negative regulation of transcription from RNA polymerase II promoter;BP:response to virus;BP:positive regulation o…	K23324;K01689	EDARADD;ENO, eno	hsa04066;hsa04064;hsa00010;hsa03018	HIF-1 signaling pathway;NF-kappa B signaling pathway;Glycolysis / Gluconeogenesis;RNA degradation
gene-EEFSEC-2	EEFSEC	eukaryotic elongation factor, selenocysteine-tRNA specific	GO:0001514;GO:0006414;GO:0005737;GO:1990904;GO:0005634;GO:0000049;GO:0035368;GO:0003924;GO:0043021;GO:0003746;GO:000552	BP:selenocysteine incorporation;BP:translational elongation;CC:cytoplasm;CC:ribonucleoprotein complex;CC:nucleus;MF:tRNA binding;MF:selenocysteine insertion sequence binding;MF:GTPase activity;MF:ribonucleoprotein complex binding;MF:translation elongation factor activity;MF:GTP binding;	K03833	selB, EEFSEC	hsa05140;hsa03013;hsa05134	Leishmaniasis;Nucleocytoplasmic transport;Legionellosis
gene-EEPD1	EEPD1	endonuclease/exonuclease/phosphatase family domain containing 1	GO:0030522;GO:0006281;GO:0010875;GO:0046658;GO:0005886;GO:0004519;GO:0004527;GO:000367	BP:intracellular receptor signaling pathway;BP:DNA repair;BP:positive regulation of cholesterol efflux;CC:anchored component of plasma membrane;CC:plasma membrane;MF:endonuclease activity;MF:exonuclease activity;MF:DNA binding;	------	------	------	------
gene-EFEMP1	EFEMP1	EGF containing fibulin extracellular matrix protein 1, transcript variant 2	GO:0007601;GO:0018108;GO:0032331;GO:0006355;GO:0007173;GO:0048050;GO:0043010;GO:0048048;GO:0070062;GO:0031012;GO:0062023;GO:0005576;GO:0005615;GO:0005509;GO:0005154;GO:0008083;GO:000500	BP:visual perception;BP:peptidyl-tyrosine phosphorylation;BP:negative regulation of chondrocyte differentiation;BP:regulation of transcription, DNA-templated;BP:epidermal growth factor receptor signaling pathway;BP:post-embryonic eye morphogenesis;BP:camera-type eye development;BP:embryonic eye morphogenesis;CC:extracellular exosome;CC:extracellular matrix;CC:collagen-containing extracellular mat…	K18262	EFEMP1, FBLN3	------	------
gene-EFNA2	EFNA2	ephrin A2, transcript variant X1	GO:0030316;GO:0046849;GO:0021772;GO:0007267;GO:0007411;GO:0048013;GO:0043204;GO:0031594;GO:0005886;GO:0031225;GO:004687	BP:osteoclast differentiation;BP:bone remodeling;BP:olfactory bulb development;BP:cell-cell signaling;BP:axon guidance;BP:ephrin receptor signaling pathway;CC:perikaryon;CC:neuromuscular junction;CC:plasma membrane;CC:anchored component of membrane;MF:ephrin receptor binding;	K05462	EFNA	hsa05206;hsa04015;hsa04014;hsa04010;hsa04360;hsa04151	MicroRNAs in cancer;Rap1 signaling pathway;Ras signaling pathway;MAPK signaling pathway;Axon guidance;PI3K-Akt signaling pathway
gene-EFNA3	EFNA3	ephrin A3	GO:0045664;GO:0007267;GO:1902961;GO:0007411;GO:0048013;GO:0016525;GO:0031226;GO:0005886;GO:0031225;GO:0005005;GO:004687	BP:regulation of neuron differentiation;BP:cell-cell signaling;BP:positive regulation of aspartic-type endopeptidase activity involved in amyloid precursor protein catabolic process;BP:axon guidance;BP:ephrin receptor signaling pathway;BP:negative regulation of angiogenesis;CC:intrinsic component of plasma membrane;CC:plasma membrane;CC:anchored component of membrane;MF:transmembrane-ephrin recep…	K05462	EFNA	hsa05206;hsa04015;hsa04014;hsa04010;hsa04360;hsa04151	MicroRNAs in cancer;Rap1 signaling pathway;Ras signaling pathway;MAPK signaling pathway;Axon guidance;PI3K-Akt signaling pathway
gene-EHMT2	EHMT2	euchromatic histone lysine methyltransferase 2, transcript variant X1	GO:0048665;GO:0071314;GO:0048148;GO:0000122;GO:0009566;GO:1902902;GO:0006275;GO:0035265;GO:0007286;GO:0007130;GO:0010424;GO:0036166;GO:0016607;GO:1990841;GO:0070742;GO:0046974;GO:0000977;GO:0046976;GO:0002039;GO:000827	BP:neuron fate specification;BP:cellular response to cocaine;BP:behavioral response to cocaine;BP:negative regulation of transcription from RNA polymerase II promoter;BP:fertilization;BP:negative regulation of autophagosome assembly;BP:regulation of DNA replication;BP:organ growth;BP:spermatid development;BP:synaptonemal complex assembly;BP:DNA methylation on cytosine within a CG sequence;BP:phen…	K11420	EHMT	hsa00310;hsa04211	Lysine degradation;Longevity regulating pathway
gene-EHMT2-2	EHMT2	euchromatic histone lysine methyltransferase 2, transcript variant 5	GO:0048148;GO:0035265;GO:0036166;GO:0000122;GO:0071314;GO:0010424;GO:0048665;GO:0007286;GO:0007130;GO:0009566;GO:1902902;GO:0006275;GO:0016607;GO:0005634;GO:0018024;GO:0046974;GO:0008270;GO:0046976;GO:0070742;GO:1990841;GO:0000977;GO:000203	BP:behavioral response to cocaine;BP:organ growth;BP:phenotypic switching;BP:negative regulation of transcription from RNA polymerase II promoter;BP:cellular response to cocaine;BP:DNA methylation on cytosine within a CG sequence;BP:neuron fate specification;BP:spermatid development;BP:synaptonemal complex assembly;BP:fertilization;BP:negative regulation of autophagosome assembly;BP:regulation of…	K11420	EHMT	hsa00310;hsa04211	Lysine degradation;Longevity regulating pathway
gene-EIF2B5-DT	EIF2B5-DT	EIF2B5 divergent transcript	------	------	------	------	------	------
gene-ELF3	ELF3	E74 like ETS transcription factor 3, transcript variant 2	GO:0030154;GO:0001824;GO:0045747;GO:0030198;GO:0006366;GO:0030855;GO:0060056;GO:0045892;GO:0006954;GO:0006357;GO:0045944;GO:0000785;GO:0005634;GO:0005654;GO:0005794;GO:0005829;GO:0043565;GO:1990837;GO:0000981;GO:0003700;GO:0001228;GO:000097	BP:cell differentiation;BP:blastocyst development;BP:positive regulation of Notch signaling pathway;BP:extracellular matrix organization;BP:transcription from RNA polymerase II promoter;BP:epithelial cell differentiation;BP:mammary gland involution;BP:negative regulation of transcription, DNA-templated;BP:inflammatory response;BP:regulation of transcription from RNA polymerase II promoter;BP:posi…	K09429	K09429, ELF3	hsa04917	Prolactin signaling pathway
gene-ELF5	ELF5	E74 like ETS transcription factor 5, transcript variant 1	GO:0060644;GO:0030154;GO:0045596;GO:0006357;GO:0035019;GO:0001712;GO:0005737;GO:0005634;GO:0000785;GO:0043565;GO:1990837;GO:0001228;GO:0000977;GO:000098	BP:mammary gland epithelial cell differentiation;BP:cell differentiation;BP:negative regulation of cell differentiation;BP:regulation of transcription from RNA polymerase II promoter;BP:somatic stem cell population maintenance;BP:ectodermal cell fate commitment;CC:cytoplasm;CC:nucleus;CC:chromatin;MF:sequence-specific DNA binding;MF:sequence-specific double-stranded DNA binding;MF:transcriptional…	K17101	ELF5	hsa04917;hsa05202	Prolactin signaling pathway;Transcriptional misregulation in cancer
gene-ELL3	ELL3	elongation factor for RNA polymerase II 3	GO:1902166;GO:0048863;GO:0050769;GO:0006366;GO:0006368;GO:2000179;GO:0032786;GO:0007283;GO:0010717;GO:0006354;GO:0045944;GO:0042795;GO:0008023;GO:0030054;GO:0016607;GO:0005730;GO:0005634;GO:0005654;GO:0005694;GO:0005829;GO:0000987;GO:000374	BP:negative regulation of intrinsic apoptotic signaling pathway in response to DNA damage by p53 class mediator;BP:stem cell differentiation;BP:positive regulation of neurogenesis;BP:transcription from RNA polymerase II promoter;BP:transcription elongation from RNA polymerase II promoter;BP:positive regulation of neural precursor cell proliferation;BP:positive regulation of DNA-templated transcri…	K15183	ELL	hsa04530	Tight junction
gene-EML1	EML1	EMAP like 1, transcript variant X1	GO:000585	CC:cytoskeleton;	K18595	EML1_2	hsa05235;hsa05223;hsa05200	PD-L1 expression and PD-1 checkpoint pathway in cancer;Non-small cell lung cancer;Pathways in cancer
gene-ENTPD8	ENTPD8	ectonucleoside triphosphate diphosphohydrolase 8, transcript variant 1	GO:0009124;GO:0009133;GO:0034656;GO:0009134;GO:0016020;GO:0016021;GO:0005886;GO:0046872;GO:0016787;GO:0004382;GO:0017110;GO:0017111;GO:0045134;GO:0102487;GO:0102486;GO:0102485;GO:0102489;GO:0102488;GO:0102490;GO:0102491;GO:000552	BP:nucleoside monophosphate biosynthetic process;BP:nucleoside diphosphate biosynthetic process;BP:nucleobase-containing small molecule catabolic process;BP:nucleoside diphosphate catabolic process;CC:membrane;CC:integral component of membrane;CC:plasma membrane;MF:metal ion binding;MF:hydrolase activity;MF:guanosine-diphosphatase activity;MF:nucleoside-diphosphatase activity;MF:nucleoside-tripho…	K01510	ENTPD1_3_8, CD39	hsa04742;hsa04142;hsa05169;hsa00240;hsa00230	Taste transduction;Lysosome;Epstein-Barr virus infection;Pyrimidine metabolism;Purine metabolism
gene-EPB41L4A	EPB41L4A	erythrocyte membrane protein band 4.1 like 4A, transcript variant X2	GO:0031032;GO:0005737;GO:0005856;GO:000809	BP:actomyosin structure organization;CC:cytoplasm;CC:cytoskeleton;MF:cytoskeletal protein binding;	K18037;K21111;K23963;K23962;K23969	PTPN4, MEG;EPB41L4B, EHM2, LULU2;EPB41L5;EPB41L4A, NBL4;FRMD3_5	hsa04530	Tight junction
gene-EPDR1	EPDR1	ependymin related 1, transcript variant 1	GO:0007160;GO:0043202;GO:0005576;GO:000550	BP:cell-matrix adhesion;CC:lysosomal lumen;CC:extracellular region;MF:calcium ion binding;	------	------	------	------
gene-EPHB3	EPHB3	EPH receptor B3	GO:0022038;GO:0033674;GO:0060021;GO:0022407;GO:0007169;GO:0007411;GO:0007413;GO:0043087;GO:0046777;GO:0001525;GO:0034446;GO:0007275;GO:0048538;GO:0016477;GO:0060996;GO:0060997;GO:0021952;GO:0001655;GO:0048013;GO:0031290;GO:0050770;GO:0051965;GO:0048546;GO:0030425;GO:0043005;GO:0005887;GO:0005886;GO:0043235;GO:0005829;GO:0005576;GO:0008046;GO:0004714;GO:0005524;GO:0005003;GO:000500	BP:corpus callosum development;BP:positive regulation of kinase activity;BP:palate development;BP:regulation of cell-cell adhesion;BP:transmembrane receptor protein tyrosine kinase signaling pathway;BP:axon guidance;BP:axonal fasciculation;BP:regulation of GTPase activity;BP:protein autophosphorylation;BP:angiogenesis;BP:substrate adhesion-dependent cell spreading;BP:multicellular organism develo…	K05112	EPHB3, HEK2, ETK2	hsa04360	Axon guidance
gene-EPM2AIP1	EPM2AIP1	EPM2A interacting protein 1	GO:2000467;GO:0032868;GO:0045725;GO:0005634;GO:0098554;GO:004280	BP:positive regulation of glycoge;BP:response to insulin;BP:positive regulation of glycogen biosynthetic process;CC:nucleus;CC:cytoplasmic side of endoplasmic reticulum membrane;MF:identical protein binding;	K24642	ZBED5_7_8_9, BUSTER	hsa05132;hsa05131;hsa04670;hsa04510;hsa04010;hsa04810	Salmonella infection;Shigellosis;Leukocyte transendothelial migration;Focal adhesion;MAPK signaling pathway;Regulation of actin cytoskeleton
gene-EPN3	EPN3	epsin 3	GO:0006897;GO:0019897;GO:0005737;GO:0070062;GO:0005634;GO:0043231;GO:0005654;GO:0005905;GO:0005886;GO:0048471;GO:0030136;GO:0005768;GO:0030125;GO:0005543;GO:0008289;GO:1990175;GO:003027	BP:endocytosis;CC:extrinsic component of plasma membrane;CC:cytoplasm;CC:extracellular exosome;CC:nucleus;CC:intracellular membrane-bounded organelle;CC:nucleoplasm;CC:clathrin-coated pit;CC:plasma membrane;CC:perinuclear region of cytoplasm;CC:clathrin-coated vesicle;CC:endosome;CC:clathrin vesicle coat;MF:phospholipid binding;MF:lipid binding;MF:EH domain binding;MF:clathrin binding;	K12471	EPN	hsa04144	Endocytosis
gene-EPS8L1-4	EPS8L1	EPS8 like 1, transcript variant 1	GO:1900029;GO:0050790;GO:0035023;GO:0007266;GO:0032991;GO:0070062;GO:0032587;GO:0005886;GO:0005829;GO:0042608;GO:0045296;GO:000377	BP:positive regulation of ruffle assembly;BP:regulation of catalytic activity;BP:regulation of Rho protein signal transduction;BP:Rho protein signal transduction;CC:macromolecular complex;CC:extracellular exosome;CC:ruffle membrane;CC:plasma membrane;CC:cytosol;MF:T cell receptor binding;MF:cadherin binding;MF:actin binding;	K17277	EPS8	------	------
gene-ERBB2	ERBB2	erb-b2 receptor tyrosine kinase 2, transcript variant 9	GO:0033088;GO:0007169;GO:0033674;GO:0030307;GO:0007167;GO:0018108;GO:0043406;GO:0010628;GO:0007165;GO:0007166;GO:0008045;GO:0032886;GO:0038128;GO:1901185;GO:0051897;GO:0007275;GO:0070372;GO:0042552;GO:0043547;GO:0045785;GO:0001934;GO:0000165;GO:0045765;GO:0046777;GO:0045943;GO:0045727;GO:0008284;GO:0006468;GO:0030182;GO:0007507;GO:0048709;GO:0042060;GO:0090314;GO:0007528;GO:0014065;GO:0043410;GO:…	BP:negative regulation of immature T cell proliferation in thymus;BP:transmembrane receptor protein tyrosine kinase signaling pathway;BP:positive regulation of kinase activity;BP:positive regulation of cell growth;BP:enzyme linked receptor protein signaling pathway;BP:peptidyl-tyrosine phosphorylation;BP:positive regulation of MAP kinase activity;BP:positive regulation of gene expression;BP:signa…	K05083	ERBB2, HER2, CD340	hsa05131;hsa05219;hsa04068;hsa05212;hsa05213;hsa04020;hsa04915;hsa05218;hsa05214;hsa05215;hsa04530;hsa05235;hsa05230;hsa04144;hsa04510;hsa04928;hsa04066;hsa04926;hsa04921;hsa04540;hsa01521;hsa01522;hsa01524;hsa05165;hsa04810;hsa05160;hsa05210;hsa05163;hsa05120;hsa05208;hsa05205;hsa05207;hsa05206;hsa05200;hsa04072;hsa04912;hsa05226;hsa04015;hsa05224;hsa05223;hsa04012;hsa04010;hsa04934;hsa04630;hsa…	Shigellosis;Bladder cancer;FoxO signaling pathway;Pancreatic cancer;Endometrial cancer;Calcium signaling pathway;Estrogen signaling pathway;Melanoma;Glioma;Prostate cancer;Tight junction;PD-L1 expression and PD-1 checkpoint pathway in cancer;Central carbon metabolism in cancer;Endocytosis;Focal adhesion;Parathyroid hormone synthesis, secretion and action;HIF-1 signaling pathway;Relaxin signaling …
gene-ERBB3	ERBB3	erb-b2 receptor tyrosine kinase 3, transcript variant 1	GO:0042127;GO:0033674;GO:0051048;GO:0097192;GO:0007162;GO:0010628;GO:0043524;GO:0007165;GO:0070886;GO:0007169;GO:0038128;GO:0051897;GO:0007275;GO:0014037;GO:0009968;GO:0000165;GO:0003197;GO:0061098;GO:0008284;GO:0055025;GO:0042060;GO:0051402;GO:0014068;GO:0021545;GO:0014065;GO:0007507;GO:0007399;GO:0007422;GO:2000145;GO:0038143;GO:0005886;GO:0016021;GO:0009925;GO:0016328;GO:0043235;GO:0016324;GO:…	BP:regulation of cell proliferation;BP:positive regulation of kinase activity;BP:negative regulation of secretion;BP:extrinsic apoptotic signaling pathway in absence of ligand;BP:negative regulation of cell adhesion;BP:positive regulation of gene expression;BP:negative regulation of neuron apoptotic process;BP:signal transduction;BP:positive regulation of calcineurin-NFAT signaling cascade;BP:tra…	K05084	ERBB3, HER3	hsa05131;hsa05219;hsa04068;hsa05212;hsa05213;hsa04020;hsa04915;hsa05218;hsa05214;hsa04630;hsa04530;hsa05235;hsa05230;hsa04144;hsa04510;hsa04928;hsa04066;hsa04926;hsa04921;hsa04540;hsa01521;hsa01522;hsa01524;hsa05165;hsa04810;hsa05160;hsa05210;hsa05163;hsa05120;hsa05208;hsa05205;hsa05207;hsa05206;hsa05200;hsa04072;hsa04912;hsa05226;hsa04015;hsa05224;hsa05223;hsa04012;hsa04010;hsa04934;hsa05215;hsa…	Shigellosis;Bladder cancer;FoxO signaling pathway;Pancreatic cancer;Endometrial cancer;Calcium signaling pathway;Estrogen signaling pathway;Melanoma;Glioma;JAK-STAT signaling pathway;Tight junction;PD-L1 expression and PD-1 checkpoint pathway in cancer;Central carbon metabolism in cancer;Endocytosis;Focal adhesion;Parathyroid hormone synthesis, secretion and action;HIF-1 signaling pathway;Relaxin…
gene-ERMARD	ERMARD	ER membrane associated RNA degradation, transcript variant 1	GO:0007275;GO:0016021;GO:000578	BP:multicellular organism development;CC:integral component of membrane;CC:endoplasmic reticulum membrane;	K25139	ERMARD	------	------
gene-ERN2	ERN2	endoplasmic reticulum to nucleus signaling 2, transcript variant 1	GO:0030263;GO:0007257;GO:0006468;GO:0036498;GO:0045892;GO:0007050;GO:0016075;GO:0070059;GO:0006397;GO:0034976;GO:0005789;GO:0044322;GO:0106311;GO:0106310;GO:0016021;GO:1990604;GO:0004540;GO:0000287;GO:0004521;GO:0051082;GO:0004674;GO:0005524;GO:000451	BP:apoptotic chromosome condensation;BP:activation of JUN kinase activity;BP:protein phosphorylation;BP:IRE1-mediated unfolded protein response;BP:negative regulation of transcription, DNA-templated;BP:cell cycle arrest;BP:rRNA catabolic process;BP:intrinsic apoptotic signaling pathway in response to endoplasmic reticulum stress;BP:mRNA processing;BP:response to endoplasmic reticulum stress;CC:en…	K11715	ERN2	hsa04020;hsa04141;hsa04140;hsa04910;hsa05012;hsa05022;hsa05014;hsa04210;hsa05016;hsa05017;hsa05010;hsa04922;hsa04932;hsa05417	Calcium signaling pathway;Protein processing in endoplasmic reticulum;Autophagy - animal;Insulin signaling pathway;Parkinson disease;Pathways of neurodegeneration - multiple diseases;Amyotrophic lateral sclerosis;Apoptosis;Huntington disease;Spinocerebellar ataxia;Alzheimer disease;Glucagon signaling pathway;Non-alcoholic fatty liver disease;Lipid and atherosclerosis
gene-ESCO2	ESCO2	establishment of sister chromatid cohesion N-acetyltransferase 2	GO:0071168;GO:0007049;GO:0006302;GO:0002244;GO:0007059;GO:0007062;GO:0006275;GO:0034421;GO:0000785;GO:0001741;GO:0005634;GO:0005654;GO:0030054;GO:0005694;GO:0005794;GO:0005721;GO:0035861;GO:0010369;GO:0004468;GO:0016746;GO:0046872;GO:001640	BP:protein localization to chromatin;BP:cell cycle;BP:double-strand break repair;BP:hematopoietic progenitor cell differentiation;BP:chromosome segregation;BP:sister chromatid cohesion;BP:regulation of DNA replication;BP:post-translational protein acetylation;CC:chromatin;CC:XY body;CC:nucleus;CC:nucleoplasm;CC:cell junction;CC:chromosome;CC:Golgi apparatus;CC:pericentric heterochromatin;CC:site …	K11268	ESCO, ECO1	hsa04140;hsa04137;hsa05022;hsa05014;hsa05016;hsa05017;hsa05010	Autophagy - animal;Mitophagy - animal;Pathways of neurodegeneration - multiple diseases;Amyotrophic lateral sclerosis;Huntington disease;Spinocerebellar ataxia;Alzheimer disease
gene-ESPL1	ESPL1	extra spindle pole bodies like 1, separase, transcript variant X2	GO:0045875;GO:0040001;GO:0000212;GO:0006915;GO:0000281;GO:0000070;GO:0045842;GO:0051307;GO:0045143;GO:0005737;GO:0005634;GO:0005829;GO:0072686;GO:0005813;GO:0003824;GO:0004197;GO:000823	BP:negative regulation of sister chromatid cohesion;BP:establishment of mitotic spindle localization;BP:meiotic spindle organization;BP:apoptotic process;BP:mitotic cytokinesis;BP:mitotic sister chromatid segregation;BP:positive regulation of mitotic metaphase/anaphase transition;BP:meiotic chromosome separation;BP:homologous chromosome segregation;CC:cytoplasm;CC:nucleus;CC:cytosol;CC:mitotic sp…	K02365	ESP1	hsa04110;hsa05166;hsa04114	Cell cycle;Human T-cell leukemia virus 1 infection;Oocyte meiosis
gene-ESPL1-2	ESPL1	extra spindle pole bodies like 1, separase	GO:0045875;GO:0040001;GO:0000212;GO:0006915;GO:0000281;GO:0000070;GO:0045842;GO:0051307;GO:0045143;GO:0005737;GO:0005634;GO:0005829;GO:0072686;GO:0005813;GO:0003824;GO:0004197;GO:000823	BP:negative regulation of sister chromatid cohesion;BP:establishment of mitotic spindle localization;BP:meiotic spindle organization;BP:apoptotic process;BP:mitotic cytokinesis;BP:mitotic sister chromatid segregation;BP:positive regulation of mitotic metaphase/anaphase transition;BP:meiotic chromosome separation;BP:homologous chromosome segregation;CC:cytoplasm;CC:nucleus;CC:cytosol;CC:mitotic sp…	K02365	ESP1	hsa04110;hsa05166;hsa04114	Cell cycle;Human T-cell leukemia virus 1 infection;Oocyte meiosis
gene-ESRP1	ESRP1	epithelial splicing regulatory protein 1, transcript variant 1	GO:0043484;GO:0042669;GO:0008543;GO:0008380;GO:0006397;GO:0016604;GO:0005634;GO:1990904;GO:0005654;GO:0003723;GO:000372	BP:regulation of RNA splicing;BP:regulation of auditory receptor cell fate specification;BP:fibroblast growth factor receptor signaling pathway;BP:RNA splicing;BP:mRNA processing;CC:nuclear body;CC:nucleus;CC:ribonucleoprotein complex;CC:nucleoplasm;MF:RNA binding;MF:mRNA binding;	K14947	ESRP1_2	------	------
gene-EVI2B	EVI2B	ecotropic viral integration site 2B	GO:0043066;GO:2000035;GO:0045660;GO:0030854;GO:0061515;GO:0071157;GO:0005887;GO:001602	BP:negative regulation of apoptotic process;BP:regulation of stem cell division;BP:positive regulation of neutrophil differentiation;BP:positive regulation of granulocyte differentiation;BP:myeloid cell development;BP:negative regulation of cell cycle arrest;CC:integral component of plasma membrane;CC:integral component of membrane;	K16854	EVI2B, CD361	------	------
gene-EVPL	EVPL	envoplakin, transcript variant 1	GO:0018149;GO:0030216;GO:0045104;GO:0070268;GO:0042060;GO:0008544;GO:0005737;GO:0005856;GO:0045111;GO:0070062;GO:0005829;GO:0016020;GO:0030057;GO:0001533;GO:0019215;GO:0045296;GO:000519	BP:peptide cross-linking;BP:keratinocyte differentiation;BP:intermediate filament cytoskeleton organization;BP:cornification;BP:wound healing;BP:epidermis development;CC:cytoplasm;CC:cytoskeleton;CC:intermediate filament cytoskeleton;CC:extracellular exosome;CC:cytosol;CC:membrane;CC:desmosome;CC:cornified envelope;MF:intermediate filament binding;MF:cadherin binding;MF:structural molecule activi…	K10383	EVPL	hsa05412	Arrhythmogenic right ventricular cardiomyopathy
gene-EXOSC6	EXOSC6	exosome component 6	GO:0045830;GO:0045006;GO:0071028;GO:0016075;GO:0034475;GO:0043488;GO:0045190;GO:0090503;GO:0034427;GO:0071051;GO:0043928;GO:0006364;GO:0005730;GO:0000178;GO:0005829;GO:0000176;GO:0000177;GO:0005654;GO:000372	BP:positive regulation of isotype switching;BP:DNA deamination;BP:nuclear mRNA surveillance;BP:rRNA catabolic process;BP:U4 snRNA 3'-end processing;BP:regulation of mRNA stability;BP:isotype switching;BP:RNA phosphodiester bond hydrolysis, exonucleolytic;BP:nuclear-transcribed mRNA catabolic process, exonucleolytic, 3'-5';BP:polyadenylation-dependent snoRNA 3'-end processing;BP:exonucleolytic nuc…	K12587	MTR3, EXOSC6	hsa04140;hsa04137;hsa05168;hsa05022;hsa05014;hsa05016;hsa05017;hsa05010;hsa03018	Autophagy - animal;Mitophagy - animal;Herpes simplex virus 1 infection;Pathways of neurodegeneration - multiple diseases;Amyotrophic lateral sclerosis;Huntington disease;Spinocerebellar ataxia;Alzheimer disease;RNA degradation
gene-EXPH5	EXPH5	exophilin 5, transcript variant X1	GO:0045921;GO:0050714;GO:0006886;GO:0003334;GO:0071985;GO:0005768;GO:003126	BP:positive regulation of exocytosis;BP:positive regulation of protein secretion;BP:intracellular protein transport;BP:keratinocyte development;BP:multivesicular body sorting pathway;CC:endosome;MF:small GTPase binding;	K22236;K17985	EXPH5;AMBRA1	hsa04140;hsa04137;hsa05022;hsa05014;hsa05016;hsa05017;hsa05010	Autophagy - animal;Mitophagy - animal;Pathways of neurodegeneration - multiple diseases;Amyotrophic lateral sclerosis;Huntington disease;Spinocerebellar ataxia;Alzheimer disease
gene-EZH2	EZH2	enhancer of zeste 2 polycomb repressive complex 2 subunit, transcript variant X2	GO:0048468;GO:0070314;GO:0014834;GO:0010629;GO:0071902;GO:0048387;GO:0043406;GO:0006306;GO:0032355;GO:0006348;GO:2000134;GO:0043547;GO:1900006;GO:0000122;GO:0042127;GO:0006355;GO:0021766;GO:0048511;GO:0019058;GO:0016571;GO:0045605;GO:0045814;GO:0021695;GO:0008284;GO:0034244;GO:0030183;GO:0070301;GO:0071168;GO:0042752;GO:0070734;GO:0045892;GO:0070317;GO:0051154;GO:0043433;GO:0035984;GO:1904772;GO:…	BP:cell development;BP:G1 to G0 transition;BP:skeletal muscle satellite cell maintenance involved in skeletal muscle regeneration;BP:negative regulation of gene expression;BP:positive regulation of protein serine/threonine kinase activity;BP:negative regulation of retinoic acid receptor signaling pathway;BP:positive regulation of MAP kinase activity;BP:DNA methylation;BP:response to estradiol;BP:…	K11430	EZH2	hsa00310;hsa04934;hsa05206;hsa05202	Lysine degradation;Cushing syndrome;MicroRNAs in cancer;Transcriptional misregulation in cancer
gene-FAAH	FAAH	fatty acid amide hydrolase	GO:0052651;GO:0009062;GO:0019369;GO:0005856;GO:0031090;GO:0016021;GO:0005789;GO:0103073;GO:0004040;GO:0102077;GO:0017064;GO:004737	BP:monoacylglycerol catabolic process;BP:fatty acid catabolic process;BP:arachidonic acid metabolic process;CC:cytoskeleton;CC:organelle membrane;CC:integral component of membrane;CC:endoplasmic reticulum membrane;MF:anandamide amidohydrolase activity;MF:amidase activity;MF:oleamide hydrolase activity;MF:fatty acid amide hydrolase activity;MF:acylglycerol lipase activity;	K15528	FAAH	hsa04723	Retrograde endocannabinoid signaling
gene-FADS1	FADS1	fatty acid desaturase 1	GO:0036109;GO:0006636;GO:0019222;GO:0008654;GO:0006355;GO:0043651;GO:0046456;GO:0045595;GO:0009267;GO:0007267;GO:0042759;GO:0043231;GO:0016020;GO:0016021;GO:0005739;GO:0005789;GO:0000248;GO:0016213;GO:0062076;GO:001649	BP:alpha-linolenic acid metabolic process;BP:unsaturated fatty acid biosynthetic process;BP:regulation of metabolic process;BP:phospholipid biosynthetic process;BP:regulation of transcription, DNA-templated;BP:linoleic acid metabolic process;BP:icosanoid biosynthetic process;BP:regulation of cell differentiation;BP:cellular response to starvation;BP:cell-cell signaling;BP:long-chain fatty acid bi…	K10224	FADS1	hsa00592;hsa03320;hsa04140;hsa04137;hsa05022;hsa05014;hsa05016;hsa05017;hsa05010;hsa01040	alpha-Linolenic acid metabolism;PPAR signaling pathway;Autophagy - animal;Mitophagy - animal;Pathways of neurodegeneration - multiple diseases;Amyotrophic lateral sclerosis;Huntington disease;Spinocerebellar ataxia;Alzheimer disease;Biosynthesis of unsaturated fatty acids
gene-FADS2	FADS2	fatty acid desaturase 2, transcript variant X1	GO:0006636;GO:0005789;GO:0016021;GO:0016213;GO:0004768;GO:001649	BP:unsaturated fatty acid biosynthetic process;CC:endoplasmic reticulum membrane;CC:integral component of membrane;MF:linoleoyl-CoA desaturase activity;MF:stearoyl-CoA 9-desaturase activity;MF:oxidoreductase activity;	K10226	FADS2	hsa00592;hsa03320;hsa01040	alpha-Linolenic acid metabolism;PPAR signaling pathway;Biosynthesis of unsaturated fatty acids
gene-FAM110C	FAM110C	family with sequence similarity 110 member C, transcript variant X1	GO:0030335;GO:0051897;GO:0060491;GO:0005634;GO:0005815;GO:0005938;GO:0000922;GO:0005874;GO:004301	BP:positive regulation of cell migration;BP:positive regulation of protein kinase B signaling;BP:regulation of cell projection assembly;CC:nucleus;CC:microtubule organizing center;CC:cell cortex;CC:spindle pole;CC:microtubule;MF:alpha-tubulin binding;	------	------	------	------
gene-FAM111A	FAM111A	FAM111 trypsin like peptidase A, transcript variant 14	GO:0016540;GO:0045071;GO:0006974;GO:0016032;GO:0006508;GO:0106300;GO:0006260;GO:0031297;GO:0005737;GO:0005654;GO:0005634;GO:0001650;GO:0000785;GO:0008233;GO:000369	BP:protein autoprocessing;BP:negative regulation of viral genome replication;BP:cellular response to DNA damage stimulus;BP:viral process;BP:proteolysis;BP:old GO;BP:DNA replication;BP:replication fork processing;CC:cytoplasm;CC:nucleoplasm;CC:nucleus;CC:fibrillar center;CC:chromatin;MF:peptidase activity;MF:single-stranded DNA binding;	K24274;K24275	FAM111A;FAM111B	hsa04140;hsa04137;hsa05168;hsa05022;hsa05014;hsa05016;hsa05017;hsa05010	Autophagy - animal;Mitophagy - animal;Herpes simplex virus 1 infection;Pathways of neurodegeneration - multiple diseases;Amyotrophic lateral sclerosis;Huntington disease;Spinocerebellar ataxia;Alzheimer disease
gene-FAM111A-DT	FAM111A-DT	FAM111A divergent transcript	------	------	K09228	KRAB	hsa05168	Herpes simplex virus 1 infection
gene-FAM111B	FAM111B	FAM111 trypsin like peptidase B, transcript variant 1	GO:0006260;GO:0000785;GO:0005634;GO:000823	BP:DNA replication;CC:chromatin;CC:nucleus;MF:peptidase activity;	K24274;K24275	FAM111A;FAM111B	------	------
gene-FAM120B-2	FAM120B	family with sequence similarity 120B, transcript variant 2	GO:0045444;GO:0035357;GO:000563	BP:fat cell differentiation;BP:peroxisome proliferator activated receptor signaling pathway;CC:nucleus;	------	------	------	------
gene-FAM131B	FAM131B	family with sequence similarity 131 member B, transcript variant a	GO:0005654;GO:000582	CC:nucleoplasm;CC:cytosol;	------	------	------	------
gene-FAM166A	FAM166A	family with sequence similarity 166 member A, transcript variant X3	GO:0036064;GO:000563	CC:ciliary basal body;CC:nucleus;	------	------	------	------
gene-FAM227A	FAM227A	family with sequence similarity 227 member A, transcript variant X2	------	------	------	------	------	------
gene-FAM53B	FAM53B	family with sequence similarity 53 member B	GO:0090263;GO:0016055;GO:0006606;GO:0060828;GO:000563	BP:positive regulation of canonical Wnt signaling pathway;BP:Wnt signaling pathway;BP:protein import into nucleus;BP:regulation of canonical Wnt signaling pathway;CC:nucleus;	------	------	------	------
gene-FAM81A	FAM81A	family with sequence similarity 81 member A, transcript variant X4	------	------	------	------	------	------
gene-FAM83E	FAM83E	family with sequence similarity 83 member E	GO:0007165;GO:001990	BP:signal transduction;MF:protein kinase binding;	K16805;K23930;K23931	FAM83D, CHICA;FAM83;FAM83H	------	------
gene-FAM85A	FAM85A	family with sequence similarity 85 member A	GO:0032259;GO:000816	BP:methylation;MF:methyltransferase activity;	K22696	EEF2KMT	------	------
gene-FAM88C	FAM88C	family with sequence similarity 88 member C	------	------	------	------	------	------
gene-FASN	FASN	fatty acid synthase	GO:0006633;GO:0006631;GO:0030224;GO:0031325;GO:0030223;GO:0090557;GO:0001649;GO:0030522;GO:0071353;GO:0002068;GO:0030879;GO:0019216;GO:0046949;GO:0008611;GO:0006084;GO:0016020;GO:0005829;GO:0070062;GO:0005794;GO:0042587;GO:0005886;GO:0042470;GO:0047451;GO:0031177;GO:0004313;GO:0004320;GO:0042802;GO:0003723;GO:0008693;GO:0047117;GO:0008659;GO:0045296;GO:0016295;GO:0016296;GO:0004316;GO:0004317;GO:…	BP:fatty acid biosynthetic process;BP:fatty acid metabolic process;BP:monocyte differentiation;BP:positive regulation of cellular metabolic process;BP:neutrophil differentiation;BP:establishment of endothelial intestinal barrier;BP:osteoblast differentiation;BP:intracellular receptor signaling pathway;BP:cellular response to interleukin-4;BP:glandular epithelial cell development;BP:mammary gland …	K00665	FASN	hsa00061;hsa01240;hsa04115;hsa04910;hsa00780;hsa04152	Fatty acid biosynthesis;Biosynthesis of cofactors;p53 signaling pathway;Insulin signaling pathway;Biotin metabolism;AMPK signaling pathway
gene-FAT2	FAT2	FAT atypical cadherin 2, transcript variant X1	GO:0031589;GO:0010631;GO:0098609;GO:0007156;GO:0005794;GO:0005912;GO:0016021;GO:0005886;GO:0070062;GO:000550	BP:cell-substrate adhesion;BP:epithelial cell migration;BP:cell-cell adhesion;BP:homophilic cell adhesion via plasma membrane adhesion molecules;CC:Golgi apparatus;CC:adherens junction;CC:integral component of membrane;CC:plasma membrane;CC:extracellular exosome;MF:calcium ion binding;	K16506	FAT1_2_3	hsa04392	Hippo signaling pathway - multiple species
gene-FBP1	FBP1	fructose-bisphosphatase 1, transcript variant 1	GO:0030308;GO:0016311;GO:0035690;GO:0005986;GO:0006094;GO:0000122;GO:0030388;GO:0006111;GO:0046580;GO:0071286;GO:0045820;GO:0006000;GO:0006002;GO:0005737;GO:0070062;GO:0005634;GO:0005829;GO:0042132;GO:0046872;GO:0042802;GO:0016208;GO:0001085;GO:004802	BP:negative regulation of cell growth;BP:dephosphorylation;BP:cellular response to drug;BP:sucrose biosynthetic process;BP:gluconeogenesis;BP:negative regulation of transcription from RNA polymerase II promoter;BP:fructose 1,6-bisphosphate metabolic process;BP:regulation of gluconeogenesis;BP:negative regulation of Ras protein signal transduction;BP:cellular response to magnesium ion;BP:negative …	K03841	FBP, fbp	hsa00030;hsa04910;hsa00051;hsa00010;hsa04152;hsa04922	Pentose phosphate pathway;Insulin signaling pathway;Fructose and mannose metabolism;Glycolysis / Gluconeogenesis;AMPK signaling pathway;Glucagon signaling pathway
gene-FBXO43	FBXO43	F-box protein 43, transcript variant X1	GO:0007088;GO:0051321;GO:0016567;GO:0045835;GO:0005634;GO:004687	BP:regulation of mitotic nuclear division;BP:meiotic cell cycle;BP:protein ubiquitination;BP:negative regulation of meiotic nuclear division;CC:nucleus;MF:metal ion binding;	K10318	FBXO43, EMI2	hsa04114	Oocyte meiosis
gene-FDFT1	FDFT1	farnesyl-diphosphate farnesyltransferase 1, transcript variant 9	GO:0016126;GO:0019222;GO:0019216;GO:0006695;GO:0006694;GO:0045338;GO:0005783;GO:0016021;GO:0005789;GO:0004310;GO:0051996;GO:004687	BP:sterol biosynthetic process;BP:regulation of metabolic process;BP:regulation of lipid metabolic process;BP:cholesterol biosynthetic process;BP:steroid biosynthetic process;BP:farnesyl diphosphate metabolic process;CC:endoplasmic reticulum;CC:integral component of membrane;CC:endoplasmic reticulum membrane;MF:farnesyl-diphosphate farnesyltransferase activity;MF:squalene synthase activity;MF:met…	K00801	FDFT1	hsa00100	Steroid biosynthesis
gene-FDFT1-2	FDFT1	farnesyl-diphosphate farnesyltransferase 1, transcript variant 9	GO:0016126;GO:0019222;GO:0019216;GO:0006695;GO:0006694;GO:0045338;GO:0005783;GO:0016021;GO:0005789;GO:0004310;GO:0051996;GO:004687	BP:sterol biosynthetic process;BP:regulation of metabolic process;BP:regulation of lipid metabolic process;BP:cholesterol biosynthetic process;BP:steroid biosynthetic process;BP:farnesyl diphosphate metabolic process;CC:endoplasmic reticulum;CC:integral component of membrane;CC:endoplasmic reticulum membrane;MF:farnesyl-diphosphate farnesyltransferase activity;MF:squalene synthase activity;MF:met…	K00801	FDFT1	hsa00100	Steroid biosynthesis
gene-FECH	FECH	ferrochelatase, transcript variant 1	GO:0071549;GO:0010288;GO:0045471;GO:0006783;GO:0070541;GO:0042493;GO:0009416;GO:0017085;GO:0006091;GO:0046685;GO:0046501;GO:0051597;GO:0005743;GO:0005739;GO:0005759;GO:0046872;GO:0051537;GO:0004325;GO:000819	BP:cellular response to dexamethasone stimulus;BP:response to lead ion;BP:response to ethanol;BP:heme biosynthetic process;BP:response to platinum ion;BP:response to drug;BP:response to light stimulus;BP:response to insecticide;BP:generation of precursor metabolites and energy;BP:response to arsenic-containing substance;BP:protoporphyrinogen IX metabolic process;BP:response to methylmercury;CC:mi…	K01772	hemH, FECH	hsa00860;hsa01240;hsa04140;hsa04137;hsa05168;hsa05022;hsa05014;hsa05016;hsa05017;hsa05010	Porphyrin and chlorophyll metabolism;Biosynthesis of cofactors;Autophagy - animal;Mitophagy - animal;Herpes simplex virus 1 infection;Pathways of neurodegeneration - multiple diseases;Amyotrophic lateral sclerosis;Huntington disease;Spinocerebellar ataxia;Alzheimer disease
gene-FFAR4	FFAR4	free fatty acid receptor 4, transcript variant 1	GO:0006954;GO:0090336;GO:0043950;GO:0070094;GO:0010827;GO:0036321;GO:0046879;GO:0032691;GO:0045669;GO:0050872;GO:0050873;GO:0090275;GO:0050728;GO:0043066;GO:0120162;GO:0007186;GO:0007204;GO:0007200;GO:0070374;GO:0001818;GO:0060170;GO:0030139;GO:0005929;GO:0010008;GO:0016021;GO:0005887;GO:0005886;GO:0005765;GO:0004930;GO:0008527;GO:0005504;GO:199076	BP:inflammatory response;BP:positive regulation of brown fat cell differentiation;BP:positive regulation of cAMP-mediated signaling;BP:positive regulation of glucagon secretion;BP:regulation of glucose transport;BP:ghrelin secretion;BP:hormone secretion;BP:negative regulation of interleukin-1 beta production;BP:positive regulation of osteoblast differentiation;BP:white fat cell differentiation;BP…	K08425	FFAR4, GPR120	hsa04935;hsa04080	Growth hormone synthesis, secretion and action;Neuroactive ligand-receptor interaction
gene-FGD2	FGD2	FYVE, RhoGEF and PH domain containing 2	GO:0030036;GO:0043507;GO:0043087;GO:0043065;GO:0007186;GO:0051056;GO:0008360;GO:0007010;GO:0046847;GO:0005794;GO:0005737;GO:0001726;GO:0005634;GO:0031901;GO:0030027;GO:0032587;GO:0005829;GO:0005856;GO:0005769;GO:0005085;GO:0031267;GO:0046872;GO:190198	BP:actin cytoskeleton organization;BP:positive regulation of JUN kinase activity;BP:regulation of GTPase activity;BP:positive regulation of apoptotic process;BP:G-protein coupled receptor signaling pathway;BP:regulation of small GTPase mediated signal transduction;BP:regulation of cell shape;BP:cytoskeleton organization;BP:filopodium assembly;CC:Golgi apparatus;CC:cytoplasm;CC:ruffle;CC:nucleus;C…	K05721	FGD2	hsa04810	Regulation of actin cytoskeleton
gene-FGD3	FGD3	FYVE, RhoGEF and PH domain containing 3, transcript variant 2	GO:0051056;GO:0046847;GO:0007010;GO:0007186;GO:0030036;GO:0043065;GO:0008360;GO:0043087;GO:0005737;GO:0001726;GO:0005794;GO:0030027;GO:0005829;GO:0005856;GO:0005085;GO:0031267;GO:004687	BP:regulation of small GTPase mediated signal transduction;BP:filopodium assembly;BP:cytoskeleton organization;BP:G-protein coupled receptor signaling pathway;BP:actin cytoskeleton organization;BP:positive regulation of apoptotic process;BP:regulation of cell shape;BP:regulation of GTPase activity;CC:cytoplasm;CC:ruffle;CC:Golgi apparatus;CC:lamellipodium;CC:cytosol;CC:cytoskeleton;MF:guanyl-nucl…	K05722	FGD3	hsa04810	Regulation of actin cytoskeleton
gene-FGFR3	FGFR3	fibroblast growth factor receptor 3, transcript variant X2	GO:0033674;GO:0060349;GO:0001501;GO:0046777;GO:0007169;GO:0051897;GO:0030282;GO:0070977;GO:0008543;GO:0000165;GO:0042531;GO:0007275;GO:0002062;GO:0003416;GO:1902178;GO:0008284;GO:0043410;GO:0048640;GO:0035988;GO:0018108;GO:0007267;GO:0043552;GO:0001958;GO:0010518;GO:0070374;GO:0005783;GO:0030133;GO:0005634;GO:0005794;GO:0009986;GO:0005887;GO:0005886;GO:0043235;GO:0005576;GO:0016021;GO:0004714;GO:…	BP:positive regulation of kinase activity;BP:bone morphogenesis;BP:skeletal system development;BP:protein autophosphorylation;BP:transmembrane receptor protein tyrosine kinase signaling pathway;BP:positive regulation of protein kinase B signaling;BP:bone mineralization;BP:bone maturation;BP:fibroblast growth factor receptor signaling pathway;BP:MAPK cascade;BP:positive regulation of tyrosine phos…	K05094	FGFR3, CD333	hsa04550;hsa05219;hsa04020;hsa05216;hsa05218;hsa05215;hsa05230;hsa04144;hsa04928;hsa01521;hsa04520;hsa04810;hsa05205;hsa05206;hsa05200;hsa05226;hsa04015;hsa05224;hsa05223;hsa04010;hsa04714;hsa04151;hsa04014	Signaling pathways regulating pluripotency of stem cells;Bladder cancer;Calcium signaling pathway;Thyroid cancer;Melanoma;Prostate cancer;Central carbon metabolism in cancer;Endocytosis;Parathyroid hormone synthesis, secretion and action;EGFR tyrosine kinase inhibitor resistance;Adherens junction;Regulation of actin cytoskeleton;Proteoglycans in cancer;MicroRNAs in cancer;Pathways in cancer;Gastr…
gene-FIGN	FIGN	fidgetin, microtubule severing factor, transcript variant X1	GO:0031122;GO:0005634;GO:0016363;GO:0008022;GO:0008568;GO:0016887;GO:000552	BP:cytoplasmic microtubule organization;CC:nucleus;CC:nuclear matrix;MF:protein C-terminus binding;MF:microtubule-severing ATPase activity;MF:ATPase activity;MF:ATP binding;	K07767;K22766;K13254	KATNA1;FIGNL1;SPAST	------	------
gene-FLJ32255	FLJ32255	uncharacterized LOC643977	GO:001602	CC:integral component of membrane;	K17985	AMBRA1	hsa04140;hsa04137;hsa05168;hsa05022;hsa05014;hsa05016;hsa05017;hsa05010	Autophagy - animal;Mitophagy - animal;Herpes simplex virus 1 infection;Pathways of neurodegeneration - multiple diseases;Amyotrophic lateral sclerosis;Huntington disease;Spinocerebellar ataxia;Alzheimer disease
gene-FLOT1-8	FLOT1	flotillin 1, transcript variant 1	GO:0034116;GO:0033227;GO:0007409;GO:1901890;GO:0002090;GO:1903044;GO:0050821;GO:0051580;GO:0001765;GO:0035023;GO:0044854;GO:0060355;GO:0032092;GO:0034976;GO:0032226;GO:0048643;GO:0022617;GO:0060544;GO:0051092;GO:0001819;GO:0072659;GO:2000049;GO:0071360;GO:0001934;GO:0070528;GO:1901741;GO:0045807;GO:0032728;GO:0034141;GO:0009897;GO:0005925;GO:0098982;GO:0098691;GO:0070062;GO:0016600;GO:0031410;GO:…	BP:positive regulation of heterotypic cell-cell adhesion;BP:dsRNA transport;BP:axonogenesis;BP:positive regulation of cell junction assembly;BP:regulation of receptor internalization;BP:protein localization to membrane raft;BP:protein stabilization;BP:regulation of neurotransmitter uptake;BP:membrane raft assembly;BP:regulation of Rho protein signal transduction;BP:plasma membrane raft assembly;B…	K07192	FLOT	hsa04910	Insulin signaling pathway
gene-FNDC11	FNDC11	fibronectin type III domain containing 11, transcript variant X1	------	------	------	------	------	------
gene-FNTB	FNTB	farnesyltransferase, CAAX box, beta	GO:0018342;GO:0018343;GO:0000165;GO:0022400;GO:0005965;GO:0005829;GO:0005875;GO:0004660;GO:000827	BP:protein prenylation;BP:protein farnesylation;BP:MAPK cascade;BP:regulation of rhodopsin mediated signaling pathway;CC:protein farnesyltransferase complex;CC:cytosol;CC:microtubule associated complex;MF:protein farnesyltransferase activity;MF:zinc ion binding;	K05954	FNTB	hsa00900	Terpenoid backbone biosynthesis
gene-FOXA2	FOXA2	forkhead box A2, transcript variant 1	GO:0031018;GO:2000543;GO:0030154;GO:0033132;GO:0090009;GO:0000432;GO:0009653;GO:2000971;GO:0006325;GO:0001708;GO:0043433;GO:0061987;GO:0070741;GO:0061178;GO:0008344;GO:0010719;GO:0040019;GO:2000049;GO:0006357;GO:0045944;GO:0071542;GO:0030193;GO:0045893;GO:0000785;GO:0030054;GO:0005737;GO:0005654;GO:0005634;GO:0003677;GO:0043565;GO:1990837;GO:0000976;GO:0000981;GO:0008134;GO:0019904;GO:0003700;GO:…	BP:endocrine pancreas development;BP:positive regulation of gastrulation;BP:cell differentiation;BP:negative regulation of glucokinase activity;BP:primitive streak formation;BP:positive regulation of transcription from RNA polymerase II promoter by glucose;BP:anatomical structure morphogenesis;BP:negative regulation of detection of glucose;BP:chromatin organization;BP:cell fate specification;BP:n…	K08035	FOXA2, HNF3B	hsa04213;hsa04950	Longevity regulating pathway - multiple species;Maturity onset diabetes of the young
gene-FOXD2	FOXD2	forkhead box D2	GO:0030154;GO:0006357;GO:0045944;GO:0009653;GO:0005634;GO:0000785;GO:0043565;GO:1990837;GO:0003700;GO:0001228;GO:0000978;GO:000098	BP:cell differentiation;BP:regulation of transcription from RNA polymerase II promoter;BP:positive regulation of transcription from RNA polymerase II promoter;BP:anatomical structure morphogenesis;CC:nucleus;CC:chromatin;MF:sequence-specific DNA binding;MF:sequence-specific double-stranded DNA binding;MF:transcription factor activity, sequence-specific DNA binding;MF:transcriptional activator act…	K09397	FOXD	------	------
gene-FOXD2-AS1	FOXD2-AS1	FOXD2 adjacent opposite strand RNA 1	------	------	------	------	------	------
gene-FOXJ1	FOXJ1	forkhead box J1, transcript variant X1	GO:0042130;GO:0050869;GO:0002924;GO:0033085;GO:0030036;GO:0060972;GO:0002897;GO:0007389;GO:0072016;GO:0035089;GO:0000122;GO:0035082;GO:1901248;GO:0007368;GO:0030856;GO:0044458;GO:0060429;GO:0060271;GO:0060428;GO:0034613;GO:0035502;GO:0032053;GO:0002635;GO:0006959;GO:0007507;GO:0007283;GO:0007420;GO:0090630;GO:0002508;GO:0050900;GO:0032088;GO:0032715;GO:0006357;GO:0045944;GO:0000785;GO:0005634;GO:…	BP:negative regulation of T cell proliferation;BP:negative regulation of B cell activation;BP:negative regulation of humoral immune response mediated by circulating immunoglobulin;BP:negative regulation of T cell differentiation in thymus;BP:actin cytoskeleton organization;BP:left/right pattern formation;BP:positive regulation of central B cell tolerance induction;BP:pattern specification process…	K09402	FOXJ1	------	------
gene-FOXO6-2	FOXO6	forkhead box O6	GO:0005634;GO:0003700;GO:004356	CC:nucleus;MF:transcription factor activity, sequence-specific DNA binding;MF:sequence-specific DNA binding;	K17847	FOXO6	hsa05131;hsa05213;hsa05215;hsa04722;hsa04068;hsa04062;hsa04922;hsa01521;hsa04218;hsa04211;hsa05165;hsa04213;hsa04933;hsa05208;hsa05200;hsa05202;hsa04910;hsa04014;hsa05223;hsa04917;hsa04919;hsa04152;hsa04931;hsa04151;hsa04137	Shigellosis;Endometrial cancer;Prostate cancer;Neurotrophin signaling pathway;FoxO signaling pathway;Chemokine signaling pathway;Glucagon signaling pathway;EGFR tyrosine kinase inhibitor resistance;Cellular senescence;Longevity regulating pathway;Human papillomavirus infection;Longevity regulating pathway - multiple species;AGE-RAGE signaling pathway in diabetic complications;Chemical carcinogene…
gene-FPGT	FPGT	fucose-1-phosphate guanylyltransferase, transcript variant 1	GO:0006004;GO:0005737;GO:0005829;GO:0047341;GO:0016772;GO:0000166;GO:0003824;GO:000552	BP:fucose metabolic process;CC:cytoplasm;CC:cytosol;MF:fucose-1-phosphate guanylyltransferase activity;MF:transferase activity, transferring phosphorus-containing groups;MF:nucleotide binding;MF:catalytic activity;MF:GTP binding;	K00976	FPGT	hsa00051;hsa00520	Fructose and mannose metabolism;Amino sugar and nucleotide sugar metabolism
gene-FRG1-4	FRG1	FSHD region gene 1	GO:0007517;GO:0000398;GO:0006364;GO:0005730;GO:0071013;GO:0055120;GO:0015030;GO:0030018;GO:0051015;GO:000372	BP:muscle organ development;BP:mRNA splicing, via spliceosome;BP:rRNA processing;CC:nucleolus;CC:catalytic step 2 spliceosome;CC:striated muscle dense body;CC:Cajal body;CC:Z disc;MF:actin filament binding;MF:RNA binding;	K13122	FRG1	------	------
gene-FRK	FRK	fyn related Src family tyrosine kinase, transcript variant X3	GO:0006310;GO:0032199;GO:0007569;GO:0030308;GO:0097252;GO:0032197;GO:0006289;GO:0000733;GO:0043065;GO:0090305;GO:0005737;GO:0005730;GO:0005739;GO:0005634;GO:0005507;GO:0009036;GO:0003677;GO:0003964;GO:004687	BP:DNA recombination;BP:reverse transcription involved in RNA-mediated transposition;BP:cell aging;BP:negative regulation of cell growth;BP:oligodendrocyte apoptotic process;BP:transposition, RNA-mediated;BP:nucleotide-excision repair;BP:DNA strand renaturation;BP:positive regulation of apoptotic process;BP:nucleic acid phosphodiester bond hydrolysis;CC:cytoplasm;CC:nucleolus;CC:mitochondrion;CC:…	K08892	FRK, PTK5	hsa05131;hsa05130;hsa04611;hsa04727;hsa04613;hsa04650;hsa04921;hsa04750;hsa04530;hsa05219;hsa04725;hsa04144;hsa04510;hsa04380;hsa04926;hsa04064;hsa04062;hsa05416;hsa04540;hsa05418;hsa05135;hsa05169;hsa01521;hsa01522;hsa05168;hsa05020;hsa05167;hsa05161;hsa05163;hsa05120;hsa05208;hsa05100;hsa05205;hsa04625;hsa05207;hsa05203;hsa04071;hsa04015;hsa04072;hsa04664;hsa04917;hsa04666;hsa04915;hsa04919;hsa…	Shigellosis;Pathogenic Escherichia coli infection;Platelet activation;GABAergic synapse;Neutrophil extracellular trap formation;Natural killer cell mediated cytotoxicity;Oxytocin signaling pathway;Inflammatory mediator regulation of TRP channels;Tight junction;Bladder cancer;Cholinergic synapse;Endocytosis;Focal adhesion;Osteoclast differentiation;Relaxin signaling pathway;NF-kappa B signaling pa…
gene-FUT10	FUT10	fucosyltransferase 10, transcript variant X1	GO:0036065;GO:0006457;GO:0007399;GO:0006486;GO:0042355;GO:0009566;GO:0042060;GO:0006605;GO:0030097;GO:0005794;GO:0016021;GO:0005654;GO:0032580;GO:0005783;GO:004692	BP:fucosylation;BP:protein folding;BP:nervous system development;BP:protein glycosylation;BP:L-fucose catabolic process;BP:fertilization;BP:wound healing;BP:protein targeting;BP:hemopoiesis;CC:Golgi apparatus;CC:integral component of membrane;CC:nucleoplasm;CC:Golgi cisterna membrane;CC:endoplasmic reticulum;MF:alpha;	K09669	FUT10	hsa00515;hsa00603;hsa00601	Mannose type O-glycan biosynthesis;Glycosphingolipid biosynthesis - globo and isoglobo series;Glycosphingolipid biosynthesis - lacto and neolacto series
gene-FUT2	FUT2	fucosyltransferase 2, transcript variant 1	GO:0036065;GO:0005975;GO:0006486;GO:0042355;GO:0009312;GO:0030155;GO:0006664;GO:0001936;GO:0070062;GO:0005794;GO:0016021;GO:0032580;GO:0000139;GO:0008107;GO:0008417;GO:003112	BP:fucosylation;BP:carbohydrate metabolic process;BP:protein glycosylation;BP:L-fucose catabolic process;BP:oligosaccharide biosynthetic process;BP:regulation of cell adhesion;BP:glycolipid metabolic process;BP:regulation of endothelial cell proliferation;CC:extracellular exosome;CC:Golgi apparatus;CC:integral component of membrane;CC:Golgi cisterna membrane;CC:Golgi membrane;MF:galactoside 2-alp…	K00718	FUT1_2	hsa00603;hsa00601;hsa04140;hsa04137;hsa05022;hsa05014;hsa05016;hsa05017;hsa05010	Glycosphingolipid biosynthesis - globo and isoglobo series;Glycosphingolipid biosynthesis - lacto and neolacto series;Autophagy - animal;Mitophagy - animal;Pathways of neurodegeneration - multiple diseases;Amyotrophic lateral sclerosis;Huntington disease;Spinocerebellar ataxia;Alzheimer disease
gene-FUT8-AS1	FUT8-AS1	FUT8 antisense RNA 1	------	------	------	------	------	------
gene-FZD2	FZD2	frizzled class receptor 2	GO:0016055;GO:0060022;GO:0060119;GO:0007275;GO:0003151;GO:0003150;GO:0090103;GO:0030855;GO:1904886;GO:0007608;GO:0030182;GO:0060071;GO:0060070;GO:0045893;GO:0007223;GO:0051091;GO:0090179;GO:0003149;GO:0005925;GO:0016021;GO:0030669;GO:0005737;GO:0005886;GO:0004930;GO:0030165;GO:0042813;GO:001714	BP:Wnt signaling pathway;BP:hard palate development;BP:inner ear receptor cell development;BP:multicellular organism development;BP:outflow tract morphogenesis;BP:muscular septum morphogenesis;BP:cochlea morphogenesis;BP:epithelial cell differentiation;BP:beta-catenin destruction complex disassembly;BP:sensory perception of smell;BP:neuron differentiation;BP:Wnt signaling pathway, planar cell pol…	K02235	FZD2	hsa04390;hsa04550;hsa05205;hsa04310;hsa05200;hsa05217;hsa05226;hsa05225;hsa05224;hsa04916;hsa05022;hsa04934;hsa05165;hsa05010;hsa04150	Hippo signaling pathway;Signaling pathways regulating pluripotency of stem cells;Proteoglycans in cancer;Wnt signaling pathway;Pathways in cancer;Basal cell carcinoma;Gastric cancer;Hepatocellular carcinoma;Breast cancer;Melanogenesis;Pathways of neurodegeneration - multiple diseases;Cushing syndrome;Human papillomavirus infection;Alzheimer disease;mTOR signaling pathway
gene-FZD5	FZD5	frizzled class receptor 5	GO:0060718;GO:0031077;GO:0048469;GO:0060716;GO:0060670;GO:0000578;GO:0032760;GO:0043507;GO:0001525;GO:0007416;GO:0002726;GO:0033077;GO:0007275;GO:0071219;GO:0032729;GO:0060561;GO:1901382;GO:0008285;GO:1904886;GO:0060061;GO:0030182;GO:0048596;GO:0060715;GO:0060070;GO:1903955;GO:0007223;GO:0060071;GO:0008595;GO:2000810;GO:0045944;GO:0032731;GO:1903146;GO:0005794;GO:0030424;GO:0045202;GO:0005923;GO:…	BP:chorionic trophoblast cell differentiation;BP:post-embryonic camera-type eye development;BP:cell maturation;BP:labyrinthine layer blood vessel development;BP:branching involved in labyrinthine layer morphogenesis;BP:embryonic axis specification;BP:positive regulation of tumor necrosis factor production;BP:positive regulation of JUN kinase activity;BP:angiogenesis;BP:synapse assembly;BP:positiv…	K02375	FZD5_8, fz2	hsa04390;hsa04550;hsa05205;hsa04310;hsa05200;hsa05217;hsa05226;hsa05225;hsa05224;hsa04916;hsa05022;hsa04934;hsa05165;hsa05010;hsa04150	Hippo signaling pathway;Signaling pathways regulating pluripotency of stem cells;Proteoglycans in cancer;Wnt signaling pathway;Pathways in cancer;Basal cell carcinoma;Gastric cancer;Hepatocellular carcinoma;Breast cancer;Melanogenesis;Pathways of neurodegeneration - multiple diseases;Cushing syndrome;Human papillomavirus infection;Alzheimer disease;mTOR signaling pathway
gene-G6PD	G6PD	glucose-6-phosphate dehydrogenase, transcript variant 1	GO:0006739;GO:0006098;GO:0043249;GO:0010041;GO:1904879;GO:0014070;GO:0019322;GO:0006749;GO:0006740;GO:2000378;GO:0006629;GO:0045471;GO:0051156;GO:0032094;GO:0034599;GO:0009051;GO:0061052;GO:0046390;GO:0010734;GO:0043523;GO:0006695;GO:0021762;GO:0006006;GO:0009898;GO:0005737;GO:0070062;GO:0005634;GO:0016020;GO:0034451;GO:0043231;GO:0005829;GO:0050661;GO:0004345;GO:0042802;GO:0042803;GO:000553	BP:NADP metabolic process;BP:pentose-phosphate shunt;BP:erythrocyte maturation;BP:response to iro;BP:positive regulation of calcium ion transmembrane transport via high voltage-gated calcium channel;BP:response to organic cyclic compound;BP:pentose biosynthetic process;BP:glutathione metabolic process;BP:NADPH regeneration;BP:negative regulation of reactive oxygen species metabolic process;BP:lip…	K00036	G6PD, zwf	hsa00030;hsa05230;hsa05415;hsa00480	Pentose phosphate pathway;Central carbon metabolism in cancer;Diabetic cardiomyopathy;Glutathione metabolism
gene-GABPB1-IT1	GABPB1-IT1	GABPB1 intronic transcript	GO:0016021;GO:000552	CC:integral component of membrane;MF:ATP binding;	K08857	NEK1_4_5	hsa04120;hsa04140;hsa04137;hsa04668;hsa04144;hsa05022;hsa05014;hsa05168;hsa05016;hsa05017;hsa05010;hsa04932	Ubiquitin mediated proteolysis;Autophagy - animal;Mitophagy - animal;TNF signaling pathway;Endocytosis;Pathways of neurodegeneration - multiple diseases;Amyotrophic lateral sclerosis;Herpes simplex virus 1 infection;Huntington disease;Spinocerebellar ataxia;Alzheimer disease;Non-alcoholic fatty liver disease
gene-GABRP	GABRP	gamma-aminobutyric acid type A receptor subunit pi, transcript variant 1	GO:0042391;GO:1902476;GO:0034220;GO:0006821;GO:0007165;GO:0007268;GO:0050877;GO:1902711;GO:0043005;GO:0034707;GO:0045211;GO:0005887;GO:0045202;GO:0030594;GO:0005230;GO:0004890;GO:000525	BP:regulation of membrane potential;BP:chloride transmembrane transport;BP:ion transmembrane transport;BP:chloride transport;BP:signal transduction;BP:chemical synaptic transmission;BP:neurological system process;CC:GABA-A receptor complex;CC:neuron projection;CC:chloride channel complex;CC:postsynaptic membrane;CC:integral component of plasma membrane;CC:synapse;MF:neurotransmitter receptor acti…	K05189	GABRP	hsa05032;hsa05033;hsa04723;hsa04727;hsa04726;hsa04080	Morphine addiction;Nicotine addiction;Retrograde endocannabinoid signaling;GABAergic synapse;Serotonergic synapse;Neuroactive ligand-receptor interaction
gene-GALNT7-DT	GALNT7-DT	GALNT7 divergent transcript, transcript variant 1	------	------	K22856;K17985;K00710	EEF1AKMT2, EFM4, METTL10;AMBRA1;GALNT	hsa00512;hsa04140;hsa04137;hsa00514;hsa05022;hsa05014;hsa05016;hsa05017;hsa05010	Mucin type O-glycan biosynthesis;Autophagy - animal;Mitophagy - animal;Other types of O-glycan biosynthesis;Pathways of neurodegeneration - multiple diseases;Amyotrophic lateral sclerosis;Huntington disease;Spinocerebellar ataxia;Alzheimer disease
gene-GAPDH-DT	GAPDH-DT	GAPDH divergent transcript	------	------	------	------	------	------
gene-GAS2L3	GAS2L3	growth arrest specific 2 like 3, transcript variant X10	GO:0000226;GO:0030036;GO:0051764;GO:0005737;GO:0005856;GO:0015630;GO:0015629;GO:0005874;GO:0005884;GO:0008093;GO:0008017;GO:0051015;GO:000377	BP:microtubule cytoskeleton organization;BP:actin cytoskeleton organization;BP:actin crosslink formation;CC:cytoplasm;CC:cytoskeleton;CC:microtubule cytoskeleton;CC:actin cytoskeleton;CC:microtubule;CC:actin filament;MF:cytoskeletal adaptor activity;MF:microtubule binding;MF:actin filament binding;MF:actin binding;	K24627	GAS2, GAS2L	------	------
gene-GAS6-AS1	GAS6-AS1	GAS6 antisense RNA 1	GO:0032148;GO:0035754;GO:0031100;GO:0043277;GO:0005737;GO:0070062;GO:0005788;GO:0005576;GO:0030296;GO:0005509;GO:0001786;GO:004302	BP:activation of protein kinase B activity;BP:B cell chemotaxis;BP:animal organ regeneration;BP:apoptotic cell clearance;CC:cytoplasm;CC:extracellular exosome;CC:endoplasmic reticulum lumen;CC:extracellular region;MF:protein tyrosine kinase activator activity;MF:calcium ion binding;MF:phosphatidylserine binding;MF:cysteine-type endopeptidase inhibitor activity involved in apoptotic process;	K24333;K19467;K24465;K05464;K03908	MEGF6;MATN;EGFL7_8;GAS6;PROS1	hsa01521;hsa04610	EGFR tyrosine kinase inhibitor resistance;Complement and coagulation cascades
gene-GATA5	GATA5	GATA binding protein 5	GO:0060575;GO:0007596;GO:0010629;GO:0010628;GO:1901228;GO:0045944;GO:0035481;GO:0045893;GO:0062000;GO:0045165;GO:0010614;GO:0048738;GO:0003274;GO:0006357;GO:0003180;GO:0071773;GO:0000785;GO:0005634;GO:0005654;GO:0008270;GO:0043565;GO:1990837;GO:0000981;GO:0003700;GO:0000976;GO:000097	BP:intestinal epithelial cell differentiation;BP:blood coagulation;BP:negative regulation of gene expression;BP:positive regulation of gene expression;BP:positive regulation of transcription from RNA polymerase II promoter involved in heart development;BP:positive regulation of transcription from RNA polymerase II promoter;BP:positive regulation of Notch signaling pathway involved in heart induct…	K17896	GATA5	hsa04659;hsa04658;hsa04022;hsa05321;hsa04530;hsa04218;hsa04928;hsa04919	Th17 cell differentiation;Th1 and Th2 cell differentiation;cGMP-PKG signaling pathway;Inflammatory bowel disease;Tight junction;Cellular senescence;Parathyroid hormone synthesis, secretion and action;Thyroid hormone signaling pathway
gene-GATD3	GATD3	glutamine amidotransferase class 1 domain containing 3, transcript variant 1	GO:000573	CC:mitochondrion;	------	------	------	------
gene-GCLC	GCLC	glutamate-cysteine ligase catalytic subunit, transcript variant 1	GO:2001237;GO:0032436;GO:0009410;GO:0019852;GO:0043066;GO:0031397;GO:0046685;GO:1901029;GO:0045892;GO:0009408;GO:0045454;GO:0006979;GO:0097746;GO:0006534;GO:0006536;GO:0051900;GO:0009725;GO:0006750;GO:0017109;GO:0005739;GO:0005829;GO:0016595;GO:0000287;GO:0005524;GO:0043531;GO:000435	BP:negative regulation of extrinsic apoptotic signaling pathway;BP:positive regulation of proteasomal ubiquitin-dependent protein catabolic process;BP:response to xenobiotic stimulus;BP:L-ascorbic acid metabolic process;BP:negative regulation of apoptotic process;BP:negative regulation of protein ubiquitination;BP:response to arsenic-containing substance;BP:negative regulation of mitochondrial ou…	K11204	GCLC	hsa00270;hsa00480;hsa01240;hsa04216	Cysteine and methionine metabolism;Glutathione metabolism;Biosynthesis of cofactors;Ferroptosis
gene-GCNT2	GCNT2	glucosaminyl (N-acetyl) transferase 2 (I blood group), transcript variant 3	GO:0008284;GO:0034116;GO:0030335;GO:0006486;GO:0036438;GO:0010718;GO:0010608;GO:0010812;GO:0007179;GO:0070374;GO:0051897;GO:0007275;GO:0006024;GO:0016021;GO:0016020;GO:0000139;GO:0005794;GO:0016757;GO:0008109;GO:000837	BP:positive regulation of cell proliferation;BP:positive regulation of heterotypic cell-cell adhesion;BP:positive regulation of cell migration;BP:protein glycosylation;BP:maintenance of lens transparency;BP:positive regulation of epithelial to mesenchymal transition;BP:posttranscriptional regulation of gene expression;BP:negative regulation of cell-substrate adhesion;BP:transforming growth factor…	K00742	GCNT2	hsa00512;hsa00534;hsa00532;hsa00601	Mucin type O-glycan biosynthesis;Glycosaminoglycan biosynthesis - heparan sulfate / heparin;Glycosaminoglycan biosynthesis - chondroitin sulfate / dermatan sulfate;Glycosphingolipid biosynthesis - lacto and neolacto series
gene-GDPD3	GDPD3	glycerophosphodiester phosphodiesterase domain containing 3	GO:0006629;GO:0046475;GO:0070291;GO:0034638;GO:0005783;GO:0016021;GO:0005789;GO:0048471;GO:0070062;GO:0008081;GO:0004622;GO:004687	BP:lipid metabolic process;BP:glycerophospholipid catabolic process;BP:N-acylethanolamine metabolic process;BP:phosphatidylcholine catabolic process;CC:endoplasmic reticulum;CC:integral component of membrane;CC:endoplasmic reticulum membrane;CC:perinuclear region of cytoplasm;CC:extracellular exosome;MF:phosphoric diester hydrolase activity;MF:lysophospholipase activity;MF:metal ion binding;	K22387	GDPD1_3, GDE4_7	hsa00565	Ether lipid metabolism
gene-GDPGP1	GDPGP1	GDP-D-glucose phosphorylase 1, transcript variant 2	GO:0006006;GO:0005737;GO:0016787;GO:0016779;GO:0005085;GO:0000166;GO:008004	BP:glucose metabolic process;CC:cytoplasm;MF:hydrolase activity;MF:nucleotidyltransferase activity;MF:guanyl-nucleotide exchange factor activity;MF:nucleotide binding;MF:GDP-D-glucose phosphorylase activity;	K15630	VTC2	hsa04140;hsa04137;hsa05168;hsa05022;hsa05014;hsa05016;hsa05017;hsa05010	Autophagy - animal;Mitophagy - animal;Herpes simplex virus 1 infection;Pathways of neurodegeneration - multiple diseases;Amyotrophic lateral sclerosis;Huntington disease;Spinocerebellar ataxia;Alzheimer disease
gene-GINS2	GINS2	GINS complex subunit 2	GO:0000727;GO:0006271;GO:0006260;GO:0071162;GO:0000811;GO:0005654;GO:0005694;GO:000563	BP:double-strand break repair via break-induced replication;BP:DNA strand elongation involved in DNA replication;BP:DNA replication;CC:CMG complex;CC:GINS complex;CC:nucleoplasm;CC:chromosome;CC:nucleus;	K10733	GINS2, PSF2	hsa04140;hsa04137;hsa05168;hsa05022;hsa05014;hsa05016;hsa05017;hsa05010	Autophagy - animal;Mitophagy - animal;Herpes simplex virus 1 infection;Pathways of neurodegeneration - multiple diseases;Amyotrophic lateral sclerosis;Huntington disease;Spinocerebellar ataxia;Alzheimer disease
gene-GJA5	GJA5	gap junction protein alpha 5, transcript variant B	GO:0045907;GO:0030326;GO:0003284;GO:0060307;GO:0003283;GO:0007267;GO:1900825;GO:0086044;GO:0010644;GO:0086064;GO:0001525;GO:0010643;GO:0003174;GO:0003151;GO:0086005;GO:0086021;GO:0003158;GO:0048844;GO:0098906;GO:0098904;GO:0098905;GO:0003193;GO:1900133;GO:0016264;GO:0001501;GO:0003071;GO:0006813;GO:0003281;GO:0003294;GO:0060373;GO:0060371;GO:0086055;GO:0086054;GO:0086053;GO:0060412;GO:0007154;GO:…	BP:positive regulation of vasoconstriction;BP:embryonic limb morphogenesis;BP:septum primum development;BP:regulation of ventricular cardiac muscle cell membrane repolarization;BP:atrial septum development;BP:cell-cell signaling;BP:regulation of membrane depolarization during cardiac muscle cell action potential;BP:atrial cardiac muscle cell to AV node cell communication by electrical coupling;BP…	K07614	GJA5, CX40	------	------
gene-GJC2	GJC2	gap junction protein gamma 2	GO:0001932;GO:2000134;GO:0007420;GO:0009636;GO:0007154;GO:0010628;GO:0007267;GO:1904427;GO:0010644;GO:0070447;GO:0043209;GO:0016021;GO:0005921;GO:1990769;GO:0033270;GO:0005922;GO:0043204;GO:0005243;GO:190376	BP:regulation of protein phosphorylation;BP:negative regulation of G1/S transition of mitotic cell cycle;BP:brain development;BP:response to toxic substance;BP:cell communication;BP:positive regulation of gene expression;BP:cell-cell signaling;BP:positive regulation of calcium ion transmembrane transport;BP:cell communication by electrical coupling;BP:positive regulation of oligodendrocyte progen…	K07619	GJC2, GJA12, CX47	------	------
gene-GLIPR2	GLIPR2	GLI pathogenesis related 2, transcript variant 5	GO:0010634;GO:0010718;GO:0070374;GO:0070062;GO:0005615;GO:0000139;GO:0005576;GO:004280	BP:positive regulation of epithelial cell migration;BP:positive regulation of epithelial to mesenchymal transition;BP:positive regulation of ERK1 and ERK2 cascade;CC:extracellular exosome;CC:extracellular space;CC:Golgi membrane;CC:extracellular region;MF:protein homodimerization activity;	K24835	GLIPR2	------	------
gene-GNAZ	GNAZ	G protein subunit alpha z, transcript variant X1	GO:0007188;GO:0098664;GO:0007193;GO:0007186;GO:0005834;GO:0044297;GO:0005829;GO:0016020;GO:0030425;GO:0005886;GO:0031683;GO:0003924;GO:0031821;GO:0001664;GO:0046872;GO:000552	BP:adenylate cyclase-modulating G-protein coupled receptor signaling pathway;BP:G protein-coupled serotonin receptor signaling pathway;BP:adenylate cyclase-inhibiting G-protein coupled receptor signaling pathway;BP:G-protein coupled receptor signaling pathway;CC:heterotrimeric G-protein complex;CC:cell body;CC:cytosol;CC:membrane;CC:dendrite;CC:plasma membrane;MF:G-protein beta/gamma-subunit comp…	K04535	GNAZ	hsa05133;hsa04611;hsa04022;hsa04928;hsa04024;hsa04723;hsa04670;hsa04725;hsa04724;hsa04727;hsa04726;hsa04728;hsa04924;hsa04923;hsa04921;hsa04062;hsa05142;hsa05145;hsa05163;hsa04540;hsa04371;hsa05207;hsa05200;hsa04071;hsa04015;hsa04916;hsa04914;hsa04915;hsa04934;hsa04935;hsa04713;hsa04730;hsa04971;hsa04973;hsa05032;hsa05030;hsa04926;hsa05034;hsa04742;hsa04360;hsa04261;hsa05012;hsa05170	Pertussis;Platelet activation;cGMP-PKG signaling pathway;Parathyroid hormone synthesis, secretion and action;cAMP signaling pathway;Retrograde endocannabinoid signaling;Leukocyte transendothelial migration;Cholinergic synapse;Glutamatergic synapse;GABAergic synapse;Serotonergic synapse;Dopaminergic synapse;Renin secretion;Regulation of lipolysis in adipocytes;Oxytocin signaling pathway;Chemokine …
gene-GNG2	GNG2	G protein subunit gamma 2, transcript variant X1	GO:0007186;GO:0005834;GO:003168	BP:G-protein coupled receptor signaling pathway;CC:heterotrimeric G-protein complex;MF:G-protein beta-subunit binding;	K07826	GNG2	hsa04713;hsa04727;hsa04371;hsa04740;hsa04728;hsa05200;hsa05170;hsa05032;hsa04723;hsa04014;hsa04725;hsa04724;hsa05034;hsa04726;hsa04926;hsa04151;hsa05167;hsa04062;hsa05163	Circadian entrainment;GABAergic synapse;Apelin signaling pathway;Olfactory transduction;Dopaminergic synapse;Pathways in cancer;Human immunodeficiency virus 1 infection;Morphine addiction;Retrograde endocannabinoid signaling;Ras signaling pathway;Cholinergic synapse;Glutamatergic synapse;Alcoholism;Serotonergic synapse;Relaxin signaling pathway;PI3K-Akt signaling pathway;Kaposi sarcoma-associated…
gene-GOLGA2P5	GOLGA2P5	GOLGA2 pseudogene 5, transcript variant 2	GO:0007020;GO:0006486;GO:0032091;GO:0060050;GO:0090161;GO:0090307;GO:0007098;GO:0010507;GO:0072686;GO:0005801;GO:0030134;GO:0000137;GO:0008017;GO:0019901;GO:0019905;GO:004280	BP:microtubule nucleation;BP:protein glycosylation;BP:negative regulation of protein binding;BP:positive regulation of protein glycosylation;BP:Golgi ribbon formation;BP:mitotic spindle assembly;BP:centrosome cycle;BP:negative regulation of autophagy;CC:mitotic spindle;CC:cis-Golgi network;CC:ER to Golgi transport vesicle;CC:Golgi cis cisterna;MF:microtubule binding;MF:protein kinase binding;MF:s…	K20358	GOLGA2	------	------
gene-GOLGA2P7-2	GOLGA2P7	GOLGA2 pseudogene 7	GO:0006897;GO:0005874;GO:0003924;GO:000552	BP:endocytosis;CC:microtubule;MF:GTPase activity;MF:GTP binding;	K23484;K20358;K01528	DNM2;GOLGA2;DNM1_3	hsa05132;hsa04961;hsa05100;hsa04721;hsa04072;hsa04144;hsa04666	Salmonella infection;Endocrine and other factor-regulated calcium reabsorption;Bacterial invasion of epithelial cells;Synaptic vesicle cycle;Phospholipase D signaling pathway;Endocytosis;Fc gamma R-mediated phagocytosis
gene-GOLGA8O	GOLGA8O	golgin A8 family member O	GO:0007030;GO:0005801;GO:0000137;GO:003258	BP:Golgi organization;CC:cis-Golgi network;CC:Golgi cis cisterna;CC:Golgi cisterna membrane;	------	------	------	------
gene-GOLGA8Q-2	GOLGA8Q	golgin A8 family member Q	GO:0007030;GO:0005801;GO:0000137;GO:003258	BP:Golgi organization;CC:cis-Golgi network;CC:Golgi cis cisterna;CC:Golgi cisterna membrane;	------	------	------	------
gene-GPANK1-2	GPANK1	G-patch domain and ankyrin repeats 1, transcript variant 4	GO:000367	MF:nucleic acid binding;	------	------	hsa04668;hsa05168;hsa04144;hsa04932;hsa04120	TNF signaling pathway;Herpes simplex virus 1 infection;Endocytosis;Non-alcoholic fatty liver disease;Ubiquitin mediated proteolysis
gene-GPC1-AS1	GPC1-AS1	GPC1 antisense RNA 1	------	------	------	------	------	------
gene-GPLD1	GPLD1	glycosylphosphatidylinositol specific phospholipase D1, transcript variant X1	GO:0035774;GO:0051044;GO:0051047;GO:0035690;GO:0010907;GO:0001503;GO:0032869;GO:0009749;GO:0010867;GO:0043065;GO:0002430;GO:0006501;GO:0097241;GO:0006507;GO:0010897;GO:0002062;GO:0035701;GO:0002042;GO:0008285;GO:0008286;GO:0010983;GO:0071397;GO:0071277;GO:0010595;GO:0070633;GO:0071401;GO:0071467;GO:1900076;GO:0046470;GO:0010694;GO:0031012;GO:0005737;GO:0070062;GO:0005576;GO:0005615;GO:0043231;GO:…	BP:positive regulation of insulin secretion involved in cellular response to glucose stimulus;BP:positive regulation of membrane protein ectodomain proteolysis;BP:positive regulation of secretion;BP:cellular response to drug;BP:positive regulation of glucose metabolic process;BP:ossification;BP:cellular response to insulin stimulus;BP:response to glucose;BP:positive regulation of triglyceride bio…	K01127	GPLD1	hsa04611;hsa04613;hsa05418;hsa04140;hsa04512;hsa04510;hsa05410;hsa05412;hsa05414;hsa00650;hsa00563;hsa05022;hsa05165;hsa04151;hsa05200;hsa04015;hsa04137;hsa05222;hsa04640;hsa04810;hsa00250;hsa05014;hsa05016;hsa05017;hsa05010	Platelet activation;Neutrophil extracellular trap formation;Fluid shear stress and atherosclerosis;Autophagy - animal;ECM-receptor interaction;Focal adhesion;Hypertrophic cardiomyopathy;Arrhythmogenic right ventricular cardiomyopathy;Dilated cardiomyopathy;Butanoate metabolism;Glycosylphosphatidylinositol (GPI)-anchor biosynthesis;Pathways of neurodegeneration - multiple diseases;Human papillomav…
gene-GPR20	GPR20	G protein-coupled receptor 20	GO:0051482;GO:0002862;GO:0035025;GO:0007186;GO:0043235;GO:0005829;GO:0005887;GO:0005886;GO:0016021;GO:000493	BP:positive regulation of cytosolic calcium ion concentration involved in phospholipase C-activating G-protein coupled signaling pathway;BP:negative regulation of inflammatory response to antigenic stimulus;BP:positive regulation of Rho protein signal transduction;BP:G-protein coupled receptor signaling pathway;CC:receptor complex;CC:cytosol;CC:integral component of plasma membrane;CC:plasma memb…	K04317	GPR20	hsa05130;hsa05200;hsa05143;hsa04015;hsa04072;hsa04750;hsa04151;hsa04080;hsa04810	Pathogenic Escherichia coli infection;Pathways in cancer;African trypanosomiasis;Rap1 signaling pathway;Phospholipase D signaling pathway;Inflammatory mediator regulation of TRP channels;PI3K-Akt signaling pathway;Neuroactive ligand-receptor interaction;Regulation of actin cytoskeleton
gene-GPSM2	GPSM2	G protein signaling modulator 2, transcript variant X2	GO:0051301;GO:1905832;GO:0031291;GO:0007186;GO:0060236;GO:0051661;GO:0007052;GO:0000132;GO:1904778;GO:0005737;GO:0005813;GO:0097431;GO:0099738;GO:0097575;GO:0016328;GO:0005886;GO:0032991;GO:0005829;GO:0005938;GO:0008022;GO:0070840;GO:0000166;GO:0001965;GO:0042802;GO:0005092;GO:0019904;GO:0043621;GO:003069	BP:cell division;BP:positive regulation of spindle assembly;BP:Ran protein signal transduction;BP:G-protein coupled receptor signaling pathway;BP:regulation of mitotic spindle organization;BP:maintenance of centrosome location;BP:mitotic spindle organization;BP:establishment of mitotic spindle orientation;BP:positive regulation of protein localization to cell cortex;CC:cytoplasm;CC:centrosome;CC:…	K15837	GPSM2	hsa04140;hsa05030;hsa04137;hsa05168;hsa05022;hsa05014;hsa05016;hsa05017;hsa05010	Autophagy - animal;Cocaine addiction;Mitophagy - animal;Herpes simplex virus 1 infection;Pathways of neurodegeneration - multiple diseases;Amyotrophic lateral sclerosis;Huntington disease;Spinocerebellar ataxia;Alzheimer disease
gene-GPX2	GPX2	glutathione peroxidase 2, transcript variant 1	GO:0006979;GO:0034599;GO:0005737;GO:0005829;GO:0004601;GO:0004602;GO:000905	BP:response to oxidative stress;BP:cellular response to oxidative stress;CC:cytoplasm;CC:cytosol;MF:peroxidase activity;MF:glutathione peroxidase activity;MF:electron carrier activity;	K00432	gpx, btuE, bsaA	hsa00590;hsa00480;hsa05022;hsa05014;hsa05016;hsa04918	Arachidonic acid metabolism;Glutathione metabolism;Pathways of neurodegeneration - multiple diseases;Amyotrophic lateral sclerosis;Huntington disease;Thyroid hormone synthesis
gene-GRAMD2A	GRAMD2A	GRAM domain containing 2A	GO:0061817;GO:2001256;GO:0016021;GO:0044232;GO:0031227;GO:0031234;GO:0035091;GO:000554	BP:endoplasmic reticulum-plasma membrane tethering;BP:regulation of store-operated calcium entry;CC:integral component of membrane;CC:organelle membrane contact site;CC:intrinsic component of endoplasmic reticulum membrane;CC:extrinsic component of cytoplasmic side of plasma membrane;MF:phosphatidylinositol binding;MF:phosphatidylinositol-4,5-bisphosphate binding;	------	------	------	------
gene-GRB7	GRB7	growth factor receptor bound protein 7, transcript variant X1	GO:0030335;GO:0034063;GO:0050900;GO:0007173;GO:0007165;GO:0017148;GO:0007411;GO:0038128;GO:0010494;GO:0042995;GO:0005829;GO:0005886;GO:0005925;GO:0035091;GO:0019901;GO:0042802;GO:000372	BP:positive regulation of cell migration;BP:stress granule assembly;BP:leukocyte migration;BP:epidermal growth factor receptor signaling pathway;BP:signal transduction;BP:negative regulation of translation;BP:axon guidance;BP:ERBB2 signaling pathway;CC:cytoplasmic stress granule;CC:cell projection;CC:cytosol;CC:plasma membrane;CC:focal adhesion;MF:phosphatidylinositol binding;MF:protein kinase bi…	K23695;K17704;K23696;K23488;K20064	GRB7;APBB1IP, RIAM;GRB14;RAPH1;GRB10	hsa04015;hsa04611;hsa04150	Rap1 signaling pathway;Platelet activation;mTOR signaling pathway
gene-GREP1	GREP1	glycine rich extracellular protein 1, transcript variant 3	------	------	------	------	------	------
gene-GRHL2	GRHL2	grainyhead like transcription factor 2, transcript variant 1	GO:0061713;GO:0003382;GO:0060672;GO:0060324;GO:0035264;GO:0044030;GO:0021915;GO:0008544;GO:0003208;GO:0034329;GO:0001843;GO:0060463;GO:0051973;GO:0048701;GO:0008283;GO:0007155;GO:0060487;GO:0090132;GO:0042733;GO:0007420;GO:0070830;GO:0006357;GO:0045944;GO:0045617;GO:0043010;GO:0000785;GO:0005634;GO:0016020;GO:0005654;GO:0005911;GO:0043565;GO:0000981;GO:0001161;GO:0031490;GO:0003700;GO:0001228;GO:…	BP:anterior neural tube closure;BP:epithelial cell morphogenesis;BP:epithelial cell morphogenesis involved in placental branching;BP:face development;BP:multicellular organism growth;BP:regulation of DNA methylation;BP:neural tube development;BP:epidermis development;BP:cardiac ventricle morphogenesis;BP:cell junction assembly;BP:neural tube closure;BP:lung lobe morphogenesis;BP:positive regulati…	K09275	TFCP2	------	------
gene-GRHL3	GRHL3	grainyhead like transcription factor 3, transcript variant 3	GO:0010628;GO:0008544;GO:0061029;GO:0007417;GO:0090103;GO:0001843;GO:0007389;GO:0042060;GO:0032956;GO:0001736;GO:0043547;GO:0007398;GO:0090179;GO:0006357;GO:0045944;GO:0061436;GO:0000785;GO:0005634;GO:0005654;GO:0031490;GO:0043565;GO:0000981;GO:0001228;GO:000097	BP:positive regulation of gene expression;BP:epidermis development;BP:eyelid development in camera-type eye;BP:central nervous system development;BP:cochlea morphogenesis;BP:neural tube closure;BP:pattern specification process;BP:wound healing;BP:regulation of actin cytoskeleton organization;BP:establishment of planar polarity;BP:positive regulation of GTPase activity;BP:ectoderm development;BP:p…	K09275	TFCP2	------	------
gene-GRTP1	GRTP1	growth hormone regulated TBC protein 1, transcript variant 2	GO:0090630;GO:0006886;GO:000509	BP:activation of GTPase activity;BP:intracellular protein transport;MF:GTPase activator activity;	K19953	GRTP1, TBC1D6, MSB3_4	------	------
gene-GSDMC	GSDMC	gasdermin C	GO:0070269;GO:0012501;GO:0042742;GO:0005737;GO:0005829;GO:0005886;GO:0016021;GO:0070273;GO:0005546;GO:000178	BP:pyroptosis;BP:programmed cell death;BP:defense response to bacterium;CC:cytoplasm;CC:cytosol;CC:plasma membrane;CC:integral component of membrane;MF:phosphatidylinositol-4-phosphate binding;MF:phosphatidylinositol-4,5-bisphosphate binding;MF:phosphatidylserine binding;	K22143;K22141;K20917	GSDMC;GSDMA;GSDMD	hsa05132;hsa04613;hsa04621;hsa04140;hsa04137;hsa05022;hsa05014;hsa05016;hsa05017;hsa05010	Salmonella infection;Neutrophil extracellular trap formation;NOD-like receptor signaling pathway;Autophagy - animal;Mitophagy - animal;Pathways of neurodegeneration - multiple diseases;Amyotrophic lateral sclerosis;Huntington disease;Spinocerebellar ataxia;Alzheimer disease
gene-GTSE1	GTSE1	G2 and S-phase expressed 1	GO:0050821;GO:0030335;GO:1900182;GO:0046827;GO:0006977;GO:1902749;GO:0007017;GO:0005737;GO:0015630;GO:0016020;GO:0005881;GO:0005856;GO:0005654;GO:0005829;GO:000801	BP:protein stabilization;BP:positive regulation of cell migration;BP:positive regulation of protein localization to nucleus;BP:positive regulation of protein export from nucleus;BP:DNA damage response, signal transduction by p53 class mediator resulting in cell cycle arrest;BP:regulation of cell cycle G2/M phase transition;BP:microtubule-based process;CC:cytoplasm;CC:microtubule cytoskeleton;CC:m…	K10129	GTSE1, B99	hsa04115	p53 signaling pathway
gene-GUCY1B2	GUCY1B2	guanylate cyclase 1 soluble subunit beta 2 (pseudogene)	GO:0019934;GO:0005737;GO:0020037;GO:0004383;GO:0046872;GO:000552	BP:cGMP-mediated signaling;CC:cytoplasm;MF:heme binding;MF:guanylate cyclase activity;MF:metal ion binding;MF:GTP binding;	K12323;K12318;K12319;K12324	ANPRA, NPR1;GUCY1A;GUCY1B;ANPRB, NPR2	hsa04970;hsa04713;hsa04611;hsa04540;hsa04022;hsa04714;hsa04024;hsa04730;hsa00230;hsa04925;hsa04924;hsa04923;hsa04921;hsa04270	Salivary secretion;Circadian entrainment;Platelet activation;Gap junction;cGMP-PKG signaling pathway;Thermogenesis;cAMP signaling pathway;Long-term depression;Purine metabolism;Aldosterone synthesis and secretion;Renin secretion;Regulation of lipolysis in adipocytes;Oxytocin signaling pathway;Vascular smooth muscle contraction
gene-GUSBP14	GUSBP14	GUSB pseudogene 14, transcript variant 1	GO:0005975;GO:0007399;GO:0001501;GO:0019391;GO:0005615;GO:0004553;GO:0030246;GO:0004566;GO:000510	BP:carbohydrate metabolic process;BP:nervous system development;BP:skeletal system development;BP:glucuronoside catabolic process;CC:extracellular space;MF:hydrolase activity, hydrolyzing O-glycosyl compounds;MF:carbohydrate binding;MF:beta-glucuronidase activity;MF:receptor binding;	K01195	uidA, GUSB	hsa00983;hsa00860;hsa01240;hsa04142;hsa00053;hsa00040;hsa00531	Drug metabolism - other enzymes;Porphyrin and chlorophyll metabolism;Biosynthesis of cofactors;Lysosome;Ascorbate and aldarate metabolism;Pentose and glucuronate interconversions;Glycosaminoglycan degradation
gene-GUSBP15-2	GUSBP15	GUSB pseudogene 15	GO:0005975;GO:0007399;GO:0001501;GO:0019391;GO:0005615;GO:0004553;GO:0030246;GO:0004566;GO:000510	BP:carbohydrate metabolic process;BP:nervous system development;BP:skeletal system development;BP:glucuronoside catabolic process;CC:extracellular space;MF:hydrolase activity, hydrolyzing O-glycosyl compounds;MF:carbohydrate binding;MF:beta-glucuronidase activity;MF:receptor binding;	K22856;K17985;K01195	EEF1AKMT2, EFM4, METTL10;AMBRA1;uidA, GUSB	hsa05132;hsa00983;hsa04510;hsa05131;hsa00860;hsa01240;hsa04670;hsa04140;hsa04142;hsa00053;hsa04137;hsa05022;hsa05014;hsa00040;hsa05016;hsa05017;hsa05010;hsa00531;hsa04810	Salmonella infection;Drug metabolism - other enzymes;Focal adhesion;Shigellosis;Porphyrin and chlorophyll metabolism;Biosynthesis of cofactors;Leukocyte transendothelial migration;Autophagy - animal;Lysosome;Ascorbate and aldarate metabolism;Mitophagy - animal;Pathways of neurodegeneration - multiple diseases;Amyotrophic lateral sclerosis;Pentose and glucuronate interconversions;Huntington diseas…
gene-GUSBP3	GUSBP3	GUSB pseudogene 3	GO:0005975;GO:0007399;GO:0001501;GO:0019391;GO:0005615;GO:0004553;GO:0030246;GO:0004566;GO:000510	BP:carbohydrate metabolic process;BP:nervous system development;BP:skeletal system development;BP:glucuronoside catabolic process;CC:extracellular space;MF:hydrolase activity, hydrolyzing O-glycosyl compounds;MF:carbohydrate binding;MF:beta-glucuronidase activity;MF:receptor binding;	K01195	uidA, GUSB	hsa00983;hsa00860;hsa01240;hsa04142;hsa00053;hsa00040;hsa00531;hsa05168	Drug metabolism - other enzymes;Porphyrin and chlorophyll metabolism;Biosynthesis of cofactors;Lysosome;Ascorbate and aldarate metabolism;Pentose and glucuronate interconversions;Glycosaminoglycan degradation;Herpes simplex virus 1 infection
gene-GVQW3	GVQW3	GVQW motif containing 3, transcript variant 1	------	------	K17985	AMBRA1	hsa04010;hsa04140;hsa04137;hsa05168;hsa05022;hsa05014;hsa05016;hsa05017;hsa05010	MAPK signaling pathway;Autophagy - animal;Mitophagy - animal;Herpes simplex virus 1 infection;Pathways of neurodegeneration - multiple diseases;Amyotrophic lateral sclerosis;Huntington disease;Spinocerebellar ataxia;Alzheimer disease
gene-GYG2	GYG2	glycogenin 2, transcript variant 2	GO:0005978;GO:0005737;GO:0005829;GO:0016757;GO:0102751;GO:0046872;GO:000846	BP:glycogen biosynthetic process;CC:cytoplasm;CC:cytosol;MF:transferase activity, transferring glycosyl groups;MF:UDP-alpha-D-glucos;MF:metal ion binding;MF:glycogenin glucosyltransferase activity;	K00750	GYG1, GYG2	hsa00500	Starch and sucrose metabolism
gene-H1-10	H1-10	H1.10 linker histone	GO:0031936;GO:0016584;GO:0006334;GO:0030261;GO:0045910;GO:0005730;GO:0005654;GO:0000786;GO:0005634;GO:0045296;GO:0031492;GO:0003723;GO:0003690;GO:000367	BP:negative regulation of chromatin silencing;BP:nucleosome positioning;BP:nucleosome assembly;BP:chromosome condensation;BP:negative regulation of DNA recombination;CC:nucleolus;CC:nucleoplasm;CC:nucleosome;CC:nucleus;MF:cadherin binding;MF:nucleosomal DNA binding;MF:RNA binding;MF:double-stranded DNA binding;MF:DNA binding;	K11275	H1_5	------	------
gene-H1-10-AS1	H1-10-AS1	H1-10 antisense RNA 1	------	------	K12642;K04257;K24882;K09228	PKP2;OLFR;NANOGNB;KRAB	hsa05412;hsa05168;hsa04740	Arrhythmogenic right ventricular cardiomyopathy;Herpes simplex virus 1 infection;Olfactory transduction
gene-H19	H19	H19 imprinted maternally expressed transcript, transcript variant 1	------	------	------	------	------	------
gene-H2AX	H2AX	H2A.X variant histone	GO:0071480;GO:0021987;GO:0006303;GO:0006302;GO:0000724;GO:0006342;GO:0006281;GO:0006974;GO:0007283;GO:0010212;GO:0051321;GO:0000077;GO:0006334;GO:0090398;GO:0016032;GO:0045739;GO:0000781;GO:0000785;GO:0000786;GO:0090734;GO:0001741;GO:0016607;GO:0005634;GO:0005654;GO:0005657;GO:0005694;GO:0000794;GO:0001673;GO:0070062;GO:0035861;GO:0005813;GO:0042393;GO:0003677;GO:0019899;GO:0046982;GO:000368	BP:cellular response to gamma radiation;BP:cerebral cortex development;BP:double-strand break repair via nonhomologous end joining;BP:double-strand break repair;BP:double-strand break repair via homologous recombination;BP:chromatin silencing;BP:DNA repair;BP:cellular response to DNA damage stimulus;BP:spermatogenesis;BP:response to ionizing radiation;BP:meiotic cell cycle;BP:DNA damage checkpoin…	K11251	H2A	hsa05322;hsa04217;hsa04613;hsa05034	Systemic lupus erythematosus;Necroptosis;Neutrophil extracellular trap formation;Alcoholism
gene-H3-7	H3-7	H3.7 histone (putative), transcript variant 2	GO:0000786;GO:0046982;GO:000367	CC:nucleosome;MF:protein heterodimerization activity;MF:DNA binding;	K11253	H3	hsa05322;hsa05131;hsa04613;hsa05034;hsa05202	Systemic lupus erythematosus;Shigellosis;Neutrophil extracellular trap formation;Alcoholism;Transcriptional misregulation in cancer
gene-H3C10	H3C10	H3 clustered histone 10	GO:0006352;GO:0005634;GO:0005654;GO:0000786;GO:0003677;GO:004698	BP:DNA-templated transcription, initiation;CC:nucleus;CC:nucleoplasm;CC:nucleosome;MF:DNA binding;MF:protein heterodimerization activity;	K11253	H3	hsa05322;hsa05131;hsa04613;hsa05034;hsa05202	Systemic lupus erythematosus;Shigellosis;Neutrophil extracellular trap formation;Alcoholism;Transcriptional misregulation in cancer
gene-H4C1	H4C1	H4 clustered histone 1	GO:0006352;GO:0005634;GO:0000786;GO:0046982;GO:000367	BP:DNA-templated transcription, initiation;CC:nucleus;CC:nucleosome;MF:protein heterodimerization activity;MF:DNA binding;	K11254	H4	hsa05322;hsa04613;hsa05034;hsa05203	Systemic lupus erythematosus;Neutrophil extracellular trap formation;Alcoholism;Viral carcinogenesis
gene-H4C14	H4C14	H4 clustered histone 14	GO:0006352;GO:0005634;GO:0000786;GO:0046982;GO:000367	BP:DNA-templated transcription, initiation;CC:nucleus;CC:nucleosome;MF:protein heterodimerization activity;MF:DNA binding;	K11254	H4	hsa05322;hsa04613;hsa05034;hsa05203	Systemic lupus erythematosus;Neutrophil extracellular trap formation;Alcoholism;Viral carcinogenesis
gene-H4C15	H4C15	H4 clustered histone 15, transcript variant X2	------	------	K11254	H4	hsa05322;hsa04613;hsa05034;hsa05203	Systemic lupus erythematosus;Neutrophil extracellular trap formation;Alcoholism;Viral carcinogenesis
gene-H4C5	H4C5	H4 clustered histone 5	GO:0006352;GO:0016021;GO:0000786;GO:0005634;GO:0003677;GO:004698	BP:DNA-templated transcription, initiation;CC:integral component of membrane;CC:nucleosome;CC:nucleus;MF:DNA binding;MF:protein heterodimerization activity;	K11254	H4	hsa05322;hsa04613;hsa05034;hsa05203	Systemic lupus erythematosus;Neutrophil extracellular trap formation;Alcoholism;Viral carcinogenesis
gene-H4C8	H4C8	H4 clustered histone 8	GO:0006352;GO:0005634;GO:0000786;GO:0046982;GO:000367	BP:DNA-templated transcription, initiation;CC:nucleus;CC:nucleosome;MF:protein heterodimerization activity;MF:DNA binding;	K11254	H4	hsa05322;hsa04613;hsa05034;hsa05203	Systemic lupus erythematosus;Neutrophil extracellular trap formation;Alcoholism;Viral carcinogenesis
gene-H4C9	H4C9	H4 clustered histone 9	GO:0006352;GO:0005634;GO:0000786;GO:0046982;GO:000367	BP:DNA-templated transcription, initiation;CC:nucleus;CC:nucleosome;MF:protein heterodimerization activity;MF:DNA binding;	K11254	H4	hsa05322;hsa04613;hsa05034;hsa05203	Systemic lupus erythematosus;Neutrophil extracellular trap formation;Alcoholism;Viral carcinogenesis
gene-H6PD	H6PD	hexose-6-phosphate dehydrogenase/glucose 1-dehydrogenase, transcript variant X1	GO:2000064;GO:0006098;GO:0006006;GO:0009051;GO:0097305;GO:0005788;GO:0005739;GO:0017057;GO:0004345;GO:0030246;GO:0047935;GO:0047934;GO:005066	BP:regulation of cortisol biosynthetic process;BP:pentose-phosphate shunt;BP:glucose metabolic process;BP:pentose-phosphate shunt, oxidative branch;BP:response to alcohol;CC:endoplasmic reticulum lumen;CC:mitochondrion;MF:6-phosphogluconolactonase activity;MF:glucose-6-phosphate dehydrogenase activity;MF:carbohydrate binding;MF:glucose 1-dehydrogenas;MF:glucose 1-dehydrogenas;MF:NADP binding;	K13937	H6PD	hsa00030;hsa05230;hsa05415;hsa00480	Pentose phosphate pathway;Central carbon metabolism in cancer;Diabetic cardiomyopathy;Glutathione metabolism
gene-HCAR1	HCAR1	hydroxycarboxylic acid receptor 1	GO:0007186;GO:0016021;GO:0005886;GO:000493	BP:G-protein coupled receptor signaling pathway;CC:integral component of membrane;CC:plasma membrane;MF:G-protein coupled receptor activity;	K08401	HCAR1, GPR81	hsa04024	cAMP signaling pathway
gene-HCG27-6	HCG27	HLA complex group 27	GO:0002626;GO:0098711;GO:1990712;GO:199045	BP:negative regulation of T cell antigen processing and presentation;BP:iron ion import across plasma membrane;CC:HFE-transferrin receptor complex;MF:transferrin receptor binding;	------	------	------	------
gene-HCN3	HCN3	hyperpolarization activated cyclic nucleotide gated potassium channel 3, transcript variant 1	GO:1903351;GO:0072718;GO:0071805;GO:0042391;GO:0035725;GO:0034765;GO:0005887;GO:0016021;GO:0005886;GO:0030425;GO:0044316;GO:0043025;GO:0030552;GO:0005272;GO:0005249;GO:000524	BP:cellular response to dopamine;BP:response to cisplatin;BP:potassium ion transmembrane transport;BP:regulation of membrane potential;BP:sodium ion transmembrane transport;BP:regulation of ion transmembrane transport;CC:integral component of plasma membrane;CC:integral component of membrane;CC:plasma membrane;CC:dendrite;CC:cone cell pedicle;CC:neuronal cell body;MF:cAMP binding;MF:sodium channe…	K04956	HCN3	hsa04024;hsa04742;hsa04929;hsa04740	cAMP signaling pathway;Taste transduction;GnRH secretion;Olfactory transduction
gene-HDHD3	HDHD3	haloacid dehalogenase like hydrolase domain containing 3, transcript variant 2	GO:0043231;GO:0005730;GO:001678	CC:intracellular membrane-bounded organelle;CC:nucleolus;MF:hydrolase activity;	------	------	------	------
gene-HEXIM1	HEXIM1	HEXIM P-TEFb complex subunit 1	GO:0007507;GO:0034244;GO:0045087;GO:0000122;GO:0045892;GO:0045736;GO:1901798;GO:0002218;GO:0032897;GO:0005737;GO:0043231;GO:0005654;GO:0005634;GO:0106140;GO:0017069;GO:0004861;GO:0004860;GO:0097322;GO:0120259;GO:004280	BP:heart development;BP:negative regulation of transcription elongation from RNA polymerase II promoter;BP:innate immune response;BP:negative regulation of transcription from RNA polymerase II promoter;BP:negative regulation of transcription, DNA-templated;BP:negative regulation of cyclin-dependent protein serine/threonine kinase activity;BP:positive regulation of signal transduction by p53 class…	K15189	HEXIM1_2	------	------
gene-HEXIM2	HEXIM2	HEXIM P-TEFb complex subunit 2, transcript variant X1	GO:0000122;GO:0045892;GO:0045736;GO:0005737;GO:0016607;GO:0005829;GO:0005654;GO:0005634;GO:0097322;GO:0004861;GO:0017069;GO:004280	BP:negative regulation of transcription from RNA polymerase II promoter;BP:negative regulation of transcription, DNA-templated;BP:negative regulation of cyclin-dependent protein serine/threonine kinase activity;CC:cytoplasm;CC:nuclear speck;CC:cytosol;CC:nucleoplasm;CC:nucleus;MF:7SK snRNA binding;MF:cyclin-dependent protein serine/threonine kinase inhibitor activity;MF:snRNA binding;MF:identical…	K15189	HEXIM1_2	------	------
gene-HEYL	HEYL	hes related family bHLH transcription factor with YRPW motif like	GO:0010629;GO:0003151;GO:0050767;GO:0014031;GO:0003203;GO:0003208;GO:0045666;GO:0035914;GO:0003198;GO:0007219;GO:0032835;GO:0007221;GO:0060317;GO:0045892;GO:0043433;GO:0060766;GO:0009952;GO:0006355;GO:0003184;GO:0006357;GO:0045944;GO:0003180;GO:0003181;GO:0060412;GO:0061314;GO:0072014;GO:0071773;GO:0000785;GO:0005634;GO:0005654;GO:0005737;GO:0050683;GO:0003677;GO:0046983;GO:0000981;GO:0042803;GO:…	BP:negative regulation of gene expression;BP:outflow tract morphogenesis;BP:regulation of neurogenesis;BP:mesenchymal cell development;BP:endocardial cushion morphogenesis;BP:cardiac ventricle morphogenesis;BP:positive regulation of neuron differentiation;BP:skeletal muscle cell differentiation;BP:epithelial to mesenchymal transition involved in endocardial cushion formation;BP:Notch signaling pa…	K09091	HEY	hsa04950;hsa05200;hsa04330;hsa05224;hsa05169;hsa05165;hsa03460	Maturity onset diabetes of the young;Pathways in cancer;Notch signaling pathway;Breast cancer;Epstein-Barr virus infection;Human papillomavirus infection;Fanconi anemia pathway
gene-HFE	HFE	homeostatic iron regulator, transcript variant 1	GO:0032435;GO:0098711;GO:0030509;GO:0055072;GO:0002626;GO:0002725;GO:0006879;GO:0048260;GO:0010862;GO:0032092;GO:2000059;GO:0065003;GO:2000273;GO:2000272;GO:2001186;GO:0002474;GO:0060586;GO:0006953;GO:1990641;GO:0090277;GO:0010039;GO:1904437;GO:0034756;GO:0071281;GO:0007565;GO:1904283;GO:1900122;GO:1900121;GO:0010628;GO:0033572;GO:0097421;GO:1904434;GO:0010106;GO:2000008;GO:0042446;GO:0009897;GO:…	BP:negative regulation of proteasomal ubiquitin-dependent protein catabolic process;BP:iron ion import across plasma membrane;BP:BMP signaling pathway;BP:iron ion homeostasis;BP:negative regulation of T cell antigen processing and presentation;BP:negative regulation of T cell cytokine production;BP:cellular iron ion homeostasis;BP:positive regulation of receptor-mediated endocytosis;BP:positive r…	K06751	MHC1	hsa04612;hsa05163;hsa05320;hsa05330;hsa05203;hsa05332;hsa04940;hsa04218;hsa04514;hsa05168;hsa04144;hsa05165;hsa04145;hsa05166;hsa05167;hsa05169;hsa05416;hsa05170	Antigen processing and presentation;Human cytomegalovirus infection;Autoimmune thyroid disease;Allograft rejection;Viral carcinogenesis;Graft-versus-host disease;Type I diabetes mellitus;Cellular senescence;Cell adhesion molecules;Herpes simplex virus 1 infection;Endocytosis;Human papillomavirus infection;Phagosome;Human T-cell leukemia virus 1 infection;Kaposi sarcoma-associated herpesvirus infe…
gene-HMGB2	HMGB2	high mobility group box 2, transcript variant 1	GO:1902042;GO:0071222;GO:0033151;GO:0008584;GO:0043388;GO:0010628;GO:0060326;GO:0050829;GO:0032496;GO:0050767;GO:0045648;GO:0002437;GO:0006265;GO:0032728;GO:0045087;GO:0032392;GO:0045089;GO:0032075;GO:0050830;GO:0007289;GO:0006310;GO:0006338;GO:0006334;GO:0045654;GO:0010629;GO:0072091;GO:0001938;GO:0006357;GO:0045944;GO:0045892;GO:0048545;GO:0000785;GO:0005737;GO:0005615;GO:0005634;GO:0005654;GO:…	BP:negative regulation of extrinsic apoptotic signaling pathway via death domain receptors;BP:cellular response to lipopolysaccharide;BP:;BP:male gonad development;BP:positive regulation of DNA binding;BP:positive regulation of gene expression;BP:cell chemotaxis;BP:defense response to Gram-negative bacterium;BP:response to lipopolysaccharide;BP:regulation of neurogenesis;BP:positive regulation of…	K11295	HMGB2	hsa04613;hsa03410;hsa05203;hsa04140;hsa05168;hsa04217	Neutrophil extracellular trap formation;Base excision repair;Viral carcinogenesis;Autophagy - animal;Herpes simplex virus 1 infection;Necroptosis
gene-HMGCR	HMGCR	3-hydroxy-3-methylglutaryl-CoA reductase, transcript variant X1	GO:0015936;GO:0043407;GO:0010666;GO:0042177;GO:0061045;GO:0045445;GO:0061179;GO:0050709;GO:0048661;GO:0038183;GO:1900222;GO:0048643;GO:0006743;GO:0016126;GO:0070328;GO:0019216;GO:0007584;GO:0045471;GO:0070723;GO:0008542;GO:0032874;GO:0042632;GO:0019222;GO:0007568;GO:0007399;GO:0008299;GO:0010664;GO:0006695;GO:0070374;GO:0005783;GO:0005789;GO:0005778;GO:0016021;GO:0120225;GO:0004420;GO:0050661;GO:…	BP:coenzyme A metabolic process;BP:negative regulation of MAP kinase activity;BP:positive regulation of cardiac muscle cell apoptotic process;BP:negative regulation of protein catabolic process;BP:negative regulation of wound healing;BP:myoblast differentiation;BP:negative regulation of insulin secretion involved in cellular response to glucose stimulus;BP:negative regulation of protein secretion…	K00021	HMGCR	hsa00900;hsa04152;hsa04976	Terpenoid backbone biosynthesis;AMPK signaling pathway;Bile secretion
gene-HMMR	HMMR	hyaluronan mediated motility receptor, transcript variant 1	GO:0030214;GO:0010389;GO:0005737;GO:0015630;GO:0005813;GO:0005829;GO:0016020;GO:0005886;GO:0009986;GO:000554	BP:hyaluronan catabolic process;BP:regulation of G2/M transition of mitotic cell cycle;CC:cytoplasm;CC:microtubule cytoskeleton;CC:centrosome;CC:cytosol;CC:membrane;CC:plasma membrane;CC:cell surface;MF:hyaluronic acid binding;	K06267	HMMR, RHAMM, CD168	hsa04512	ECM-receptor interaction
gene-HNMT	HNMT	histamine N-methyltransferase, transcript variant 1	GO:0014075;GO:0006548;GO:0002347;GO:0070555;GO:0007585;GO:0035902;GO:0051384;GO:0006972;GO:0001695;GO:0042220;GO:0032259;GO:0001692;GO:0007420;GO:0005737;GO:0005813;GO:0070062;GO:0043005;GO:0005654;GO:0005829;GO:004653	BP:response to amine;BP:histidine catabolic process;BP:response to tumor cell;BP:response to interleukin-1;BP:respiratory gaseous exchange;BP:response to immobilization stress;BP:response to glucocorticoid;BP:hyperosmotic response;BP:histamine catabolic process;BP:response to cocaine;BP:methylation;BP:histamine metabolic process;BP:brain development;CC:cytoplasm;CC:centrosome;CC:extracellular exo…	K00546	HNMT	hsa00340	Histidine metabolism
gene-HOTAIR	HOTAIR	HOX transcript antisense RNA, transcript variant 1	------	------	------	------	------	------
gene-HOXA-AS3	HOXA-AS3	HOXA cluster antisense RNA 3, transcript variant 1	GO:0001525;GO:0007275;GO:0002686;GO:0048863;GO:0000122;GO:0048704;GO:0045892;GO:0009952;GO:0001953;GO:0045656;GO:0006357;GO:0045944;GO:0045617;GO:0000785;GO:0005634;GO:0005654;GO:0031965;GO:0003677;GO:0000981;GO:0043565;GO:0008134;GO:1990837;GO:0003700;GO:0001228;GO:000097	BP:angiogenesis;BP:multicellular organism development;BP:negative regulation of leukocyte migration;BP:stem cell differentiation;BP:negative regulation of transcription from RNA polymerase II promoter;BP:embryonic skeletal system morphogenesis;BP:negative regulation of transcription, DNA-templated;BP:anterior/posterior pattern specification;BP:negative regulation of cell-matrix adhesion;BP:negati…	K09307;K09306;K09305	HOX_7;HOX_6;HOX_5	------	------
gene-HOXA1	HOXA1	homeobox A1, transcript variant 1	GO:0007634;GO:0050905;GO:0009653;GO:0007275;GO:0090102;GO:0090103;GO:0048844;GO:0021599;GO:0060876;GO:0048702;GO:0007605;GO:0042473;GO:0050795;GO:0048839;GO:0050890;GO:0006357;GO:0045944;GO:0060840;GO:0000785;GO:0005634;GO:0003677;GO:0043565;GO:1990837;GO:0000981;GO:0001228;GO:0042802;GO:000097	BP:optokinetic behavior;BP:neuromuscular process;BP:anatomical structure morphogenesis;BP:multicellular organism development;BP:cochlea development;BP:cochlea morphogenesis;BP:artery morphogenesis;BP:abducens nerve formation;BP:semicircular canal formation;BP:embryonic neurocranium morphogenesis;BP:sensory perception of sound;BP:outer ear morphogenesis;BP:regulation of behavior;BP:inner ear devel…	K09301	HOX_1	hsa04550	Signaling pathways regulating pluripotency of stem cells
gene-HOXA13	HOXA13	homeobox A13	GO:0045840;GO:0003281;GO:2001055;GO:0001501;GO:0001886;GO:0048844;GO:0060442;GO:0035115;GO:0001894;GO:0030510;GO:0001570;GO:0048839;GO:0030539;GO:0006357;GO:0060847;GO:0000785;GO:0045111;GO:0005654;GO:0005694;GO:0005634;GO:0003677;GO:0043565;GO:1990837;GO:0000981;GO:0001228;GO:000097	BP:positive regulation of mitotic nuclear division;BP:ventricular septum development;BP:positive regulation of mesenchymal cell apoptotic process;BP:skeletal system development;BP:endothelial cell morphogenesis;BP:artery morphogenesis;BP:branching involved in prostate gland morphogenesis;BP:embryonic forelimb morphogenesis;BP:tissue homeostasis;BP:regulation of BMP signaling pathway;BP:vasculogen…	K09298	HOX_13	hsa05202	Transcriptional misregulation in cancer
gene-HOXA2	HOXA2	homeobox A2	GO:0008045;GO:0042474;GO:0035284;GO:0001709;GO:0045665;GO:0045668;GO:0048703;GO:0021658;GO:0021568;GO:0009953;GO:0009952;GO:0007379;GO:0071300;GO:0006357;GO:0045944;GO:0002076;GO:0000785;GO:0005654;GO:0005634;GO:0043231;GO:1990837;GO:0000981;GO:0001227;GO:000097	BP:motor neuron axon guidance;BP:middle ear morphogenesis;BP:brain segmentation;BP:cell fate determination;BP:negative regulation of neuron differentiation;BP:negative regulation of osteoblast differentiation;BP:embryonic viscerocranium morphogenesis;BP:rhombomere 3 morphogenesis;BP:rhombomere 2 development;BP:dorsal/ventral pattern formation;BP:anterior/posterior pattern specification;BP:segment…	K09302	HOX_2	------	------
gene-HOXB3	HOXB3	homeobox B3, transcript variant X2	GO:0060324;GO:0001525;GO:0007275;GO:0050767;GO:0000122;GO:0002244;GO:0030878;GO:0048704;GO:0021615;GO:0021546;GO:0060216;GO:0051216;GO:0009952;GO:0006357;GO:0045944;GO:0000785;GO:0005634;GO:0005654;GO:0003677;GO:0000981;GO:0001228;GO:000097	BP:face development;BP:angiogenesis;BP:multicellular organism development;BP:regulation of neurogenesis;BP:negative regulation of transcription from RNA polymerase II promoter;BP:hematopoietic progenitor cell differentiation;BP:thyroid gland development;BP:embryonic skeletal system morphogenesis;BP:glossopharyngeal nerve morphogenesis;BP:rhombomere development;BP:definitive hemopoiesis;BP:cartila…	K09303	HOX_3	------	------
gene-HOXB5	HOXB5	homeobox B5	GO:0048704;GO:0009952;GO:0006357;GO:0009653;GO:0045446;GO:0007275;GO:0005829;GO:0005634;GO:0005654;GO:0001650;GO:0000785;GO:1990837;GO:0001228;GO:0003677;GO:0000978;GO:000098	BP:embryonic skeletal system morphogenesis;BP:anterior/posterior pattern specification;BP:regulation of transcription from RNA polymerase II promoter;BP:anatomical structure morphogenesis;BP:endothelial cell differentiation;BP:multicellular organism development;CC:cytosol;CC:nucleus;CC:nucleoplasm;CC:fibrillar center;CC:chromatin;MF:sequence-specific double-stranded DNA binding;MF:transcriptional…	K09305	HOX_5	------	------
gene-HOXB6	HOXB6	homeobox B6, transcript variant X1	------	------	K09306	HOX_6	------	------
gene-HOXB8	HOXB8	homeobox B8	GO:0007275;GO:0005634;GO:0000981;GO:000367	BP:multicellular organism development;CC:nucleus;MF:RNA polymerase II transcription factor activity, sequence-specific DNA binding;MF:DNA binding;	K09308	HOX_8	------	------
gene-HOXC11	HOXC11	homeobox C11	GO:0001759;GO:0042733;GO:0007492;GO:0060272;GO:0048856;GO:0006357;GO:0045944;GO:0001656;GO:0009954;GO:0007275;GO:0009952;GO:0005829;GO:0005654;GO:0000785;GO:0005634;GO:1990837;GO:0001228;GO:0000978;GO:0003677;GO:000098	BP:organ induction;BP:embryonic digit morphogenesis;BP:endoderm development;BP:embryonic skeletal joint morphogenesis;BP:anatomical structure development;BP:regulation of transcription from RNA polymerase II promoter;BP:positive regulation of transcription from RNA polymerase II promoter;BP:metanephros development;BP:proximal/distal pattern formation;BP:multicellular organism development;BP:anter…	K09296	HOX_11	hsa05202	Transcriptional misregulation in cancer
gene-HOXC4	HOXC4	homeobox C4, transcript variant 1	GO:0007275;GO:0005634;GO:0000981;GO:000367	BP:multicellular organism development;CC:nucleus;MF:RNA polymerase II transcription factor activity, sequence-specific DNA binding;MF:DNA binding;	K09304	HOX_4	------	------
gene-HPGD	HPGD	15-hydroxyprostaglandin dehydrogenase, transcript variant 1	GO:0019372;GO:0032496;GO:0070493;GO:0032355;GO:0045786;GO:0001822;GO:0043065;GO:1904707;GO:2001301;GO:0045471;GO:0042759;GO:0030728;GO:0007179;GO:0097070;GO:0007565;GO:0007567;GO:0006693;GO:1905828;GO:0005737;GO:0005654;GO:0070062;GO:0016323;GO:0005829;GO:0051287;GO:0004957;GO:0016491;GO:0042802;GO:0016616;GO:0016404;GO:007040	BP:lipoxygenase pathway;BP:response to lipopolysaccharide;BP:thrombin-activated receptor signaling pathway;BP:response to estradiol;BP:negative regulation of cell cycle;BP:kidney development;BP:positive regulation of apoptotic process;BP:positive regulation of vascular smooth muscle cell proliferation;BP:lipoxin biosynthetic process;BP:response to ethanol;BP:long-chain fatty acid biosynthetic pro…	K00069	HPGD	hsa00061;hsa00140;hsa05202;hsa00280;hsa05022;hsa05010;hsa00650	Fatty acid biosynthesis;Steroid hormone biosynthesis;Transcriptional misregulation in cancer;Valine, leucine and isoleucine degradation;Pathways of neurodegeneration - multiple diseases;Alzheimer disease;Butanoate metabolism
gene-HSD17B7	HSD17B7	hydroxysteroid 17-beta dehydrogenase 7, transcript variant 1	GO:0006703;GO:0006695;GO:0008209;GO:0006694;GO:0005783;GO:0016021;GO:0005789;GO:0000253;GO:0072582;GO:0047024;GO:000430	BP:estrogen biosynthetic process;BP:cholesterol biosynthetic process;BP:androgen metabolic process;BP:steroid biosynthetic process;CC:endoplasmic reticulum;CC:integral component of membrane;CC:endoplasmic reticulum membrane;MF:3-keto sterol reductase activity;MF:17-beta-hydroxysteroid dehydrogenas;MF:5alpha-androstane-3beta,17beta-diol dehydrogenase activity;MF:estradiol 17-beta-dehydrogenase act…	K13373	HSD17B7	hsa00100;hsa01240;hsa00830;hsa00140;hsa04913	Steroid biosynthesis;Biosynthesis of cofactors;Retinol metabolism;Steroid hormone biosynthesis;Ovarian steroidogenesis
gene-HSD17B7P2	HSD17B7P2	hydroxysteroid 17-beta dehydrogenase 7 pseudogene 2	GO:0006703;GO:0006694;GO:0006695;GO:0008209;GO:0005783;GO:0016021;GO:0005789;GO:0000253;GO:0072582;GO:0047024;GO:0004303;GO:001649	BP:estrogen biosynthetic process;BP:steroid biosynthetic process;BP:cholesterol biosynthetic process;BP:androgen metabolic process;CC:endoplasmic reticulum;CC:integral component of membrane;CC:endoplasmic reticulum membrane;MF:3-keto sterol reductase activity;MF:17-beta-hydroxysteroid dehydrogenas;MF:5alpha-androstane-3beta,17beta-diol dehydrogenase activity;MF:estradiol 17-beta-dehydrogenase act…	K13373	HSD17B7	hsa00100;hsa00140;hsa04913	Steroid biosynthesis;Steroid hormone biosynthesis;Ovarian steroidogenesis
gene-HSD3B7	HSD3B7	hydroxy-delta-5-steroid dehydrogenase, 3 beta- and steroid delta-isomerase 7, transcript variant 1	GO:0035754;GO:0006699;GO:0006694;GO:0016021;GO:0005811;GO:0005789;GO:0016616;GO:0047016;GO:0003854;GO:001685	BP:B cell chemotaxis;BP:bile acid biosynthetic process;BP:steroid biosynthetic process;CC:integral component of membrane;CC:lipid particle;CC:endoplasmic reticulum membrane;MF:oxidoreductase activity, acting on the CH-OH group of donors, NAD or NADP as acceptor;MF:cholest-5-ene-3-beta,7-alpha-diol 3-beta-dehydrogenase activity;MF:3-beta-hydroxy-delta5-steroid dehydrogenase activity;MF:isomerase a…	K12408	HSD3B7	hsa00100;hsa00140;hsa04913;hsa04927;hsa04934;hsa04925;hsa00120	Steroid biosynthesis;Steroid hormone biosynthesis;Ovarian steroidogenesis;Cortisol synthesis and secretion;Cushing syndrome;Aldosterone synthesis and secretion;Primary bile acid biosynthesis
gene-HSPA12A	HSPA12A	heat shock protein family A (Hsp70) member 12A, transcript variant 1	------	------	K01689	ENO, eno	hsa04066;hsa00010;hsa03018	HIF-1 signaling pathway;Glycolysis / Gluconeogenesis;RNA degradation
gene-HSPA12A-2	HSPA12A	heat shock protein family A (Hsp70) member 12A, transcript variant 2	GO:0005737;GO:0005634;GO:0070062;GO:000552	CC:cytoplasm;CC:nucleus;CC:extracellular exosome;MF:ATP binding;	------	------	------	------
gene-HSPA1A-2	HSPA1A	heat shock protein family A (Hsp70) member 1A	GO:0090084;GO:0032436;GO:0030308;GO:0034605;GO:0050821;GO:0010628;GO:0045648;GO:0090063;GO:0070434;GO:0043066;GO:0046034;GO:0031396;GO:0031397;GO:2001240;GO:0008285;GO:0070370;GO:1903265;GO:0060548;GO:0042026;GO:0034599;GO:0006402;GO:0051092;GO:0016192;GO:1900034;GO:1901673;GO:0043312;GO:0051085;GO:0032757;GO:0034620;GO:0005783;GO:0016235;GO:0072562;GO:0005925;GO:0016607;GO:0070062;GO:0005813;GO:…	BP:negative regulation of inclusion body assembly;BP:positive regulation of proteasomal ubiquitin-dependent protein catabolic process;BP:negative regulation of cell growth;BP:cellular response to heat;BP:protein stabilization;BP:positive regulation of gene expression;BP:positive regulation of erythrocyte differentiation;BP:positive regulation of microtubule nucleation;BP:positive regulation of nu…	K03283	HSPA1s	hsa03040;hsa04612;hsa05020;hsa04010;hsa05134;hsa04141;hsa04144;hsa04915;hsa04213;hsa05145;hsa05162;hsa05417	Spliceosome;Antigen processing and presentation;Prion disease;MAPK signaling pathway;Legionellosis;Protein processing in endoplasmic reticulum;Endocytosis;Estrogen signaling pathway;Longevity regulating pathway - multiple species;Toxoplasmosis;Measles;Lipid and atherosclerosis
gene-HSPA1A-4	HSPA1A	heat shock protein family A (Hsp70) member 1A	GO:0090084;GO:0032436;GO:0030308;GO:0034605;GO:0050821;GO:0010628;GO:0045648;GO:0090063;GO:0070434;GO:0043066;GO:0046034;GO:0031396;GO:0031397;GO:2001240;GO:0008285;GO:0070370;GO:1903265;GO:0060548;GO:0042026;GO:0034599;GO:0006402;GO:0051092;GO:0016192;GO:1900034;GO:1901673;GO:0043312;GO:0051085;GO:0032757;GO:0034620;GO:0005783;GO:0016235;GO:0072562;GO:0005925;GO:0016607;GO:0070062;GO:0005813;GO:…	BP:negative regulation of inclusion body assembly;BP:positive regulation of proteasomal ubiquitin-dependent protein catabolic process;BP:negative regulation of cell growth;BP:cellular response to heat;BP:protein stabilization;BP:positive regulation of gene expression;BP:positive regulation of erythrocyte differentiation;BP:positive regulation of microtubule nucleation;BP:positive regulation of nu…	K03283	HSPA1s	hsa03040;hsa04612;hsa05020;hsa04010;hsa05134;hsa04141;hsa04144;hsa04915;hsa04213;hsa05145;hsa05162;hsa05417	Spliceosome;Antigen processing and presentation;Prion disease;MAPK signaling pathway;Legionellosis;Protein processing in endoplasmic reticulum;Endocytosis;Estrogen signaling pathway;Longevity regulating pathway - multiple species;Toxoplasmosis;Measles;Lipid and atherosclerosis
gene-HSPA1B-2	HSPA1B	heat shock protein family A (Hsp70) member 1B	GO:0090084;GO:0032436;GO:0030308;GO:0034605;GO:0050821;GO:0010628;GO:0045648;GO:0090063;GO:0070434;GO:0043066;GO:0046034;GO:0031396;GO:0031397;GO:2001240;GO:0008285;GO:0070370;GO:1903265;GO:0060548;GO:0042026;GO:0034599;GO:0006402;GO:0051092;GO:0016192;GO:1900034;GO:1901673;GO:0043312;GO:0051085;GO:0032757;GO:0034620;GO:0005783;GO:0016235;GO:0072562;GO:0005925;GO:0016607;GO:0070062;GO:0005813;GO:…	BP:negative regulation of inclusion body assembly;BP:positive regulation of proteasomal ubiquitin-dependent protein catabolic process;BP:negative regulation of cell growth;BP:cellular response to heat;BP:protein stabilization;BP:positive regulation of gene expression;BP:positive regulation of erythrocyte differentiation;BP:positive regulation of microtubule nucleation;BP:positive regulation of nu…	K03283	HSPA1s	hsa03040;hsa04612;hsa05020;hsa04010;hsa05134;hsa04141;hsa04144;hsa04915;hsa04213;hsa05145;hsa05162;hsa05417	Spliceosome;Antigen processing and presentation;Prion disease;MAPK signaling pathway;Legionellosis;Protein processing in endoplasmic reticulum;Endocytosis;Estrogen signaling pathway;Longevity regulating pathway - multiple species;Toxoplasmosis;Measles;Lipid and atherosclerosis
gene-HSPA1B-4	HSPA1B	heat shock protein family A (Hsp70) member 1B	GO:0090084;GO:0032436;GO:0030308;GO:0034605;GO:0050821;GO:0010628;GO:0045648;GO:0090063;GO:0070434;GO:0043066;GO:0046034;GO:0031396;GO:0031397;GO:2001240;GO:0008285;GO:0070370;GO:1903265;GO:0060548;GO:0042026;GO:0034599;GO:0006402;GO:0051092;GO:0016192;GO:1900034;GO:1901673;GO:0043312;GO:0051085;GO:0032757;GO:0034620;GO:0005783;GO:0016235;GO:0072562;GO:0005925;GO:0016607;GO:0070062;GO:0005813;GO:…	BP:negative regulation of inclusion body assembly;BP:positive regulation of proteasomal ubiquitin-dependent protein catabolic process;BP:negative regulation of cell growth;BP:cellular response to heat;BP:protein stabilization;BP:positive regulation of gene expression;BP:positive regulation of erythrocyte differentiation;BP:positive regulation of microtubule nucleation;BP:positive regulation of nu…	K03283	HSPA1s	hsa03040;hsa04612;hsa05020;hsa04010;hsa05134;hsa04141;hsa04144;hsa04915;hsa04213;hsa05145;hsa05162;hsa05417	Spliceosome;Antigen processing and presentation;Prion disease;MAPK signaling pathway;Legionellosis;Protein processing in endoplasmic reticulum;Endocytosis;Estrogen signaling pathway;Longevity regulating pathway - multiple species;Toxoplasmosis;Measles;Lipid and atherosclerosis
gene-HSPA1B-5	HSPA1B	heat shock protein family A (Hsp70) member 1B	GO:0090084;GO:0032436;GO:0030308;GO:0034605;GO:0050821;GO:0010628;GO:0045648;GO:0090063;GO:0070434;GO:0043066;GO:0046034;GO:0031396;GO:0031397;GO:2001240;GO:0008285;GO:0070370;GO:1903265;GO:0060548;GO:0042026;GO:0034599;GO:0006402;GO:0051092;GO:0016192;GO:1900034;GO:1901673;GO:0043312;GO:0051085;GO:0032757;GO:0034620;GO:0005783;GO:0016235;GO:0072562;GO:0005925;GO:0016607;GO:0070062;GO:0005813;GO:…	BP:negative regulation of inclusion body assembly;BP:positive regulation of proteasomal ubiquitin-dependent protein catabolic process;BP:negative regulation of cell growth;BP:cellular response to heat;BP:protein stabilization;BP:positive regulation of gene expression;BP:positive regulation of erythrocyte differentiation;BP:positive regulation of microtubule nucleation;BP:positive regulation of nu…	K03283	HSPA1s	hsa03040;hsa04612;hsa05020;hsa04010;hsa05134;hsa04141;hsa04144;hsa04915;hsa04213;hsa05145;hsa05162;hsa05417	Spliceosome;Antigen processing and presentation;Prion disease;MAPK signaling pathway;Legionellosis;Protein processing in endoplasmic reticulum;Endocytosis;Estrogen signaling pathway;Longevity regulating pathway - multiple species;Toxoplasmosis;Measles;Lipid and atherosclerosis
gene-HTR1D	HTR1D	5-hydroxytryptamine receptor 1D	GO:0006939;GO:0014827;GO:0007198;GO:0040012;GO:0050795;GO:0007268;GO:0042310;GO:0007193;GO:0007186;GO:0007187;GO:0045202;GO:0005886;GO:0030425;GO:0005887;GO:0051378;GO:0030594;GO:000499	BP:smooth muscle contraction;BP:intestine smooth muscle contraction;BP:adenylate cyclase-inhibiting serotonin receptor signaling pathway;BP:regulation of locomotion;BP:regulation of behavior;BP:chemical synaptic transmission;BP:vasoconstriction;BP:adenylate cyclase-inhibiting G-protein coupled receptor signaling pathway;BP:G-protein coupled receptor signaling pathway;BP:G-protein coupled receptor…	K04153	HTR1	hsa04080;hsa04742;hsa04024;hsa04726	Neuroactive ligand-receptor interaction;Taste transduction;cAMP signaling pathway;Serotonergic synapse
gene-ICA1-AS1	ICA1-AS1	ICA1 antisense RNA 1	------	------	------	------	------	------
gene-IDH1	IDH1	isocitrate dehydrogenase (NADP(+)) 1, transcript variant 3	GO:0006739;GO:0008585;GO:0006099;GO:0008104;GO:0006097;GO:0006749;GO:0071071;GO:0006979;GO:0060696;GO:0043312;GO:0006103;GO:0006102;GO:0006740;GO:0048545;GO:0005782;GO:1904813;GO:0005737;GO:0070062;GO:0005777;GO:0005739;GO:1904724;GO:0034774;GO:0005829;GO:0005576;GO:0051287;GO:0050661;GO:0000287;GO:0042803;GO:0045296;GO:0004450;GO:004280	BP:NADP metabolic process;BP:female gonad development;BP:tricarboxylic acid cycle;BP:protein localization;BP:glyoxylate cycle;BP:glutathione metabolic process;BP:regulation of phospholipid biosynthetic process;BP:response to oxidative stress;BP:regulation of phospholipid catabolic process;BP:neutrophil degranulation;BP:2-oxoglutarate metabolic process;BP:isocitrate metabolic process;BP:NADPH rege…	K00031	IDH1, IDH2, icd	hsa00480;hsa05230;hsa00020;hsa04146	Glutathione metabolism;Central carbon metabolism in cancer;Citrate cycle (TCA cycle);Peroxisome
gene-IER5L	IER5L	immediate early response 5 like	------	------	------	------	------	------
gene-IFT172	IFT172	intraflagellar transport 172	GO:0060173;GO:0050680;GO:0042073;GO:0060021;GO:0045880;GO:0008544;GO:0007219;GO:0001947;GO:0001843;GO:0021522;GO:0060271;GO:0045879;GO:0048596;GO:0031122;GO:0061525;GO:0016485;GO:0060348;GO:0009953;GO:0007420;GO:0007224;GO:0070986;GO:0035735;GO:1905515;GO:0005929;GO:0097598;GO:0036064;GO:0097228;GO:0031514;GO:0097225;GO:0030992;GO:1903561;GO:0005930;GO:009754	BP:limb development;BP:negative regulation of epithelial cell proliferation;BP:intraciliary transport;BP:palate development;BP:positive regulation of smoothened signaling pathway;BP:epidermis development;BP:Notch signaling pathway;BP:heart looping;BP:neural tube closure;BP:spinal cord motor neuron differentiation;BP:cilium assembly;BP:negative regulation of smoothened signaling pathway;BP:embryon…	K19676	IFT172	------	------
gene-IGFBP2	IGFBP2	insulin like growth factor binding protein 2, transcript variant 1	GO:0051384;GO:0007165;GO:0044267;GO:0032355;GO:0043567;GO:0040008;GO:0009612;GO:0007568;GO:0090090;GO:0032526;GO:0042104;GO:0007584;GO:0032870;GO:0043627;GO:0010226;GO:0007565;GO:0042493;GO:0005615;GO:0031410;GO:0016324;GO:0070062;GO:0005576;GO:0031994;GO:0031995;GO:000510	BP:response to glucocorticoid;BP:signal transduction;BP:cellular protein metabolic process;BP:response to estradiol;BP:regulation of insulin-like growth factor receptor signaling pathway;BP:regulation of growth;BP:response to mechanical stimulus;BP:aging;BP:negative regulation of canonical Wnt signaling pathway;BP:response to retinoic acid;BP:positive regulation of activated T cell proliferation;…	K23575;K23576;K23577;K23578;K10138	IGFBP2;IGFBP4;IGFBP5;IGFBP1;IGFBP3	hsa04218;hsa04115;hsa05202;hsa04935	Cellular senescence;p53 signaling pathway;Transcriptional misregulation in cancer;Growth hormone synthesis, secretion and action
gene-IGFL1	IGFL1	IGF like family member 1	GO:0005576;GO:0005615;GO:000510	CC:extracellular region;CC:extracellular space;MF:receptor binding;	------	------	------	------
gene-IGSF10	IGSF10	immunoglobulin superfamily member 10, transcript variant X2	GO:000557	CC:extracellular region;	K12567;K24400;K17341	TTN;MXRA5;HMCN	hsa05410;hsa05414	Hypertrophic cardiomyopathy;Dilated cardiomyopathy
gene-IGSF9	IGSF9	immunoglobulin superfamily member 9, transcript variant 1	GO:0050807;GO:0016358;GO:0007155;GO:0070593;GO:0007411;GO:0007156;GO:0043005;GO:0016021;GO:0030425;GO:0030424;GO:0060077;GO:0005886;GO:009863	BP:regulation of synapse organization;BP:dendrite development;BP:cell adhesion;BP:dendrite self-avoidance;BP:axon guidance;BP:homophilic cell adhesion via plasma membrane adhesion molecules;CC:neuron projection;CC:integral component of membrane;CC:dendrite;CC:axon;CC:inhibitory synapse;CC:plasma membrane;MF:protein binding involved in cell-cell adhesion;	K22656;K22655;K17341;K06754	IGSF9B;IGSF9;HMCN;ROBO2	hsa04360	Axon guidance
gene-IKZF2	IKZF2	IKAROS family zinc finger 2, transcript variant X3	------	------	K09220	IKZF, ZNFN1A	------	------
gene-IL17RE	IL17RE	interleukin 17 receptor E, transcript variant 5	GO:0006954;GO:0097400;GO:0005737;GO:0016021;GO:0005576;GO:0005886;GO:003036	BP:inflammatory response;BP:interleukin-17-mediated signaling pathway;CC:cytoplasm;CC:integral component of membrane;CC:extracellular region;CC:plasma membrane;MF:interleukin-17 receptor activity;	K05168	IL17RE	hsa04060;hsa04657	Cytokine-cytokine receptor interaction;IL-17 signaling pathway
gene-IL20RA	IL20RA	interleukin 20 receptor subunit alpha, transcript variant X1	GO:0019221;GO:0045124;GO:2001244;GO:0016021;GO:0005886;GO:0042015;GO:000489	BP:cytokine-mediated signaling pathway;BP:regulation of bone resorption;BP:positive regulation of intrinsic apoptotic signaling pathway;CC:integral component of membrane;CC:plasma membrane;MF:interleukin-20 binding;MF:cytokine receptor activity;	K05136	IL20RA	hsa04650;hsa04630;hsa04380;hsa04060;hsa04061;hsa05168;hsa05169;hsa05145;hsa05164;hsa05165;hsa05167;hsa05160;hsa05161;hsa05162;hsa05163;hsa04620;hsa04621;hsa05200;hsa04151;hsa04217;hsa05152;hsa05171	Natural killer cell mediated cytotoxicity;JAK-STAT signaling pathway;Osteoclast differentiation;Cytokine-cytokine receptor interaction;Viral protein interaction with cytokine and cytokine receptor;Herpes simplex virus 1 infection;Epstein-Barr virus infection;Toxoplasmosis;Influenza A;Human papillomavirus infection;Kaposi sarcoma-associated herpesvirus infection;Hepatitis C;Hepatitis B;Measles;Hum…
gene-IL33	IL33	interleukin 33, transcript variant X1	GO:0032436;GO:0043032;GO:0097191;GO:0150145;GO:0010628;GO:0150142;GO:0061518;GO:0051770;GO:0002282;GO:0010186;GO:0050729;GO:0000122;GO:0045348;GO:0002686;GO:0150078;GO:0032722;GO:0032760;GO:0002826;GO:0038172;GO:0032753;GO:0120042;GO:0002830;GO:0002639;GO:0002638;GO:0051607;GO:0016579;GO:0045345;GO:0045944;GO:0032754;GO:0032689;GO:0032736;GO:0032755;GO:0001819;GO:0030133;GO:0005615;GO:0005654;GO:…	BP:positive regulation of proteasomal ubiquitin-dependent protein catabolic process;BP:positive regulation of macrophage activation;BP:extrinsic apoptotic signaling pathway;BP:positive regulation of CD80 production;BP:positive regulation of gene expression;BP:positive regulation of CD86 production;BP:microglial cell proliferation;BP:positive regulation of nitric-oxide synthase biosynthetic proces…	K12967	IL33	hsa05164;hsa04060;hsa04217;hsa04623	Influenza A;Cytokine-cytokine receptor interaction;Necroptosis;Cytosolic DNA-sensing pathway
gene-ING4	ING4	inhibitor of growth family member 4, transcript variant 9	GO:0006473;GO:0045926;GO:0043065;GO:0006260;GO:0008285;GO:0043966;GO:0006915;GO:0007050;GO:0045892;GO:0006978;GO:0043982;GO:0043983;GO:0043981;GO:0005654;GO:0045111;GO:0000123;GO:0005634;GO:0005829;GO:0070776;GO:0035064;GO:0003713;GO:004687	BP:protein acetylation;BP:negative regulation of growth;BP:positive regulation of apoptotic process;BP:DNA replication;BP:negative regulation of cell proliferation;BP:histone H3 acetylation;BP:apoptotic process;BP:cell cycle arrest;BP:negative regulation of transcription, DNA-templated;BP:DNA damage response, signal transduction by p53 class mediator resulting in transcription of p21 class mediat…	K11346	ING4	------	------
gene-INHBB	INHBB	inhibin subunit beta B	GO:2001235;GO:0032924;GO:0030154;GO:0046676;GO:0032869;GO:0045444;GO:0010862;GO:0044320;GO:0009611;GO:0048599;GO:0060279;GO:0006952;GO:0046881;GO:0046882;GO:0009267;GO:0001541;GO:0060395;GO:0032686;GO:0071944;GO:0005615;GO:0048471;GO:0005576;GO:0005125;GO:0008083;GO:0046789;GO:0042803;GO:000517	BP:positive regulation of apoptotic signaling pathway;BP:activin receptor signaling pathway;BP:cell differentiation;BP:negative regulation of insulin secretion;BP:cellular response to insulin stimulus;BP:fat cell differentiation;BP:positive regulation of pathway-restricted SMAD protein phosphorylation;BP:cellular response to leptin stimulus;BP:response to wounding;BP:oocyte development;BP:positiv…	K04667	INHBA	hsa04350;hsa04550;hsa04060	TGF-beta signaling pathway;Signaling pathways regulating pluripotency of stem cells;Cytokine-cytokine receptor interaction
gene-INKA1	INKA1	inka box actin regulator 1, transcript variant 1	GO:0021915;GO:0005634;GO:0005737;GO:0019901;GO:003029	BP:neural tube development;CC:nucleus;CC:cytoplasm;MF:protein kinase binding;MF:protein serine/threonine kinase inhibitor activity;	------	------	------	------
gene-INTS3	INTS3	integrator complex subunit 3, transcript variant 1	GO:0016180;GO:0010212;GO:0006281;GO:0006974;GO:0042795;GO:0044818;GO:0005737;GO:0035861;GO:0005634;GO:0005654;GO:0032039;GO:007087	BP:snRNA processing;BP:response to ionizing radiation;BP:DNA repair;BP:cellular response to DNA damage stimulus;BP:snRNA transcription from RNA polymerase II promoter;BP:mitotic G2/M transition checkpoint;CC:cytoplasm;CC:site of double-strand break;CC:nucleus;CC:nucleoplasm;CC:integrator complex;CC:SOSS complex;	K13140	INTS3	------	------
gene-IPO5P1	IPO5P1	importin 5 pseudogene 1, transcript variant 1	------	------	K20222	IPO5, KPNB3, RANBP5	hsa04140;hsa04137;hsa03013;hsa05022;hsa05014;hsa05016;hsa05017;hsa05010	Autophagy - animal;Mitophagy - animal;Nucleocytoplasmic transport;Pathways of neurodegeneration - multiple diseases;Amyotrophic lateral sclerosis;Huntington disease;Spinocerebellar ataxia;Alzheimer disease
gene-IPO8	IPO8	importin 8, transcript variant 1	GO:0006606;GO:0060964;GO:0007165;GO:0006886;GO:0005737;GO:0005829;GO:0005635;GO:0005654;GO:003126	BP:protein import into nucleus;BP:regulation of gene silencing by miRNA;BP:signal transduction;BP:intracellular protein transport;CC:cytoplasm;CC:cytosol;CC:nuclear envelope;CC:nucleoplasm;MF:small GTPase binding;	K18755	IPO8, RANBP8	hsa05132;hsa03013	Salmonella infection;Nucleocytoplasmic transport
gene-IPP	IPP	intracisternal A particle-promoted polypeptide, transcript variant X1	GO:0005737;GO:0016021;GO:0015629;GO:000377	CC:cytoplasm;CC:integral component of membrane;CC:actin cytoskeleton;MF:actin binding;	K13956	IPP, KLHL27	------	------
gene-IQANK1	IQANK1	IQ motif and ankyrin repeat containing 1, transcript variant 1	------	------	------	------	------	------
gene-IQSEC2	IQSEC2	IQ motif and Sec7 domain ArfGEF 2, transcript variant X1	GO:0030036;GO:0050804;GO:0032012;GO:0098696;GO:0005737;GO:0098685;GO:000508	BP:actin cytoskeleton organization;BP:modulation of synaptic transmission;BP:regulation of ARF protein signal transduction;BP:regulation of neurotransmitter receptor localization to postsynaptic specialization membrane;CC:cytoplasm;CC:Schaffer collateral - CA1 synapse;MF:guanyl-nucleotide exchange factor activity;	K12495	IQSEC	hsa05132;hsa05131;hsa05130;hsa04144;hsa04072	Salmonella infection;Shigellosis;Pathogenic Escherichia coli infection;Endocytosis;Phospholipase D signaling pathway
gene-IRF2	IRF2	interferon regulatory factor 2	GO:0007596;GO:0000122;GO:0008283;GO:0060333;GO:0060337;GO:0051607;GO:0002376;GO:0006355;GO:0006357;GO:0045944;GO:0000785;GO:0005925;GO:0005634;GO:0005654;GO:0005829;GO:0003677;GO:1990837;GO:0000976;GO:0000981;GO:0003700;GO:0001228;GO:0000977;GO:000097	BP:blood coagulation;BP:negative regulation of transcription from RNA polymerase II promoter;BP:cell proliferation;BP:interferon-gamma-mediated signaling pathway;BP:type I interferon signaling pathway;BP:defense response to virus;BP:immune system process;BP:regulation of transcription, DNA-templated;BP:regulation of transcription from RNA polymerase II promoter;BP:positive regulation of transcrip…	K10153	IRF2	hsa04659;hsa05133;hsa04625;hsa04620;hsa04917;hsa04668;hsa05165	Th17 cell differentiation;Pertussis;C-type lectin receptor signaling pathway;Toll-like receptor signaling pathway;Prolactin signaling pathway;TNF signaling pathway;Human papillomavirus infection
gene-IRF2BPL	IRF2BPL	interferon regulatory factor 2 binding protein like	GO:0046543;GO:0007399;GO:0000122;GO:0006357;GO:0045944;GO:0005615;GO:0005634;GO:0005654;GO:0003714;GO:0046872;GO:006163	BP:development of secondary female sexual characteristics;BP:nervous system development;BP:negative regulation of transcription from RNA polymerase II promoter;BP:regulation of transcription from RNA polymerase II promoter;BP:positive regulation of transcription from RNA polymerase II promoter;CC:extracellular space;CC:nucleus;CC:nucleoplasm;MF:transcription corepressor activity;MF:metal ion bind…	K22383	IRF2BP	------	------
gene-IRF5	IRF5	interferon regulatory factor 5, transcript variant X2	GO:0019221;GO:0032494;GO:0032495;GO:0043065;GO:0032728;GO:0032727;GO:0045087;GO:0060333;GO:0032481;GO:0060337;GO:0006954;GO:0051607;GO:0002376;GO:0006357;GO:0045944;GO:0032735;GO:0000785;GO:0005737;GO:0005634;GO:0005829;GO:0043565;GO:1990837;GO:0000981;GO:0000976;GO:0019901;GO:0003700;GO:0001228;GO:0042802;GO:000097	BP:cytokine-mediated signaling pathway;BP:response to peptidoglycan;BP:response to muramyl dipeptide;BP:positive regulation of apoptotic process;BP:positive regulation of interferon-beta production;BP:positive regulation of interferon-alpha production;BP:innate immune response;BP:interferon-gamma-mediated signaling pathway;BP:positive regulation of type I interferon production;BP:type I interfero…	K09446	IRF5	hsa04659;hsa05133;hsa05131;hsa05167;hsa05161;hsa05135;hsa05163;hsa05162;hsa04620;hsa04621;hsa04622;hsa04623;hsa05168;hsa05203;hsa05164;hsa05165;hsa05170;hsa05160;hsa05169;hsa05171;hsa05417	Th17 cell differentiation;Pertussis;Shigellosis;Kaposi sarcoma-associated herpesvirus infection;Hepatitis B;Yersinia infection;Human cytomegalovirus infection;Measles;Toll-like receptor signaling pathway;NOD-like receptor signaling pathway;RIG-I-like receptor signaling pathway;Cytosolic DNA-sensing pathway;Herpes simplex virus 1 infection;Viral carcinogenesis;Influenza A;Human papillomavirus infe…
gene-ISCA2	ISCA2	iron-sulfur cluster assembly 2, transcript variant 1	GO:0106035;GO:0016226;GO:0005739;GO:0005759;GO:0046872;GO:0051539;GO:0051536;GO:0051537;GO:000550	BP:protein maturation by [4Fe-4S] cluster transfer;BP:iron-sulfur cluster assembly;CC:mitochondrion;CC:mitochondrial matrix;MF:metal ion binding;MF:4 iron, 4 sulfur cluster binding;MF:iron-sulfur cluster binding;MF:2 iron, 2 sulfur cluster binding;MF:iron ion binding;	K22072;K08857;K09228	ISCA2;NEK1_4_5;KRAB	hsa04140;hsa04137;hsa05168;hsa05022;hsa05014;hsa05016;hsa05017;hsa05010	Autophagy - animal;Mitophagy - animal;Herpes simplex virus 1 infection;Pathways of neurodegeneration - multiple diseases;Amyotrophic lateral sclerosis;Huntington disease;Spinocerebellar ataxia;Alzheimer disease
gene-ISL1-DT	ISL1-DT	ISL1 divergent transcript	------	------	------	------	------	------
gene-ITGA10	ITGA10	integrin subunit alpha 10, transcript variant X1	GO:0007229;GO:0007160;GO:0030198;GO:0007155;GO:0008305;GO:0005886;GO:0034680;GO:0005518;GO:0098639;GO:004687	BP:integrin-mediated signaling pathway;BP:cell-matrix adhesion;BP:extracellular matrix organization;BP:cell adhesion;CC:integrin complex;CC:plasma membrane;CC:integrin alpha10-beta1 complex;MF:collagen binding;MF:collagen binding involved in cell-matrix adhesion;MF:metal ion binding;	K06586	ITGA10	hsa04145;hsa04611;hsa04640;hsa05205;hsa05200;hsa04512;hsa05222;hsa04510;hsa05410;hsa05165;hsa05412;hsa04810;hsa05414;hsa04151	Phagosome;Platelet activation;Hematopoietic cell lineage;Proteoglycans in cancer;Pathways in cancer;ECM-receptor interaction;Small cell lung cancer;Focal adhesion;Hypertrophic cardiomyopathy;Human papillomavirus infection;Arrhythmogenic right ventricular cardiomyopathy;Regulation of actin cytoskeleton;Dilated cardiomyopathy;PI3K-Akt signaling pathway
gene-ITPKA	ITPKA	inositol-trisphosphate 3-kinase A	GO:0097062;GO:0061003;GO:0030036;GO:0048167;GO:0046854;GO:0032958;GO:0006020;GO:0043647;GO:0007165;GO:0005737;GO:0043197;GO:0005829;GO:0005634;GO:0008440;GO:0004683;GO:0000828;GO:0016301;GO:0031267;GO:0005516;GO:000552	BP:dendritic spine maintenance;BP:positive regulation of dendritic spine morphogenesis;BP:actin cytoskeleton organization;BP:regulation of synaptic plasticity;BP:phosphatidylinositol phosphorylation;BP:inositol phosphate biosynthetic process;BP:inositol metabolic process;BP:inositol phosphate metabolic process;BP:signal transduction;CC:cytoplasm;CC:dendritic spine;CC:cytosol;CC:nucleus;MF:inosito…	K00911	ITPK	hsa00562;hsa04020;hsa04070	Inositol phosphate metabolism;Calcium signaling pathway;Phosphatidylinositol signaling system
gene-ITPKB	ITPKB	inositol-trisphosphate 3-kinase B, transcript variant 1	GO:0046638;GO:0046579;GO:0007165;GO:0007166;GO:0045059;GO:0002262;GO:0000165;GO:0035726;GO:0046854;GO:0033030;GO:0071277;GO:0032957;GO:0032958;GO:0043647;GO:0045638;GO:0001932;GO:0005737;GO:0016020;GO:0005829;GO:0005634;GO:0008440;GO:0000828;GO:0005524;GO:0016301;GO:000551	BP:positive regulation of alpha-beta T cell differentiation;BP:positive regulation of Ras protein signal transduction;BP:signal transduction;BP:cell surface receptor signaling pathway;BP:positive thymic T cell selection;BP:myeloid cell homeostasis;BP:MAPK cascade;BP:common myeloid progenitor cell proliferation;BP:phosphatidylinositol phosphorylation;BP:negative regulation of neutrophil apoptotic …	K00911	ITPK	hsa00562;hsa04020;hsa04070	Inositol phosphate metabolism;Calcium signaling pathway;Phosphatidylinositol signaling system
gene-JPH2	JPH2	junctophilin 2, transcript variant 1	GO:0055074;GO:0007275;GO:0000122;GO:0055024;GO:0060402;GO:0060314;GO:0060316;GO:0045892;GO:0005789;GO:0030018;GO:0016021;GO:0030314;GO:0005886;GO:0016529;GO:0005634;GO:0014701;GO:0070273;GO:0001046;GO:0003677;GO:0080025;GO:0005546;GO:0005547;GO:0001786;GO:0070300;GO:0001227;GO:0010314;GO:003226	BP:calcium ion homeostasis;BP:multicellular organism development;BP:negative regulation of transcription from RNA polymerase II promoter;BP:regulation of cardiac muscle tissue development;BP:calcium ion transport into cytosol;BP:regulation of ryanodine-sensitive calcium-release channel activity;BP:positive regulation of ryanodine-sensitive calcium-release channel activity;BP:negative regulation o…	K19530	JPH	hsa04140;hsa04137;hsa05022;hsa05014;hsa05016;hsa05017;hsa05010	Autophagy - animal;Mitophagy - animal;Pathways of neurodegeneration - multiple diseases;Amyotrophic lateral sclerosis;Huntington disease;Spinocerebellar ataxia;Alzheimer disease
gene-KALRN	KALRN	kalirin RhoGEF kinase, transcript variant X1	------	------	K15048	KALRN	hsa04140;hsa05219;hsa05200	Autophagy - animal;Bladder cancer;Pathways in cancer
gene-KANK2	KANK2	KN motif and ankyrin repeat domains 2, transcript variant 1	GO:0008285;GO:0033147;GO:2000134;GO:0090521;GO:0000122;GO:0006915;GO:0070563;GO:0035023;GO:0043069;GO:0072073;GO:0005737;GO:000573	BP:negative regulation of cell proliferation;BP:negative regulation of intracellular estrogen receptor signaling pathway;BP:negative regulation of G1/S transition of mitotic cell cycle;BP:glomerular visceral epithelial cell migration;BP:negative regulation of transcription from RNA polymerase II promoter;BP:apoptotic process;BP:negative regulation of vitamin D receptor signaling pathway;BP:regula…	K17985;K22808	AMBRA1;KANK	hsa04140;hsa04137;hsa05022;hsa05014;hsa05016;hsa05017;hsa05010	Autophagy - animal;Mitophagy - animal;Pathways of neurodegeneration - multiple diseases;Amyotrophic lateral sclerosis;Huntington disease;Spinocerebellar ataxia;Alzheimer disease
gene-KCNK12	KCNK12	potassium two pore domain channel subfamily K member 12	GO:0030322;GO:0071805;GO:0034765;GO:0016021;GO:0005887;GO:0005267;GO:0022841;GO:000524	BP:stabilization of membrane potential;BP:potassium ion transmembrane transport;BP:regulation of ion transmembrane transport;CC:integral component of membrane;CC:integral component of plasma membrane;MF:potassium channel activity;MF:potassium ion leak channel activity;MF:voltage-gated ion channel activity;	K04921	KCNK12, K2P12.1	hsa04927;hsa04934;hsa04925;hsa04971	Cortisol synthesis and secretion;Cushing syndrome;Aldosterone synthesis and secretion;Gastric acid secretion
gene-KCNK5	KCNK5	potassium two pore domain channel subfamily K member 5	GO:0097623;GO:0007588;GO:0071805;GO:0006813;GO:0030322;GO:0060075;GO:0034765;GO:0016021;GO:0005887;GO:0005267;GO:0022841;GO:000524	BP:potassium ion export across plasma membrane;BP:excretion;BP:potassium ion transmembrane transport;BP:potassium ion transport;BP:stabilization of membrane potential;BP:regulation of resting membrane potential;BP:regulation of ion transmembrane transport;CC:integral component of membrane;CC:integral component of plasma membrane;MF:potassium channel activity;MF:potassium ion leak channel activity…	K04916	KCNK5, K2P5.1	hsa04971;hsa04974;hsa04742	Gastric acid secretion;Protein digestion and absorption;Taste transduction
gene-KCNRG	KCNRG	potassium channel regulator, transcript variant 1	GO:0051260;GO:1902260;GO:0005783;GO:004280	BP:protein homooligomerization;BP:negative regulation of delayed rectifier potassium channel activity;CC:endoplasmic reticulum;MF:identical protein binding;	K21918;K21754;K21916;K21922	KCTD8_12_16;KCTD1_15;KCTD6;KCTD21	------	------
gene-KCTD1	KCTD1	potassium channel tetramerization domain containing 1, transcript variant 3	GO:0000122;GO:0051260;GO:0045892;GO:0005730;GO:0034451;GO:0045171;GO:0005829;GO:0005654;GO:0005886;GO:0005634;GO:0008134;GO:0003714;GO:004280	BP:negative regulation of transcription from RNA polymerase II promoter;BP:protein homooligomerization;BP:negative regulation of transcription, DNA-templated;CC:nucleolus;CC:centriolar satellite;CC:intercellular bridge;CC:cytosol;CC:nucleoplasm;CC:plasma membrane;CC:nucleus;MF:transcription factor binding;MF:transcription corepressor activity;MF:identical protein binding;	K21754;K21916;K21922	KCTD1_15;KCTD6;KCTD21	------	------
gene-KCTD14	KCTD14	potassium channel tetramerization domain containing 14, transcript variant 1	GO:0051260;GO:000574	BP:protein homooligomerization;CC:mitochondrial respiratory chain complex I;	K21918;K21922;K21916;K21917	KCTD8_12_16;KCTD21;KCTD6;KCTD7_14	------	------
gene-KCTD21-AS1	KCTD21-AS1	KCTD21 antisense RNA 1, transcript variant 1	GO:0040008;GO:0051260;GO:0045879;GO:0016567;GO:0006511;GO:0097602;GO:0042826;GO:004280	BP:regulation of growth;BP:protein homooligomerization;BP:negative regulation of smoothened signaling pathway;BP:protein ubiquitination;BP:ubiquitin-dependent protein catabolic process;MF:cullin family protein binding;MF:histone deacetylase binding;MF:identical protein binding;	K21922	KCTD21	hsa05168	Herpes simplex virus 1 infection
gene-KIAA0586	KIAA0586	KIAA0586, transcript variant 1	GO:0070201;GO:0060271;GO:0007224;GO:0005737;GO:0036064;GO:0005813;GO:0005814;GO:000191	BP:regulation of establishment of protein localization;BP:cilium assembly;BP:smoothened signaling pathway;CC:cytoplasm;CC:ciliary basal body;CC:centrosome;CC:centriole;CC:photoreceptor inner segment;	K22865	TALPID3, JBTS23	hsa04140;hsa04137;hsa05168;hsa05022;hsa05014;hsa05016;hsa05017;hsa05010	Autophagy - animal;Mitophagy - animal;Herpes simplex virus 1 infection;Pathways of neurodegeneration - multiple diseases;Amyotrophic lateral sclerosis;Huntington disease;Spinocerebellar ataxia;Alzheimer disease
gene-KIF11	KIF11	kinesin family member 11	GO:0090307;GO:0051301;GO:0007100;GO:0000278;GO:0019886;GO:0007049;GO:0007051;GO:0007052;GO:0046602;GO:0006890;GO:0007018;GO:0005871;GO:0005874;GO:0005737;GO:0072686;GO:0005634;GO:0016020;GO:0000922;GO:0005876;GO:0005856;GO:0005819;GO:0032991;GO:0005829;GO:1990939;GO:0003777;GO:0008017;GO:0019901;GO:0008574;GO:000552	BP:mitotic spindle assembly;BP:cell division;BP:mitotic centrosome separation;BP:mitotic cell cycle;BP:antigen processing and presentation of exogenous peptide antigen via MHC class II;BP:cell cycle;BP:spindle organization;BP:mitotic spindle organization;BP:regulation of mitotic centrosome separation;BP:retrograde vesicle-mediated transport, Golgi to ER;BP:microtubule-based movement;CC:kinesin co…	K10398	KIF11, EG5	hsa04340	Hedgehog signaling pathway
gene-KIF15	KIF15	kinesin family member 15, transcript variant X1	GO:0006890;GO:0000278;GO:0019886;GO:0007018;GO:0005737;GO:0005829;GO:0005813;GO:0016020;GO:0005874;GO:0005819;GO:0005871;GO:0005873;GO:0008017;GO:0003777;GO:0016887;GO:1990939;GO:0003774;GO:000552	BP:retrograde vesicle-mediated transport, Golgi to ER;BP:mitotic cell cycle;BP:antigen processing and presentation of exogenous peptide antigen via MHC class II;BP:microtubule-based movement;CC:cytoplasm;CC:cytosol;CC:centrosome;CC:membrane;CC:microtubule;CC:spindle;CC:kinesin complex;CC:plus-end kinesin complex;MF:microtubule binding;MF:microtubule motor activity;MF:ATPase activity;MF:ATP-depend…	K10400	KIF15	hsa04340	Hedgehog signaling pathway
gene-KIF15-2	KIF15	kinesin family member 15	GO:0006890;GO:0000278;GO:0019886;GO:0007018;GO:0005737;GO:0005829;GO:0005813;GO:0016020;GO:0005874;GO:0005819;GO:0005871;GO:0005873;GO:0008017;GO:0003777;GO:0016887;GO:1990939;GO:0003774;GO:000552	BP:retrograde vesicle-mediated transport, Golgi to ER;BP:mitotic cell cycle;BP:antigen processing and presentation of exogenous peptide antigen via MHC class II;BP:microtubule-based movement;CC:cytoplasm;CC:cytosol;CC:centrosome;CC:membrane;CC:microtubule;CC:spindle;CC:kinesin complex;CC:plus-end kinesin complex;MF:microtubule binding;MF:microtubule motor activity;MF:ATPase activity;MF:ATP-depend…	K10400	KIF15	hsa04340	Hedgehog signaling pathway
gene-KIF20A	KIF20A	kinesin family member 20A	GO:0061952;GO:0001578;GO:0007018;GO:0000281;GO:0032465;GO:0015031;GO:0005794;GO:0045171;GO:0030496;GO:0005654;GO:0032154;GO:0005819;GO:0005871;GO:0005634;GO:0005874;GO:0008017;GO:0019901;GO:0003777;GO:0016887;GO:1990939;GO:000552	BP:midbody abscission;BP:microtubule bundle formation;BP:microtubule-based movement;BP:mitotic cytokinesis;BP:regulation of cytokinesis;BP:protein transport;CC:Golgi apparatus;CC:intercellular bridge;CC:midbody;CC:nucleoplasm;CC:cleavage furrow;CC:spindle;CC:kinesin complex;CC:nucleus;CC:microtubule;MF:microtubule binding;MF:protein kinase binding;MF:microtubule motor activity;MF:ATPase activity;…	K10402	KIF20	hsa05206;hsa04340	MicroRNAs in cancer;Hedgehog signaling pathway
gene-KIF20B	KIF20B	kinesin family member 20B, transcript variant 1	GO:0035372;GO:1903438;GO:0051301;GO:2000114;GO:0001843;GO:0007088;GO:2001224;GO:0008284;GO:0090316;GO:0007050;GO:0032467;GO:0007018;GO:0048812;GO:0030496;GO:0030426;GO:0070938;GO:0005871;GO:0005874;GO:0048471;GO:0005737;GO:0045171;GO:0005730;GO:0005813;GO:0097431;GO:0005654;GO:0051233;GO:1990023;GO:0005829;GO:0005634;GO:0016887;GO:1990939;GO:0003777;GO:0050699;GO:0008017;GO:0008574;GO:0005524;GO:…	BP:protein localization to microtubule;BP:positive regulation of mitotic cytokinetic process;BP:cell division;BP:regulation of establishment of cell polarity;BP:neural tube closure;BP:regulation of mitotic nuclear division;BP:positive regulation of neuron migration;BP:positive regulation of cell proliferation;BP:positive regulation of intracellular protein transport;BP:cell cycle arrest;BP:positi…	K10402	KIF20	hsa05206	MicroRNAs in cancer
gene-KIF2C	KIF2C	kinesin family member 2C, transcript variant 1	GO:0051301;GO:0030951;GO:0007080;GO:0051983;GO:0019886;GO:0007052;GO:0051310;GO:0051315;GO:0006890;GO:0007018;GO:0007019;GO:0035371;GO:0005871;GO:0005874;GO:0005737;GO:0005819;GO:0005813;GO:0005634;GO:0016020;GO:0000775;GO:0015630;GO:0000776;GO:0000777;GO:0005829;GO:0016887;GO:1990939;GO:0003777;GO:0008017;GO:0051010;GO:0019237;GO:000552	BP:cell division;BP:establishment or maintenance of microtubule cytoskeleton polarity;BP:mitotic metaphase plate congression;BP:regulation of chromosome segregation;BP:antigen processing and presentation of exogenous peptide antigen via MHC class II;BP:mitotic spindle organization;BP:metaphase plate congression;BP:attachment of mitotic spindle microtubules to kinetochore;BP:retrograde vesicle-med…	K10393	KIF2_24, MCAK	------	------
gene-KIF4A	KIF4A	kinesin family member 4A	GO:0007018;GO:0000281;GO:0008089;GO:0019886;GO:0007052;GO:0006996;GO:0006890;GO:0051256;GO:0016020;GO:0005876;GO:0005737;GO:1904115;GO:0005654;GO:0016363;GO:0005694;GO:0005856;GO:0005829;GO:0030496;GO:0046872;GO:0003677;GO:0003777;GO:0008017;GO:1990939;GO:0005524;GO:005153	BP:microtubule-based movement;BP:mitotic cytokinesis;BP:anterograde axonal transport;BP:antigen processing and presentation of exogenous peptide antigen via MHC class II;BP:mitotic spindle organization;BP:organelle organization;BP:retrograde vesicle-mediated transport, Golgi to ER;BP:mitotic spindle midzone assembly;CC:membrane;CC:spindle microtubule;CC:cytoplasm;CC:axon cytoplasm;CC:nucleoplasm;…	K10395	KIF4	------	------
gene-KIFC1	KIFC1	kinesin family member C1	GO:0000070;GO:0007018;GO:0007283;GO:0007080;GO:0090307;GO:0051301;GO:0005737;GO:0005634;GO:0005874;GO:0016020;GO:0072686;GO:0005871;GO:0005815;GO:0005769;GO:0008017;GO:0003777;GO:0005524;GO:0016887;GO:199093	BP:mitotic sister chromatid segregation;BP:microtubule-based movement;BP:spermatogenesis;BP:mitotic metaphase plate congression;BP:mitotic spindle assembly;BP:cell division;CC:cytoplasm;CC:nucleus;CC:microtubule;CC:membrane;CC:mitotic spindle;CC:kinesin complex;CC:microtubule organizing center;CC:early endosome;MF:microtubule binding;MF:microtubule motor activity;MF:ATP binding;MF:ATPase activity…	K10405	KIFC1	hsa04340	Hedgehog signaling pathway
gene-KLHDC7A	KLHDC7A	kelch domain containing 7A	GO:001602	CC:integral component of membrane;	K10476;K21913	KBTBD11;KBTBD13	hsa04120	Ubiquitin mediated proteolysis
gene-KLHDC8B	KLHDC8B	kelch domain containing 8B, transcript variant X1	------	------	K10469	KLHL34	------	------
gene-KLHL13	KLHL13	kelch like family member 13, transcript variant X1	GO:0032465;GO:0031463;GO:0004842;GO:0047485;GO:009760	BP:regulation of cytokinesis;CC:Cul3-RING ubiquitin ligase complex;MF:ubiquitin-protein transferase activity;MF:protein N-terminus binding;MF:cullin family protein binding;	K10447	KLHL9_13	hsa04120	Ubiquitin mediated proteolysis
gene-KLHL25	KLHL25	kelch like family member 25	GO:0043687;GO:0016567;GO:0006511;GO:0006446;GO:0005737;GO:0005829;GO:003146	BP:post-translational protein modification;BP:protein ubiquitination;BP:ubiquitin-dependent protein catabolic process;BP:regulation of translational initiation;CC:cytoplasm;CC:cytosol;CC:Cul3-RING ubiquitin ligase complex;	K10462	KLHL25_37, ENC1, ENC2	------	------
gene-KLHL4	KLHL4	kelch like family member 4, transcript variant 2	GO:0005737;GO:0034451;GO:0015630;GO:000377	CC:cytoplasm;CC:centriolar satellite;CC:microtubule cytoskeleton;MF:actin binding;	K10442	KLHL1_4_5	------	------
gene-KNDC1	KNDC1	kinase non-catalytic C-lobe domain containing 1, transcript variant 1	GO:0021707;GO:0050773;GO:0048814;GO:0007264;GO:0001934;GO:0032045;GO:0030425;GO:0043025;GO:0043204;GO:000508	BP:cerebellar granule cell differentiation;BP:regulation of dendrite development;BP:regulation of dendrite morphogenesis;BP:small GTPase mediated signal transduction;BP:positive regulation of protein phosphorylation;CC:guanyl-nucleotide exchange factor complex;CC:dendrite;CC:neuronal cell body;CC:perikaryon;MF:guanyl-nucleotide exchange factor activity;	K24023;K04351;K08014	RALGPS;RAPGEF4, EPAC2;RAPGEF3, EPAC1	hsa04911;hsa04072;hsa04720;hsa04015;hsa04670;hsa04024;hsa04726;hsa04261	Insulin secretion;Phospholipase D signaling pathway;Long-term potentiation;Rap1 signaling pathway;Leukocyte transendothelial migration;cAMP signaling pathway;Serotonergic synapse;Adrenergic signaling in cardiomyocytes
gene-KNL1	KNL1	kinetochore scaffold 1, transcript variant 1	GO:0034080;GO:0034501;GO:0010923;GO:0008608;GO:0007052;GO:0001675;GO:0051301;GO:0016604;GO:0005829;GO:0001669;GO:0005654;GO:0005634;GO:000077	BP:CENP-A containing nucleosome assembly;BP:protein localization to kinetochore;BP:negative regulation of phosphatase activity;BP:attachment of spindle microtubules to kinetochore;BP:mitotic spindle organization;BP:acrosome assembly;BP:cell division;CC:nuclear body;CC:cytosol;CC:acrosomal vesicle;CC:nucleoplasm;CC:nucleus;CC:condensed chromosome kinetochore;	K11542	CASC5, KNL1	hsa04140;hsa04137;hsa05168;hsa05022;hsa05014;hsa05016;hsa05017;hsa05010	Autophagy - animal;Mitophagy - animal;Herpes simplex virus 1 infection;Pathways of neurodegeneration - multiple diseases;Amyotrophic lateral sclerosis;Huntington disease;Spinocerebellar ataxia;Alzheimer disease
gene-KRBA2	KRBA2	KRAB-A domain containing 2, transcript variant 1	GO:0015074;GO:0006355;GO:0005634;GO:000367	BP:DNA integration;BP:regulation of transcription, DNA-templated;CC:nucleus;MF:nucleic acid binding;	K24642;K12756;K08857;K17985	ZBED5_7_8_9, BUSTER;MYL10;NEK1_4_5;AMBRA1	hsa05132;hsa05131;hsa04670;hsa04140;hsa04137;hsa04510;hsa05022;hsa05014;hsa05016;hsa05017;hsa05010;hsa04810	Salmonella infection;Shigellosis;Leukocyte transendothelial migration;Autophagy - animal;Mitophagy - animal;Focal adhesion;Pathways of neurodegeneration - multiple diseases;Amyotrophic lateral sclerosis;Huntington disease;Spinocerebellar ataxia;Alzheimer disease;Regulation of actin cytoskeleton
gene-KRT13	KRT13	keratin 13, transcript variant 1	GO:0007010;GO:0031424;GO:0070268;GO:0045111;GO:0070062;GO:0005829;GO:0045095;GO:0005882;GO:0005634;GO:000519	BP:cytoskeleton organization;BP:keratinization;BP:cornification;CC:intermediate filament cytoskeleton;CC:extracellular exosome;CC:cytosol;CC:keratin filament;CC:intermediate filament;CC:nucleus;MF:structural molecule activity;	K07604	KRT1	hsa05150;hsa04915	Staphylococcus aureus infection;Estrogen signaling pathway
gene-KRT4	KRT4	keratin 4	GO:0007010;GO:0031424;GO:0050680;GO:0070268;GO:0030855;GO:0045111;GO:0009986;GO:0045095;GO:0005882;GO:0005634;GO:000582	BP:cytoskeleton organization;BP:keratinization;BP:negative regulation of epithelial cell proliferation;BP:cornification;BP:epithelial cell differentiation;CC:intermediate filament cytoskeleton;CC:cell surface;CC:keratin filament;CC:intermediate filament;CC:nucleus;CC:cytosol;	K07605	KRT2	------	------
gene-KRT5	KRT5	keratin 5	GO:0031424;GO:0031581;GO:0070268;GO:0008544;GO:0005737;GO:0016020;GO:0070062;GO:0045095;GO:0005634;GO:0005882;GO:0005829;GO:0005200;GO:009711	BP:keratinization;BP:hemidesmosome assembly;BP:cornification;BP:epidermis development;CC:cytoplasm;CC:membrane;CC:extracellular exosome;CC:keratin filament;CC:nucleus;CC:intermediate filament;CC:cytosol;MF:structural constituent of cytoskeleton;MF:scaffold protein binding;	K07605	KRT2	------	------
gene-LBR	LBR	lamin B receptor, transcript variant 1	GO:0016126;GO:0006695;GO:0007084;GO:0030223;GO:0005737;GO:0016020;GO:0005639;GO:0005637;GO:0031965;GO:0005634;GO:0005789;GO:0005635;GO:0016021;GO:0050613;GO:0016627;GO:0003677;GO:0070087;GO:0003723;GO:0070402;GO:000552	BP:sterol biosynthetic process;BP:cholesterol biosynthetic process;BP:mitotic nuclear envelope reassembly;BP:neutrophil differentiation;CC:cytoplasm;CC:membrane;CC:integral component of nuclear inner membrane;CC:nuclear inner membrane;CC:nuclear membrane;CC:nucleus;CC:endoplasmic reticulum membrane;CC:nuclear envelope;CC:integral component of membrane;MF:delta14-sterol reductase activity;MF:oxido…	K19532	LBR	hsa00100	Steroid biosynthesis
gene-LBX2	LBX2	ladybird homeobox 2, transcript variant 1	GO:2000052;GO:1904105;GO:0006357;GO:0042692;GO:0005634;GO:0000785;GO:1990837;GO:0003677;GO:000098	BP:positive regulation of non-canonical Wnt signaling pathway;BP:positive regulation of convergent extension involved in gastrulation;BP:regulation of transcription from RNA polymerase II promoter;BP:muscle cell differentiation;CC:nucleus;CC:chromatin;MF:sequence-specific double-stranded DNA binding;MF:DNA binding;MF:RNA polymerase II transcription factor activity, sequence-specific DNA binding;	K09353	LBX	------	------
gene-LBX2-AS1	LBX2-AS1	LBX2 antisense RNA 1, transcript variant 1	GO:2000052;GO:1904105;GO:0006357;GO:0042692;GO:0005634;GO:0000785;GO:1990837;GO:0003677;GO:000098	BP:positive regulation of non-canonical Wnt signaling pathway;BP:positive regulation of convergent extension involved in gastrulation;BP:regulation of transcription from RNA polymerase II promoter;BP:muscle cell differentiation;CC:nucleus;CC:chromatin;MF:sequence-specific double-stranded DNA binding;MF:DNA binding;MF:RNA polymerase II transcription factor activity, sequence-specific DNA binding;	------	------	------	------
gene-LDAF1-2	LDAF1	lipid droplet assembly factor 1, transcript variant 4	GO:0016021;GO:000552	CC:integral component of membrane;MF:ATP binding;	K05632;K04408;K18666;K17985	ITCH, AIP4;MAP4K1, HPK1;ASCC1;AMBRA1	hsa04010;hsa05022;hsa05014;hsa04140;hsa04137;hsa05168;hsa04144;hsa04120;hsa04668;hsa05016;hsa05017;hsa05010;hsa04932	MAPK signaling pathway;Pathways of neurodegeneration - multiple diseases;Amyotrophic lateral sclerosis;Autophagy - animal;Mitophagy - animal;Herpes simplex virus 1 infection;Endocytosis;Ubiquitin mediated proteolysis;TNF signaling pathway;Huntington disease;Spinocerebellar ataxia;Alzheimer disease;Non-alcoholic fatty liver disease
gene-LDB3	LDB3	LIM domain binding 3, transcript variant 5	GO:0007507;GO:0030036;GO:0045214;GO:0061061;GO:0005856;GO:0031941;GO:0031143;GO:0001725;GO:0005912;GO:0048471;GO:0030018;GO:0008092;GO:0005080;GO:0051371;GO:0003779;GO:004687	BP:heart development;BP:actin cytoskeleton organization;BP:sarcomere organization;BP:muscle structure development;CC:cytoskeleton;CC:filamentous actin;CC:pseudopodium;CC:stress fiber;CC:adherens junction;CC:perinuclear region of cytoplasm;CC:Z disc;MF:cytoskeletal protein binding;MF:protein kinase C binding;MF:muscle alpha-actinin binding;MF:actin binding;MF:metal ion binding;	K19867	PDLIM5_6_7	------	------
gene-LDLRAD1	LDLRAD1	low density lipoprotein receptor class A domain containing 1, transcript variant 1	GO:001602	CC:integral component of membrane;	------	------	hsa04140;hsa04137;hsa05168;hsa05022;hsa05014;hsa05016;hsa05017;hsa05010	Autophagy - animal;Mitophagy - animal;Herpes simplex virus 1 infection;Pathways of neurodegeneration - multiple diseases;Amyotrophic lateral sclerosis;Huntington disease;Spinocerebellar ataxia;Alzheimer disease
gene-LDLRAP1	LDLRAP1	low density lipoprotein receptor adaptor protein 1	GO:1905602;GO:0090205;GO:0030301;GO:0061024;GO:0043393;GO:0048260;GO:0042982;GO:1904707;GO:1903076;GO:1905581;GO:0042632;GO:0008203;GO:0031623;GO:0071345;GO:0034383;GO:0006898;GO:0090118;GO:0055037;GO:0005886;GO:0009898;GO:0030669;GO:0009925;GO:0005883;GO:0030424;GO:0005829;GO:0005769;GO:0030159;GO:0001540;GO:0005546;GO:0050750;GO:0001784;GO:0030276;GO:0035591;GO:0035650;GO:0035612;GO:003561	BP:positive regulation of receptor-mediated endocytosis involved in cholesterol transport;BP:positive regulation of cholesterol metabolic process;BP:cholesterol transport;BP:membrane organization;BP:regulation of protein binding;BP:positive regulation of receptor-mediated endocytosis;BP:amyloid precursor protein metabolic process;BP:positive regulation of vascular smooth muscle cell proliferation…	K12474	LDLRAP1, ARH	hsa04979;hsa04330;hsa04144	Cholesterol metabolism;Notch signaling pathway;Endocytosis
gene-LFNG	LFNG	LFNG O-fucosylpeptide 3-beta-N-acetylglucosaminyltransferase, transcript variant 1	GO:0007389;GO:0009887;GO:0001756;GO:1902367;GO:0001541;GO:0030217;GO:0008593;GO:0051446;GO:0032092;GO:0045747;GO:0014807;GO:0007386;GO:0002315;GO:1903561;GO:0005576;GO:0030173;GO:0000139;GO:0033829;GO:0008375;GO:004687	BP:pattern specification process;BP:animal organ morphogenesis;BP:somitogenesis;BP:negative regulation of Notch signaling pathway involved in somitogenesis;BP:ovarian follicle development;BP:T cell differentiation;BP:regulation of Notch signaling pathway;BP:positive regulation of meiotic cell cycle;BP:positive regulation of protein binding;BP:positive regulation of Notch signaling pathway;BP:regu…	K05948	FNG	hsa05165;hsa04330;hsa00514	Human papillomavirus infection;Notch signaling pathway;Other types of O-glycan biosynthesis
gene-LGALS8	LGALS8	galectin 8, transcript variant 1	GO:0098586;GO:0098792;GO:1904977;GO:0005737;GO:0005615;GO:0031410;GO:0005829;GO:0016020;GO:0005178;GO:003024	BP:cellular response to virus;BP:xenophagy;BP:lymphatic endothelial cell migration;CC:cytoplasm;CC:extracellular space;CC:cytoplasmic vesicle;CC:cytosol;CC:membrane;MF:integrin binding;MF:carbohydrate binding;	K06832	LGALS8	------	------
gene-LGALS9B	LGALS9B	galectin 9B, transcript variant 1	GO:2001190;GO:0046007;GO:0032731;GO:0010629;GO:0010628;GO:0060135;GO:0032496;GO:0032757;GO:0046598;GO:0032753;GO:2001269;GO:0043305;GO:0002519;GO:0045953;GO:0032729;GO:0032733;GO:2000510;GO:0032720;GO:0043123;GO:2001200;GO:0032760;GO:0098586;GO:0006935;GO:0032834;GO:1901224;GO:0038066;GO:0032735;GO:0006954;GO:0032755;GO:0070555;GO:0051092;GO:0032736;GO:0007565;GO:0071346;GO:2000562;GO:0071639;GO:…	BP:positive regulation of T cell activation via T cell receptor contact with antigen bound to MHC molecule on antigen presenting cell;BP:negative regulation of activated T cell proliferation;BP:positive regulation of interleukin-1 beta production;BP:negative regulation of gene expression;BP:positive regulation of gene expression;BP:maternal process involved in female pregnancy;BP:response to lipo…	K10093	LGALS9	------	------
gene-LGALS9C	LGALS9C	galectin 9C	GO:2001190;GO:0046007;GO:0032731;GO:0010629;GO:0010628;GO:0060135;GO:0032496;GO:0032757;GO:0046598;GO:0032753;GO:2001269;GO:0043305;GO:0002519;GO:0045953;GO:0032729;GO:0032733;GO:2000510;GO:0032720;GO:0043123;GO:2001200;GO:0032760;GO:0098586;GO:0006935;GO:0032834;GO:1901224;GO:0038066;GO:0032735;GO:0006954;GO:0032755;GO:0070555;GO:0051092;GO:0032736;GO:0007565;GO:0071346;GO:2000562;GO:0071639;GO:…	BP:positive regulation of T cell activation via T cell receptor contact with antigen bound to MHC molecule on antigen presenting cell;BP:negative regulation of activated T cell proliferation;BP:positive regulation of interleukin-1 beta production;BP:negative regulation of gene expression;BP:positive regulation of gene expression;BP:maternal process involved in female pregnancy;BP:response to lipo…	K10093	LGALS9	------	------
gene-LGR6	LGR6	leucine rich repeat containing G protein-coupled receptor 6, transcript variant 1	GO:1990523;GO:0030335;GO:0090263;GO:0007186;GO:0016055;GO:0030177;GO:0050919;GO:0007411;GO:0031982;GO:0016021;GO:0032588;GO:0005887;GO:0005886;GO:0004930;GO:0048495;GO:0004888;GO:0016500;GO:000820	BP:bone regeneration;BP:positive regulation of cell migration;BP:positive regulation of canonical Wnt signaling pathway;BP:G-protein coupled receptor signaling pathway;BP:Wnt signaling pathway;BP:positive regulation of Wnt signaling pathway;BP:negative chemotaxis;BP:axon guidance;CC:vesicle;CC:integral component of membrane;CC:trans-Golgi network membrane;CC:integral component of plasma membrane;…	K08399	LGR6	hsa04923;hsa04310;hsa05320;hsa04024;hsa04913;hsa04918;hsa04080	Regulation of lipolysis in adipocytes;Wnt signaling pathway;Autoimmune thyroid disease;cAMP signaling pathway;Ovarian steroidogenesis;Thyroid hormone synthesis;Neuroactive ligand-receptor interaction
gene-LHX1-DT-2	LHX1-DT	LHX1 divergent transcript, transcript variant 1	------	------	------	------	------	------
gene-LIME1	LIME1	Lck interacting transmembrane adaptor 1, transcript variant 1	GO:0050852;GO:0050853;GO:0051279;GO:0043405;GO:0006357;GO:0002250;GO:0014066;GO:0043122;GO:1901222;GO:0005615;GO:0019815;GO:0016021;GO:001990	BP:T cell receptor signaling pathway;BP:B cell receptor signaling pathway;BP:regulation of release of sequestered calcium ion into cytosol;BP:regulation of MAP kinase activity;BP:regulation of transcription from RNA polymerase II promoter;BP:adaptive immune response;BP:regulation of phosphatidylinositol 3-kinase signaling;BP:regulation of I-kappaB kinase/NF-kappaB signaling;BP:regulation of NIK/N…	------	------	------	------
gene-LIMS4	LIMS4	LIM zinc finger domain containing 4, transcript variant 3	GO:0005925;GO:0005886;GO:004687	CC:focal adhesion;CC:plasma membrane;MF:metal ion binding;	K23354;K05760	LIMS1_2, PINCH1_2;PXN	hsa05131;hsa05100;hsa05135;hsa05205;hsa05203;hsa04810;hsa04670;hsa04510;hsa05165;hsa05163;hsa04062;hsa04370;hsa05170	Shigellosis;Bacterial invasion of epithelial cells;Yersinia infection;Proteoglycans in cancer;Viral carcinogenesis;Regulation of actin cytoskeleton;Leukocyte transendothelial migration;Focal adhesion;Human papillomavirus infection;Human cytomegalovirus infection;Chemokine signaling pathway;VEGF signaling pathway;Human immunodeficiency virus 1 infection
gene-LINC00205	LINC00205	long intergenic non-protein coding RNA 205	------	------	------	------	------	------
gene-LINC00261	LINC00261	long intergenic non-protein coding RNA 261	------	------	------	------	------	------
gene-LINC00431	LINC00431	long intergenic non-protein coding RNA 431	GO:0007020;GO:0005737;GO:0000922;GO:0005815;GO:0005874;GO:004301	BP:microtubule nucleation;CC:cytoplasm;CC:spindle pole;CC:microtubule organizing center;CC:microtubule;MF:gamma-tubulin binding;	K16570	TUBGCP3, GCP3	------	------
gene-LINC00672	LINC00672	long intergenic non-protein coding RNA 672	GO:001602	CC:integral component of membrane;	K17985	AMBRA1	hsa05132;hsa05131;hsa04621;hsa04670;hsa04140;hsa04137;hsa05168;hsa04510;hsa05022;hsa05014;hsa05016;hsa05017;hsa05010;hsa04810	Salmonella infection;Shigellosis;NOD-like receptor signaling pathway;Leukocyte transendothelial migration;Autophagy - animal;Mitophagy - animal;Herpes simplex virus 1 infection;Focal adhesion;Pathways of neurodegeneration - multiple diseases;Amyotrophic lateral sclerosis;Huntington disease;Spinocerebellar ataxia;Alzheimer disease;Regulation of actin cytoskeleton
gene-LINC00865	LINC00865	long intergenic non-protein coding RNA 865	------	------	K19009;K08798	SIK3;MARK	------	------
gene-LINC00938	LINC00938	long intergenic non-protein coding RNA 938	------	------	------	------	------	------
gene-LINC01003	LINC01003	long intergenic non-protein coding RNA 1003	------	------	------	------	------	------
gene-LINC01132	LINC01132	long intergenic non-protein coding RNA 1132	------	------	------	------	------	------
gene-LINC01232	LINC01232	long intergenic non-protein coding RNA 1232	------	------	------	------	------	------
gene-LINC01521	LINC01521	long intergenic non-protein coding RNA 1521	------	------	K17985	AMBRA1	hsa04140;hsa04137;hsa05168;hsa05022;hsa05014;hsa05016;hsa05017;hsa05010	Autophagy - animal;Mitophagy - animal;Herpes simplex virus 1 infection;Pathways of neurodegeneration - multiple diseases;Amyotrophic lateral sclerosis;Huntington disease;Spinocerebellar ataxia;Alzheimer disease
gene-LINC01843	LINC01843	long intergenic non-protein coding RNA 1843	GO:001602	CC:integral component of membrane;	K22856	EEF1AKMT2, EFM4, METTL10	------	------
gene-LINC01876	LINC01876	long intergenic non-protein coding RNA 1876, transcript variant 1	GO:0030154;GO:0015031;GO:0001525;GO:0048014;GO:0016021;GO:0005886;GO:003097	BP:cell differentiation;BP:protein transport;BP:angiogenesis;BP:Tie signaling pathway;CC:integral component of membrane;CC:plasma membrane;MF:receptor tyrosine kinase binding;	------	------	------	------
gene-LINC01963	LINC01963	long intergenic non-protein coding RNA 1963	------	------	------	------	------	------
gene-LINC01978	LINC01978	long intergenic non-protein coding RNA 1978	------	------	K09228	KRAB	hsa04140;hsa04137;hsa05168;hsa05022;hsa05014;hsa05016;hsa05017;hsa05010	Autophagy - animal;Mitophagy - animal;Herpes simplex virus 1 infection;Pathways of neurodegeneration - multiple diseases;Amyotrophic lateral sclerosis;Huntington disease;Spinocerebellar ataxia;Alzheimer disease
gene-LINC01979	LINC01979	long intergenic non-protein coding RNA 1979	------	------	------	------	------	------
gene-LINC02038	LINC02038	long intergenic non-protein coding RNA 2038	------	------	------	------	------	------
gene-LINC02331	LINC02331	long intergenic non-protein coding RNA 2331, transcript variant X4	------	------	------	------	------	------
gene-LINC02432	LINC02432	long intergenic non-protein coding RNA 2432	------	------	------	------	------	------
gene-LINC02894	LINC02894	long intergenic non-protein coding RNA 2894	------	------	K10284;K17985	FBXL18;AMBRA1	hsa04010;hsa04910;hsa04140;hsa04066;hsa04137;hsa05168;hsa05022;hsa05014;hsa05016;hsa05017;hsa05010	MAPK signaling pathway;Insulin signaling pathway;Autophagy - animal;HIF-1 signaling pathway;Mitophagy - animal;Herpes simplex virus 1 infection;Pathways of neurodegeneration - multiple diseases;Amyotrophic lateral sclerosis;Huntington disease;Spinocerebellar ataxia;Alzheimer disease
gene-LINC02984	LINC02984	long intergenic non-protein coding RNA 2984	------	------	K22856;K17985	EEF1AKMT2, EFM4, METTL10;AMBRA1	hsa04140;hsa04137;hsa05022;hsa05014;hsa05016;hsa05017;hsa05010	Autophagy - animal;Mitophagy - animal;Pathways of neurodegeneration - multiple diseases;Amyotrophic lateral sclerosis;Huntington disease;Spinocerebellar ataxia;Alzheimer disease
gene-LIPE	LIPE	lipase E, hormone sensitive type	GO:0006468;GO:0046340;GO:0016042;GO:0019433;GO:0046485;GO:0008203;GO:0016020;GO:0005829;GO:0005811;GO:0005901;GO:0033878;GO:0004806;GO:0102259;GO:0050253;GO:0047372;GO:0102258;GO:0047376;GO:000477	BP:protein phosphorylation;BP:diacylglycerol catabolic process;BP:lipid catabolic process;BP:triglyceride catabolic process;BP:ether lipid metabolic process;BP:cholesterol metabolic process;CC:membrane;CC:cytosol;CC:lipid particle;CC:caveola;MF:hormone-sensitive lipase activity;MF:triglyceride lipase activity;MF:1,2-diacylglycerol acylhydrolase activity;MF:retinyl-palmitate esterase activity;MF:a…	K07188	LIPE, HSL	hsa04976;hsa04371;hsa04152;hsa04024;hsa04714;hsa04934;hsa04910;hsa04979;hsa04927;hsa04925;hsa04923	Bile secretion;Apelin signaling pathway;AMPK signaling pathway;cAMP signaling pathway;Thermogenesis;Cushing syndrome;Insulin signaling pathway;Cholesterol metabolism;Cortisol synthesis and secretion;Aldosterone synthesis and secretion;Regulation of lipolysis in adipocytes
gene-LIPH	LIPH	lipase H	GO:0006633;GO:0006654;GO:0016042;GO:0019433;GO:0006629;GO:0005615;GO:0005576;GO:0005886;GO:0004806;GO:0004465;GO:0004620;GO:0046872;GO:0016298;GO:000820	BP:fatty acid biosynthetic process;BP:phosphatidic acid biosynthetic process;BP:lipid catabolic process;BP:triglyceride catabolic process;BP:lipid metabolic process;CC:extracellular space;CC:extracellular region;CC:plasma membrane;MF:triglyceride lipase activity;MF:lipoprotein lipase activity;MF:phospholipase activity;MF:metal ion binding;MF:lipase activity;MF:heparin binding;	K19404	LIPH_I	hsa04972;hsa04975;hsa04977;hsa00564;hsa00561;hsa04014	Pancreatic secretion;Fat digestion and absorption;Vitamin digestion and absorption;Glycerophospholipid metabolism;Glycerolipid metabolism;Ras signaling pathway
gene-LMNB1	LMNB1	lamin B1, transcript variant 1	GO:0035722;GO:0005638;GO:0005637;GO:0005634;GO:0016020;GO:0031965;GO:0005654;GO:0005882;GO:0005635;GO:0016363;GO:1990837;GO:0005198;GO:004327	BP:interleukin-12-mediated signaling pathway;CC:lamin filament;CC:nuclear inner membrane;CC:nucleus;CC:membrane;CC:nuclear membrane;CC:nucleoplasm;CC:intermediate filament;CC:nuclear envelope;CC:nuclear matrix;MF:sequence-specific double-stranded DNA binding;MF:structural molecule activity;MF:phospholipase binding;	K07611	LMNB	hsa05014;hsa05022;hsa05410;hsa04210;hsa05412;hsa05414	Amyotrophic lateral sclerosis;Pathways of neurodegeneration - multiple diseases;Hypertrophic cardiomyopathy;Apoptosis;Arrhythmogenic right ventricular cardiomyopathy;Dilated cardiomyopathy
gene-LMTK3	LMTK3	lemur tyrosine kinase 3, transcript variant X1	GO:0006468;GO:0010923;GO:0000139;GO:0016021;GO:0030425;GO:0030424;GO:0005524;GO:0004672;GO:0046872;GO:0106311;GO:010631	BP:protein phosphorylation;BP:negative regulation of phosphatase activity;CC:Golgi membrane;CC:integral component of membrane;CC:dendrite;CC:axon;MF:ATP binding;MF:protein kinase activity;MF:metal ion binding;MF:old GO;MF:old GO;	K08899	LMTK3	hsa04550;hsa04510;hsa04022;hsa05218;hsa05214;hsa05215;hsa04140;hsa04144;hsa04068;hsa04066;hsa04923;hsa05415;hsa04960;hsa04930;hsa01522;hsa05225;hsa04150;hsa04211;hsa04520;hsa04151;hsa05205;hsa05224;hsa05200;hsa04114;hsa05202;hsa04730;hsa04913;hsa04015;hsa04014;hsa04914;hsa04010;hsa04152;hsa04931;hsa04932;hsa04213;hsa04910;hsa04072;hsa01521;hsa05010	Signaling pathways regulating pluripotency of stem cells;Focal adhesion;cGMP-PKG signaling pathway;Melanoma;Glioma;Prostate cancer;Autophagy - animal;Endocytosis;FoxO signaling pathway;HIF-1 signaling pathway;Regulation of lipolysis in adipocytes;Diabetic cardiomyopathy;Aldosterone-regulated sodium reabsorption;Type II diabetes mellitus;Endocrine resistance;Hepatocellular carcinoma;mTOR signaling…
gene-LOC100128770	LOC100128770	uncharacterized LOC100128770	------	------	K16756	BICDL, CCDC64	------	------
gene-LOC100129034	LOC100129034	uncharacterized LOC100129034	GO:0036388;GO:0002479;GO:0038061;GO:0033209;GO:0010499;GO:1901990;GO:0070498;GO:0061418;GO:0000209;GO:1902036;GO:0043161;GO:0000165;GO:0090263;GO:0016579;GO:0002223;GO:0090090;GO:0050852;GO:0043687;GO:0031146;GO:0031145;GO:0060071;GO:0010972;GO:0055085;GO:0051603;GO:0038095;GO:0043488;GO:0043312;GO:0016032;GO:0006521;GO:0019774;GO:1904813;GO:0005737;GO:0016604;GO:0005839;GO:0005634;GO:0005654;GO:…	BP:pre-replicative complex assembly;BP:antigen processing and presentation of exogenous peptide antigen via MHC class I, TAP-dependent;BP:NIK/NF-kappaB signaling;BP:tumor necrosis factor-mediated signaling pathway;BP:proteasomal ubiquitin-independent protein catabolic process;BP:regulation of mitotic cell cycle phase transition;BP:interleukin-1-mediated signaling pathway;BP:regulation of transcri…	K02733;K02739	PSMB10, MECL1;PSMB7	hsa03050;hsa05020;hsa05022;hsa05014;hsa05016;hsa05017;hsa05010;hsa05012	Proteasome;Prion disease;Pathways of neurodegeneration - multiple diseases;Amyotrophic lateral sclerosis;Huntington disease;Spinocerebellar ataxia;Alzheimer disease;Parkinson disease
gene-LOC100134868	LOC100134868	uncharacterized LOC100134868	GO:0006355;GO:000563	BP:regulation of transcription, DNA-templated;CC:nucleus;	K09228	KRAB	hsa05168	Herpes simplex virus 1 infection
gene-LOC100294145	LOC100294145	uncharacterized LOC100294145, transcript variant 1	------	------	------	------	------	------
gene-LOC100294145-3	LOC100294145	uncharacterized LOC100294145, transcript variant 1	------	------	------	------	------	------
gene-LOC100506472	LOC100506472	uncharacterized LOC100506472	GO:0016021;GO:000552	CC:integral component of membrane;MF:ATP binding;	K18666;K09228;K12795	ASCC1;KRAB;SUGT1, SGT1	hsa04014;hsa05168;hsa04621;hsa05203;hsa05202	Ras signaling pathway;Herpes simplex virus 1 infection;NOD-like receptor signaling pathway;Viral carcinogenesis;Transcriptional misregulation in cancer
gene-LOC101926907	LOC101926907	uncharacterized LOC101926907	------	------	------	------	------	------
gene-LOC101927098	LOC101927098	uncharacterized LOC101927098	------	------	------	------	------	------
gene-LOC101927136	LOC101927136	uncharacterized LOC101927136	------	------	------	------	------	------
gene-LOC101927401	LOC101927401	uncharacterized LOC101927401, transcript variant X2	GO:0036309;GO:0007275;GO:0106311;GO:0106310;GO:0043065;GO:0007186;GO:0051056;GO:0098609;GO:0045214;GO:0007155;GO:0030016;GO:0005887;GO:0031430;GO:0016020;GO:0030018;GO:0042383;GO:0016604;GO:0005911;GO:0005886;GO:0005829;GO:0070273;GO:0005085;GO:0031432;GO:0010314;GO:0005546;GO:0005547;GO:0043325;GO:0030506;GO:0046872;GO:0005524;GO:0008307;GO:0050839;GO:0032266;GO:000551	BP:protein localization to M-band;BP:multicellular organism development;BP:old GO;BP:old GO;BP:positive regulation of apoptotic process;BP:G-protein coupled receptor signaling pathway;BP:regulation of small GTPase mediated signal transduction;BP:cell-cell adhesion;BP:sarcomere organization;BP:cell adhesion;CC:myofibril;CC:integral component of plasma membrane;CC:M band;CC:membrane;CC:Z disc;CC:sa…	K17531	OBSCN, ARHGEF30	------	------
gene-LOC101927787	LOC101927787	uncharacterized LOC101927787	------	------	------	------	------	------
gene-LOC101928092	LOC101928092	uncharacterized LOC101928092, transcript variant X2	------	------	------	------	------	------
gene-LOC101929174	LOC101929174	uncharacterized LOC101929174, transcript variant X2	------	------	------	------	------	------
gene-LOC101929566-2	LOC101929566	uncharacterized LOC101929566, transcript variant X1	------	------	------	------	------	------
gene-LOC101930129	LOC101930129	uncharacterized LOC101930129, transcript variant X2	------	------	------	------	------	------
gene-LOC102723360	LOC102723360	uncharacterized LOC102723360	------	------	------	------	------	------
gene-LOC102723360-2	LOC102723360	uncharacterized LOC102723360, transcript variant X1	------	------	K09228	KRAB	hsa05168	Herpes simplex virus 1 infection
gene-LOC102724250	LOC102724250	neuroblastoma breakpoint family member 1-like	GO:000573	CC:cytoplasm;	------	------	------	------
gene-LOC102724250-2	LOC102724250	neuroblastoma breakpoint family member 1-like	GO:000573	CC:cytoplasm;	------	------	------	------
gene-LOC102724525	LOC102724525	-	GO:2000134;GO:0006470;GO:0036498;GO:0001933;GO:0005654;GO:0008420;GO:0004721;GO:0046872;GO:0106306;GO:010630	BP:negative regulation of G1/S transition of mitotic cell cycle;BP:protein dephosphorylation;BP:IRE1-mediated unfolded protein response;BP:negative regulation of protein phosphorylation;CC:nucleoplasm;MF:CTD phosphatase activity;MF:phosphoprotein phosphatase activity;MF:metal ion binding;MF:old GO;MF:old GO;	K15731	CTDSP	------	------
gene-LOC102724701	LOC102724701	uncharacterized LOC102724701, transcript variant X2	------	------	------	------	------	------
gene-LOC102724851-2	LOC102724851	uncharacterized LOC102724851, transcript variant X13	------	------	K08857;K17985	NEK1_4_5;AMBRA1	hsa04120;hsa04140;hsa04137;hsa04668;hsa04144;hsa05022;hsa05014;hsa05016;hsa05017;hsa05010;hsa04932	Ubiquitin mediated proteolysis;Autophagy - animal;Mitophagy - animal;TNF signaling pathway;Endocytosis;Pathways of neurodegeneration - multiple diseases;Amyotrophic lateral sclerosis;Huntington disease;Spinocerebellar ataxia;Alzheimer disease;Non-alcoholic fatty liver disease
gene-LOC102724951	LOC102724951	uncharacterized LOC102724951	------	------	------	------	------	------
gene-LOC102725082	LOC102725082	uncharacterized LOC102725082	GO:001602	CC:integral component of membrane;	K17985	AMBRA1	hsa04010;hsa04140;hsa04137;hsa05168;hsa05022;hsa05014;hsa05016;hsa05017;hsa05010	MAPK signaling pathway;Autophagy - animal;Mitophagy - animal;Herpes simplex virus 1 infection;Pathways of neurodegeneration - multiple diseases;Amyotrophic lateral sclerosis;Huntington disease;Spinocerebellar ataxia;Alzheimer disease
gene-LOC105274304	LOC105274304	uncharacterized LOC105274304	------	------	------	------	------	------
gene-LOC105369308	LOC105369308	uncharacterized LOC105369308, transcript variant X1	GO:0016021;GO:000552	CC:integral component of membrane;MF:ATP binding;	K00699	UGT	hsa00980;hsa00860;hsa00982;hsa04976;hsa05132;hsa00830;hsa05207;hsa00983;hsa01240;hsa00140;hsa00053;hsa05204;hsa00040;hsa05168	Metabolism of xenobiotics by cytochrome P450;Porphyrin and chlorophyll metabolism;Drug metabolism - cytochrome P450;Bile secretion;Salmonella infection;Retinol metabolism;Chemical carcinogenesis - receptor activation;Drug metabolism - other enzymes;Biosynthesis of cofactors;Steroid hormone biosynthesis;Ascorbate and aldarate metabolism;Chemical carcinogenesis - DNA adducts;Pentose and glucuronate…
gene-LOC105369315	LOC105369315	uncharacterized LOC105369315, transcript variant X5	------	------	K17985	AMBRA1	hsa04140;hsa04137;hsa05168;hsa05022;hsa05014;hsa05016;hsa05017;hsa05010	Autophagy - animal;Mitophagy - animal;Herpes simplex virus 1 infection;Pathways of neurodegeneration - multiple diseases;Amyotrophic lateral sclerosis;Huntington disease;Spinocerebellar ataxia;Alzheimer disease
gene-LOC105369370	LOC105369370	uncharacterized LOC105369370, transcript variant X1	GO:000097	MF:transcription regulatory region sequence-specific DNA binding;	------	------	------	------
gene-LOC105369763	LOC105369763	uncharacterized LOC105369763, transcript variant X1	------	------	------	------	------	------
gene-LOC105369816	LOC105369816	uncharacterized LOC105369816, transcript variant X1	------	------	K17985	AMBRA1	hsa04140;hsa04137;hsa05168;hsa05022;hsa05014;hsa05016;hsa05017;hsa05010	Autophagy - animal;Mitophagy - animal;Herpes simplex virus 1 infection;Pathways of neurodegeneration - multiple diseases;Amyotrophic lateral sclerosis;Huntington disease;Spinocerebellar ataxia;Alzheimer disease
gene-LOC105370485	LOC105370485	uncharacterized LOC105370485, transcript variant X1	GO:001602	CC:integral component of membrane;	K08857	NEK1_4_5	hsa04010;hsa04140;hsa04137;hsa05168;hsa05022;hsa05014;hsa05016;hsa05017;hsa05010	MAPK signaling pathway;Autophagy - animal;Mitophagy - animal;Herpes simplex virus 1 infection;Pathways of neurodegeneration - multiple diseases;Amyotrophic lateral sclerosis;Huntington disease;Spinocerebellar ataxia;Alzheimer disease
gene-LOC105370689	LOC105370689	uncharacterized LOC105370689, transcript variant X1	GO:001602	CC:integral component of membrane;	K17985	AMBRA1	hsa04740;hsa04140;hsa04137;hsa05168;hsa05022;hsa05014;hsa05016;hsa05017;hsa05010	Olfactory transduction;Autophagy - animal;Mitophagy - animal;Herpes simplex virus 1 infection;Pathways of neurodegeneration - multiple diseases;Amyotrophic lateral sclerosis;Huntington disease;Spinocerebellar ataxia;Alzheimer disease
gene-LOC105370941	LOC105370941	uncharacterized LOC105370941	------	------	------	------	------	------
gene-LOC105372105	LOC105372105	uncharacterized LOC105372105, transcript variant X1	------	------	K17985	AMBRA1	hsa04010;hsa04621;hsa05203;hsa05202;hsa04140;hsa04014;hsa04137;hsa05022;hsa05014;hsa05016;hsa05017;hsa05010	MAPK signaling pathway;NOD-like receptor signaling pathway;Viral carcinogenesis;Transcriptional misregulation in cancer;Autophagy - animal;Ras signaling pathway;Mitophagy - animal;Pathways of neurodegeneration - multiple diseases;Amyotrophic lateral sclerosis;Huntington disease;Spinocerebellar ataxia;Alzheimer disease
gene-LOC105372296	LOC105372296	uncharacterized LOC105372296	------	------	------	------	------	------
gene-LOC105372708	LOC105372708	uncharacterized LOC105372708	------	------	K08857;K18666;K17985	NEK1_4_5;ASCC1;AMBRA1	hsa04120;hsa04010;hsa04140;hsa04137;hsa04668;hsa04144;hsa05022;hsa05014;hsa05016;hsa05017;hsa05010;hsa04932	Ubiquitin mediated proteolysis;MAPK signaling pathway;Autophagy - animal;Mitophagy - animal;TNF signaling pathway;Endocytosis;Pathways of neurodegeneration - multiple diseases;Amyotrophic lateral sclerosis;Huntington disease;Spinocerebellar ataxia;Alzheimer disease;Non-alcoholic fatty liver disease
gene-LOC105372709	LOC105372709	uncharacterized LOC105372709	------	------	------	------	------	------
gene-LOC105372924	LOC105372924	uncharacterized LOC105372924	------	------	------	------	------	------
gene-LOC105372952	LOC105372952	uncharacterized LOC105372952	------	------	------	------	------	------
gene-LOC105373208	LOC105373208	uncharacterized LOC105373208, transcript variant X1	------	------	------	------	------	------
gene-LOC105374334	LOC105374334	uncharacterized LOC105374334, transcript variant X4	GO:0015074;GO:0004523;GO:000367	BP:DNA integration;MF:RNA-DNA hybrid ribonuclease activity;MF:nucleic acid binding;	------	------	------	------
gene-LOC105374341	LOC105374341	uncharacterized LOC105374341, transcript variant X1	------	------	------	------	------	------
gene-LOC105374355	LOC105374355	vegetative cell wall protein gp1-like, transcript variant X1	GO:0061098;GO:001990	BP:positive regulation of protein tyrosine kinase activity;MF:protein kinase binding;	K18666;K08857;K24038;K16550;K17985	ASCC1;NEK1_4_5;DOK7;RPGRIP1L;AMBRA1	hsa04140;hsa04137;hsa05022;hsa05014;hsa05016;hsa05017;hsa05010	Autophagy - animal;Mitophagy - animal;Pathways of neurodegeneration - multiple diseases;Amyotrophic lateral sclerosis;Huntington disease;Spinocerebellar ataxia;Alzheimer disease
gene-LOC105375497	LOC105375497	uncharacterized LOC105375497, transcript variant X2	------	------	------	------	------	------
gene-LOC105375784	LOC105375784	uncharacterized LOC105375784	------	------	------	------	------	------
gene-LOC105375914	LOC105375914	uncharacterized LOC105375914, transcript variant X2	GO:001602	CC:integral component of membrane;	------	------	hsa05168	Herpes simplex virus 1 infection
gene-LOC105376063	LOC105376063	uncharacterized LOC105376063, transcript variant X1	------	------	K17985	AMBRA1	hsa04140;hsa04137;hsa05168;hsa05022;hsa05014;hsa05016;hsa05017;hsa05010	Autophagy - animal;Mitophagy - animal;Herpes simplex virus 1 infection;Pathways of neurodegeneration - multiple diseases;Amyotrophic lateral sclerosis;Huntington disease;Spinocerebellar ataxia;Alzheimer disease
gene-LOC105376223	LOC105376223	uncharacterized LOC105376223, transcript variant X1	------	------	K09228	KRAB	hsa04140;hsa04137;hsa05168;hsa05022;hsa05014;hsa05016;hsa05017;hsa05010	Autophagy - animal;Mitophagy - animal;Herpes simplex virus 1 infection;Pathways of neurodegeneration - multiple diseases;Amyotrophic lateral sclerosis;Huntington disease;Spinocerebellar ataxia;Alzheimer disease
gene-LOC105376517	LOC105376517	uncharacterized LOC105376517	------	------	K09228	KRAB	hsa05168	Herpes simplex virus 1 infection
gene-LOC105376710	LOC105376710	uncharacterized LOC105376710, transcript variant X1	GO:0006355;GO:000563	BP:regulation of transcription, DNA-templated;CC:nucleus;	K05632	ITCH, AIP4	hsa04668;hsa05168;hsa04144;hsa04932;hsa04120	TNF signaling pathway;Herpes simplex virus 1 infection;Endocytosis;Non-alcoholic fatty liver disease;Ubiquitin mediated proteolysis
gene-LOC105378120	LOC105378120	uncharacterized LOC105378120, transcript variant X1	GO:0006310;GO:0032199;GO:0007569;GO:0030308;GO:0097252;GO:0000733;GO:0006289;GO:0043065;GO:0090305;GO:0032197;GO:0005737;GO:0005730;GO:0005634;GO:0005739;GO:0046872;GO:0009036;GO:0003677;GO:0003964;GO:000550	BP:DNA recombination;BP:reverse transcription involved in RNA-mediated transposition;BP:cell aging;BP:negative regulation of cell growth;BP:oligodendrocyte apoptotic process;BP:DNA strand renaturation;BP:nucleotide-excision repair;BP:positive regulation of apoptotic process;BP:nucleic acid phosphodiester bond hydrolysis;BP:transposition, RNA-mediated;CC:cytoplasm;CC:nucleolus;CC:nucleus;CC:mitoch…	K17985	AMBRA1	hsa05132;hsa05131;hsa04670;hsa04140;hsa04137;hsa05168;hsa04510;hsa05022;hsa05014;hsa05016;hsa05017;hsa05010;hsa04810	Salmonella infection;Shigellosis;Leukocyte transendothelial migration;Autophagy - animal;Mitophagy - animal;Herpes simplex virus 1 infection;Focal adhesion;Pathways of neurodegeneration - multiple diseases;Amyotrophic lateral sclerosis;Huntington disease;Spinocerebellar ataxia;Alzheimer disease;Regulation of actin cytoskeleton
gene-LOC105378248	LOC105378248	uncharacterized LOC105378248, transcript variant X2	GO:0030036;GO:0061061;GO:0061049;GO:0061001;GO:0007507;GO:0051963;GO:0015629;GO:0030018;GO:0001725;GO:0016021;GO:0016020;GO:0031941;GO:0014069;GO:0042995;GO:0005829;GO:0098793;GO:0005912;GO:0005080;GO:0003779;GO:0042805;GO:0046872;GO:0098641;GO:0047485;GO:005137	BP:actin cytoskeleton organization;BP:muscle structure development;BP:cell growth involved in cardiac muscle cell development;BP:regulation of dendritic spine morphogenesis;BP:heart development;BP:regulation of synapse assembly;CC:actin cytoskeleton;CC:Z disc;CC:stress fiber;CC:integral component of membrane;CC:membrane;CC:filamentous actin;CC:postsynaptic density;CC:cell projection;CC:cytosol;CC…	K17985	AMBRA1	hsa04140;hsa04137;hsa05168;hsa05022;hsa05014;hsa05016;hsa05017;hsa05010	Autophagy - animal;Mitophagy - animal;Herpes simplex virus 1 infection;Pathways of neurodegeneration - multiple diseases;Amyotrophic lateral sclerosis;Huntington disease;Spinocerebellar ataxia;Alzheimer disease
gene-LOC105379083	LOC105379083	uncharacterized LOC105379083, transcript variant X1	------	------	------	------	------	------
gene-LOC105379448	LOC105379448	uncharacterized LOC105379448, transcript variant X1	------	------	K24337	CNTNAP3_4	------	------
gene-LOC105447645	LOC105447645	uncharacterized LOC105447645	GO:0036065;GO:0005975;GO:0006486;GO:0042355;GO:0009312;GO:0030155;GO:0006664;GO:0001936;GO:0070062;GO:0005794;GO:0016021;GO:0032580;GO:0000139;GO:0008107;GO:0008417;GO:003112	BP:fucosylation;BP:carbohydrate metabolic process;BP:protein glycosylation;BP:L-fucose catabolic process;BP:oligosaccharide biosynthetic process;BP:regulation of cell adhesion;BP:glycolipid metabolic process;BP:regulation of endothelial cell proliferation;CC:extracellular exosome;CC:Golgi apparatus;CC:integral component of membrane;CC:Golgi cisterna membrane;CC:Golgi membrane;MF:galactoside 2-alp…	K00718	FUT1_2	hsa00603;hsa00601	Glycosphingolipid biosynthesis - globo and isoglobo series;Glycosphingolipid biosynthesis - lacto and neolacto series
gene-LOC107984035	LOC107984035	uncharacterized LOC107984035	GO:0022625;GO:000372	CC:cytosolic large ribosomal subunit;MF:RNA binding;	K02936	RP-L7Ae, RPL7A	hsa03010;hsa05171	Ribosome;Coronavirus disease - COVID-19
gene-LOC107984262	LOC107984262	uncharacterized LOC107984262	------	------	K17985	AMBRA1	hsa04140;hsa04137;hsa05168;hsa05022;hsa05014;hsa05016;hsa05017;hsa05010	Autophagy - animal;Mitophagy - animal;Herpes simplex virus 1 infection;Pathways of neurodegeneration - multiple diseases;Amyotrophic lateral sclerosis;Huntington disease;Spinocerebellar ataxia;Alzheimer disease
gene-LOC107984334	LOC107984334	uncharacterized LOC107984334	GO:0030321;GO:0034220;GO:1902476;GO:0051924;GO:0007601;GO:0006821;GO:0050908;GO:0016020;GO:0005829;GO:0016323;GO:0034707;GO:0005886;GO:0009925;GO:0016021;GO:0005254;GO:004280	BP:transepithelial chloride transport;BP:ion transmembrane transport;BP:chloride transmembrane transport;BP:regulation of calcium ion transport;BP:visual perception;BP:chloride transport;BP:detection of light stimulus involved in visual perception;CC:membrane;CC:cytosol;CC:basolateral plasma membrane;CC:chloride channel complex;CC:plasma membrane;CC:basal plasma membrane;CC:integral component of …	K13878;K13879;K13881;K13880	BEST1, VMD2;BEST2, VMD2L1;BEST4, VMD2L2;BEST3, VMD2L3	hsa04970;hsa04140;hsa04137;hsa05022;hsa05014;hsa05016;hsa05017;hsa05010	Salivary secretion;Autophagy - animal;Mitophagy - animal;Pathways of neurodegeneration - multiple diseases;Amyotrophic lateral sclerosis;Huntington disease;Spinocerebellar ataxia;Alzheimer disease
gene-LOC107984684	LOC107984684	uncharacterized LOC107984684, transcript variant X1	------	------	------	------	------	------
gene-LOC107985276	LOC107985276	-	------	------	------	------	------	------
gene-LOC107985401	LOC107985401	uncharacterized LOC107985401, transcript variant X1	------	------	------	------	------	------
gene-LOC107985436	LOC107985436	uncharacterized LOC107985436, transcript variant X1	------	------	------	------	------	------
gene-LOC107985532	LOC107985532	uncharacterized LOC107985532, transcript variant 2	------	------	------	------	------	------
gene-LOC107985957	LOC107985957	uncharacterized LOC107985957	GO:001602	CC:integral component of membrane;	K17985	AMBRA1	hsa04140;hsa04137;hsa05168;hsa05022;hsa05014;hsa05016;hsa05017;hsa05010	Autophagy - animal;Mitophagy - animal;Herpes simplex virus 1 infection;Pathways of neurodegeneration - multiple diseases;Amyotrophic lateral sclerosis;Huntington disease;Spinocerebellar ataxia;Alzheimer disease
gene-LOC107986412	LOC107986412	uncharacterized LOC107986412, transcript variant X2	------	------	------	------	------	------
gene-LOC107986909	LOC107986909	uncharacterized LOC107986909	------	------	------	------	------	------
gene-LOC107987020	LOC107987020	uncharacterized LOC107987020	------	------	------	------	------	------
gene-LOC107987209	LOC107987209	uncharacterized LOC107987209, transcript variant X2	------	------	K22744	SIVA1	hsa05132;hsa05131;hsa04115;hsa04670;hsa04510;hsa04810	Salmonella infection;Shigellosis;p53 signaling pathway;Leukocyte transendothelial migration;Focal adhesion;Regulation of actin cytoskeleton
gene-LOC107987392	LOC107987392	uncharacterized LOC107987392, transcript variant X5	------	------	K09228	KRAB	hsa04120;hsa04140;hsa04137;hsa05168;hsa04144;hsa05022;hsa05014;hsa05016;hsa05017;hsa05010;hsa04668;hsa04932	Ubiquitin mediated proteolysis;Autophagy - animal;Mitophagy - animal;Herpes simplex virus 1 infection;Endocytosis;Pathways of neurodegeneration - multiple diseases;Amyotrophic lateral sclerosis;Huntington disease;Spinocerebellar ataxia;Alzheimer disease;TNF signaling pathway;Non-alcoholic fatty liver disease
gene-LOC110091776	LOC110091776	ankyrin repeat domain 18B pseudogene	------	------	K25138	ANKRD26	------	------
gene-LOC112267925	LOC112267925	-	GO:001602	CC:integral component of membrane;	------	------	------	------
gene-LOC112268016	LOC112268016	collagen alpha-1(I) chain-like, transcript variant X3	GO:001602	CC:integral component of membrane;	K09228;K17985	KRAB;AMBRA1	hsa04140;hsa04137;hsa05168;hsa05022;hsa05014;hsa05016;hsa05017;hsa05010	Autophagy - animal;Mitophagy - animal;Herpes simplex virus 1 infection;Pathways of neurodegeneration - multiple diseases;Amyotrophic lateral sclerosis;Huntington disease;Spinocerebellar ataxia;Alzheimer disease
gene-LOC112268186	LOC112268186	basic proline-rich protein-like	GO:0000398;GO:0016021;GO:0089701;GO:0046872;GO:000372	BP:mRNA splicing, via spliceosome;CC:integral component of membrane;CC:U2AF;MF:metal ion binding;MF:RNA binding;	K17985	AMBRA1	hsa04140;hsa04137;hsa05168;hsa05022;hsa05014;hsa05016;hsa05017;hsa05010	Autophagy - animal;Mitophagy - animal;Herpes simplex virus 1 infection;Pathways of neurodegeneration - multiple diseases;Amyotrophic lateral sclerosis;Huntington disease;Spinocerebellar ataxia;Alzheimer disease
gene-LOC112268235	LOC112268235	uncharacterized LOC112268235	------	------	------	------	------	------
gene-LOC112268327	LOC112268327	uncharacterized LOC112268327	GO:0016021;GO:001674	CC:integral component of membrane;MF:transferase activity, transferring acyl groups;	K09228	KRAB	hsa05168	Herpes simplex virus 1 infection
gene-LOC112268438	LOC112268438	uncharacterized LOC112268438	GO:0005576;GO:000806	CC:extracellular region;MF:chitin binding;	------	------	------	------
gene-LOC112268458	LOC112268458	keratinocyte proline-rich protein-like, transcript variant X1	GO:0010569;GO:0006470;GO:0006464;GO:0008380;GO:0006397;GO:0005737;GO:0005634;GO:0005815;GO:0005654;GO:0030289;GO:0005813;GO:0030674;GO:001988	BP:regulation of double-strand break repair via homologous recombination;BP:protein dephosphorylation;BP:cellular protein modification process;BP:RNA splicing;BP:mRNA processing;CC:cytoplasm;CC:nucleus;CC:microtubule organizing center;CC:nucleoplasm;CC:protein phosphatase 4 complex;CC:centrosome;MF:protein binding, bridging;MF:protein phosphatase regulator activity;	K15425;K17985	PPP4R2;AMBRA1	hsa04650;hsa04140;hsa04137;hsa05022;hsa05014;hsa05016;hsa05017;hsa05010	Natural killer cell mediated cytotoxicity;Autophagy - animal;Mitophagy - animal;Pathways of neurodegeneration - multiple diseases;Amyotrophic lateral sclerosis;Huntington disease;Spinocerebellar ataxia;Alzheimer disease
gene-LOC124900216	LOC124900216	uncharacterized LOC124900216	GO:0003964;GO:000451	MF:RNA-directed DNA polymerase activity;MF:endonuclease activity;	K17985	AMBRA1	hsa04140;hsa04137;hsa05168;hsa05022;hsa05014;hsa05016;hsa05017;hsa05010	Autophagy - animal;Mitophagy - animal;Herpes simplex virus 1 infection;Pathways of neurodegeneration - multiple diseases;Amyotrophic lateral sclerosis;Huntington disease;Spinocerebellar ataxia;Alzheimer disease
gene-LOC124900391	LOC124900391	uncharacterized LOC124900391	GO:001602	CC:integral component of membrane;	K24613;K24615	ERVV;ERV3-1	------	------
gene-LOC124900580	LOC124900580	uncharacterized LOC124900580, transcript variant X1	------	------	------	------	------	------
gene-LOC124900650	LOC124900650	uncharacterized LOC124900650	GO:001602	CC:integral component of membrane;	K12795;K17985	SUGT1, SGT1;AMBRA1	hsa04621;hsa04140;hsa04137;hsa05168;hsa05022;hsa05014;hsa05016;hsa05017;hsa05010	NOD-like receptor signaling pathway;Autophagy - animal;Mitophagy - animal;Herpes simplex virus 1 infection;Pathways of neurodegeneration - multiple diseases;Amyotrophic lateral sclerosis;Huntington disease;Spinocerebellar ataxia;Alzheimer disease
gene-LOC124900664	LOC124900664	uncharacterized LOC124900664, transcript variant X1	------	------	------	------	------	------
gene-LOC124901025	LOC124901025	uncharacterized LOC124901025	------	------	------	------	------	------
gene-LOC124901245	LOC124901245	uncharacterized LOC124901245, transcript variant X1	------	------	K17985	AMBRA1	hsa04140;hsa04137;hsa05168;hsa05022;hsa05014;hsa05016;hsa05017;hsa05010	Autophagy - animal;Mitophagy - animal;Herpes simplex virus 1 infection;Pathways of neurodegeneration - multiple diseases;Amyotrophic lateral sclerosis;Huntington disease;Spinocerebellar ataxia;Alzheimer disease
gene-LOC124901456	LOC124901456	uncharacterized LOC124901456	GO:0000398;GO:0016021;GO:0089701;GO:0046872;GO:000372	BP:mRNA splicing, via spliceosome;CC:integral component of membrane;CC:U2AF;MF:metal ion binding;MF:RNA binding;	K17985	AMBRA1	hsa04010;hsa04140;hsa04137;hsa05168;hsa05022;hsa05014;hsa05016;hsa05017;hsa05010	MAPK signaling pathway;Autophagy - animal;Mitophagy - animal;Herpes simplex virus 1 infection;Pathways of neurodegeneration - multiple diseases;Amyotrophic lateral sclerosis;Huntington disease;Spinocerebellar ataxia;Alzheimer disease
gene-LOC124901670	LOC124901670	uncharacterized LOC124901670, transcript variant X1	GO:0006298;GO:0016446;GO:0032389;GO:0032300;GO:0016301;GO:0016887;GO:000368	BP:mismatch repair;BP:somatic hypermutation of immunoglobulin genes;CC:MutLalpha complex;CC:mismatch repair complex;MF:kinase activity;MF:ATPase activity;MF:damaged DNA binding;	K10864;K10858;K08734	PMS1;PMS2;MLH1	hsa05213;hsa05210;hsa01524;hsa05200;hsa05226;hsa03430;hsa03460	Endometrial cancer;Colorectal cancer;Platinum drug resistance;Pathways in cancer;Gastric cancer;Mismatch repair;Fanconi anemia pathway
gene-LOC124901706	LOC124901706	uncharacterized LOC124901706, transcript variant X1	------	------	K17985	AMBRA1	hsa04740;hsa04140;hsa04137;hsa05168;hsa05022;hsa05014;hsa05016;hsa05017;hsa05010	Olfactory transduction;Autophagy - animal;Mitophagy - animal;Herpes simplex virus 1 infection;Pathways of neurodegeneration - multiple diseases;Amyotrophic lateral sclerosis;Huntington disease;Spinocerebellar ataxia;Alzheimer disease
gene-LOC124902010	LOC124902010	uncharacterized LOC124902010	------	------	------	------	------	------
gene-LOC124902041	LOC124902041	uncharacterized LOC124902041	GO:0006882;GO:0034224;GO:0071578;GO:0071577;GO:0055038;GO:0016324;GO:0031410;GO:0016021;GO:0005886;GO:0005887;GO:0005385;GO:004687	BP:cellular zinc ion homeostasis;BP:cellular response to zinc ion starvation;BP:zinc II ion transmembrane import;BP:zinc II ion transmembrane transport;CC:recycling endosome membrane;CC:apical plasma membrane;CC:cytoplasmic vesicle;CC:integral component of membrane;CC:plasma membrane;CC:integral component of plasma membrane;MF:zinc ion transmembrane transporter activity;MF:metal ion transmembrane…	K14710	SLC39A4, ZIP4	hsa05132;hsa05131;hsa04978;hsa04670;hsa05168;hsa04510;hsa04810	Salmonella infection;Shigellosis;Mineral absorption;Leukocyte transendothelial migration;Herpes simplex virus 1 infection;Focal adhesion;Regulation of actin cytoskeleton
gene-LOC124902248	LOC124902248	uncharacterized LOC124902248	GO:001602	CC:integral component of membrane;	------	------	------	------
gene-LOC124902680	LOC124902680	uncharacterized LOC124902680	GO:0016125;GO:0016021;GO:004775	BP:sterol metabolic process;CC:integral component of membrane;MF:cholestenol delta-isomerase activity;	K17985	AMBRA1	hsa04740;hsa04010;hsa04140;hsa04137;hsa05168;hsa05022;hsa05014;hsa05016;hsa05017;hsa05010	Olfactory transduction;MAPK signaling pathway;Autophagy - animal;Mitophagy - animal;Herpes simplex virus 1 infection;Pathways of neurodegeneration - multiple diseases;Amyotrophic lateral sclerosis;Huntington disease;Spinocerebellar ataxia;Alzheimer disease
gene-LOC124902706	LOC124902706	uncharacterized LOC124902706, transcript variant X1	------	------	------	------	------	------
gene-LOC124902718	LOC124902718	uncharacterized LOC124902718, transcript variant X2	------	------	K08857;K09228	NEK1_4_5;KRAB	hsa04140;hsa04137;hsa05168;hsa05022;hsa05014;hsa05016;hsa05017;hsa05010	Autophagy - animal;Mitophagy - animal;Herpes simplex virus 1 infection;Pathways of neurodegeneration - multiple diseases;Amyotrophic lateral sclerosis;Huntington disease;Spinocerebellar ataxia;Alzheimer disease
gene-LOC124902719	LOC124902719	uncharacterized LOC124902719	------	------	------	------	------	------
gene-LOC124902998	LOC124902998	uncharacterized LOC124902998	GO:0007569;GO:0030308;GO:0097252;GO:0006289;GO:0000733;GO:0043065;GO:0005737;GO:0005730;GO:0005739;GO:0005634;GO:0003677;GO:0003964;GO:000550	BP:cell aging;BP:negative regulation of cell growth;BP:oligodendrocyte apoptotic process;BP:nucleotide-excision repair;BP:DNA strand renaturation;BP:positive regulation of apoptotic process;CC:cytoplasm;CC:nucleolus;CC:mitochondrion;CC:nucleus;MF:DNA binding;MF:RNA-directed DNA polymerase activity;MF:copper ion binding;	K17985	AMBRA1	hsa04010;hsa04140;hsa04137;hsa05168;hsa05022;hsa05014;hsa05016;hsa05017;hsa05010	MAPK signaling pathway;Autophagy - animal;Mitophagy - animal;Herpes simplex virus 1 infection;Pathways of neurodegeneration - multiple diseases;Amyotrophic lateral sclerosis;Huntington disease;Spinocerebellar ataxia;Alzheimer disease
gene-LOC124903207	LOC124903207	uncharacterized LOC124903207	GO:000396	MF:RNA-directed DNA polymerase activity;	K17985	AMBRA1	hsa04140;hsa04137;hsa05168;hsa05022;hsa05014;hsa05016;hsa05017;hsa05010	Autophagy - animal;Mitophagy - animal;Herpes simplex virus 1 infection;Pathways of neurodegeneration - multiple diseases;Amyotrophic lateral sclerosis;Huntington disease;Spinocerebellar ataxia;Alzheimer disease
gene-LOC124903318	LOC124903318	uncharacterized LOC124903318, transcript variant X1	GO:0016125;GO:0016021;GO:004775	BP:sterol metabolic process;CC:integral component of membrane;MF:cholestenol delta-isomerase activity;	K17985	AMBRA1	hsa04740;hsa04140;hsa04137;hsa05168;hsa05022;hsa05014;hsa05016;hsa05017;hsa05010	Olfactory transduction;Autophagy - animal;Mitophagy - animal;Herpes simplex virus 1 infection;Pathways of neurodegeneration - multiple diseases;Amyotrophic lateral sclerosis;Huntington disease;Spinocerebellar ataxia;Alzheimer disease
gene-LOC124903450-3	LOC124903450	putative HERC2-like protein 3	GO:0006974;GO:0006303;GO:0006302;GO:0006886;GO:0016567;GO:0005737;GO:0005829;GO:0016020;GO:0005814;GO:0005654;GO:0005886;GO:0005634;GO:0031625;GO:0004842;GO:0005085;GO:0032183;GO:0008270;GO:006163	BP:cellular response to DNA damage stimulus;BP:double-strand break repair via nonhomologous end joining;BP:double-strand break repair;BP:intracellular protein transport;BP:protein ubiquitination;CC:cytoplasm;CC:cytosol;CC:membrane;CC:centriole;CC:nucleoplasm;CC:plasma membrane;CC:nucleus;MF:ubiquitin protein ligase binding;MF:ubiquitin-protein transferase activity;MF:guanyl-nucleotide exchange fa…	K10595;K12231;K24882;K09228;K04257	HERC2;HECTD1;NANOGNB;KRAB;OLFR	hsa04740;hsa05168;hsa04120	Olfactory transduction;Herpes simplex virus 1 infection;Ubiquitin mediated proteolysis
gene-LOC124903459	LOC124903459	uncharacterized LOC124903459	GO:0051127;GO:0048705;GO:0045010;GO:0010467;GO:0035136;GO:0035137;GO:0072092;GO:0051894;GO:0005737;GO:0005886;GO:0005912;GO:0005884;GO:0005789;GO:0005634;GO:0008017;GO:0017124;GO:000377	BP:positive regulation of actin nucleation;BP:skeletal system morphogenesis;BP:actin nucleation;BP:gene expression;BP:forelimb morphogenesis;BP:hindlimb morphogenesis;BP:ureteric bud invasion;BP:positive regulation of focal adhesion assembly;CC:cytoplasm;CC:plasma membrane;CC:adherens junction;CC:actin filament;CC:endoplasmic reticulum membrane;CC:nucleus;MF:microtubule binding;MF:SH3 domain bind…	K05632;K17985	ITCH, AIP4;AMBRA1	hsa04010;hsa04120;hsa04140;hsa04137;hsa04668;hsa04144;hsa05022;hsa05014;hsa05016;hsa05017;hsa05010;hsa04932	MAPK signaling pathway;Ubiquitin mediated proteolysis;Autophagy - animal;Mitophagy - animal;TNF signaling pathway;Endocytosis;Pathways of neurodegeneration - multiple diseases;Amyotrophic lateral sclerosis;Huntington disease;Spinocerebellar ataxia;Alzheimer disease;Non-alcoholic fatty liver disease
gene-LOC124903465	LOC124903465	uncharacterized LOC124903465, transcript variant X1	------	------	K09228	KRAB	hsa05132;hsa05131;hsa05022;hsa04140;hsa04670;hsa05168;hsa04510;hsa04740;hsa05014;hsa05016;hsa05017;hsa05010;hsa04137;hsa04810	Salmonella infection;Shigellosis;Pathways of neurodegeneration - multiple diseases;Autophagy - animal;Leukocyte transendothelial migration;Herpes simplex virus 1 infection;Focal adhesion;Olfactory transduction;Amyotrophic lateral sclerosis;Huntington disease;Spinocerebellar ataxia;Alzheimer disease;Mitophagy - animal;Regulation of actin cytoskeleton
gene-LOC124903562	LOC124903562	uncharacterized LOC124903562	------	------	K05632	ITCH, AIP4	hsa05022;hsa04120;hsa05014;hsa04140;hsa04137;hsa04144;hsa04010;hsa04668;hsa05016;hsa05017;hsa05010;hsa04932	Pathways of neurodegeneration - multiple diseases;Ubiquitin mediated proteolysis;Amyotrophic lateral sclerosis;Autophagy - animal;Mitophagy - animal;Endocytosis;MAPK signaling pathway;TNF signaling pathway;Huntington disease;Spinocerebellar ataxia;Alzheimer disease;Non-alcoholic fatty liver disease
gene-LOC124903628	LOC124903628	uncharacterized LOC124903628	------	------	------	------	------	------
gene-LOC124903737	LOC124903737	uncharacterized LOC124903737, transcript variant X1	------	------	K17985	AMBRA1	hsa04140;hsa04137;hsa05168;hsa05022;hsa05014;hsa05016;hsa05017;hsa05010	Autophagy - animal;Mitophagy - animal;Herpes simplex virus 1 infection;Pathways of neurodegeneration - multiple diseases;Amyotrophic lateral sclerosis;Huntington disease;Spinocerebellar ataxia;Alzheimer disease
gene-LOC124903818	LOC124903818	uncharacterized LOC124903818	------	------	------	------	------	------
gene-LOC124903867	LOC124903867	uncharacterized LOC124903867	GO:001602	CC:integral component of membrane;	K24892;K05632;K22856;K04408	ARGFX;ITCH, AIP4;EEF1AKMT2, EFM4, METTL10;MAP4K1, HPK1	hsa05132;hsa05131;hsa04120;hsa04670;hsa04144;hsa04510;hsa04010;hsa04668;hsa04932;hsa04810	Salmonella infection;Shigellosis;Ubiquitin mediated proteolysis;Leukocyte transendothelial migration;Endocytosis;Focal adhesion;MAPK signaling pathway;TNF signaling pathway;Non-alcoholic fatty liver disease;Regulation of actin cytoskeleton
gene-LOC124904089	LOC124904089	uncharacterized LOC124904089, transcript variant X1	------	------	------	------	------	------
gene-LOC124904094	LOC124904094	uncharacterized LOC124904094, transcript variant X1	GO:0000398;GO:0016021;GO:0089701;GO:0046872;GO:000372	BP:mRNA splicing, via spliceosome;CC:integral component of membrane;CC:U2AF;MF:metal ion binding;MF:RNA binding;	K17985	AMBRA1	hsa04010;hsa04140;hsa04137;hsa05168;hsa05022;hsa05014;hsa05016;hsa05017;hsa05010	MAPK signaling pathway;Autophagy - animal;Mitophagy - animal;Herpes simplex virus 1 infection;Pathways of neurodegeneration - multiple diseases;Amyotrophic lateral sclerosis;Huntington disease;Spinocerebellar ataxia;Alzheimer disease
gene-LOC124904526	LOC124904526	uncharacterized LOC124904526	------	------	------	------	------	------
gene-LOC124904537	LOC124904537	uncharacterized LOC124904537	GO:0045087;GO:0010468;GO:0016567;GO:0051865;GO:0006914;GO:0032880;GO:0005737;GO:0030674;GO:0004842;GO:0008270;GO:006163	BP:innate immune response;BP:regulation of gene expression;BP:protein ubiquitination;BP:protein autoubiquitination;BP:autophagy;BP:regulation of protein localization;CC:cytoplasm;MF:protein binding, bridging;MF:ubiquitin-protein transferase activity;MF:zinc ion binding;MF:ubiquitin protein ligase activity;	K17985;K12007	AMBRA1;TRIM17	hsa04120;hsa04140;hsa04137;hsa05168;hsa04144;hsa05022;hsa05014;hsa05016;hsa05017;hsa05010;hsa04668;hsa04932	Ubiquitin mediated proteolysis;Autophagy - animal;Mitophagy - animal;Herpes simplex virus 1 infection;Endocytosis;Pathways of neurodegeneration - multiple diseases;Amyotrophic lateral sclerosis;Huntington disease;Spinocerebellar ataxia;Alzheimer disease;TNF signaling pathway;Non-alcoholic fatty liver disease
gene-LOC124904538	LOC124904538	uncharacterized LOC124904538	------	------	K12642	PKP2	hsa05132;hsa05131;hsa04670;hsa05168;hsa04510;hsa05412;hsa04810	Salmonella infection;Shigellosis;Leukocyte transendothelial migration;Herpes simplex virus 1 infection;Focal adhesion;Arrhythmogenic right ventricular cardiomyopathy;Regulation of actin cytoskeleton
gene-LOC124904565	LOC124904565	uncharacterized LOC124904565	GO:001602	CC:integral component of membrane;	K17985	AMBRA1	hsa04740;hsa04140;hsa04137;hsa05168;hsa05022;hsa05014;hsa05016;hsa05017;hsa05010;hsa05412	Olfactory transduction;Autophagy - animal;Mitophagy - animal;Herpes simplex virus 1 infection;Pathways of neurodegeneration - multiple diseases;Amyotrophic lateral sclerosis;Huntington disease;Spinocerebellar ataxia;Alzheimer disease;Arrhythmogenic right ventricular cardiomyopathy
gene-LOC124905011	LOC124905011	uncharacterized LOC124905011	------	------	K24615	ERV3-1	------	------
gene-LOC124905046	LOC124905046	uncharacterized LOC124905046, transcript variant X1	------	------	K17985	AMBRA1	hsa04140;hsa04137;hsa05168;hsa05022;hsa05014;hsa05016;hsa05017;hsa05010	Autophagy - animal;Mitophagy - animal;Herpes simplex virus 1 infection;Pathways of neurodegeneration - multiple diseases;Amyotrophic lateral sclerosis;Huntington disease;Spinocerebellar ataxia;Alzheimer disease
gene-LOC124905311	LOC124905311	-	GO:0007569;GO:0030308;GO:0097252;GO:0006289;GO:0000733;GO:0043065;GO:0005737;GO:0005730;GO:0005739;GO:0005634;GO:0003677;GO:0003964;GO:0005507;GO:000451	BP:cell aging;BP:negative regulation of cell growth;BP:oligodendrocyte apoptotic process;BP:nucleotide-excision repair;BP:DNA strand renaturation;BP:positive regulation of apoptotic process;CC:cytoplasm;CC:nucleolus;CC:mitochondrion;CC:nucleus;MF:DNA binding;MF:RNA-directed DNA polymerase activity;MF:copper ion binding;MF:endonuclease activity;	K15731	CTDSP	hsa05168	Herpes simplex virus 1 infection
gene-LOC124905421	LOC124905421	uncharacterized LOC124905421, transcript variant X1	GO:0034454;GO:0005813;GO:000550	BP:microtubule anchoring at centrosome;CC:centrosome;MF:calcium ion binding;	K16476	NIN	------	------
gene-LOC124905458	LOC124905458	-	GO:0008420;GO:0106306;GO:010630	MF:CTD phosphatase activity;MF:old GO;MF:old GO;	K15731	CTDSP	------	------
gene-LOC124905460	LOC124905460	uncharacterized LOC124905460, transcript variant X1	GO:0006310;GO:0032199;GO:0007569;GO:0030308;GO:0097252;GO:0006289;GO:0000733;GO:0043065;GO:0090305;GO:0032197;GO:0005737;GO:0005730;GO:0005739;GO:0005634;GO:0046872;GO:0009036;GO:0003677;GO:0003964;GO:000550	BP:DNA recombination;BP:reverse transcription involved in RNA-mediated transposition;BP:cell aging;BP:negative regulation of cell growth;BP:oligodendrocyte apoptotic process;BP:nucleotide-excision repair;BP:DNA strand renaturation;BP:positive regulation of apoptotic process;BP:nucleic acid phosphodiester bond hydrolysis;BP:transposition, RNA-mediated;CC:cytoplasm;CC:nucleolus;CC:mitochondrion;CC:…	K15731	CTDSP	hsa04740;hsa04140;hsa04137;hsa05022;hsa05014;hsa05016;hsa05017;hsa05010	Olfactory transduction;Autophagy - animal;Mitophagy - animal;Pathways of neurodegeneration - multiple diseases;Amyotrophic lateral sclerosis;Huntington disease;Spinocerebellar ataxia;Alzheimer disease
gene-LOC124905467	LOC124905467	-	GO:0007569;GO:0030308;GO:0097252;GO:0006289;GO:0000733;GO:0043065;GO:0005737;GO:0005730;GO:0005739;GO:0005634;GO:0003677;GO:0003964;GO:0005507;GO:000451	BP:cell aging;BP:negative regulation of cell growth;BP:oligodendrocyte apoptotic process;BP:nucleotide-excision repair;BP:DNA strand renaturation;BP:positive regulation of apoptotic process;CC:cytoplasm;CC:nucleolus;CC:mitochondrion;CC:nucleus;MF:DNA binding;MF:RNA-directed DNA polymerase activity;MF:copper ion binding;MF:endonuclease activity;	K15731	CTDSP	hsa05168	Herpes simplex virus 1 infection
gene-LOC124905527	LOC124905527	uncharacterized LOC124905527, transcript variant X7	GO:0006310;GO:0032199;GO:0007569;GO:0030308;GO:0097252;GO:0000733;GO:0006289;GO:0043065;GO:0090305;GO:0032197;GO:0005737;GO:0005730;GO:0005634;GO:0005739;GO:0046872;GO:0009036;GO:0003677;GO:0003964;GO:000550	BP:DNA recombination;BP:reverse transcription involved in RNA-mediated transposition;BP:cell aging;BP:negative regulation of cell growth;BP:oligodendrocyte apoptotic process;BP:DNA strand renaturation;BP:nucleotide-excision repair;BP:positive regulation of apoptotic process;BP:nucleic acid phosphodiester bond hydrolysis;BP:transposition, RNA-mediated;CC:cytoplasm;CC:nucleolus;CC:nucleus;CC:mitoch…	K17985	AMBRA1	hsa04740;hsa04010;hsa04140;hsa04137;hsa05168;hsa05022;hsa05014;hsa05016;hsa05017;hsa05010	Olfactory transduction;MAPK signaling pathway;Autophagy - animal;Mitophagy - animal;Herpes simplex virus 1 infection;Pathways of neurodegeneration - multiple diseases;Amyotrophic lateral sclerosis;Huntington disease;Spinocerebellar ataxia;Alzheimer disease
gene-LOC124905536	LOC124905536	-	GO:2000134;GO:0006470;GO:0036498;GO:0001933;GO:0005654;GO:0008420;GO:0004721;GO:0046872;GO:0106306;GO:010630	BP:negative regulation of G1/S transition of mitotic cell cycle;BP:protein dephosphorylation;BP:IRE1-mediated unfolded protein response;BP:negative regulation of protein phosphorylation;CC:nucleoplasm;MF:CTD phosphatase activity;MF:phosphoprotein phosphatase activity;MF:metal ion binding;MF:old GO;MF:old GO;	K15731	CTDSP	------	------
gene-LOC124905545	LOC124905545	uncharacterized LOC124905545, transcript variant X1	GO:0006310;GO:0032199;GO:0007569;GO:0030308;GO:0097252;GO:0006289;GO:0000733;GO:0043065;GO:0090305;GO:0032197;GO:0005737;GO:0005730;GO:0005739;GO:0005634;GO:0046872;GO:0009036;GO:0003677;GO:0003964;GO:000550	BP:DNA recombination;BP:reverse transcription involved in RNA-mediated transposition;BP:cell aging;BP:negative regulation of cell growth;BP:oligodendrocyte apoptotic process;BP:nucleotide-excision repair;BP:DNA strand renaturation;BP:positive regulation of apoptotic process;BP:nucleic acid phosphodiester bond hydrolysis;BP:transposition, RNA-mediated;CC:cytoplasm;CC:nucleolus;CC:mitochondrion;CC:…	K15731	CTDSP	hsa04140;hsa04137;hsa05168;hsa05022;hsa05014;hsa05016;hsa05017;hsa05010	Autophagy - animal;Mitophagy - animal;Herpes simplex virus 1 infection;Pathways of neurodegeneration - multiple diseases;Amyotrophic lateral sclerosis;Huntington disease;Spinocerebellar ataxia;Alzheimer disease
gene-LOC124905547	LOC124905547	uncharacterized LOC124905547	------	------	------	------	hsa05168	Herpes simplex virus 1 infection
gene-LOC124905558	LOC124905558	putative neuroblastoma breakpoint family member 7, transcript variant X1	GO:000573	CC:cytoplasm;	------	------	------	------
gene-LOC124905564	LOC124905564	neuroblastoma breakpoint family member 1-like	GO:000573	CC:cytoplasm;	------	------	------	------
gene-LOC124905969	LOC124905969	uncharacterized LOC124905969, transcript variant X1	------	------	------	------	------	------
gene-LOC124906113	LOC124906113	uncharacterized LOC124906113, transcript variant X1	------	------	K09228	KRAB	hsa04014;hsa05168;hsa05203;hsa05202	Ras signaling pathway;Herpes simplex virus 1 infection;Viral carcinogenesis;Transcriptional misregulation in cancer
gene-LOC124906235	LOC124906235	uncharacterized LOC124906235	GO:0030154;GO:0007275;GO:0016055;GO:000557	BP:cell differentiation;BP:multicellular organism development;BP:Wnt signaling pathway;CC:extracellular region;	K02166;K02176;K02222	SFRP1;SFRP2;SFRP5	hsa04310	Wnt signaling pathway
gene-LOC124906309	LOC124906309	uncharacterized LOC124906309	GO:0016125;GO:0016021;GO:004775	BP:sterol metabolic process;CC:integral component of membrane;MF:cholestenol delta-isomerase activity;	K09228;K17985	KRAB;AMBRA1	hsa04140;hsa04137;hsa05168;hsa05022;hsa05014;hsa05016;hsa05017;hsa05010	Autophagy - animal;Mitophagy - animal;Herpes simplex virus 1 infection;Pathways of neurodegeneration - multiple diseases;Amyotrophic lateral sclerosis;Huntington disease;Spinocerebellar ataxia;Alzheimer disease
gene-LOC124906331	LOC124906331	uncharacterized LOC124906331, transcript variant X1	------	------	------	------	------	------
gene-LOC124907987	LOC124907987	uncharacterized LOC124907987	------	------	------	------	------	------
gene-LOC124909371	LOC124909371	uncharacterized LOC124909371	GO:000367	MF:DNA binding;	------	------	------	------
gene-LOC124909426	LOC124909426	uncharacterized LOC124909426, transcript variant X4	------	------	------	------	------	------
gene-LOC143666	LOC143666	uncharacterized LOC143666	GO:0035556;GO:0019236;GO:0106311;GO:0005737;GO:0016021;GO:0016020;GO:0005886;GO:0004698;GO:0005524;GO:0016503;GO:000827	BP:intracellular signal transduction;BP:response to pheromone;BP:old GO;CC:cytoplasm;CC:integral component of membrane;CC:membrane;CC:plasma membrane;MF:calcium-dependent protein kinase C activity;MF:ATP binding;MF:pheromone receptor activity;MF:zinc ion binding;	K04614	V1R	------	------
gene-LOC143666-2	LOC143666	uncharacterized LOC143666	GO:0035556;GO:0019236;GO:0106311;GO:0005737;GO:0016021;GO:0016020;GO:0005886;GO:0004698;GO:0005524;GO:0016503;GO:000827	BP:intracellular signal transduction;BP:response to pheromone;BP:old GO;CC:cytoplasm;CC:integral component of membrane;CC:membrane;CC:plasma membrane;MF:calcium-dependent protein kinase C activity;MF:ATP binding;MF:pheromone receptor activity;MF:zinc ion binding;	K04614	V1R	------	------
gene-LOC202181	LOC202181	SUMO interacting motifs containing 1 pseudogene	GO:0010466;GO:0005737;GO:0030017;GO:0032184;GO:003041	BP:negative regulation of peptidase activity;CC:cytoplasm;CC:sarcomere;MF:SUMO polymer binding;MF:peptidase inhibitor activity;	------	------	------	------
gene-LOC374443	LOC374443	C-type lectin domain family 2 member D pseudogene, transcript variant 1	------	------	K10072;K10071;K06502;K22680	CLEC2D;CLEC2B;CD69;CLEC2A	hsa05167	Kaposi sarcoma-associated herpesvirus infection
gene-LOC389831	LOC389831	uncharacterized LOC389831, transcript variant X3	GO:0006310;GO:0032199;GO:0007569;GO:0030308;GO:0097252;GO:0006289;GO:0000733;GO:0043065;GO:0090305;GO:0032197;GO:0005737;GO:0005730;GO:0005739;GO:0005634;GO:0046872;GO:0009036;GO:0003677;GO:0003964;GO:000550	BP:DNA recombination;BP:reverse transcription involved in RNA-mediated transposition;BP:cell aging;BP:negative regulation of cell growth;BP:oligodendrocyte apoptotic process;BP:nucleotide-excision repair;BP:DNA strand renaturation;BP:positive regulation of apoptotic process;BP:nucleic acid phosphodiester bond hydrolysis;BP:transposition, RNA-mediated;CC:cytoplasm;CC:nucleolus;CC:mitochondrion;CC:…	K15731	CTDSP	hsa05168	Herpes simplex virus 1 infection
gene-LOC389831-2	LOC389831	uncharacterized LOC389831, transcript variant 1	------	------	------	------	------	------
gene-LOC408186	LOC408186	alpha-2-macroglobulin like 1 pseudogene	GO:0005615;GO:000486	CC:extracellular space;MF:serine-type endopeptidase inhibitor activity;	K03910;K06530;K23589;K23593	A2M;CD109;PZP;A2ML	hsa05133;hsa05131;hsa04610;hsa04613;hsa05134;hsa05322;hsa05203;hsa05142;hsa05140;hsa04145;hsa05150;hsa05152;hsa05168;hsa05167;hsa04080;hsa05171	Pertussis;Shigellosis;Complement and coagulation cascades;Neutrophil extracellular trap formation;Legionellosis;Systemic lupus erythematosus;Viral carcinogenesis;Chagas disease;Leishmaniasis;Phagosome;Staphylococcus aureus infection;Tuberculosis;Herpes simplex virus 1 infection;Kaposi sarcoma-associated herpesvirus infection;Neuroactive ligand-receptor interaction;Coronavirus disease - COVID-19
gene-LOC440300	LOC440300	chondroitin sulfate proteoglycan 4 pseudogene	GO:0000187;GO:0097178;GO:0008283;GO:0050731;GO:0006929;GO:0048008;GO:0035556;GO:0008347;GO:0005654;GO:0001726;GO:0016021;GO:0005886;GO:0019901;GO:001502	BP:activation of MAPK activity;BP:ruffle assembly;BP:cell proliferation;BP:positive regulation of peptidyl-tyrosine phosphorylation;BP:substrate-dependent cell migration;BP:platelet-derived growth factor receptor signaling pathway;BP:intracellular signal transduction;BP:glial cell migration;CC:nucleoplasm;CC:ruffle;CC:integral component of membrane;CC:plasma membrane;MF:protein kinase binding;MF:…	K08115;K20358;K01528	CSPG4;GOLGA2;DNM1_3	hsa05132;hsa04961;hsa05100;hsa04721;hsa04140;hsa04072;hsa04144;hsa04666;hsa05022;hsa05014;hsa05016;hsa05017;hsa05010;hsa04137	Salmonella infection;Endocrine and other factor-regulated calcium reabsorption;Bacterial invasion of epithelial cells;Synaptic vesicle cycle;Autophagy - animal;Phospholipase D signaling pathway;Endocytosis;Fc gamma R-mediated phagocytosis;Pathways of neurodegeneration - multiple diseases;Amyotrophic lateral sclerosis;Huntington disease;Spinocerebellar ataxia;Alzheimer disease;Mitophagy - animal
gene-LOC442041	LOC442041	-	GO:0005634;GO:0046872;GO:000367	CC:nucleus;MF:metal ion binding;MF:DNA binding;	K24375;K19325	ZNF687;ZNF592	------	------
gene-LOC645135	LOC645135	-	GO:0005634;GO:0046872;GO:000367	CC:nucleus;MF:metal ion binding;MF:DNA binding;	K24375;K19325	ZNF687;ZNF592	------	------
gene-LOC646471	LOC646471	uncharacterized LOC646471	GO:0016021;GO:000472	CC:integral component of membrane;MF:protein-lysine 6-oxidase activity;	K17985	AMBRA1	hsa04740;hsa04140;hsa04137;hsa05168;hsa05022;hsa05014;hsa05016;hsa05017;hsa05010;hsa05412	Olfactory transduction;Autophagy - animal;Mitophagy - animal;Herpes simplex virus 1 infection;Pathways of neurodegeneration - multiple diseases;Amyotrophic lateral sclerosis;Huntington disease;Spinocerebellar ataxia;Alzheimer disease;Arrhythmogenic right ventricular cardiomyopathy
gene-LOC654780	LOC654780	splicing factor proline/glutamine-rich	GO:0006382;GO:0006396;GO:0005737;GO:0005730;GO:0004000;GO:0008251;GO:0003726;GO:0003725;GO:000372	BP:adenosine to inosine editing;BP:RNA processing;CC:cytoplasm;CC:nucleolus;MF:adenosine deaminase activity;MF:tRNA-specific adenosine deaminase activity;MF:double-stranded RNA adenosine deaminase activity;MF:double-stranded RNA binding;MF:RNA binding;	K08857;K09228	NEK1_4_5;KRAB	hsa05168;hsa04010	Herpes simplex virus 1 infection;MAPK signaling pathway
gene-LOC729654	LOC729654	-	GO:0070266;GO:0043647;GO:0032957;GO:0032958;GO:0005634;GO:0005737;GO:0005654;GO:0046934;GO:0052812;GO:0047326;GO:0000825;GO:0008440;GO:0016301;GO:0000823;GO:0097243;GO:0051765;GO:0046872;GO:0005524;GO:010273	BP:necroptotic process;BP:inositol phosphate metabolic process;BP:inositol trisphosphate metabolic process;BP:inositol phosphate biosynthetic process;CC:nucleus;CC:cytoplasm;CC:nucleoplasm;MF:phosphatidylinositol-4,5-bisphosphate 3-kinase activity;MF:phosphatidylinositol-3,4-bisphosphate 5-kinase activity;MF:inositol tetrakisphosphate 5-kinase activity;MF:inositol tetrakisphosphate 6-kinase activ…	K00915;K07756	IPMK, IPK2;IP6K, IHPK	hsa00562;hsa04070	Inositol phosphate metabolism;Phosphatidylinositol signaling system
gene-LOC730101	LOC730101	uncharacterized LOC730101, transcript variant 1	------	------	K13044	HNRNPABD	------	------
gene-LOC84773	LOC84773	uncharacterized LOC84773, transcript variant 1	GO:0005654;GO:0048471;GO:0016021;GO:000827	CC:nucleoplasm;CC:perinuclear region of cytoplasm;CC:integral component of membrane;MF:zinc ion binding;	------	------	------	------
gene-LOXL1	LOXL1	lysyl oxidase like 1	GO:0018057;GO:0030199;GO:0030198;GO:0035904;GO:0032496;GO:0018277;GO:0005604;GO:0005615;GO:0001669;GO:0062023;GO:0005576;GO:0004720;GO:000550	BP:peptidyl-lysine oxidation;BP:collagen fibril organization;BP:extracellular matrix organization;BP:aorta development;BP:response to lipopolysaccharide;BP:protein deamination;CC:basement membrane;CC:extracellular space;CC:acrosomal vesicle;CC:collagen-containing extracellular matrix;CC:extracellular region;MF:protein-lysine 6-oxidase activity;MF:copper ion binding;	K14678	LOXL1	------	------
gene-LOXL1-AS1	LOXL1-AS1	LOXL1 antisense RNA 1, transcript variant 1	------	------	K12642;K04257;K09228;K14678	PKP2;OLFR;KRAB;LOXL1	hsa05412;hsa05168;hsa04740	Arrhythmogenic right ventricular cardiomyopathy;Herpes simplex virus 1 infection;Olfactory transduction
gene-LPAR5	LPAR5	lysophosphatidic acid receptor 5, transcript variant 1	GO:0048266;GO:0032793;GO:0007186;GO:0016021;GO:0005886;GO:000493	BP:behavioral response to pain;BP:positive regulation of CREB transcription factor activity;BP:G-protein coupled receptor signaling pathway;CC:integral component of membrane;CC:plasma membrane;MF:G-protein coupled receptor activity;	K08390	LPAR5, GPR92	hsa05130;hsa05200;hsa04015;hsa04072;hsa04742;hsa04151;hsa04080;hsa04810	Pathogenic Escherichia coli infection;Pathways in cancer;Rap1 signaling pathway;Phospholipase D signaling pathway;Taste transduction;PI3K-Akt signaling pathway;Neuroactive ligand-receptor interaction;Regulation of actin cytoskeleton
gene-LPIN1	LPIN1	lipin 1, transcript variant 3	GO:0006654;GO:0006656;GO:0009062;GO:1903730;GO:0032869;GO:0006357;GO:0019432;GO:0006260;GO:0006646;GO:0006642;GO:0031100;GO:0007077;GO:0044255;GO:0120162;GO:0031642;GO:0045944;GO:0046473;GO:0005789;GO:0005737;GO:0005634;GO:0005635;GO:0005654;GO:0031965;GO:0005829;GO:0005741;GO:0003713;GO:000819	BP:phosphatidic acid biosynthetic process;BP:phosphatidylcholine biosynthetic process;BP:fatty acid catabolic process;BP:regulation of phosphatidate phosphatase activity;BP:cellular response to insulin stimulus;BP:regulation of transcription from RNA polymerase II promoter;BP:triglyceride biosynthetic process;BP:DNA replication;BP:phosphatidylethanolamine biosynthetic process;BP:triglyceride mobi…	K15728	LPIN	hsa00561;hsa04150;hsa00564	Glycerolipid metabolism;mTOR signaling pathway;Glycerophospholipid metabolism
gene-LPP-AS2	LPP-AS2	LPP antisense RNA 2	GO:0000398;GO:0089701;GO:0003723;GO:0046872;GO:0016874;GO:0005524;GO:000486	BP:mRNA splicing, via spliceosome;CC:U2AF;MF:RNA binding;MF:metal ion binding;MF:ligase activity;MF:ATP binding;MF:protein serine/threonine phosphatase inhibitor activity;	K17985	AMBRA1	hsa04140;hsa04137;hsa05168;hsa05022;hsa05014;hsa05016;hsa05017;hsa05010	Autophagy - animal;Mitophagy - animal;Herpes simplex virus 1 infection;Pathways of neurodegeneration - multiple diseases;Amyotrophic lateral sclerosis;Huntington disease;Spinocerebellar ataxia;Alzheimer disease
gene-LRRC10B	LRRC10B	leucine rich repeat containing 10B	------	------	------	------	------	------
gene-LRRC20	LRRC20	leucine rich repeat containing 20, transcript variant 4	------	------	------	------	------	------
gene-LRRC37A3-3	LRRC37A3	leucine rich repeat containing 37 member A3, transcript variant 1	GO:001602	CC:integral component of membrane;	K09228	KRAB	hsa05168	Herpes simplex virus 1 infection
gene-LRRC37A4P	LRRC37A4P	leucine rich repeat containing 37 member A4, pseudogene	GO:001602	CC:integral component of membrane;	------	------	------	------
gene-LRRC37B	LRRC37B	leucine rich repeat containing 37B, transcript variant 1	GO:001602	CC:integral component of membrane;	------	------	------	------
gene-LRRC45	LRRC45	leucine rich repeat containing 45	GO:0005654;GO:0005813;GO:0005829;GO:000588	CC:nucleoplasm;CC:centrosome;CC:cytosol;CC:plasma membrane;	------	------	------	------
gene-LRRC75B	LRRC75B	leucine rich repeat containing 75B	GO:000573	CC:cytoplasm;	------	------	------	------
gene-LSS	LSS	lanosterol synthase, transcript variant 1	GO:0031647;GO:0019216;GO:0006695;GO:0006694;GO:0016104;GO:0016020;GO:0005811;GO:0005789;GO:0000250;GO:004230	BP:regulation of protein stability;BP:regulation of lipid metabolic process;BP:cholesterol biosynthetic process;BP:steroid biosynthetic process;BP:triterpenoid biosynthetic process;CC:membrane;CC:lipid particle;CC:endoplasmic reticulum membrane;MF:lanosterol synthase activity;MF:beta-amyrin synthase activity;	K01852	LSS, ERG7	hsa00100	Steroid biosynthesis
gene-LSS-2	LSS	lanosterol synthase, transcript variant 4	GO:0019216;GO:0031647;GO:0006695;GO:0006694;GO:0016104;GO:0016020;GO:0005811;GO:0005789;GO:0000250;GO:004230	BP:regulation of lipid metabolic process;BP:regulation of protein stability;BP:cholesterol biosynthetic process;BP:steroid biosynthetic process;BP:triterpenoid biosynthetic process;CC:membrane;CC:lipid particle;CC:endoplasmic reticulum membrane;MF:lanosterol synthase activity;MF:beta-amyrin synthase activity;	K01852	LSS, ERG7	hsa00100	Steroid biosynthesis
gene-LYNX1	LYNX1	Ly6/neurotoxin 1, transcript variant 1	GO:0007271;GO:0099601;GO:0005783;GO:0016021;GO:0030425;GO:0045202;GO:0005886;GO:0031225;GO:0030550;GO:0030548;GO:0033130;GO:000820	BP:synaptic transmission, cholinergic;BP:regulation of neurotransmitter receptor activity;CC:endoplasmic reticulum;CC:integral component of membrane;CC:dendrite;CC:synapse;CC:plasma membrane;CC:anchored component of membrane;MF:acetylcholine receptor inhibitor activity;MF:acetylcholine receptor regulator activity;MF:acetylcholine receptor binding;MF:ion channel inhibitor activity;	------	------	------	------
gene-LYPD1	LYPD1	LY6/PLAUR domain containing 1, transcript variant 3	GO:0007165;GO:0095500;GO:0016021;GO:0005576;GO:0005886;GO:0045202;GO:0031225;GO:003055	BP:signal transduction;BP:acetylcholine receptor signaling pathway;CC:integral component of membrane;CC:extracellular region;CC:plasma membrane;CC:synapse;CC:anchored component of membrane;MF:acetylcholine receptor inhibitor activity;	K04212;K04211;K08412;K17985	NTSR2;NTSR1;GPR39;AMBRA1	hsa05010;hsa04020;hsa04140;hsa04137;hsa05022;hsa05014;hsa05016;hsa05017;hsa04080	Alzheimer disease;Calcium signaling pathway;Autophagy - animal;Mitophagy - animal;Pathways of neurodegeneration - multiple diseases;Amyotrophic lateral sclerosis;Huntington disease;Spinocerebellar ataxia;Neuroactive ligand-receptor interaction
gene-LYPD2	LYPD2	LY6/PLAUR domain containing 2	GO:0031225;GO:0005576;GO:0005886;GO:003055	CC:anchored component of membrane;CC:extracellular region;CC:plasma membrane;MF:acetylcholine receptor inhibitor activity;	K23682;K23681	SLURP2;SLURP1	hsa04080	Neuroactive ligand-receptor interaction
gene-LYPD5	LYPD5	LY6/PLAUR domain containing 5, transcript variant A	GO:0007160;GO:0005576;GO:0005886;GO:0031225;GO:004323	BP:cell-matrix adhesion;CC:extracellular region;CC:plasma membrane;CC:anchored component of membrane;MF:laminin binding;	------	------	------	------
gene-MAB21L4	MAB21L4	mab-21 like 4, transcript variant X1	------	------	------	------	------	------
gene-MACC1	MACC1	MET transcriptional regulator MACC1	GO:0051781;GO:0045944;GO:0005737;GO:0005634;GO:0005739;GO:000808	BP:positive regulation of cell division;BP:positive regulation of transcription from RNA polymerase II promoter;CC:cytoplasm;CC:nucleus;CC:mitochondrion;MF:growth factor activity;	K23702;K20066	MACC1;SH3BP4	hsa04140;hsa04137;hsa05168;hsa05022;hsa05014;hsa05016;hsa05017;hsa05010	Autophagy - animal;Mitophagy - animal;Herpes simplex virus 1 infection;Pathways of neurodegeneration - multiple diseases;Amyotrophic lateral sclerosis;Huntington disease;Spinocerebellar ataxia;Alzheimer disease
gene-MACROH2A2	MACROH2A2	macroH2A.2 histone	GO:0007549;GO:0007420;GO:0000122;GO:0006342;GO:0006334;GO:0071169;GO:1901837;GO:0045814;GO:0045618;GO:0000781;GO:0005654;GO:0000785;GO:0000786;GO:0005634;GO:0001740;GO:0070062;GO:0003677;GO:0031490;GO:0000977;GO:0000976;GO:004698	BP:dosage compensation;BP:brain development;BP:negative regulation of transcription from RNA polymerase II promoter;BP:chromatin silencing;BP:nucleosome assembly;BP:establishment of protein localization to chromatin;BP:negative regulation of transcription of nuclear large rRNA transcript from RNA polymerase I promoter;BP:negative regulation of gene expression, epigenetic;BP:positive regulation of…	K11251	H2A	hsa05322;hsa04217;hsa04613;hsa05034	Systemic lupus erythematosus;Necroptosis;Neutrophil extracellular trap formation;Alcoholism
gene-MAML2	MAML2	mastermind like transcriptional coactivator 2	GO:0007221;GO:0007219;GO:0045747;GO:0045944;GO:0006367;GO:0016607;GO:0005634;GO:0005654;GO:000371	BP:positive regulation of transcription of Notch receptor target;BP:Notch signaling pathway;BP:positive regulation of Notch signaling pathway;BP:positive regulation of transcription from RNA polymerase II promoter;BP:transcription initiation from RNA polymerase II promoter;CC:nuclear speck;CC:nucleus;CC:nucleoplasm;MF:transcription coactivator activity;	K06061	MAML	hsa04658;hsa04330;hsa05165	Th1 and Th2 cell differentiation;Notch signaling pathway;Human papillomavirus infection
gene-MAML3	MAML3	mastermind like transcriptional coactivator 3	GO:0007221;GO:0007219;GO:0045747;GO:0045944;GO:0006367;GO:0016607;GO:0005634;GO:0005654;GO:000371	BP:positive regulation of transcription of Notch receptor target;BP:Notch signaling pathway;BP:positive regulation of Notch signaling pathway;BP:positive regulation of transcription from RNA polymerase II promoter;BP:transcription initiation from RNA polymerase II promoter;CC:nuclear speck;CC:nucleus;CC:nucleoplasm;MF:transcription coactivator activity;	K06061	MAML	hsa04658;hsa04330;hsa05165	Th1 and Th2 cell differentiation;Notch signaling pathway;Human papillomavirus infection
gene-MAMSTR	MAMSTR	MEF2 activating motif and SAP domain containing transcriptional regulator, transcript variant X2	------	------	------	------	------	------
gene-MAN1C1	MAN1C1	mannosidase alpha class 1C member 1, transcript variant 3	GO:0005975;GO:0006491;GO:0006487;GO:1904381;GO:0070062;GO:0016021;GO:0016020;GO:0000139;GO:0030173;GO:0005783;GO:0004571;GO:000550	BP:carbohydrate metabolic process;BP:N-glycan processing;BP:protein N-linked glycosylation;BP:Golgi apparatus mannose trimming;CC:extracellular exosome;CC:integral component of membrane;CC:membrane;CC:Golgi membrane;CC:integral component of Golgi membrane;CC:endoplasmic reticulum;MF:mannosyl-oligosaccharide 1,2-alpha-mannosidase activity;MF:calcium ion binding;	K01230	MAN1A_C, MNS1_2	hsa04141;hsa00513;hsa00510	Protein processing in endoplasmic reticulum;Various types of N-glycan biosynthesis;N-Glycan biosynthesis
gene-MANCR	MANCR	mitotically associated long non coding RNA	------	------	------	------	------	------
gene-MANSC1	MANSC1	MANSC domain containing 1, transcript variant 1	GO:001602	CC:integral component of membrane;	------	------	hsa04140;hsa04137;hsa05168;hsa05022;hsa05014;hsa05016;hsa05017;hsa05010	Autophagy - animal;Mitophagy - animal;Herpes simplex virus 1 infection;Pathways of neurodegeneration - multiple diseases;Amyotrophic lateral sclerosis;Huntington disease;Spinocerebellar ataxia;Alzheimer disease
gene-MAP1A	MAP1A	microtubule associated protein 1A, transcript variant X1	GO:0031114;GO:0016358;GO:0000226;GO:0007409;GO:0005829;GO:0043025;GO:0030425;GO:0045202;GO:0005874;GO:0005875;GO:0008017;GO:000377	BP:regulation of microtubule depolymerization;BP:dendrite development;BP:microtubule cytoskeleton organization;BP:axonogenesis;CC:cytosol;CC:neuronal cell body;CC:dendrite;CC:synapse;CC:microtubule;CC:microtubule associated complex;MF:microtubule binding;MF:actin binding;	K10429	MAP1	------	------
gene-MAP2	MAP2	microtubule associated protein 2, transcript variant X2	GO:0021954;GO:0001578;GO:0005737;GO:0005874;GO:001563	BP:central nervous system neuron development;BP:microtubule bundle formation;CC:cytoplasm;CC:microtubule;MF:tubulin binding;	K10430	MAP2	hsa04010;hsa05010;hsa05012;hsa05022	MAPK signaling pathway;Alzheimer disease;Parkinson disease;Pathways of neurodegeneration - multiple diseases
gene-MAP2K6	MAP2K6	mitogen-activated protein kinase kinase 6, transcript variant X1	GO:0000187;GO:0022602;GO:0042493;GO:0060348;GO:0007165;GO:0060048;GO:0072709;GO:0106311;GO:0106310;GO:0043065;GO:0051770;GO:0001649;GO:1901796;GO:0006915;GO:0007050;GO:0006975;GO:0002931;GO:0120163;GO:0070423;GO:0032308;GO:0005856;GO:0005654;GO:0005829;GO:0004674;GO:0004714;GO:0042802;GO:0019901;GO:0005524;GO:000470	BP:activation of MAPK activity;BP:ovulation cycle process;BP:response to drug;BP:bone development;BP:signal transduction;BP:cardiac muscle contraction;BP:cellular response to sorbitol;BP:old GO;BP:old GO;BP:positive regulation of apoptotic process;BP:positive regulation of nitric-oxide synthase biosynthetic process;BP:osteoblast differentiation;BP:regulation of signal transduction by p53 class me…	K04433	MAP2K6, MKK6	hsa04010;hsa04929;hsa04928;hsa04926;hsa04921;hsa01521;hsa01522;hsa05169;hsa05164;hsa05165;hsa05166;hsa05167;hsa05160;hsa05161;hsa05163;hsa04912;hsa04015;hsa04014;hsa04916;hsa04012;hsa04914;hsa04915;hsa04919;hsa04714;hsa04150;hsa04151;hsa04720;hsa04725;hsa05170;hsa04550;hsa04022;hsa04650;hsa04024;hsa05418;hsa04140;hsa04380;hsa05417;hsa05142;hsa05145;hsa05120;hsa04540;hsa04620;hsa04730;hsa04071;hsa…	MAPK signaling pathway;GnRH secretion;Parathyroid hormone synthesis, secretion and action;Relaxin signaling pathway;Oxytocin signaling pathway;EGFR tyrosine kinase inhibitor resistance;Endocrine resistance;Epstein-Barr virus infection;Influenza A;Human papillomavirus infection;Human T-cell leukemia virus 1 infection;Kaposi sarcoma-associated herpesvirus infection;Hepatitis C;Hepatitis B;Human cyt…
[truncated: 467 more rows]
