# Supplementary material for: Transcriptomic and Metabolomic Profiling Reveals the Antiproliferative Mechanism of Goose Serum and Plasma in SW1990 Cells
Source: Biology (Basel). 2026 May 15;15(10):788. doi: 10.3390/biology15100788 (PMC13203157; doi:10.3390/biology15100788)
Supplement: Supplementary file 1 [file biology-15-00788-s001.zip › biology-4276550-supplementary/Table S19 Annotation details of subcluster_2.csv]

Gene ID	Gene Name	Gene Description	GO ID	GO Term	KO ID	KO Name	Pathway ID	Pathway Definition
gene-AADAC	AADAC	arylacetamide deacetylase	GO:0006805;GO:0010898;GO:0016021;GO:0005789;GO:0016787;GO:0019213;GO:0004806;GO:0017171;GO:0003824;GO:001629	BP:xenobiotic metabolic process;BP:positive regulation of triglyceride catabolic process;CC:integral component of membrane;CC:endoplasmic reticulum membrane;MF:hydrolase activity;MF:deacetylase activity;MF:triglyceride lipase activity;MF:serine hydrolase activity;MF:catalytic activity;MF:lipase activity;	K13616	AADAC	hsa04927;hsa04934;hsa04976;hsa04979	Cortisol synthesis and secretion;Cushing syndrome;Bile secretion;Cholesterol metabolism
gene-AASS	AASS	aminoadipate-semialdehyde synthase	GO:0019878;GO:0000122;GO:0006554;GO:0033512;GO:0031061;GO:0005737;GO:0005829;GO:0043231;GO:0005739;GO:0005759;GO:0005634;GO:0042393;GO:0003714;GO:0047131;GO:0047130;GO:0004753;GO:000475	BP:lysine biosynthetic process via aminoadipic acid;BP:negative regulation of transcription from RNA polymerase II promoter;BP:lysine catabolic process;BP:L-lysine catabolic process to acetyl-CoA via saccharopine;BP:negative regulation of histone methylation;CC:cytoplasm;CC:cytosol;CC:intracellular membrane-bounded organelle;CC:mitochondrion;CC:mitochondrial matrix;CC:nucleus;MF:histone binding;M…	K14157	AASS	hsa00310;hsa04140;hsa04137;hsa05168;hsa05022;hsa05014;hsa05016;hsa05017;hsa05010	Lysine degradation;Autophagy - animal;Mitophagy - animal;Herpes simplex virus 1 infection;Pathways of neurodegeneration - multiple diseases;Amyotrophic lateral sclerosis;Huntington disease;Spinocerebellar ataxia;Alzheimer disease
gene-ABCA1	ABCA1	ATP binding cassette subfamily A member 1	GO:0019222;GO:0006869;GO:0043691;GO:0060155;GO:0007040;GO:0071222;GO:0055091;GO:0090107;GO:0030522;GO:0090108;GO:0007189;GO:0010745;GO:0140115;GO:0010875;GO:0007186;GO:0033700;GO:0006497;GO:0009306;GO:0034616;GO:0045332;GO:0023061;GO:0042632;GO:0032489;GO:0008203;GO:0016197;GO:0032367;GO:0071404;GO:0010887;GO:0071300;GO:0033344;GO:0071806;GO:0006911;GO:0034380;GO:0009897;GO:0030139;GO:0005794;GO:…	BP:regulation of metabolic process;BP:lipid transport;BP:reverse cholesterol transport;BP:platelet dense granule organization;BP:lysosome organization;BP:cellular response to lipopolysaccharide;BP:phospholipid homeostasis;BP:regulation of high-density lipoprotein particle assembly;BP:intracellular receptor signaling pathway;BP:positive regulation of high-density lipoprotein particle assembly;BP:a…	K05641	ABCA1	hsa02010;hsa04979;hsa04142;hsa04975;hsa05417	ABC transporters;Cholesterol metabolism;Lysosome;Fat digestion and absorption;Lipid and atherosclerosis
gene-ABCA10	ABCA10	ATP binding cassette subfamily A member 10, transcript variant 2	GO:0006869;GO:0043231;GO:0016021;GO:0005319;GO:0042626;GO:000552	BP:lipid transport;CC:intracellular membrane-bounded organelle;CC:integral component of membrane;MF:lipid transporter activity;MF:ATPase activity, coupled to transmembrane movement of substances;MF:ATP binding;	K05652	ABCA10	hsa02010	ABC transporters
gene-ABCA12	ABCA12	ATP binding cassette subfamily A member 12, transcript variant X1	GO:0006869;GO:0006672;GO:0032940;GO:0061436;GO:0003336;GO:0072659;GO:0032379;GO:2000010;GO:0045055;GO:0043129;GO:0033700;GO:0019725;GO:0035627;GO:0055088;GO:0061178;GO:0010875;GO:0031424;GO:0048286;GO:0045616;GO:0006886;GO:0005737;GO:0097209;GO:0016021;GO:0005886;GO:0043231;GO:0097234;GO:0005829;GO:0000139;GO:0005319;GO:0034040;GO:0034191;GO:0042626;GO:0005524;GO:000510	BP:lipid transport;BP:ceramide metabolic process;BP:secretion by cell;BP:establishment of skin barrier;BP:corneocyte desquamation;BP:protein localization to plasma membrane;BP:positive regulation of intracellular lipid transport;BP:positive regulation of protein localization to cell surface;BP:regulated exocytosis;BP:surfactant homeostasis;BP:phospholipid efflux;BP:cellular homeostasis;BP:ceramid…	K05646	ABCA12	hsa02010;hsa04979;hsa04975;hsa05417	ABC transporters;Cholesterol metabolism;Fat digestion and absorption;Lipid and atherosclerosis
gene-ABCC11	ABCC11	ATP binding cassette subfamily C member 11, transcript variant 4	GO:0015865;GO:0015721;GO:0015711;GO:0042908;GO:0071716;GO:0055085;GO:0016324;GO:0016020;GO:0070062;GO:0016021;GO:0030659;GO:0005887;GO:0005886;GO:0005774;GO:0042626;GO:0015431;GO:0015432;GO:0008514;GO:0015216;GO:0008559;GO:000552	BP:purine nucleotide transport;BP:bile acid and bile salt transport;BP:organic anion transport;BP:xenobiotic transport;BP:leukotriene transport;BP:transmembrane transport;CC:apical plasma membrane;CC:membrane;CC:extracellular exosome;CC:integral component of membrane;CC:cytoplasmic vesicle membrane;CC:integral component of plasma membrane;CC:plasma membrane;CC:vacuolar membrane;MF:ATPase activity…	K05671	ABCC11	hsa02010;hsa01523;hsa04024;hsa04976	ABC transporters;Antifolate resistance;cAMP signaling pathway;Bile secretion
gene-ABCC12	ABCC12	ATP binding cassette subfamily C member 12, transcript variant 1	GO:0055085;GO:0005783;GO:0016021;GO:0016020;GO:0005789;GO:0042626;GO:000552	BP:transmembrane transport;CC:endoplasmic reticulum;CC:integral component of membrane;CC:membrane;CC:endoplasmic reticulum membrane;MF:ATPase activity, coupled to transmembrane movement of substances;MF:ATP binding;	K05672	ABCC12	hsa02010;hsa05206;hsa04976;hsa04977;hsa01523;hsa04024;hsa04071	ABC transporters;MicroRNAs in cancer;Bile secretion;Vitamin digestion and absorption;Antifolate resistance;cAMP signaling pathway;Sphingolipid signaling pathway
gene-ABHD2	ABHD2	abhydrolase domain containing 2, acylglycerol lipase, transcript variant X9	GO:0030336;GO:0043401;GO:0048240;GO:0007340;GO:0009611;GO:0046464;GO:0051792;GO:0044255;GO:0032570;GO:0051793;GO:0001669;GO:0016021;GO:0097524;GO:0036126;GO:0034338;GO:0008126;GO:0033878;GO:0047372;GO:0016787;GO:0042562;GO:0004806;GO:000370	BP:negative regulation of cell migration;BP:steroid hormone mediated signaling pathway;BP:sperm capacitation;BP:acrosome reaction;BP:response to wounding;BP:acylglycerol catabolic process;BP:medium-chain fatty acid biosynthetic process;BP:cellular lipid metabolic process;BP:response to progesterone;BP:medium-chain fatty acid catabolic process;CC:acrosomal vesicle;CC:integral component of membrane…	K13697	ABHD2	hsa04979;hsa04140;hsa04137;hsa05022;hsa05014;hsa05016;hsa05017;hsa05010	Cholesterol metabolism;Autophagy - animal;Mitophagy - animal;Pathways of neurodegeneration - multiple diseases;Amyotrophic lateral sclerosis;Huntington disease;Spinocerebellar ataxia;Alzheimer disease
gene-ABL2	ABL2	ABL proto-oncogene 2, non-receptor tyrosine kinase, transcript variant b	GO:2000249;GO:0019221;GO:0030155;GO:0018108;GO:0035024;GO:0007165;GO:0010863;GO:0035640;GO:0010506;GO:0010976;GO:0007155;GO:0030100;GO:0007204;GO:0051353;GO:0071300;GO:2000145;GO:0006464;GO:0015629;GO:0005829;GO:0000287;GO:0004714;GO:0004715;GO:0004713;GO:0004672;GO:0001784;GO:0030145;GO:0051015;GO:0005524;GO:000378	BP:regulation of actin cytoskeleton reorganization;BP:cytokine-mediated signaling pathway;BP:regulation of cell adhesion;BP:peptidyl-tyrosine phosphorylation;BP:negative regulation of Rho protein signal transduction;BP:signal transduction;BP:positive regulation of phospholipase C activity;BP:exploration behavior;BP:regulation of autophagy;BP:positive regulation of neuron projection development;BP…	K08887	ABL2	hsa05130;hsa04611;hsa04650;hsa04722;hsa04725;hsa04510;hsa04380;hsa05416;hsa05020;hsa04520;hsa05208;hsa04110;hsa05206;hsa05200;hsa04071;hsa04072;hsa04664;hsa04012;hsa05220;hsa04660;hsa04014;hsa04360	Pathogenic Escherichia coli infection;Platelet activation;Natural killer cell mediated cytotoxicity;Neurotrophin signaling pathway;Cholinergic synapse;Focal adhesion;Osteoclast differentiation;Viral myocarditis;Prion disease;Adherens junction;Chemical carcinogenesis - reactive oxygen species;Cell cycle;MicroRNAs in cancer;Pathways in cancer;Sphingolipid signaling pathway;Phospholipase D signaling…
gene-ACE2	ACE2	angiotensin converting enzyme 2, transcript variant 2	GO:0046718;GO:1903779;GO:0019229;GO:0003051;GO:0046813;GO:0050727;GO:0006508;GO:0051957;GO:0042127;GO:2000272;GO:2000379;GO:0002003;GO:1905737;GO:0015827;GO:0097746;GO:0022898;GO:0003081;GO:0001817;GO:0060452;GO:1903598;GO:0005788;GO:0005929;GO:0005737;GO:0030666;GO:0005615;GO:0016324;GO:0009986;GO:0005886;GO:0070062;GO:0045121;GO:0031526;GO:0005576;GO:0016021;GO:0004175;GO:0008270;GO:0008237;GO:…	BP:viral entry into host cell;BP:regulation of cardiac conduction;BP:regulation of vasoconstriction;BP:angiotensin-mediated drinking behavior;BP:receptor-mediated virion attachment to host cell;BP:regulation of inflammatory response;BP:proteolysis;BP:positive regulation of amino acid transport;BP:regulation of cell proliferation;BP:negative regulation of receptor activity;BP:positive regulation o…	K09708	ACE2, ACEH	hsa04614;hsa04974;hsa05142;hsa05410;hsa04924;hsa05415;hsa05171	Renin-angiotensin system;Protein digestion and absorption;Chagas disease;Hypertrophic cardiomyopathy;Renin secretion;Diabetic cardiomyopathy;Coronavirus disease - COVID-19
gene-ACKR3	ACKR3	atypical chemokine receptor 3, transcript variant X1	GO:0070098;GO:0060326;GO:0001525;GO:1902230;GO:0007186;GO:0008285;GO:0006935;GO:0019722;GO:1905322;GO:0006955;GO:0007155;GO:0001570;GO:0031623;GO:0007204;GO:0016032;GO:0070374;GO:0009897;GO:0055037;GO:0005886;GO:0005905;GO:0016021;GO:0048471;GO:0009986;GO:0005634;GO:0043231;GO:0005768;GO:0005769;GO:0019958;GO:0019956;GO:0019957;GO:0016494;GO:0016493;GO:0004930;GO:0015026;GO:000504	BP:chemokine-mediated signaling pathway;BP:cell chemotaxis;BP:angiogenesis;BP:negative regulation of intrinsic apoptotic signaling pathway in response to DNA damage;BP:G-protein coupled receptor signaling pathway;BP:negative regulation of cell proliferation;BP:chemotaxis;BP:calcium-mediated signaling;BP:positive regulation of mesenchymal stem cell migration;BP:immune response;BP:cell adhesion;BP:…	K04304	CXCR7, ACKR3, RDC1	hsa04614;hsa04022;hsa04020;hsa04672;hsa04670;hsa04144;hsa04927;hsa04925;hsa04924;hsa04062;hsa05415;hsa04060;hsa04061;hsa04810;hsa04270;hsa05120;hsa04371;hsa05200;hsa04072;hsa04934;hsa04933;hsa04360;hsa05163;hsa04080;hsa04261;hsa05171;hsa05170	Renin-angiotensin system;cGMP-PKG signaling pathway;Calcium signaling pathway;Intestinal immune network for IgA production;Leukocyte transendothelial migration;Endocytosis;Cortisol synthesis and secretion;Aldosterone synthesis and secretion;Renin secretion;Chemokine signaling pathway;Diabetic cardiomyopathy;Cytokine-cytokine receptor interaction;Viral protein interaction with cytokine and cytokin…
gene-ACKR4P1	ACKR4P1	-	GO:0006935;GO:0019722;GO:0006955;GO:0007204;GO:0060326;GO:0007186;GO:0009897;GO:0055037;GO:0016021;GO:0005769;GO:0005887;GO:0005886;GO:0005044;GO:0019956;GO:0019957;GO:0004950;GO:001649	BP:chemotaxis;BP:calcium-mediated signaling;BP:immune response;BP:positive regulation of cytosolic calcium ion concentration;BP:cell chemotaxis;BP:G-protein coupled receptor signaling pathway;CC:external side of plasma membrane;CC:recycling endosome;CC:integral component of membrane;CC:early endosome;CC:integral component of plasma membrane;CC:plasma membrane;MF:scavenger receptor activity;MF:che…	K04182;K04191;K04181;K04186;K04184	CCR7, CD197;CXCR6, CD186;CCR6, CD196;ACKR4, CCRL1, CCR11;CCR9, CDw199	hsa04672;hsa04062;hsa04060;hsa04061	Intestinal immune network for IgA production;Chemokine signaling pathway;Cytokine-cytokine receptor interaction;Viral protein interaction with cytokine and cytokine receptor
gene-ACOD1	ACOD1	aconitate decarboxylase 1	GO:0071222;GO:0034136;GO:0035458;GO:0002760;GO:0050728;GO:0071356;GO:0071219;GO:2000379;GO:0071393;GO:0034144;GO:0032480;GO:0006954;GO:0072573;GO:0006952;GO:0051607;GO:0071347;GO:0071346;GO:0032088;GO:0045824;GO:0007566;GO:0005739;GO:0016829;GO:004761	BP:cellular response to lipopolysaccharide;BP:negative regulation of toll-like receptor 2 signaling pathway;BP:cellular response to interferon-beta;BP:positive regulation of antimicrobial humoral response;BP:negative regulation of inflammatory response;BP:cellular response to tumor necrosis factor;BP:cellular response to molecule of bacterial origin;BP:positive regulation of reactive oxygen speci…	K17724	IRG1	------	------
gene-ACOT7	ACOT7	acyl-CoA thioesterase 7, transcript variant hBACHb	GO:1900535;GO:0006631;GO:0015937;GO:0036114;GO:0006637;GO:0036116;GO:0051792;GO:0070062;GO:0005829;GO:0005654;GO:0005739;GO:0102991;GO:0016790;GO:0052689;GO:0047617;GO:0016290;GO:0000062;GO:0036042;GO:004280	BP:palmitic acid biosynthetic process;BP:fatty acid metabolic process;BP:coenzyme A biosynthetic process;BP:medium-chain fatty-acyl-CoA catabolic process;BP:acyl-CoA metabolic process;BP:long-chain fatty-acyl-CoA catabolic process;BP:medium-chain fatty acid biosynthetic process;CC:extracellular exosome;CC:cytosol;CC:nucleoplasm;CC:mitochondrion;MF:myristoyl-CoA hydrolase activity;MF:thiolester hy…	K17360	ACOT7	hsa00062;hsa00620;hsa01040	Fatty acid elongation;Pyruvate metabolism;Biosynthesis of unsaturated fatty acids
gene-ACSL3-AS1	ACSL3-AS1	ACSL3 antisense RNA 1	GO:0000398;GO:0089701;GO:0003723;GO:0046872;GO:0016874;GO:000552	BP:mRNA splicing, via spliceosome;CC:U2AF;MF:RNA binding;MF:metal ion binding;MF:ligase activity;MF:ATP binding;	------	------	hsa04010;hsa05168;hsa04740	MAPK signaling pathway;Herpes simplex virus 1 infection;Olfactory transduction
gene-ACSL5	ACSL5	acyl-CoA synthetase long chain family member 5, transcript variant 1	GO:2001236;GO:0035338;GO:0001676;GO:0010747;GO:0008610;GO:0005741;GO:0005783;GO:0005730;GO:0016021;GO:0016020;GO:0005789;GO:0005654;GO:0005739;GO:0005886;GO:0000166;GO:0047676;GO:0004467;GO:000552	BP:regulation of extrinsic apoptotic signaling pathway;BP:long-chain fatty-acyl-CoA biosynthetic process;BP:long-chain fatty acid metabolic process;BP:positive regulation of plasma membrane long-chain fatty acid transport;BP:lipid biosynthetic process;CC:mitochondrial outer membrane;CC:endoplasmic reticulum;CC:nucleolus;CC:integral component of membrane;CC:membrane;CC:endoplasmic reticulum membra…	K01897	ACSL, fadD	hsa00071;hsa00061;hsa03320;hsa04146;hsa04216;hsa04714;hsa04920	Fatty acid degradation;Fatty acid biosynthesis;PPAR signaling pathway;Peroxisome;Ferroptosis;Thermogenesis;Adipocytokine signaling pathway
gene-ACTBL2	ACTBL2	actin beta like 2	GO:0048870;GO:0007409;GO:0005737;GO:0070062;GO:0016020;GO:0035267;GO:0030424;GO:0005884;GO:0045202;GO:0098978;GO:0005615;GO:0098973;GO:0019901;GO:000552	BP:cell motility;BP:axonogenesis;CC:cytoplasm;CC:extracellular exosome;CC:membrane;CC:NuA4 histone acetyltransferase complex;CC:axon;CC:actin filament;CC:synapse;CC:glutamatergic synapse;CC:extracellular space;MF:structural constituent of postsynaptic actin cytoskeleton;MF:protein kinase binding;MF:ATP binding;	K12314;K12315;K05692	ACTC1;ACTG2;ACTB_G1	hsa05132;hsa05131;hsa05130;hsa04611;hsa05135;hsa05418;hsa04670;hsa04145;hsa04510;hsa05410;hsa04926;hsa05412;hsa05414;hsa05416;hsa04613;hsa04371;hsa04921;hsa05164;hsa04210;hsa04270;hsa05100;hsa04971;hsa05205;hsa04015;hsa04520;hsa04390;hsa04919;hsa04714;hsa04810;hsa04530;hsa05225;hsa05014;hsa05110;hsa04260;hsa04261	Salmonella infection;Shigellosis;Pathogenic Escherichia coli infection;Platelet activation;Yersinia infection;Fluid shear stress and atherosclerosis;Leukocyte transendothelial migration;Phagosome;Focal adhesion;Hypertrophic cardiomyopathy;Relaxin signaling pathway;Arrhythmogenic right ventricular cardiomyopathy;Dilated cardiomyopathy;Viral myocarditis;Neutrophil extracellular trap formation;Apeli…
gene-ACVR1C	ACVR1C	activin A receptor type 1C, transcript variant 1	GO:0032924;GO:0030154;GO:0030262;GO:0046676;GO:0019915;GO:0032868;GO:0043065;GO:0002021;GO:1901164;GO:0043280;GO:1901383;GO:0006468;GO:0038092;GO:0071363;GO:0007399;GO:0001834;GO:0009749;GO:0016021;GO:0005886;GO:0048179;GO:0043235;GO:0038100;GO:0004675;GO:0019838;GO:0004674;GO:0046872;GO:0005524;GO:001636	BP:activin receptor signaling pathway;BP:cell differentiation;BP:apoptotic nuclear changes;BP:negative regulation of insulin secretion;BP:lipid storage;BP:response to insulin;BP:positive regulation of apoptotic process;BP:response to dietary excess;BP:negative regulation of trophoblast cell migration;BP:positive regulation of cysteine-type endopeptidase activity involved in apoptotic process;BP:n…	K13568	ACVR1C, ALK7	hsa04659;hsa04550;hsa05212;hsa05210;hsa05220;hsa05418;hsa04144;hsa04068;hsa04380;hsa04926;hsa05415;hsa04060;hsa05142;hsa04218;hsa05166;hsa05161;hsa04350;hsa04371;hsa05200;hsa05226;hsa05225;hsa04520;hsa04390;hsa04010;hsa04933;hsa04360	Th17 cell differentiation;Signaling pathways regulating pluripotency of stem cells;Pancreatic cancer;Colorectal cancer;Chronic myeloid leukemia;Fluid shear stress and atherosclerosis;Endocytosis;FoxO signaling pathway;Osteoclast differentiation;Relaxin signaling pathway;Diabetic cardiomyopathy;Cytokine-cytokine receptor interaction;Chagas disease;Cellular senescence;Human T-cell leukemia virus 1 …
gene-ADAM12	ADAM12	ADAM metallopeptidase domain 12, transcript variant 1	GO:0045766;GO:0007520;GO:0030198;GO:0007155;GO:0007229;GO:0016021;GO:0005654;GO:0005886;GO:0005576;GO:0004222;GO:0017124;GO:0046872;GO:000823	BP:positive regulation of angiogenesis;BP:myoblast fusion;BP:extracellular matrix organization;BP:cell adhesion;BP:integrin-mediated signaling pathway;CC:integral component of membrane;CC:nucleoplasm;CC:plasma membrane;CC:extracellular region;MF:metalloendopeptidase activity;MF:SH3 domain binding;MF:metal ion binding;MF:metallopeptidase activity;	K06835	ADAM12	------	------
gene-ADAMTS12	ADAMTS12	ADAM metallopeptidase with thrombospondin type 1 motif 12, transcript variant X1	GO:0032331;GO:0016477;GO:1902548;GO:0071356;GO:1901509;GO:0071347;GO:0051603;GO:0050727;GO:1902203;GO:0007160;GO:0030167;GO:0030198;GO:2001113;GO:0071773;GO:0031012;GO:0005576;GO:0004222;GO:004687	BP:negative regulation of chondrocyte differentiation;BP:cell migration;BP:negative regulation of cellular response to vascular endothelial growth factor stimulus;BP:cellular response to tumor necrosis factor;BP:regulation of endothelial tube morphogenesis;BP:cellular response to interleukin-1;BP:proteolysis involved in cellular protein catabolic process;BP:regulation of inflammatory response;BP:…	K08626	ADAMTS12	------	------
gene-ADAMTS16	ADAMTS16	ADAM metallopeptidase with thrombospondin type 1 motif 16, transcript variant X1	GO:0003073;GO:0030198;GO:0048232;GO:0001658;GO:1902017;GO:0031012;GO:0005576;GO:0004222;GO:004687	BP:regulation of systemic arterial blood pressure;BP:extracellular matrix organization;BP:male gamete generation;BP:branching involved in ureteric bud morphogenesis;BP:regulation of cilium assembly;CC:extracellular matrix;CC:extracellular region;MF:metalloendopeptidase activity;MF:metal ion binding;	K08630	ADAMTS16	------	------
gene-ADAMTS18	ADAMTS18	ADAM metallopeptidase with thrombospondin type 1 motif 18, transcript variant 1	GO:0090331;GO:0030198;GO:0001654;GO:0007229;GO:0016021;GO:0031012;GO:0005576;GO:0004222;GO:0046872;GO:000823	BP:negative regulation of platelet aggregation;BP:extracellular matrix organization;BP:eye development;BP:integrin-mediated signaling pathway;CC:integral component of membrane;CC:extracellular matrix;CC:extracellular region;MF:metalloendopeptidase activity;MF:metal ion binding;MF:metallopeptidase activity;	K08632	ADAMTS18	------	------
gene-ADAMTS6	ADAMTS6	ADAM metallopeptidase with thrombospondin type 1 motif 6, transcript variant 1	GO:0003279;GO:0001822;GO:0030198;GO:0060976;GO:0035904;GO:0031012;GO:0005576;GO:0004222;GO:0046872;GO:000823	BP:cardiac septum development;BP:kidney development;BP:extracellular matrix organization;BP:coronary vasculature development;BP:aorta development;CC:extracellular matrix;CC:extracellular region;MF:metalloendopeptidase activity;MF:metal ion binding;MF:metallopeptidase activity;	K08621	ADAMTS6	------	------
gene-ADAMTS9	ADAMTS9	ADAM metallopeptidase with thrombospondin type 1 motif 9, transcript variant 1	GO:0003179;GO:0003229;GO:1903671;GO:0007275;GO:0009617;GO:0030198;GO:0006508;GO:0090673;GO:0016192;GO:0010596;GO:0006516;GO:0015031;GO:0035909;GO:0045636;GO:0005783;GO:0031012;GO:0005615;GO:0009986;GO:0043231;GO:0005576;GO:0008270;GO:0008237;GO:000422	BP:heart valve morphogenesis;BP:ventricular cardiac muscle tissue development;BP:negative regulation of sprouting angiogenesis;BP:multicellular organism development;BP:response to bacterium;BP:extracellular matrix organization;BP:proteolysis;BP:endothelial cell-matrix adhesion;BP:vesicle-mediated transport;BP:negative regulation of endothelial cell migration;BP:glycoprotein catabolic process;BP:p…	K08624	ADAMTS9	------	------
gene-ADAMTSL4	ADAMTSL4	ADAMTS like 4, transcript variant X1	GO:0006915;GO:0043065;GO:0002064;GO:0030198;GO:0005788;GO:0031012;GO:0062023;GO:0005614;GO:0005576;GO:0004222;GO:0002020;GO:004280	BP:apoptotic process;BP:positive regulation of apoptotic process;BP:epithelial cell development;BP:extracellular matrix organization;CC:endoplasmic reticulum lumen;CC:extracellular matrix;CC:collagen-containing extracellular matrix;CC:interstitial matrix;CC:extracellular region;MF:metalloendopeptidase activity;MF:protease binding;MF:identical protein binding;	K23377;K08630;K23369;K08621;K08632	THSD4, ADAMTSL6;ADAMTS16;ADAMTSL4;ADAMTS6;ADAMTS18	hsa04350	TGF-beta signaling pathway
gene-ADGRB2	ADGRB2	adhesion G protein-coupled receptor B2, transcript variant X2	GO:0007166;GO:0007422;GO:0051965;GO:0007189;GO:0033173;GO:0007186;GO:0016525;GO:0016021;GO:0005887;GO:0005886;GO:000493	BP:cell surface receptor signaling pathway;BP:peripheral nervous system development;BP:positive regulation of synapse assembly;BP:adenylate cyclase-activating G-protein coupled receptor signaling pathway;BP:calcineurin-NFAT signaling cascade;BP:G-protein coupled receptor signaling pathway;BP:negative regulation of angiogenesis;CC:integral component of membrane;CC:integral component of plasma memb…	K04597	ADGRB2, BAI2	hsa04115	p53 signaling pathway
gene-ADGRF4	ADGRF4	adhesion G protein-coupled receptor F4, transcript variant 1	GO:0007186;GO:0007166;GO:0016021;GO:000493	BP:G-protein coupled receptor signaling pathway;BP:cell surface receptor signaling pathway;CC:integral component of membrane;MF:G-protein coupled receptor activity;	K08457	ADGRF4, GPR115	------	------
gene-ADGRG7	ADGRG7	adhesion G protein-coupled receptor G7, transcript variant 1	GO:0007166;GO:0007189;GO:0007186;GO:0016021;GO:0005887;GO:000493	BP:cell surface receptor signaling pathway;BP:adenylate cyclase-activating G-protein coupled receptor signaling pathway;BP:G-protein coupled receptor signaling pathway;CC:integral component of membrane;CC:integral component of plasma membrane;MF:G-protein coupled receptor activity;	K08464	ADGRG7, GPR128	------	------
gene-ADGRL2	ADGRL2	adhesion G protein-coupled receptor L2, transcript variant 12	------	------	K04593	ADGRL2, LPHN2	------	------
gene-ADM	ADM	adrenomedullin	GO:0008284;GO:0045906;GO:0051384;GO:0048589;GO:0019731;GO:0003073;GO:0060712;GO:0060670;GO:0007165;GO:0042594;GO:0019933;GO:0050829;GO:0032868;GO:0032496;GO:0001666;GO:0061844;GO:0043065;GO:2001214;GO:0009611;GO:0045766;GO:0046879;GO:2000184;GO:0007189;GO:0010460;GO:0001843;GO:0007186;GO:0002026;GO:0008285;GO:0031102;GO:0031100;GO:0001570;GO:0097084;GO:0002862;GO:0050830;GO:0008209;GO:0006954;GO:…	BP:positive regulation of cell proliferation;BP:negative regulation of vasoconstriction;BP:response to glucocorticoid;BP:developmental growth;BP:antibacterial humoral response;BP:regulation of systemic arterial blood pressure;BP:spongiotrophoblast layer development;BP:branching involved in labyrinthine layer morphogenesis;BP:signal transduction;BP:response to starvation;BP:cAMP-mediated signaling…	K12333	ADM	hsa04080;hsa04270	Neuroactive ligand-receptor interaction;Vascular smooth muscle contraction
gene-ADM2	ADM2	adrenomedullin 2, transcript variant 2	GO:0007631;GO:0006468;GO:0007586;GO:0045776;GO:0045766;GO:0002862;GO:0007189;GO:0001525;GO:0007186;GO:0010628;GO:0005576;GO:0005179;GO:004487	BP:feeding behavior;BP:protein phosphorylation;BP:digestion;BP:negative regulation of blood pressure;BP:positive regulation of angiogenesis;BP:negative regulation of inflammatory response to antigenic stimulus;BP:adenylate cyclase-activating G-protein coupled receptor signaling pathway;BP:angiogenesis;BP:G-protein coupled receptor signaling pathway;BP:positive regulation of gene expression;CC:ext…	------	------	hsa04120;hsa04140;hsa04137;hsa05168;hsa04144;hsa05022;hsa05014;hsa05016;hsa05017;hsa05010;hsa04668;hsa04932	Ubiquitin mediated proteolysis;Autophagy - animal;Mitophagy - animal;Herpes simplex virus 1 infection;Endocytosis;Pathways of neurodegeneration - multiple diseases;Amyotrophic lateral sclerosis;Huntington disease;Spinocerebellar ataxia;Alzheimer disease;TNF signaling pathway;Non-alcoholic fatty liver disease
gene-ADPRHL1	ADPRHL1	ADP-ribosylhydrolase like 1, transcript variant 5	------	------	K01245;K17985	ADPRH;AMBRA1	hsa04140;hsa04137;hsa05168;hsa05022;hsa05014;hsa05016;hsa05017;hsa05010	Autophagy - animal;Mitophagy - animal;Herpes simplex virus 1 infection;Pathways of neurodegeneration - multiple diseases;Amyotrophic lateral sclerosis;Huntington disease;Spinocerebellar ataxia;Alzheimer disease
gene-ADRB2	ADRB2	adrenoceptor beta 2	GO:0008333;GO:1904504;GO:0061024;GO:0007189;GO:0007166;GO:0071902;GO:0030501;GO:0045986;GO:0061885;GO:0007188;GO:1990911;GO:0002024;GO:0002025;GO:1904646;GO:0071880;GO:0007186;GO:2000481;GO:0050873;GO:0002862;GO:0071875;GO:0007171;GO:1901098;GO:2000969;GO:0045453;GO:0043410;GO:0040015;GO:0031649;GO:0120162;GO:0097746;GO:0016579;GO:0006898;GO:0009409;GO:0045944;GO:0002028;GO:0002032;GO:0007190;GO:…	BP:endosome to lysosome transport;BP:positive regulation of lipophagy;BP:membrane organization;BP:adenylate cyclase-activating G-protein coupled receptor signaling pathway;BP:cell surface receptor signaling pathway;BP:positive regulation of protein serine/threonine kinase activity;BP:positive regulation of bone mineralization;BP:negative regulation of smooth muscle contraction;BP:positive regulat…	K04142	ADRB2	hsa04970;hsa05032;hsa04540;hsa04022;hsa04923;hsa04020;hsa05030;hsa04024;hsa04261;hsa04714;hsa05414;hsa05031;hsa05034;hsa04726;hsa04728;hsa04924;hsa04080;hsa05207;hsa05012	Salivary secretion;Morphine addiction;Gap junction;cGMP-PKG signaling pathway;Regulation of lipolysis in adipocytes;Calcium signaling pathway;Cocaine addiction;cAMP signaling pathway;Adrenergic signaling in cardiomyocytes;Thermogenesis;Dilated cardiomyopathy;Amphetamine addiction;Alcoholism;Serotonergic synapse;Dopaminergic synapse;Renin secretion;Neuroactive ligand-receptor interaction;Chemical …
gene-ADTRP	ADTRP	androgen dependent TFPI regulating protein, transcript variant X1	GO:0050709;GO:0043491;GO:0071383;GO:0003332;GO:0140052;GO:1903038;GO:2000402;GO:0010628;GO:0002042;GO:0042758;GO:0002686;GO:0001934;GO:0030195;GO:0016021;GO:0009986;GO:0005901;GO:0016020;GO:001678	BP:negative regulation of protein secretion;BP:protein kinase B signaling;BP:cellular response to steroid hormone stimulus;BP:negative regulation of extracellular matrix constituent secretion;BP:cellular response to oxidised low-density lipoprotein particle stimulus;BP:negative regulation of leukocyte cell-cell adhesion;BP:negative regulation of lymphocyte migration;BP:positive regulation of gene…	------	------	------	------
gene-AEN	AEN	apoptosis enhancing nuclease, transcript variant X5	GO:0010212;GO:0042771;GO:0005730;GO:0031965;GO:0005654;GO:0005634;GO:0004527;GO:000367	BP:response to ionizing radiation;BP:intrinsic apoptotic signaling pathway in response to DNA damage by p53 class mediator;CC:nucleolus;CC:nuclear membrane;CC:nucleoplasm;CC:nucleus;MF:exonuclease activity;MF:nucleic acid binding;	K18340	AEN, ISG20L1	hsa03008	Ribosome biogenesis in eukaryotes
gene-AFF1	AFF1	AF4/FMR2 family member 1, transcript variant X1	GO:0010468;GO:0032783;GO:0005634;GO:000802	BP:regulation of gene expression;CC:ELL-EAF complex;CC:nucleus;CC:transcription elongation factor complex;	K15184	AFF1	hsa05202	Transcriptional misregulation in cancer
gene-AFF1-AS1	AFF1-AS1	AFF1 antisense RNA 1	------	------	------	------	hsa05132;hsa05131;hsa04010;hsa04670;hsa04140;hsa04137;hsa05168;hsa04510;hsa05022;hsa05014;hsa05016;hsa05017;hsa05010;hsa04810	Salmonella infection;Shigellosis;MAPK signaling pathway;Leukocyte transendothelial migration;Autophagy - animal;Mitophagy - animal;Herpes simplex virus 1 infection;Focal adhesion;Pathways of neurodegeneration - multiple diseases;Amyotrophic lateral sclerosis;Huntington disease;Spinocerebellar ataxia;Alzheimer disease;Regulation of actin cytoskeleton
gene-AFF2	AFF2	AF4/FMR2 family member 2, transcript variant 1	GO:0035063;GO:0007420;GO:0043484;GO:0007611;GO:0010629;GO:0008380;GO:0010468;GO:0006397;GO:0016607;GO:0005634;GO:000215	BP:nuclear speck organization;BP:brain development;BP:regulation of RNA splicing;BP:learning or memory;BP:negative regulation of gene expression;BP:RNA splicing;BP:regulation of gene expression;BP:mRNA processing;CC:nuclear speck;CC:nucleus;MF:G-quadruplex RNA binding;	K15194	AFF2	hsa05202	Transcriptional misregulation in cancer
gene-AFF3	AFF3	AF4/FMR2 family member 3, transcript variant X1	GO:0034612;GO:0035116;GO:0010468;GO:0016604;GO:0005829;GO:0032783;GO:0005654;GO:0005634;GO:0003700;GO:000369	BP:response to tumor necrosis factor;BP:embryonic hindlimb morphogenesis;BP:regulation of gene expression;CC:nuclear body;CC:cytosol;CC:ELL-EAF complex;CC:nucleoplasm;CC:nucleus;MF:transcription factor activity, sequence-specific DNA binding;MF:double-stranded DNA binding;	K15195	AFF3	hsa05202;hsa04140;hsa04137;hsa05022;hsa05014;hsa05016;hsa05017;hsa05010	Transcriptional misregulation in cancer;Autophagy - animal;Mitophagy - animal;Pathways of neurodegeneration - multiple diseases;Amyotrophic lateral sclerosis;Huntington disease;Spinocerebellar ataxia;Alzheimer disease
gene-AHCYL2	AHCYL2	adenosylhomocysteinase like 2, transcript variant X1	GO:0006730;GO:0033353;GO:0005783;GO:0043005;GO:0005829;GO:0016787;GO:000401	BP:one-carbon metabolic process;BP:S-adenosylmethionine cycle;CC:endoplasmic reticulum;CC:neuron projection;CC:cytosol;MF:hydrolase activity;MF:adenosylhomocysteinase activity;	K01251	E3.3.1.1, ahcY	hsa00270	Cysteine and methionine metabolism
gene-AHR	AHR	aryl hydrocarbon receptor	GO:1904613;GO:1904322;GO:0032922;GO:0002819;GO:0006805;GO:0009410;GO:0019933;GO:0001568;GO:0009636;GO:0048511;GO:0007049;GO:0010468;GO:0006915;GO:0030888;GO:0045892;GO:0002841;GO:0071320;GO:0006355;GO:0006357;GO:0045944;GO:0045893;GO:0000785;GO:0005737;GO:0005654;GO:0034751;GO:0034752;GO:0032991;GO:0005829;GO:0005667;GO:0005634;GO:0017025;GO:0003677;GO:0070888;GO:0004879;GO:0001094;GO:1990837;GO:…	BP:cellular response to 2,3,7,8-tetrachlorodibenzodioxine;BP:cellular response to forskolin;BP:circadian regulation of gene expression;BP:regulation of adaptive immune response;BP:xenobiotic metabolic process;BP:response to xenobiotic stimulus;BP:cAMP-mediated signaling;BP:blood vessel development;BP:response to toxic substance;BP:rhythmic process;BP:cell cycle;BP:regulation of gene expression;BP…	K09093	AHR	hsa04659;hsa04934;hsa05207;hsa05208	Th17 cell differentiation;Cushing syndrome;Chemical carcinogenesis - receptor activation;Chemical carcinogenesis - reactive oxygen species
gene-AJUBA	AJUBA	ajuba LIM protein, transcript variant 1	GO:0033673;GO:0031328;GO:0000086;GO:0016339;GO:0043406;GO:0048041;GO:0035313;GO:0001666;GO:0043087;GO:0035331;GO:0000122;GO:0030032;GO:0043123;GO:0030334;GO:0034613;GO:0031334;GO:0007010;GO:0035195;GO:1900037;GO:0006355;GO:0046474;GO:2000637;GO:0000932;GO:0005925;GO:0005634;GO:0005815;GO:0005654;GO:0005794;GO:0030027;GO:0005912;GO:0005911;GO:0005886;GO:0005667;GO:0005829;GO:0003714;GO:0046872;GO:…	BP:negative regulation of kinase activity;BP:positive regulation of cellular biosynthetic process;BP:G2/M transition of mitotic cell cycle;BP:calcium-dependent cell-cell adhesion via plasma membrane cell adhesion molecules;BP:positive regulation of MAP kinase activity;BP:focal adhesion assembly;BP:wound healing, spreading of epidermal cells;BP:response to hypoxia;BP:regulation of GTPase activity;…	K16682	AJUBA, LIMD1, WTIP	hsa04390;hsa04621;hsa04392	Hippo signaling pathway;NOD-like receptor signaling pathway;Hippo signaling pathway - multiple species
gene-AKAP12	AKAP12	A-kinase anchoring protein 12, transcript variant X1	GO:0050804;GO:0032496;GO:0051770;GO:0071356;GO:0032760;GO:0051602;GO:0090036;GO:0061870;GO:0007186;GO:0010738;GO:0035733;GO:1900143;GO:0007193;GO:0070374;GO:0010739;GO:0071347;GO:0043116;GO:0005925;GO:0005737;GO:0043025;GO:0005856;GO:0005938;GO:0005886;GO:0098685;GO:0005829;GO:0051018;GO:0008179;GO:000551	BP:modulation of synaptic transmission;BP:response to lipopolysaccharide;BP:positive regulation of nitric-oxide synthase biosynthetic process;BP:cellular response to tumor necrosis factor;BP:positive regulation of tumor necrosis factor production;BP:response to electrical stimulus;BP:regulation of protein kinase C signaling;BP:positive regulation of hepatic stellate cell migration;BP:G-protein co…	K16528	AKAP12	------	------
gene-ALDH1L2	ALDH1L2	aldehyde dehydrogenase 1 family member L2, transcript variant 1	GO:0046655;GO:0006730;GO:0009058;GO:0009258;GO:0005737;GO:0005739;GO:0005654;GO:0005759;GO:0070062;GO:0016742;GO:0004029;GO:0016155;GO:001662	BP:folic acid metabolic process;BP:one-carbon metabolic process;BP:biosynthetic process;BP:10-formyltetrahydrofolate catabolic process;CC:cytoplasm;CC:mitochondrion;CC:nucleoplasm;CC:mitochondrial matrix;CC:extracellular exosome;MF:hydroxymethyl-, formyl- and related transferase activity;MF:aldehyde dehydrogenas;MF:formyltetrahydrofolate dehydrogenase activity;MF:oxidoreductase activity, acting o…	K00289	ALDH1L	hsa00310;hsa00561;hsa00010;hsa00340;hsa00330;hsa00670;hsa00620;hsa00830;hsa00071;hsa01240;hsa00770;hsa00280;hsa00053;hsa00380;hsa00410	Lysine degradation;Glycerolipid metabolism;Glycolysis / Gluconeogenesis;Histidine metabolism;Arginine and proline metabolism;One carbon pool by folate;Pyruvate metabolism;Retinol metabolism;Fatty acid degradation;Biosynthesis of cofactors;Pantothenate and CoA biosynthesis;Valine, leucine and isoleucine degradation;Ascorbate and aldarate metabolism;Tryptophan metabolism;beta-Alanine metabolism
gene-ALDH2	ALDH2	aldehyde dehydrogenase 2 family member, transcript variant 1	GO:0005975;GO:0006066;GO:0006069;GO:0006068;GO:0005759;GO:0070062;GO:0004030;GO:0004029;GO:0043878;GO:0051287;GO:0016620;GO:000905	BP:carbohydrate metabolic process;BP:alcohol metabolic process;BP:ethanol oxidation;BP:ethanol catabolic process;CC:mitochondrial matrix;CC:extracellular exosome;MF:aldehyde dehydrogenase [NA;MF:aldehyde dehydrogenas;MF:glyceraldehyde-3-phosphate dehydrogenas;MF:NAD binding;MF:oxidoreductase activity, acting on the aldehyde or oxo group of donors, NAD or NADP as acceptor;MF:electron carrier activ…	K00128	ALDH	hsa00310;hsa00561;hsa00010;hsa00340;hsa00330;hsa00620;hsa00830;hsa00071;hsa01240;hsa00770;hsa00280;hsa00053;hsa00380;hsa00410	Lysine degradation;Glycerolipid metabolism;Glycolysis / Gluconeogenesis;Histidine metabolism;Arginine and proline metabolism;Pyruvate metabolism;Retinol metabolism;Fatty acid degradation;Biosynthesis of cofactors;Pantothenate and CoA biosynthesis;Valine, leucine and isoleucine degradation;Ascorbate and aldarate metabolism;Tryptophan metabolism;beta-Alanine metabolism
gene-ALKAL1	ALKAL1	ALK and LTK ligand 1	GO:0010976;GO:0070378;GO:0070374;GO:0005576;GO:0030971;GO:003029	BP:positive regulation of neuron projection development;BP:positive regulation of ERK5 cascade;BP:positive regulation of ERK1 and ERK2 cascade;CC:extracellular region;MF:receptor tyrosine kinase binding;MF:receptor signaling protein tyrosine kinase activator activity;	------	------	------	------
gene-ALOXE3	ALOXE3	arachidonate lipoxygenase 3, transcript variant 1	GO:0043651;GO:0051122;GO:0006665;GO:0035357;GO:0019369;GO:0045444;GO:0019233;GO:0061436;GO:0019372;GO:0046513;GO:0005829;GO:0051120;GO:0106256;GO:0050486;GO:0106255;GO:0016702;GO:0005506;GO:004687	BP:linoleic acid metabolic process;BP:hepoxilin biosynthetic process;BP:sphingolipid metabolic process;BP:peroxisome proliferator activated receptor signaling pathway;BP:arachidonic acid metabolic process;BP:fat cell differentiation;BP:sensory perception of pain;BP:establishment of skin barrier;BP:lipoxygenase pathway;BP:ceramide biosynthetic process;CC:cytosol;MF:hepoxilin A3 synthase activity;M…	K18684	ALOXE3	hsa00590;hsa01523;hsa04726;hsa04913;hsa04664;hsa05145;hsa04750	Arachidonic acid metabolism;Antifolate resistance;Serotonergic synapse;Ovarian steroidogenesis;Fc epsilon RI signaling pathway;Toxoplasmosis;Inflammatory mediator regulation of TRP channels
gene-ALS2CL	ALS2CL	ALS2 C-terminal like, transcript variant 1	GO:0007032;GO:0043547;GO:0005829;GO:0005096;GO:004280	BP:endosome organization;BP:positive regulation of GTPase activity;CC:cytosol;MF:GTPase activator activity;MF:identical protein binding;	K04575	ALS2	hsa05014;hsa05022	Amyotrophic lateral sclerosis;Pathways of neurodegeneration - multiple diseases
gene-AMIGO2	AMIGO2	adhesion molecule with Ig like domain 2, transcript variant 1	GO:0007420;GO:0043066;GO:0051965;GO:0007155;GO:0007157;GO:0007156;GO:0043069;GO:0016021;GO:0005886;GO:000563	BP:brain development;BP:negative regulation of apoptotic process;BP:positive regulation of synapse assembly;BP:cell adhesion;BP:heterophilic cell-cell adhesion via plasma membrane cell adhesion molecules;BP:homophilic cell adhesion via plasma membrane adhesion molecules;BP:negative regulation of programmed cell death;CC:integral component of membrane;CC:plasma membrane;CC:nucleus;	K24610;K24492;K22529	LRIG1_3;LRRN1_2_3;AMIGO	------	------
gene-AMOTL2	AMOTL2	angiomotin like 2, transcript variant 1	GO:0030334;GO:0016055;GO:0030036;GO:0003365;GO:0035329;GO:0001525;GO:0055037;GO:0031410;GO:0005829;GO:0005886;GO:000592	BP:regulation of cell migration;BP:Wnt signaling pathway;BP:actin cytoskeleton organization;BP:establishment of cell polarity involved in ameboidal cell migration;BP:hippo signaling;BP:angiogenesis;CC:recycling endosome;CC:cytoplasmic vesicle;CC:cytosol;CC:plasma membrane;CC:bicellular tight junction;	K06104	AMOTL	hsa04530;hsa04390	Tight junction;Hippo signaling pathway
gene-AMTN	AMTN	amelotin, transcript variant 1	GO:0044267;GO:0070169;GO:0042475;GO:0043687;GO:0070175;GO:0031214;GO:0007155;GO:0005788;GO:0031012;GO:0005604;GO:0005911;GO:000557	BP:cellular protein metabolic process;BP:positive regulation of biomineral tissue development;BP:odontogenesis of dentin-containing tooth;BP:post-translational protein modification;BP:positive regulation of enamel mineralization;BP:biomineral tissue development;BP:cell adhesion;CC:endoplasmic reticulum lumen;CC:extracellular matrix;CC:basement membrane;CC:cell-cell junction;CC:extracellular regio…	------	------	------	------
gene-ANG	ANG	angiogenin, transcript variant 4	GO:0032148;GO:0032431;GO:0019732;GO:0019731;GO:0034332;GO:0030154;GO:0042592;GO:0006651;GO:0001666;GO:0061844;GO:0001525;GO:0001541;GO:0016477;GO:0048662;GO:0045087;GO:0017148;GO:0009303;GO:0050830;GO:0030041;GO:0007154;GO:0001556;GO:0001890;GO:0042327;GO:0050714;GO:0007202;GO:0001938;GO:0001878;GO:0009725;GO:0015629;GO:0030426;GO:0005730;GO:0031410;GO:0032311;GO:0043025;GO:0005615;GO:0005604;GO:…	BP:activation of protein kinase B activity;BP:activation of phospholipase A2 activity;BP:antifungal humoral response;BP:antibacterial humoral response;BP:adherens junction organization;BP:cell differentiation;BP:homeostatic process;BP:diacylglycerol biosynthetic process;BP:response to hypoxia;BP:antimicrobial humoral immune response mediated by antimicrobial peptide;BP:angiogenesis;BP:ovarian fol…	K16631	ANG, RNASE5	hsa05014;hsa05412;hsa04740	Amyotrophic lateral sclerosis;Arrhythmogenic right ventricular cardiomyopathy;Olfactory transduction
gene-ANGPT4	ANGPT4	angiopoietin 4, transcript variant 1	GO:0007219;GO:0010595;GO:0050731;GO:0043066;GO:0045766;GO:0043537;GO:0043536;GO:0050900;GO:0016525;GO:0007165;GO:0071456;GO:0001525;GO:0005615;GO:0005576;GO:0062023;GO:0030971;GO:0005102;GO:003029	BP:Notch signaling pathway;BP:positive regulation of endothelial cell migration;BP:positive regulation of peptidyl-tyrosine phosphorylation;BP:negative regulation of apoptotic process;BP:positive regulation of angiogenesis;BP:negative regulation of blood vessel endothelial cell migration;BP:positive regulation of blood vessel endothelial cell migration;BP:leukocyte migration;BP:negative regulatio…	K05467	ANGPT4	hsa04611;hsa04610;hsa04613;hsa05323;hsa04015;hsa04014;hsa04010;hsa04066;hsa05167;hsa05171;hsa04151	Platelet activation;Complement and coagulation cascades;Neutrophil extracellular trap formation;Rheumatoid arthritis;Rap1 signaling pathway;Ras signaling pathway;MAPK signaling pathway;HIF-1 signaling pathway;Kaposi sarcoma-associated herpesvirus infection;Coronavirus disease - COVID-19;PI3K-Akt signaling pathway
gene-ANGPTL4	ANGPTL4	angiopoietin like 4, transcript variant X1	GO:0001666;GO:0070328;GO:0006629;GO:0019222;GO:2000352;GO:0043335;GO:0051005;GO:0043066;GO:0045766;GO:0001525;GO:0005615;GO:0062023;GO:0005576;GO:0072562;GO:0004857;GO:0005102;GO:004280	BP:response to hypoxia;BP:triglyceride homeostasis;BP:lipid metabolic process;BP:regulation of metabolic process;BP:negative regulation of endothelial cell apoptotic process;BP:protein unfolding;BP:negative regulation of lipoprotein lipase activity;BP:negative regulation of apoptotic process;BP:positive regulation of angiogenesis;BP:angiogenesis;CC:extracellular space;CC:collagen-containing extra…	K08767	ANGPTL4, PGAR	hsa04979;hsa03320;hsa04015;hsa04014;hsa04010;hsa04066;hsa05323;hsa05167;hsa04151	Cholesterol metabolism;PPAR signaling pathway;Rap1 signaling pathway;Ras signaling pathway;MAPK signaling pathway;HIF-1 signaling pathway;Rheumatoid arthritis;Kaposi sarcoma-associated herpesvirus infection;PI3K-Akt signaling pathway
gene-ANK2	ANK2	ankyrin 2, transcript variant 70	------	------	K10380	ANK	hsa05205	Proteoglycans in cancer
gene-ANKK1	ANKK1	ankyrin repeat and kinase domain containing 1, transcript variant X1	GO:0010564;GO:0005737;GO:0005634;GO:0042995;GO:0106311;GO:0106310;GO:0005524;GO:000467	BP:regulation of cell cycle process;CC:cytoplasm;CC:nucleus;CC:cell projection;CC:old GO;CC:old GO;MF:ATP binding;MF:protein kinase activity;	K16289	ANKK1	hsa05132;hsa05131;hsa05130;hsa04620;hsa04621;hsa04622;hsa04623;hsa04722;hsa05169;hsa05152;hsa04668;hsa04210;hsa04064;hsa05163;hsa05160;hsa04217;hsa05170	Salmonella infection;Shigellosis;Pathogenic Escherichia coli infection;Toll-like receptor signaling pathway;NOD-like receptor signaling pathway;RIG-I-like receptor signaling pathway;Cytosolic DNA-sensing pathway;Neurotrophin signaling pathway;Epstein-Barr virus infection;Tuberculosis;TNF signaling pathway;Apoptosis;NF-kappa B signaling pathway;Human cytomegalovirus infection;Hepatitis C;Necroptos…
gene-ANKRD1	ANKRD1	ankyrin repeat domain 1	GO:0071222;GO:0019222;GO:0071260;GO:0035690;GO:0035994;GO:0000122;GO:0071356;GO:0006357;GO:0071456;GO:0035914;GO:2000279;GO:0055008;GO:0045214;GO:0010976;GO:0043517;GO:0050714;GO:0071407;GO:0071347;GO:0071560;GO:0070528;GO:0043065;GO:0005634;GO:0031674;GO:0005654;GO:0005737;GO:0001650;GO:0005667;GO:0005829;GO:0003677;GO:0061629;GO:0031432;GO:0003714;GO:0003713;GO:0070412;GO:0042826;GO:0008134;GO:…	BP:cellular response to lipopolysaccharide;BP:regulation of metabolic process;BP:cellular response to mechanical stimulus;BP:cellular response to drug;BP:response to muscle stretch;BP:negative regulation of transcription from RNA polymerase II promoter;BP:cellular response to tumor necrosis factor;BP:regulation of transcription from RNA polymerase II promoter;BP:cellular response to hypoxia;BP:sk…	K21433	ANKRD1	------	------
gene-ANKRD20A1	ANKRD20A1	ankyrin repeat domain 20 family member A1	GO:000588	CC:plasma membrane;	K17299	POTE	------	------
gene-ANKRD20A4-ANKRD20A20P	ANKRD20A4-ANKRD20A20P	ANKRD20A4-ANKRD20A20P readthrough	GO:000588	CC:plasma membrane;	K25138	ANKRD26	------	------
gene-ANKRD24	ANKRD24	ankyrin repeat domain 24, transcript variant X2	------	------	------	------	------	------
gene-ANKRD37	ANKRD37	ankyrin repeat domain 37, transcript variant X1	GO:0005654;GO:0005829;GO:000573	CC:nucleoplasm;CC:cytosol;CC:mitochondrion;	K01376	UFSP2	------	------
gene-ANKUB1	ANKUB1	ankyrin repeat and ubiquitin domain containing 1, transcript variant 1	------	------	------	------	------	------
gene-ANOS1	ANOS1	anosmin 1	GO:0006935;GO:0030182;GO:0007155;GO:0007411;GO:0008543;GO:0009986;GO:0005886;GO:0031012;GO:0005576;GO:0005615;GO:0004252;GO:0005201;GO:0030414;GO:0004867;GO:000820	BP:chemotaxis;BP:neuron differentiation;BP:cell adhesion;BP:axon guidance;BP:fibroblast growth factor receptor signaling pathway;CC:cell surface;CC:plasma membrane;CC:extracellular matrix;CC:extracellular region;CC:extracellular space;MF:serine-type endopeptidase activity;MF:extracellular matrix structural constituent;MF:peptidase inhibitor activity;MF:serine-type endopeptidase inhibitor activity…	K23413	ANOS1, KAL1, WFDC19	------	------
gene-ANTXR2	ANTXR2	ANTXR cell adhesion molecule 2, transcript variant 2	GO:1901998;GO:0016021;GO:0009986;GO:0005789;GO:0005576;GO:0005886;GO:0010008;GO:0038023;GO:0004888;GO:004687	BP:toxin transport;CC:integral component of membrane;CC:cell surface;CC:endoplasmic reticulum membrane;CC:extracellular region;CC:plasma membrane;CC:endosome membrane;MF:signaling receptor activity;MF:transmembrane signaling receptor activity;MF:metal ion binding;	K20909	ANTXR	hsa04621	NOD-like receptor signaling pathway
gene-ANXA10	ANXA10	annexin A10, transcript variant X1	GO:0005737;GO:0005544;GO:000550	CC:cytoplasm;MF:calcium-dependent phospholipid binding;MF:calcium ion binding;	K17097	ANXA10	hsa05014	Amyotrophic lateral sclerosis
gene-AOC3	AOC3	amine oxidase copper containing 3, transcript variant X1	GO:0006805;GO:0046677;GO:1902283;GO:0009308;GO:0006954;GO:0007155;GO:0005783;GO:0005902;GO:0016021;GO:0005794;GO:0009986;GO:0005886;GO:0005737;GO:0005769;GO:0052593;GO:0052596;GO:0052595;GO:0052594;GO:0005509;GO:0005507;GO:0042802;GO:0008131;GO:0048038;GO:004698	BP:xenobiotic metabolic process;BP:response to antibiotic;BP:negative regulation of primary amine oxidase activity;BP:amine metabolic process;BP:inflammatory response;BP:cell adhesion;CC:endoplasmic reticulum;CC:microvillus;CC:integral component of membrane;CC:Golgi apparatus;CC:cell surface;CC:plasma membrane;CC:cytoplasm;CC:early endosome;MF:tryptamin;MF:phenethylamin;MF:aliphatic-amine oxidase…	K00276	AOC3, AOC2, tynA	hsa00330;hsa00340;hsa00360;hsa00260;hsa00380;hsa00350;hsa00410	Arginine and proline metabolism;Histidine metabolism;Phenylalanine metabolism;Glycine, serine and threonine metabolism;Tryptophan metabolism;Tyrosine metabolism;beta-Alanine metabolism
gene-AOX1	AOX1	aldehyde oxidase 1, transcript variant X1	GO:0017144;GO:0042816;GO:0005737;GO:0070062;GO:0005829;GO:0004031;GO:0050660;GO:0043546;GO:0102798;GO:0102797;GO:0051287;GO:0051537;GO:0042803;GO:0042802;GO:0005506;GO:0016491;GO:0071949;GO:000905	BP:drug metabolic process;BP:vitamin B6 metabolic process;CC:cytoplasm;CC:extracellular exosome;CC:cytosol;MF:aldehyde oxidase activity;MF:flavin adenine dinucleotide binding;MF:molybdopterin cofactor binding;MF:heptaldehyd;MF:gerania;MF:NAD binding;MF:2 iron, 2 sulfur cluster binding;MF:protein homodimerization activity;MF:identical protein binding;MF:iron ion binding;MF:oxidoreductase activity;…	K00157	AOX	hsa00760;hsa00983;hsa00982;hsa00750;hsa00830;hsa00230;hsa04630;hsa00280;hsa00232;hsa04146;hsa00380;hsa00350	Nicotinate and nicotinamide metabolism;Drug metabolism - other enzymes;Drug metabolism - cytochrome P450;Vitamin B6 metabolism;Retinol metabolism;Purine metabolism;JAK-STAT signaling pathway;Valine, leucine and isoleucine degradation;Caffeine metabolism;Peroxisome;Tryptophan metabolism;Tyrosine metabolism
gene-AOX3P-AOX2P	AOX3P-AOX2P	AOX3P-AOX2P readthrough, transcribed pseudogene, transcript variant B	GO:0017144;GO:0005737;GO:0005829;GO:0004031;GO:0050660;GO:0043546;GO:0102798;GO:0102797;GO:0051287;GO:0051537;GO:0050250;GO:0005506;GO:0042803;GO:0071949;GO:000905	BP:drug metabolic process;CC:cytoplasm;CC:cytosol;MF:aldehyde oxidase activity;MF:flavin adenine dinucleotide binding;MF:molybdopterin cofactor binding;MF:heptaldehyd;MF:gerania;MF:NAD binding;MF:2 iron, 2 sulfur cluster binding;MF:retinal oxidase activity;MF:iron ion binding;MF:protein homodimerization activity;MF:FAD binding;MF:electron carrier activity;	K00106;K00157	XDH;AOX	hsa00760;hsa00983;hsa00982;hsa00750;hsa00830;hsa00230;hsa04630;hsa00280;hsa00232;hsa04146;hsa00380;hsa00350	Nicotinate and nicotinamide metabolism;Drug metabolism - other enzymes;Drug metabolism - cytochrome P450;Vitamin B6 metabolism;Retinol metabolism;Purine metabolism;JAK-STAT signaling pathway;Valine, leucine and isoleucine degradation;Caffeine metabolism;Peroxisome;Tryptophan metabolism;Tyrosine metabolism
gene-AP1AR	AP1AR	adaptor related protein complex 1 associated regulatory protein, transcript variant 1	GO:1900025;GO:0034315;GO:2000146;GO:0015031;GO:0001920;GO:0048203;GO:0034613;GO:0005794;GO:0005768;GO:0005829;GO:0030133;GO:0005770;GO:0005769;GO:0019894;GO:003565	BP:negative regulation of substrate adhesion-dependent cell spreading;BP:regulation of Arp2/3 complex-mediated actin nucleation;BP:negative regulation of cell motility;BP:protein transport;BP:negative regulation of receptor recycling;BP:vesicle targeting, trans-Golgi to endosome;BP:cellular protein localization;CC:Golgi apparatus;CC:endosome;CC:cytosol;CC:transport vesicle;CC:late endosome;CC:ear…	------	------	------	------
gene-AP3B2	AP3B2	adaptor related protein complex 3 subunit beta 2, transcript variant 1	GO:0016192;GO:0006886;GO:0008089;GO:0048490;GO:0030665;GO:0005794;GO:1904115;GO:0030123;GO:009770	BP:vesicle-mediated transport;BP:intracellular protein transport;BP:anterograde axonal transport;BP:anterograde synaptic vesicle transport;CC:clathrin-coated vesicle membrane;CC:Golgi apparatus;CC:axon cytoplasm;CC:AP-3 adaptor complex;CC:intracellular vesicle;	K12397	AP3B	hsa04961;hsa04721;hsa04142;hsa04144;hsa05016;hsa05170	Endocrine and other factor-regulated calcium reabsorption;Synaptic vesicle cycle;Lysosome;Endocytosis;Huntington disease;Human immunodeficiency virus 1 infection
gene-APBB2	APBB2	amyloid beta precursor protein binding family B member 2, transcript variant X4	GO:000154	MF:beta-amyloid binding;	K04530	APBB2, FE65L	hsa04140;hsa04137;hsa05022;hsa05014;hsa05016;hsa05017;hsa05010	Autophagy - animal;Mitophagy - animal;Pathways of neurodegeneration - multiple diseases;Amyotrophic lateral sclerosis;Huntington disease;Spinocerebellar ataxia;Alzheimer disease
gene-APCDD1L	APCDD1L	APC down-regulated 1 like, transcript variant 2	GO:0030178;GO:0016021;GO:0005886;GO:001714	BP:negative regulation of Wnt signaling pathway;CC:integral component of membrane;CC:plasma membrane;MF:Wnt-protein binding;	------	------	------	------
gene-APCDD1L-DT	APCDD1L-DT	APCDD1L divergent transcript	------	------	------	------	------	------
gene-APOD	APOD	apolipoprotein D	GO:0006869;GO:0042246;GO:0048678;GO:0000302;GO:0001525;GO:0051895;GO:0010642;GO:0030522;GO:0014012;GO:2000405;GO:0048662;GO:0006629;GO:2000098;GO:0042308;GO:0060588;GO:0007420;GO:1900016;GO:0007568;GO:0042493;GO:0071638;GO:0006006;GO:0022626;GO:0005783;GO:0030425;GO:0005737;GO:0070062;GO:0005615;GO:0048471;GO:0043025;GO:0005576;GO:0005319;GO:0008289;GO:001548	BP:lipid transport;BP:tissue regeneration;BP:response to axon injury;BP:response to reactive oxygen species;BP:angiogenesis;BP:negative regulation of focal adhesion assembly;BP:negative regulation of platelet-derived growth factor receptor signaling pathway;BP:intracellular receptor signaling pathway;BP:peripheral nervous system axon regeneration;BP:negative regulation of T cell migration;BP:nega…	K03098	APOD	------	------
gene-APOE	APOE	apolipoprotein E, transcript variant 1	GO:0034374;GO:0090209;GO:0034372;GO:0050807;GO:0010629;GO:0042632;GO:0042311;GO:0042158;GO:0042159;GO:0042981;GO:0042982;GO:0050728;GO:0048844;GO:0010877;GO:0010467;GO:1900223;GO:0045088;GO:0006874;GO:0002021;GO:0006707;GO:0051651;GO:0010976;GO:0010873;GO:0071830;GO:0033344;GO:1905907;GO:0006979;GO:0097113;GO:0070328;GO:0031012;GO:0042627;GO:0030669;GO:0072562;GO:0034362;GO:0034364;GO:0062023;GO:…	BP:low-density lipoprotein particle remodeling;BP:negative regulation of triglyceride metabolic process;BP:very-low-density lipoprotein particle remodeling;BP:regulation of synapse organization;BP:negative regulation of gene expression;BP:cholesterol homeostasis;BP:vasodilation;BP:lipoprotein biosynthetic process;BP:lipoprotein catabolic process;BP:regulation of apoptotic process;BP:amyloid precu…	K04524	APOE	hsa04979;hsa05010	Cholesterol metabolism;Alzheimer disease
gene-AQP11	AQP11	aquaporin 11, transcript variant 1	GO:0009992;GO:0006612;GO:0050680;GO:0048388;GO:1903573;GO:0051260;GO:1904293;GO:0015793;GO:0008284;GO:0072014;GO:0006833;GO:0030104;GO:0032364;GO:0080170;GO:0033577;GO:0005783;GO:0030425;GO:0005789;GO:0005737;GO:0016021;GO:0048471;GO:0009986;GO:0030659;GO:0005886;GO:0005829;GO:0015250;GO:0015267;GO:0015254;GO:004280	BP:cellular water homeostasis;BP:protein targeting to membrane;BP:negative regulation of epithelial cell proliferation;BP:endosomal lumen acidification;BP:negative regulation of response to endoplasmic reticulum stress;BP:protein homooligomerization;BP:negative regulation of ERAD pathway;BP:glycerol transport;BP:positive regulation of cell proliferation;BP:proximal tubule development;BP:water tra…	K09870	AQP11	------	------
gene-AQP6	AQP6	aquaporin 6	GO:0007588;GO:0042476;GO:0006833;GO:0015670;GO:0016324;GO:0016021;GO:0030659;GO:0005887;GO:0005886;GO:0015250;GO:0015267;GO:001511	BP:excretion;BP:odontogenesis;BP:water transport;BP:carbon dioxide transport;CC:apical plasma membrane;CC:integral component of membrane;CC:cytoplasmic vesicle membrane;CC:integral component of plasma membrane;CC:plasma membrane;MF:water channel activity;MF:channel activity;MF:nitrate transmembrane transporter activity;	K09868	AQP6	hsa04970;hsa04962;hsa04924;hsa04976;hsa04964	Salivary secretion;Vasopressin-regulated water reabsorption;Renin secretion;Bile secretion;Proximal tubule bicarbonate reclamation
gene-AQP7P1	AQP7P1	aquaporin 7 pseudogene 1	GO:0006833;GO:0015793;GO:0005737;GO:0005887;GO:0030659;GO:0005811;GO:0005911;GO:0005886;GO:0016021;GO:0005938;GO:0015204;GO:0015250;GO:0015267;GO:001525	BP:water transport;BP:glycerol transport;CC:cytoplasm;CC:integral component of plasma membrane;CC:cytoplasmic vesicle membrane;CC:lipid particle;CC:cell-cell junction;CC:plasma membrane;CC:integral component of membrane;CC:cell cortex;MF:urea transmembrane transporter activity;MF:water channel activity;MF:channel activity;MF:glycerol channel activity;	K08771;K09876	AQP7;AQP3	hsa03320;hsa04923;hsa04962	PPAR signaling pathway;Regulation of lipolysis in adipocytes;Vasopressin-regulated water reabsorption
gene-AREG	AREG	amphiregulin	GO:0048208;GO:0042059;GO:0061024;GO:0007165;GO:0051897;GO:0006888;GO:0000165;GO:0045741;GO:0007186;GO:0008284;GO:0007173;GO:0007267;GO:0010838;GO:0030669;GO:0033116;GO:0005789;GO:0016021;GO:0009986;GO:0012507;GO:0005615;GO:0005576;GO:0005125;GO:0008083;GO:000515	BP:COPII vesicle coating;BP:negative regulation of epidermal growth factor receptor signaling pathway;BP:membrane organization;BP:signal transduction;BP:positive regulation of protein kinase B signaling;BP:ER to Golgi vesicle-mediated transport;BP:MAPK cascade;BP:positive regulation of epidermal growth factor-activated receptor activity;BP:G-protein coupled receptor signaling pathway;BP:positive …	K09782	AREG	hsa05120;hsa05219;hsa05205;hsa05210;hsa04915;hsa04912;hsa04390;hsa04012;hsa04010;hsa04928;hsa01522;hsa05171;hsa04151	Epithelial cell signaling in Helicobacter pylori infection;Bladder cancer;Proteoglycans in cancer;Colorectal cancer;Estrogen signaling pathway;GnRH signaling pathway;Hippo signaling pathway;ErbB signaling pathway;MAPK signaling pathway;Parathyroid hormone synthesis, secretion and action;Endocrine resistance;Coronavirus disease - COVID-19;PI3K-Akt signaling pathway
gene-ARG2	ARG2	arginase 2	GO:0006941;GO:0006809;GO:0071641;GO:0032651;GO:0071644;GO:0006525;GO:0032700;GO:1905403;GO:0019547;GO:0032696;GO:1903426;GO:0032720;GO:0002829;GO:0045087;GO:0001657;GO:1900425;GO:0000050;GO:0071650;GO:0002250;GO:2000774;GO:2000562;GO:0005739;GO:0005737;GO:0005759;GO:0004053;GO:0046872;GO:003014	BP:striated muscle contraction;BP:nitric oxide biosynthetic process;BP:negative regulation of macrophage inflammatory protein 1 alpha production;BP:regulation of interleukin-1 beta production;BP:negative regulation of chemokin;BP:arginine metabolic process;BP:negative regulation of interleukin-17 production;BP:negative regulation of activated CD8-positive, alpha-beta T cell apoptotic process;BP:a…	K01476	E3.5.3.1, rocF, arg	hsa00220;hsa04130;hsa05146;hsa00330	Arginine biosynthesis;SNARE interactions in vesicular transport;Amoebiasis;Arginine and proline metabolism
gene-ARHGAP20	ARHGAP20	Rho GTPase activating protein 20, transcript variant 6	GO:0043547;GO:0007165;GO:000509	BP:positive regulation of GTPase activity;BP:signal transduction;MF:GTPase activator activity;	K20641	ARHGAP20	------	------
gene-ARHGAP21	ARHGAP21	Rho GTPase activating protein 21, transcript variant X3	GO:0051056;GO:0007030;GO:0043547;GO:0072384;GO:0007165;GO:0051683;GO:0051645;GO:0051684;GO:0005794;GO:0030054;GO:0000139;GO:0030659;GO:0005886;GO:0005829;GO:0015629;GO:000509	BP:regulation of small GTPase mediated signal transduction;BP:Golgi organization;BP:positive regulation of GTPase activity;BP:organelle transport along microtubule;BP:signal transduction;BP:establishment of Golgi localization;BP:Golgi localization;BP:maintenance of Golgi location;CC:Golgi apparatus;CC:cell junction;CC:Golgi membrane;CC:cytoplasmic vesicle membrane;CC:plasma membrane;CC:cytosol;CC…	K20315	ARHGAP21_23	------	------
gene-ARHGAP22	ARHGAP22	Rho GTPase activating protein 22, transcript variant X1	GO:0051056;GO:0043547;GO:0090630;GO:0030154;GO:0099175;GO:0001525;GO:0007165;GO:0098978;GO:0005829;GO:0005925;GO:0005634;GO:0005096;GO:001675	BP:regulation of small GTPase mediated signal transduction;BP:positive regulation of GTPase activity;BP:activation of GTPase activity;BP:cell differentiation;BP:regulation of postsynapse organization;BP:angiogenesis;BP:signal transduction;CC:glutamatergic synapse;CC:cytosol;CC:focal adhesion;CC:nucleus;MF:GTPase activator activity;MF:transferase activity, transferring glycosyl groups;	K20642	ARHGAP22_24_25	------	------
gene-ARHGAP29-AS1	ARHGAP29-AS1	ARHGAP29 antisense RNA 1, transcript variant X4	------	------	------	------	------	------
gene-ARHGAP42	ARHGAP42	Rho GTPase activating protein 42, transcript variant 1	GO:0043547;GO:0003085;GO:0090630;GO:0035024;GO:0007165;GO:1904694;GO:000509	BP:positive regulation of GTPase activity;BP:negative regulation of systemic arterial blood pressure;BP:activation of GTPase activity;BP:negative regulation of Rho protein signal transduction;BP:signal transduction;BP:negative regulation of vascular smooth muscle contraction;MF:GTPase activator activity;	K20651	ARHGAP42, GRAF3	hsa05100	Bacterial invasion of epithelial cells
gene-ARHGEF26	ARHGEF26	Rho guanine nucleotide exchange factor 26, transcript variant 2	GO:0051056;GO:0097178;GO:0090630;GO:0043065;GO:0001886;GO:0007186;GO:0001726;GO:0005829;GO:000508	BP:regulation of small GTPase mediated signal transduction;BP:ruffle assembly;BP:activation of GTPase activity;BP:positive regulation of apoptotic process;BP:endothelial cell morphogenesis;BP:G-protein coupled receptor signaling pathway;CC:ruffle;CC:cytosol;MF:guanyl-nucleotide exchange factor activity;	K13744	ARHGEF26, SGEF	hsa05132;hsa05100;hsa04360	Salmonella infection;Bacterial invasion of epithelial cells;Axon guidance
gene-ARHGEF26-2	ARHGEF26	Rho guanine nucleotide exchange factor 26, transcript variant 2	GO:0051056;GO:0097178;GO:0090630;GO:0043065;GO:0001886;GO:0007186;GO:0001726;GO:0005829;GO:000508	BP:regulation of small GTPase mediated signal transduction;BP:ruffle assembly;BP:activation of GTPase activity;BP:positive regulation of apoptotic process;BP:endothelial cell morphogenesis;BP:G-protein coupled receptor signaling pathway;CC:ruffle;CC:cytosol;MF:guanyl-nucleotide exchange factor activity;	K13744	ARHGEF26, SGEF	hsa05132;hsa05100;hsa04360	Salmonella infection;Bacterial invasion of epithelial cells;Axon guidance
gene-ARID3A	ARID3A	AT-rich interaction domain 3A, transcript variant X2	GO:0006357;GO:0006977;GO:0045944;GO:0005829;GO:0045121;GO:0005654;GO:0005634;GO:0003712;GO:0003677;GO:0003682;GO:004280	BP:regulation of transcription from RNA polymerase II promoter;BP:DNA damage response, signal transduction by p53 class mediator resulting in cell cycle arrest;BP:positive regulation of transcription from RNA polymerase II promoter;CC:cytosol;CC:membrane raft;CC:nucleoplasm;CC:nucleus;MF:transcription cofactor activity;MF:DNA binding;MF:chromatin binding;MF:identical protein binding;	K11653	ARID1	hsa05010;hsa04140;hsa05225;hsa04137;hsa05022;hsa05014;hsa05016;hsa05017;hsa04714	Alzheimer disease;Autophagy - animal;Hepatocellular carcinoma;Mitophagy - animal;Pathways of neurodegeneration - multiple diseases;Amyotrophic lateral sclerosis;Huntington disease;Spinocerebellar ataxia;Thermogenesis
gene-ARID3B	ARID3B	AT-rich interaction domain 3B, transcript variant 1	GO:0006357;GO:0045944;GO:0005654;GO:0005634;GO:000367	BP:regulation of transcription from RNA polymerase II promoter;BP:positive regulation of transcription from RNA polymerase II promoter;CC:nucleoplasm;CC:nucleus;MF:DNA binding;	K11653	ARID1	hsa05225;hsa04714	Hepatocellular carcinoma;Thermogenesis
gene-ARID5A	ARID5A	AT-rich interaction domain 5A, transcript variant X2	GO:0071391;GO:0000122;GO:0006357;GO:0045892;GO:0045087;GO:0005730;GO:0005654;GO:0005634;GO:0043565;GO:0030331;GO:0008134;GO:0003714;GO:0050681;GO:0046966;GO:0046965;GO:0000976;GO:0003723;GO:0003677;GO:004280	BP:cellular response to estrogen stimulus;BP:negative regulation of transcription from RNA polymerase II promoter;BP:regulation of transcription from RNA polymerase II promoter;BP:negative regulation of transcription, DNA-templated;BP:innate immune response;CC:nucleolus;CC:nucleoplasm;CC:nucleus;MF:sequence-specific DNA binding;MF:estrogen receptor binding;MF:transcription factor binding;MF:trans…	K19195	ARID4B	------	------
gene-ARL14	ARL14	ADP ribosylation factor like GTPase 14	GO:0006886;GO:0016192;GO:0031410;GO:0005886;GO:000552	BP:intracellular protein transport;BP:vesicle-mediated transport;CC:cytoplasmic vesicle;CC:plasma membrane;MF:GTP binding;	K17200	ARL14, ARF7	hsa05132;hsa05131;hsa05130;hsa05135;hsa05134;hsa04072;hsa04014;hsa04144;hsa04666;hsa05110	Salmonella infection;Shigellosis;Pathogenic Escherichia coli infection;Yersinia infection;Legionellosis;Phospholipase D signaling pathway;Ras signaling pathway;Endocytosis;Fc gamma R-mediated phagocytosis;Vibrio cholerae infection
gene-ARL14EPL	ARL14EPL	ADP ribosylation factor like GTPase 14 effector protein like, transcript variant 1	------	------	------	------	------	------
gene-ARL4A	ARL4A	ADP ribosylation factor like GTPase 4A, transcript variant 3	GO:0016192;GO:0006886;GO:0050873;GO:0005829;GO:0005730;GO:0005654;GO:0005886;GO:0005634;GO:000552	BP:vesicle-mediated transport;BP:intracellular protein transport;BP:brown fat cell differentiation;CC:cytosol;CC:nucleolus;CC:nucleoplasm;CC:plasma membrane;CC:nucleus;MF:GTP binding;	K07945	ARL4	hsa05132;hsa05131;hsa05130;hsa05135;hsa04014;hsa04072;hsa04144;hsa04666	Salmonella infection;Shigellosis;Pathogenic Escherichia coli infection;Yersinia infection;Ras signaling pathway;Phospholipase D signaling pathway;Endocytosis;Fc gamma R-mediated phagocytosis
gene-ARL4AP5	ARL4AP5	ADP ribosylation factor like GTPase 4A pseudogene 5	GO:0016192;GO:0006886;GO:0050873;GO:0005730;GO:0005654;GO:0005886;GO:0005634;GO:0005829;GO:000552	BP:vesicle-mediated transport;BP:intracellular protein transport;BP:brown fat cell differentiation;CC:nucleolus;CC:nucleoplasm;CC:plasma membrane;CC:nucleus;CC:cytosol;MF:GTP binding;	K07945;K07939;K07940	ARL4;ARF4;ARF5	hsa04144	Endocytosis
gene-ARL4C	ARL4C	ADP ribosylation factor like GTPase 4C, transcript variant 1	GO:0030522;GO:0016192;GO:0006886;GO:0032456;GO:0005737;GO:0030175;GO:0005886;GO:0005634;GO:0005829;GO:0003924;GO:0043014;GO:000552	BP:intracellular receptor signaling pathway;BP:vesicle-mediated transport;BP:intracellular protein transport;BP:endocytic recycling;CC:cytoplasm;CC:filopodium;CC:plasma membrane;CC:nucleus;CC:cytosol;MF:GTPase activity;MF:alpha-tubulin binding;MF:GTP binding;	K07945	ARL4	hsa05132;hsa05131;hsa05130;hsa05135;hsa04072;hsa04014;hsa04144;hsa04666	Salmonella infection;Shigellosis;Pathogenic Escherichia coli infection;Yersinia infection;Phospholipase D signaling pathway;Ras signaling pathway;Endocytosis;Fc gamma R-mediated phagocytosis
gene-ARL4D	ARL4D	ADP ribosylation factor like GTPase 4D	GO:0016192;GO:0009306;GO:0006886;GO:0005737;GO:0005730;GO:0005634;GO:0005886;GO:0003924;GO:000552	BP:vesicle-mediated transport;BP:protein secretion;BP:intracellular protein transport;CC:cytoplasm;CC:nucleolus;CC:nucleus;CC:plasma membrane;MF:GTPase activity;MF:GTP binding;	K07945	ARL4	hsa04144	Endocytosis
gene-ARNT2	ARNT2	aryl hydrocarbon receptor nuclear translocator 2	GO:0006805;GO:0001666;GO:0007417;GO:0032355;GO:0043066;GO:0008284;GO:0001701;GO:0045893;GO:0007420;GO:0006355;GO:0006357;GO:0045944;GO:0000785;GO:0005737;GO:0005634;GO:0005654;GO:0034751;GO:0005667;GO:0017162;GO:0003677;GO:1990837;GO:0000981;GO:0000978;GO:0003700;GO:0001228;GO:0044877;GO:0046983;GO:004698	BP:xenobiotic metabolic process;BP:response to hypoxia;BP:central nervous system development;BP:response to estradiol;BP:negative regulation of apoptotic process;BP:positive regulation of cell proliferation;BP:in utero embryonic development;BP:positive regulation of transcription, DNA-templated;BP:brain development;BP:regulation of transcription, DNA-templated;BP:regulation of transcription from …	K15589	ARNT2	hsa05208;hsa05207;hsa05211;hsa05200;hsa05202;hsa04066;hsa04934;hsa04728;hsa04710	Chemical carcinogenesis - reactive oxygen species;Chemical carcinogenesis - receptor activation;Renal cell carcinoma;Pathways in cancer;Transcriptional misregulation in cancer;HIF-1 signaling pathway;Cushing syndrome;Dopaminergic synapse;Circadian rhythm
gene-ARNTL	ARNTL	aryl hydrocarbon receptor nuclear translocator like, transcript variant X1	------	------	K02296	ARNTL, BMAL1, CYC	hsa05208;hsa05207;hsa05211;hsa05200;hsa05202;hsa04934;hsa04066;hsa04710;hsa04728	Chemical carcinogenesis - reactive oxygen species;Chemical carcinogenesis - receptor activation;Renal cell carcinoma;Pathways in cancer;Transcriptional misregulation in cancer;Cushing syndrome;HIF-1 signaling pathway;Circadian rhythm;Dopaminergic synapse
gene-ARNTL2	ARNTL2	aryl hydrocarbon receptor nuclear translocator like 2, transcript variant 6	GO:0007623;GO:0006357;GO:0006355;GO:0042753;GO:0045944;GO:0045893;GO:0009649;GO:0005737;GO:0000785;GO:0005667;GO:0005634;GO:0005730;GO:0005654;GO:0034751;GO:0003700;GO:0003677;GO:0070888;GO:0046983;GO:0000978;GO:000098	BP:circadian rhythm;BP:regulation of transcription from RNA polymerase II promoter;BP:regulation of transcription, DNA-templated;BP:positive regulation of circadian rhythm;BP:positive regulation of transcription from RNA polymerase II promoter;BP:positive regulation of transcription, DNA-templated;BP:entrainment of circadian clock;CC:cytoplasm;CC:chromatin;CC:transcription factor complex;CC:nucle…	K09099	ARNTL2, BMAL2	hsa05208;hsa05207;hsa05211;hsa05200;hsa05202;hsa04934;hsa04066;hsa04710;hsa04728	Chemical carcinogenesis - reactive oxygen species;Chemical carcinogenesis - receptor activation;Renal cell carcinoma;Pathways in cancer;Transcriptional misregulation in cancer;Cushing syndrome;HIF-1 signaling pathway;Circadian rhythm;Dopaminergic synapse
gene-ARRDC4	ARRDC4	arrestin domain containing 4	GO:0051443;GO:0140112;GO:0016567;GO:0015031;GO:0005737;GO:0043231;GO:0005886;GO:1903561;GO:0005768;GO:0005769;GO:199075	BP:positive regulation of ubiquitin-protein transferase activity;BP:extracellular vesicle biogenesis;BP:protein ubiquitination;BP:protein transport;CC:cytoplasm;CC:intracellular membrane-bounded organelle;CC:plasma membrane;CC:extracellular vesicle;CC:endosome;CC:early endosome;MF:protein binding, bridging involved in substrate recognition for ubiquitination;	K20910	TXNIP	hsa04621	NOD-like receptor signaling pathway
gene-ARSI	ARSI	arylsulfatase family member I	GO:0005788;GO:0005576;GO:0046872;GO:0008484;GO:000406	CC:endoplasmic reticulum lumen;CC:extracellular region;MF:metal ion binding;MF:sulfuric ester hydrolase activity;MF:arylsulfatase activity;	K12375	ARSI_J	hsa04142;hsa00531;hsa00600	Lysosome;Glycosaminoglycan degradation;Sphingolipid metabolism
gene-ART4	ART4	ADP-ribosyltransferase 4 (inactive) (Dombrock blood group), transcript variant 1	GO:0106274;GO:0106275;GO:0006471;GO:0006525;GO:0018120;GO:0016020;GO:0005576;GO:0005886;GO:0031225;GO:0003950;GO:000395	old GO;old GO;BP:protein ADP-ribosylation;BP:arginine metabolic process;BP:peptidyl-arginine ADP-ribosylation;CC:membrane;CC:extracellular region;CC:plasma membrane;CC:anchored component of membrane;MF:NAD+ ADP-ribosyltransferase activity;MF:NA;	K06717	ART4, DO, CD297	hsa04140;hsa04137;hsa05022;hsa05014;hsa05016;hsa05017;hsa05010	Autophagy - animal;Mitophagy - animal;Pathways of neurodegeneration - multiple diseases;Amyotrophic lateral sclerosis;Huntington disease;Spinocerebellar ataxia;Alzheimer disease
gene-ASB2	ASB2	ankyrin repeat and SOCS box containing 2, transcript variant X1	GO:0043687;GO:0016567;GO:0006511;GO:0007165;GO:0035914;GO:0035556;GO:0000151;GO:0005829;GO:006163	BP:post-translational protein modification;BP:protein ubiquitination;BP:ubiquitin-dependent protein catabolic process;BP:signal transduction;BP:skeletal muscle cell differentiation;BP:intracellular signal transduction;CC:ubiquitin ligase complex;CC:cytosol;MF:ubiquitin protein ligase activity;	K10324	ASB2	------	------
gene-ASB2-2	ASB2	ankyrin repeat and SOCS box containing 2, transcript variant 1	GO:0043687;GO:0016567;GO:0006511;GO:0007165;GO:0035914;GO:0035556;GO:0000151;GO:0005829;GO:006163	BP:post-translational protein modification;BP:protein ubiquitination;BP:ubiquitin-dependent protein catabolic process;BP:signal transduction;BP:skeletal muscle cell differentiation;BP:intracellular signal transduction;CC:ubiquitin ligase complex;CC:cytosol;MF:ubiquitin protein ligase activity;	K10324	ASB2	------	------
gene-ASIC2	ASIC2	acid sensing ion channel subunit 2, transcript variant MDEG2	GO:0042391;GO:0019229;GO:0034765;GO:0035418;GO:0007417;GO:0010447;GO:0035725;GO:0043066;GO:0098662;GO:0050974;GO:0007605;GO:0007602;GO:0034220;GO:0050915;GO:0007268;GO:0003026;GO:0007422;GO:0051965;GO:0005886;GO:0043025;GO:0005887;GO:0043197;GO:0015280;GO:002283	BP:regulation of membrane potential;BP:regulation of vasoconstriction;BP:regulation of ion transmembrane transport;BP:protein localization to synapse;BP:central nervous system development;BP:response to acidic pH;BP:sodium ion transmembrane transport;BP:negative regulation of apoptotic process;BP:inorganic cation transmembrane transport;BP:detection of mechanical stimulus involved in sensory perc…	K04828	ASIC2, ACCN1, BNAC1	hsa04750;hsa04742	Inflammatory mediator regulation of TRP channels;Taste transduction
gene-ASNS	ASNS	asparagine synthetase (glutamine-hydrolyzing), transcript variant 1	GO:0045931;GO:0043200;GO:0006529;GO:0070981;GO:0031427;GO:0006541;GO:0032354;GO:0009612;GO:0032870;GO:0043066;GO:0001889;GO:0042149;GO:0009416;GO:0009636;GO:0009066;GO:0005829;GO:0042802;GO:0004066;GO:000552	BP:positive regulation of mitotic cell cycle;BP:response to amino acid;BP:asparagine biosynthetic process;BP:L-asparagine biosynthetic process;BP:response to methotrexate;BP:glutamine metabolic process;BP:response to follicle-stimulating hormone;BP:response to mechanical stimulus;BP:cellular response to hormone stimulus;BP:negative regulation of apoptotic process;BP:liver development;BP:cellular …	K01953	asnB, ASNS	hsa00250	Alanine, aspartate and glutamate metabolism
gene-ATAD1-2	ATAD1	ATPase family AAA domain containing 1, transcript variant 1	GO:0016021;GO:0016887;GO:000552	CC:integral component of membrane;MF:ATPase activity;MF:ATP binding;	K22766;K22530;K12196;K07767	FIGNL1;ATAD1;VPS4;KATNA1	hsa04144;hsa04217	Endocytosis;Necroptosis
gene-ATAD3B	ATAD3B	ATPase family AAA domain containing 3B, transcript variant X8	GO:0001558;GO:0043312;GO:0043066;GO:0140374;GO:0007005;GO:0030667;GO:0042645;GO:0005739;GO:0101003;GO:0005743;GO:0005886;GO:0016021;GO:0042802;GO:0005524;GO:0016887;GO:000827	BP:regulation of cell growth;BP:neutrophil degranulation;BP:negative regulation of apoptotic process;BP:antiviral innate immune response;BP:mitochondrion organization;CC:secretory granule membrane;CC:mitochondrial nucleoid;CC:mitochondrion;CC:ficolin-1-rich granule membrane;CC:mitochondrial inner membrane;CC:plasma membrane;CC:integral component of membrane;MF:identical protein binding;MF:ATP bin…	K17681	ATAD3A_B	hsa03050;hsa05020;hsa05022;hsa05014;hsa05016;hsa05017;hsa05010;hsa05012;hsa05169	Proteasome;Prion disease;Pathways of neurodegeneration - multiple diseases;Amyotrophic lateral sclerosis;Huntington disease;Spinocerebellar ataxia;Alzheimer disease;Parkinson disease;Epstein-Barr virus infection
gene-ATAD3C	ATAD3C	ATPase family AAA domain containing 3C	GO:0007005;GO:0051301;GO:0005739;GO:0005524;GO:0016887;GO:000827	BP:mitochondrion organization;BP:cell division;CC:mitochondrion;MF:ATP binding;MF:ATPase activity;MF:zinc ion binding;	K17681	ATAD3A_B	hsa04140;hsa04137;hsa05168;hsa05022;hsa05014;hsa05016;hsa05017;hsa05010	Autophagy - animal;Mitophagy - animal;Herpes simplex virus 1 infection;Pathways of neurodegeneration - multiple diseases;Amyotrophic lateral sclerosis;Huntington disease;Spinocerebellar ataxia;Alzheimer disease
gene-ATF3	ATF3	activating transcription factor 3, transcript variant X2	GO:0010628;GO:0034198;GO:0006094;GO:0000122;GO:0010999;GO:1903984;GO:0045944;GO:0008284;GO:1990440;GO:0035914;GO:0061394;GO:0030968;GO:0006357;GO:0070373;GO:1990622;GO:0000785;GO:0005634;GO:0005654;GO:0005730;GO:1990837;GO:0042802;GO:0000981;GO:0042803;GO:0003677;GO:0001227;GO:0003700;GO:0001228;GO:0000976;GO:0000977;GO:0000978;GO:004698	BP:positive regulation of gene expression;BP:cellular response to amino acid starvation;BP:gluconeogenesis;BP:negative regulation of transcription from RNA polymerase II promoter;BP:regulation of eIF2 alpha phosphorylation by heme;BP:positive regulation of TRAIL-activated apoptotic signaling pathway;BP:positive regulation of transcription from RNA polymerase II promoter;BP:positive regulation of …	K09032	ATF3, LRF1	hsa04659;hsa04658;hsa05130;hsa05135;hsa05132;hsa05210;hsa04928;hsa04024;hsa05418;hsa05235;hsa04725;hsa05231;hsa04380;hsa04926;hsa04921;hsa05417;hsa01522;hsa05142;hsa05140;hsa04210;hsa05166;hsa05167;hsa04310;hsa05161;hsa05162;hsa04917;hsa04915;hsa05208;hsa05323;hsa05133;hsa04620;hsa05200;hsa04728;hsa04660;hsa04662;hsa05224;hsa04657;hsa04010;hsa04668;hsa04935;hsa04713;hsa04932;hsa05207;hsa05031;hsa…	Th17 cell differentiation;Th1 and Th2 cell differentiation;Pathogenic Escherichia coli infection;Yersinia infection;Salmonella infection;Colorectal cancer;Parathyroid hormone synthesis, secretion and action;cAMP signaling pathway;Fluid shear stress and atherosclerosis;PD-L1 expression and PD-1 checkpoint pathway in cancer;Cholinergic synapse;Choline metabolism in cancer;Osteoclast differentiation…
gene-ATF4	ATF4	activating transcription factor 4, transcript variant 2	GO:1903351;GO:0032922;GO:0048167;GO:0043525;GO:0030282;GO:0006094;GO:0000122;GO:0070169;GO:0006357;GO:0045667;GO:1903204;GO:0034198;GO:0042789;GO:0140468;GO:1905461;GO:1990440;GO:0070309;GO:0006874;GO:0036499;GO:2000120;GO:0042149;GO:0034599;GO:0035162;GO:0070059;GO:0070982;GO:0120163;GO:0045943;GO:0010628;GO:0010575;GO:0036091;GO:1990617;GO:1990590;GO:0000785;GO:1990037;GO:0005737;GO:0005813;GO:…	BP:cellular response to dopamine;BP:circadian regulation of gene expression;BP:regulation of synaptic plasticity;BP:positive regulation of neuron apoptotic process;BP:bone mineralization;BP:gluconeogenesis;BP:negative regulation of transcription from RNA polymerase II promoter;BP:positive regulation of biomineral tissue development;BP:regulation of transcription from RNA polymerase II promoter;BP…	K04374	ATF4, CREB2	hsa04022;hsa04010;hsa05215;hsa04141;hsa04720;hsa04722;hsa04725;hsa04137;hsa04928;hsa04927;hsa04926;hsa04925;hsa04922;hsa05417;hsa05020;hsa05022;hsa04211;hsa04210;hsa05166;hsa05161;hsa05163;hsa05207;hsa04728;hsa05203;hsa04912;hsa04911;hsa04915;hsa04934;hsa04935;hsa04918;hsa04932;hsa04151;hsa05030;hsa05031;hsa04668;hsa05034;hsa05014;hsa05010;hsa04261;hsa05012	cGMP-PKG signaling pathway;MAPK signaling pathway;Prostate cancer;Protein processing in endoplasmic reticulum;Long-term potentiation;Neurotrophin signaling pathway;Cholinergic synapse;Mitophagy - animal;Parathyroid hormone synthesis, secretion and action;Cortisol synthesis and secretion;Relaxin signaling pathway;Aldosterone synthesis and secretion;Glucagon signaling pathway;Lipid and atherosclero…
gene-ATG9B	ATG9B	autophagy related 9B, transcript variant 3	GO:0000422;GO:0000045;GO:0034497;GO:0044805;GO:0015031;GO:0005794;GO:0000421;GO:0030659;GO:0031410;GO:0016021;GO:0005776;GO:000040	BP:mitophagy;BP:autophagosome assembly;BP:protein localization to pre-autophagosomal structure;BP:late nucleophagy;BP:protein transport;CC:Golgi apparatus;CC:autophagosome membrane;CC:cytoplasmic vesicle membrane;CC:cytoplasmic vesicle;CC:integral component of membrane;CC:autophagosome;CC:pre-autophagosomal structure;	K17907	ATG9	hsa04140;hsa04136;hsa04137	Autophagy - animal;Autophagy - other;Mitophagy - animal
gene-ATP11A	ATP11A	ATPase phospholipid transporting 11A, transcript variant X1	GO:0001701;GO:0015914;GO:0045332;GO:0010831;GO:0043312;GO:1990531;GO:0016020;GO:0005783;GO:0005886;GO:0005789;GO:0035579;GO:0070821;GO:0055037;GO:0016021;GO:0005887;GO:0043231;GO:0005802;GO:0005765;GO:0005769;GO:0140346;GO:0140326;GO:0090555;GO:0000287;GO:000552	BP:in utero embryonic development;BP:phospholipid transport;BP:phospholipid translocation;BP:positive regulation of myotube differentiation;BP:neutrophil degranulation;CC:Lem3p-Dnf1p complex;CC:membrane;CC:endoplasmic reticulum;CC:plasma membrane;CC:endoplasmic reticulum membrane;CC:specific granule membrane;CC:tertiary granule membrane;CC:recycling endosome;CC:integral component of membrane;CC:i…	K01530	E7.6.2.1	------	------
gene-ATP13A3	ATP13A3	ATPase 13A3, transcript variant X5	GO:0016021;GO:0046872;GO:0005524;GO:001982	CC:integral component of membrane;MF:metal ion binding;MF:ATP binding;MF:cation-transporting ATPase activity;	K14951	ATP13A3_4_5	------	------
gene-ATP1A2	ATP1A2	ATPase Na+/K+ transporting subunit alpha 2	GO:1903416;GO:1902600;GO:0071260;GO:0019229;GO:0035094;GO:0021764;GO:0021989;GO:0045988;GO:0002087;GO:0036376;GO:0008542;GO:0001504;GO:0001662;GO:0006883;GO:0002026;GO:0035641;GO:0071383;GO:0086004;GO:0046034;GO:1903280;GO:0030007;GO:0008344;GO:0040011;GO:0010996;GO:0006940;GO:0051481;GO:0045822;GO:0008217;GO:1990573;GO:0014704;GO:0005901;GO:0005737;GO:0031090;GO:0016021;GO:0043025;GO:0030315;GO:…	BP:response to glycoside;BP:hydrogen ion transmembrane transport;BP:cellular response to mechanical stimulus;BP:regulation of vasoconstriction;BP:response to nicotine;BP:amygdala development;BP:olfactory cortex development;BP:negative regulation of striated muscle contraction;BP:regulation of respiratory gaseous exchange by neurological system process;BP:sodium ion export from cell;BP:visual lear…	K01539	ATP1A	hsa04970;hsa04971;hsa04961;hsa04960;hsa04974;hsa00190;hsa04976;hsa04964;hsa04022;hsa04972;hsa04024;hsa04261;hsa04978;hsa04911;hsa04973;hsa04925;hsa04919;hsa04260;hsa04918	Salivary secretion;Gastric acid secretion;Endocrine and other factor-regulated calcium reabsorption;Aldosterone-regulated sodium reabsorption;Protein digestion and absorption;Oxidative phosphorylation;Bile secretion;Proximal tubule bicarbonate reclamation;cGMP-PKG signaling pathway;Pancreatic secretion;cAMP signaling pathway;Adrenergic signaling in cardiomyocytes;Mineral absorption;Insulin secret…
gene-ATP1B1	ATP1B1	ATPase Na+/K+ transporting subunit beta 1	GO:1903779;GO:1903278;GO:0010248;GO:0050821;GO:0086013;GO:0050900;GO:0086064;GO:0001666;GO:0060048;GO:0072659;GO:0046034;GO:0086009;GO:0006814;GO:0006883;GO:0035725;GO:1903408;GO:0010468;GO:0032781;GO:1903288;GO:0006874;GO:1903281;GO:0034220;GO:0030007;GO:0055119;GO:0007155;GO:0006813;GO:0044861;GO:1901018;GO:0098655;GO:0036376;GO:0010882;GO:1990573;GO:0016328;GO:0031090;GO:0036126;GO:0016020;GO:…	BP:regulation of cardiac conduction;BP:positive regulation of sodium ion export from cell;BP:establishment or maintenance of transmembrane electrochemical gradient;BP:protein stabilization;BP:membrane repolarization during cardiac muscle cell action potential;BP:leukocyte migration;BP:cell communication by electrical coupling involved in cardiac conduction;BP:response to hypoxia;BP:cardiac muscle…	K01540	ATP1B, CD298	hsa04970;hsa04971;hsa04961;hsa04960;hsa04974;hsa04966;hsa04976;hsa04964;hsa04022;hsa04972;hsa04024;hsa04261;hsa04978;hsa04911;hsa04973;hsa04925;hsa04919;hsa04260;hsa04918;hsa00190	Salivary secretion;Gastric acid secretion;Endocrine and other factor-regulated calcium reabsorption;Aldosterone-regulated sodium reabsorption;Protein digestion and absorption;Collecting duct acid secretion;Bile secretion;Proximal tubule bicarbonate reclamation;cGMP-PKG signaling pathway;Pancreatic secretion;cAMP signaling pathway;Adrenergic signaling in cardiomyocytes;Mineral absorption;Insulin s…
gene-ATP2B1	ATP2B1	ATPase plasma membrane Ca2+ transporting 1, transcript variant X2	GO:0008217;GO:1990034;GO:0030501;GO:0003056;GO:0006874;GO:0051928;GO:0051480;GO:0051481;GO:1900076;GO:0001818;GO:0098982;GO:0016021;GO:0005654;GO:0016328;GO:0016323;GO:0001772;GO:0005887;GO:0043231;GO:0098793;GO:0098978;GO:1905056;GO:0046872;GO:0005524;GO:0030165;GO:0019829;GO:000538	BP:regulation of blood pressure;BP:calcium ion export from cell;BP:positive regulation of bone mineralization;BP:regulation of vascular smooth muscle contraction;BP:cellular calcium ion homeostasis;BP:positive regulation of calcium ion transport;BP:regulation of cytosolic calcium ion concentration;BP:negative regulation of cytosolic calcium ion concentration;BP:regulation of cellular response to …	K05850	ATP2B	hsa04970;hsa04961;hsa04919;hsa04022;hsa05414;hsa04020;hsa04972;hsa04024;hsa05415;hsa04260;hsa04978;hsa05412;hsa05022;hsa05410;hsa04925;hsa05017;hsa05010;hsa04261	Salivary secretion;Endocrine and other factor-regulated calcium reabsorption;Thyroid hormone signaling pathway;cGMP-PKG signaling pathway;Dilated cardiomyopathy;Calcium signaling pathway;Pancreatic secretion;cAMP signaling pathway;Diabetic cardiomyopathy;Cardiac muscle contraction;Mineral absorption;Arrhythmogenic right ventricular cardiomyopathy;Pathways of neurodegeneration - multiple diseases;…
gene-ATP6V0A4	ATP6V0A4	ATPase H+ transporting V0 subunit a4, transcript variant 3	GO:1902600;GO:0001503;GO:0006885;GO:0090383;GO:0007605;GO:0008286;GO:0007588;GO:0034220;GO:0007035;GO:0033572;GO:0000220;GO:0010008;GO:0045177;GO:0070062;GO:0016021;GO:0016471;GO:0016324;GO:0005886;GO:0030670;GO:0031526;GO:0005765;GO:0005903;GO:0005768;GO:0051117;GO:0046961;GO:001507	BP:hydrogen ion transmembrane transport;BP:ossification;BP:regulation of pH;BP:phagosome acidification;BP:sensory perception of sound;BP:insulin receptor signaling pathway;BP:excretion;BP:ion transmembrane transport;BP:vacuolar acidification;BP:transferrin transport;CC:vacuolar proton-transporting V-type ATPase, V0 domain;CC:endosome membrane;CC:apical part of cell;CC:extracellular exosome;CC:int…	K02154	ATPeV0A, ATP6N	hsa05120;hsa05110;hsa04966;hsa00190;hsa05323;hsa04721;hsa04142;hsa04145;hsa05152;hsa05165	Epithelial cell signaling in Helicobacter pylori infection;Vibrio cholerae infection;Collecting duct acid secretion;Oxidative phosphorylation;Rheumatoid arthritis;Synaptic vesicle cycle;Lysosome;Phagosome;Tuberculosis;Human papillomavirus infection
gene-ATXN7	ATXN7	ataxin 7, transcript variant SCA7b	GO:0006997;GO:0007026;GO:0007601;GO:0000226;GO:0016579;GO:0016578;GO:0015630;GO:0005829;GO:0005730;GO:0005634;GO:0005654;GO:001636	BP:nucleus organization;BP:negative regulation of microtubule depolymerization;BP:visual perception;BP:microtubule cytoskeleton organization;BP:protein deubiquitination;BP:histone deubiquitination;CC:microtubule cytoskeleton;CC:cytosol;CC:nucleolus;CC:nucleus;CC:nucleoplasm;CC:nuclear matrix;	K11318	ATXN7, SCA7	------	------
gene-ATXN7L2	ATXN7L2	ataxin 7 like 2, transcript variant 3	------	------	K11318	ATXN7, SCA7	------	------
gene-AVPI1	AVPI1	arginine vasopressin induced 1	GO:0000187;GO:000704	BP:activation of MAPK activity;BP:cell cycle;	------	------	------	------
gene-B2M	B2M	beta-2-microglobulin, transcript variant X1	GO:0002474;GO:0019885;GO:0019731;GO:0002479;GO:0006955;GO:1990000;GO:0042612;GO:0005829;GO:0005788;GO:0005576;GO:0031901;GO:0031905;GO:0042802;GO:004280	BP:antigen processing and presentation of peptide antigen via MHC class I;BP:antigen processing and presentation of endogenous peptide antigen via MHC class I;BP:antibacterial humoral response;BP:antigen processing and presentation of exogenous peptide antigen via MHC class I, TAP-dependent;BP:immune response;BP:amyloid fibril formation;CC:MHC class I protein complex;CC:cytosol;CC:endoplasmic ret…	K08055	B2M	hsa04612;hsa05168;hsa05169;hsa05166;hsa05170;hsa05163	Antigen processing and presentation;Herpes simplex virus 1 infection;Epstein-Barr virus infection;Human T-cell leukemia virus 1 infection;Human immunodeficiency virus 1 infection;Human cytomegalovirus infection
gene-B4GALT1	B4GALT1	beta-1,4-galactosyltransferase 1, transcript variant X1	GO:0018146;GO:0009312;GO:0050900;GO:0005989;GO:0007341;GO:0006486;GO:0006487;GO:0045136;GO:0043065;GO:0006012;GO:0002064;GO:0008285;GO:0060046;GO:0070085;GO:0060055;GO:0060054;GO:0007339;GO:0007155;GO:0002526;GO:0005975;GO:0043312;GO:0030198;GO:0009897;GO:0005794;GO:0030175;GO:0000139;GO:0035577;GO:0030667;GO:0005615;GO:0016021;GO:0016020;GO:0030057;GO:0005886;GO:0032580;GO:0016323;GO:0070062;GO:…	BP:keratan sulfate biosynthetic process;BP:oligosaccharide biosynthetic process;BP:leukocyte migration;BP:lactose biosynthetic process;BP:penetration of zona pellucida;BP:protein glycosylation;BP:protein N-linked glycosylation;BP:development of secondary sexual characteristics;BP:positive regulation of apoptotic process;BP:galactose metabolic process;BP:epithelial cell development;BP:negative reg…	K07966	B4GALT1	hsa00601;hsa00512;hsa00513;hsa00510;hsa00052;hsa00514;hsa00515;hsa00533	Glycosphingolipid biosynthesis - lacto and neolacto series;Mucin type O-glycan biosynthesis;Various types of N-glycan biosynthesis;N-Glycan biosynthesis;Galactose metabolism;Other types of O-glycan biosynthesis;Mannose type O-glycan biosynthesis;Glycosaminoglycan biosynthesis - keratan sulfate
gene-B4GALT4	B4GALT4	beta-1,4-galactosyltransferase 4, transcript variant X1	GO:0005975;GO:0006643;GO:0006486;GO:0070085;GO:0018146;GO:0005794;GO:0016021;GO:0000139;GO:0032580;GO:0008378;GO:0016757;GO:0046872;GO:000394	BP:carbohydrate metabolic process;BP:membrane lipid metabolic process;BP:protein glycosylation;BP:glycosylation;BP:keratan sulfate biosynthetic process;CC:Golgi apparatus;CC:integral component of membrane;CC:Golgi membrane;CC:Golgi cisterna membrane;MF:galactosyltransferase activity;MF:transferase activity, transferring glycosyl groups;MF:metal ion binding;MF:N-acetyllactosamine synthase activity;	K07969	B4GALT4	hsa00600;hsa00601;hsa00513;hsa00510;hsa00052;hsa00514;hsa00515;hsa00533	Sphingolipid metabolism;Glycosphingolipid biosynthesis - lacto and neolacto series;Various types of N-glycan biosynthesis;N-Glycan biosynthesis;Galactose metabolism;Other types of O-glycan biosynthesis;Mannose type O-glycan biosynthesis;Glycosaminoglycan biosynthesis - keratan sulfate
gene-BABAM2-AS1	BABAM2-AS1	BABAM2 antisense RNA 1	GO:0006014;GO:0019303;GO:0005737;GO:0016021;GO:0070552;GO:0070531;GO:0005634;GO:0005524;GO:0046872;GO:000474	BP:D-ribose metabolic process;BP:D-ribose catabolic process;CC:cytoplasm;CC:integral component of membrane;CC:BRISC complex;CC:BRCA1-A complex;CC:nucleus;MF:ATP binding;MF:metal ion binding;MF:ribokinase activity;	K00852	rbsK, RBKS	hsa00030	Pentose phosphate pathway
gene-BACH1	BACH1	BTB domain and CNC homolog 1, transcript variant 2	GO:0006281;GO:0000122;GO:0000083;GO:0006355;GO:0006357;GO:0061418;GO:0000117;GO:0005737;GO:0005634;GO:0000785;GO:0001227;GO:0020037;GO:0003700;GO:0001228;GO:0003677;GO:0000978;GO:000098	BP:DNA repair;BP:negative regulation of transcription from RNA polymerase II promoter;BP:regulation of transcription involved in G1/S transition of mitotic cell cycle;BP:regulation of transcription, DNA-templated;BP:regulation of transcription from RNA polymerase II promoter;BP:regulation of transcription from RNA polymerase II promoter in response to hypoxia;BP:regulation of transcription involv…	K09042	BACH	------	------
gene-BACH2	BACH2	BTB domain and CNC homolog 2, transcript variant 2	GO:0006357;GO:0051170;GO:0090721;GO:0005829;GO:0005654;GO:0000785;GO:0001227;GO:1990837;GO:0000978;GO:000098	BP:regulation of transcription from RNA polymerase II promoter;BP:nuclear import;BP:primary adaptive immune response involving T cells and B cells;CC:cytosol;CC:nucleoplasm;CC:chromatin;MF:transcriptional repressor activity, RNA polymerase II transcription regulatory region sequence-specific binding;MF:sequence-specific double-stranded DNA binding;MF:RNA polymerase II core promoter proximal regio…	K09042	BACH	hsa05207;hsa04068;hsa05202	Chemical carcinogenesis - receptor activation;FoxO signaling pathway;Transcriptional misregulation in cancer
gene-BACH2-2	BACH2	BTB domain and CNC homolog 2, transcript variant 2	GO:0006357;GO:0051170;GO:0090721;GO:0005829;GO:0005654;GO:0000785;GO:0001227;GO:1990837;GO:0003700;GO:0003677;GO:0000978;GO:000098	BP:regulation of transcription from RNA polymerase II promoter;BP:nuclear import;BP:primary adaptive immune response involving T cells and B cells;CC:cytosol;CC:nucleoplasm;CC:chromatin;MF:transcriptional repressor activity, RNA polymerase II transcription regulatory region sequence-specific binding;MF:sequence-specific double-stranded DNA binding;MF:transcription factor activity, sequence-specif…	K09042	BACH	------	------
gene-BAMBI	BAMBI	BMP and activin membrane bound inhibitor	GO:0008284;GO:0032092;GO:0010718;GO:0090263;GO:0045668;GO:0008360;GO:0016477;GO:0030514;GO:0030512;GO:0007179;GO:0045893;GO:0005737;GO:0016021;GO:0005886;GO:0005114;GO:000510	BP:positive regulation of cell proliferation;BP:positive regulation of protein binding;BP:positive regulation of epithelial to mesenchymal transition;BP:positive regulation of canonical Wnt signaling pathway;BP:negative regulation of osteoblast differentiation;BP:regulation of cell shape;BP:cell migration;BP:negative regulation of BMP signaling pathway;BP:negative regulation of transforming growt…	K10162	BAMBI	hsa04350;hsa04310	TGF-beta signaling pathway;Wnt signaling pathway
gene-BASP1	BASP1	brain abundant membrane attached signal protein 1, transcript variant 2	------	------	K17272	BASP1	------	------
gene-BBC3	BBC3	BCL2 binding component 3, transcript variant 1	GO:0045926;GO:0097194;GO:0097190;GO:0090200;GO:1902237;GO:0097193;GO:0043525;GO:0042981;GO:0051209;GO:0043065;GO:1900740;GO:0071456;GO:2001244;GO:0070245;GO:0001844;GO:0006919;GO:0006915;GO:0031334;GO:0006974;GO:2001056;GO:0032464;GO:0008340;GO:0070059;GO:0001836;GO:1903896;GO:0032471;GO:0034976;GO:0005783;GO:0005739;GO:0005829;GO:0005741;GO:005111	BP:negative regulation of growth;BP:execution phase of apoptosis;BP:apoptotic signaling pathway;BP:positive regulation of release of cytochrome c from mitochondria;BP:positive regulation of endoplasmic reticulum stress-induced intrinsic apoptotic signaling pathway;BP:intrinsic apoptotic signaling pathway;BP:positive regulation of neuron apoptotic process;BP:regulation of apoptotic process;BP:rele…	K10132	BBC3, PUMA	hsa05210;hsa01524;hsa05200;hsa04115;hsa04390;hsa04210;hsa05016;hsa04215;hsa05162	Colorectal cancer;Platinum drug resistance;Pathways in cancer;p53 signaling pathway;Hippo signaling pathway;Apoptosis;Huntington disease;Apoptosis - multiple species;Measles
gene-BBOF1	BBOF1	basal body orientation factor 1, transcript variant X1	------	------	------	------	------	------
gene-BCL10	BCL10	BCL10 immune signaling adaptor, transcript variant X1	GO:0006968;GO:0071222;GO:0033674;GO:0071260;GO:0070231;GO:2001238;GO:0008219;GO:0042981;GO:0016064;GO:0032094;GO:0043065;GO:0002224;GO:0001783;GO:0001843;GO:0002906;GO:0045087;GO:0043123;GO:0050852;GO:0032761;GO:0031398;GO:0050856;GO:0032765;GO:0006915;GO:0038095;GO:0050870;GO:0043280;GO:0051092;GO:0042327;GO:0031663;GO:0007249;GO:0016567;GO:0002250;GO:0009620;GO:0002223;GO:0032757;GO:0032755;GO:…	BP:cellular defense response;BP:cellular response to lipopolysaccharide;BP:positive regulation of kinase activity;BP:cellular response to mechanical stimulus;BP:T cell apoptotic process;BP:positive regulation of extrinsic apoptotic signaling pathway;BP:cell death;BP:regulation of apoptotic process;BP:immunoglobulin mediated immune response;BP:response to food;BP:positive regulation of apoptotic p…	K07368	BCL10	hsa05132;hsa05131;hsa04625;hsa04660;hsa04662;hsa05152;hsa04064	Salmonella infection;Shigellosis;C-type lectin receptor signaling pathway;T cell receptor signaling pathway;B cell receptor signaling pathway;Tuberculosis;NF-kappa B signaling pathway
gene-BCL2A1	BCL2A1	BCL2 related protein A1, transcript variant 1	GO:0006915;GO:0007568;GO:0008630;GO:0097192;GO:0043066;GO:0021987;GO:0005741;GO:0051400;GO:0044877;GO:0046982;GO:004280	BP:apoptotic process;BP:aging;BP:intrinsic apoptotic signaling pathway in response to DNA damage;BP:extrinsic apoptotic signaling pathway in absence of ligand;BP:negative regulation of apoptotic process;BP:cerebral cortex development;CC:mitochondrial outer membrane;MF:BH domain binding;MF:macromolecular complex binding;MF:protein heterodimerization activity;MF:protein homodimerization activity;	K02162	BCL2A1	hsa05165;hsa05132;hsa05131;hsa04340;hsa05212;hsa05213;hsa05210;hsa05220;hsa05216;hsa05217;hsa05214;hsa04630;hsa04141;hsa04140;hsa04722;hsa04725;hsa04510;hsa04928;hsa04066;hsa04064;hsa04014;hsa05417;hsa01521;hsa01522;hsa01524;hsa04137;hsa05168;hsa05169;hsa05022;hsa04211;hsa04210;hsa05166;hsa04151;hsa04215;hsa05161;hsa04217;hsa05020;hsa05207;hsa05206;hsa05200;hsa05203;hsa05202;hsa04071;hsa05226;hsa…	Human papillomavirus infection;Salmonella infection;Shigellosis;Hedgehog signaling pathway;Pancreatic cancer;Endometrial cancer;Colorectal cancer;Chronic myeloid leukemia;Thyroid cancer;Basal cell carcinoma;Glioma;JAK-STAT signaling pathway;Protein processing in endoplasmic reticulum;Autophagy - animal;Neurotrophin signaling pathway;Cholinergic synapse;Focal adhesion;Parathyroid hormone synthesis…
gene-BDNF	BDNF	brain derived neurotrophic factor, transcript variant 18	GO:2001234;GO:0033138;GO:0048672;GO:0007613;GO:0050804;GO:0031547;GO:0043524;GO:0007169;GO:0031550;GO:0007411;GO:0007416;GO:0038180;GO:0045664;GO:0048668;GO:0010832;GO:0010976;GO:0048011;GO:0021675;GO:0007399;GO:0007422;GO:0007202;GO:1900122;GO:0048812;GO:1903997;GO:0051965;GO:2000008;GO:0008021;GO:0030425;GO:0005737;GO:0005739;GO:0005576;GO:0048471;GO:0016607;GO:0030424;GO:0005615;GO:0005163;GO:…	BP:negative regulation of apoptotic signaling pathway;BP:positive regulation of peptidyl-serine phosphorylation;BP:positive regulation of collateral sprouting;BP:memory;BP:modulation of synaptic transmission;BP:brain-derived neurotrophic factor receptor signaling pathway;BP:negative regulation of neuron apoptotic process;BP:transmembrane receptor protein tyrosine kinase signaling pathway;BP:posit…	K04355	BDNF	hsa04014;hsa04020;hsa04010;hsa04015;hsa04024;hsa05030;hsa04722;hsa04750;hsa05034;hsa05022;hsa04210;hsa05016;hsa04060;hsa04151	Ras signaling pathway;Calcium signaling pathway;MAPK signaling pathway;Rap1 signaling pathway;cAMP signaling pathway;Cocaine addiction;Neurotrophin signaling pathway;Inflammatory mediator regulation of TRP channels;Alcoholism;Pathways of neurodegeneration - multiple diseases;Apoptosis;Huntington disease;Cytokine-cytokine receptor interaction;PI3K-Akt signaling pathway
gene-BEST1	BEST1	bestrophin 1, transcript variant X1	GO:0030321;GO:1902476;GO:0051924;GO:0050908;GO:0016323;GO:0034707;GO:0005254;GO:004280	BP:transepithelial chloride transport;BP:chloride transmembrane transport;BP:regulation of calcium ion transport;BP:detection of light stimulus involved in visual perception;CC:basolateral plasma membrane;CC:chloride channel complex;MF:chloride channel activity;MF:identical protein binding;	K13878	BEST1, VMD2	hsa04970;hsa04978;hsa04217;hsa04216	Salivary secretion;Mineral absorption;Necroptosis;Ferroptosis
gene-BHLHE40	BHLHE40	basic helix-loop-helix family member e40	GO:0032922;GO:0050767;GO:0000122;GO:0007623;GO:0042752;GO:0045892;GO:0043433;GO:0009952;GO:0006355;GO:0006357;GO:0043153;GO:0000785;GO:0005737;GO:0005634;GO:0016604;GO:0003677;GO:0043425;GO:0070888;GO:0043426;GO:1990837;GO:0000981;GO:0042803;GO:0000978;GO:0019904;GO:0001102;GO:0001227;GO:0003700;GO:0046983;GO:004698	BP:circadian regulation of gene expression;BP:regulation of neurogenesis;BP:negative regulation of transcription from RNA polymerase II promoter;BP:circadian rhythm;BP:regulation of circadian rhythm;BP:negative regulation of transcription, DNA-templated;BP:negative regulation of sequence-specific DNA binding transcription factor activity;BP:anterior/posterior pattern specification;BP:regulation o…	K03729	BHLHB2, DEC1	hsa04950;hsa05200;hsa04330;hsa05224;hsa05169;hsa04710;hsa05165;hsa03460	Maturity onset diabetes of the young;Pathways in cancer;Notch signaling pathway;Breast cancer;Epstein-Barr virus infection;Circadian rhythm;Human papillomavirus infection;Fanconi anemia pathway
gene-BIRC3	BIRC3	baculoviral IAP repeat containing 3, transcript variant 1	GO:0038061;GO:0033209;GO:0010803;GO:0007166;GO:0042981;GO:0045088;GO:2000116;GO:0050727;GO:0043066;GO:0031398;GO:0035666;GO:0016579;GO:0043123;GO:0060544;GO:0060546;GO:0034121;GO:0002756;GO:0051726;GO:0070424;GO:0007249;GO:0039535;GO:0005737;GO:0005634;GO:0005654;GO:0005829;GO:0004842;GO:0016740;GO:0046872;GO:0043027;GO:006163	BP:NIK/NF-kappaB signaling;BP:tumor necrosis factor-mediated signaling pathway;BP:regulation of tumor necrosis factor-mediated signaling pathway;BP:cell surface receptor signaling pathway;BP:regulation of apoptotic process;BP:regulation of innate immune response;BP:regulation of cysteine-type endopeptidase activity;BP:regulation of inflammatory response;BP:negative regulation of apoptotic process…	K16060	BIRC2_3	hsa05132;hsa05131;hsa05130;hsa05134;hsa05207;hsa04120;hsa01524;hsa05200;hsa04621;hsa04390;hsa05222;hsa04510;hsa05145;hsa04668;hsa04210;hsa04064;hsa05202;hsa04215;hsa05166;hsa04217;hsa05168	Salmonella infection;Shigellosis;Pathogenic Escherichia coli infection;Legionellosis;Chemical carcinogenesis - receptor activation;Ubiquitin mediated proteolysis;Platinum drug resistance;Pathways in cancer;NOD-like receptor signaling pathway;Hippo signaling pathway;Small cell lung cancer;Focal adhesion;Toxoplasmosis;TNF signaling pathway;Apoptosis;NF-kappa B signaling pathway;Transcriptional misr…
gene-BLOC1S5-TXNDC5	BLOC1S5-TXNDC5	BLOC1S5-TXNDC5 readthrough (NMD candidate)	GO:0006892;GO:0043312;GO:0043066;GO:0043277;GO:0043202;GO:0005783;GO:0005788;GO:0035578;GO:0005576;GO:0070062;GO:000375	BP:post-Golgi vesicle-mediated transport;BP:neutrophil degranulation;BP:negative regulation of apoptotic process;BP:apoptotic cell clearance;CC:lysosomal lumen;CC:endoplasmic reticulum;CC:endoplasmic reticulum lumen;CC:azurophil granule lumen;CC:extracellular region;CC:extracellular exosome;MF:protein disulfide isomerase activity;	K09584;K13984;K20187;K09583;K09582	PDIA6, TXNDC7;TXNDC5, ERP46;BLOC1S5;PDIA5;PDIA4, ERP72	hsa04141;hsa05110;hsa04918	Protein processing in endoplasmic reticulum;Vibrio cholerae infection;Thyroid hormone synthesis
gene-BMI1	BMI1	BMI1 proto-oncogene, polycomb ring finger	GO:0005634;GO:004687	CC:nucleus;MF:metal ion binding;	K11459	PCGF4, BMI1	hsa04550;hsa05206;hsa05202	Signaling pathways regulating pluripotency of stem cells;MicroRNAs in cancer;Transcriptional misregulation in cancer
gene-BMP2	BMP2	bone morphogenetic protein 2	GO:0051042;GO:0030509;GO:1902895;GO:0030501;GO:0007219;GO:0009617;GO:0045666;GO:0002062;GO:0045669;GO:0048762;GO:2000726;GO:0060317;GO:0003210;GO:0060395;GO:0021537;GO:0048711;GO:0010629;GO:0072138;GO:0010862;GO:0030282;GO:0032092;GO:0060389;GO:0061312;GO:0009887;GO:0006954;GO:0045786;GO:0045165;GO:0031648;GO:0010718;GO:0003331;GO:2000065;GO:0060804;GO:0006029;GO:1900745;GO:0003181;GO:0035630;GO:…	BP:negative regulation of calcium-independent cell-cell adhesion;BP:BMP signaling pathway;BP:positive regulation of pri-miRNA transcription from RNA polymerase II promoter;BP:positive regulation of bone mineralization;BP:Notch signaling pathway;BP:response to bacterium;BP:positive regulation of neuron differentiation;BP:chondrocyte differentiation;BP:positive regulation of osteoblast differentiat…	K21283	BMP2	hsa04350;hsa04550;hsa05200;hsa05217;hsa05418;hsa04913;hsa04390;hsa04360;hsa04919;hsa04060	TGF-beta signaling pathway;Signaling pathways regulating pluripotency of stem cells;Pathways in cancer;Basal cell carcinoma;Fluid shear stress and atherosclerosis;Ovarian steroidogenesis;Hippo signaling pathway;Axon guidance;Thyroid hormone signaling pathway;Cytokine-cytokine receptor interaction
gene-BMP6	BMP6	bone morphogenetic protein 6	GO:0032026;GO:2000860;GO:0045666;GO:0031666;GO:0071260;GO:0001501;GO:1903392;GO:0030501;GO:0010862;GO:0001649;GO:0050714;GO:0000122;GO:0003323;GO:0001822;GO:0045603;GO:2000048;GO:0032332;GO:0045669;GO:0008284;GO:0032526;GO:0006879;GO:0014823;GO:0060586;GO:0001654;GO:0006954;GO:0006955;GO:0071281;GO:0051216;GO:0050679;GO:0030509;GO:0050731;GO:0032349;GO:0001958;GO:0030539;GO:0060391;GO:0001938;GO:…	BP:response to magnesium ion;BP:positive regulation of aldosterone secretion;BP:positive regulation of neuron differentiation;BP:positive regulation of lipopolysaccharide-mediated signaling pathway;BP:cellular response to mechanical stimulus;BP:skeletal system development;BP:negative regulation of adherens junction organization;BP:positive regulation of bone mineralization;BP:positive regulation …	K16620	BMP6	hsa04350;hsa04913;hsa04390;hsa04360;hsa04714;hsa04060	TGF-beta signaling pathway;Ovarian steroidogenesis;Hippo signaling pathway;Axon guidance;Thermogenesis;Cytokine-cytokine receptor interaction
gene-BMPER	BMPER	BMP binding endothelial regulator, transcript variant 1	GO:0048839;GO:0030514;GO:0010594;GO:0042118;GO:0001568;GO:0045765;GO:0060393;GO:1903672;GO:0001657;GO:0070374;GO:0002043;GO:0031012;GO:000561	BP:inner ear development;BP:negative regulation of BMP signaling pathway;BP:regulation of endothelial cell migration;BP:endothelial cell activation;BP:blood vessel development;BP:regulation of angiogenesis;BP:regulation of pathway-restricted SMAD protein phosphorylation;BP:positive regulation of sprouting angiogenesis;BP:ureteric bud development;BP:positive regulation of ERK1 and ERK2 cascade;BP:…	K24517;K24831;K18273;K03900	BMPER;ZAN;TECTA;VWF	hsa04970;hsa04611;hsa04610;hsa04613;hsa04657;hsa04512;hsa04510;hsa05165;hsa05171;hsa04151	Salivary secretion;Platelet activation;Complement and coagulation cascades;Neutrophil extracellular trap formation;IL-17 signaling pathway;ECM-receptor interaction;Focal adhesion;Human papillomavirus infection;Coronavirus disease - COVID-19;PI3K-Akt signaling pathway
gene-BNC1	BNC1	basonuclin 1, transcript variant 1	GO:0008284;GO:0008544;GO:1900195;GO:0030154;GO:0007283;GO:0006355;GO:0006356;GO:0045943;GO:0005737;GO:0005634;GO:0005654;GO:0005730;GO:0043231;GO:0000182;GO:0000976;GO:0046872;GO:000121	BP:positive regulation of cell proliferation;BP:epidermis development;BP:positive regulation of oocyte maturation;BP:cell differentiation;BP:spermatogenesis;BP:regulation of transcription, DNA-templated;BP:regulation of transcription from RNA polymerase I promoter;BP:positive regulation of transcription from RNA polymerase I promoter;CC:cytoplasm;CC:nucleus;CC:nucleoplasm;CC:nucleolus;CC:intracel…	K24146	BNC	------	------
gene-BNC2	BNC2	basonuclin 2, transcript variant X1	GO:0060021;GO:0043586;GO:0060485;GO:0003416;GO:0005654;GO:000367	BP:palate development;BP:tongue development;BP:mesenchyme development;BP:endochondral bone growth;CC:nucleoplasm;MF:DNA binding;	K24146	BNC	hsa04140;hsa04137;hsa05168;hsa05022;hsa05014;hsa05016;hsa05017;hsa05010	Autophagy - animal;Mitophagy - animal;Herpes simplex virus 1 infection;Pathways of neurodegeneration - multiple diseases;Amyotrophic lateral sclerosis;Huntington disease;Spinocerebellar ataxia;Alzheimer disease
gene-BRD2-5	BRD2	bromodomain containing 2, transcript variant 3	GO:0006468;GO:0006325;GO:0006334;GO:0007283;GO:0006357;GO:0016032;GO:0001843;GO:0005737;GO:0016607;GO:0005654;GO:0005634;GO:0004674;GO:0070577;GO:000368	BP:protein phosphorylation;BP:chromatin organization;BP:nucleosome assembly;BP:spermatogenesis;BP:regulation of transcription from RNA polymerase II promoter;BP:viral process;BP:neural tube closure;CC:cytoplasm;CC:nuclear speck;CC:nucleoplasm;CC:nucleus;MF:protein serine/threonine kinase activity;MF:lysine-acetylated histone binding;MF:chromatin binding;	K08871	BRD2	hsa04330;hsa04919;hsa05166;hsa05203	Notch signaling pathway;Thyroid hormone signaling pathway;Human T-cell leukemia virus 1 infection;Viral carcinogenesis
gene-BRINP2	BRINP2	BMP/retinoic acid inducible neural specific 2	GO:0045930;GO:0007050;GO:0071300;GO:0045666;GO:0005783;GO:0030425;GO:0043025;GO:000557	BP:negative regulation of mitotic cell cycle;BP:cell cycle arrest;BP:cellular response to retinoic acid;BP:positive regulation of neuron differentiation;CC:endoplasmic reticulum;CC:dendrite;CC:neuronal cell body;CC:extracellular region;	------	------	------	------
gene-BRSK1	BRSK1	BR serine/threonine kinase 1	GO:0018105;GO:0007269;GO:0000086;GO:0010975;GO:0048167;GO:0009411;GO:0030010;GO:0035556;GO:0106311;GO:0106310;GO:0099504;GO:0006468;GO:0051298;GO:0030182;GO:0006974;GO:0008306;GO:0007409;GO:0042149;GO:2000807;GO:0050770;GO:0090176;GO:0007095;GO:0008021;GO:0150034;GO:0005737;GO:0005813;GO:0005634;GO:0005654;GO:0030054;GO:0048786;GO:0000287;GO:0004674;GO:0004672;GO:0005524;GO:0048156;GO:0043015;GO:…	BP:peptidyl-serine phosphorylation;BP:neurotransmitter secretion;BP:G2/M transition of mitotic cell cycle;BP:regulation of neuron projection development;BP:regulation of synaptic plasticity;BP:response to UV;BP:establishment of cell polarity;BP:intracellular signal transduction;BP:old GO;BP:old GO;BP:synaptic vesicle cycle;BP:protein phosphorylation;BP:centrosome duplication;BP:neuron differentia…	K08796	BRSK	hsa04922	Glucagon signaling pathway
gene-BST2	BST2	bone marrow stromal cell antigen 2	GO:0030308;GO:0030336;GO:0032956;GO:0042113;GO:0002737;GO:0035455;GO:0009615;GO:0045071;GO:0070665;GO:0035456;GO:0043123;GO:0045087;GO:0034341;GO:0060337;GO:1901253;GO:0051607;GO:0043312;GO:0035577;GO:0031225;GO:0070062;GO:0016021;GO:0016020;GO:0009986;GO:0005794;GO:0016324;GO:0005886;GO:0005829;GO:0045121;GO:0005771;GO:0042802;GO:0008191;GO:0003723;GO:004280	BP:negative regulation of cell growth;BP:negative regulation of cell migration;BP:regulation of actin cytoskeleton organization;BP:B cell activation;BP:negative regulation of plasmacytoid dendritic cell cytokine production;BP:response to interferon-alpha;BP:response to virus;BP:negative regulation of viral genome replication;BP:positive regulation of leukocyte proliferation;BP:response to interfe…	K06731	BST2, CD317	hsa05168;hsa05170	Herpes simplex virus 1 infection;Human immunodeficiency virus 1 infection
gene-BTBD16	BTBD16	BTB domain containing 16, transcript variant 1	------	------	K10487	BTBD16	------	------
gene-BTBD9	BTBD9	BTB domain containing 9, transcript variant X1	GO:0007616;GO:0050951;GO:1900242;GO:0050804;GO:0048512;GO:0060586;GO:0042428;GO:0008344;GO:004274	BP:long-term memory;BP:sensory perception of temperature stimulus;BP:regulation of synaptic vesicle endocytosis;BP:modulation of synaptic transmission;BP:circadian behavior;BP:multicellular organismal iron ion homeostasis;BP:serotonin metabolic process;BP:adult locomotory behavior;BP:circadian sleep/wake cycle, non-REM sleep;	K10481	BTBD9	------	------
gene-BTC	BTC	betacellulin, transcript variant X1	GO:0045840;GO:0048146;GO:0042059;GO:0061024;GO:0007165;GO:0038128;GO:0051897;GO:0043066;GO:0045741;GO:0035810;GO:0008284;GO:0045597;GO:0007173;GO:0000165;GO:0051781;GO:2000145;GO:0016021;GO:0030669;GO:0005886;GO:0005615;GO:0005576;GO:0008083;GO:000515	BP:positive regulation of mitotic nuclear division;BP:positive regulation of fibroblast proliferation;BP:negative regulation of epidermal growth factor receptor signaling pathway;BP:membrane organization;BP:signal transduction;BP:ERBB2 signaling pathway;BP:positive regulation of protein kinase B signaling;BP:negative regulation of apoptotic process;BP:positive regulation of epidermal growth facto…	K09783	BTC	hsa04915;hsa05212;hsa01521;hsa05210;hsa05211;hsa05200;hsa05214;hsa05215;hsa05225;hsa04014;hsa05223;hsa04012;hsa04010;hsa04151	Estrogen signaling pathway;Pancreatic cancer;EGFR tyrosine kinase inhibitor resistance;Colorectal cancer;Renal cell carcinoma;Pathways in cancer;Glioma;Prostate cancer;Hepatocellular carcinoma;Ras signaling pathway;Non-small cell lung cancer;ErbB signaling pathway;MAPK signaling pathway;PI3K-Akt signaling pathway
gene-BTG1	BTG1	BTG anti-proliferation factor 1	GO:0008285;GO:2000271;GO:0006479;GO:0045930;GO:0045766;GO:0045603;GO:0007283;GO:0045663;GO:0007286;GO:0043434;GO:0006979;GO:0005737;GO:0005634;GO:001989	BP:negative regulation of cell proliferation;BP:positive regulation of fibroblast apoptotic process;BP:protein methylation;BP:negative regulation of mitotic cell cycle;BP:positive regulation of angiogenesis;BP:positive regulation of endothelial cell differentiation;BP:spermatogenesis;BP:positive regulation of myoblast differentiation;BP:spermatid development;BP:response to peptide hormone;BP:resp…	K14443	TOB	hsa03018	RNA degradation
gene-BTG2	BTG2	BTG anti-proliferation factor 2	GO:0006479;GO:0008285;GO:0043524;GO:0031175;GO:0014070;GO:0000122;GO:0009612;GO:0035914;GO:0021954;GO:2000178;GO:0045930;GO:0006281;GO:0021542;GO:0060213;GO:0006977;GO:0043434;GO:0051602;GO:0006974;GO:0009952;GO:0008306;GO:0017148;GO:0005737;GO:0070062;GO:0005634;GO:0005829;GO:000371	BP:protein methylation;BP:negative regulation of cell proliferation;BP:negative regulation of neuron apoptotic process;BP:neuron projection development;BP:response to organic cyclic compound;BP:negative regulation of transcription from RNA polymerase II promoter;BP:response to mechanical stimulus;BP:skeletal muscle cell differentiation;BP:central nervous system neuron development;BP:negative regu…	K14443	TOB	hsa03018	RNA degradation
gene-BTG3	BTG3	BTG anti-proliferation factor 3, transcript variant X1	GO:0008285;GO:0045930;GO:0005737;GO:000563	BP:negative regulation of cell proliferation;BP:negative regulation of mitotic cell cycle;CC:cytoplasm;CC:nucleus;	K14443	TOB	hsa03018	RNA degradation
gene-C10orf67	C10orf67	chromosome 10 open reading frame 67, transcript variant 3	------	------	------	------	------	------
gene-C10orf90	C10orf90	chromosome 10 open reading frame 90, transcript variant 1	GO:0005737;GO:000581	CC:cytoplasm;CC:microtubule organizing center;	K16773	FATS	------	------
gene-C11orf86	C11orf86	chromosome 11 open reading frame 86, transcript variant 1	------	------	------	------	------	------
gene-C11orf96	C11orf96	chromosome 11 open reading frame 96	GO:001602	CC:integral component of membrane;	------	------	------	------
gene-C12orf54	C12orf54	chromosome 12 open reading frame 54, transcript variant X1	------	------	------	------	------	------
gene-C15orf48	C15orf48	chromosome 15 open reading frame 48, transcript variant 1	GO:0009617;GO:001602	BP:response to bacterium;CC:integral component of membrane;	------	------	------	------
gene-C1QTNF1	C1QTNF1	C1q and TNF related 1, transcript variant X1	GO:0043410;GO:0010906;GO:0007204;GO:0090331;GO:0010544;GO:0010628;GO:2000860;GO:0051897;GO:0005581;GO:0005576;GO:0005887;GO:0005615;GO:0005518;GO:004280	BP:positive regulation of MAPK cascade;BP:regulation of glucose metabolic process;BP:positive regulation of cytosolic calcium ion concentration;BP:negative regulation of platelet aggregation;BP:negative regulation of platelet activation;BP:positive regulation of gene expression;BP:positive regulation of aldosterone secretion;BP:positive regulation of protein kinase B signaling;CC:collagen trimer;…	K19470;K07296;K24237	C1QTNF1_6_8;ADIPOQ, ACDC;C1QTNF4	hsa04152;hsa03320;hsa04211;hsa04930;hsa04932;hsa04920	AMPK signaling pathway;PPAR signaling pathway;Longevity regulating pathway;Type II diabetes mellitus;Non-alcoholic fatty liver disease;Adipocytokine signaling pathway
gene-C1R	C1R	complement C1r, transcript variant 2	GO:0030449;GO:0045087;GO:0031638;GO:0006956;GO:0006955;GO:0006958;GO:0005615;GO:0070062;GO:0072562;GO:0005576;GO:0004252;GO:0005509;GO:0042802;GO:000823	BP:regulation of complement activation;BP:innate immune response;BP:zymogen activation;BP:complement activation;BP:immune response;BP:complement activation, classical pathway;CC:extracellular space;CC:extracellular exosome;CC:blood microparticle;CC:extracellular region;MF:serine-type endopeptidase activity;MF:calcium ion binding;MF:identical protein binding;MF:serine-type peptidase activity;	K01330	C1R	hsa05133;hsa04610;hsa05322;hsa04145;hsa05150;hsa05171	Pertussis;Complement and coagulation cascades;Systemic lupus erythematosus;Phagosome;Staphylococcus aureus infection;Coronavirus disease - COVID-19
gene-C1S	C1S	complement C1s, transcript variant 1	GO:0030449;GO:0045087;GO:0006956;GO:0006958;GO:0005615;GO:0072562;GO:0005576;GO:0004252;GO:0005509;GO:004280	BP:regulation of complement activation;BP:innate immune response;BP:complement activation;BP:complement activation, classical pathway;CC:extracellular space;CC:blood microparticle;CC:extracellular region;MF:serine-type endopeptidase activity;MF:calcium ion binding;MF:identical protein binding;	K01331	C1S	hsa05133;hsa04610;hsa05322;hsa04145;hsa05150;hsa05171	Pertussis;Complement and coagulation cascades;Systemic lupus erythematosus;Phagosome;Staphylococcus aureus infection;Coronavirus disease - COVID-19
gene-C1orf116	C1orf116	chromosome 1 open reading frame 116, transcript variant 1	GO:0005737;GO:0005829;GO:0070062;GO:000588	CC:cytoplasm;CC:cytosol;CC:extracellular exosome;CC:plasma membrane;	------	------	------	------
gene-C1orf54	C1orf54	chromosome 1 open reading frame 54, transcript variant X1	GO:000557	CC:extracellular region;	------	------	------	------
gene-C2-3	C2	complement C2, transcript variant 1	GO:0030449;GO:0045087;GO:0006956;GO:2000427;GO:0006958;GO:0007584;GO:0070062;GO:0005576;GO:0005615;GO:0004252;GO:004687	BP:regulation of complement activation;BP:innate immune response;BP:complement activation;BP:positive regulation of apoptotic cell clearance;BP:complement activation, classical pathway;BP:response to nutrient;CC:extracellular exosome;CC:extracellular region;CC:extracellular space;MF:serine-type endopeptidase activity;MF:metal ion binding;	K01332	C2	hsa05133;hsa05322;hsa04610;hsa05171;hsa05150	Pertussis;Systemic lupus erythematosus;Complement and coagulation cascades;Coronavirus disease - COVID-19;Staphylococcus aureus infection
gene-C3	C3	complement C3	GO:0006631;GO:0030449;GO:0150064;GO:0006955;GO:0007165;GO:0048260;GO:1905114;GO:0010866;GO:0044267;GO:0009617;GO:0045766;GO:0010828;GO:0045745;GO:0097242;GO:2000427;GO:0007186;GO:0043687;GO:0016322;GO:0150062;GO:0006956;GO:0006957;GO:0006954;GO:0035590;GO:0060100;GO:0006958;GO:0050776;GO:0010575;GO:0043312;GO:0035846;GO:0001798;GO:0010884;GO:0001970;GO:0097278;GO:0001934;GO:0005788;GO:0035578;GO:…	BP:fatty acid metabolic process;BP:regulation of complement activation;BP:vertebrate eye-specific patterning;BP:immune response;BP:signal transduction;BP:positive regulation of receptor-mediated endocytosis;BP:cell surface receptor signaling pathway involved in cell-cell signaling;BP:regulation of triglyceride biosynthetic process;BP:cellular protein metabolic process;BP:response to bacterium;BP:…	K03990	C3	hsa05133;hsa05131;hsa04610;hsa04613;hsa05134;hsa05322;hsa05203;hsa05142;hsa05140;hsa04145;hsa05150;hsa05152;hsa05168;hsa05167;hsa04080;hsa05171;hsa05020	Pertussis;Shigellosis;Complement and coagulation cascades;Neutrophil extracellular trap formation;Legionellosis;Systemic lupus erythematosus;Viral carcinogenesis;Chagas disease;Leishmaniasis;Phagosome;Staphylococcus aureus infection;Tuberculosis;Herpes simplex virus 1 infection;Kaposi sarcoma-associated herpesvirus infection;Neuroactive ligand-receptor interaction;Coronavirus disease - COVID-19;P…
gene-C3orf52	C3orf52	chromosome 3 open reading frame 52, transcript variant 1	GO:0016021;GO:000578	CC:integral component of membrane;CC:endoplasmic reticulum membrane;	------	------	------	------
gene-C3orf52-2	C3orf52	chromosome 3 open reading frame 52, transcript variant 1	GO:0016021;GO:000578	CC:integral component of membrane;CC:endoplasmic reticulum membrane;	------	------	------	------
gene-C4orf19	C4orf19	chromosome 4 open reading frame 19, transcript variant X2	GO:0005654;GO:003005	CC:nucleoplasm;CC:cell junction;	K12642;K04257;K09228	PKP2;OLFR;KRAB	hsa05412;hsa05168;hsa04740	Arrhythmogenic right ventricular cardiomyopathy;Herpes simplex virus 1 infection;Olfactory transduction
gene-C5AR1	C5AR1	complement C5a receptor 1, transcript variant X1	GO:0000187;GO:0021534;GO:0030449;GO:0048143;GO:0007204;GO:0006968;GO:0043524;GO:0007165;GO:0032494;GO:0032496;GO:0038178;GO:0090023;GO:0002430;GO:0045766;GO:0099172;GO:0097242;GO:0042789;GO:0007186;GO:0007606;GO:0030593;GO:0006935;GO:0031100;GO:0006915;GO:0050830;GO:0001774;GO:0006954;GO:0006955;GO:0050679;GO:0007200;GO:0010575;GO:0007202;GO:0050890;GO:0043312;GO:1902947;GO:0010759;GO:0070374;GO:…	BP:activation of MAPK activity;BP:cell proliferation in hindbrain;BP:regulation of complement activation;BP:astrocyte activation;BP:positive regulation of cytosolic calcium ion concentration;BP:cellular defense response;BP:negative regulation of neuron apoptotic process;BP:signal transduction;BP:response to peptidoglycan;BP:response to lipopolysaccharide;BP:complement component C5a signaling path…	K04010	C5AR1, CD88	hsa04613;hsa04080;hsa04610;hsa05171;hsa05150	Neutrophil extracellular trap formation;Neuroactive ligand-receptor interaction;Complement and coagulation cascades;Coronavirus disease - COVID-19;Staphylococcus aureus infection
gene-C9orf72	C9orf72	C9orf72-SMCR8 complex subunit, transcript variant 2	GO:0048675;GO:0016239;GO:1903432;GO:0034063;GO:1902774;GO:1904425;GO:0010506;GO:0006914;GO:2000785;GO:0006897;GO:0110053;GO:0001933;GO:0030425;GO:0005737;GO:0044304;GO:0005615;GO:0005634;GO:0005776;GO:0032045;GO:0043005;GO:0031965;GO:0044295;GO:0090543;GO:0043204;GO:0010494;GO:0043231;GO:0005829;GO:0000932;GO:0005764;GO:0005768;GO:0031267;GO:000508	BP:axon extension;BP:positive regulation of macroautophagy;BP:regulation of TORC1 signaling;BP:stress granule assembly;BP:late endosome to lysosome transport;BP:negative regulation of GTP binding;BP:regulation of autophagy;BP:autophagy;BP:regulation of autophagosome assembly;BP:endocytosis;BP:regulation of actin filament organization;BP:negative regulation of protein phosphorylation;CC:dendrite;C…	K23609	C9ORF72	hsa05014;hsa04140;hsa05022	Amyotrophic lateral sclerosis;Autophagy - animal;Pathways of neurodegeneration - multiple diseases
gene-CA11	CA11	carbonic anhydrase 11, transcript variant 1	GO:0006730;GO:0016323;GO:0005576;GO:0016836;GO:0008270;GO:000408	BP:one-carbon metabolic process;CC:basolateral plasma membrane;CC:extracellular region;MF:hydro-lyase activity;MF:zinc ion binding;MF:carbonate dehydratase activity;	K01672;K18245	CA;CA2	hsa04971;hsa04972;hsa04966;hsa04976;hsa04964;hsa00910	Gastric acid secretion;Pancreatic secretion;Collecting duct acid secretion;Bile secretion;Proximal tubule bicarbonate reclamation;Nitrogen metabolism
gene-CA5BP1	CA5BP1	carbonic anhydrase 5B pseudogene 1, transcript variant 4	GO:0009617;GO:0006730;GO:0005737;GO:0005739;GO:0016836;GO:0008270;GO:000408	BP:response to bacterium;BP:one-carbon metabolic process;CC:cytoplasm;CC:mitochondrion;MF:hydro-lyase activity;MF:zinc ion binding;MF:carbonate dehydratase activity;	K01672;K18245	CA;CA2	hsa04971;hsa04972;hsa04966;hsa04976;hsa04964;hsa00910	Gastric acid secretion;Pancreatic secretion;Collecting duct acid secretion;Bile secretion;Proximal tubule bicarbonate reclamation;Nitrogen metabolism
gene-CACNA2D1	CACNA2D1	calcium voltage-gated channel auxiliary subunit alpha2delta 1, transcript variant X1	GO:0086002;GO:0060307;GO:1904646;GO:0086091;GO:1902514;GO:0034765;GO:1990454;GO:0016021;GO:0016529;GO:0005891;GO:0005262;GO:0086057;GO:0005245;GO:000524	BP:cardiac muscle cell action potential involved in contraction;BP:regulation of ventricular cardiac muscle cell membrane repolarization;BP:cellular response to beta-amyloid;BP:regulation of heart rate by cardiac conduction;BP:regulation of calcium ion transmembrane transport via high voltage-gated calcium channel;BP:regulation of ion transmembrane transport;CC:L-type voltage-gated calcium channe…	K04858	CACNA2D1	hsa05414;hsa04010;hsa05410;hsa05412;hsa04260;hsa04261;hsa04921	Dilated cardiomyopathy;MAPK signaling pathway;Hypertrophic cardiomyopathy;Arrhythmogenic right ventricular cardiomyopathy;Cardiac muscle contraction;Adrenergic signaling in cardiomyocytes;Oxytocin signaling pathway
gene-CACNB4	CACNB4	calcium voltage-gated channel auxiliary subunit beta 4, transcript variant 2	GO:0019227;GO:0007268;GO:0014051;GO:0051899;GO:0050908;GO:0035249;GO:1990830;GO:0007214;GO:0048538;GO:0048536;GO:1901385;GO:0050852;GO:0046058;GO:0048747;GO:0007628;GO:0007528;GO:0048541;GO:0009898;GO:0005891;GO:0045202;GO:0005886;GO:0005829;GO:0098793;GO:0098978;GO:0099635;GO:000524	BP:neuronal action potential propagation;BP:chemical synaptic transmission;BP:gamma-aminobutyric acid secretion;BP:membrane depolarization;BP:detection of light stimulus involved in visual perception;BP:synaptic transmission, glutamatergic;BP:cellular response to leukemia inhibitory factor;BP:gamma-aminobutyric acid signaling pathway;BP:thymus development;BP:spleen development;BP:regulation of vo…	K04865	CACNB4	hsa05414;hsa04010;hsa05410;hsa05412;hsa04260;hsa04261;hsa04921	Dilated cardiomyopathy;MAPK signaling pathway;Hypertrophic cardiomyopathy;Arrhythmogenic right ventricular cardiomyopathy;Cardiac muscle contraction;Adrenergic signaling in cardiomyocytes;Oxytocin signaling pathway
gene-CADM2-2	CADM2	cell adhesion molecule 2, transcript variant 1	GO:001602	CC:integral component of membrane;	K06782	CADM2, IGSF4D, NECL3	------	------
gene-CALCRL-AS1	CALCRL-AS1	CALCRL and TFPI antisense RNA 1, transcript variant X5	------	------	------	------	------	------
gene-CALML3-AS1	CALML3-AS1	CALML3 antisense RNA 1, transcript variant 1	GO:001602	CC:integral component of membrane;	K08857;K17985	NEK1_4_5;AMBRA1	hsa05132;hsa05131;hsa04670;hsa04140;hsa04137;hsa04510;hsa05022;hsa05014;hsa05016;hsa05017;hsa05010;hsa04810	Salmonella infection;Shigellosis;Leukocyte transendothelial migration;Autophagy - animal;Mitophagy - animal;Focal adhesion;Pathways of neurodegeneration - multiple diseases;Amyotrophic lateral sclerosis;Huntington disease;Spinocerebellar ataxia;Alzheimer disease;Regulation of actin cytoskeleton
gene-CALU	CALU	calumenin, transcript variant 3	GO:0044267;GO:0043687;GO:0042470;GO:0005783;GO:0005794;GO:0016020;GO:0005788;GO:0005789;GO:0005576;GO:0033018;GO:000550	BP:cellular protein metabolic process;BP:post-translational protein modification;CC:melanosome;CC:endoplasmic reticulum;CC:Golgi apparatus;CC:membrane;CC:endoplasmic reticulum lumen;CC:endoplasmic reticulum membrane;CC:extracellular region;CC:sarcoplasmic reticulum lumen;MF:calcium ion binding;	K23901;K23900;K19934;K23899;K23898	CALU;RCN3;SDF4;RCN2;RCN1	------	------
gene-CAMSAP2	CAMSAP2	calmodulin regulated spectrin associated protein family member 2, transcript variant 1	GO:0031113;GO:0061564;GO:0050773;GO:0007026;GO:1903358;GO:0033043;GO:0031122;GO:0000226;GO:0031175;GO:0005737;GO:0036064;GO:0036449;GO:0005829;GO:0005813;GO:0005794;GO:1990752;GO:0005874;GO:0008017;GO:0005516;GO:0051011;GO:003050	BP:regulation of microtubule polymerization;BP:axon development;BP:regulation of dendrite development;BP:negative regulation of microtubule depolymerization;BP:regulation of Golgi organization;BP:regulation of organelle organization;BP:cytoplasmic microtubule organization;BP:microtubule cytoskeleton organization;BP:neuron projection development;CC:cytoplasm;CC:ciliary basal body;CC:microtubule mi…	K17493	CAMSAP	------	------
gene-CARD16	CARD16	caspase recruitment domain family member 16, transcript variant 2	GO:0071494;GO:0043154;GO:0032091;GO:0071222;GO:0010804;GO:0031665;GO:0032691;GO:0097340;GO:0071456;GO:0051092;GO:0042981;GO:0043123;GO:0097179;GO:0032991;GO:0089720;GO:0050700;GO:0019900;GO:0004869;GO:004280	BP:cellular response to UV-C;BP:negative regulation of cysteine-type endopeptidase activity involved in apoptotic process;BP:negative regulation of protein binding;BP:cellular response to lipopolysaccharide;BP:negative regulation of tumor necrosis factor-mediated signaling pathway;BP:negative regulation of lipopolysaccharide-mediated signaling pathway;BP:negative regulation of interleukin-1 beta …	K12806	CARD16_17_18	hsa05133;hsa05132;hsa05131;hsa05130;hsa05135;hsa04613;hsa05134;hsa04625;hsa04621;hsa04623;hsa05014;hsa04217;hsa05164;hsa05171;hsa05417	Pertussis;Salmonella infection;Shigellosis;Pathogenic Escherichia coli infection;Yersinia infection;Neutrophil extracellular trap formation;Legionellosis;C-type lectin receptor signaling pathway;NOD-like receptor signaling pathway;Cytosolic DNA-sensing pathway;Amyotrophic lateral sclerosis;Necroptosis;Influenza A;Coronavirus disease - COVID-19;Lipid and atherosclerosis
gene-CARD8-AS1	CARD8-AS1	CARD8 antisense RNA 1	GO:0000398;GO:0089701;GO:0016021;GO:0003723;GO:0046872;GO:0016874;GO:000552	BP:mRNA splicing, via spliceosome;CC:U2AF;CC:integral component of membrane;MF:RNA binding;MF:metal ion binding;MF:ligase activity;MF:ATP binding;	K08857	NEK1_4_5	hsa04140;hsa04137;hsa05022;hsa05014;hsa05016;hsa05017;hsa05010	Autophagy - animal;Mitophagy - animal;Pathways of neurodegeneration - multiple diseases;Amyotrophic lateral sclerosis;Huntington disease;Spinocerebellar ataxia;Alzheimer disease
gene-CASC15	CASC15	cancer susceptibility 15	GO:001602	CC:integral component of membrane;	K24892	ARGFX	------	------
gene-CASC19	CASC19	cancer susceptibility 19	------	------	------	------	------	------
gene-CASC8	CASC8	cancer susceptibility 8, transcript variant 1	------	------	------	------	------	------
gene-CASP1	CASP1	caspase 1, transcript variant X2	GO:0071222;GO:0019221;GO:0097194;GO:0071260;GO:0007165;GO:0060081;GO:0001666;GO:0042981;GO:1901998;GO:0050727;GO:0140448;GO:0071310;GO:0043280;GO:0010506;GO:0140447;GO:0043123;GO:1903265;GO:0006915;GO:0070269;GO:0006508;GO:0051882;GO:0071345;GO:0071346;GO:0035590;GO:0016540;GO:0097300;GO:0033198;GO:0032731;GO:0032730;GO:0005737;GO:0097169;GO:0005739;GO:0005886;GO:0072559;GO:0072558;GO:0032991;GO:…	BP:cellular response to lipopolysaccharide;BP:cytokine-mediated signaling pathway;BP:execution phase of apoptosis;BP:cellular response to mechanical stimulus;BP:signal transduction;BP:membrane hyperpolarization;BP:response to hypoxia;BP:regulation of apoptotic process;BP:toxin transport;BP:regulation of inflammatory response;BP:signaling receptor ligand precursor processing;BP:cellular response t…	K01370	CASP1	hsa05133;hsa05132;hsa05131;hsa05130;hsa05135;hsa04613;hsa05134;hsa04625;hsa05020;hsa04621;hsa04623;hsa04141;hsa05014;hsa04217;hsa05022;hsa05164;hsa04210;hsa05010;hsa05161;hsa05171;hsa05417	Pertussis;Salmonella infection;Shigellosis;Pathogenic Escherichia coli infection;Yersinia infection;Neutrophil extracellular trap formation;Legionellosis;C-type lectin receptor signaling pathway;Prion disease;NOD-like receptor signaling pathway;Cytosolic DNA-sensing pathway;Protein processing in endoplasmic reticulum;Amyotrophic lateral sclerosis;Necroptosis;Pathways of neurodegeneration - multip…
gene-CASP9	CASP9	caspase 9, transcript variant X3	GO:0032025;GO:0097192;GO:0009411;GO:0046677;GO:0043525;GO:0034644;GO:0032496;GO:0042981;GO:0032355;GO:0006919;GO:0001822;GO:0043065;GO:0071887;GO:0034349;GO:0006915;GO:0030220;GO:0006974;GO:2001020;GO:0002931;GO:0042770;GO:0008635;GO:0071549;GO:0007568;GO:0008630;GO:0032991;GO:0005634;GO:0005739;GO:0005737;GO:0005829;GO:0043293;GO:0097199;GO:0017124;GO:0008233;GO:0097200;GO:0042802;GO:0019901;GO:…	BP:response to cobalt ion;BP:extrinsic apoptotic signaling pathway in absence of ligand;BP:response to UV;BP:response to antibiotic;BP:positive regulation of neuron apoptotic process;BP:cellular response to UV;BP:response to lipopolysaccharide;BP:regulation of apoptotic process;BP:response to estradiol;BP:activation of cysteine-type endopeptidase activity involved in apoptotic process;BP:kidney d…	K04399	CASP9	hsa05133;hsa05132;hsa05130;hsa05134;hsa05212;hsa05213;hsa05210;hsa04657;hsa05215;hsa04622;hsa04217;hsa04933;hsa04726;hsa05416;hsa05417;hsa01524;hsa05142;hsa05168;hsa05020;hsa05022;hsa05164;hsa04210;hsa05167;hsa05160;hsa05161;hsa05162;hsa05163;hsa05120;hsa05206;hsa04370;hsa05205;hsa04625;hsa05145;hsa04620;hsa05200;hsa05203;hsa04115;hsa05223;hsa05222;hsa04010;hsa04668;hsa04919;hsa04932;hsa04151;hsa…	Pertussis;Salmonella infection;Pathogenic Escherichia coli infection;Legionellosis;Pancreatic cancer;Endometrial cancer;Colorectal cancer;IL-17 signaling pathway;Prostate cancer;RIG-I-like receptor signaling pathway;Necroptosis;AGE-RAGE signaling pathway in diabetic complications;Serotonergic synapse;Viral myocarditis;Lipid and atherosclerosis;Platinum drug resistance;Chagas disease;Herpes simple…
gene-CATSPER1	CATSPER1	cation channel sperm associated 1	GO:0035036;GO:0030317;GO:0030154;GO:0006816;GO:0060296;GO:0007283;GO:0032570;GO:0034765;GO:0007275;GO:0036128;GO:0031514;GO:0005886;GO:0005227;GO:000524	BP:sperm-egg recognition;BP:flagellated sperm motility;BP:cell differentiation;BP:calcium ion transport;BP:regulation of cilium beat frequency involved in ciliary motility;BP:spermatogenesis;BP:response to progesterone;BP:regulation of ion transmembrane transport;BP:multicellular organism development;CC:CatSper complex;CC:motile cilium;CC:plasma membrane;MF:calcium activated cation channel activi…	K16889	CATSPER1	hsa04727;hsa04022;hsa04020;hsa04024;hsa04530;hsa05410;hsa04723;hsa04725;hsa04724;hsa04929;hsa04726;hsa04927;hsa04728;hsa04925;hsa04924;hsa05414;hsa05412;hsa04921;hsa04218;hsa05020;hsa05022;hsa04270;hsa05207;hsa04912;hsa04911;hsa04010;hsa04934;hsa04935;hsa04713;hsa04930;hsa04973;hsa05010;hsa05031;hsa04260;hsa04261	GABAergic synapse;cGMP-PKG signaling pathway;Calcium signaling pathway;cAMP signaling pathway;Tight junction;Hypertrophic cardiomyopathy;Retrograde endocannabinoid signaling;Cholinergic synapse;Glutamatergic synapse;GnRH secretion;Serotonergic synapse;Cortisol synthesis and secretion;Dopaminergic synapse;Aldosterone synthesis and secretion;Renin secretion;Dilated cardiomyopathy;Arrhythmogenic rig…
gene-CCAT1	CCAT1	colon cancer associated transcript 1	GO:0000398;GO:0089701;GO:0046872;GO:000372	BP:mRNA splicing, via spliceosome;CC:U2AF;MF:metal ion binding;MF:RNA binding;	------	------	------	------
gene-CCDC120	CCDC120	coiled-coil domain containing 120, transcript variant 1	GO:0008104;GO:0034454;GO:0007275;GO:0005737;GO:0030426;GO:0005814;GO:0120103;GO:000576	BP:protein localization;BP:microtubule anchoring at centrosome;BP:multicellular organism development;CC:cytoplasm;CC:growth cone;CC:centriole;CC:centriolar subdistal appendage;CC:endosome;	K23970;K17985	FRMD4;AMBRA1	hsa04140;hsa04137;hsa05168;hsa05022;hsa05014;hsa05016;hsa05017;hsa05010	Autophagy - animal;Mitophagy - animal;Herpes simplex virus 1 infection;Pathways of neurodegeneration - multiple diseases;Amyotrophic lateral sclerosis;Huntington disease;Spinocerebellar ataxia;Alzheimer disease
gene-CCDC126	CCDC126	coiled-coil domain containing 126	GO:0016021;GO:0016020;GO:000557	CC:integral component of membrane;CC:membrane;CC:extracellular region;	K00744	MGAT5	hsa00510	N-Glycan biosynthesis
gene-CCDC190	CCDC190	coiled-coil domain containing 190, transcript variant 2	------	------	------	------	------	------
gene-CCDC33	CCDC33	coiled-coil domain containing 33, transcript variant X1	GO:000577	CC:peroxisome;	------	------	------	------
gene-CCDC68	CCDC68	coiled-coil domain containing 68, transcript variant X2	GO:0008104;GO:0034454;GO:0035556;GO:0005737;GO:0005814;GO:012010	BP:protein localization;BP:microtubule anchoring at centrosome;BP:intracellular signal transduction;CC:cytoplasm;CC:centriole;CC:centriolar subdistal appendage;	------	------	------	------
gene-CCDC71L	CCDC71L	coiled-coil domain containing 71 like	GO:0044255;GO:004560	BP:cellular lipid metabolic process;BP:positive regulation of fat cell differentiation;	------	------	------	------
gene-CCL20	CCL20	C-C motif chemokine ligand 20, transcript variant 1	GO:0070098;GO:0019221;GO:0007165;GO:0042742;GO:0060326;GO:0048247;GO:0061844;GO:0043547;GO:0071356;GO:0035584;GO:2000406;GO:0007186;GO:0030593;GO:0006935;GO:0006954;GO:0006955;GO:0007267;GO:0072678;GO:0072679;GO:0002548;GO:0071347;GO:0071346;GO:0031640;GO:0070374;GO:0005615;GO:0005576;GO:0008009;GO:0048020;GO:003173	BP:chemokine-mediated signaling pathway;BP:cytokine-mediated signaling pathway;BP:signal transduction;BP:defense response to bacterium;BP:cell chemotaxis;BP:lymphocyte chemotaxis;BP:antimicrobial humoral immune response mediated by antimicrobial peptide;BP:positive regulation of GTPase activity;BP:cellular response to tumor necrosis factor;BP:calcium-mediated signaling using intracellular calcium…	K14625	CCL20	hsa05163;hsa05323;hsa04620;hsa04657;hsa04623;hsa05142;hsa04668;hsa04064;hsa05417;hsa04062;hsa04060;hsa04061	Human cytomegalovirus infection;Rheumatoid arthritis;Toll-like receptor signaling pathway;IL-17 signaling pathway;Cytosolic DNA-sensing pathway;Chagas disease;TNF signaling pathway;NF-kappa B signaling pathway;Lipid and atherosclerosis;Chemokine signaling pathway;Cytokine-cytokine receptor interaction;Viral protein interaction with cytokine and cytokine receptor
gene-CCL26	CCL26	C-C motif chemokine ligand 26, transcript variant 1	GO:0070098;GO:0050921;GO:0048245;GO:0048247;GO:0043547;GO:0001938;GO:0030838;GO:0007186;GO:0010818;GO:0030335;GO:0030593;GO:0006954;GO:0006955;GO:0002548;GO:0071347;GO:0071346;GO:0071356;GO:0070374;GO:0005615;GO:0008009;GO:0048020;GO:003172	BP:chemokine-mediated signaling pathway;BP:positive regulation of chemotaxis;BP:eosinophil chemotaxis;BP:lymphocyte chemotaxis;BP:positive regulation of GTPase activity;BP:positive regulation of endothelial cell proliferation;BP:positive regulation of actin filament polymerization;BP:G-protein coupled receptor signaling pathway;BP:T cell chemotaxis;BP:positive regulation of cell migration;BP:neut…	K21096	CCL26	hsa05323;hsa05417;hsa04620;hsa04623;hsa05142;hsa04064;hsa05163;hsa04062;hsa04060;hsa04061	Rheumatoid arthritis;Lipid and atherosclerosis;Toll-like receptor signaling pathway;Cytosolic DNA-sensing pathway;Chagas disease;NF-kappa B signaling pathway;Human cytomegalovirus infection;Chemokine signaling pathway;Cytokine-cytokine receptor interaction;Viral protein interaction with cytokine and cytokine receptor
gene-CCL28	CCL28	C-C motif chemokine ligand 28, transcript variant 3	GO:0051715;GO:0006935;GO:0007584;GO:0001954;GO:0031640;GO:0007204;GO:0006954;GO:0006955;GO:0060326;GO:1903237;GO:0061844;GO:0007186;GO:0005615;GO:0005576;GO:0070062;GO:000800	BP:cytolysis in other organism;BP:chemotaxis;BP:response to nutrient;BP:positive regulation of cell-matrix adhesion;BP:killing of cells of other organism;BP:positive regulation of cytosolic calcium ion concentration;BP:inflammatory response;BP:immune response;BP:cell chemotaxis;BP:negative regulation of leukocyte tethering or rolling;BP:antimicrobial humoral immune response mediated by antimicrob…	K05513	CCL28	hsa04672;hsa04062;hsa04060;hsa04061	Intestinal immune network for IgA production;Chemokine signaling pathway;Cytokine-cytokine receptor interaction;Viral protein interaction with cytokine and cytokine receptor
gene-CCL3L1	CCL3L1	C-C motif chemokine ligand 3 like 1, transcript variant 1	GO:0002548;GO:0070098;GO:0070374;GO:0030593;GO:0019221;GO:0071356;GO:0007186;GO:0071347;GO:0071346;GO:0008285;GO:0006954;GO:0006955;GO:0048247;GO:0043547;GO:0005576;GO:0005615;GO:0008009;GO:004802	BP:monocyte chemotaxis;BP:chemokine-mediated signaling pathway;BP:positive regulation of ERK1 and ERK2 cascade;BP:neutrophil chemotaxis;BP:cytokine-mediated signaling pathway;BP:cellular response to tumor necrosis factor;BP:G-protein coupled receptor signaling pathway;BP:cellular response to interleukin-1;BP:cellular response to interferon-gamma;BP:negative regulation of cell proliferation;BP:inf…	K05408	CCL3	hsa05163;hsa05323;hsa04620;hsa04623;hsa05142;hsa04064;hsa05417;hsa04062;hsa04060;hsa04061	Human cytomegalovirus infection;Rheumatoid arthritis;Toll-like receptor signaling pathway;Cytosolic DNA-sensing pathway;Chagas disease;NF-kappa B signaling pathway;Lipid and atherosclerosis;Chemokine signaling pathway;Cytokine-cytokine receptor interaction;Viral protein interaction with cytokine and cytokine receptor
gene-CCN1	CCN1	cellular communication network factor 1	GO:0060710;GO:0003281;GO:0060716;GO:0007165;GO:0060591;GO:0030501;GO:0001649;GO:0044267;GO:0001934;GO:0043065;GO:0043066;GO:0060548;GO:0043280;GO:0045669;GO:0002041;GO:0030335;GO:0006935;GO:0010811;GO:0043687;GO:0072593;GO:0061036;GO:0007155;GO:0030513;GO:0030198;GO:0045597;GO:2000304;GO:0003278;GO:0033690;GO:0044319;GO:0010518;GO:0045944;GO:0003181;GO:0060413;GO:0045860;GO:0070372;GO:0031012;GO:…	BP:chorio-allantoic fusion;BP:ventricular septum development;BP:labyrinthine layer blood vessel development;BP:signal transduction;BP:chondroblast differentiation;BP:positive regulation of bone mineralization;BP:osteoblast differentiation;BP:cellular protein metabolic process;BP:positive regulation of protein phosphorylation;BP:positive regulation of apoptotic process;BP:negative regulation of ap…	K06829	CYR61, CCN1, IGFBP10	hsa04310;hsa04390;hsa04371	Wnt signaling pathway;Hippo signaling pathway;Apelin signaling pathway
gene-CCN2	CCN2	cellular communication network factor 2	GO:0070318;GO:0030324;GO:0050867;GO:0030154;GO:0051385;GO:0070278;GO:0007160;GO:0001502;GO:0001503;GO:0010628;GO:0007165;GO:0010942;GO:0035556;GO:0001525;GO:0008543;GO:0001894;GO:0043200;GO:0032355;GO:0008544;GO:0051496;GO:0009611;GO:0032330;GO:0070542;GO:0006367;GO:0043280;GO:0016477;GO:0008284;GO:0060401;GO:0060548;GO:0072593;GO:0045597;GO:0046330;GO:0035988;GO:0007155;GO:0043434;GO:0034059;GO:…	BP:positive regulation of G0 to G1 transition;BP:lung development;BP:positive regulation of cell activation;BP:cell differentiation;BP:response to mineralocorticoid;BP:extracellular matrix constituent secretion;BP:cell-matrix adhesion;BP:cartilage condensation;BP:ossification;BP:positive regulation of gene expression;BP:signal transduction;BP:positive regulation of cell death;BP:intracellular sig…	K06827	CTGF, CCN2, IGFBP8	hsa04310;hsa04390;hsa04371	Wnt signaling pathway;Hippo signaling pathway;Apelin signaling pathway
gene-CCN3	CCN3	cellular communication network factor 3	GO:0030308;GO:1901223;GO:0046676;GO:0060326;GO:0001525;GO:1904057;GO:0090027;GO:0010468;GO:0044342;GO:0045747;GO:0002062;GO:0010761;GO:0035767;GO:0071603;GO:1990523;GO:0014909;GO:1902731;GO:0060548;GO:0050728;GO:0010832;GO:0007155;GO:0061484;GO:0060392;GO:0048659;GO:0033627;GO:0007165;GO:0030425;GO:0030424;GO:0005921;GO:0062023;GO:0031012;GO:0043231;GO:0043025;GO:0005737;GO:0005576;GO:0005178;GO:…	BP:negative regulation of cell growth;BP:negative regulation of NIK/NF-kappaB signaling;BP:negative regulation of insulin secretion;BP:cell chemotaxis;BP:angiogenesis;BP:negative regulation of sensory perception of pain;BP:negative regulation of monocyte chemotaxis;BP:regulation of gene expression;BP:type B pancreatic cell proliferation;BP:positive regulation of Notch signaling pathway;BP:chondro…	K06829;K23090;K06827;K23571;K22471	CYR61, CCN1, IGFBP10;CCN6, WISP3;CTGF, CCN2, IGFBP8;NOV, CCN3, IGFBP9;CCN4, WISP1	hsa04310;hsa04390;hsa04371	Wnt signaling pathway;Hippo signaling pathway;Apelin signaling pathway
gene-CCND2	CCND2	cyclin D2	GO:0071481;GO:0007616;GO:0044772;GO:0051301;GO:0043066;GO:1900087;GO:0008284;GO:0008344;GO:0051726;GO:0001934;GO:0045737;GO:0000079;GO:0000307;GO:0000785;GO:0005737;GO:0005730;GO:0005634;GO:0016020;GO:0005654;GO:0097129;GO:0031965;GO:0005829;GO:0016538;GO:001990	BP:cellular response to X-ray;BP:long-term memory;BP:mitotic cell cycle phase transition;BP:cell division;BP:negative regulation of apoptotic process;BP:positive regulation of G1/S transition of mitotic cell cycle;BP:positive regulation of cell proliferation;BP:adult locomotory behavior;BP:regulation of cell cycle;BP:positive regulation of protein phosphorylation;BP:positive regulation of cyclin-…	K10151	CCND2	hsa05218;hsa04340;hsa04510;hsa05212;hsa05213;hsa05210;hsa05216;hsa05214;hsa04630;hsa04530;hsa05219;hsa04068;hsa04921;hsa04919;hsa04114;hsa01522;hsa04914;hsa04218;hsa05169;hsa05416;hsa05165;hsa05166;hsa04933;hsa04310;hsa05207;hsa05162;hsa05163;hsa04371;hsa05205;hsa04110;hsa05206;hsa05200;hsa05203;hsa04115;hsa05226;hsa05225;hsa05224;hsa04390;hsa04917;hsa05221;hsa05220;hsa04934;hsa05202;hsa04152;hsa…	Melanoma;Hedgehog signaling pathway;Focal adhesion;Pancreatic cancer;Endometrial cancer;Colorectal cancer;Thyroid cancer;Glioma;JAK-STAT signaling pathway;Tight junction;Bladder cancer;FoxO signaling pathway;Oxytocin signaling pathway;Thyroid hormone signaling pathway;Oocyte meiosis;Endocrine resistance;Progesterone-mediated oocyte maturation;Cellular senescence;Epstein-Barr virus infection;Viral…
gene-CCNG2	CCNG2	cyclin G2, transcript variant X2	GO:0000079;GO:0051726;GO:0044772;GO:0051301;GO:0005737;GO:0000307;GO:0005634;GO:001653	BP:regulation of cyclin-dependent protein serine/threonine kinase activity;BP:regulation of cell cycle;BP:mitotic cell cycle phase transition;BP:cell division;CC:cytoplasm;CC:cyclin-dependent protein kinase holoenzyme complex;CC:nucleus;MF:cyclin-dependent protein serine/threonine kinase regulator activity;	K10146	CCNG2	hsa05206;hsa04068;hsa04115	MicroRNAs in cancer;FoxO signaling pathway;p53 signaling pathway
gene-CCR3	CCR3	C-C motif chemokine receptor 3, transcript variant X1	GO:0006968;GO:0006935;GO:0019722;GO:0006955;GO:0007204;GO:0045766;GO:0001938;GO:0007188;GO:0006954;GO:0060326;GO:0007155;GO:0016032;GO:0007186;GO:0005737;GO:0009897;GO:0005887;GO:0016021;GO:0005886;GO:0019957;GO:0004950;GO:001649	BP:cellular defense response;BP:chemotaxis;BP:calcium-mediated signaling;BP:immune response;BP:positive regulation of cytosolic calcium ion concentration;BP:positive regulation of angiogenesis;BP:positive regulation of endothelial cell proliferation;BP:adenylate cyclase-modulating G-protein coupled receptor signaling pathway;BP:inflammatory response;BP:cell chemotaxis;BP:cell adhesion;BP:viral pr…	K04178	CCR3, CD193	hsa04061;hsa05203;hsa05170;hsa04144;hsa05145;hsa05167;hsa04062;hsa04060;hsa05163	Viral protein interaction with cytokine and cytokine receptor;Viral carcinogenesis;Human immunodeficiency virus 1 infection;Endocytosis;Toxoplasmosis;Kaposi sarcoma-associated herpesvirus infection;Chemokine signaling pathway;Cytokine-cytokine receptor interaction;Human cytomegalovirus infection
gene-CCR5AS	CCR5AS	CCR5 antisense RNA	GO:0005634;GO:000367	CC:nucleus;MF:DNA binding;	------	------	------	------
gene-CD163L1	CD163L1	CD163 molecule like 1, transcript variant 1	GO:0016021;GO:0005576;GO:0009897;GO:000504	CC:integral component of membrane;CC:extracellular region;CC:external side of plasma membrane;MF:scavenger receptor activity;	K06545	CD163	hsa04970	Salivary secretion
gene-CD22	CD22	CD22 molecule, transcript variant 1	GO:0050849;GO:0050859;GO:0042113;GO:0030888;GO:0007155;GO:0030100;GO:0002638;GO:0050776;GO:0009897;GO:0016020;GO:0055037;GO:0005737;GO:0070062;GO:0016021;GO:0009986;GO:0032809;GO:0005887;GO:0005886;GO:0005769;GO:0030246;GO:0042609;GO:0019903;GO:0033691;GO:0001791;GO:000510	BP:negative regulation of calcium-mediated signaling;BP:negative regulation of B cell receptor signaling pathway;BP:B cell activation;BP:regulation of B cell proliferation;BP:cell adhesion;BP:regulation of endocytosis;BP:negative regulation of immunoglobulin production;BP:regulation of immune response;CC:external side of plasma membrane;CC:membrane;CC:recycling endosome;CC:cytoplasm;CC:extracellu…	K06467	CD22, SIGLEC2	hsa05410;hsa04514;hsa05414;hsa04662;hsa04640	Hypertrophic cardiomyopathy;Cell adhesion molecules;Dilated cardiomyopathy;B cell receptor signaling pathway;Hematopoietic cell lineage
gene-CD24	CD24	CD24 molecule, transcript variant 4	GO:0032600;GO:0097193;GO:0043406;GO:0072139;GO:0001666;GO:0032597;GO:0043408;GO:0072112;GO:0002768;GO:0030856;GO:2000768;GO:0016477;GO:0031295;GO:0098609;GO:0042104;GO:0032913;GO:0001775;GO:0007155;GO:0043627;GO:0042632;GO:0042325;GO:0001959;GO:0016055;GO:0007204;GO:0045730;GO:0002237;GO:0045121;GO:0016020;GO:0009986;GO:0031362;GO:0019901;GO:003029	BP:chemokine receptor transport out of membrane raft;BP:intrinsic apoptotic signaling pathway;BP:positive regulation of MAP kinase activity;BP:glomerular parietal epithelial cell differentiation;BP:response to hypoxia;BP:B cell receptor transport into membrane raft;BP:regulation of MAPK cascade;BP:glomerular visceral epithelial cell differentiation;BP:immune response-regulating cell surface recep…	K06469	CD24	hsa04140;hsa04137;hsa05168;hsa04640;hsa05022;hsa05014;hsa05016;hsa05017;hsa05010	Autophagy - animal;Mitophagy - animal;Herpes simplex virus 1 infection;Hematopoietic cell lineage;Pathways of neurodegeneration - multiple diseases;Amyotrophic lateral sclerosis;Huntington disease;Spinocerebellar ataxia;Alzheimer disease
gene-CD274	CD274	CD274 molecule, transcript variant 1	GO:0042130;GO:0071222;GO:0046007;GO:0007165;GO:0007166;GO:0031295;GO:1901998;GO:0032693;GO:1905404;GO:0030335;GO:2001186;GO:0034097;GO:0042102;GO:0002845;GO:0006955;GO:0002250;GO:0032689;GO:2000562;GO:0032733;GO:1903556;GO:0009897;GO:0015629;GO:0005886;GO:0055038;GO:0070062;GO:0016021;GO:0005654;GO:003190	BP:negative regulation of T cell proliferation;BP:cellular response to lipopolysaccharide;BP:negative regulation of activated T cell proliferation;BP:signal transduction;BP:cell surface receptor signaling pathway;BP:T cell costimulation;BP:toxin transport;BP:negative regulation of interleukin-10 production;BP:positive regulation of activated CD8-positive, alpha-beta T cell apoptotic process;BP:po…	K06745	PDL1, CD274	hsa05235;hsa04514	PD-L1 expression and PD-1 checkpoint pathway in cancer;Cell adhesion molecules
gene-CD44	CD44	CD44 molecule (Indian blood group), transcript variant X1	GO:0034116;GO:0033138;GO:1902166;GO:0042110;GO:1900625;GO:0007160;GO:0050900;GO:2000392;GO:0044344;GO:0043066;GO:0016477;GO:0022617;GO:0030214;GO:0098609;GO:0060333;GO:0043518;GO:0006954;GO:0007155;GO:0070487;GO:0051216;GO:0050731;GO:0043312;GO:0044319;GO:0043154;GO:0030198;GO:0070374;GO:0005887;GO:0035692;GO:0005925;GO:0070062;GO:0016021;GO:0005902;GO:0016324;GO:0005794;GO:0031258;GO:0009986;GO:…	BP:positive regulation of heterotypic cell-cell adhesion;BP:positive regulation of peptidyl-serine phosphorylation;BP:negative regulation of intrinsic apoptotic signaling pathway in response to DNA damage by p53 class mediator;BP:T cell activation;BP:positive regulation of monocyte aggregation;BP:cell-matrix adhesion;BP:leukocyte migration;BP:regulation of lamellipodium morphogenesis;BP:cellular …	K06256	CD44	hsa05131;hsa05205;hsa05206;hsa04512;hsa05169;hsa04640	Shigellosis;Proteoglycans in cancer;MicroRNAs in cancer;ECM-receptor interaction;Epstein-Barr virus infection;Hematopoietic cell lineage
gene-CD44-AS1	CD44-AS1	CD44 antisense RNA 1	GO:000396	MF:RNA-directed DNA polymerase activity;	K06256	CD44	hsa05131;hsa05205;hsa05206;hsa04512;hsa05169;hsa04640	Shigellosis;Proteoglycans in cancer;MicroRNAs in cancer;ECM-receptor interaction;Epstein-Barr virus infection;Hematopoietic cell lineage
gene-CD55	CD55	CD55 molecule (Cromer blood group), transcript variant 5	GO:1903659;GO:0030449;GO:0007204;GO:0002726;GO:0006888;GO:0045916;GO:0045730;GO:0045087;GO:2000516;GO:0006958;GO:0043312;GO:0031664;GO:2000563;GO:0033116;GO:0101003;GO:0030133;GO:0031225;GO:0030667;GO:0070062;GO:0009986;GO:0005886;GO:0045121;GO:0000139;GO:0005576;GO:0008289;GO:000161	BP:regulation of complement-dependent cytotoxicity;BP:regulation of complement activation;BP:positive regulation of cytosolic calcium ion concentration;BP:positive regulation of T cell cytokine production;BP:ER to Golgi vesicle-mediated transport;BP:negative regulation of complement activation;BP:respiratory burst;BP:innate immune response;BP:positive regulation of CD4-positive, alpha-beta T cell…	K04006	DAF, CD55	hsa05133;hsa04610;hsa04613;hsa05134;hsa04662;hsa05140;hsa05169;hsa04640;hsa05152;hsa05416;hsa05144	Pertussis;Complement and coagulation cascades;Neutrophil extracellular trap formation;Legionellosis;B cell receptor signaling pathway;Leishmaniasis;Epstein-Barr virus infection;Hematopoietic cell lineage;Tuberculosis;Viral myocarditis;Malaria
gene-CD68	CD68	CD68 molecule, transcript variant 1	GO:0031669;GO:0071222;GO:0072594;GO:0140052;GO:0035425;GO:0002437;GO:0043312;GO:0007568;GO:0002605;GO:0016021;GO:0016020;GO:0005764;GO:0005765;GO:0005886;GO:0031902;GO:003557	BP:cellular response to nutrient levels;BP:cellular response to lipopolysaccharide;BP:establishment of protein localization to organelle;BP:cellular response to oxidised low-density lipoprotein particle stimulus;BP:autocrine signaling;BP:inflammatory response to antigenic stimulus;BP:neutrophil degranulation;BP:aging;BP:negative regulation of dendritic cell antigen processing and presentation;CC:…	K06501	CD68	hsa05152;hsa04140;hsa04142;hsa04145;hsa04137;hsa05022;hsa05014;hsa05016;hsa05017;hsa05010	Tuberculosis;Autophagy - animal;Lysosome;Phagosome;Mitophagy - animal;Pathways of neurodegeneration - multiple diseases;Amyotrophic lateral sclerosis;Huntington disease;Spinocerebellar ataxia;Alzheimer disease
gene-CD79A	CD79A	CD79a molecule, transcript variant 1	GO:0050853;GO:0030183;GO:0042100;GO:0042113;GO:0002250;GO:0009897;GO:0016021;GO:0045121;GO:0005886;GO:0019815;GO:0005771;GO:0004888;GO:004280	BP:B cell receptor signaling pathway;BP:B cell differentiation;BP:B cell proliferation;BP:B cell activation;BP:adaptive immune response;CC:external side of plasma membrane;CC:integral component of membrane;CC:membrane raft;CC:plasma membrane;CC:B cell receptor complex;CC:multivesicular body;MF:transmembrane signaling receptor activity;MF:identical protein binding;	K06506	CD79A, IGA	hsa05340;hsa04662	Primary immunodeficiency;B cell receptor signaling pathway
gene-CD83	CD83	CD83 molecule, transcript variant 1	GO:0006959;GO:0032743;GO:0006952;GO:0032713;GO:0014070;GO:0043372;GO:0032733;GO:0007165;GO:0009897;GO:0016021;GO:0005887;GO:000588	BP:humoral immune response;BP:positive regulation of interleukin-2 production;BP:defense response;BP:negative regulation of interleukin-4 production;BP:response to organic cyclic compound;BP:positive regulation of CD4-positive, alpha-beta T cell differentiation;BP:positive regulation of interleukin-10 production;BP:signal transduction;CC:external side of plasma membrane;CC:integral component of m…	K06510	CD83	------	------
gene-CDA	CDA	cytidine deaminase	GO:0009972;GO:0008655;GO:0030308;GO:0019858;GO:0043312;GO:0043097;GO:0007166;GO:0045980;GO:0005829;GO:1904813;GO:1904724;GO:0034774;GO:0005576;GO:0004126;GO:0001882;GO:0008270;GO:0047844;GO:0042802;GO:004280	BP:cytidine deamination;BP:pyrimidine-containing compound salvage;BP:negative regulation of cell growth;BP:cytosine metabolic process;BP:neutrophil degranulation;BP:pyrimidine nucleoside salvage;BP:cell surface receptor signaling pathway;BP:negative regulation of nucleotide metabolic process;CC:cytosol;CC:ficolin-1-rich granule lumen;CC:tertiary granule lumen;CC:secretory granule lumen;CC:extrace…	K01489	cdd, CDA	hsa00983;hsa00240	Drug metabolism - other enzymes;Pyrimidine metabolism
gene-CDCP1	CDCP1	CUB domain containing protein 1, transcript variant 1	GO:0016021;GO:0005576;GO:000588	CC:integral component of membrane;CC:extracellular region;CC:plasma membrane;	K06732	CDCP1, CD318	hsa04140;hsa04137;hsa05022;hsa05014;hsa05016;hsa05017;hsa05010	Autophagy - animal;Mitophagy - animal;Pathways of neurodegeneration - multiple diseases;Amyotrophic lateral sclerosis;Huntington disease;Spinocerebellar ataxia;Alzheimer disease
gene-CDH2	CDH2	cadherin 2, transcript variant 1	GO:0097118;GO:0034332;GO:0016339;GO:0007043;GO:0010001;GO:0051146;GO:0051149;GO:1902897;GO:0007416;GO:0014032;GO:0044267;GO:0007157;GO:0009966;GO:0003323;GO:0007156;GO:0021987;GO:0048514;GO:0060563;GO:0090497;GO:0043687;GO:0051966;GO:0090090;GO:0007420;GO:0035995;GO:0060019;GO:0007155;GO:0044331;GO:0072659;GO:0098742;GO:0048872;GO:0097150;GO:0043410;GO:0050770;GO:0048854;GO:0098609;GO:0070445;GO:…	BP:neuroligin clustering involved in postsynaptic membrane assembly;BP:adherens junction organization;BP:calcium-dependent cell-cell adhesion via plasma membrane cell adhesion molecules;BP:cell-cell junction assembly;BP:glial cell differentiation;BP:striated muscle cell differentiation;BP:positive regulation of muscle cell differentiation;BP:regulation of postsynaptic density protein 95 clusterin…	K06736	CDH2, CDHN, CD325	hsa05218;hsa05219;hsa05100;hsa04371;hsa05213;hsa05216;hsa05200;hsa05226;hsa04514;hsa04520;hsa04015;hsa04390;hsa05412	Melanoma;Bladder cancer;Bacterial invasion of epithelial cells;Apelin signaling pathway;Endometrial cancer;Thyroid cancer;Pathways in cancer;Gastric cancer;Cell adhesion molecules;Adherens junction;Rap1 signaling pathway;Hippo signaling pathway;Arrhythmogenic right ventricular cardiomyopathy
gene-CDH3	CDH3	cadherin 3, transcript variant 1	GO:0032773;GO:0090263;GO:0034332;GO:0022405;GO:0048023;GO:0007156;GO:1902910;GO:0043568;GO:0051796;GO:0007601;GO:0042060;GO:0032912;GO:0007155;GO:0001895;GO:0098742;GO:0010838;GO:0060901;GO:0031424;GO:0042493;GO:0010628;GO:0030054;GO:0005737;GO:0016021;GO:0016342;GO:0005912;GO:0005886;GO:0005509;GO:004529	BP:positive regulation of monophenol monooxygenase activity;BP:positive regulation of canonical Wnt signaling pathway;BP:adherens junction organization;BP:hair cycle process;BP:positive regulation of melanin biosynthetic process;BP:homophilic cell adhesion via plasma membrane adhesion molecules;BP:positive regulation of melanosome transport;BP:positive regulation of insulin-like growth factor rec…	K06796	CDH3	hsa05218;hsa05219;hsa05100;hsa04371;hsa05213;hsa05216;hsa05200;hsa05226;hsa04514;hsa04520;hsa04015;hsa04390;hsa05412	Melanoma;Bladder cancer;Bacterial invasion of epithelial cells;Apelin signaling pathway;Endometrial cancer;Thyroid cancer;Pathways in cancer;Gastric cancer;Cell adhesion molecules;Adherens junction;Rap1 signaling pathway;Hippo signaling pathway;Arrhythmogenic right ventricular cardiomyopathy
gene-CDK17	CDK17	cyclin dependent kinase 17, transcript variant X1	GO:0016021;GO:0016301;GO:0005524;GO:000467	CC:integral component of membrane;MF:kinase activity;MF:ATP binding;MF:protein kinase activity;	K15595	CDK17, PCTK2	hsa04360;hsa05030;hsa05022;hsa05010;hsa05202	Axon guidance;Cocaine addiction;Pathways of neurodegeneration - multiple diseases;Alzheimer disease;Transcriptional misregulation in cancer
gene-CDK6	CDK6	cyclin dependent kinase 6, transcript variant 1	GO:0043697;GO:0000082;GO:0050680;GO:0010628;GO:0051301;GO:0106310;GO:0000122;GO:0007219;GO:0045786;GO:0003323;GO:0045646;GO:0048146;GO:0010468;GO:0045668;GO:0042127;GO:0008285;GO:0006468;GO:0033077;GO:0060218;GO:0042063;GO:0021542;GO:0045596;GO:0014002;GO:0021670;GO:1902036;GO:0007050;GO:0048699;GO:0051726;GO:0001954;GO:0045656;GO:2000134;GO:0045638;GO:2000145;GO:0009615;GO:2000773;GO:0016592;GO:…	BP:cell dedifferentiation;BP:G1/S transition of mitotic cell cycle;BP:negative regulation of epithelial cell proliferation;BP:positive regulation of gene expression;BP:cell division;BP:old GO;BP:negative regulation of transcription from RNA polymerase II promoter;BP:Notch signaling pathway;BP:negative regulation of cell cycle;BP:type B pancreatic cell development;BP:regulation of erythrocyte diff…	K02091	CDK6	hsa05218;hsa05219;hsa04068;hsa05212;hsa05214;hsa05215;hsa04530;hsa04933;hsa04114;hsa01522;hsa04218;hsa05169;hsa05164;hsa05165;hsa05166;hsa05167;hsa05160;hsa05161;hsa05162;hsa05163;hsa04540;hsa04110;hsa05206;hsa05200;hsa05203;hsa04115;hsa04660;hsa05226;hsa05225;hsa05224;hsa05223;hsa05222;hsa04914;hsa05220;hsa04934;hsa04151;hsa05170	Melanoma;Bladder cancer;FoxO signaling pathway;Pancreatic cancer;Glioma;Prostate cancer;Tight junction;AGE-RAGE signaling pathway in diabetic complications;Oocyte meiosis;Endocrine resistance;Cellular senescence;Epstein-Barr virus infection;Influenza A;Human papillomavirus infection;Human T-cell leukemia virus 1 infection;Kaposi sarcoma-associated herpesvirus infection;Hepatitis C;Hepatitis B;Mea…
gene-CDKL5	CDKL5	cyclin dependent kinase like 5, transcript variant I	GO:0001764;GO:0046777;GO:0106311;GO:0106310;GO:0043547;GO:0060999;GO:0099175;GO:1902017;GO:0006468;GO:0050775;GO:0050773;GO:0045773;GO:0036064;GO:0005813;GO:0005634;GO:0032587;GO:0005654;GO:0099092;GO:0032839;GO:0044294;GO:0048471;GO:0097542;GO:0098978;GO:0031267;GO:0004693;GO:0004674;GO:0004672;GO:0005524;GO:001630	BP:neuron migration;BP:protein autophosphorylation;BP:old GO;BP:old GO;BP:positive regulation of GTPase activity;BP:positive regulation of dendritic spine development;BP:regulation of postsynapse organization;BP:regulation of cilium assembly;BP:protein phosphorylation;BP:positive regulation of dendrite morphogenesis;BP:regulation of dendrite development;BP:positive regulation of axon extension;CC…	K08824	CDKL	------	------
gene-CDKN1A	CDKN1A	cyclin dependent kinase inhibitor 1A, transcript variant 3	GO:0060574;GO:0007507;GO:0071480;GO:0042493;GO:0000082;GO:0010629;GO:2000379;GO:0051412;GO:0034198;GO:0000086;GO:0072331;GO:0010165;GO:0007346;GO:1905179;GO:0055093;GO:0009636;GO:0090399;GO:0043066;GO:0048146;GO:0034605;GO:0008285;GO:2000278;GO:0071493;GO:0031100;GO:2000279;GO:0006606;GO:0030890;GO:0007050;GO:0006977;GO:0042060;GO:1904706;GO:0007265;GO:0006978;GO:0071850;GO:0042771;GO:0046685;GO:…	BP:intestinal epithelial cell maturation;BP:heart development;BP:cellular response to gamma radiation;BP:response to drug;BP:G1/S transition of mitotic cell cycle;BP:negative regulation of gene expression;BP:positive regulation of reactive oxygen species metabolic process;BP:response to corticosterone;BP:cellular response to amino acid starvation;BP:G2/M transition of mitotic cell cycle;BP:signal…	K06625	CDKN1A, P21, CIP1	hsa05218;hsa05219;hsa05212;hsa05213;hsa05210;hsa05211;hsa05216;hsa05217;hsa05214;hsa04630;hsa04068;hsa04928;hsa04066;hsa04921;hsa04933;hsa01522;hsa01524;hsa04218;hsa05169;hsa05165;hsa05166;hsa05167;hsa05160;hsa05161;hsa05162;hsa05163;hsa05205;hsa04110;hsa05206;hsa05200;hsa05203;hsa05202;hsa05226;hsa05225;hsa05224;hsa05223;hsa04012;hsa05220;hsa04934;hsa04115;hsa04151;hsa05215;hsa05222	Melanoma;Bladder cancer;Pancreatic cancer;Endometrial cancer;Colorectal cancer;Renal cell carcinoma;Thyroid cancer;Basal cell carcinoma;Glioma;JAK-STAT signaling pathway;FoxO signaling pathway;Parathyroid hormone synthesis, secretion and action;HIF-1 signaling pathway;Oxytocin signaling pathway;AGE-RAGE signaling pathway in diabetic complications;Endocrine resistance;Platinum drug resistance;Cell…
gene-CDR2	CDR2	cerebellar degeneration related protein 2	GO:000573	CC:cytoplasm;	------	------	------	------
gene-CDSN-6	CDSN	corneodesmosin	GO:0008544;GO:1905716;GO:0030216;GO:0098609;GO:0070268;GO:0003336;GO:0007155;GO:0043589;GO:0005576;GO:0005911;GO:0005886;GO:0030057;GO:0001533;GO:004280	BP:epidermis development;BP:negative regulation of cornification;BP:keratinocyte differentiation;BP:cell-cell adhesion;BP:cornification;BP:corneocyte desquamation;BP:cell adhesion;BP:skin morphogenesis;CC:extracellular region;CC:cell-cell junction;CC:plasma membrane;CC:desmosome;CC:cornified envelope;MF:protein homodimerization activity;	K23457	CDSN	------	------
gene-CDV3	CDV3	CDV3 homolog, transcript variant X1	GO:0005737;GO:0005829;GO:000588	CC:cytoplasm;CC:cytosol;CC:plasma membrane;	------	------	------	------
gene-CEACAM1	CEACAM1	CEA cell adhesion molecule 1, transcript variant 1	GO:0002859;GO:2000346;GO:2001214;GO:0015721;GO:0050860;GO:0042058;GO:0050900;GO:0030334;GO:1903670;GO:0032869;GO:0001525;GO:0032692;GO:0014066;GO:0030853;GO:0035726;GO:0045601;GO:1901143;GO:0016477;GO:0051055;GO:0006469;GO:0038016;GO:0038158;GO:0090331;GO:0001558;GO:0044319;GO:0060312;GO:0007155;GO:0007156;GO:0098742;GO:0010594;GO:0043318;GO:0007229;GO:0043312;GO:0070372;GO:1903385;GO:0001915;GO:…	BP:negative regulation of natural killer cell mediated cytotoxicity directed against tumor cell target;BP:negative regulation of hepatocyte proliferation;BP:positive regulation of vasculogenesis;BP:bile acid and bile salt transport;BP:negative regulation of T cell receptor signaling pathway;BP:regulation of epidermal growth factor receptor signaling pathway;BP:leukocyte migration;BP:regulation of…	K06499	CEACAM, CD66	------	------
gene-CEACAM3	CEACAM3	CEA cell adhesion molecule 3, transcript variant 1	GO:0050900;GO:0043312;GO:0035579;GO:0016021;GO:000588	BP:leukocyte migration;BP:neutrophil degranulation;CC:specific granule membrane;CC:integral component of membrane;CC:plasma membrane;	K06499	CEACAM, CD66	------	------
gene-CEACAM5	CEACAM5	CEA cell adhesion molecule 5, transcript variant 1	GO:0034109;GO:0006915;GO:0050900;GO:2000811;GO:0043066;GO:0010832;GO:0007157;GO:0007156;GO:0016020;GO:0070062;GO:0016324;GO:0009986;GO:0016323;GO:0071575;GO:0005887;GO:0005886;GO:0005576;GO:0031225;GO:0034235;GO:0042803;GO:004280	BP:homotypic cell-cell adhesion;BP:apoptotic process;BP:leukocyte migration;BP:negative regulation of anoikis;BP:negative regulation of apoptotic process;BP:negative regulation of myotube differentiation;BP:heterophilic cell-cell adhesion via plasma membrane cell adhesion molecules;BP:homophilic cell adhesion via plasma membrane adhesion molecules;CC:membrane;CC:extracellular exosome;CC:apical pl…	K06499	CEACAM, CD66	------	------
gene-CEACAM6	CEACAM6	CEA cell adhesion molecule 6	GO:0008284;GO:0034116;GO:0030335;GO:0006915;GO:2000811;GO:0043312;GO:0050900;GO:1904906;GO:0007165;GO:0007157;GO:0007156;GO:0016021;GO:0005615;GO:0016324;GO:0009986;GO:0005886;GO:0035577;GO:0031225;GO:0046982;GO:004280	BP:positive regulation of cell proliferation;BP:positive regulation of heterotypic cell-cell adhesion;BP:positive regulation of cell migration;BP:apoptotic process;BP:negative regulation of anoikis;BP:neutrophil degranulation;BP:leukocyte migration;BP:positive regulation of endothelial cell-matrix adhesion via fibronectin;BP:signal transduction;BP:heterophilic cell-cell adhesion via plasma membra…	K06499	CEACAM, CD66	------	------
gene-CEBPB	CEBPB	CCAAT enhancer binding protein beta, transcript variant 2	GO:0042130;GO:2001198;GO:0033598;GO:0042742;GO:0034198;GO:0032496;GO:0045669;GO:0050729;GO:0001541;GO:0045600;GO:0032675;GO:1990440;GO:0070169;GO:0071230;GO:0030182;GO:0050873;GO:0045595;GO:0045892;GO:2000120;GO:0001892;GO:0060644;GO:0120162;GO:0097421;GO:0006953;GO:0072574;GO:0070059;GO:0006357;GO:0045670;GO:0032753;GO:0043524;GO:0036488;GO:0090575;GO:0000785;GO:0005737;GO:0005634;GO:0005654;GO:…	BP:negative regulation of T cell proliferation;BP:regulation of dendritic cell differentiation;BP:mammary gland epithelial cell proliferation;BP:defense response to bacterium;BP:cellular response to amino acid starvation;BP:response to lipopolysaccharide;BP:positive regulation of osteoblast differentiation;BP:positive regulation of inflammatory response;BP:ovarian follicle development;BP:positive…	K10048	CEBPB	hsa05200;hsa04657;hsa05202;hsa05221;hsa05152;hsa04668;hsa04932	Pathways in cancer;IL-17 signaling pathway;Transcriptional misregulation in cancer;Acute myeloid leukemia;Tuberculosis;TNF signaling pathway;Non-alcoholic fatty liver disease
gene-CEBPD	CEBPD	CCAAT enhancer binding protein delta	GO:0045444;GO:0019058;GO:0048839;GO:0019221;GO:0002244;GO:0045595;GO:0006357;GO:0006366;GO:0045892;GO:0045669;GO:0005634;GO:0005654;GO:0000785;GO:1990837;GO:0001228;GO:0042802;GO:0000978;GO:000098	BP:fat cell differentiation;BP:viral life cycle;BP:inner ear development;BP:cytokine-mediated signaling pathway;BP:hematopoietic progenitor cell differentiation;BP:regulation of cell differentiation;BP:regulation of transcription from RNA polymerase II promoter;BP:transcription from RNA polymerase II promoter;BP:negative regulation of transcription, DNA-templated;BP:positive regulation of osteobl…	K10050	CEBPD	hsa05200;hsa04657;hsa05202;hsa05221;hsa05152;hsa04668;hsa04932	Pathways in cancer;IL-17 signaling pathway;Transcriptional misregulation in cancer;Acute myeloid leukemia;Tuberculosis;TNF signaling pathway;Non-alcoholic fatty liver disease
gene-CEBPG	CEBPG	CCAAT enhancer binding protein gamma, transcript variant 1	GO:0032729;GO:0030183;GO:0006955;GO:0043433;GO:0016071;GO:0006338;GO:0006337;GO:0042267;GO:0043353;GO:0006357;GO:0045944;GO:0001889;GO:0045739;GO:0005634;GO:0005654;GO:0044377;GO:0044877;GO:0003677;GO:0000978;GO:0043565;GO:1990837;GO:0003690;GO:0000981;GO:0008134;GO:0001228;GO:004280	BP:positive regulation of interferon-gamma production;BP:B cell differentiation;BP:immune response;BP:negative regulation of sequence-specific DNA binding transcription factor activity;BP:mRNA metabolic process;BP:chromatin remodeling;BP:nucleosome disassembly;BP:natural killer cell mediated cytotoxicity;BP:enucleate erythrocyte differentiation;BP:regulation of transcription from RNA polymerase I…	K10049	CEBPG	hsa05200;hsa04657;hsa05202;hsa05221;hsa05152;hsa04668;hsa04932	Pathways in cancer;IL-17 signaling pathway;Transcriptional misregulation in cancer;Acute myeloid leukemia;Tuberculosis;TNF signaling pathway;Non-alcoholic fatty liver disease
gene-CEMIP	CEMIP	cell migration inducing hyaluronidase 1, transcript variant X2	GO:0030335;GO:0030213;GO:0030214;GO:1900020;GO:0010800;GO:0007605;GO:0090314;GO:0051281;GO:0030665;GO:0005737;GO:0005783;GO:0005634;GO:0045334;GO:0005905;GO:0005886;GO:0005576;GO:0005540;GO:0032050;GO:0004415;GO:004692	BP:positive regulation of cell migration;BP:hyaluronan biosynthetic process;BP:hyaluronan catabolic process;BP:positive regulation of protein kinase C activity;BP:positive regulation of peptidyl-threonine phosphorylation;BP:sensory perception of sound;BP:positive regulation of protein targeting to membrane;BP:positive regulation of release of sequestered calcium ion into cytosol;CC:clathrin-coate…	K19031	CEMIP, KIAA1199	hsa04140;hsa04137;hsa05022;hsa05014;hsa05016;hsa05017;hsa05010	Autophagy - animal;Mitophagy - animal;Pathways of neurodegeneration - multiple diseases;Amyotrophic lateral sclerosis;Huntington disease;Spinocerebellar ataxia;Alzheimer disease
gene-CEMIP2	CEMIP2	cell migration inducing hyaluronidase 2, transcript variant X1	GO:0030214;GO:1903670;GO:0008152;GO:0001525;GO:0070062;GO:0016021;GO:0005886;GO:0005887;GO:0043231;GO:0004415;GO:0045296;GO:000550	BP:hyaluronan catabolic process;BP:regulation of sprouting angiogenesis;BP:metabolic process;BP:angiogenesis;CC:extracellular exosome;CC:integral component of membrane;CC:plasma membrane;CC:integral component of plasma membrane;CC:intracellular membrane-bounded organelle;MF:hyalurononglucosaminidase activity;MF:cadherin binding;MF:calcium ion binding;	K19031;K19865;K22144	CEMIP, KIAA1199;PKHD1;TEME2	------	------
gene-CEP85L	CEP85L	centrosomal protein 85 like, transcript variant X3	GO:0001764;GO:0005737;GO:0005813;GO:000024	BP:neuron migration;CC:cytoplasm;CC:centrosome;CC:pericentriolar material;	K16766	CEP85	------	------
gene-CES3	CES3	carboxylesterase 3, transcript variant 1	GO:0034383;GO:0016042;GO:0006805;GO:0070062;GO:0005829;GO:0005788;GO:0005615;GO:0016787;GO:0004806;GO:0080030;GO:0052689;GO:000477	BP:low-density lipoprotein particle clearance;BP:lipid catabolic process;BP:xenobiotic metabolic process;CC:extracellular exosome;CC:cytosol;CC:endoplasmic reticulum lumen;CC:extracellular space;MF:hydrolase activity;MF:triglyceride lipase activity;MF:methyl indole-3-acetate esterase activity;MF:carboxylic ester hydrolase activity;MF:sterol esterase activity;	K15743	CES3_5	hsa00983;hsa04514	Drug metabolism - other enzymes;Cell adhesion molecules
gene-CFAP20DC	CFAP20DC	CFAP20 domain containing, transcript variant 9	------	------	------	------	------	------
gene-CFAP58	CFAP58	cilia and flagella associated protein 58, transcript variant 1	GO:0005856;GO:0005615;GO:000592	CC:cytoskeleton;CC:extracellular space;CC:cilium;	------	------	------	------
gene-CFB-2	CFB	complement factor B	GO:0030449;GO:0006956;GO:0006957;GO:0070062;GO:0072562;GO:0005576;GO:0005886;GO:0005615;GO:0004252;GO:000184	BP:regulation of complement activation;BP:complement activation;BP:complement activation, alternative pathway;CC:extracellular exosome;CC:blood microparticle;CC:extracellular region;CC:plasma membrane;CC:extracellular space;MF:serine-type endopeptidase activity;MF:complement binding;	K01335	CFB	hsa05133;hsa05322;hsa04610;hsa05171;hsa05150	Pertussis;Systemic lupus erythematosus;Complement and coagulation cascades;Coronavirus disease - COVID-19;Staphylococcus aureus infection
gene-CFL1P1	CFL1P1	cofilin 1 pseudogene 1	GO:0030042;GO:0015629;GO:0031258;GO:0005634;GO:0032587;GO:000377	BP:actin filament depolymerization;CC:actin cytoskeleton;CC:lamellipodium membrane;CC:nucleus;CC:ruffle membrane;MF:actin binding;	K05765;K10363	CFL;DSTN	hsa05133;hsa04360;hsa04810;hsa04666;hsa05170	Pertussis;Axon guidance;Regulation of actin cytoskeleton;Fc gamma R-mediated phagocytosis;Human immunodeficiency virus 1 infection
gene-CFLAR	CFLAR	CASP8 and FADD like apoptosis regulator, transcript variant 2	GO:1902042;GO:2001237;GO:2000347;GO:0014732;GO:0010803;GO:0010667;GO:0032869;GO:0042981;GO:1903845;GO:0007519;GO:0043066;GO:0071456;GO:1903427;GO:0014842;GO:0043123;GO:0014866;GO:0060544;GO:0006919;GO:0071392;GO:0006915;GO:0071549;GO:0042060;GO:1903055;GO:0010976;GO:1903944;GO:0051092;GO:0072126;GO:0071364;GO:0071732;GO:0033574;GO:1901740;GO:0016032;GO:1902041;GO:0043403;GO:0070374;GO:0031264;GO:…	BP:negative regulation of extrinsic apoptotic signaling pathway via death domain receptors;BP:negative regulation of extrinsic apoptotic signaling pathway;BP:positive regulation of hepatocyte proliferation;BP:skeletal muscle atrophy;BP:regulation of tumor necrosis factor-mediated signaling pathway;BP:negative regulation of cardiac muscle cell apoptotic process;BP:cellular response to insulin stim…	K04724	CFLAR, FLIP	hsa05132;hsa05130;hsa05134;hsa04657;hsa04140;hsa04064;hsa05416;hsa05417;hsa01524;hsa05142;hsa05168;hsa05169;hsa05022;hsa05164;hsa04210;hsa05167;hsa05160;hsa05161;hsa04217;hsa05163;hsa04625;hsa05145;hsa04620;hsa05200;hsa04622;hsa04621;hsa04137;hsa05203;hsa05165;hsa04668;hsa04115;hsa04932;hsa04215;hsa05162;hsa05152;hsa05014;hsa05016;hsa05017;hsa05010;hsa05170	Salmonella infection;Pathogenic Escherichia coli infection;Legionellosis;IL-17 signaling pathway;Autophagy - animal;NF-kappa B signaling pathway;Viral myocarditis;Lipid and atherosclerosis;Platinum drug resistance;Chagas disease;Herpes simplex virus 1 infection;Epstein-Barr virus infection;Pathways of neurodegeneration - multiple diseases;Influenza A;Apoptosis;Kaposi sarcoma-associated herpesviru…
gene-CFLAR-AS1	CFLAR-AS1	CFLAR antisense RNA 1	GO:1902042;GO:2001237;GO:2000347;GO:0014732;GO:0010803;GO:0010667;GO:1902041;GO:0032869;GO:0042981;GO:1903845;GO:0043403;GO:0007519;GO:0043066;GO:0071456;GO:1903427;GO:0014842;GO:0043123;GO:0014866;GO:0060544;GO:0006919;GO:0071392;GO:0006915;GO:0072126;GO:0042060;GO:1903055;GO:0071364;GO:0010976;GO:0051092;GO:0071549;GO:0071732;GO:0033574;GO:1901740;GO:0016032;GO:1903944;GO:0070374;GO:0031264;GO:…	BP:negative regulation of extrinsic apoptotic signaling pathway via death domain receptors;BP:negative regulation of extrinsic apoptotic signaling pathway;BP:positive regulation of hepatocyte proliferation;BP:skeletal muscle atrophy;BP:regulation of tumor necrosis factor-mediated signaling pathway;BP:negative regulation of cardiac muscle cell apoptotic process;BP:regulation of extrinsic apoptotic…	K04724	CFLAR, FLIP	hsa05142;hsa04140;hsa04668;hsa04210;hsa04064;hsa05160;hsa04217	Chagas disease;Autophagy - animal;TNF signaling pathway;Apoptosis;NF-kappa B signaling pathway;Hepatitis C;Necroptosis
gene-CGB1	CGB1	chorionic gonadotropin subunit beta 1, transcript variant 1	GO:0009755;GO:0006915;GO:0007292;GO:0006357;GO:0007165;GO:0007267;GO:0016486;GO:0007186;GO:0005615;GO:0005737;GO:0005576;GO:000517	BP:hormone-mediated signaling pathway;BP:apoptotic process;BP:female gamete generation;BP:regulation of transcription from RNA polymerase II promoter;BP:signal transduction;BP:cell-cell signaling;BP:peptide hormone processing;BP:G-protein coupled receptor signaling pathway;CC:extracellular space;CC:cytoplasm;CC:extracellular region;MF:hormone activity;	K10045	CGB	------	------
gene-CGB3	CGB3	chorionic gonadotropin subunit beta 3	GO:0009755;GO:0006915;GO:0007292;GO:0006357;GO:0007165;GO:0007267;GO:0016486;GO:0007186;GO:0005615;GO:0005737;GO:0005576;GO:000517	BP:hormone-mediated signaling pathway;BP:apoptotic process;BP:female gamete generation;BP:regulation of transcription from RNA polymerase II promoter;BP:signal transduction;BP:cell-cell signaling;BP:peptide hormone processing;BP:G-protein coupled receptor signaling pathway;CC:extracellular space;CC:cytoplasm;CC:extracellular region;MF:hormone activity;	K10045	CGB	------	------
gene-CGB5	CGB5	chorionic gonadotropin subunit beta 5	GO:0009755;GO:0006915;GO:0007292;GO:0006357;GO:0007165;GO:0007267;GO:0016486;GO:0007186;GO:0005615;GO:0005737;GO:0005576;GO:000517	BP:hormone-mediated signaling pathway;BP:apoptotic process;BP:female gamete generation;BP:regulation of transcription from RNA polymerase II promoter;BP:signal transduction;BP:cell-cell signaling;BP:peptide hormone processing;BP:G-protein coupled receptor signaling pathway;CC:extracellular space;CC:cytoplasm;CC:extracellular region;MF:hormone activity;	K10045	CGB	------	------
gene-CGB7	CGB7	chorionic gonadotropin subunit beta 7, transcript variant 2	GO:0009755;GO:0006915;GO:0007292;GO:0006357;GO:0007165;GO:0007267;GO:0016486;GO:0007186;GO:0005615;GO:0005737;GO:0005576;GO:000517	BP:hormone-mediated signaling pathway;BP:apoptotic process;BP:female gamete generation;BP:regulation of transcription from RNA polymerase II promoter;BP:signal transduction;BP:cell-cell signaling;BP:peptide hormone processing;BP:G-protein coupled receptor signaling pathway;CC:extracellular space;CC:cytoplasm;CC:extracellular region;MF:hormone activity;	K10045	CGB	------	------
gene-CGB8	CGB8	chorionic gonadotropin subunit beta 8	GO:0009755;GO:0006915;GO:0007292;GO:0006357;GO:0007165;GO:0007267;GO:0016486;GO:0007186;GO:0005615;GO:0005737;GO:0005576;GO:000517	BP:hormone-mediated signaling pathway;BP:apoptotic process;BP:female gamete generation;BP:regulation of transcription from RNA polymerase II promoter;BP:signal transduction;BP:cell-cell signaling;BP:peptide hormone processing;BP:G-protein coupled receptor signaling pathway;CC:extracellular space;CC:cytoplasm;CC:extracellular region;MF:hormone activity;	K10045	CGB	------	------
gene-CHAC1	CHAC1	ChaC glutathione specific gamma-glutamylcyclotransferase 1, transcript variant 1	GO:0070059;GO:0045746;GO:0006751;GO:0022008;GO:0010955;GO:0005737;GO:0005829;GO:0005802;GO:0016740;GO:0061928;GO:0005112;GO:000383	BP:intrinsic apoptotic signaling pathway in response to endoplasmic reticulum stress;BP:negative regulation of Notch signaling pathway;BP:glutathione catabolic process;BP:neurogenesis;BP:negative regulation of protein processing;CC:cytoplasm;CC:cytosol;CC:trans-Golgi network;MF:transferase activity;MF:glutathione specific gamma-glutamylcyclotransferase activity;MF:Notch binding;MF:gamma-glutamylc…	K07232	CHAC, chaC	hsa00480	Glutathione metabolism
gene-CHIC2	CHIC2	cysteine rich hydrophobic domain 2	GO:0005794;GO:0016021;GO:0005798;GO:000588	CC:Golgi apparatus;CC:integral component of membrane;CC:Golgi-associated vesicle;CC:plasma membrane;	------	------	------	------
gene-CHMP1B	CHMP1B	charged multivesicular body protein 1B	GO:0007034;GO:0051301;GO:0007049;GO:003190	BP:vacuolar transport;BP:cell division;BP:cell cycle;CC:late endosome membrane;	K12197	CHMP1, VPS46, DID2	hsa04140;hsa04137;hsa04144;hsa05022;hsa05014;hsa05016;hsa05017;hsa05010;hsa04217	Autophagy - animal;Mitophagy - animal;Endocytosis;Pathways of neurodegeneration - multiple diseases;Amyotrophic lateral sclerosis;Huntington disease;Spinocerebellar ataxia;Alzheimer disease;Necroptosis
gene-CHMP4BP1	CHMP4BP1	-	GO:0032511;GO:1901673;GO:1902188;GO:0016236;GO:0006900;GO:0010824;GO:0046755;GO:0019058;GO:0090148;GO:0036258;GO:0050792;GO:0000281;GO:0007080;GO:0099175;GO:0007084;GO:0010506;GO:0016197;GO:0036438;GO:0006997;GO:0060548;GO:0006914;GO:0006620;GO:0031468;GO:1901215;GO:0010458;GO:0051258;GO:0061952;GO:0007034;GO:0039702;GO:1902902;GO:0090611;GO:0009898;GO:0030117;GO:0005634;GO:0005737;GO:0005635;GO:…	BP:late endosome to vacuole transport via multivesicular body sorting pathway;BP:regulation of mitotic spindle assembly;BP:positive regulation of viral release from host cell;BP:macroautophagy;BP:membrane budding;BP:regulation of centrosome duplication;BP:viral budding;BP:viral life cycle;BP:membrane fission;BP:multivesicular body assembly;BP:regulation of viral process;BP:mitotic cytokinesis;BP:…	K24782;K12194	CHMP4C, SNF7, VPS32C;CHMP4A_B, SNF7, VPS32A_B	hsa04144;hsa04217	Endocytosis;Necroptosis
gene-CHP1P2	CHP1P2	CHP1 pseudogene 2	GO:000550	MF:calcium ion binding;	K06268;K17610;K17611	PPP3R, CNB;CHP, CHP1;CHP2	hsa04659;hsa04658;hsa04022;hsa04650;hsa04020;hsa04720;hsa04724;hsa04380;hsa04924;hsa04922;hsa04921;hsa05417;hsa04218;hsa05020;hsa05022;hsa05166;hsa05167;hsa04310;hsa05163;hsa04370;hsa04140;hsa04625;hsa04114;hsa04660;hsa04662;hsa04137;hsa04010;hsa05235;hsa05031;hsa05152;hsa05014;hsa04360;hsa05016;hsa05017;hsa05010;hsa05170	Th17 cell differentiation;Th1 and Th2 cell differentiation;cGMP-PKG signaling pathway;Natural killer cell mediated cytotoxicity;Calcium signaling pathway;Long-term potentiation;Glutamatergic synapse;Osteoclast differentiation;Renin secretion;Glucagon signaling pathway;Oxytocin signaling pathway;Lipid and atherosclerosis;Cellular senescence;Prion disease;Pathways of neurodegeneration - multiple di…
gene-CHRNB1	CHRNB1	cholinergic receptor nicotinic beta 1 subunit	GO:0042391;GO:0007165;GO:0007271;GO:0007274;GO:0001941;GO:0050877;GO:0006936;GO:0006812;GO:0048747;GO:0034220;GO:0007268;GO:0003009;GO:0035095;GO:0005892;GO:0099060;GO:0016021;GO:0043005;GO:0005887;GO:0031594;GO:0045211;GO:0045202;GO:0015464;GO:0015276;GO:1904315;GO:0022848;GO:0030594;GO:0042166;GO:0004888;GO:001526	BP:regulation of membrane potential;BP:signal transduction;BP:synaptic transmission, cholinergic;BP:neuromuscular synaptic transmission;BP:postsynaptic membrane organization;BP:neurological system process;BP:muscle contraction;BP:cation transport;BP:muscle fiber development;BP:ion transmembrane transport;BP:chemical synaptic transmission;BP:skeletal muscle contraction;BP:behavioral response to ni…	K04812	CHRNB1	hsa04725;hsa05207;hsa04080;hsa05033	Cholinergic synapse;Chemical carcinogenesis - receptor activation;Neuroactive ligand-receptor interaction;Nicotine addiction
gene-CHST11	CHST11	carbohydrate sulfotransferase 11, transcript variant 1	GO:0030206;GO:0048589;GO:0009791;GO:0016051;GO:0001701;GO:0036342;GO:0043066;GO:0002063;GO:0033037;GO:0042127;GO:0048703;GO:0007585;GO:0030166;GO:0030512;GO:0042733;GO:0016021;GO:0016020;GO:0000139;GO:0047756;GO:0016740;GO:0008146;GO:0001537;GO:005065	BP:chondroitin sulfate biosynthetic process;BP:developmental growth;BP:post-embryonic development;BP:carbohydrate biosynthetic process;BP:in utero embryonic development;BP:post-anal tail morphogenesis;BP:negative regulation of apoptotic process;BP:chondrocyte development;BP:polysaccharide localization;BP:regulation of cell proliferation;BP:embryonic viscerocranium morphogenesis;BP:respiratory gas…	K01017	CHST11	hsa00513;hsa00532	Various types of N-glycan biosynthesis;Glycosaminoglycan biosynthesis - chondroitin sulfate / dermatan sulfate
gene-CHST2	CHST2	carbohydrate sulfotransferase 2	GO:0005975;GO:0018146;GO:0006044;GO:0007275;GO:0006790;GO:0006954;GO:0005794;GO:0016021;GO:0005802;GO:0000139;GO:0005654;GO:0031228;GO:0005829;GO:0008146;GO:000151	BP:carbohydrate metabolic process;BP:keratan sulfate biosynthetic process;BP:N-acetylglucosamine metabolic process;BP:multicellular organism development;BP:sulfur compound metabolic process;BP:inflammatory response;CC:Golgi apparatus;CC:integral component of membrane;CC:trans-Golgi network;CC:Golgi membrane;CC:nucleoplasm;CC:intrinsic component of Golgi membrane;CC:cytosol;MF:sulfotransferase act…	K04745	CHST2	hsa00532;hsa00533	Glycosaminoglycan biosynthesis - chondroitin sulfate / dermatan sulfate;Glycosaminoglycan biosynthesis - keratan sulfate
gene-CHSY3	CHSY3	chondroitin sulfate synthase 3	GO:0030206;GO:0016021;GO:0032580;GO:0000139;GO:0050510;GO:0047238;GO:0008376;GO:004687	BP:chondroitin sulfate biosynthetic process;CC:integral component of membrane;CC:Golgi cisterna membrane;CC:Golgi membrane;MF:N-acetylgalactosaminyl-proteoglycan 3-beta-glucuronosyltransferase activity;MF:glucuronosyl-N-acetylgalactosaminyl-proteoglycan 4-beta-N-acetylgalactosaminyltransferase activity;MF:acetylgalactosaminyltransferase activity;MF:metal ion binding;	K13499	CHSY	hsa00532	Glycosaminoglycan biosynthesis - chondroitin sulfate / dermatan sulfate
gene-CIART	CIART	circadian associated repressor of transcription, transcript variant 1	GO:0032922;GO:0045892;GO:0045475;GO:0005634;GO:0016605;GO:0000976;GO:0070888;GO:000097	BP:circadian regulation of gene expression;BP:negative regulation of transcription, DNA-templated;BP:locomotor rhythm;CC:nucleus;CC:PML body;MF:transcription regulatory region sequence-specific DNA binding;MF:E-box binding;MF:RNA polymerase II core promoter proximal region sequence-specific DNA binding;	K21599	CIART, CHRONO, GM129	------	------
gene-CITED2	CITED2	Cbp/p300 interacting transactivator with Glu/Asp rich carboxy-terminal domain 2, transcript variant 3	GO:1900164;GO:0007507;GO:0030154;GO:0061308;GO:0060349;GO:0008584;GO:0060044;GO:0060971;GO:0060972;GO:0010628;GO:0001889;GO:0021602;GO:0002089;GO:0060136;GO:0001666;GO:0022409;GO:0003151;GO:0045787;GO:0001829;GO:0000122;GO:0006355;GO:0007368;GO:0003197;GO:0009612;GO:0001947;GO:0002244;GO:0030851;GO:0048821;GO:0048538;GO:0048536;GO:0001843;GO:0007530;GO:0007417;GO:0030336;GO:0008283;GO:0043066;GO:…	BP:nodal signaling pathway involved in determination of lateral mesoderm left/right asymmetry;BP:heart development;BP:cell differentiation;BP:cardiac neural crest cell development involved in heart development;BP:bone morphogenesis;BP:male gonad development;BP:negative regulation of cardiac muscle cell proliferation;BP:embryonic heart tube left/right pattern formation;BP:left/right pattern format…	K21361	CITED2	hsa04137	Mitophagy - animal
gene-CLCA4	CLCA4	chloride channel accessory 4, transcript variant 1	GO:0034220;GO:0006821;GO:0016324;GO:0016021;GO:0005887;GO:0005886;GO:0005576;GO:0005229;GO:0046872;GO:0005254;GO:000823	BP:ion transmembrane transport;BP:chloride transport;CC:apical plasma membrane;CC:integral component of membrane;CC:integral component of plasma membrane;CC:plasma membrane;CC:extracellular region;MF:intracellular calcium activated chloride channel activity;MF:metal ion binding;MF:chloride channel activity;MF:metallopeptidase activity;	K05030	CLCA3_4	hsa04972;hsa04924	Pancreatic secretion;Renin secretion
gene-CLCF1	CLCF1	cardiotrophin like cytokine factor 1, transcript variant 1	GO:0008284;GO:0030890;GO:0030183;GO:0048711;GO:0042531;GO:0007259;GO:0048295;GO:0043524;GO:0007166;GO:0002639;GO:0019221;GO:0097059;GO:0005576;GO:0097058;GO:0005127;GO:0005125;GO:0008083;GO:000510	BP:positive regulation of cell proliferation;BP:positive regulation of B cell proliferation;BP:B cell differentiation;BP:positive regulation of astrocyte differentiation;BP:positive regulation of tyrosine phosphorylation of STAT protein;BP:JAK-STAT cascade;BP:positive regulation of isotype switching to IgE isotypes;BP:negative regulation of neuron apoptotic process;BP:cell surface receptor signal…	K05421	CLCF1, BSF3, CLC	hsa04060	Cytokine-cytokine receptor interaction
gene-CLDN16	CLDN16	claudin 16, transcript variant 3	GO:0007588;GO:0006875;GO:0016338;GO:0070830;GO:0007155;GO:0016021;GO:0005886;GO:0005923;GO:0005198;GO:0042802;GO:001509	BP:excretion;BP:cellular metal ion homeostasis;BP:calcium-independent cell-cell adhesion via plasma membrane cell-adhesion molecules;BP:bicellular tight junction assembly;BP:cell adhesion;CC:integral component of membrane;CC:plasma membrane;CC:bicellular tight junction;MF:structural molecule activity;MF:identical protein binding;MF:magnesium ion transmembrane transporter activity;	K06087	CLDN	hsa05130;hsa04530;hsa04514;hsa04670;hsa05168;hsa05160	Pathogenic Escherichia coli infection;Tight junction;Cell adhesion molecules;Leukocyte transendothelial migration;Herpes simplex virus 1 infection;Hepatitis C
gene-CLEC20A	CLEC20A	C-type lectin domain containing 20A, transcript variant X7	GO:003024	MF:carbohydrate binding;	------	------	------	------
gene-CLEC2B	CLEC2B	C-type lectin domain family 2 member B	GO:0050776;GO:0009897;GO:0016021;GO:0005887;GO:0005886;GO:0030246;GO:004280	BP:regulation of immune response;CC:external side of plasma membrane;CC:integral component of membrane;CC:integral component of plasma membrane;CC:plasma membrane;MF:carbohydrate binding;MF:identical protein binding;	K10071	CLEC2B	hsa05167	Kaposi sarcoma-associated herpesvirus infection
gene-CLK1	CLK1	CDC like kinase 1, transcript variant 2	GO:0018107;GO:0018105;GO:0043484;GO:0046777;GO:0106311;GO:0106310;GO:0005737;GO:0005634;GO:0004713;GO:0004674;GO:0004714;GO:0004715;GO:0004712;GO:0005524;GO:000467	BP:peptidyl-threonine phosphorylation;BP:peptidyl-serine phosphorylation;BP:regulation of RNA splicing;BP:protein autophosphorylation;BP:old GO;BP:old GO;CC:cytoplasm;CC:nucleus;MF:protein tyrosine kinase activity;MF:protein serine/threonine kinase activity;MF:transmembrane receptor protein tyrosine kinase activity;MF:non-membrane spanning protein tyrosine kinase activity;MF:protein serine/threon…	K08823	CLK2_3	hsa05134	Legionellosis
gene-CLMP	CLMP	CXADR like membrane protein	GO:0048565;GO:0016021;GO:0009986;GO:0016020;GO:0005881;GO:0005886;GO:000592	BP:digestive tract development;CC:integral component of membrane;CC:cell surface;CC:membrane;CC:cytoplasmic microtubule;CC:plasma membrane;CC:bicellular tight junction;	K06789	ASAM, CLMP	hsa04670;hsa04140;hsa04514;hsa04137;hsa05022;hsa05014;hsa05016;hsa05017;hsa05010	Leukocyte transendothelial migration;Autophagy - animal;Cell adhesion molecules;Mitophagy - animal;Pathways of neurodegeneration - multiple diseases;Amyotrophic lateral sclerosis;Huntington disease;Spinocerebellar ataxia;Alzheimer disease
gene-CLTRN	CLTRN	collectrin, amino acid transport regulator	GO:0035774;GO:0035773;GO:0022898;GO:1905737;GO:0035543;GO:0045956;GO:0035493;GO:0051957;GO:0017156;GO:0005737;GO:0070062;GO:0016021;GO:0031526;GO:0005886;GO:004280	BP:positive regulation of insulin secretion involved in cellular response to glucose stimulus;BP:insulin secretion involved in cellular response to glucose stimulus;BP:regulation of transmembrane transporter activity;BP:positive regulation of L-proline import across plasma membrane;BP:positive regulation of SNARE complex assembly;BP:positive regulation of calcium ion-dependent exocytosis;BP:SNARE…	K20004	TMEM27	hsa04614;hsa04974;hsa05171	Renin-angiotensin system;Protein digestion and absorption;Coronavirus disease - COVID-19
gene-CMIP	CMIP	c-Maf inducing protein, transcript variant 1	GO:0001701;GO:0005654;GO:000582	BP:in utero embryonic development;CC:nucleoplasm;CC:cytosol;	------	------	------	------
gene-CMPK2	CMPK2	cytidine/uridine monophosphate kinase 2, transcript variant 1	GO:0006235;GO:0071222;GO:0006165;GO:0006227;GO:0009142;GO:0006233;GO:0005737;GO:0005654;GO:0005739;GO:0033862;GO:0004127;GO:0036431;GO:0004550;GO:0036430;GO:0004798;GO:0009041;GO:000552	BP:dTTP biosynthetic process;BP:cellular response to lipopolysaccharide;BP:nucleoside diphosphate phosphorylation;BP:dUDP biosynthetic process;BP:nucleoside triphosphate biosynthetic process;BP:dTDP biosynthetic process;CC:cytoplasm;CC:nucleoplasm;CC:mitochondrion;MF:UMP kinase activity;MF:cytidylate kinase activity;MF:dCMP kinase activity;MF:nucleoside diphosphate kinase activity;MF:CMP kinase a…	K13809	CMPK2	hsa01240;hsa00240	Biosynthesis of cofactors;Pyrimidine metabolism
gene-CNGB1	CNGB1	cyclic nucleotide gated channel subunit beta 1, transcript variant 1	GO:0022400;GO:0050908;GO:0007608;GO:0060271;GO:0006812;GO:0007601;GO:0001895;GO:0051480;GO:0016056;GO:0035845;GO:0033365;GO:0045494;GO:0060170;GO:0030660;GO:0016021;GO:0017071;GO:1902495;GO:0005886;GO:0001750;GO:0043195;GO:0005223;GO:0005222;GO:0044877;GO:0015276;GO:0005221;GO:0030553;GO:003055	BP:regulation of rhodopsin mediated signaling pathway;BP:detection of light stimulus involved in visual perception;BP:sensory perception of smell;BP:cilium assembly;BP:cation transport;BP:visual perception;BP:retina homeostasis;BP:regulation of cytosolic calcium ion concentration;BP:rhodopsin mediated signaling pathway;BP:photoreceptor cell outer segment organization;BP:protein localization to or…	K04952	CNGB1	hsa04022;hsa04744;hsa04024;hsa04740	cGMP-PKG signaling pathway;Phototransduction;cAMP signaling pathway;Olfactory transduction
gene-CNOT3-7	CNOT3	CCR4-NOT transcription complex subunit 3	GO:0000289;GO:0120162;GO:0006977;GO:0006355;GO:0031047;GO:2000036;GO:0006417;GO:0001829;GO:0005737;GO:0005829;GO:0000932;GO:0030014;GO:0030015;GO:000563	BP:nuclear-transcribed mRNA pol;BP:positive regulation of cold-induced thermogenesis;BP:DNA damage response, signal transduction by p53 class mediator resulting in cell cycle arrest;BP:regulation of transcription, DNA-templated;BP:gene silencing by RNA;BP:regulation of stem cell population maintenance;BP:regulation of translation;BP:trophectodermal cell differentiation;CC:cytoplasm;CC:cytosol;CC:…	K12580	CNOT3, NOT3	hsa03018	RNA degradation
gene-CNTD1	CNTD1	cyclin N-terminal domain containing 1, transcript variant 1	GO:0007131;GO:0007283;GO:003586	BP:reciprocal meiotic recombination;BP:spermatogenesis;CC:site of double-strand break;	K08334	BECN, VPS30, ATG6	hsa05131;hsa05017;hsa04371;hsa04215;hsa04140;hsa04136;hsa04137;hsa05022;hsa05014;hsa05016;hsa05167;hsa05010	Shigellosis;Spinocerebellar ataxia;Apelin signaling pathway;Apoptosis - multiple species;Autophagy - animal;Autophagy - other;Mitophagy - animal;Pathways of neurodegeneration - multiple diseases;Amyotrophic lateral sclerosis;Huntington disease;Kaposi sarcoma-associated herpesvirus infection;Alzheimer disease
gene-CNTNAP3C	CNTNAP3C	contactin associated protein family member 3C, transcript variant X1	GO:0007155;GO:0008037;GO:0016021;GO:0005576;GO:000588	BP:cell adhesion;BP:cell recognition;CC:integral component of membrane;CC:extracellular region;CC:plasma membrane;	K24338;K24337	CNTNAP5;CNTNAP3_4	hsa04514	Cell adhesion molecules
gene-COBL	COBL	cordon-bleu WH2 repeat protein, transcript variant X1	GO:0048565;GO:0051639;GO:0001889;GO:0000578;GO:1900006;GO:1900029;GO:0033504;GO:0030041;GO:0001757;GO:0048669;GO:0001843;GO:0030903;GO:0030425;GO:0030424;GO:0001726;GO:0016020;GO:0048471;GO:0043025;GO:1990357;GO:0044295;GO:0044294;GO:0005938;GO:0005886;GO:0005884;GO:000378	BP:digestive tract development;BP:actin filament network formation;BP:liver development;BP:embryonic axis specification;BP:positive regulation of dendrite development;BP:positive regulation of ruffle assembly;BP:floor plate development;BP:actin filament polymerization;BP:somite specification;BP:collateral sprouting in absence of injury;BP:neural tube closure;BP:notochord development;CC:dendrite;C…	K18623	COBL	------	------
gene-COL16A1	COL16A1	collagen type XVI alpha 1 chain	GO:0071230;GO:0007565;GO:0007229;GO:0030199;GO:0030198;GO:0007155;GO:0033622;GO:0051894;GO:0033627;GO:0005588;GO:0005788;GO:0031012;GO:0005615;GO:0005576;GO:0005597;GO:0062023;GO:0005178;GO:0005201;GO:003002	BP:cellular response to amino acid stimulus;BP:female pregnancy;BP:integrin-mediated signaling pathway;BP:collagen fibril organization;BP:extracellular matrix organization;BP:cell adhesion;BP:integrin activation;BP:positive regulation of focal adhesion assembly;BP:cell adhesion mediated by integrin;CC:collagen type V trimer;CC:endoplasmic reticulum lumen;CC:extracellular matrix;CC:extracellular s…	K24339;K16630;K08131;K24340;K16629	COL16A;COL22A;COL9A;COL19A;COL21A	hsa04512;hsa04151;hsa04974;hsa04510;hsa05165	ECM-receptor interaction;PI3K-Akt signaling pathway;Protein digestion and absorption;Focal adhesion;Human papillomavirus infection
gene-COL17A1	COL17A1	collagen type XVII alpha 1 chain	GO:0050776;GO:0031581;GO:0007160;GO:0030199;GO:0030198;GO:0008544;GO:0005581;GO:0005615;GO:0005788;GO:0005911;GO:0005886;GO:0005887;GO:0005576;GO:0031012;GO:0030056;GO:0016021;GO:0062023;GO:0005604;GO:0005201;GO:003002	BP:regulation of immune response;BP:hemidesmosome assembly;BP:cell-matrix adhesion;BP:collagen fibril organization;BP:extracellular matrix organization;BP:epidermis development;CC:collagen trimer;CC:extracellular space;CC:endoplasmic reticulum lumen;CC:cell-cell junction;CC:plasma membrane;CC:integral component of plasma membrane;CC:extracellular region;CC:extracellular matrix;CC:hemidesmosome;CC…	K07603	COL17A, BP180	hsa04974	Protein digestion and absorption
gene-COL1A1	COL1A1	collagen type I alpha 1 chain	GO:0034504;GO:0060346;GO:0034505;GO:0038063;GO:0071260;GO:0007596;GO:0032964;GO:0001501;GO:0050900;GO:0001503;GO:0060325;GO:0044691;GO:0051591;GO:0055093;GO:0001649;GO:0032355;GO:0071300;GO:0071356;GO:0001568;GO:0044344;GO:0009612;GO:0042542;GO:0090263;GO:0043589;GO:0060351;GO:0030335;GO:0048706;GO:0071230;GO:1902618;GO:0007605;GO:0031960;GO:0010812;GO:0007601;GO:0050776;GO:0045893;GO:0043434;GO:…	BP:protein localization to nucleus;BP:bone trabecula formation;BP:tooth mineralization;BP:collagen-activated tyrosine kinase receptor signaling pathway;BP:cellular response to mechanical stimulus;BP:blood coagulation;BP:collagen biosynthetic process;BP:skeletal system development;BP:leukocyte migration;BP:ossification;BP:face morphogenesis;BP:tooth eruption;BP:response to cAMP;BP:response to hype…	K06236	COL1A	hsa04611;hsa04974;hsa05205;hsa04926;hsa04512;hsa04510;hsa05165;hsa05146;hsa04933;hsa05415;hsa04151	Platelet activation;Protein digestion and absorption;Proteoglycans in cancer;Relaxin signaling pathway;ECM-receptor interaction;Focal adhesion;Human papillomavirus infection;Amoebiasis;AGE-RAGE signaling pathway in diabetic complications;Diabetic cardiomyopathy;PI3K-Akt signaling pathway
gene-COL22A1	COL22A1	collagen type XXII alpha 1 chain	GO:0001886;GO:0030199;GO:0030198;GO:0001525;GO:0005581;GO:0005615;GO:0005788;GO:0031012;GO:0005576;GO:000520	BP:endothelial cell morphogenesis;BP:collagen fibril organization;BP:extracellular matrix organization;BP:angiogenesis;CC:collagen trimer;CC:extracellular space;CC:endoplasmic reticulum lumen;CC:extracellular matrix;CC:extracellular region;MF:extracellular matrix structural constituent;	K16630	COL22A	hsa04974	Protein digestion and absorption
gene-COL28A1	COL28A1	collagen type XXVIII alpha 1 chain, transcript variant X3	GO:0030199;GO:0030198;GO:0007155;GO:0005604;GO:0005581;GO:0005615;GO:0005788;GO:0031012;GO:0062023;GO:0005576;GO:0005201;GO:000486	BP:collagen fibril organization;BP:extracellular matrix organization;BP:cell adhesion;CC:basement membrane;CC:collagen trimer;CC:extracellular space;CC:endoplasmic reticulum lumen;CC:extracellular matrix;CC:collagen-containing extracellular matrix;CC:extracellular region;MF:extracellular matrix structural constituent;MF:serine-type endopeptidase inhibitor activity;	K19467;K23619;K16629	MATN;COL28A;COL21A	hsa04974	Protein digestion and absorption
gene-COL4A6	COL4A6	collagen type IV alpha 6 chain, transcript variant X1	GO:0071230;GO:0038063;GO:0030199;GO:0030198;GO:0007155;GO:0005587;GO:0005615;GO:0016020;GO:0005788;GO:0005581;GO:0031012;GO:0005604;GO:0062023;GO:0005576;GO:0005201;GO:003002	BP:cellular response to amino acid stimulus;BP:collagen-activated tyrosine kinase receptor signaling pathway;BP:collagen fibril organization;BP:extracellular matrix organization;BP:cell adhesion;CC:collagen type IV trimer;CC:extracellular space;CC:membrane;CC:endoplasmic reticulum lumen;CC:collagen trimer;CC:extracellular matrix;CC:basement membrane;CC:collagen-containing extracellular matrix;CC:…	K06237	COL4A	hsa04974;hsa04926;hsa05200;hsa04512;hsa05222;hsa04510;hsa05165;hsa05146;hsa04933;hsa04151	Protein digestion and absorption;Relaxin signaling pathway;Pathways in cancer;ECM-receptor interaction;Small cell lung cancer;Focal adhesion;Human papillomavirus infection;Amoebiasis;AGE-RAGE signaling pathway in diabetic complications;PI3K-Akt signaling pathway
gene-COL6A2	COL6A2	collagen type VI alpha 2 chain, transcript variant 2C2	GO:0009749;GO:0030199;GO:0030198;GO:0007155;GO:0032991;GO:0005615;GO:0070062;GO:0005576;GO:0005788;GO:0031012;GO:0042383;GO:1903561;GO:0062023;GO:0005581;GO:0005518;GO:003002	BP:response to glucose;BP:collagen fibril organization;BP:extracellular matrix organization;BP:cell adhesion;CC:macromolecular complex;CC:extracellular space;CC:extracellular exosome;CC:extracellular region;CC:endoplasmic reticulum lumen;CC:extracellular matrix;CC:sarcolemma;CC:extracellular vesicle;CC:collagen-containing extracellular matrix;CC:collagen trimer;MF:collagen binding;MF:extracellula…	K06238	COL6A	hsa04512;hsa04151;hsa04974;hsa04510;hsa05165	ECM-receptor interaction;PI3K-Akt signaling pathway;Protein digestion and absorption;Focal adhesion;Human papillomavirus infection
gene-COL7A1	COL7A1	collagen type VII alpha 1 chain	GO:0048208;GO:0006888;GO:0035987;GO:0030199;GO:0030198;GO:0007155;GO:0008544;GO:0005604;GO:0005615;GO:0033116;GO:0005788;GO:0005576;GO:0005590;GO:0030134;GO:0062023;GO:0005581;GO:0030020;GO:000486	BP:COPII vesicle coating;BP:ER to Golgi vesicle-mediated transport;BP:endodermal cell differentiation;BP:collagen fibril organization;BP:extracellular matrix organization;BP:cell adhesion;BP:epidermis development;CC:basement membrane;CC:extracellular space;CC:endoplasmic reticulum-Golgi intermediate compartment membrane;CC:endoplasmic reticulum lumen;CC:extracellular region;CC:collagen type VII t…	K16628	COL7A	hsa05146;hsa04974;hsa05135;hsa05100;hsa05205;hsa05200;hsa04512;hsa05222;hsa04510;hsa05165;hsa04810;hsa04933;hsa04151	Amoebiasis;Protein digestion and absorption;Yersinia infection;Bacterial invasion of epithelial cells;Proteoglycans in cancer;Pathways in cancer;ECM-receptor interaction;Small cell lung cancer;Focal adhesion;Human papillomavirus infection;Regulation of actin cytoskeleton;AGE-RAGE signaling pathway in diabetic complications;PI3K-Akt signaling pathway
gene-COL8A1	COL8A1	collagen type VIII alpha 1 chain, transcript variant 2	GO:0010811;GO:0048593;GO:0050673;GO:0030199;GO:0030198;GO:0007155;GO:0001525;GO:0035987;GO:0005615;GO:0005788;GO:0031012;GO:0005581;GO:0005591;GO:0062023;GO:0005576;GO:000520	BP:positive regulation of cell-substrate adhesion;BP:camera-type eye morphogenesis;BP:epithelial cell proliferation;BP:collagen fibril organization;BP:extracellular matrix organization;BP:cell adhesion;BP:angiogenesis;BP:endodermal cell differentiation;CC:extracellular space;CC:endoplasmic reticulum lumen;CC:extracellular matrix;CC:collagen trimer;CC:collagen type VIII trimer;CC:collagen-containi…	K19479;K23455;K24213;K07296	COL10A;COL8A;C1QTNF9;ADIPOQ, ACDC	hsa04974;hsa04152;hsa03320;hsa04211;hsa04930;hsa04932;hsa04920	Protein digestion and absorption;AMPK signaling pathway;PPAR signaling pathway;Longevity regulating pathway;Type II diabetes mellitus;Non-alcoholic fatty liver disease;Adipocytokine signaling pathway
gene-COL9A2	COL9A2	collagen type IX alpha 2 chain, transcript variant X1	GO:0001501;GO:0030199;GO:0030198;GO:0005581;GO:0005615;GO:0005788;GO:0005576;GO:0031012;GO:0062023;GO:0005594;GO:0005201;GO:003002	BP:skeletal system development;BP:collagen fibril organization;BP:extracellular matrix organization;CC:collagen trimer;CC:extracellular space;CC:endoplasmic reticulum lumen;CC:extracellular region;CC:extracellular matrix;CC:collagen-containing extracellular matrix;CC:collagen type IX trimer;MF:extracellular matrix structural constituent;MF:extracellular matrix structural constituent conferring te…	K08131	COL9A	hsa04512;hsa04151;hsa04974;hsa04510;hsa05165	ECM-receptor interaction;PI3K-Akt signaling pathway;Protein digestion and absorption;Focal adhesion;Human papillomavirus infection
gene-COMETT	COMETT	cytosolic oncogenic antisense to MET transcript, transcript variant 3	------	------	------	------	------	------
gene-COQ10A	COQ10A	coenzyme Q10A, transcript variant 1	GO:0006744;GO:0045333;GO:0005743;GO:0005739;GO:004803	BP:ubiquinone biosynthetic process;BP:cellular respiration;CC:mitochondrial inner membrane;CC:mitochondrion;MF:ubiquinone binding;	K18588	COQ10	------	------
gene-COQ10B	COQ10B	coenzyme Q10B, transcript variant 1	GO:0006744;GO:0045333;GO:0005743;GO:0005739;GO:004803	BP:ubiquinone biosynthetic process;BP:cellular respiration;CC:mitochondrial inner membrane;CC:mitochondrion;MF:ubiquinone binding;	K18588	COQ10	hsa04140;hsa04137;hsa05022;hsa05014;hsa05016;hsa05017;hsa05010	Autophagy - animal;Mitophagy - animal;Pathways of neurodegeneration - multiple diseases;Amyotrophic lateral sclerosis;Huntington disease;Spinocerebellar ataxia;Alzheimer disease
gene-CORO2B	CORO2B	coronin 2B, transcript variant 1	GO:0080135;GO:0051497;GO:0010812;GO:0032956;GO:0030036;GO:0003093;GO:0048041;GO:1904950;GO:1904951;GO:0005737;GO:0016020;GO:0005925;GO:0015629;GO:0017166;GO:0003779;GO:1990147;GO:005101	BP:regulation of cellular response to stress;BP:negative regulation of stress fiber assembly;BP:negative regulation of cell-substrate adhesion;BP:regulation of actin cytoskeleton organization;BP:actin cytoskeleton organization;BP:regulation of glomerular filtration;BP:focal adhesion assembly;BP:negative regulation of establishment of protein localization;BP:positive regulation of establishment of…	K13887	CORO2	------	------
gene-CORO6	CORO6	coronin 6, transcript variant X1	GO:0007015;GO:0016477;GO:005101	BP:actin filament organization;BP:cell migration;MF:actin filament binding;	K13886	CORO1B_1C_6	hsa04145;hsa05152	Phagosome;Tuberculosis
gene-COX6B2	COX6B2	cytochrome c oxidase subunit 6B2, transcript variant 2	GO:0030061;GO:0045277;GO:000573	CC:mitochondrial crista;CC:respiratory chain complex IV;CC:mitochondrion;	K02267	COX6B	hsa04144;hsa05208;hsa00190;hsa04714;hsa04120;hsa05010;hsa04140;hsa04137;hsa04668;hsa04932;hsa05022;hsa05014;hsa05016;hsa05017;hsa04260;hsa05415;hsa05012;hsa05020	Endocytosis;Chemical carcinogenesis - reactive oxygen species;Oxidative phosphorylation;Thermogenesis;Ubiquitin mediated proteolysis;Alzheimer disease;Autophagy - animal;Mitophagy - animal;TNF signaling pathway;Non-alcoholic fatty liver disease;Pathways of neurodegeneration - multiple diseases;Amyotrophic lateral sclerosis;Huntington disease;Spinocerebellar ataxia;Cardiac muscle contraction;Diabe…
gene-CPA4	CPA4	carboxypeptidase A4, transcript variant 1	GO:0016573;GO:0006508;GO:0005615;GO:0005576;GO:0004181;GO:000827	BP:histone acetylation;BP:proteolysis;CC:extracellular space;CC:extracellular region;MF:metallocarboxypeptidase activity;MF:zinc ion binding;	K08637	CPA4	hsa04972;hsa04974	Pancreatic secretion;Protein digestion and absorption
gene-CPEB2	CPEB2	cytoplasmic polyadenylation element binding protein 2, transcript variant X1	GO:0071243;GO:0032869;GO:1900248;GO:0071456;GO:2000766;GO:0034260;GO:0034599;GO:1990124;GO:0045202;GO:0005737;GO:0005634;GO:0043005;GO:0000900;GO:0003730;GO:0043023;GO:0043024;GO:0008135;GO:0005095;GO:0045182;GO:0043022;GO:0003723;GO:003592	BP:cellular response to arsenic-containing substance;BP:cellular response to insulin stimulus;BP:negative regulation of cytoplasmic translational elongation;BP:cellular response to hypoxia;BP:negative regulation of cytoplasmic translation;BP:negative regulation of GTPase activity;BP:cellular response to oxidative stress;CC:messenger ribonucleoprotein complex;CC:synapse;CC:cytoplasm;CC:nucleus;CC:…	K02602	CPEB, ORB	hsa04114;hsa04914	Oocyte meiosis;Progesterone-mediated oocyte maturation
gene-CPEB4	CPEB4	cytoplasmic polyadenylation element binding protein 4, transcript variant 1	GO:0043524;GO:0071230;GO:0035235;GO:0042149;GO:0002931;GO:2000766;GO:0036294;GO:0005783;GO:1990124;GO:0030426;GO:0030425;GO:0045202;GO:0005737;GO:0005634;GO:0043005;GO:0048471;GO:0014069;GO:0043197;GO:0046872;GO:0000900;GO:0003730;GO:0043022;GO:0008135;GO:0045182;GO:000372	BP:negative regulation of neuron apoptotic process;BP:cellular response to amino acid stimulus;BP:ionotropic glutamate receptor signaling pathway;BP:cellular response to glucose starvation;BP:response to ischemia;BP:negative regulation of cytoplasmic translation;BP:cellular response to decreased oxygen levels;CC:endoplasmic reticulum;CC:messenger ribonucleoprotein complex;CC:growth cone;CC:dendri…	K02602	CPEB, ORB	hsa04114;hsa04914	Oocyte meiosis;Progesterone-mediated oocyte maturation
gene-CPM	CPM	carboxypeptidase M, transcript variant 3	GO:0016485;GO:0006518;GO:0009653;GO:0070062;GO:0005615;GO:0005576;GO:0005886;GO:0009986;GO:0031225;GO:0004181;GO:0004180;GO:000827	BP:protein processing;BP:peptide metabolic process;BP:anatomical structure morphogenesis;CC:extracellular exosome;CC:extracellular space;CC:extracellular region;CC:plasma membrane;CC:cell surface;CC:anchored component of membrane;MF:metallocarboxypeptidase activity;MF:carboxypeptidase activity;MF:zinc ion binding;	K01296	CPM	hsa04940	Type I diabetes mellitus
gene-CPNE7	CPNE7	copine 7, transcript variant X1	GO:0006629;GO:0071277;GO:0046474;GO:0005737;GO:0005634;GO:0005886;GO:0070062;GO:0005215;GO:0005544;GO:004687	BP:lipid metabolic process;BP:cellular response to calcium ion;BP:glycerophospholipid biosynthetic process;CC:cytoplasm;CC:nucleus;CC:plasma membrane;CC:extracellular exosome;MF:transporter activity;MF:calcium-dependent phospholipid binding;MF:metal ion binding;	K24524;K24525	CPNE1_2_3;CPNE4_6_7	------	------
gene-CPT1A	CPT1A	carnitine palmitoyltransferase 1A, transcript variant X1	GO:0006631;GO:0006635;GO:0009437;GO:0046677;GO:0014070;GO:0030855;GO:0071398;GO:0006853;GO:0006641;GO:0050796;GO:0045471;GO:0042755;GO:0001676;GO:0043279;GO:0010876;GO:0097421;GO:0042493;GO:0031667;GO:0010883;GO:0006006;GO:1904772;GO:0032000;GO:0031307;GO:0016021;GO:0016020;GO:0005739;GO:0005741;GO:0016746;GO:0004095;GO:0042802;GO:199069	BP:fatty acid metabolic process;BP:fatty acid beta-oxidation;BP:carnitine metabolic process;BP:response to antibiotic;BP:response to organic cyclic compound;BP:epithelial cell differentiation;BP:cellular response to fatty acid;BP:carnitine shuttle;BP:triglyceride metabolic process;BP:regulation of insulin secretion;BP:response to ethanol;BP:eating behavior;BP:long-chain fatty acid metabolic proce…	K08765	CPT1A	hsa04152;hsa00564;hsa03320;hsa00071;hsa04922;hsa05415;hsa04725;hsa04146;hsa04714;hsa04931;hsa04920	AMPK signaling pathway;Glycerophospholipid metabolism;PPAR signaling pathway;Fatty acid degradation;Glucagon signaling pathway;Diabetic cardiomyopathy;Cholinergic synapse;Peroxisome;Thermogenesis;Insulin resistance;Adipocytokine signaling pathway
gene-CPXCR1	CPXCR1	CPX chromosome region candidate 1, transcript variant 2	------	------	------	------	------	------
gene-CRCT1	CRCT1	cysteine rich C-terminal 1	------	------	------	------	------	------
gene-CREB3L3	CREB3L3	cAMP responsive element binding protein 3 like 3, transcript variant 1	GO:0045944;GO:1990440;GO:0002675;GO:0030968;GO:0006357;GO:0005783;GO:0005789;GO:0000785;GO:0016021;GO:0016020;GO:0005654;GO:0005829;GO:0000139;GO:0005634;GO:0000981;GO:0042803;GO:0035497;GO:0003700;GO:0001228;GO:0000976;GO:0000977;GO:0000978;GO:004698	BP:positive regulation of transcription from RNA polymerase II promoter;BP:positive regulation of transcription from RNA polymerase II promoter in response to endoplasmic reticulum stress;BP:positive regulation of acute inflammatory response;BP:endoplasmic reticulum unfolded protein response;BP:regulation of transcription from RNA polymerase II promoter;CC:endoplasmic reticulum;CC:endoplasmic ret…	K09048	CREB3	hsa04022;hsa04024;hsa05215;hsa04934;hsa04725;hsa04928;hsa04927;hsa04728;hsa04925;hsa04922;hsa04962;hsa04714;hsa05020;hsa04211;hsa05165;hsa05166;hsa05161;hsa05163;hsa05207;hsa05203;hsa04911;hsa04916;hsa04915;hsa04668;hsa04935;hsa04918;hsa04152;hsa04931;hsa04151;hsa05030;hsa05031;hsa04926;hsa05034;hsa05016;hsa04261	cGMP-PKG signaling pathway;cAMP signaling pathway;Prostate cancer;Cushing syndrome;Cholinergic synapse;Parathyroid hormone synthesis, secretion and action;Cortisol synthesis and secretion;Dopaminergic synapse;Aldosterone synthesis and secretion;Glucagon signaling pathway;Vasopressin-regulated water reabsorption;Thermogenesis;Prion disease;Longevity regulating pathway;Human papillomavirus infectio…
gene-CREB5	CREB5	cAMP responsive element binding protein 5, transcript variant X2	GO:0006357;GO:0045893;GO:0070062;GO:0005634;GO:0000785;GO:1990837;GO:0003700;GO:0000981;GO:0003677;GO:0000978;GO:0046872;GO:0035497;GO:004280	BP:regulation of transcription from RNA polymerase II promoter;BP:positive regulation of transcription, DNA-templated;CC:extracellular exosome;CC:nucleus;CC:chromatin;MF:sequence-specific double-stranded DNA binding;MF:transcription factor activity, sequence-specific DNA binding;MF:RNA polymerase II transcription factor activity, sequence-specific DNA binding;MF:DNA binding;MF:RNA polymerase II c…	K09047	CREB5, CREBPA	hsa04022;hsa04010;hsa04024;hsa05215;hsa04934;hsa04725;hsa04928;hsa04927;hsa04728;hsa04925;hsa04922;hsa04962;hsa04714;hsa05020;hsa04211;hsa05165;hsa05166;hsa05161;hsa05163;hsa05207;hsa05203;hsa04911;hsa04915;hsa04668;hsa04935;hsa04918;hsa04152;hsa04931;hsa04151;hsa05030;hsa05031;hsa04926;hsa05034;hsa05016;hsa04261	cGMP-PKG signaling pathway;MAPK signaling pathway;cAMP signaling pathway;Prostate cancer;Cushing syndrome;Cholinergic synapse;Parathyroid hormone synthesis, secretion and action;Cortisol synthesis and secretion;Dopaminergic synapse;Aldosterone synthesis and secretion;Glucagon signaling pathway;Vasopressin-regulated water reabsorption;Thermogenesis;Prion disease;Longevity regulating pathway;Human …
gene-CREBRF	CREBRF	CREB3 regulatory factor, transcript variant 1	GO:0006986;GO:0032388;GO:0030968;GO:0000122;GO:0045732;GO:0006357;GO:0045944;GO:0051222;GO:1900102;GO:0034976;GO:0005737;GO:0016604;GO:0005634;GO:0005654;GO:0003700;GO:0001228;GO:0000977;GO:000098	BP:response to unfolded protein;BP:positive regulation of intracellular transport;BP:endoplasmic reticulum unfolded protein response;BP:negative regulation of transcription from RNA polymerase II promoter;BP:positive regulation of protein catabolic process;BP:regulation of transcription from RNA polymerase II promoter;BP:positive regulation of transcription from RNA polymerase II promoter;BP:posi…	K21554	CREBRF, LRF	------	------
gene-CREM	CREM	cAMP responsive element modulator, transcript variant X2	GO:0006631;GO:0007165;GO:0007275;GO:0000122;GO:0048384;GO:0048511;GO:0006687;GO:0030154;GO:0007283;GO:0006006;GO:0042752;GO:0006355;GO:0006357;GO:0045944;GO:0000785;GO:0005737;GO:0005634;GO:1990589;GO:0005667;GO:0008140;GO:0003677;GO:1990837;GO:0000981;GO:0001227;GO:0003700;GO:0000977;GO:000097	BP:fatty acid metabolic process;BP:signal transduction;BP:multicellular organism development;BP:negative regulation of transcription from RNA polymerase II promoter;BP:retinoic acid receptor signaling pathway;BP:rhythmic process;BP:glycosphingolipid metabolic process;BP:cell differentiation;BP:spermatogenesis;BP:glucose metabolic process;BP:regulation of circadian rhythm;BP:regulation of transcri…	K09052	CREM	hsa04612;hsa04022;hsa04928;hsa04024;hsa05215;hsa04934;hsa04725;hsa04380;hsa04927;hsa04926;hsa04925;hsa04924;hsa04922;hsa04962;hsa04714;hsa05020;hsa04211;hsa05165;hsa05166;hsa05167;hsa05161;hsa05163;hsa05207;hsa04728;hsa05203;hsa05202;hsa04911;hsa04916;hsa04915;hsa04710;hsa04935;hsa04918;hsa04713;hsa04152;hsa04931;hsa04151;hsa05030;hsa05031;hsa04668;hsa05034;hsa05152;hsa05016;hsa04261	Antigen processing and presentation;cGMP-PKG signaling pathway;Parathyroid hormone synthesis, secretion and action;cAMP signaling pathway;Prostate cancer;Cushing syndrome;Cholinergic synapse;Osteoclast differentiation;Cortisol synthesis and secretion;Relaxin signaling pathway;Aldosterone synthesis and secretion;Renin secretion;Glucagon signaling pathway;Vasopressin-regulated water reabsorption;Th…
gene-CRYM-AS1-2	CRYM-AS1	CRYM antisense RNA 1	GO:0006869;GO:0016021;GO:0043231;GO:0005319;GO:004262	BP:lipid transport;CC:integral component of membrane;CC:intracellular membrane-bounded organelle;MF:lipid transporter activity;MF:ATPase activity, coupled to transmembrane movement of substances;	K17985	AMBRA1	hsa04010;hsa04140;hsa04137;hsa05168;hsa05022;hsa05014;hsa05016;hsa05017;hsa05010	MAPK signaling pathway;Autophagy - animal;Mitophagy - animal;Herpes simplex virus 1 infection;Pathways of neurodegeneration - multiple diseases;Amyotrophic lateral sclerosis;Huntington disease;Spinocerebellar ataxia;Alzheimer disease
gene-CSF2	CSF2	colony stimulating factor 2	GO:0071222;GO:0019221;GO:0042116;GO:0030224;GO:0030223;GO:0034021;GO:0010628;GO:0071803;GO:0000165;GO:0042531;GO:0001821;GO:0030225;GO:0010744;GO:0097028;GO:2001240;GO:0008284;GO:0032747;GO:0042045;GO:0045187;GO:0045892;GO:0006955;GO:0001892;GO:0045637;GO:0097011;GO:0030099;GO:0034405;GO:0043011;GO:0005615;GO:0043231;GO:0005576;GO:0005125;GO:0005129;GO:000808	BP:cellular response to lipopolysaccharide;BP:cytokine-mediated signaling pathway;BP:macrophage activation;BP:monocyte differentiation;BP:neutrophil differentiation;BP:response to silicon dioxide;BP:positive regulation of gene expression;BP:positive regulation of podosome assembly;BP:MAPK cascade;BP:positive regulation of tyrosine phosphorylation of STAT protein;BP:histamine secretion;BP:macropha…	K05427	CSF2, GMCSF	hsa05131;hsa04640;hsa04650;hsa04657;hsa04630;hsa04660;hsa04664;hsa04060;hsa05221;hsa05323;hsa04668;hsa05146;hsa05166;hsa05167;hsa05202;hsa05171	Shigellosis;Hematopoietic cell lineage;Natural killer cell mediated cytotoxicity;IL-17 signaling pathway;JAK-STAT signaling pathway;T cell receptor signaling pathway;Fc epsilon RI signaling pathway;Cytokine-cytokine receptor interaction;Acute myeloid leukemia;Rheumatoid arthritis;TNF signaling pathway;Amoebiasis;Human T-cell leukemia virus 1 infection;Kaposi sarcoma-associated herpesvirus infecti…
gene-CSF3	CSF3	colony stimulating factor 3, transcript variant 1	GO:0033138;GO:0019221;GO:0071222;GO:0051897;GO:0007275;GO:0032092;GO:0030838;GO:0030851;GO:0045639;GO:0008284;GO:2000251;GO:0045471;GO:0014068;GO:0006955;GO:1901215;GO:0051091;GO:0071345;GO:0050731;GO:0045944;GO:0005615;GO:0005576;GO:0005125;GO:0019899;GO:0005130;GO:000808	BP:positive regulation of peptidyl-serine phosphorylation;BP:cytokine-mediated signaling pathway;BP:cellular response to lipopolysaccharide;BP:positive regulation of protein kinase B signaling;BP:multicellular organism development;BP:positive regulation of protein binding;BP:positive regulation of actin filament polymerization;BP:granulocyte differentiation;BP:positive regulation of myeloid cell …	K05423	CSF3, GCSF	hsa04640;hsa04657;hsa04630;hsa04060;hsa05144;hsa05171;hsa04151	Hematopoietic cell lineage;IL-17 signaling pathway;JAK-STAT signaling pathway;Cytokine-cytokine receptor interaction;Malaria;Coronavirus disease - COVID-19;PI3K-Akt signaling pathway
gene-CSGALNACT1	CSGALNACT1	chondroitin sulfate N-acetylgalactosaminyltransferase 1, transcript variant X15	GO:0030206;GO:0019276;GO:0030210;GO:0030166;GO:0051216;GO:0046398;GO:0001958;GO:0050653;GO:0050650;GO:0050651;GO:0030198;GO:0015014;GO:0030173;GO:0016021;GO:0032580;GO:0000139;GO:0008376;GO:0047237;GO:0047238;GO:0015020;GO:0046872;GO:000895	BP:chondroitin sulfate biosynthetic process;BP:UDP-N-acetylgalactosamine metabolic process;BP:heparin biosynthetic process;BP:proteoglycan biosynthetic process;BP:cartilage development;BP:UDP-glucuronate metabolic process;BP:endochondral ossification;BP:chondroitin sulfate proteoglycan biosynthetic process, polysaccharide chain biosynthetic process;BP:chondroitin sulfate proteoglycan biosynthetic…	K00746	CSGALNACT1_2	hsa00532	Glycosaminoglycan biosynthesis - chondroitin sulfate / dermatan sulfate
gene-CSGALNACT2	CSGALNACT2	chondroitin sulfate N-acetylgalactosaminyltransferase 2, transcript variant X1	GO:0030206;GO:0050652;GO:0050653;GO:0050651;GO:0030166;GO:0050650;GO:0016020;GO:0016021;GO:0000139;GO:0030173;GO:0032580;GO:0047237;GO:0047238;GO:0008376;GO:004687	BP:chondroitin sulfate biosynthetic process;BP:dermatan sulfate proteoglycan biosynthetic process, polysaccharide chain biosynthetic process;BP:chondroitin sulfate proteoglycan biosynthetic process, polysaccharide chain biosynthetic process;BP:dermatan sulfate proteoglycan biosynthetic process;BP:proteoglycan biosynthetic process;BP:chondroitin sulfate proteoglycan biosynthetic process;CC:membran…	K00746	CSGALNACT1_2	hsa00532	Glycosaminoglycan biosynthesis - chondroitin sulfate / dermatan sulfate
gene-CSMD3	CSMD3	CUB and Sushi multiple domains 3, transcript variant a	GO:0050773;GO:0016021;GO:000588	BP:regulation of dendrite development;CC:integral component of membrane;CC:plasma membrane;	K17495	CSMD	hsa04977	Vitamin digestion and absorption
gene-CSNK1E	CSNK1E	casein kinase 1 epsilon, transcript variant 2	GO:0032922;GO:0018105;GO:0032436;GO:0090263;GO:1990090;GO:1903827;GO:0030177;GO:0030178;GO:0106311;GO:0106310;GO:0032091;GO:2000052;GO:0048512;GO:1905426;GO:0006468;GO:0034613;GO:0060070;GO:0042752;GO:0006897;GO:0016055;GO:1902004;GO:0005737;GO:0005634;GO:0043005;GO:0043025;GO:0030426;GO:1990904;GO:0004674;GO:0004672;GO:000552	BP:circadian regulation of gene expression;BP:peptidyl-serine phosphorylation;BP:positive regulation of proteasomal ubiquitin-dependent protein catabolic process;BP:positive regulation of canonical Wnt signaling pathway;BP:cellular response to nerve growth factor stimulus;BP:regulation of cellular protein localization;BP:positive regulation of Wnt signaling pathway;BP:negative regulation of Wnt s…	K08960	CSNK1E	hsa04340;hsa04068;hsa04310;hsa05226;hsa05225;hsa05224;hsa04390;hsa04392;hsa05022;hsa04710;hsa05165;hsa05010;hsa04540	Hedgehog signaling pathway;FoxO signaling pathway;Wnt signaling pathway;Gastric cancer;Hepatocellular carcinoma;Breast cancer;Hippo signaling pathway;Hippo signaling pathway - multiple species;Pathways of neurodegeneration - multiple diseases;Circadian rhythm;Human papillomavirus infection;Alzheimer disease;Gap junction
gene-CSRNP1	CSRNP1	cysteine and serine rich nuclear protein 1, transcript variant X1	GO:0048705;GO:0045944;GO:0006915;GO:0060021;GO:0009791;GO:0048008;GO:0006357;GO:0060325;GO:0005634;GO:0000785;GO:0043565;GO:0003700;GO:0001228;GO:000098	BP:skeletal system morphogenesis;BP:positive regulation of transcription from RNA polymerase II promoter;BP:apoptotic process;BP:palate development;BP:post-embryonic development;BP:platelet-derived growth factor receptor signaling pathway;BP:regulation of transcription from RNA polymerase II promoter;BP:face morphogenesis;CC:nucleus;CC:chromatin;MF:sequence-specific DNA binding;MF:transcription f…	K17494	CSRNP	------	------
gene-CSRP2	CSRP2	cysteine and glycine rich protein 2, transcript variant 2	GO:0030036;GO:0045214;GO:0060537;GO:0007275;GO:0005737;GO:0005634;GO:0030018;GO:0008307;GO:0042805;GO:004687	BP:actin cytoskeleton organization;BP:sarcomere organization;BP:muscle tissue development;BP:multicellular organism development;CC:cytoplasm;CC:nucleus;CC:Z disc;MF:structural constituent of muscle;MF:actinin binding;MF:metal ion binding;	K09377	CSRP	------	------
gene-CST1	CST1	cystatin SN	GO:0001580;GO:0005615;GO:000486	BP:detection of chemical stimulus involved in sensory perception of bitter taste;CC:extracellular space;MF:cysteine-type endopeptidase inhibitor activity;	K13897	CST1	hsa04970	Salivary secretion
gene-CST2	CST2	cystatin SA	GO:0001580;GO:0005615;GO:000486	BP:detection of chemical stimulus involved in sensory perception of bitter taste;CC:extracellular space;MF:cysteine-type endopeptidase inhibitor activity;	K13898	CST2	hsa04970	Salivary secretion
gene-CST4	CST4	cystatin S	GO:0001580;GO:0045861;GO:0001895;GO:0070062;GO:0005615;GO:000486	BP:detection of chemical stimulus involved in sensory perception of bitter taste;BP:negative regulation of proteolysis;BP:retina homeostasis;CC:extracellular exosome;CC:extracellular space;MF:cysteine-type endopeptidase inhibitor activity;	K13900	CST4	hsa04970	Salivary secretion
gene-CST5	CST5	cystatin D	GO:0005576;GO:0070062;GO:0005615;GO:000486	CC:extracellular region;CC:extracellular exosome;CC:extracellular space;MF:cysteine-type endopeptidase inhibitor activity;	K13901	CST5	hsa04970	Salivary secretion
gene-CSTA	CSTA	cystatin A	GO:0018149;GO:0030216;GO:0098609;GO:0070268;GO:0010466;GO:0045861;GO:0005737;GO:0005615;GO:0005829;GO:0005654;GO:0001533;GO:0002020;GO:000486	BP:peptide cross-linking;BP:keratinocyte differentiation;BP:cell-cell adhesion;BP:cornification;BP:negative regulation of peptidase activity;BP:negative regulation of proteolysis;CC:cytoplasm;CC:extracellular space;CC:cytosol;CC:nucleoplasm;CC:cornified envelope;MF:protease binding;MF:cysteine-type endopeptidase inhibitor activity;	K13907	CSTA_B	------	------
gene-CTSS	CTSS	cathepsin S, transcript variant 1	GO:0030574;GO:0034769;GO:0048002;GO:0097067;GO:0010447;GO:0002224;GO:0006508;GO:0022617;GO:0019882;GO:0019886;GO:0006955;GO:0016485;GO:0051603;GO:0043312;GO:0002250;GO:2001259;GO:1904813;GO:0043202;GO:0005615;GO:0005770;GO:0005576;GO:1904724;GO:0045335;GO:0062023;GO:0043231;GO:0005764;GO:0036021;GO:0001968;GO:0043236;GO:0004197;GO:0043394;GO:000551	BP:collagen catabolic process;BP:basement membrane disassembly;BP:antigen processing and presentation of peptide antigen;BP:cellular response to thyroid hormone stimulus;BP:response to acidic pH;BP:toll-like receptor signaling pathway;BP:proteolysis;BP:extracellular matrix disassembly;BP:antigen processing and presentation;BP:antigen processing and presentation of exogenous peptide antigen via MH…	K01368	CTSS	hsa04612;hsa05205;hsa05323;hsa04380;hsa04620;hsa05418;hsa04140;hsa04142;hsa04145;hsa05152;hsa04210	Antigen processing and presentation;Proteoglycans in cancer;Rheumatoid arthritis;Osteoclast differentiation;Toll-like receptor signaling pathway;Fluid shear stress and atherosclerosis;Autophagy - animal;Lysosome;Phagosome;Tuberculosis;Apoptosis
gene-CWC25	CWC25	CWC25 spliceosome associated protein homolog, transcript variant 1	GO:0000398;GO:0006397;GO:0016607;GO:0005634;GO:0071006;GO:0005654;GO:000568	BP:mRNA splicing, via spliceosome;BP:mRNA processing;CC:nuclear speck;CC:nucleus;CC:U2-type catalytic step 1 spliceosome;CC:nucleoplasm;CC:U2-type spliceosomal complex;	K17985	AMBRA1	hsa04140;hsa04137;hsa05168;hsa05022;hsa05014;hsa05016;hsa05017;hsa05010	Autophagy - animal;Mitophagy - animal;Herpes simplex virus 1 infection;Pathways of neurodegeneration - multiple diseases;Amyotrophic lateral sclerosis;Huntington disease;Spinocerebellar ataxia;Alzheimer disease
gene-CXCL1	CXCL1	C-X-C motif chemokine ligand 1, transcript variant 1	GO:0070098;GO:0071222;GO:0019221;GO:0030036;GO:0007165;GO:0035556;GO:0061844;GO:0007186;GO:0008285;GO:0030593;GO:0006935;GO:0006952;GO:0006954;GO:0006955;GO:0007399;GO:0031640;GO:0043312;GO:0002237;GO:0035580;GO:1904724;GO:0005615;GO:0005576;GO:0008009;GO:0008083;GO:0045236;GO:0005102;GO:000804	BP:chemokine-mediated signaling pathway;BP:cellular response to lipopolysaccharide;BP:cytokine-mediated signaling pathway;BP:actin cytoskeleton organization;BP:signal transduction;BP:intracellular signal transduction;BP:antimicrobial humoral immune response mediated by antimicrobial peptide;BP:G-protein coupled receptor signaling pathway;BP:negative regulation of cell proliferation;BP:neutrophil …	K05505	CXCL1_2_3, GRO	hsa05120;hsa05133;hsa04061;hsa05134;hsa05323;hsa04621;hsa04657;hsa05146;hsa04668;hsa04064;hsa05167;hsa04062;hsa04060;hsa05417	Epithelial cell signaling in Helicobacter pylori infection;Pertussis;Viral protein interaction with cytokine and cytokine receptor;Legionellosis;Rheumatoid arthritis;NOD-like receptor signaling pathway;IL-17 signaling pathway;Amoebiasis;TNF signaling pathway;NF-kappa B signaling pathway;Kaposi sarcoma-associated herpesvirus infection;Chemokine signaling pathway;Cytokine-cytokine receptor interact…
gene-CXCL10	CXCL10	C-X-C motif chemokine ligand 10, transcript variant 1	GO:0070098;GO:0071222;GO:0019221;GO:0042118;GO:0034605;GO:0051281;GO:0007165;GO:0007166;GO:0030593;GO:0033280;GO:0042981;GO:0061844;GO:0007517;GO:0090026;GO:0042127;GO:0010332;GO:0007189;GO:2000406;GO:0045662;GO:0045944;GO:0140374;GO:0007186;GO:0008284;GO:0010819;GO:0098586;GO:0006935;GO:0008015;GO:0006952;GO:0006954;GO:0006955;GO:0007267;GO:0010996;GO:0010818;GO:0031640;GO:0009409;GO:1901740;GO:…	BP:chemokine-mediated signaling pathway;BP:cellular response to lipopolysaccharide;BP:cytokine-mediated signaling pathway;BP:endothelial cell activation;BP:cellular response to heat;BP:positive regulation of release of sequestered calcium ion into cytosol;BP:signal transduction;BP:cell surface receptor signaling pathway;BP:neutrophil chemotaxis;BP:response to vitamin D;BP:regulation of apoptotic …	K12671	CXCL10, IP10	hsa05133;hsa04060;hsa04062;hsa04620;hsa04622;hsa04623;hsa04668;hsa04657;hsa05323;hsa05164;hsa04061;hsa05160;hsa05171;hsa05169	Pertussis;Cytokine-cytokine receptor interaction;Chemokine signaling pathway;Toll-like receptor signaling pathway;RIG-I-like receptor signaling pathway;Cytosolic DNA-sensing pathway;TNF signaling pathway;IL-17 signaling pathway;Rheumatoid arthritis;Influenza A;Viral protein interaction with cytokine and cytokine receptor;Hepatitis C;Coronavirus disease - COVID-19;Epstein-Barr virus infection
gene-CXCL11	CXCL11	C-X-C motif chemokine ligand 11, transcript variant 2	GO:0042127;GO:0010818;GO:0070098;GO:0071222;GO:0006935;GO:0031640;GO:0051281;GO:0007267;GO:0007189;GO:0007165;GO:0006954;GO:0030593;GO:0007186;GO:0061844;GO:0005615;GO:0005576;GO:0008009;GO:0048248;GO:0045236;GO:000820	BP:regulation of cell proliferation;BP:T cell chemotaxis;BP:chemokine-mediated signaling pathway;BP:cellular response to lipopolysaccharide;BP:chemotaxis;BP:killing of cells of other organism;BP:positive regulation of release of sequestered calcium ion into cytosol;BP:cell-cell signaling;BP:adenylate cyclase-activating G-protein coupled receptor signaling pathway;BP:signal transduction;BP:inflamm…	K12672	CXCL11, I-TAC	hsa04657;hsa05160;hsa04620;hsa04622;hsa04623;hsa04668;hsa04060;hsa05164;hsa04062;hsa05169;hsa05171;hsa04061	IL-17 signaling pathway;Hepatitis C;Toll-like receptor signaling pathway;RIG-I-like receptor signaling pathway;Cytosolic DNA-sensing pathway;TNF signaling pathway;Cytokine-cytokine receptor interaction;Influenza A;Chemokine signaling pathway;Epstein-Barr virus infection;Coronavirus disease - COVID-19;Viral protein interaction with cytokine and cytokine receptor
gene-CXCL17	CXCL17	C-X-C motif chemokine ligand 17, transcript variant 1	GO:0000187;GO:0050728;GO:0090026;GO:0010575;GO:0030154;GO:0010759;GO:0001525;GO:0048246;GO:000561	BP:activation of MAPK activity;BP:negative regulation of inflammatory response;BP:positive regulation of monocyte chemotaxis;BP:positive regulation of vascular endothelial growth factor production;BP:cell differentiation;BP:positive regulation of macrophage chemotaxis;BP:angiogenesis;BP:macrophage chemotaxis;CC:extracellular space;	K22627	CXCL17	hsa04060	Cytokine-cytokine receptor interaction
gene-CXCL2	CXCL2	C-X-C motif chemokine ligand 2	GO:0070098;GO:0071222;GO:0019221;GO:0030036;GO:0035556;GO:0061844;GO:0007186;GO:0008285;GO:0030593;GO:0006935;GO:0006952;GO:0006954;GO:0006955;GO:0007399;GO:0031640;GO:0043312;GO:0002237;GO:0007165;GO:0005615;GO:0035580;GO:1904724;GO:0005576;GO:0008009;GO:0008047;GO:0045236;GO:0008083;GO:000510	BP:chemokine-mediated signaling pathway;BP:cellular response to lipopolysaccharide;BP:cytokine-mediated signaling pathway;BP:actin cytoskeleton organization;BP:intracellular signal transduction;BP:antimicrobial humoral immune response mediated by antimicrobial peptide;BP:G-protein coupled receptor signaling pathway;BP:negative regulation of cell proliferation;BP:neutrophil chemotaxis;BP:chemotaxi…	K05505	CXCL1_2_3, GRO	hsa05120;hsa05133;hsa04061;hsa05134;hsa05323;hsa04621;hsa04657;hsa05146;hsa04668;hsa04064;hsa05167;hsa04062;hsa04060;hsa05417	Epithelial cell signaling in Helicobacter pylori infection;Pertussis;Viral protein interaction with cytokine and cytokine receptor;Legionellosis;Rheumatoid arthritis;NOD-like receptor signaling pathway;IL-17 signaling pathway;Amoebiasis;TNF signaling pathway;NF-kappa B signaling pathway;Kaposi sarcoma-associated herpesvirus infection;Chemokine signaling pathway;Cytokine-cytokine receptor interact…
gene-CXCL3	CXCL3	C-X-C motif chemokine ligand 3	GO:0070098;GO:0071222;GO:0031640;GO:0006952;GO:0006954;GO:0006955;GO:0030593;GO:0007186;GO:0061844;GO:0005615;GO:0005576;GO:0008009;GO:004523	BP:chemokine-mediated signaling pathway;BP:cellular response to lipopolysaccharide;BP:killing of cells of other organism;BP:defense response;BP:inflammatory response;BP:immune response;BP:neutrophil chemotaxis;BP:G-protein coupled receptor signaling pathway;BP:antimicrobial humoral immune response mediated by antimicrobial peptide;CC:extracellular space;CC:extracellular region;MF:chemokine activi…	K05505	CXCL1_2_3, GRO	hsa05120;hsa05133;hsa04061;hsa05134;hsa05323;hsa04621;hsa04657;hsa05146;hsa04668;hsa04064;hsa05167;hsa04062;hsa04060;hsa05417	Epithelial cell signaling in Helicobacter pylori infection;Pertussis;Viral protein interaction with cytokine and cytokine receptor;Legionellosis;Rheumatoid arthritis;NOD-like receptor signaling pathway;IL-17 signaling pathway;Amoebiasis;TNF signaling pathway;NF-kappa B signaling pathway;Kaposi sarcoma-associated herpesvirus infection;Chemokine signaling pathway;Cytokine-cytokine receptor interact…
gene-CXCL5	CXCL5	C-X-C motif chemokine ligand 5	GO:0008284;GO:0070098;GO:0071222;GO:0006952;GO:0007165;GO:0006954;GO:0006955;GO:0007267;GO:0030593;GO:0061844;GO:0007186;GO:0006935;GO:0005615;GO:0005576;GO:0008009;GO:0045236;GO:004280	BP:positive regulation of cell proliferation;BP:chemokine-mediated signaling pathway;BP:cellular response to lipopolysaccharide;BP:defense response;BP:signal transduction;BP:inflammatory response;BP:immune response;BP:cell-cell signaling;BP:neutrophil chemotaxis;BP:antimicrobial humoral immune response mediated by antimicrobial peptide;BP:G-protein coupled receptor signaling pathway;BP:chemotaxis…	K05506	CXCL5_6, SCYB5_6	hsa05133;hsa05120;hsa05167;hsa05134;hsa05323;hsa04621;hsa04657;hsa05146;hsa04668;hsa04064;hsa05417;hsa04062;hsa04060;hsa04061	Pertussis;Epithelial cell signaling in Helicobacter pylori infection;Kaposi sarcoma-associated herpesvirus infection;Legionellosis;Rheumatoid arthritis;NOD-like receptor signaling pathway;IL-17 signaling pathway;Amoebiasis;TNF signaling pathway;NF-kappa B signaling pathway;Lipid and atherosclerosis;Chemokine signaling pathway;Cytokine-cytokine receptor interaction;Viral protein interaction with c…
gene-CXCL6	CXCL6	C-X-C motif chemokine ligand 6	GO:0070098;GO:0071222;GO:0006935;GO:0001776;GO:0042119;GO:0032642;GO:0007165;GO:0006952;GO:0007267;GO:0042742;GO:0006954;GO:0006955;GO:0030593;GO:0070951;GO:0007186;GO:0061844;GO:0005615;GO:0005576;GO:0008009;GO:0045236;GO:000820	BP:chemokine-mediated signaling pathway;BP:cellular response to lipopolysaccharide;BP:chemotaxis;BP:leukocyte homeostasis;BP:neutrophil activation;BP:regulation of chemokine production;BP:signal transduction;BP:defense response;BP:cell-cell signaling;BP:defense response to bacterium;BP:inflammatory response;BP:immune response;BP:neutrophil chemotaxis;BP:regulation of neutrophil mediated killing o…	K05506	CXCL5_6, SCYB5_6	hsa05133;hsa05120;hsa05167;hsa05134;hsa05323;hsa04621;hsa04657;hsa05146;hsa04668;hsa04064;hsa05417;hsa04062;hsa04060;hsa04061	Pertussis;Epithelial cell signaling in Helicobacter pylori infection;Kaposi sarcoma-associated herpesvirus infection;Legionellosis;Rheumatoid arthritis;NOD-like receptor signaling pathway;IL-17 signaling pathway;Amoebiasis;TNF signaling pathway;NF-kappa B signaling pathway;Lipid and atherosclerosis;Chemokine signaling pathway;Cytokine-cytokine receptor interaction;Viral protein interaction with c…
gene-CXCL8	CXCL8	C-X-C motif chemokine ligand 8, transcript variant 1	GO:0070098;GO:0071222;GO:0019221;GO:0042119;GO:0030155;GO:0045091;GO:0010629;GO:0010628;GO:0031328;GO:0007165;GO:0060354;GO:0035556;GO:0001525;GO:0061844;GO:0090023;GO:0071356;GO:0044344;GO:0045766;GO:0045744;GO:0007186;GO:0008285;GO:0030593;GO:0006935;GO:0019722;GO:2000535;GO:0050930;GO:0007050;GO:0036499;GO:0006954;GO:0006955;GO:0048566;GO:0031623;GO:0071347;GO:0031640;GO:0002237;GO:0034976;GO:…	BP:chemokine-mediated signaling pathway;BP:cellular response to lipopolysaccharide;BP:cytokine-mediated signaling pathway;BP:neutrophil activation;BP:regulation of cell adhesion;BP:regulation of single stranded viral RNA replication via double stranded DNA intermediate;BP:negative regulation of gene expression;BP:positive regulation of gene expression;BP:positive regulation of cellular biosynthet…	K10030	IL8, CXCL8	hsa05133;hsa05132;hsa05131;hsa05130;hsa05135;hsa05134;hsa04657;hsa05219;hsa04064;hsa04062;hsa04060;hsa04061;hsa05142;hsa04218;hsa05146;hsa05144;hsa05164;hsa05167;hsa05161;hsa05163;hsa05120;hsa05323;hsa04620;hsa04621;hsa04622;hsa05200;hsa04072;hsa04668;hsa05202;hsa04932;hsa04933;hsa05417;hsa05171	Pertussis;Salmonella infection;Shigellosis;Pathogenic Escherichia coli infection;Yersinia infection;Legionellosis;IL-17 signaling pathway;Bladder cancer;NF-kappa B signaling pathway;Chemokine signaling pathway;Cytokine-cytokine receptor interaction;Viral protein interaction with cytokine and cytokine receptor;Chagas disease;Cellular senescence;Amoebiasis;Malaria;Influenza A;Kaposi sarcoma-associa…
gene-CXCR4	CXCR4	C-X-C motif chemokine receptor 4, transcript variant X1	GO:0000187;GO:0002407;GO:0050965;GO:0050966;GO:0030155;GO:1990478;GO:0048714;GO:0038160;GO:0035690;GO:0001764;GO:0050921;GO:0060326;GO:0007411;GO:1903861;GO:0045446;GO:0060048;GO:0001666;GO:0019064;GO:0009615;GO:0006955;GO:0043067;GO:0044409;GO:0014823;GO:0002064;GO:0007420;GO:0006935;GO:0019722;GO:0050792;GO:0006915;GO:2000448;GO:0008038;GO:1905322;GO:0006954;GO:0043278;GO:0022008;GO:0022029;GO:…	BP:activation of MAPK activity;BP:dendritic cell chemotaxis;BP:detection of temperature stimulus involved in sensory perception of pain;BP:detection of mechanical stimulus involved in sensory perception of pain;BP:regulation of cell adhesion;BP:response to ultrasound;BP:positive regulation of oligodendrocyte differentiation;BP:CXCL12-activated CXCR4 signaling pathway;BP:cellular response to drug;…	K04189	CXCR4, CD184	hsa05120;hsa05167;hsa04061;hsa04020;hsa05200;hsa05203;hsa04072;hsa04672;hsa04810;hsa04670;hsa04144;hsa04360;hsa05163;hsa04062;hsa04060;hsa05170	Epithelial cell signaling in Helicobacter pylori infection;Kaposi sarcoma-associated herpesvirus infection;Viral protein interaction with cytokine and cytokine receptor;Calcium signaling pathway;Pathways in cancer;Viral carcinogenesis;Phospholipase D signaling pathway;Intestinal immune network for IgA production;Regulation of actin cytoskeleton;Leukocyte transendothelial migration;Endocytosis;Axo…
gene-CXorf58	CXorf58	chromosome X open reading frame 58, transcript variant X1	------	------	------	------	------	------
gene-CYGB	CYGB	cytoglobin, transcript variant X1	GO:0050999;GO:0006979;GO:0015671;GO:0005829;GO:0005344;GO:0019825;GO:0020037;GO:0004601;GO:000550	BP:regulation of nitric-oxide synthase activity;BP:response to oxidative stress;BP:oxygen transport;CC:cytosol;MF:oxygen transporter activity;MF:oxygen binding;MF:heme binding;MF:peroxidase activity;MF:iron ion binding;	K13825;K21894;K13826;K13824;K21892	HBE;CYGB;HBZ;HBG;MB	------	------
gene-CYP11A1-2	CYP11A1	cytochrome P450 family 11 subfamily A member 1, transcript variant 1	GO:0008203;GO:0006700;GO:0042359;GO:0006704;GO:0016125;GO:0034650;GO:0071375;GO:0005739;GO:0005743;GO:0005759;GO:0020037;GO:0005506;GO:000838	BP:cholesterol metabolic process;BP:C21-steroid hormone biosynthetic process;BP:vitamin D metabolic process;BP:glucocorticoid biosynthetic process;BP:sterol metabolic process;BP:cortisol metabolic process;BP:cellular response to peptide hormone stimulus;CC:mitochondrion;CC:mitochondrial inner membrane;CC:mitochondrial matrix;MF:heme binding;MF:iron ion binding;MF:cholesterol monooxygenas;	K00498	CYP11A	hsa05206;hsa00100;hsa04928;hsa00140;hsa04913;hsa04927;hsa05152;hsa04934;hsa04925	MicroRNAs in cancer;Steroid biosynthesis;Parathyroid hormone synthesis, secretion and action;Steroid hormone biosynthesis;Ovarian steroidogenesis;Cortisol synthesis and secretion;Tuberculosis;Cushing syndrome;Aldosterone synthesis and secretion
gene-CYP24A1	CYP24A1	cytochrome P450 family 24 subfamily A member 1, transcript variant X3	GO:0042369;GO:0006766;GO:0042359;GO:0033280;GO:0070561;GO:0010430;GO:0001649;GO:0005654;GO:0005743;GO:0005739;GO:0020037;GO:0070643;GO:0008403;GO:0016705;GO:0062181;GO:0062180;GO:0030342;GO:000550	BP:vitamin D catabolic process;BP:vitamin metabolic process;BP:vitamin D metabolic process;BP:response to vitamin D;BP:vitamin D receptor signaling pathway;BP:fatty acid omega-oxidation;BP:osteoblast differentiation;CC:nucleoplasm;CC:mitochondrial inner membrane;CC:mitochondrion;MF:heme binding;MF:vitamin D 25-hydroxylase activity;MF:25-hydroxycholecalciferol-24-hydroxylase activity;MF:oxidoreduc…	K07436	CYP24A1	hsa04913;hsa04979;hsa05206;hsa03320;hsa00140;hsa05152;hsa00100;hsa00830;hsa04927;hsa04928;hsa04934;hsa04925;hsa00120	Ovarian steroidogenesis;Cholesterol metabolism;MicroRNAs in cancer;PPAR signaling pathway;Steroid hormone biosynthesis;Tuberculosis;Steroid biosynthesis;Retinol metabolism;Cortisol synthesis and secretion;Parathyroid hormone synthesis, secretion and action;Cushing syndrome;Aldosterone synthesis and secretion;Primary bile acid biosynthesis
gene-CYP27B1	CYP27B1	cytochrome P450 family 27 subfamily B member 1	GO:0030308;GO:0055074;GO:0030500;GO:0033280;GO:0032496;GO:0042359;GO:0030282;GO:0008285;GO:0006766;GO:0006816;GO:0070314;GO:0043627;GO:0034341;GO:0010956;GO:0042369;GO:0036378;GO:0070564;GO:0045618;GO:0046697;GO:0010980;GO:0005737;GO:0005739;GO:0005741;GO:0004498;GO:0016705;GO:0005506;GO:0020037;GO:006218	BP:negative regulation of cell growth;BP:calcium ion homeostasis;BP:regulation of bone mineralization;BP:response to vitamin D;BP:response to lipopolysaccharide;BP:vitamin D metabolic process;BP:bone mineralization;BP:negative regulation of cell proliferation;BP:vitamin metabolic process;BP:calcium ion transport;BP:G1 to G0 transition;BP:response to estrogen;BP:response to interferon-gamma;BP:neg…	K07438	CYP27B1	hsa05206;hsa04913;hsa04979;hsa05152;hsa03320;hsa00140;hsa00100;hsa00830;hsa04927;hsa04928;hsa04934;hsa04925;hsa00120	MicroRNAs in cancer;Ovarian steroidogenesis;Cholesterol metabolism;Tuberculosis;PPAR signaling pathway;Steroid hormone biosynthesis;Steroid biosynthesis;Retinol metabolism;Cortisol synthesis and secretion;Parathyroid hormone synthesis, secretion and action;Cushing syndrome;Aldosterone synthesis and secretion;Primary bile acid biosynthesis
gene-CYP2B6	CYP2B6	cytochrome P450 family 2 subfamily B member 6	GO:0006805;GO:0019373;GO:0042180;GO:0008202;GO:0006082;GO:0042738;GO:0017144;GO:0005789;GO:0005737;GO:0043231;GO:0101021;GO:0004497;GO:0005506;GO:0020037;GO:0008395;GO:0062189;GO:0062188;GO:0062187;GO:0062184;GO:0016712;GO:0008392;GO:000839	BP:xenobiotic metabolic process;BP:epoxygenase P450 pathway;BP:cellular ketone metabolic process;BP:steroid metabolic process;BP:organic acid metabolic process;BP:exogenous drug catabolic process;BP:drug metabolic process;CC:endoplasmic reticulum membrane;CC:cytoplasm;CC:intracellular membrane-bounded organelle;MF:estrogen 2-hydroxylase activity;MF:monooxygenase activity;MF:iron ion binding;MF:he…	K17709	CYP2B6	hsa00980;hsa00983;hsa00982;hsa00830;hsa05207;hsa00591;hsa04726;hsa00232;hsa05204;hsa00590;hsa05417	Metabolism of xenobiotics by cytochrome P450;Drug metabolism - other enzymes;Drug metabolism - cytochrome P450;Retinol metabolism;Chemical carcinogenesis - receptor activation;Linoleic acid metabolism;Serotonergic synapse;Caffeine metabolism;Chemical carcinogenesis - DNA adducts;Arachidonic acid metabolism;Lipid and atherosclerosis
gene-CYP2B7P	CYP2B7P	cytochrome P450 family 2 subfamily B member 7, pseudogene	GO:0006805;GO:0019373;GO:0042180;GO:0008202;GO:0006082;GO:0042738;GO:0017144;GO:0005789;GO:0005737;GO:0043231;GO:0101021;GO:0004497;GO:0005506;GO:0020037;GO:0008395;GO:0062189;GO:0062188;GO:0062187;GO:0062184;GO:0016712;GO:0008392;GO:000839	BP:xenobiotic metabolic process;BP:epoxygenase P450 pathway;BP:cellular ketone metabolic process;BP:steroid metabolic process;BP:organic acid metabolic process;BP:exogenous drug catabolic process;BP:drug metabolic process;CC:endoplasmic reticulum membrane;CC:cytoplasm;CC:intracellular membrane-bounded organelle;MF:estrogen 2-hydroxylase activity;MF:monooxygenase activity;MF:iron ion binding;MF:he…	K17685;K17720;K17709;K17683	CYP2A13;CYP2C18;CYP2B6;CYP2A6	hsa00980;hsa00983;hsa00982;hsa00830;hsa05207;hsa04726;hsa00232;hsa05204;hsa00590;hsa05417	Metabolism of xenobiotics by cytochrome P450;Drug metabolism - other enzymes;Drug metabolism - cytochrome P450;Retinol metabolism;Chemical carcinogenesis - receptor activation;Serotonergic synapse;Caffeine metabolism;Chemical carcinogenesis - DNA adducts;Arachidonic acid metabolism;Lipid and atherosclerosis
gene-CYP2D7-7	CYP2D7	cytochrome P450 family 2 subfamily D member 7 (gene/pseudogene), transcript variant 2	GO:0006082;GO:0042738;GO:0006805;GO:0019369;GO:0005737;GO:0005739;GO:0016021;GO:0043231;GO:0070330;GO:0020037;GO:0016712;GO:0005506;GO:000839	BP:organic acid metabolic process;BP:exogenous drug catabolic process;BP:xenobiotic metabolic process;BP:arachidonic acid metabolic process;CC:cytoplasm;CC:mitochondrion;CC:integral component of membrane;CC:intracellular membrane-bounded organelle;MF:aromatase activity;MF:heme binding;MF:oxidoreductase activity, acting on paired donors, with incorporation or reduction of molecular oxygen, reduced…	K17712;K07418	CYP2D6;CYP2J	hsa00980;hsa00982;hsa01522;hsa00591;hsa04913;hsa04750;hsa04726;hsa00590;hsa05417	Metabolism of xenobiotics by cytochrome P450;Drug metabolism - cytochrome P450;Endocrine resistance;Linoleic acid metabolism;Ovarian steroidogenesis;Inflammatory mediator regulation of TRP channels;Serotonergic synapse;Arachidonic acid metabolism;Lipid and atherosclerosis
gene-CYP2R1	CYP2R1	cytochrome P450 family 2 subfamily R member 1, transcript variant 1	GO:0010164;GO:0036378;GO:0006766;GO:0006082;GO:0006805;GO:0042359;GO:0042738;GO:0010212;GO:0005789;GO:0005737;GO:0043231;GO:0016021;GO:1902271;GO:0020037;GO:0016705;GO:0016712;GO:0030343;GO:0005506;GO:0008395;GO:004280	BP:response to cesium ion;BP:calcitriol biosynthetic process from calciol;BP:vitamin metabolic process;BP:organic acid metabolic process;BP:xenobiotic metabolic process;BP:vitamin D metabolic process;BP:exogenous drug catabolic process;BP:response to ionizing radiation;CC:endoplasmic reticulum membrane;CC:cytoplasm;CC:intracellular membrane-bounded organelle;CC:integral component of membrane;MF:D…	K07419	CYP2R1	hsa00980;hsa00982;hsa05208;hsa04913;hsa00590;hsa00591;hsa00071;hsa00100;hsa04750;hsa04726;hsa01522;hsa05417	Metabolism of xenobiotics by cytochrome P450;Drug metabolism - cytochrome P450;Chemical carcinogenesis - reactive oxygen species;Ovarian steroidogenesis;Arachidonic acid metabolism;Linoleic acid metabolism;Fatty acid degradation;Steroid biosynthesis;Inflammatory mediator regulation of TRP channels;Serotonergic synapse;Endocrine resistance;Lipid and atherosclerosis
gene-CYP3A5	CYP3A5	cytochrome P450 family 3 subfamily A member 5, transcript variant 1	GO:0006805;GO:0008210;GO:0046222;GO:0042572;GO:0042573;GO:0009822;GO:0008202;GO:0002933;GO:0070989;GO:0042737;GO:0005789;GO:0016021;GO:0043231;GO:0101020;GO:0004497;GO:0070330;GO:0016491;GO:0050649;GO:0008401;GO:0005506;GO:0020037;GO:0019825;GO:0016712;GO:000839	BP:xenobiotic metabolic process;BP:estrogen metabolic process;BP:aflatoxin metabolic process;BP:retinol metabolic process;BP:retinoic acid metabolic process;BP:alkaloid catabolic process;BP:steroid metabolic process;BP:lipid hydroxylation;BP:oxidative demethylation;BP:drug catabolic process;CC:endoplasmic reticulum membrane;CC:integral component of membrane;CC:intracellular membrane-bounded organ…	K17690	CYP3A5	hsa00980;hsa00983;hsa00982;hsa04976;hsa00830;hsa05207;hsa00591;hsa00140;hsa05204	Metabolism of xenobiotics by cytochrome P450;Drug metabolism - other enzymes;Drug metabolism - cytochrome P450;Bile secretion;Retinol metabolism;Chemical carcinogenesis - receptor activation;Linoleic acid metabolism;Steroid hormone biosynthesis;Chemical carcinogenesis - DNA adducts
gene-CYRIA	CYRIA	CYFIP related Rac1 interactor A, transcript variant X4	GO:0030833;GO:0016020;GO:003126	BP:regulation of actin filament polymerization;CC:membrane;MF:small GTPase binding;	------	------	------	------
gene-CZ1P-ASNS	CZ1P-ASNS	CZ1P-ASNS readthrough	GO:0045931;GO:0043200;GO:0006529;GO:0032354;GO:0070981;GO:0031427;GO:0006541;GO:0009612;GO:0032870;GO:0043066;GO:0001889;GO:0042149;GO:0009416;GO:0009636;GO:0009066;GO:0005829;GO:0005524;GO:0004066;GO:004280	BP:positive regulation of mitotic cell cycle;BP:response to amino acid;BP:asparagine biosynthetic process;BP:response to follicle-stimulating hormone;BP:L-asparagine biosynthetic process;BP:response to methotrexate;BP:glutamine metabolic process;BP:response to mechanical stimulus;BP:cellular response to hormone stimulus;BP:negative regulation of apoptotic process;BP:liver development;BP:cellular …	K01953	asnB, ASNS	hsa00250	Alanine, aspartate and glutamate metabolism
gene-DAAM1	DAAM1	dishevelled associated activator of morphogenesis 1, transcript variant X1	GO:0060071;GO:0030036;GO:0001725;GO:0036064;GO:0031514;GO:0005829;GO:0016020;GO:0005886;GO:0003779;GO:0031267;GO:004280	BP:Wnt signaling pathway, planar cell polarity pathway;BP:actin cytoskeleton organization;CC:stress fiber;CC:ciliary basal body;CC:motile cilium;CC:cytosol;CC:membrane;CC:plasma membrane;MF:actin binding;MF:small GTPase binding;MF:identical protein binding;	K04512	DAAM	hsa04310;hsa04810	Wnt signaling pathway;Regulation of actin cytoskeleton
gene-DAB2	DAB2	DAB adaptor protein 2, transcript variant 1	GO:0032436;GO:0061024;GO:0035026;GO:0007275;GO:0032091;GO:0010862;GO:0000122;GO:0043066;GO:2000643;GO:0090090;GO:0030335;GO:1903077;GO:2000096;GO:2000370;GO:0006915;GO:0045807;GO:0030511;GO:0060766;GO:0010718;GO:0016055;GO:0060391;GO:0045944;GO:0015031;GO:0006898;GO:0001934;GO:0005905;GO:0005925;GO:0030136;GO:0030665;GO:0005737;GO:0005886;GO:0001650;GO:0043231;GO:0005829;GO:0005765;GO:0008022;GO:…	BP:positive regulation of proteasomal ubiquitin-dependent protein catabolic process;BP:membrane organization;BP:leading edge cell differentiation;BP:multicellular organism development;BP:negative regulation of protein binding;BP:positive regulation of pathway-restricted SMAD protein phosphorylation;BP:negative regulation of transcription from RNA polymerase II promoter;BP:negative regulation of a…	K12475	DAB2	hsa05017;hsa04144	Spinocerebellar ataxia;Endocytosis
gene-DACT1	DACT1	dishevelled binding antagonist of beta catenin 1, transcript variant 1	GO:1903364;GO:0016055;GO:0090263;GO:0048619;GO:0030177;GO:0046329;GO:0030178;GO:0032091;GO:0032092;GO:2000134;GO:0000122;GO:0007275;GO:0090090;GO:0021915;GO:2000095;GO:1904864;GO:0031647;GO:0045732;GO:0060828;GO:0045202;GO:0005737;GO:0005634;GO:0005654;GO:0030877;GO:0005829;GO:0005080;GO:0070097;GO:0042826;GO:0051018;GO:0008013;GO:000108	BP:positive regulation of cellular protein catabolic process;BP:Wnt signaling pathway;BP:positive regulation of canonical Wnt signaling pathway;BP:embryonic hindgut morphogenesis;BP:positive regulation of Wnt signaling pathway;BP:negative regulation of JNK cascade;BP:negative regulation of Wnt signaling pathway;BP:negative regulation of protein binding;BP:positive regulation of protein binding;BP…	K22154	DACT	------	------
gene-DAGLB	DAGLB	diacylglycerol lipase beta, transcript variant 1	GO:0006629;GO:0042136;GO:0071926;GO:0098921;GO:0007216;GO:0050727;GO:0016042;GO:0001516;GO:0019369;GO:0010898;GO:0022008;GO:0007405;GO:0016021;GO:0045211;GO:0005654;GO:0005765;GO:0005886;GO:0004806;GO:0046872;GO:001629	BP:lipid metabolic process;BP:neurotransmitter biosynthetic process;BP:endocannabinoid signaling pathway;BP:retrograde trans-synaptic signaling by endocannabinoid;BP:G-protein coupled glutamate receptor signaling pathway;BP:regulation of inflammatory response;BP:lipid catabolic process;BP:prostaglandin biosynthetic process;BP:arachidonic acid metabolic process;BP:positive regulation of triglyceri…	K13806	DAGL	hsa04723;hsa04925	Retrograde endocannabinoid signaling;Aldosterone synthesis and secretion
gene-DAW1	DAW1	dynein assembly factor with WD repeats 1, transcript variant 1	GO:0007507;GO:0007368;GO:0036158;GO:0051649;GO:0090660;GO:0005929;GO:000557	BP:heart development;BP:determination of left/right symmetry;BP:outer dynein arm assembly;BP:establishment of localization in cell;BP:cerebrospinal fluid circulation;CC:cilium;CC:extracellular region;	K19760	DAW1	------	------
gene-DCLK1	DCLK1	doublecortin like kinase 1, transcript variant 5	GO:0048675;GO:0021952;GO:0006468;GO:0018105;GO:0009615;GO:0007399;GO:0016197;GO:1900181;GO:0048813;GO:0048812;GO:0030900;GO:0001764;GO:0035556;GO:0007417;GO:0106311;GO:0106310;GO:0005887;GO:0014069;GO:0005524;GO:000467	BP:axon extension;BP:central nervous system projection neuron axonogenesis;BP:protein phosphorylation;BP:peptidyl-serine phosphorylation;BP:response to virus;BP:nervous system development;BP:endosomal transport;BP:negative regulation of protein localization to nucleus;BP:dendrite morphogenesis;BP:neuron projection morphogenesis;BP:forebrain development;BP:neuron migration;BP:intracellular signal …	K08805	DCLK1_2	hsa04020;hsa04921;hsa04925;hsa05214	Calcium signaling pathway;Oxytocin signaling pathway;Aldosterone synthesis and secretion;Glioma
gene-DDIT3	DDIT3	DNA damage inducible transcript 3, transcript variant X1	GO:0090090;GO:0032792;GO:0036500;GO:2000016;GO:0051898;GO:0043525;GO:0042594;GO:0045454;GO:0032700;GO:0006986;GO:0006983;GO:0000122;GO:0009948;GO:0043161;GO:0043484;GO:0051260;GO:0051209;GO:0045662;GO:2001244;GO:0008380;GO:1905168;GO:1990440;GO:1990442;GO:0007605;GO:0006915;GO:0007050;GO:0048255;GO:0072655;GO:0045599;GO:0051091;GO:0030968;GO:0070059;GO:0001955;GO:0016055;GO:0120163;GO:0000398;GO:…	BP:negative regulation of canonical Wnt signaling pathway;BP:negative regulation of CREB transcription factor activity;BP:ATF6-mediated unfolded protein response;BP:negative regulation of determination of dorsal identity;BP:negative regulation of protein kinase B signaling;BP:positive regulation of neuron apoptotic process;BP:response to starvation;BP:cell redox homeostasis;BP:negative regulation…	K04452	DDIT3, GADD153	hsa05020;hsa05022;hsa05202;hsa04141;hsa05012;hsa04010;hsa05014;hsa04210;hsa05010;hsa04932;hsa05417	Prion disease;Pathways of neurodegeneration - multiple diseases;Transcriptional misregulation in cancer;Protein processing in endoplasmic reticulum;Parkinson disease;MAPK signaling pathway;Amyotrophic lateral sclerosis;Apoptosis;Alzheimer disease;Non-alcoholic fatty liver disease;Lipid and atherosclerosis
gene-DDIT4L	DDIT4L	DNA damage inducible transcript 4 like	GO:0009968;GO:000573	BP:negative regulation of signal transduction;CC:cytoplasm;	K08270	DDIT4, REDD1	hsa04140;hsa05206;hsa04150;hsa04151	Autophagy - animal;MicroRNAs in cancer;mTOR signaling pathway;PI3K-Akt signaling pathway
gene-DDR2	DDR2	discoidin domain receptor tyrosine kinase 2, transcript variant 4	GO:0033674;GO:0038063;GO:0031214;GO:0018108;GO:0001503;GO:0007165;GO:0030500;GO:0007169;GO:0007275;GO:0046777;GO:0048146;GO:0010763;GO:0003416;GO:0045669;GO:0090091;GO:0034103;GO:0035988;GO:0007155;GO:0051091;GO:0045860;GO:0010715;GO:0030199;GO:0030198;GO:0015629;GO:0005925;GO:0016324;GO:0005887;GO:0005886;GO:0043235;GO:0038062;GO:0004714;GO:0005524;GO:000551	BP:positive regulation of kinase activity;BP:collagen-activated tyrosine kinase receptor signaling pathway;BP:biomineral tissue development;BP:peptidyl-tyrosine phosphorylation;BP:ossification;BP:signal transduction;BP:regulation of bone mineralization;BP:transmembrane receptor protein tyrosine kinase signaling pathway;BP:multicellular organism development;BP:protein autophosphorylation;BP:positi…	K05125	DDR2, TKT, CD167b	hsa04210;hsa04020;hsa05216;hsa05200;hsa05202;hsa04014;hsa04722;hsa04750;hsa05034;hsa04010;hsa05230;hsa04151	Apoptosis;Calcium signaling pathway;Thyroid cancer;Pathways in cancer;Transcriptional misregulation in cancer;Ras signaling pathway;Neurotrophin signaling pathway;Inflammatory mediator regulation of TRP channels;Alcoholism;MAPK signaling pathway;Central carbon metabolism in cancer;PI3K-Akt signaling pathway
gene-DDX10	DDX10	DEAD-box helicase 10	GO:0097065;GO:0006364;GO:0005634;GO:0016787;GO:0003724;GO:0005524;GO:000372	BP:anterior head development;BP:rRNA processing;CC:nucleus;MF:hydrolase activity;MF:RNA helicase activity;MF:ATP binding;MF:RNA binding;	K14776	DDX10, DBP4	------	------
gene-DDX39B	DDX39B	DExD-box helicase 39B, transcript variant 1	GO:0016787;GO:0003724;GO:0003676;GO:0005524;GO:000438	MF:hydrolase activity;MF:RNA helicase activity;MF:nucleic acid binding;MF:ATP binding;MF:helicase activity;	K12812	DDX39B, UAP56, SUB2	hsa03015;hsa03013;hsa03040	mRNA surveillance pathway;Nucleocytoplasmic transport;Spliceosome
gene-DDX43	DDX43	DEAD-box helicase 43, transcript variant X1	GO:0016787;GO:0003724;GO:0003723;GO:000552	MF:hydrolase activity;MF:RNA helicase activity;MF:RNA binding;MF:ATP binding;	K17043	DDX43	hsa05205;hsa03040;hsa05202	Proteoglycans in cancer;Spliceosome;Transcriptional misregulation in cancer
gene-DDX59	DDX59	DEAD-box helicase 59, transcript variant 1	GO:0005737;GO:0005634;GO:0016787;GO:0003724;GO:0003723;GO:0003676;GO:0046872;GO:000552	CC:cytoplasm;CC:nucleus;MF:hydrolase activity;MF:RNA helicase activity;MF:RNA binding;MF:nucleic acid binding;MF:metal ion binding;MF:ATP binding;	K19466	DDX59	hsa05205;hsa03040;hsa05202	Proteoglycans in cancer;Spliceosome;Transcriptional misregulation in cancer
gene-DDX60	DDX60	DExD/H-box helicase 60, transcript variant X2	GO:0051607;GO:1900246;GO:0009615;GO:0045087;GO:1900245;GO:0005737;GO:0045111;GO:0005829;GO:0016787;GO:0004386;GO:0003727;GO:0003724;GO:0003725;GO:0003723;GO:0003690;GO:000552	BP:defense response to virus;BP:positive regulation of RIG-I signaling pathway;BP:response to virus;BP:innate immune response;BP:positive regulation of MDA-5 signaling pathway;CC:cytoplasm;CC:intermediate filament cytoskeleton;CC:cytosol;MF:hydrolase activity;MF:helicase activity;MF:single-stranded RNA binding;MF:RNA helicase activity;MF:double-stranded RNA binding;MF:RNA binding;MF:double-strand…	K20103	DDX60	hsa03018	RNA degradation
gene-DDX60L	DDX60L	DExD/H-box 60 like, transcript variant X8	GO:0003676;GO:0016787;GO:0003724;GO:0003723;GO:000552	MF:nucleic acid binding;MF:hydrolase activity;MF:RNA helicase activity;MF:RNA binding;MF:ATP binding;	K20103	DDX60	hsa03018	RNA degradation
gene-DEFB1-2	DEFB1	defensin beta 1	GO:0019731;GO:0045087;GO:0009617;GO:0042742;GO:0050830;GO:0035584;GO:0019933;GO:0050829;GO:0060474;GO:0002227;GO:0061844;GO:0097225;GO:0005615;GO:0019898;GO:1990742;GO:0005576;GO:0031731;GO:004280	BP:antibacterial humoral response;BP:innate immune response;BP:response to bacterium;BP:defense response to bacterium;BP:defense response to Gram-positive bacterium;BP:calcium-mediated signaling using intracellular calcium source;BP:cAMP-mediated signaling;BP:defense response to Gram-negative bacterium;BP:positive regulation of flagellated sperm motility involved in capacitation;BP:innate immune …	K23125	DEFB1	hsa02010;hsa05150	ABC transporters;Staphylococcus aureus infection
gene-DEFB4A	DEFB4A	defensin beta 4A	GO:0006935;GO:0019730;GO:0006955;GO:0031640;GO:0042742;GO:0050830;GO:0060326;GO:0050829;GO:0007186;GO:0061844;GO:0005796;GO:0005615;GO:0005576;GO:0042056;GO:003173	BP:chemotaxis;BP:antimicrobial humoral response;BP:immune response;BP:killing of cells of other organism;BP:defense response to bacterium;BP:defense response to Gram-positive bacterium;BP:cell chemotaxis;BP:defense response to Gram-negative bacterium;BP:G-protein coupled receptor signaling pathway;BP:antimicrobial humoral immune response mediated by antimicrobial peptide;CC:Golgi lumen;CC:extrace…	K21100	DEFB4	hsa04621;hsa04657;hsa05150	NOD-like receptor signaling pathway;IL-17 signaling pathway;Staphylococcus aureus infection
gene-DEFB4B-3	DEFB4B	defensin beta 4B	GO:0006935;GO:0019730;GO:0006955;GO:0031640;GO:0042742;GO:0050830;GO:0060326;GO:0050829;GO:0007186;GO:0061844;GO:0005796;GO:0005615;GO:0005576;GO:0042056;GO:003173	BP:chemotaxis;BP:antimicrobial humoral response;BP:immune response;BP:killing of cells of other organism;BP:defense response to bacterium;BP:defense response to Gram-positive bacterium;BP:cell chemotaxis;BP:defense response to Gram-negative bacterium;BP:G-protein coupled receptor signaling pathway;BP:antimicrobial humoral immune response mediated by antimicrobial peptide;CC:Golgi lumen;CC:extrace…	K21100	DEFB4	hsa04621;hsa04657;hsa05150	NOD-like receptor signaling pathway;IL-17 signaling pathway;Staphylococcus aureus infection
gene-DENND2C	DENND2C	DENN domain containing 2C, transcript variant 1	GO:0005654;GO:000508	CC:nucleoplasm;MF:guanyl-nucleotide exchange factor activity;	K20161	DENND2	------	------
gene-DGAT2	DGAT2	diacylglycerol O-acyltransferase 2, transcript variant 1	GO:0006651;GO:0090181;GO:0035356;GO:0046322;GO:0060613;GO:0019915;GO:0035336;GO:0010867;GO:0038183;GO:0006071;GO:0050746;GO:0097006;GO:0045722;GO:0006629;GO:0006640;GO:0055089;GO:0042632;GO:0046339;GO:0036155;GO:0034383;GO:0071400;GO:0019432;GO:0005783;GO:0005789;GO:0016021;GO:0005811;GO:0005739;GO:0048471;GO:0030176;GO:0043231;GO:0005829;GO:1990578;GO:0008374;GO:0050252;GO:0004144;GO:0042803;GO:…	BP:diacylglycerol biosynthetic process;BP:regulation of cholesterol metabolic process;BP:cellular triglyceride homeostasis;BP:negative regulation of fatty acid oxidation;BP:fat pad development;BP:lipid storage;BP:long-chain fatty-acyl-CoA metabolic process;BP:positive regulation of triglyceride biosynthetic process;BP:bile acid signaling pathway;BP:glycerol metabolic process;BP:regulation of lipo…	K11160	DGAT2	hsa00830;hsa00561;hsa04975;hsa04977	Retinol metabolism;Glycerolipid metabolism;Fat digestion and absorption;Vitamin digestion and absorption
gene-DGKD	DGKD	diacylglycerol kinase delta, transcript variant 2	GO:0006654;GO:0007165;GO:0019932;GO:0035556;GO:0007275;GO:0046834;GO:0045742;GO:2000370;GO:0007173;GO:0046486;GO:0046339;GO:0010033;GO:0030168;GO:0006897;GO:0007205;GO:0090038;GO:0015031;GO:0005737;GO:0031410;GO:0005634;GO:0005886;GO:0005829;GO:0005905;GO:0003951;GO:0019992;GO:0046872;GO:0004143;GO:0005524;GO:0042803;GO:0019900;GO:0042802;GO:004698	BP:phosphatidic acid biosynthetic process;BP:signal transduction;BP:second-messenger-mediated signaling;BP:intracellular signal transduction;BP:multicellular organism development;BP:lipid phosphorylation;BP:positive regulation of epidermal growth factor receptor signaling pathway;BP:positive regulation of clathrin-dependent endocytosis;BP:epidermal growth factor receptor signaling pathway;BP:glyc…	K00901	dgkA, DGK	hsa04070;hsa00561;hsa04072;hsa05231;hsa00564	Phosphatidylinositol signaling system;Glycerolipid metabolism;Phospholipase D signaling pathway;Choline metabolism in cancer;Glycerophospholipid metabolism
gene-DHX16-2	DHX16	DEAH-box helicase 16, transcript variant 1	GO:0000398;GO:0008380;GO:0005634;GO:0071005;GO:0005654;GO:0005681;GO:0016787;GO:0003676;GO:0003724;GO:0003723;GO:0016887;GO:0004386;GO:000552	BP:mRNA splicing, via spliceosome;BP:RNA splicing;CC:nucleus;CC:U2-type precatalytic spliceosome;CC:nucleoplasm;CC:spliceosomal complex;MF:hydrolase activity;MF:nucleic acid binding;MF:RNA helicase activity;MF:RNA binding;MF:ATPase activity;MF:helicase activity;MF:ATP binding;	K12813	DHX16	hsa03040;hsa04621	Spliceosome;NOD-like receptor signaling pathway
gene-DHX16-7	DHX16	DEAH-box helicase 16, transcript variant 1	GO:0000398;GO:0008380;GO:0005634;GO:0071005;GO:0005654;GO:0005681;GO:0016787;GO:0016887;GO:0003724;GO:0003723;GO:0003676;GO:0005524;GO:000438	BP:mRNA splicing, via spliceosome;BP:RNA splicing;CC:nucleus;CC:U2-type precatalytic spliceosome;CC:nucleoplasm;CC:spliceosomal complex;MF:hydrolase activity;MF:ATPase activity;MF:RNA helicase activity;MF:RNA binding;MF:nucleic acid binding;MF:ATP binding;MF:helicase activity;	K12813	DHX16	hsa03040	Spliceosome
gene-DHX36-2	DHX36	DEAH-box helicase 36, transcript variant 2	GO:1902064;GO:0060261;GO:1900153;GO:0034605;GO:0061003;GO:0045944;GO:0001503;GO:0010628;GO:0090669;GO:0034644;GO:0051891;GO:1903843;GO:0043488;GO:1901534;GO:1904582;GO:0032727;GO:2000767;GO:0010501;GO:0043123;GO:1904358;GO:0043330;GO:0045087;GO:0044806;GO:0061158;GO:0032481;GO:0045995;GO:0031442;GO:0002735;GO:0051607;GO:0032206;GO:0007283;GO:0017148;GO:0006359;GO:0030425;GO:0000781;GO:0005737;GO:…	BP:regulation of transcription from RNA polymerase II promoter involved in spermatogenesis;BP:positive regulation of transcription initiation from RNA polymerase II promoter;BP:positive regulation of nuclear-transcribed mRNA catabolic process, deadenylation-dependent decay;BP:cellular response to heat;BP:positive regulation of dendritic spine morphogenesis;BP:positive regulation of transcription …	K14442	DHX36, RHAU	hsa04140;hsa04137;hsa05022;hsa05014;hsa05016;hsa05017;hsa05010;hsa03018	Autophagy - animal;Mitophagy - animal;Pathways of neurodegeneration - multiple diseases;Amyotrophic lateral sclerosis;Huntington disease;Spinocerebellar ataxia;Alzheimer disease;RNA degradation
gene-DIO2	DIO2	iodothyronine deiodinase 2, transcript variant 1	GO:0120162;GO:0006590;GO:0050873;GO:0001514;GO:0042404;GO:0042403;GO:0042446;GO:0016020;GO:0005886;GO:0016021;GO:0004800;GO:0031625;GO:0033798;GO:000843	BP:positive regulation of cold-induced thermogenesis;BP:thyroid hormone generation;BP:brown fat cell differentiation;BP:selenocysteine incorporation;BP:thyroid hormone catabolic process;BP:thyroid hormone metabolic process;BP:hormone biosynthetic process;CC:membrane;CC:plasma membrane;CC:integral component of membrane;MF:thyroxine 5'-deiodinase activity;MF:ubiquitin protein ligase binding;MF:thyr…	K17904	DIO2	hsa04919	Thyroid hormone signaling pathway
gene-DIO3	DIO3	iodothyronine deiodinase 3	GO:0040018;GO:0097474;GO:0042446;GO:0046549;GO:0042403;GO:0042404;GO:0043231;GO:0016021;GO:0005886;GO:0010008;GO:0004800;GO:003379	BP:positive regulation of multicellular organism growth;BP:retinal cone cell apoptotic process;BP:hormone biosynthetic process;BP:retinal cone cell development;BP:thyroid hormone metabolic process;BP:thyroid hormone catabolic process;CC:intracellular membrane-bounded organelle;CC:integral component of membrane;CC:plasma membrane;CC:endosome membrane;MF:thyroxine 5'-deiodinase activity;MF:thyroxin…	K07754	DIO3	hsa04919	Thyroid hormone signaling pathway
gene-DIRAS3	DIRAS3	DIRAS family GTPase 3	GO:0006349;GO:0000079;GO:0007165;GO:0007264;GO:0016020;GO:0005886;GO:0003924;GO:0019003;GO:000552	BP:regulation of gene expression by genetic imprinting;BP:regulation of cyclin-dependent protein serine/threonine kinase activity;BP:signal transduction;BP:small GTPase mediated signal transduction;CC:membrane;CC:plasma membrane;MF:GTPase activity;MF:GDP binding;MF:GTP binding;	K07842	DIRAS3, NOEY2	------	------
gene-DKK1	DKK1	dickkopf WNT signaling pathway inhibitor 1	GO:0061743;GO:0090082;GO:0030326;GO:0060173;GO:1905607;GO:0007611;GO:0042662;GO:0010628;GO:0098883;GO:0090244;GO:0002090;GO:0010942;GO:0043507;GO:0007275;GO:0032091;GO:0090647;GO:0000904;GO:0001706;GO:0000122;GO:0001707;GO:0001942;GO:0030178;GO:0043066;GO:0045813;GO:0090090;GO:1904723;GO:0033137;GO:2000096;GO:2000726;GO:1904338;GO:0010977;GO:1901216;GO:0030279;GO:0060394;GO:0016055;GO:0042663;GO:…	BP:motor learning;BP:positive regulation of heart induction by negative regulation of canonical Wnt signaling pathway;BP:embryonic limb morphogenesis;BP:limb development;BP:negative regulation of presynapse assembly;BP:learning or memory;BP:negative regulation of mesodermal cell fate specification;BP:positive regulation of gene expression;BP:synapse disassembly;BP:Wnt signaling pathway involved i…	K02165	DKK	hsa04310;hsa05010;hsa05022	Wnt signaling pathway;Alzheimer disease;Pathways of neurodegeneration - multiple diseases
gene-DLC1	DLC1	DLC1 Rho GTPase activating protein, transcript variant X1	GO:0051056;GO:0048041;GO:0030036;GO:0035024;GO:0007165;GO:0035023;GO:0051895;GO:0043547;GO:0051497;GO:0008285;GO:1900119;GO:0001843;GO:0030336;GO:0006919;GO:0006915;GO:0003007;GO:0008360;GO:0021575;GO:0032956;GO:0035307;GO:0030900;GO:0005901;GO:0005925;GO:0005737;GO:0005634;GO:0016020;GO:0032587;GO:0005829;GO:0045121;GO:0030864;GO:0042169;GO:0005096;GO:000828	BP:regulation of small GTPase mediated signal transduction;BP:focal adhesion assembly;BP:actin cytoskeleton organization;BP:negative regulation of Rho protein signal transduction;BP:signal transduction;BP:regulation of Rho protein signal transduction;BP:negative regulation of focal adhesion assembly;BP:positive regulation of GTPase activity;BP:negative regulation of stress fiber assembly;BP:negat…	K20632	DLC	------	------
gene-DLC1-2	DLC1	DLC1 Rho GTPase activating protein, transcript variant 6	GO:0051056;GO:0048041;GO:0030036;GO:0035024;GO:0007165;GO:0035023;GO:0051895;GO:0043547;GO:0051497;GO:0008285;GO:1900119;GO:0001843;GO:0030336;GO:0006919;GO:0006915;GO:0003007;GO:0008360;GO:0021575;GO:0032956;GO:0035307;GO:0030900;GO:0005901;GO:0005925;GO:0005737;GO:0005634;GO:0016020;GO:0032587;GO:0005829;GO:0045121;GO:0030864;GO:0042169;GO:0005096;GO:000828	BP:regulation of small GTPase mediated signal transduction;BP:focal adhesion assembly;BP:actin cytoskeleton organization;BP:negative regulation of Rho protein signal transduction;BP:signal transduction;BP:regulation of Rho protein signal transduction;BP:negative regulation of focal adhesion assembly;BP:positive regulation of GTPase activity;BP:negative regulation of stress fiber assembly;BP:negat…	K20632	DLC	------	------
gene-DLGAP1-AS2	DLGAP1-AS2	DLGAP1 antisense RNA 2	GO:0006355;GO:0005634;GO:0000785;GO:000367	BP:regulation of transcription, DNA-templated;CC:nucleus;CC:chromatin;MF:DNA binding;	K17985	AMBRA1	hsa04010;hsa04140;hsa04137;hsa05022;hsa05014;hsa05016;hsa05017;hsa05010	MAPK signaling pathway;Autophagy - animal;Mitophagy - animal;Pathways of neurodegeneration - multiple diseases;Amyotrophic lateral sclerosis;Huntington disease;Spinocerebellar ataxia;Alzheimer disease
gene-DLL4	DLL4	delta like canonical Notch ligand 4	GO:0060579;GO:0072554;GO:0003208;GO:0010629;GO:0010628;GO:0007165;GO:0001525;GO:0003344;GO:0003222;GO:0050767;GO:0007219;GO:0000122;GO:0001569;GO:0003209;GO:0044344;GO:0007275;GO:0045746;GO:0045747;GO:1903588;GO:0035912;GO:0061314;GO:0008285;GO:0030217;GO:0008015;GO:0007601;GO:0061074;GO:0010596;GO:0090051;GO:2000179;GO:0001974;GO:0003180;GO:0035924;GO:0016021;GO:0005886;GO:0005509;GO:000511	BP:ventral spinal cord interneuron fate commitment;BP:blood vessel lumenization;BP:cardiac ventricle morphogenesis;BP:negative regulation of gene expression;BP:positive regulation of gene expression;BP:signal transduction;BP:angiogenesis;BP:pericardium morphogenesis;BP:ventricular trabecula myocardium morphogenesis;BP:regulation of neurogenesis;BP:Notch signaling pathway;BP:negative regulation of…	K06051	DLL	hsa04658;hsa04371;hsa05207;hsa05200;hsa04330;hsa05224;hsa04668;hsa05165;hsa01522	Th1 and Th2 cell differentiation;Apelin signaling pathway;Chemical carcinogenesis - receptor activation;Pathways in cancer;Notch signaling pathway;Breast cancer;TNF signaling pathway;Human papillomavirus infection;Endocrine resistance
gene-DLX2	DLX2	distal-less homeobox 2	GO:0048715;GO:0030154;GO:0048755;GO:0021766;GO:0000122;GO:0045746;GO:1902871;GO:0006357;GO:0021879;GO:0048701;GO:0045597;GO:0009954;GO:0021544;GO:0021772;GO:0021893;GO:0051216;GO:0042475;GO:0007420;GO:0046533;GO:0000785;GO:0005634;GO:0003677;GO:1990837;GO:0000981;GO:0003700;GO:0001228;GO:0003727;GO:0000977;GO:0000978;GO:000368	BP:negative regulation of oligodendrocyte differentiation;BP:cell differentiation;BP:branching morphogenesis of a nerve;BP:hippocampus development;BP:negative regulation of transcription from RNA polymerase II promoter;BP:negative regulation of Notch signaling pathway;BP:positive regulation of amacrine cell differentiation;BP:regulation of transcription from RNA polymerase II promoter;BP:forebrai…	K18488	DLX2	hsa04550	Signaling pathways regulating pluripotency of stem cells
gene-DMBT1	DMBT1	deleted in malignant brain tumors 1, transcript variant 5	GO:0006898;GO:0050829;GO:0007275;GO:0061844;GO:0044267;GO:0030855;GO:0045087;GO:0006952;GO:0050830;GO:0051607;GO:0042494;GO:0016032;GO:0043152;GO:0015031;GO:0031012;GO:0005737;GO:0070062;GO:0042589;GO:0019898;GO:0005615;GO:0030670;GO:0005576;GO:0050840;GO:0035375;GO:0003677;GO:1904399;GO:0038187;GO:0070891;GO:0001530;GO:0005044;GO:004830	BP:receptor-mediated endocytosis;BP:defense response to Gram-negative bacterium;BP:multicellular organism development;BP:antimicrobial humoral immune response mediated by antimicrobial peptide;BP:cellular protein metabolic process;BP:epithelial cell differentiation;BP:innate immune response;BP:defense response;BP:defense response to Gram-positive bacterium;BP:defense response to virus;BP:detectio…	K13912	DMBT1	hsa04970	Salivary secretion
gene-DNAH17	DNAH17	dynein axonemal heavy chain 17, transcript variant X1	GO:0007018;GO:0036158;GO:0060285;GO:0003341;GO:0005737;GO:0036157;GO:0005929;GO:0031514;GO:0036126;GO:0005858;GO:0030286;GO:0005874;GO:0005930;GO:0008569;GO:0045505;GO:0051959;GO:0003777;GO:000552	BP:microtubule-based movement;BP:outer dynein arm assembly;BP:cilium-dependent cell motility;BP:cilium movement;CC:cytoplasm;CC:outer dynein arm;CC:cilium;CC:motile cilium;CC:sperm flagellum;CC:axonemal dynein complex;CC:dynein complex;CC:microtubule;CC:axoneme;MF:ATP-dependent microtubule motor activity, minus-end-directed;MF:dynein intermediate chain binding;MF:dynein light intermediate chain b…	K10408	DNAH	hsa05014;hsa05016;hsa05022	Amyotrophic lateral sclerosis;Huntington disease;Pathways of neurodegeneration - multiple diseases
gene-DNAH17-AS1	DNAH17-AS1	DNAH17 antisense RNA 1	------	------	K10408	DNAH	hsa04140;hsa04137;hsa05022;hsa05014;hsa05016;hsa05017;hsa05010	Autophagy - animal;Mitophagy - animal;Pathways of neurodegeneration - multiple diseases;Amyotrophic lateral sclerosis;Huntington disease;Spinocerebellar ataxia;Alzheimer disease
gene-DNAI3	DNAI3	dynein axonemal intermediate chain 3, transcript variant 1	GO:0030336;GO:0036159;GO:0007018;GO:0060294;GO:0034316;GO:0045669;GO:0005737;GO:0036156;GO:0005858;GO:0071933;GO:0045503;GO:004550	BP:negative regulation of cell migration;BP:inner dynein arm assembly;BP:microtubule-based movement;BP:cilium movement involved in cell motility;BP:negative regulation of Arp2/3 complex-mediated actin nucleation;BP:positive regulation of osteoblast differentiation;CC:cytoplasm;CC:inner dynein arm;CC:axonemal dynein complex;MF:Arp2/3 complex binding;MF:dynein light chain binding;MF:dynein heavy ch…	K24722;K11143;K10415	DNAI3, WDR63;DNAI2;DYNC1I, DNCI	hsa04962;hsa05132;hsa04145;hsa05022;hsa05014;hsa05016	Vasopressin-regulated water reabsorption;Salmonella infection;Phagosome;Pathways of neurodegeneration - multiple diseases;Amyotrophic lateral sclerosis;Huntington disease
gene-DNAJB9	DNAJB9	DnaJ heat shock protein family (Hsp40) member B9	GO:0030183;GO:0036498;GO:0006986;GO:1903895;GO:0030433;GO:0034976;GO:0002639;GO:0005737;GO:0005783;GO:0016021;GO:0005730;GO:0005788;GO:0005789;GO:0070062;GO:0051087;GO:0030544;GO:005178	BP:B cell differentiation;BP:IRE1-mediated unfolded protein response;BP:response to unfolded protein;BP:negative regulation of IRE1-mediated unfolded protein response;BP:ER-associated ubiquitin-dependent protein catabolic process;BP:response to endoplasmic reticulum stress;BP:positive regulation of immunoglobulin production;CC:cytoplasm;CC:endoplasmic reticulum;CC:integral component of membrane;C…	K09515	DNAJB9	hsa04141;hsa05203	Protein processing in endoplasmic reticulum;Viral carcinogenesis
gene-DNAJC12	DNAJC12	DnaJ heat shock protein family (Hsp40) member C12, transcript variant 1	GO:000573	CC:cytoplasm;	K09532	DNAJC12	hsa04141	Protein processing in endoplasmic reticulum
gene-DNAJC15	DNAJC15	DnaJ heat shock protein family (Hsp40) member C15	GO:0019216;GO:0031333;GO:0030150;GO:0009267;GO:0015031;GO:1902957;GO:0016021;GO:0001405;GO:0005743;GO:000167	BP:regulation of lipid metabolic process;BP:negative regulation of protein complex assembly;BP:protein import into mitochondrial matrix;BP:cellular response to starvation;BP:protein transport;BP:negative regulation of mitochondrial electron transport, NADH to ubiquinone;CC:integral component of membrane;CC:presequence translocase-associated import motor;CC:mitochondrial inner membrane;MF:ATPase a…	K09535	DNAJC15	------	------
gene-DNM1	DNM1	dynamin 1, transcript variant 6	------	------	K01528	DNM1_3	hsa05132;hsa04961;hsa05100;hsa05162;hsa04621;hsa04721;hsa05164;hsa04072;hsa04144;hsa04666;hsa04668;hsa05165;hsa05160;hsa05171;hsa04217	Salmonella infection;Endocrine and other factor-regulated calcium reabsorption;Bacterial invasion of epithelial cells;Measles;NOD-like receptor signaling pathway;Synaptic vesicle cycle;Influenza A;Phospholipase D signaling pathway;Endocytosis;Fc gamma R-mediated phagocytosis;TNF signaling pathway;Human papillomavirus infection;Hepatitis C;Coronavirus disease - COVID-19;Necroptosis
gene-DNM3	DNM3	dynamin 3, transcript variant X1	GO:0000266;GO:0061002;GO:0061025;GO:0098884;GO:0007416;GO:0016185;GO:0051491;GO:0050803;GO:1903423;GO:0003374;GO:0006897;GO:0031623;GO:0046847;GO:0030424;GO:0043083;GO:0061829;GO:0061828;GO:0044327;GO:0005874;GO:0005737;GO:0031410;GO:0016020;GO:0098844;GO:0048471;GO:0005794;GO:0015630;GO:0031966;GO:0014069;GO:0005886;GO:0070062;GO:0098978;GO:0043197;GO:0098793;GO:0099186;GO:0031798;GO:0042802;GO:…	BP:mitochondrial fission;BP:negative regulation of dendritic spine morphogenesis;BP:membrane fusion;BP:postsynaptic neurotransmitter receptor internalization;BP:synapse assembly;BP:synaptic vesicle budding from presynaptic endocytic zone membrane;BP:positive regulation of filopodium assembly;BP:regulation of synapse structure or activity;BP:positive regulation of synaptic vesicle recycling;BP:dyn…	K01528	DNM1_3	hsa05132;hsa04961;hsa05100;hsa05162;hsa04621;hsa04721;hsa05164;hsa04072;hsa04144;hsa04666;hsa04668;hsa05165;hsa05160;hsa05171;hsa04217	Salmonella infection;Endocrine and other factor-regulated calcium reabsorption;Bacterial invasion of epithelial cells;Measles;NOD-like receptor signaling pathway;Synaptic vesicle cycle;Influenza A;Phospholipase D signaling pathway;Endocytosis;Fc gamma R-mediated phagocytosis;TNF signaling pathway;Human papillomavirus infection;Hepatitis C;Coronavirus disease - COVID-19;Necroptosis
gene-DOCK10	DOCK10	dedicator of cytokinesis 10, transcript variant X1	GO:0007264;GO:000508	BP:small GTPase mediated signal transduction;MF:guanyl-nucleotide exchange factor activity;	K21853;K21852	DOCK9_10_11;DOCK6_7_8	------	------
gene-DOCK2	DOCK2	dedicator of cytokinesis 2, transcript variant 1	GO:0044351;GO:0046633;GO:0030036;GO:0001766;GO:0001768;GO:0045059;GO:0050766;GO:0006935;GO:0050690;GO:0001771;GO:0007264;GO:0043547;GO:0045060;GO:0002277;GO:0043312;GO:0005737;GO:0070062;GO:0016020;GO:0035580;GO:0005829;GO:0005856;GO:0005576;GO:0042608;GO:0005085;GO:000509	BP:macropinocytosis;BP:alpha-beta T cell proliferation;BP:actin cytoskeleton organization;BP:membrane raft polarization;BP:establishment of T cell polarity;BP:positive thymic T cell selection;BP:positive regulation of phagocytosis;BP:chemotaxis;BP:regulation of defense response to virus by virus;BP:immunological synapse formation;BP:small GTPase mediated signal transduction;BP:positive regulation…	K12367	DOCK2	hsa05131;hsa04510;hsa05100;hsa05135;hsa04015;hsa04666;hsa04062;hsa04810	Shigellosis;Focal adhesion;Bacterial invasion of epithelial cells;Yersinia infection;Rap1 signaling pathway;Fc gamma R-mediated phagocytosis;Chemokine signaling pathway;Regulation of actin cytoskeleton
gene-DOCK4	DOCK4	dedicator of cytokinesis 4, transcript variant X1	------	------	K17697	DOCK4	hsa05131;hsa04510;hsa05100;hsa05135;hsa04015;hsa04666;hsa04062;hsa04810	Shigellosis;Focal adhesion;Bacterial invasion of epithelial cells;Yersinia infection;Rap1 signaling pathway;Fc gamma R-mediated phagocytosis;Chemokine signaling pathway;Regulation of actin cytoskeleton
gene-DPF3	DPF3	double PHD fingers 3, transcript variant 4	GO:0007399;GO:0006325;GO:0045944;GO:0045892;GO:0005654;GO:0071565;GO:0042393;GO:0003712;GO:000827	BP:nervous system development;BP:chromatin organization;BP:positive regulation of transcription from RNA polymerase II promoter;BP:negative regulation of transcription, DNA-templated;CC:nucleoplasm;CC:nBAF complex;MF:histone binding;MF:transcription cofactor activity;MF:zinc ion binding;	K13196;K22198	DPF2, REQ;BAF45B_C, DPF1_3	hsa05225;hsa04714	Hepatocellular carcinoma;Thermogenesis
gene-DPH6	DPH6	diphthamine biosynthesis 6, transcript variant X1	GO:0017183;GO:0005730;GO:0005829;GO:0005654;GO:0017178;GO:000552	BP:peptidyl-diphthamide biosynthetic process from peptidyl-histidine;CC:nucleolus;CC:cytosol;CC:nucleoplasm;MF:diphthine-ammonia ligase activity;MF:ATP binding;	K06927	DPH6	------	------
gene-DRAP1	DRAP1	DR1 associated protein 1	GO:0000122;GO:0006366;GO:0006355;GO:0045944;GO:0017054;GO:0005634;GO:0090575;GO:0003714;GO:0001091;GO:0017025;GO:0003677;GO:0003713;GO:0001046;GO:0016251;GO:0046982;GO:004280	BP:negative regulation of transcription from RNA polymerase II promoter;BP:transcription from RNA polymerase II promoter;BP:regulation of transcription, DNA-templated;BP:positive regulation of transcription from RNA polymerase II promoter;CC:negative cofactor 2 complex;CC:nucleus;CC:RNA polymerase II transcription factor complex;MF:transcription corepressor activity;MF:RNA polymerase II basal tra…	K21752;K08066	DRAP1, NC2-alpha;NFYC, HAP5	hsa04612;hsa05152	Antigen processing and presentation;Tuberculosis
gene-DRGX	DRGX	dorsal root ganglia homeobox, transcript variant X1	GO:0009593;GO:0016048;GO:0050954;GO:0021516;GO:0006357;GO:0001764;GO:0021559;GO:0007411;GO:0000785;GO:0005634;GO:1990837;GO:0000977;GO:0003677;GO:000098	BP:detection of chemical stimulus;BP:detection of temperature stimulus;BP:sensory perception of mechanical stimulus;BP:dorsal spinal cord development;BP:regulation of transcription from RNA polymerase II promoter;BP:neuron migration;BP:trigeminal nerve development;BP:axon guidance;CC:chromatin;CC:nucleus;MF:sequence-specific double-stranded DNA binding;MF:RNA polymerase II regulatory region seque…	K09330;K09452;K09451;K24895	PHOX2, PMX2;ARX;ALX4;DRGX, PRRXL1	------	------
gene-DSEL	DSEL	dermatan sulfate epimerase like	GO:0030205;GO:0030204;GO:0030208;GO:0016021;GO:0000139;GO:0016853;GO:0047757;GO:000814	BP:dermatan sulfate metabolic process;BP:chondroitin sulfate metabolic process;BP:dermatan sulfate biosynthetic process;CC:integral component of membrane;CC:Golgi membrane;MF:isomerase activity;MF:chondroitin-glucuronate 5-epimerase activity;MF:sulfotransferase activity;	K01794	DSE	hsa00830;hsa04140;hsa04740;hsa00140;hsa00040;hsa05022;hsa05168;hsa00860;hsa05204;hsa05207;hsa04137;hsa00532;hsa00980;hsa00983;hsa00982;hsa04976;hsa01240;hsa00053;hsa05014;hsa05016;hsa05017;hsa05010	Retinol metabolism;Autophagy - animal;Olfactory transduction;Steroid hormone biosynthesis;Pentose and glucuronate interconversions;Pathways of neurodegeneration - multiple diseases;Herpes simplex virus 1 infection;Porphyrin and chlorophyll metabolism;Chemical carcinogenesis - DNA adducts;Chemical carcinogenesis - receptor activation;Mitophagy - animal;Glycosaminoglycan biosynthesis - chondroitin …
gene-DSEL-2	DSEL	dermatan sulfate epimerase like	GO:0030205;GO:0030204;GO:0030208;GO:0016021;GO:0000139;GO:0016853;GO:0047757;GO:000814	BP:dermatan sulfate metabolic process;BP:chondroitin sulfate metabolic process;BP:dermatan sulfate biosynthetic process;CC:integral component of membrane;CC:Golgi membrane;MF:isomerase activity;MF:chondroitin-glucuronate 5-epimerase activity;MF:sulfotransferase activity;	K01794	DSE	hsa00830;hsa04140;hsa04740;hsa00140;hsa00040;hsa05022;hsa05168;hsa00860;hsa05204;hsa05207;hsa04137;hsa00532;hsa00980;hsa00983;hsa00982;hsa04976;hsa01240;hsa00053;hsa05014;hsa05016;hsa05017;hsa05010	Retinol metabolism;Autophagy - animal;Olfactory transduction;Steroid hormone biosynthesis;Pentose and glucuronate interconversions;Pathways of neurodegeneration - multiple diseases;Herpes simplex virus 1 infection;Porphyrin and chlorophyll metabolism;Chemical carcinogenesis - DNA adducts;Chemical carcinogenesis - receptor activation;Mitophagy - animal;Glycosaminoglycan biosynthesis - chondroitin …
gene-DSG3	DSG3	desmoglein 3	GO:0098609;GO:0070268;GO:0031424;GO:0007156;GO:0016021;GO:0070062;GO:0005829;GO:0005911;GO:0005886;GO:0030057;GO:0001533;GO:000550	BP:cell-cell adhesion;BP:cornification;BP:keratinization;BP:homophilic cell adhesion via plasma membrane adhesion molecules;CC:integral component of membrane;CC:extracellular exosome;CC:cytosol;CC:cell-cell junction;CC:plasma membrane;CC:desmosome;CC:cornified envelope;MF:calcium ion binding;	K07598	DSG3	hsa05412;hsa05150	Arrhythmogenic right ventricular cardiomyopathy;Staphylococcus aureus infection
gene-DUSP1	DUSP1	dual specificity phosphatase 1	GO:0051384;GO:0006470;GO:0090266;GO:0000188;GO:0043407;GO:0007162;GO:0009416;GO:1903753;GO:0035335;GO:0035556;GO:0043409;GO:0090027;GO:0001706;GO:0043065;GO:0043066;GO:1990869;GO:0035970;GO:0008285;GO:0070262;GO:2000279;GO:0032355;GO:0051592;GO:0032870;GO:0051591;GO:0071850;GO:0106306;GO:0106307;GO:0051447;GO:0042542;GO:0033574;GO:0070373;GO:0032526;GO:0005737;GO:0005634;GO:0008330;GO:0019838;GO:…	BP:response to glucocorticoid;BP:protein dephosphorylation;BP:regulation of mitotic cell cycle spindle assembly checkpoint;BP:inactivation of MAPK activity;BP:negative regulation of MAP kinase activity;BP:negative regulation of cell adhesion;BP:response to light stimulus;BP:negative regulation of p38MAPK cascade;BP:peptidyl-tyrosine dephosphorylation;BP:intracellular signal transduction;BP:negati…	K21278	DUSP1	hsa05418;hsa04010;hsa05012;hsa04726	Fluid shear stress and atherosclerosis;MAPK signaling pathway;Parkinson disease;Serotonergic synapse
gene-DUSP14	DUSP14	dual specificity phosphatase 14	GO:0003723;GO:0004725;GO:0106306;GO:0017017;GO:010630	MF:RNA binding;MF:protein tyrosine phosphatase activity;MF:old GO;MF:MAP kinase tyrosine/serine/threonine phosphatase activity;MF:old GO;	K14165	K14165	hsa05418;hsa04010;hsa05012;hsa04726	Fluid shear stress and atherosclerosis;MAPK signaling pathway;Parkinson disease;Serotonergic synapse
gene-DUSP16	DUSP16	dual specificity phosphatase 16, transcript variant X4	GO:0006470;GO:0000188;GO:0016311;GO:0045204;GO:0035970;GO:0035335;GO:0045209;GO:0106307;GO:0005737;GO:0005829;GO:0005654;GO:0031410;GO:0106306;GO:0005634;GO:0051019;GO:0016791;GO:0008330;GO:0004725;GO:0004721;GO:001701	BP:protein dephosphorylation;BP:inactivation of MAPK activity;BP:dephosphorylation;BP:MAPK export from nucleus;BP:peptidyl-threonine dephosphorylation;BP:peptidyl-tyrosine dephosphorylation;BP:MAPK phosphatase export from nucleus, leptomycin B sensitive;BP:old GO;CC:cytoplasm;CC:cytosol;CC:nucleoplasm;CC:cytoplasmic vesicle;CC:old GO;CC:nucleus;MF:mitogen-activated protein kinase binding;MF:phosp…	K04459	DUSP, MKP	hsa05202;hsa05221;hsa04010	Transcriptional misregulation in cancer;Acute myeloid leukemia;MAPK signaling pathway
gene-DUSP16-2	DUSP16	dual specificity phosphatase 16	GO:0006470;GO:0000188;GO:0016311;GO:0045204;GO:0035970;GO:0035335;GO:0045209;GO:0106307;GO:0005737;GO:0005829;GO:0005654;GO:0031410;GO:0106306;GO:0005634;GO:0051019;GO:0016791;GO:0008330;GO:0004725;GO:0004721;GO:001701	BP:protein dephosphorylation;BP:inactivation of MAPK activity;BP:dephosphorylation;BP:MAPK export from nucleus;BP:peptidyl-threonine dephosphorylation;BP:peptidyl-tyrosine dephosphorylation;BP:MAPK phosphatase export from nucleus, leptomycin B sensitive;BP:old GO;CC:cytoplasm;CC:cytosol;CC:nucleoplasm;CC:cytoplasmic vesicle;CC:old GO;CC:nucleus;MF:mitogen-activated protein kinase binding;MF:phosp…	K04459	DUSP, MKP	hsa05202;hsa05221;hsa04010	Transcriptional misregulation in cancer;Acute myeloid leukemia;MAPK signaling pathway
gene-DUSP4	DUSP4	dual specificity phosphatase 4, transcript variant 1	GO:0001706;GO:0006470;GO:0000188;GO:0016311;GO:0035970;GO:0035335;GO:0070373;GO:0005737;GO:0005654;GO:0005634;GO:0106306;GO:0106307;GO:0051019;GO:0016791;GO:0008330;GO:0004725;GO:0017017;GO:0004721;GO:199043	BP:endoderm formation;BP:protein dephosphorylation;BP:inactivation of MAPK activity;BP:dephosphorylation;BP:peptidyl-threonine dephosphorylation;BP:peptidyl-tyrosine dephosphorylation;BP:negative regulation of ERK1 and ERK2 cascade;CC:cytoplasm;CC:nucleoplasm;CC:nucleus;CC:old GO;CC:old GO;MF:mitogen-activated protein kinase binding;MF:phosphatase activity;MF:protein tyrosine/threonine phosphatas…	K04459	DUSP, MKP	hsa05418;hsa04726;hsa05012;hsa04010	Fluid shear stress and atherosclerosis;Serotonergic synapse;Parkinson disease;MAPK signaling pathway
gene-DUSP5	DUSP5	dual specificity phosphatase 5	GO:0000187;GO:0006470;GO:0000165;GO:0000188;GO:0016311;GO:0035970;GO:0035335;GO:0001706;GO:0005737;GO:0005654;GO:0005634;GO:0106306;GO:0106307;GO:0051019;GO:0016791;GO:0008138;GO:0008330;GO:0004725;GO:0017017;GO:000472	BP:activation of MAPK activity;BP:protein dephosphorylation;BP:MAPK cascade;BP:inactivation of MAPK activity;BP:dephosphorylation;BP:peptidyl-threonine dephosphorylation;BP:peptidyl-tyrosine dephosphorylation;BP:endoderm formation;CC:cytoplasm;CC:nucleoplasm;CC:nucleus;CC:old GO;CC:old GO;MF:mitogen-activated protein kinase binding;MF:phosphatase activity;MF:protein tyrosine/serine/threonine phos…	K04459	DUSP, MKP	hsa05418;hsa04726;hsa05012;hsa04010	Fluid shear stress and atherosclerosis;Serotonergic synapse;Parkinson disease;MAPK signaling pathway
gene-DUSP7	DUSP7	dual specificity phosphatase 7	GO:0000187;GO:0006470;GO:0000165;GO:0000188;GO:0043407;GO:0035970;GO:0035335;GO:0005737;GO:0005654;GO:0005829;GO:0106306;GO:0106307;GO:0051019;GO:0008330;GO:0004725;GO:0004721;GO:001701	BP:activation of MAPK activity;BP:protein dephosphorylation;BP:MAPK cascade;BP:inactivation of MAPK activity;BP:negative regulation of MAP kinase activity;BP:peptidyl-threonine dephosphorylation;BP:peptidyl-tyrosine dephosphorylation;CC:cytoplasm;CC:nucleoplasm;CC:cytosol;CC:old GO;CC:old GO;MF:mitogen-activated protein kinase binding;MF:protein tyrosine/threonine phosphatase activity;MF:protein …	K04459	DUSP, MKP	hsa04550;hsa04010;hsa05202;hsa05418;hsa05221;hsa04726;hsa05012	Signaling pathways regulating pluripotency of stem cells;MAPK signaling pathway;Transcriptional misregulation in cancer;Fluid shear stress and atherosclerosis;Acute myeloid leukemia;Serotonergic synapse;Parkinson disease
gene-DUSP8	DUSP8	dual specificity phosphatase 8	GO:0006470;GO:0000188;GO:0016311;GO:0035970;GO:0035335;GO:0005737;GO:0005634;GO:0005829;GO:0106306;GO:0106307;GO:0051019;GO:0016791;GO:0008330;GO:0004725;GO:0004721;GO:001701	BP:protein dephosphorylation;BP:inactivation of MAPK activity;BP:dephosphorylation;BP:peptidyl-threonine dephosphorylation;BP:peptidyl-tyrosine dephosphorylation;CC:cytoplasm;CC:nucleus;CC:cytosol;CC:old GO;CC:old GO;MF:mitogen-activated protein kinase binding;MF:phosphatase activity;MF:protein tyrosine/threonine phosphatase activity;MF:protein tyrosine phosphatase activity;MF:phosphoprotein phos…	K04459	DUSP, MKP	hsa04010	MAPK signaling pathway
gene-DUSP8-2	DUSP8	dual specificity phosphatase 8	GO:0006470;GO:0000188;GO:0016311;GO:0035970;GO:0035335;GO:0005737;GO:0005634;GO:0005829;GO:0106306;GO:0106307;GO:0051019;GO:0016791;GO:0008330;GO:0004725;GO:0004721;GO:001701	BP:protein dephosphorylation;BP:inactivation of MAPK activity;BP:dephosphorylation;BP:peptidyl-threonine dephosphorylation;BP:peptidyl-tyrosine dephosphorylation;CC:cytoplasm;CC:nucleus;CC:cytosol;CC:old GO;CC:old GO;MF:mitogen-activated protein kinase binding;MF:phosphatase activity;MF:protein tyrosine/threonine phosphatase activity;MF:protein tyrosine phosphatase activity;MF:phosphoprotein phos…	K04459	DUSP, MKP	hsa04010	MAPK signaling pathway
gene-DYNLT4	DYNLT4	dynein light chain Tctex-type 4, transcript variant 3	GO:0005634;GO:0005815;GO:0001669;GO:0036126;GO:0005930;GO:000815	CC:nucleus;CC:microtubule organizing center;CC:acrosomal vesicle;CC:sperm flagellum;CC:axoneme;MF:protein phosphatase 1 binding;	K22866	TCTEX1D2	------	------
gene-DYRK3	DYRK3	dual specificity tyrosine phosphorylation regulated kinase 3, transcript variant 1	GO:0018107;GO:0035063;GO:1903432;GO:1903008;GO:0018105;GO:0051301;GO:0007049;GO:0106310;GO:0043066;GO:1902751;GO:0006468;GO:0030218;GO:0043518;GO:0080135;GO:0035617;GO:0000242;GO:0016607;GO:0005737;GO:0005634;GO:0005654;GO:0005856;GO:0010494;GO:0043231;GO:0005829;GO:0000287;GO:0004674;GO:0004714;GO:0004712;GO:0106311;GO:0004672;GO:000552	BP:peptidyl-threonine phosphorylation;BP:nuclear speck organization;BP:regulation of TORC1 signaling;BP:organelle disassembly;BP:peptidyl-serine phosphorylation;BP:cell division;BP:cell cycle;BP:old GO;BP:negative regulation of apoptotic process;BP:positive regulation of cell cycle G2/M phase transition;BP:protein phosphorylation;BP:erythrocyte differentiation;BP:negative regulation of DNA damage…	K18669	DYRK2_3_4	------	------
gene-DZIP1	DZIP1	DAZ interacting zinc finger protein 1, transcript variant X1	------	------	K16470	DZIP1	------	------
gene-DZIP1L	DZIP1L	DAZ interacting zinc finger protein 1 like, transcript variant X1	GO:0021532;GO:0060271;GO:0007224;GO:0033504;GO:0061512;GO:1905349;GO:0032880;GO:0005737;GO:0036064;GO:0005814;GO:0005930;GO:004687	BP:neural tube patterning;BP:cilium assembly;BP:smoothened signaling pathway;BP:floor plate development;BP:protein localization to cilium;BP:ciliary transition zone assembly;BP:regulation of protein localization;CC:cytoplasm;CC:ciliary basal body;CC:centriole;CC:axoneme;MF:metal ion binding;	K16470	DZIP1	------	------
gene-E2F7	E2F7	E2F transcription factor 7	GO:0060718;GO:2000134;GO:0000122;GO:0032466;GO:0002040;GO:0070365;GO:0008285;GO:0030330;GO:0060707;GO:0071930;GO:0006977;GO:0032877;GO:0001890;GO:0006357;GO:0045944;GO:0090575;GO:0000785;GO:0016607;GO:0005634;GO:0005654;GO:0005667;GO:0001217;GO:1990837;GO:0000987;GO:0000981;GO:0001227;GO:0003700;GO:0042802;GO:000097	BP:chorionic trophoblast cell differentiation;BP:negative regulation of G1/S transition of mitotic cell cycle;BP:negative regulation of transcription from RNA polymerase II promoter;BP:negative regulation of cytokinesis;BP:sprouting angiogenesis;BP:hepatocyte differentiation;BP:negative regulation of cell proliferation;BP:DNA damage response, signal transduction by p53 class mediator;BP:trophobla…	K09391	E2F7_8	hsa05218;hsa05219;hsa05212;hsa05214;hsa05215;hsa01522;hsa04218;hsa05169;hsa05166;hsa05167;hsa05160;hsa05161;hsa05163;hsa04350;hsa04110;hsa05206;hsa05200;hsa05226;hsa05225;hsa05224;hsa05223;hsa05222;hsa05220;hsa04934	Melanoma;Bladder cancer;Pancreatic cancer;Glioma;Prostate cancer;Endocrine resistance;Cellular senescence;Epstein-Barr virus infection;Human T-cell leukemia virus 1 infection;Kaposi sarcoma-associated herpesvirus infection;Hepatitis C;Hepatitis B;Human cytomegalovirus infection;TGF-beta signaling pathway;Cell cycle;MicroRNAs in cancer;Pathways in cancer;Gastric cancer;Hepatocellular carcinoma;Bre…
gene-EBI3	EBI3	Epstein-Barr virus induced 3	GO:0033210;GO:0046641;GO:0042088;GO:0019221;GO:0070757;GO:0032729;GO:0006959;GO:0070106;GO:0009897;GO:0043235;GO:0005615;GO:0005788;GO:0016020;GO:0005576;GO:0005886;GO:0017046;GO:0005125;GO:0019955;GO:000489	BP:leptin-mediated signaling pathway;BP:positive regulation of alpha-beta T cell proliferation;BP:T-helper 1 type immune response;BP:cytokine-mediated signaling pathway;BP:interleukin-35-mediated signaling pathway;BP:positive regulation of interferon-gamma production;BP:humoral immune response;BP:interleukin-27-mediated signaling pathway;CC:external side of plasma membrane;CC:receptor complex;CC:…	K05056;K24476;K05425;K05059	IL11RA;EBI3, IL27B;IL12B;CNTFR	hsa04659;hsa05133;hsa04658;hsa05330;hsa04630;hsa04940;hsa04060;hsa05417;hsa05134;hsa05142;hsa05143;hsa05140;hsa05168;hsa05145;hsa05164;hsa05146;hsa05162;hsa05205;hsa04625;hsa05321;hsa04620;hsa05200;hsa04622;hsa04640;hsa05152;hsa05171	Th17 cell differentiation;Pertussis;Th1 and Th2 cell differentiation;Allograft rejection;JAK-STAT signaling pathway;Type I diabetes mellitus;Cytokine-cytokine receptor interaction;Lipid and atherosclerosis;Legionellosis;Chagas disease;African trypanosomiasis;Leishmaniasis;Herpes simplex virus 1 infection;Toxoplasmosis;Influenza A;Amoebiasis;Measles;Proteoglycans in cancer;C-type lectin receptor s…
gene-ECE1-AS1	ECE1-AS1	ECE1 antisense RNA 1	------	------	------	------	------	------
gene-ECM1	ECM1	extracellular matrix protein 1, transcript variant 3	GO:0001503;GO:0007165;GO:0030500;GO:0030502;GO:0001525;GO:0002576;GO:0045766;GO:0010466;GO:2000404;GO:0001960;GO:0002063;GO:0003416;GO:0043123;GO:0002828;GO:0006954;GO:0031214;GO:0001938;GO:0006357;GO:0031012;GO:0070062;GO:0062023;GO:0005615;GO:0031089;GO:0005576;GO:0008022;GO:0019899;GO:0005134;GO:0002020;GO:004323	BP:ossification;BP:signal transduction;BP:regulation of bone mineralization;BP:negative regulation of bone mineralization;BP:angiogenesis;BP:platelet degranulation;BP:positive regulation of angiogenesis;BP:negative regulation of peptidase activity;BP:regulation of T cell migration;BP:negative regulation of cytokine-mediated signaling pathway;BP:chondrocyte development;BP:endochondral bone growth;…	K23867	ECM1	------	------
gene-ECT2L	ECT2L	epithelial cell transforming 2 like, transcript variant X1	GO:000508	MF:guanyl-nucleotide exchange factor activity;	K10299;K04349;K20704	FBXO16;RASGRF1;ECT2, ARHGEF31	hsa04014;hsa04510;hsa04010	Ras signaling pathway;Focal adhesion;MAPK signaling pathway
gene-EDN1	EDN1	endothelin 1, transcript variant X3	GO:0045840;GO:0030185;GO:0019229;GO:0045987;GO:0010827;GO:0007166;GO:0042310;GO:0043507;GO:0042474;GO:0086100;GO:0030072;GO:0051771;GO:0035810;GO:0001701;GO:0000122;GO:0048661;GO:0006885;GO:0019722;GO:0010460;GO:2000273;GO:0070101;GO:0035815;GO:0014032;GO:0030335;GO:0042313;GO:0007589;GO:0031583;GO:0006874;GO:0007585;GO:0014824;GO:0014826;GO:0060585;GO:0001516;GO:0046887;GO:0014065;GO:0061051;GO:…	BP:positive regulation of mitotic nuclear division;BP:nitric oxide transport;BP:regulation of vasoconstriction;BP:positive regulation of smooth muscle contraction;BP:regulation of glucose transport;BP:cell surface receptor signaling pathway;BP:vasoconstriction;BP:positive regulation of JUN kinase activity;BP:middle ear morphogenesis;BP:endothelin receptor signaling pathway;BP:peptide hormone secr…	K16366	EDN1	hsa05200;hsa04024;hsa05418;hsa04066;hsa04916;hsa04270;hsa04668;hsa04926;hsa05410;hsa04924;hsa04080;hsa04933	Pathways in cancer;cAMP signaling pathway;Fluid shear stress and atherosclerosis;HIF-1 signaling pathway;Melanogenesis;Vascular smooth muscle contraction;TNF signaling pathway;Relaxin signaling pathway;Hypertrophic cardiomyopathy;Renin secretion;Neuroactive ligand-receptor interaction;AGE-RAGE signaling pathway in diabetic complications
gene-EDN2	EDN2	endothelin 2, transcript variant 1	GO:0008284;GO:0019221;GO:0042116;GO:0019229;GO:0007166;GO:0042310;GO:0048246;GO:0045987;GO:0003099;GO:0003058;GO:0010460;GO:0097009;GO:0007186;GO:0030593;GO:0019722;GO:0006874;GO:0014824;GO:0014826;GO:0060585;GO:0001516;GO:0001659;GO:0003100;GO:0048016;GO:0007204;GO:0002690;GO:0048286;GO:0005615;GO:0005576;GO:0031708;GO:000517	BP:positive regulation of cell proliferation;BP:cytokine-mediated signaling pathway;BP:macrophage activation;BP:regulation of vasoconstriction;BP:cell surface receptor signaling pathway;BP:vasoconstriction;BP:macrophage chemotaxis;BP:positive regulation of smooth muscle contraction;BP:positive regulation of the force of heart contraction by chemical signal;BP:hormonal regulation of the force of h…	K16367	EDN2	hsa05200;hsa04024;hsa05418;hsa04066;hsa04916;hsa04933;hsa04668;hsa04926;hsa05410;hsa04924;hsa04080;hsa04270	Pathways in cancer;cAMP signaling pathway;Fluid shear stress and atherosclerosis;HIF-1 signaling pathway;Melanogenesis;AGE-RAGE signaling pathway in diabetic complications;TNF signaling pathway;Relaxin signaling pathway;Hypertrophic cardiomyopathy;Renin secretion;Neuroactive ligand-receptor interaction;Vascular smooth muscle contraction
gene-EDNRA	EDNRA	endothelin receptor type A, transcript variant 1	GO:0010827;GO:0060322;GO:0008217;GO:0007165;GO:0048484;GO:0042310;GO:0001666;GO:0014032;GO:0001701;GO:0001569;GO:0007186;GO:0008283;GO:0006939;GO:0007585;GO:0014824;GO:0007507;GO:0007202;GO:0007204;GO:0007190;GO:0007193;GO:0016021;GO:0005887;GO:0005886;GO:0004962;GO:000443	BP:regulation of glucose transport;BP:head development;BP:regulation of blood pressure;BP:signal transduction;BP:enteric nervous system development;BP:vasoconstriction;BP:response to hypoxia;BP:neural crest cell development;BP:in utero embryonic development;BP:patterning of blood vessels;BP:G-protein coupled receptor signaling pathway;BP:cell proliferation;BP:smooth muscle contraction;BP:respirat…	K04197	EDNRA	hsa04022;hsa04020;hsa05200;hsa04024;hsa04916;hsa04926;hsa04924;hsa04080;hsa04270	cGMP-PKG signaling pathway;Calcium signaling pathway;Pathways in cancer;cAMP signaling pathway;Melanogenesis;Relaxin signaling pathway;Renin secretion;Neuroactive ligand-receptor interaction;Vascular smooth muscle contraction
gene-EEF1A2	EEF1A2	eukaryotic translation elongation factor 1 alpha 2	GO:0051602;GO:0043065;GO:0010035;GO:0090218;GO:0006414;GO:0006412;GO:0005853;GO:0043209;GO:0005634;GO:0005737;GO:0045202;GO:0043025;GO:0003924;GO:0019901;GO:0003746;GO:000552	BP:response to electrical stimulus;BP:positive regulation of apoptotic process;BP:response to inorganic substance;BP:positive regulation of lipid kinase activity;BP:translational elongation;BP:translation;CC:eukaryotic translation elongation factor 1 complex;CC:myelin sheath;CC:nucleus;CC:cytoplasm;CC:synapse;CC:neuronal cell body;MF:GTPase activity;MF:protein kinase binding;MF:translation elonga…	K03231	EEF1A	hsa05140;hsa03015;hsa03013;hsa05134	Leishmaniasis;mRNA surveillance pathway;Nucleocytoplasmic transport;Legionellosis
gene-EFR3B	EFR3B	EFR3 homolog B, transcript variant 1	GO:0072659;GO:0046854;GO:0005829;GO:0015629;GO:000588	BP:protein localization to plasma membrane;BP:phosphatidylinositol phosphorylation;CC:cytosol;CC:actin cytoskeleton;CC:plasma membrane;	K21842	EFR3	hsa05168;hsa04621	Herpes simplex virus 1 infection;NOD-like receptor signaling pathway
gene-EGF	EGF	epidermal growth factor, transcript variant X1	GO:0000187;GO:0000186;GO:0045840;GO:0051048;GO:0038029;GO:0010800;GO:0061024;GO:0010628;GO:0045893;GO:0007165;GO:0042059;GO:0002092;GO:0043388;GO:0038128;GO:1901185;GO:0051897;GO:0001525;GO:0002576;GO:0046425;GO:0000165;GO:0045746;GO:0090263;GO:0018108;GO:0045741;GO:2000145;GO:0008284;GO:0030335;GO:0045740;GO:0090370;GO:0043410;GO:0007173;GO:0048754;GO:0060749;GO:0090279;GO:0042327;GO:0010595;GO:…	BP:activation of MAPK activity;BP:activation of MAPKK activity;BP:positive regulation of mitotic nuclear division;BP:negative regulation of secretion;BP:epidermal growth factor receptor signaling pathway via MAPK cascade;BP:positive regulation of peptidyl-threonine phosphorylation;BP:membrane organization;BP:positive regulation of gene expression;BP:positive regulation of transcription, DNA-templ…	K04357	EGF	hsa05218;hsa05219;hsa04068;hsa05212;hsa05213;hsa05210;hsa05214;hsa04630;hsa05235;hsa05231;hsa04510;hsa04928;hsa04066;hsa04540;hsa01521;hsa05144;hsa05022;hsa05165;hsa04810;hsa05160;hsa04020;hsa05208;hsa05207;hsa05200;hsa05226;hsa04015;hsa05224;hsa05223;hsa04012;hsa04010;hsa05215;hsa04150;hsa04151;hsa04310;hsa04979;hsa05225;hsa04014;hsa04072;hsa05010	Melanoma;Bladder cancer;FoxO signaling pathway;Pancreatic cancer;Endometrial cancer;Colorectal cancer;Glioma;JAK-STAT signaling pathway;PD-L1 expression and PD-1 checkpoint pathway in cancer;Choline metabolism in cancer;Focal adhesion;Parathyroid hormone synthesis, secretion and action;HIF-1 signaling pathway;Gap junction;EGFR tyrosine kinase inhibitor resistance;Malaria;Pathways of neurodegenera…
gene-EGFL8-2	EGFL8	EGF like domain multiple 8, transcript variant 1	GO:0048856;GO:0009986;GO:0005576;GO:0005102;GO:000550	BP:anatomical structure development;CC:cell surface;CC:extracellular region;MF:receptor binding;MF:calcium ion binding;	K24333;K24465;K06824	MEGF6;EGFL7_8;NPNT	hsa04512	ECM-receptor interaction
gene-EGFR-AS1	EGFR-AS1	EGFR antisense RNA 1	GO:0016021;GO:0004714;GO:0004713;GO:0005524;GO:000467	CC:integral component of membrane;MF:transmembrane receptor protein tyrosine kinase activity;MF:protein tyrosine kinase activity;MF:ATP binding;MF:protein kinase activity;	K05084;K05085;K04361;K08887;K05083	ERBB3, HER3;ERBB4, HER4;EGFR, ERBB1;ABL2;ERBB2, HER2, CD340	hsa05131;hsa05219;hsa04068;hsa05212;hsa05213;hsa04020;hsa04915;hsa05218;hsa05214;hsa04630;hsa04530;hsa05235;hsa05230;hsa04144;hsa04510;hsa04928;hsa04066;hsa04926;hsa04921;hsa04540;hsa01521;hsa01522;hsa01524;hsa05416;hsa05165;hsa04810;hsa05160;hsa05210;hsa05163;hsa05120;hsa05208;hsa05205;hsa05207;hsa05206;hsa05200;hsa04072;hsa04912;hsa05226;hsa04015;hsa05224;hsa05223;hsa04012;hsa04010;hsa04934;hsa…	Shigellosis;Bladder cancer;FoxO signaling pathway;Pancreatic cancer;Endometrial cancer;Calcium signaling pathway;Estrogen signaling pathway;Melanoma;Glioma;JAK-STAT signaling pathway;Tight junction;PD-L1 expression and PD-1 checkpoint pathway in cancer;Central carbon metabolism in cancer;Endocytosis;Focal adhesion;Parathyroid hormone synthesis, secretion and action;HIF-1 signaling pathway;Relaxin…
gene-EGR1	EGR1	early growth response 1	GO:0032922;GO:0071480;GO:2000182;GO:0030509;GO:0010628;GO:0070498;GO:1902895;GO:0032868;GO:0098759;GO:0001666;GO:0042981;GO:0060086;GO:0000122;GO:0061418;GO:0048511;GO:0072110;GO:0045893;GO:0033233;GO:0032722;GO:0090090;GO:0030217;GO:0035914;GO:0044849;GO:0060337;GO:0046886;GO:1901216;GO:0002931;GO:0071506;GO:0071504;GO:0009749;GO:0006357;GO:0045944;GO:0072303;GO:1902949;GO:0032731;GO:0045475;GO:…	BP:circadian regulation of gene expression;BP:cellular response to gamma radiation;BP:regulation of progesterone biosynthetic process;BP:BMP signaling pathway;BP:positive regulation of gene expression;BP:interleukin-1-mediated signaling pathway;BP:positive regulation of pri-miRNA transcription from RNA polymerase II promoter;BP:response to insulin;BP:cellular response to interleukin-8;BP:response…	K09203	EGR1	hsa04371;hsa04625;hsa05203;hsa04912;hsa05020;hsa04928;hsa05166;hsa05161;hsa04933	Apelin signaling pathway;C-type lectin receptor signaling pathway;Viral carcinogenesis;GnRH signaling pathway;Prion disease;Parathyroid hormone synthesis, secretion and action;Human T-cell leukemia virus 1 infection;Hepatitis B;AGE-RAGE signaling pathway in diabetic complications
gene-EGR2	EGR2	early growth response 2, transcript variant X1	------	------	K12496	EGR2	hsa04371;hsa04625;hsa05203;hsa04912;hsa05020;hsa04928;hsa05166;hsa05161;hsa04933	Apelin signaling pathway;C-type lectin receptor signaling pathway;Viral carcinogenesis;GnRH signaling pathway;Prion disease;Parathyroid hormone synthesis, secretion and action;Human T-cell leukemia virus 1 infection;Hepatitis B;AGE-RAGE signaling pathway in diabetic complications
gene-EGR3	EGR3	early growth response 3, transcript variant X1	GO:0033089;GO:0045586;GO:0007274;GO:0007517;GO:0044344;GO:0043066;GO:0035767;GO:0002042;GO:0007623;GO:0007422;GO:0001938;GO:0006357;GO:0035924;GO:0000785;GO:0045202;GO:0005634;GO:0005654;GO:0003677;GO:1990837;GO:0046872;GO:0003700;GO:0001228;GO:0000981;GO:000097	BP:positive regulation of T cell differentiation in thymus;BP:regulation of gamma-delta T cell differentiation;BP:neuromuscular synaptic transmission;BP:muscle organ development;BP:cellular response to fibroblast growth factor stimulus;BP:negative regulation of apoptotic process;BP:endothelial cell chemotaxis;BP:cell migration involved in sprouting angiogenesis;BP:circadian rhythm;BP:peripheral n…	K12497	EGR3	hsa04371;hsa04625;hsa05203;hsa04912;hsa05020;hsa04928;hsa05166;hsa05161;hsa04933	Apelin signaling pathway;C-type lectin receptor signaling pathway;Viral carcinogenesis;GnRH signaling pathway;Prion disease;Parathyroid hormone synthesis, secretion and action;Human T-cell leukemia virus 1 infection;Hepatitis B;AGE-RAGE signaling pathway in diabetic complications
gene-EGR4	EGR4	early growth response 4	GO:0008284;GO:0006357;GO:0045944;GO:0005654;GO:0000785;GO:0043565;GO:1990837;GO:0003700;GO:0001228;GO:0000978;GO:0046872;GO:000098	BP:positive regulation of cell proliferation;BP:regulation of transcription from RNA polymerase II promoter;BP:positive regulation of transcription from RNA polymerase II promoter;CC:nucleoplasm;CC:chromatin;MF:sequence-specific DNA binding;MF:sequence-specific double-stranded DNA binding;MF:transcription factor activity, sequence-specific DNA binding;MF:transcriptional activator activity, RNA po…	K12498	EGR4	hsa04371;hsa04625;hsa05203;hsa04912;hsa05020;hsa04928;hsa05166;hsa05161;hsa04933	Apelin signaling pathway;C-type lectin receptor signaling pathway;Viral carcinogenesis;GnRH signaling pathway;Prion disease;Parathyroid hormone synthesis, secretion and action;Human T-cell leukemia virus 1 infection;Hepatitis B;AGE-RAGE signaling pathway in diabetic complications
gene-EIF1	EIF1	eukaryotic translation initiation factor 1	GO:000374	MF:translation initiation factor activity;	K03113	EIF1, SUI1	hsa05132;hsa04140;hsa04137;hsa05168;hsa05022;hsa05014;hsa05016;hsa05017;hsa05010	Salmonella infection;Autophagy - animal;Mitophagy - animal;Herpes simplex virus 1 infection;Pathways of neurodegeneration - multiple diseases;Amyotrophic lateral sclerosis;Huntington disease;Spinocerebellar ataxia;Alzheimer disease
gene-EIF1AY	EIF1AY	eukaryotic translation initiation factor 1A Y-linked, transcript variant 1	GO:1903798;GO:0043249;GO:0046984;GO:0016021;GO:000374	BP:regulation of production of miRNAs involved in gene silencing by miRNA;BP:erythrocyte maturation;BP:regulation of hemoglobin biosynthetic process;CC:integral component of membrane;MF:translation initiation factor activity;	K03236	EIF1A	------	------
gene-EIF4HP2	EIF4HP2	-	GO:0048471;GO:0003723;GO:000374	CC:perinuclear region of cytoplasm;MF:RNA binding;MF:translation initiation factor activity;	K03258;K24086	EIF4B;EIF4H	hsa05205;hsa04150;hsa04151	Proteoglycans in cancer;mTOR signaling pathway;PI3K-Akt signaling pathway
gene-EIF5A2	EIF5A2	eukaryotic translation initiation factor 5A2	GO:0008284;GO:0045905;GO:0045901;GO:0015031;GO:0051028;GO:0005643;GO:0005789;GO:0003746;GO:0043022;GO:000374	BP:positive regulation of cell proliferation;BP:positive regulation of translational termination;BP:positive regulation of translational elongation;BP:protein transport;BP:mRNA transport;CC:nuclear pore;CC:endoplasmic reticulum membrane;MF:translation elongation factor activity;MF:ribosome binding;MF:translation initiation factor activity;	K03263	EIF5A	hsa04140;hsa04137;hsa05168;hsa05022;hsa05014;hsa05016;hsa05017;hsa05010	Autophagy - animal;Mitophagy - animal;Herpes simplex virus 1 infection;Pathways of neurodegeneration - multiple diseases;Amyotrophic lateral sclerosis;Huntington disease;Spinocerebellar ataxia;Alzheimer disease
gene-ELAPOR1	ELAPOR1	endosome-lysosome associated apoptosis and autophagy regulator 1, transcript variant 1	GO:0000045;GO:0044090;GO:0009267;GO:2000786;GO:0005794;GO:0005802;GO:0005887;GO:0070062;GO:0016021;GO:0005770;GO:0005764;GO:0005765;GO:0005886;GO:0005789;GO:0031902;GO:000372	BP:autophagosome assembly;BP:positive regulation of vacuole organization;BP:cellular response to starvation;BP:positive regulation of autophagosome assembly;CC:Golgi apparatus;CC:trans-Golgi network;CC:integral component of plasma membrane;CC:extracellular exosome;CC:integral component of membrane;CC:late endosome;CC:lysosome;CC:lysosomal membrane;CC:plasma membrane;CC:endoplasmic reticulum membr…	K17985	AMBRA1	hsa04740;hsa04140;hsa04137;hsa05168;hsa05022;hsa05014;hsa05016;hsa05017;hsa05010	Olfactory transduction;Autophagy - animal;Mitophagy - animal;Herpes simplex virus 1 infection;Pathways of neurodegeneration - multiple diseases;Amyotrophic lateral sclerosis;Huntington disease;Spinocerebellar ataxia;Alzheimer disease
gene-ELL2	ELL2	elongation factor for RNA polymerase II 2	GO:0042795;GO:0006368;GO:0005654;GO:0008023;GO:000374	BP:snRNA transcription from RNA polymerase II promoter;BP:transcription elongation from RNA polymerase II promoter;CC:nucleoplasm;CC:transcription elongation factor complex;MF:translation elongation factor activity;	K15183	ELL	hsa04530	Tight junction
gene-EML5	EML5	EMAP like 5, transcript variant X1	------	------	K18597	EML5	hsa05235;hsa05223;hsa05200	PD-L1 expression and PD-1 checkpoint pathway in cancer;Non-small cell lung cancer;Pathways in cancer
gene-EMP1	EMP1	epithelial membrane protein 1	GO:0032060;GO:0008219;GO:0016021;GO:000588	BP:bleb assembly;BP:cell death;CC:integral component of membrane;CC:plasma membrane;	K19289	PMP22	------	------
gene-EMP3	EMP3	epithelial membrane protein 3, transcript variant 2	GO:0032060;GO:0008219;GO:0016021;GO:000588	BP:bleb assembly;BP:cell death;CC:integral component of membrane;CC:plasma membrane;	K19289	PMP22	------	------
gene-EN1	EN1	engrailed homeobox 1	GO:0001501;GO:0043524;GO:0035264;GO:0009653;GO:0000122;GO:0030917;GO:1990403;GO:0030901;GO:0048666;GO:0030182;GO:0035176;GO:0035115;GO:0042756;GO:0061743;GO:0042220;GO:0021549;GO:0008344;GO:0043473;GO:0009954;GO:0009953;GO:0071542;GO:0006357;GO:0045944;GO:0005634;GO:0016020;GO:0000785;GO:1990837;GO:0001227;GO:0000981;GO:000097	BP:skeletal system development;BP:negative regulation of neuron apoptotic process;BP:multicellular organism growth;BP:anatomical structure morphogenesis;BP:negative regulation of transcription from RNA polymerase II promoter;BP:midbrain-hindbrain boundary development;BP:embryonic brain development;BP:midbrain development;BP:neuron development;BP:neuron differentiation;BP:social behavior;BP:embryo…	K09319	EN	------	------
gene-ENDOU	ENDOU	endonuclease, poly(U) specific, transcript variant 1	GO:0006955;GO:0007565;GO:0006508;GO:0005737;GO:0005576;GO:0005615;GO:0005886;GO:0008083;GO:0004521;GO:0005044;GO:0030247;GO:0030145;GO:0003723;GO:0046872;GO:000823	BP:immune response;BP:female pregnancy;BP:proteolysis;CC:cytoplasm;CC:extracellular region;CC:extracellular space;CC:plasma membrane;MF:growth factor activity;MF:endoribonuclease activity;MF:scavenger receptor activity;MF:polysaccharide binding;MF:manganese ion binding;MF:RNA binding;MF:metal ion binding;MF:serine-type peptidase activity;	K14648	ENDOU, PP11	------	------
gene-ENKUR	ENKUR	enkurin, TRPC channel interacting protein, transcript variant 1	GO:0061966;GO:0030317;GO:0097228;GO:0001669;GO:0097729;GO:0097728;GO:0017124;GO:000551	BP:establishment of left/right asymmetry;BP:flagellated sperm motility;CC:sperm principal piece;CC:acrosomal vesicle;CC:9+2 motile cilium;CC:9+0 motile cilium;MF:SH3 domain binding;MF:calmodulin binding;	------	------	------	------
gene-ENO3	ENO3	enolase 3, transcript variant 5	GO:0006096;GO:0000015;GO:0000287;GO:000463	BP:glycolytic process;CC:phosphopyruvate hydratase complex;MF:magnesium ion binding;MF:phosphopyruvate hydratase activity;	K01689	ENO, eno	hsa04066;hsa00010;hsa03018	HIF-1 signaling pathway;Glycolysis / Gluconeogenesis;RNA degradation
gene-ENPP1	ENPP1	ectonucleotide pyrophosphatase/phosphodiesterase 1	GO:0030308;GO:0006771;GO:0006955;GO:0031953;GO:0046325;GO:0032869;GO:0006091;GO:0030643;GO:0050427;GO:0006796;GO:0030505;GO:0030500;GO:1990787;GO:0009143;GO:0030318;GO:0046034;GO:0046627;GO:0031214;GO:0045599;GO:0030730;GO:0090305;GO:0045719;GO:0030502;GO:0005886;GO:0009986;GO:0005887;GO:0016323;GO:0005615;GO:0005765;GO:0016021;GO:0030247;GO:0106177;GO:0008270;GO:0003676;GO:0004528;GO:0004527;GO:…	BP:negative regulation of cell growth;BP:riboflavin metabolic process;BP:immune response;BP:negative regulation of protein autophosphorylation;BP:negative regulation of glucose import;BP:cellular response to insulin stimulus;BP:generation of precursor metabolites and energy;BP:cellular phosphate ion homeostasis;BP:3'-phosphoadenosine 5'-phosphosulfate metabolic process;BP:phosphate-containing com…	K01513	ENPP1_3, CD203	hsa00760;hsa00565;hsa00740;hsa00770;hsa00500;hsa00230;hsa00240	Nicotinate and nicotinamide metabolism;Ether lipid metabolism;Riboflavin metabolism;Pantothenate and CoA biosynthesis;Starch and sucrose metabolism;Purine metabolism;Pyrimidine metabolism
gene-ENTPD3	ENTPD3	ectonucleoside triphosphate diphosphohydrolase 3, transcript variant 1	GO:0009143;GO:0034656;GO:0009134;GO:0016020;GO:0016021;GO:0005886;GO:0004382;GO:0017110;GO:0017111;GO:0045134;GO:0102487;GO:0102486;GO:0102485;GO:0102489;GO:0102488;GO:0102490;GO:0102491;GO:000552	BP:nucleoside triphosphate catabolic process;BP:nucleobase-containing small molecule catabolic process;BP:nucleoside diphosphate catabolic process;CC:membrane;CC:integral component of membrane;CC:plasma membrane;MF:guanosine-diphosphatase activity;MF:nucleoside-diphosphatase activity;MF:nucleoside-triphosphatase activity;MF:uridine-diphosphatase activity;MF:dUTP phosphohydrolase activity;MF:dCTP …	K01510	ENTPD1_3_8, CD39	hsa04742;hsa04142;hsa05169;hsa00240;hsa00230	Taste transduction;Lysosome;Epstein-Barr virus infection;Pyrimidine metabolism;Purine metabolism
gene-EPB41L4A-AS1	EPB41L4A-AS1	EPB41L4A antisense RNA 1	------	------	------	------	------	------
gene-EPHA4	EPHA4	EPH receptor A4, transcript variant 2	GO:0097155;GO:0007169;GO:0048710;GO:0033674;GO:0034332;GO:0061001;GO:0030336;GO:0050821;GO:0098883;GO:0008045;GO:0007411;GO:0043087;GO:0046777;GO:0072178;GO:0097156;GO:0090102;GO:0045785;GO:0048681;GO:1904646;GO:1905244;GO:0021957;GO:1903051;GO:0018108;GO:0007628;GO:0061098;GO:2001108;GO:0007155;GO:0008347;GO:0043507;GO:0050770;GO:1900272;GO:0050775;GO:1902961;GO:0007275;GO:1902004;GO:0005783;GO:…	BP:fasciculation of sensory neuron axon;BP:transmembrane receptor protein tyrosine kinase signaling pathway;BP:regulation of astrocyte differentiation;BP:positive regulation of kinase activity;BP:adherens junction organization;BP:regulation of dendritic spine morphogenesis;BP:negative regulation of cell migration;BP:protein stabilization;BP:synapse disassembly;BP:motor neuron axon guidance;BP:axo…	K05105	EPHA4, SEK, TYRO1	hsa04360	Axon guidance
gene-EPS8L3	EPS8L3	EPS8 like 3, transcript variant X1	GO:1900029;GO:0050790;GO:0035023;GO:0007266;GO:0042634;GO:0005737;GO:0005886;GO:0032587;GO:000377	BP:positive regulation of ruffle assembly;BP:regulation of catalytic activity;BP:regulation of Rho protein signal transduction;BP:Rho protein signal transduction;BP:regulation of hair cycle;CC:cytoplasm;CC:plasma membrane;CC:ruffle membrane;MF:actin binding;	K17277	EPS8	hsa04660;hsa04360;hsa05130;hsa04012	T cell receptor signaling pathway;Axon guidance;Pathogenic Escherichia coli infection;ErbB signaling pathway
gene-EPSTI1	EPSTI1	epithelial stromal interaction 1, transcript variant 1	GO:001602	CC:integral component of membrane;	------	------	------	------
gene-ERBB4	ERBB4	erb-b2 receptor tyrosine kinase 4, transcript variant X1	GO:0033674;GO:0007595;GO:0018108;GO:0021551;GO:0060045;GO:0061026;GO:0007165;GO:0007169;GO:0038128;GO:0051897;GO:0007275;GO:0007416;GO:0046427;GO:0043653;GO:2000010;GO:0000165;GO:0042531;GO:0046777;GO:0043066;GO:2001223;GO:2000145;GO:0016477;GO:0008284;GO:0008285;GO:0030334;GO:0009880;GO:0071364;GO:0014068;GO:0043552;GO:0001755;GO:0060749;GO:0060644;GO:0007507;GO:0045165;GO:0007399;GO:0021889;GO:…	BP:positive regulation of kinase activity;BP:lactation;BP:peptidyl-tyrosine phosphorylation;BP:central nervous system morphogenesis;BP:positive regulation of cardiac muscle cell proliferation;BP:cardiac muscle tissue regeneration;BP:signal transduction;BP:transmembrane receptor protein tyrosine kinase signaling pathway;BP:ERBB2 signaling pathway;BP:positive regulation of protein kinase B signalin…	K05085	ERBB4, HER4	hsa05131;hsa05219;hsa04068;hsa05212;hsa05213;hsa04020;hsa04915;hsa05218;hsa05214;hsa04630;hsa04530;hsa05235;hsa05230;hsa04144;hsa04510;hsa04928;hsa04066;hsa04926;hsa04921;hsa04540;hsa01521;hsa01522;hsa01524;hsa05165;hsa04810;hsa05160;hsa05210;hsa05163;hsa05120;hsa05208;hsa05205;hsa05207;hsa05206;hsa05200;hsa04072;hsa04912;hsa05226;hsa04015;hsa05224;hsa05223;hsa04012;hsa04010;hsa04934;hsa05215;hsa…	Shigellosis;Bladder cancer;FoxO signaling pathway;Pancreatic cancer;Endometrial cancer;Calcium signaling pathway;Estrogen signaling pathway;Melanoma;Glioma;JAK-STAT signaling pathway;Tight junction;PD-L1 expression and PD-1 checkpoint pathway in cancer;Central carbon metabolism in cancer;Endocytosis;Focal adhesion;Parathyroid hormone synthesis, secretion and action;HIF-1 signaling pathway;Relaxin…
gene-EREG	EREG	epiregulin	GO:0045840;GO:0019221;GO:0048146;GO:0007165;GO:0050680;GO:0042059;GO:0009299;GO:0048160;GO:0038128;GO:0001525;GO:0051897;GO:0007143;GO:0043616;GO:0009653;GO:0030728;GO:0048661;GO:0000165;GO:0045740;GO:0045741;GO:0008284;GO:0008285;GO:0009887;GO:0045089;GO:0030216;GO:0042060;GO:0051151;GO:0007173;GO:0007267;GO:0043434;GO:0001550;GO:0042700;GO:0001556;GO:0042327;GO:0061024;GO:0051781;GO:2000145;GO:…	BP:positive regulation of mitotic nuclear division;BP:cytokine-mediated signaling pathway;BP:positive regulation of fibroblast proliferation;BP:signal transduction;BP:negative regulation of epithelial cell proliferation;BP:negative regulation of epidermal growth factor receptor signaling pathway;BP:mRNA transcription;BP:primary follicle stage;BP:ERBB2 signaling pathway;BP:angiogenesis;BP:positive…	K09784	EREG	hsa00830;hsa05210;hsa04140;hsa00140;hsa00040;hsa05022;hsa00860;hsa05204;hsa05207;hsa04137;hsa04012;hsa04010;hsa04151;hsa00980;hsa00983;hsa00982;hsa04976;hsa01240;hsa00053;hsa05014;hsa05016;hsa05017;hsa05010	Retinol metabolism;Colorectal cancer;Autophagy - animal;Steroid hormone biosynthesis;Pentose and glucuronate interconversions;Pathways of neurodegeneration - multiple diseases;Porphyrin and chlorophyll metabolism;Chemical carcinogenesis - DNA adducts;Chemical carcinogenesis - receptor activation;Mitophagy - animal;ErbB signaling pathway;MAPK signaling pathway;PI3K-Akt signaling pathway;Metabolism…
gene-ERRFI1	ERRFI1	ERBB receptor feedback inhibitor 1, transcript variant X1	GO:0042059;GO:0031953;GO:0032966;GO:0032869;GO:0061469;GO:0036120;GO:0071474;GO:0032691;GO:1903243;GO:0032720;GO:0043589;GO:0060426;GO:0060428;GO:0007175;GO:0071549;GO:0071364;GO:0048286;GO:0045616;GO:0070373;GO:0005737;GO:0005634;GO:0005886;GO:0031234;GO:0005829;GO:0017124;GO:0031267;GO:0005096;GO:0019901;GO:001990	BP:negative regulation of epidermal growth factor receptor signaling pathway;BP:negative regulation of protein autophosphorylation;BP:negative regulation of collagen biosynthetic process;BP:cellular response to insulin stimulus;BP:regulation of type B pancreatic cell proliferation;BP:cellular response to platelet-derived growth factor stimulus;BP:cellular hyperosmotic response;BP:negative regulat…	K08886	TNK2, ACK1	------	------
gene-ESF1	ESF1	ESF1 nucleolar pre-rRNA processing protein homolog, transcript variant 1	GO:0006364;GO:0005654;GO:0005615;GO:0005730;GO:000372	BP:rRNA processing;CC:nucleoplasm;CC:extracellular space;CC:nucleolus;MF:RNA binding;	------	------	------	------
gene-ESM1	ESM1	endothelial cell specific molecule 1, transcript variant 1	GO:0008284;GO:1902204;GO:0001525;GO:0002040;GO:0005576;GO:0005178;GO:0005171;GO:000552	BP:positive regulation of cell proliferation;BP:positive regulation of hepatocyte growth factor receptor signaling pathway;BP:angiogenesis;BP:sprouting angiogenesis;CC:extracellular region;MF:integrin binding;MF:hepatocyte growth factor receptor binding;MF:insulin-like growth factor binding;	K24518;K25036	CRIM1;ESM1	------	------
gene-ESR1	ESR1	estrogen receptor 1, transcript variant 5	GO:1903799;GO:0048146;GO:0071168;GO:0008584;GO:0060065;GO:0060068;GO:0060750;GO:0001547;GO:0030520;GO:0000122;GO:0042981;GO:0050727;GO:0060527;GO:0060523;GO:0043124;GO:0060687;GO:0002064;GO:0071392;GO:0071391;GO:0034121;GO:0048863;GO:0008209;GO:0060745;GO:0030518;GO:0060749;GO:0043433;GO:0045899;GO:0051091;GO:0006357;GO:0045944;GO:0005886;GO:0000785;GO:0005737;GO:0005634;GO:0097550;GO:0005794;GO:…	BP:negative regulation of production of miRNAs involved in gene silencing by miRNA;BP:positive regulation of fibroblast proliferation;BP:protein localization to chromatin;BP:male gonad development;BP:uterus development;BP:vagina development;BP:epithelial cell proliferation involved in mammary gland duct elongation;BP:antral ovarian follicle growth;BP:intracellular estrogen receptor signaling path…	K08550	ESR1, NR3A1	hsa04961;hsa05205;hsa04550;hsa01522;hsa05200;hsa05224;hsa04917;hsa04929;hsa04915;hsa04919;hsa05207	Endocrine and other factor-regulated calcium reabsorption;Proteoglycans in cancer;Signaling pathways regulating pluripotency of stem cells;Endocrine resistance;Pathways in cancer;Breast cancer;Prolactin signaling pathway;GnRH secretion;Estrogen signaling pathway;Thyroid hormone signaling pathway;Chemical carcinogenesis - receptor activation
gene-ETS1	ETS1	ETS proto-oncogene 1, transcription factor, transcript variant X1	GO:0030154;GO:0010628;GO:0046677;GO:0009612;GO:1902895;GO:0021983;GO:0001666;GO:0042981;GO:0034616;GO:0032355;GO:0050729;GO:0045786;GO:0045648;GO:0070555;GO:0045765;GO:0045766;GO:0021854;GO:0006366;GO:0045944;GO:0008284;GO:0008285;GO:0051272;GO:0070301;GO:0060055;GO:0043536;GO:0044849;GO:0006955;GO:0030578;GO:0010595;GO:0048870;GO:0007565;GO:0010715;GO:0006357;GO:1904996;GO:0045893;GO:0005654;GO:…	BP:cell differentiation;BP:positive regulation of gene expression;BP:response to antibiotic;BP:response to mechanical stimulus;BP:positive regulation of pri-miRNA transcription from RNA polymerase II promoter;BP:pituitary gland development;BP:response to hypoxia;BP:regulation of apoptotic process;BP:response to laminar fluid shear stress;BP:response to estradiol;BP:positive regulation of inflamma…	K02678	ETS1, pnt	hsa05211;hsa05200;hsa05215;hsa04218;hsa04014;hsa05166;hsa05202	Renal cell carcinoma;Pathways in cancer;Prostate cancer;Cellular senescence;Ras signaling pathway;Human T-cell leukemia virus 1 infection;Transcriptional misregulation in cancer
gene-EVC	EVC	EvC ciliary complex subunit 1, transcript variant X17	GO:0007517;GO:0051216;GO:0007224;GO:0001501;GO:0045880;GO:0003416;GO:0005737;GO:0036064;GO:0060170;GO:0016021;GO:0005856;GO:0098797;GO:000592	BP:muscle organ development;BP:cartilage development;BP:smoothened signaling pathway;BP:skeletal system development;BP:positive regulation of smoothened signaling pathway;BP:endochondral bone growth;CC:cytoplasm;CC:ciliary basal body;CC:ciliary membrane;CC:integral component of membrane;CC:cytoskeleton;CC:plasma membrane protein complex;CC:cilium;	K19605	EVC1	hsa00983;hsa04340;hsa00770;hsa05168;hsa04360;hsa00240;hsa00410	Drug metabolism - other enzymes;Hedgehog signaling pathway;Pantothenate and CoA biosynthesis;Herpes simplex virus 1 infection;Axon guidance;Pyrimidine metabolism;beta-Alanine metabolism
gene-EXT1	EXT1	exostosin glycosyltransferase 1	GO:0001503;GO:0007411;GO:0006486;GO:0019882;GO:0015014;GO:0001974;GO:0071711;GO:0006024;GO:0005783;GO:0005789;GO:0045202;GO:0016021;GO:0005794;GO:0000139;GO:0030176;GO:0008375;GO:0015020;GO:0046872;GO:0042803;GO:0050508;GO:0050509;GO:0042328;GO:004698	BP:ossification;BP:axon guidance;BP:protein glycosylation;BP:antigen processing and presentation;BP:heparan sulfate proteoglycan biosynthetic process, polysaccharide chain biosynthetic process;BP:blood vessel remodeling;BP:basement membrane organization;BP:glycosaminoglycan biosynthetic process;CC:endoplasmic reticulum;CC:endoplasmic reticulum membrane;CC:synapse;CC:integral component of membrane…	K02366	EXT1	hsa00534	Glycosaminoglycan biosynthesis - heparan sulfate / heparin
gene-F2RL1	F2RL1	F2R like trypsin receptor 1	GO:2000341;GO:0042119;GO:0034137;GO:0010804;GO:0035025;GO:0050900;GO:0050927;GO:0050921;GO:0046329;GO:0042311;GO:0002720;GO:0002286;GO:0043547;GO:0030836;GO:0061028;GO:0070661;GO:0032729;GO:1900135;GO:0032733;GO:0032722;GO:0097029;GO:0043123;GO:0030335;GO:0007596;GO:0032930;GO:0031274;GO:0046330;GO:0034140;GO:0014068;GO:0045217;GO:0060100;GO:0070963;GO:0051607;GO:0034145;GO:0032731;GO:0051482;GO:…	BP:regulation of chemokin;BP:neutrophil activation;BP:positive regulation of toll-like receptor 2 signaling pathway;BP:negative regulation of tumor necrosis factor-mediated signaling pathway;BP:positive regulation of Rho protein signal transduction;BP:leukocyte migration;BP:positive regulation of positive chemotaxis;BP:positive regulation of chemotaxis;BP:negative regulation of JNK cascade;BP:vas…	K04234	F2RL1, PAR2	hsa05130;hsa04611;hsa04610;hsa04020;hsa05200;hsa04024;hsa05143;hsa04015;hsa04072;hsa04750;hsa04151;hsa04080;hsa04810	Pathogenic Escherichia coli infection;Platelet activation;Complement and coagulation cascades;Calcium signaling pathway;Pathways in cancer;cAMP signaling pathway;African trypanosomiasis;Rap1 signaling pathway;Phospholipase D signaling pathway;Inflammatory mediator regulation of TRP channels;PI3K-Akt signaling pathway;Neuroactive ligand-receptor interaction;Regulation of actin cytoskeleton
gene-F3	F3	coagulation factor III, tissue factor, transcript variant 1	GO:0007598;GO:2000264;GO:0007596;GO:0050927;GO:0010641;GO:0019221;GO:0051897;GO:0045766;GO:0030335;GO:0006919;GO:0016485;GO:0002541;GO:0002543;GO:0001938;GO:0010628;GO:0032757;GO:0031012;GO:0005615;GO:0016021;GO:0009986;GO:0062023;GO:0005886;GO:0031233;GO:1905286;GO:0004252;GO:0005543;GO:0002020;GO:000489	BP:blood coagulation, extrinsic pathway;BP:negative regulation of blood coagulation, extrinsic pathway;BP:blood coagulation;BP:positive regulation of positive chemotaxis;BP:positive regulation of platelet-derived growth factor receptor signaling pathway;BP:cytokine-mediated signaling pathway;BP:positive regulation of protein kinase B signaling;BP:positive regulation of angiogenesis;BP:positive re…	K03901	F3, CD142	hsa04610;hsa05203;hsa05202;hsa04140;hsa04014;hsa04137;hsa05168;hsa05022;hsa05014;hsa05016;hsa05017;hsa05010;hsa04933	Complement and coagulation cascades;Viral carcinogenesis;Transcriptional misregulation in cancer;Autophagy - animal;Ras signaling pathway;Mitophagy - animal;Herpes simplex virus 1 infection;Pathways of neurodegeneration - multiple diseases;Amyotrophic lateral sclerosis;Huntington disease;Spinocerebellar ataxia;Alzheimer disease;AGE-RAGE signaling pathway in diabetic complications
gene-F5	F5	coagulation factor V	GO:0048208;GO:0044267;GO:0006888;GO:0008015;GO:0002576;GO:0007596;GO:0043687;GO:1903561;GO:0031093;GO:0033116;GO:0005788;GO:0030134;GO:0005576;GO:0005886;GO:0031091;GO:0016020;GO:000550	BP:COPII vesicle coating;BP:cellular protein metabolic process;BP:ER to Golgi vesicle-mediated transport;BP:blood circulation;BP:platelet degranulation;BP:blood coagulation;BP:post-translational protein modification;CC:extracellular vesicle;CC:platelet alpha granule lumen;CC:endoplasmic reticulum-Golgi intermediate compartment membrane;CC:endoplasmic reticulum lumen;CC:ER to Golgi transport vesic…	K03902	F5	hsa04978;hsa00860;hsa04610;hsa04216	Mineral absorption;Porphyrin and chlorophyll metabolism;Complement and coagulation cascades;Ferroptosis
gene-FA2H	FA2H	fatty acid 2-hydroxylase	GO:0006633;GO:0042127;GO:0006631;GO:0032286;GO:0001949;GO:0032287;GO:0006682;GO:0030148;GO:0061436;GO:0006679;GO:0030258;GO:0046513;GO:0044857;GO:0042634;GO:0005783;GO:0016021;GO:0016020;GO:0005789;GO:0020037;GO:0080132;GO:000550	BP:fatty acid biosynthetic process;BP:regulation of cell proliferation;BP:fatty acid metabolic process;BP:central nervous system myelin maintenance;BP:sebaceous gland cell differentiation;BP:peripheral nervous system myelin maintenance;BP:galactosylceramide biosynthetic process;BP:sphingolipid biosynthetic process;BP:establishment of skin barrier;BP:glucosylceramide biosynthetic process;BP:lipid …	K19703	FA2H, SCS7	------	------
gene-FAAH2	FAAH2	fatty acid amide hydrolase 2, transcript variant 1	GO:0016042;GO:0019369;GO:0016021;GO:0005811;GO:0016787;GO:0103073;GO:010207	BP:lipid catabolic process;BP:arachidonic acid metabolic process;CC:integral component of membrane;CC:lipid particle;MF:hydrolase activity;MF:anandamide amidohydrolase activity;MF:oleamide hydrolase activity;	K19176	FAAH2	hsa04723	Retrograde endocannabinoid signaling
gene-FABP3	FABP3	fatty acid binding protein 3, transcript variant 1	GO:0006631;GO:0046320;GO:0032868;GO:0019433;GO:0055091;GO:2001245;GO:0071073;GO:0008285;GO:0015909;GO:0140214;GO:0050873;GO:0042632;GO:0070542;GO:0032365;GO:0042493;GO:0070062;GO:0005615;GO:0016528;GO:0005829;GO:0005324;GO:0036041;GO:0070538;GO:0008289;GO:0050543;GO:000809	BP:fatty acid metabolic process;BP:regulation of fatty acid oxidation;BP:response to insulin;BP:triglyceride catabolic process;BP:phospholipid homeostasis;BP:regulation of phosphatidylcholine biosynthetic process;BP:positive regulation of phospholipid biosynthetic process;BP:negative regulation of cell proliferation;BP:long-chain fatty acid transport;BP:positive regulation of long-chain fatty aci…	K08752	FABP3	hsa04923;hsa03320	Regulation of lipolysis in adipocytes;PPAR signaling pathway
gene-FABP5P9	FABP5P9	-	GO:0006656;GO:0042593;GO:0008544;GO:0010829;GO:0051930;GO:0099178;GO:0031392;GO:0015909;GO:0006629;GO:1990379;GO:0035360;GO:0120162;GO:0043312;GO:0019433;GO:0006006;GO:0035578;GO:0045202;GO:0005737;GO:0030667;GO:0070062;GO:0005634;GO:0005654;GO:0014069;GO:0005886;GO:0005615;GO:0005829;GO:0005576;GO:0005324;GO:0042802;GO:0008289;GO:0005504;GO:000197	BP:phosphatidylcholine biosynthetic process;BP:glucose homeostasis;BP:epidermis development;BP:negative regulation of glucose transport;BP:regulation of sensory perception of pain;BP:regulation of retrograde trans-synaptic signaling by endocanabinoid;BP:regulation of prostaglandin biosynthetic process;BP:long-chain fatty acid transport;BP:lipid metabolic process;BP:lipid transport across blood br…	K08753;K24977;K08754	FABP4, aP2;PMP2;FABP5	hsa04923;hsa03320	Regulation of lipolysis in adipocytes;PPAR signaling pathway
gene-FAHD2P1	FAHD2P1	-	GO:0003824;GO:0016836;GO:0046872;GO:001678	MF:catalytic activity;MF:hydro-lyase activity;MF:metal ion binding;MF:hydrolase activity;	K01557	FAHD1	hsa00350	Tyrosine metabolism
gene-FAM131B-AS2	FAM131B-AS2	FAM131B antisense RNA 2	------	------	------	------	------	------
gene-FAM167A	FAM167A	family with sequence similarity 167 member A, transcript variant X5	------	------	------	------	------	------
gene-FAM167A-2	FAM167A	family with sequence similarity 167 member A	------	------	------	------	------	------
gene-FAM172BP	FAM172BP	family with sequence similarity 172 member B, pseudogene	------	------	------	------	hsa04010;hsa04140;hsa04137;hsa05168;hsa05022;hsa05014;hsa05016;hsa05017;hsa05010	MAPK signaling pathway;Autophagy - animal;Mitophagy - animal;Herpes simplex virus 1 infection;Pathways of neurodegeneration - multiple diseases;Amyotrophic lateral sclerosis;Huntington disease;Spinocerebellar ataxia;Alzheimer disease
gene-FAM180A	FAM180A	family with sequence similarity 180 member A, transcript variant 2	------	------	K17985	AMBRA1	hsa04140;hsa04137;hsa05168;hsa05022;hsa05014;hsa05016;hsa05017;hsa05010	Autophagy - animal;Mitophagy - animal;Herpes simplex virus 1 infection;Pathways of neurodegeneration - multiple diseases;Amyotrophic lateral sclerosis;Huntington disease;Spinocerebellar ataxia;Alzheimer disease
gene-FAM189A2	FAM189A2	family with sequence similarity 189 member A2, transcript variant 3	GO:001602	CC:integral component of membrane;	------	------	------	------
gene-FAM241A	FAM241A	family with sequence similarity 241 member A	GO:0006310;GO:0032199;GO:0007569;GO:0030308;GO:0097252;GO:0006289;GO:0000733;GO:0043065;GO:0090305;GO:0032197;GO:0005737;GO:0005730;GO:0005739;GO:0005634;GO:0046872;GO:0009036;GO:0003677;GO:0003964;GO:000550	BP:DNA recombination;BP:reverse transcription involved in RNA-mediated transposition;BP:cell aging;BP:negative regulation of cell growth;BP:oligodendrocyte apoptotic process;BP:nucleotide-excision repair;BP:DNA strand renaturation;BP:positive regulation of apoptotic process;BP:nucleic acid phosphodiester bond hydrolysis;BP:transposition, RNA-mediated;CC:cytoplasm;CC:nucleolus;CC:mitochondrion;CC:…	K24882;K17985	NANOGNB;AMBRA1	hsa00380;hsa04140;hsa04137;hsa05168;hsa05022;hsa05014;hsa05016;hsa05017;hsa05010	Tryptophan metabolism;Autophagy - animal;Mitophagy - animal;Herpes simplex virus 1 infection;Pathways of neurodegeneration - multiple diseases;Amyotrophic lateral sclerosis;Huntington disease;Spinocerebellar ataxia;Alzheimer disease
gene-FAM24B	FAM24B	family with sequence similarity 24 member B, transcript variant 1	GO:0016021;GO:000557	CC:integral component of membrane;CC:extracellular region;	------	------	------	------
gene-FAM25A	FAM25A	family with sequence similarity 25 member A	------	------	------	------	------	------
gene-FAT4	FAT4	FAT atypical cadherin 4, transcript variant X1	GO:0021987;GO:0007219;GO:0048565;GO:0098609;GO:0072137;GO:0043931;GO:0072307;GO:0007157;GO:0003007;GO:0060122;GO:0007009;GO:0001658;GO:0035329;GO:0007156;GO:0008543;GO:0022008;GO:0045177;GO:0070062;GO:0005886;GO:0016021;GO:000550	BP:cerebral cortex development;BP:Notch signaling pathway;BP:digestive tract development;BP:cell-cell adhesion;BP:condensed mesenchymal cell proliferation;BP:ossification involved in bone maturation;BP:regulation of metanephric nephron tubule epithelial cell differentiation;BP:heterophilic cell-cell adhesion via plasma membrane cell adhesion molecules;BP:heart morphogenesis;BP:inner ear receptor …	K16669	FAT4	hsa04392	Hippo signaling pathway - multiple species
gene-FBLN5	FBLN5	fibulin 5, transcript variant 2	GO:2000121;GO:0046903;GO:0034394;GO:0007160;GO:0048251;GO:0030198;GO:0007155;GO:0005615;GO:0070062;GO:0031012;GO:0005576;GO:0062023;GO:0005178;GO:0008022;GO:0005509;GO:004280	BP:regulation of removal of superoxide radicals;BP:secretion;BP:protein localization to cell surface;BP:cell-matrix adhesion;BP:elastic fiber assembly;BP:extracellular matrix organization;BP:cell adhesion;CC:extracellular space;CC:extracellular exosome;CC:extracellular matrix;CC:extracellular region;CC:collagen-containing extracellular matrix;MF:integrin binding;MF:protein C-terminus binding;MF:c…	K17340	FBLN5	hsa04668;hsa04144;hsa04932;hsa04120	TNF signaling pathway;Endocytosis;Non-alcoholic fatty liver disease;Ubiquitin mediated proteolysis
gene-FBN1	FBN1	fibrillin 1	GO:0042593;GO:0034199;GO:0009653;GO:0048048;GO:0044267;GO:0035582;GO:0035583;GO:0033627;GO:2001205;GO:0043687;GO:1990314;GO:0001656;GO:0007507;GO:0001501;GO:0071560;GO:0010737;GO:0030198;GO:0045671;GO:0006006;GO:0043010;GO:0048050;GO:0005788;GO:0031012;GO:0001527;GO:0005615;GO:0005576;GO:0062023;GO:0005604;GO:0005201;GO:0044877;GO:0005509;GO:0042802;GO:0005179;GO:0005178;GO:0030023;GO:000820	BP:glucose homeostasis;BP:activation of protein kinase A activity;BP:anatomical structure morphogenesis;BP:embryonic eye morphogenesis;BP:cellular protein metabolic process;BP:sequestering of BMP in extracellular matrix;BP:sequestering of TGFbeta in extracellular matrix;BP:cell adhesion mediated by integrin;BP:negative regulation of osteoclast development;BP:post-translational protein modificatio…	K06825	FBN1	hsa04350	TGF-beta signaling pathway
gene-FBN2	FBN2	fibrillin 2	GO:0060346;GO:0030326;GO:0045669;GO:0030198;GO:0035583;GO:0030501;GO:0009653;GO:0043010;GO:0048048;GO:0005737;GO:0062023;GO:0031012;GO:0001527;GO:0005576;GO:0005201;GO:0030023;GO:000550	BP:bone trabecula formation;BP:embryonic limb morphogenesis;BP:positive regulation of osteoblast differentiation;BP:extracellular matrix organization;BP:sequestering of TGFbeta in extracellular matrix;BP:positive regulation of bone mineralization;BP:anatomical structure morphogenesis;BP:camera-type eye development;BP:embryonic eye morphogenesis;CC:cytoplasm;CC:collagen-containing extracellular ma…	K19559;K23342;K06825;K08023	LTBP1;FBN2_3;FBN1;LTBP2_3_4	hsa04350	TGF-beta signaling pathway
gene-FBXO31	FBXO31	F-box protein 31, transcript variant 1	GO:0050775;GO:0031571;GO:0043687;GO:0031146;GO:0031145;GO:0006974;GO:0016567;GO:0000209;GO:2001224;GO:0005829;GO:0005813;GO:0019005;GO:0043025;GO:003033	BP:positive regulation of dendrite morphogenesis;BP:mitotic G1 DNA damage checkpoint;BP:post-translational protein modification;BP:SCF-dependent proteasomal ubiquitin-dependent protein catabolic process;BP:anaphase-promoting complex-dependent catabolic process;BP:cellular response to DNA damage stimulus;BP:protein ubiquitination;BP:protein polyubiquitination;BP:positive regulation of neuron migra…	K10308	FBXO31	hsa05168	Herpes simplex virus 1 infection
gene-FBXO32	FBXO32	F-box protein 32, transcript variant 1	GO:0014894;GO:0071549;GO:0043687;GO:0000209;GO:0016567;GO:0005737;GO:0005654;GO:0019005;GO:0005634;GO:0005829;GO:003001	BP:response to denervation involved in regulation of muscle adaptation;BP:cellular response to dexamethasone stimulus;BP:post-translational protein modification;BP:protein polyubiquitination;BP:protein ubiquitination;CC:cytoplasm;CC:nucleoplasm;CC:SCF ubiquitin ligase complex;CC:nucleus;CC:cytosol;CC:Z disc;	K10305	FBXO25_32	hsa04068	FoxO signaling pathway
gene-FBXO33	FBXO33	F-box protein 33	GO:0016567;GO:0031146;GO:001900	BP:protein ubiquitination;BP:SCF-dependent proteasomal ubiquitin-dependent protein catabolic process;CC:SCF ubiquitin ligase complex;	K10310	FBXO33	------	------
gene-FBXW10B	FBXW10B	F-box and WD repeat domain containing 10B, transcript variant 1	GO:0043687;GO:0000209;GO:0005829;GO:000827	BP:post-translational protein modification;BP:protein polyubiquitination;CC:cytosol;MF:zinc ion binding;	K10266	FBXW10	hsa00860;hsa04714;hsa01240;hsa00190	Porphyrin and chlorophyll metabolism;Thermogenesis;Biosynthesis of cofactors;Oxidative phosphorylation
gene-FBXW4P1	FBXW4P1	F-box and WD repeat domain containing 4 pseudogene 1	GO:0002053;GO:0042733;GO:005121	BP:positive regulation of mesenchymal cell proliferation;BP:embryonic digit morphogenesis;BP:cartilage development;	K10262	FBXW4, SHFM3	------	------
gene-FCGBP	FCGBP	Fc gamma binding protein	GO:0005615;GO:0070062;GO:003101	CC:extracellular space;CC:extracellular exosome;CC:extracellular matrix;	K21125;K24831;K18273	MUC5AC;ZAN;TECTA	hsa04970;hsa04611;hsa04610;hsa04613;hsa04657;hsa04512;hsa04510;hsa05165;hsa05171;hsa04151	Salivary secretion;Platelet activation;Complement and coagulation cascades;Neutrophil extracellular trap formation;IL-17 signaling pathway;ECM-receptor interaction;Focal adhesion;Human papillomavirus infection;Coronavirus disease - COVID-19;PI3K-Akt signaling pathway
gene-FCGBP-2	FCGBP	Fc gamma binding protein	GO:0005615;GO:0070062;GO:003101	CC:extracellular space;CC:extracellular exosome;CC:extracellular matrix;	K24831;K18273;K03900	ZAN;TECTA;VWF	hsa04970;hsa04611;hsa04610;hsa04613;hsa04657;hsa04512;hsa04510;hsa05165;hsa05171;hsa04151	Salivary secretion;Platelet activation;Complement and coagulation cascades;Neutrophil extracellular trap formation;IL-17 signaling pathway;ECM-receptor interaction;Focal adhesion;Human papillomavirus infection;Coronavirus disease - COVID-19;PI3K-Akt signaling pathway
gene-FEM1C	FEM1C	fem-1 homolog C	GO:0016567;GO:0006511;GO:0005654;GO:0005829;GO:000015	BP:protein ubiquitination;BP:ubiquitin-dependent protein catabolic process;CC:nucleoplasm;CC:cytosol;CC:ubiquitin ligase complex;	K10349	FEM1B	------	------
gene-FER1L6	FER1L6	fer-1 like family member 6, transcript variant X1	GO:0009617;GO:0007009;GO:0016021;GO:004687	BP:response to bacterium;BP:plasma membrane organization;CC:integral component of membrane;MF:metal ion binding;	K19949;K18261;K22125;K22126;K22127	OTOF;DYSF;MYOF;FER1L5;FER1L6	------	------
gene-FEZ1	FEZ1	fasciculation and elongation protein zeta 1, transcript variant 1	GO:0021766;GO:0030010;GO:0007411;GO:0051654;GO:0061881;GO:0045666;GO:0010976;GO:0007155;GO:0070584;GO:0071363;GO:0007399;GO:1902902;GO:0030426;GO:0030425;GO:0030424;GO:0005739;GO:0005874;GO:0005737;GO:0005813;GO:0043025;GO:0005794;GO:0005886;GO:0005080;GO:0047485;GO:004301	BP:hippocampus development;BP:establishment of cell polarity;BP:axon guidance;BP:establishment of mitochondrion localization;BP:positive regulation of anterograde axonal transport of mitochondrion;BP:positive regulation of neuron differentiation;BP:positive regulation of neuron projection development;BP:cell adhesion;BP:mitochondrion morphogenesis;BP:cellular response to growth factor stimulus;BP…	------	------	hsa05132;hsa04140;hsa04137;hsa05168;hsa05022;hsa05014;hsa05016;hsa05017;hsa05010	Salmonella infection;Autophagy - animal;Mitophagy - animal;Herpes simplex virus 1 infection;Pathways of neurodegeneration - multiple diseases;Amyotrophic lateral sclerosis;Huntington disease;Spinocerebellar ataxia;Alzheimer disease
gene-FFAR1	FFAR1	free fatty acid receptor 1	GO:0032024;GO:0051928;GO:0070542;GO:0042593;GO:0032691;GO:0050796;GO:0007186;GO:0007204;GO:0030073;GO:0016021;GO:0005887;GO:0005886;GO:0004930;GO:0008289;GO:004512	BP:positive regulation of insulin secretion;BP:positive regulation of calcium ion transport;BP:response to fatty acid;BP:glucose homeostasis;BP:negative regulation of interleukin-1 beta production;BP:regulation of insulin secretion;BP:G-protein coupled receptor signaling pathway;BP:positive regulation of cytosolic calcium ion concentration;BP:insulin secretion;CC:integral component of membrane;CC…	K04325	FFAR1, GPR40	hsa04024;hsa04140;hsa04911;hsa04137;hsa05022;hsa05014;hsa05016;hsa05017;hsa05010	cAMP signaling pathway;Autophagy - animal;Insulin secretion;Mitophagy - animal;Pathways of neurodegeneration - multiple diseases;Amyotrophic lateral sclerosis;Huntington disease;Spinocerebellar ataxia;Alzheimer disease
gene-FGD6	FGD6	FYVE, RhoGEF and PH domain containing 6	GO:0007010;GO:0030036;GO:0008360;GO:0046847;GO:0043087;GO:0005737;GO:0005856;GO:0001726;GO:0005794;GO:0030027;GO:0046872;GO:0005085;GO:003126	BP:cytoskeleton organization;BP:actin cytoskeleton organization;BP:regulation of cell shape;BP:filopodium assembly;BP:regulation of GTPase activity;CC:cytoplasm;CC:cytoskeleton;CC:ruffle;CC:Golgi apparatus;CC:lamellipodium;MF:metal ion binding;MF:guanyl-nucleotide exchange factor activity;MF:small GTPase binding;	K05724	FGD5_6	hsa04810	Regulation of actin cytoskeleton
gene-FGF1	FGF1	fibroblast growth factor 1, transcript variant 6	GO:0000187;GO:2000544;GO:0032148;GO:0030324;GO:0034605;GO:0030154;GO:0009887;GO:0043406;GO:0010628;GO:1903672;GO:0007165;GO:2000347;GO:0001525;GO:0008543;GO:0007275;GO:0009653;GO:0051897;GO:0000165;GO:0045766;GO:0045542;GO:0060681;GO:0008284;GO:0030335;GO:0030334;GO:0042060;GO:0072163;GO:0001759;GO:1902533;GO:0010595;GO:0050679;GO:0051781;GO:0045944;GO:1901509;GO:0001934;GO:0031012;GO:0005737;GO:…	BP:activation of MAPK activity;BP:regulation of endothelial cell chemotaxis to fibroblast growth factor;BP:activation of protein kinase B activity;BP:lung development;BP:cellular response to heat;BP:cell differentiation;BP:animal organ morphogenesis;BP:positive regulation of MAP kinase activity;BP:positive regulation of gene expression;BP:positive regulation of sprouting angiogenesis;BP:signal tr…	K18496	FGF1	hsa05218;hsa05167;hsa04014;hsa05205;hsa01521;hsa04020;hsa05200;hsa05226;hsa04015;hsa05224;hsa04390;hsa04550;hsa04010;hsa04151;hsa05207;hsa04810	Melanoma;Kaposi sarcoma-associated herpesvirus infection;Ras signaling pathway;Proteoglycans in cancer;EGFR tyrosine kinase inhibitor resistance;Calcium signaling pathway;Pathways in cancer;Gastric cancer;Rap1 signaling pathway;Breast cancer;Hippo signaling pathway;Signaling pathways regulating pluripotency of stem cells;MAPK signaling pathway;PI3K-Akt signaling pathway;Chemical carcinogenesis - …
gene-FGF13	FGF13	fibroblast growth factor 13, transcript variant 2	GO:0048671;GO:0007612;GO:0007613;GO:0021766;GO:0001764;GO:1905150;GO:0045200;GO:0007026;GO:0000165;GO:0046785;GO:0021795;GO:0098909;GO:0006814;GO:1904862;GO:0007267;GO:0072659;GO:0007399;GO:0007165;GO:0030425;GO:0030424;GO:0005874;GO:0005737;GO:0005634;GO:0043005;GO:0014704;GO:0016328;GO:0005886;GO:0030175;GO:0005829;GO:0005730;GO:0005576;GO:0030426;GO:0048487;GO:0044325;GO:0008083;GO:0008017;GO:…	BP:negative regulation of collateral sprouting;BP:learning;BP:memory;BP:hippocampus development;BP:neuron migration;BP:regulation of voltage-gated sodium channel activity;BP:establishment of neuroblast polarity;BP:negative regulation of microtubule depolymerization;BP:MAPK cascade;BP:microtubule polymerization;BP:cerebral cortex cell migration;BP:regulation of cardiac muscle cell action potential…	K04358	FGF	hsa05218;hsa04014;hsa04020;hsa05200;hsa05226;hsa04015;hsa05224;hsa04010;hsa04151;hsa05017;hsa05207;hsa04810	Melanoma;Ras signaling pathway;Calcium signaling pathway;Pathways in cancer;Gastric cancer;Rap1 signaling pathway;Breast cancer;MAPK signaling pathway;PI3K-Akt signaling pathway;Spinocerebellar ataxia;Chemical carcinogenesis - receptor activation;Regulation of actin cytoskeleton
gene-FGF2	FGF2	fibroblast growth factor 2, transcript variant 1a	GO:0000187;GO:0030154;GO:1903672;GO:0001525;GO:0008543;GO:0045766;GO:0014843;GO:0009887;GO:0060548;GO:0043536;GO:0001658;GO:0090050;GO:0051781;GO:1902748;GO:0070374;GO:0001934;GO:0005737;GO:0005615;GO:0005634;GO:0005576;GO:0042056;GO:0005125;GO:0019956;GO:0005178;GO:0008201;GO:0008083;GO:000510	BP:activation of MAPK activity;BP:cell differentiation;BP:positive regulation of sprouting angiogenesis;BP:angiogenesis;BP:fibroblast growth factor receptor signaling pathway;BP:positive regulation of angiogenesis;BP:growth factor dependent regulation of skeletal muscle satellite cell proliferation;BP:animal organ morphogenesis;BP:negative regulation of cell death;BP:positive regulation of blood …	K18497	FGF2	hsa04550;hsa04014;hsa05205;hsa01521;hsa04020;hsa05200;hsa05226;hsa04015;hsa05224;hsa04390;hsa04010;hsa04151;hsa05167;hsa05207;hsa05218;hsa04810	Signaling pathways regulating pluripotency of stem cells;Ras signaling pathway;Proteoglycans in cancer;EGFR tyrosine kinase inhibitor resistance;Calcium signaling pathway;Pathways in cancer;Gastric cancer;Rap1 signaling pathway;Breast cancer;Hippo signaling pathway;MAPK signaling pathway;PI3K-Akt signaling pathway;Kaposi sarcoma-associated herpesvirus infection;Chemical carcinogenesis - receptor …
gene-FGF5	FGF5	fibroblast growth factor 5, transcript variant 1	GO:0008284;GO:0009887;GO:0030334;GO:0007399;GO:0008543;GO:0030154;GO:0000165;GO:0051781;GO:0023019;GO:0010628;GO:0010001;GO:0007267;GO:0001934;GO:0051897;GO:0005737;GO:0005576;GO:0005615;GO:0008083;GO:000510	BP:positive regulation of cell proliferation;BP:animal organ morphogenesis;BP:regulation of cell migration;BP:nervous system development;BP:fibroblast growth factor receptor signaling pathway;BP:cell differentiation;BP:MAPK cascade;BP:positive regulation of cell division;BP:signal transduction involved in regulation of gene expression;BP:positive regulation of gene expression;BP:glial cell differ…	K04358	FGF	hsa05218;hsa04014;hsa04020;hsa05200;hsa05226;hsa04015;hsa05224;hsa04010;hsa04151;hsa05207;hsa04810	Melanoma;Ras signaling pathway;Calcium signaling pathway;Pathways in cancer;Gastric cancer;Rap1 signaling pathway;Breast cancer;MAPK signaling pathway;PI3K-Akt signaling pathway;Chemical carcinogenesis - receptor activation;Regulation of actin cytoskeleton
gene-FGFR1	FGFR1	fibroblast growth factor receptor 1, transcript variant X2	------	------	K04362	FGFR1, CD331	hsa04550;hsa05219;hsa04020;hsa05218;hsa05215;hsa05418;hsa05230;hsa04144;hsa04510;hsa04928;hsa01521;hsa04520;hsa04810;hsa04370;hsa05205;hsa05206;hsa05200;hsa05226;hsa04015;hsa04014;hsa04010;hsa04714;hsa04151;hsa05224	Signaling pathways regulating pluripotency of stem cells;Bladder cancer;Calcium signaling pathway;Melanoma;Prostate cancer;Fluid shear stress and atherosclerosis;Central carbon metabolism in cancer;Endocytosis;Focal adhesion;Parathyroid hormone synthesis, secretion and action;EGFR tyrosine kinase inhibitor resistance;Adherens junction;Regulation of actin cytoskeleton;VEGF signaling pathway;Proteo…
gene-FGFR4	FGFR4	fibroblast growth factor receptor 4, transcript variant 5	GO:0033674;GO:0018108;GO:0042593;GO:0010628;GO:0007169;GO:0051897;GO:0007275;GO:0043085;GO:0008543;GO:0000165;GO:0046777;GO:2000573;GO:0008284;GO:0019216;GO:0055062;GO:0042632;GO:0070857;GO:0016477;GO:0010715;GO:0045862;GO:0070374;GO:0005783;GO:0030133;GO:0016021;GO:0005794;GO:0005887;GO:0005886;GO:0005911;GO:0005576;GO:0043235;GO:0005768;GO:0004714;GO:0005524;GO:0017134;GO:0008201;GO:000500	BP:positive regulation of kinase activity;BP:peptidyl-tyrosine phosphorylation;BP:glucose homeostasis;BP:positive regulation of gene expression;BP:transmembrane receptor protein tyrosine kinase signaling pathway;BP:positive regulation of protein kinase B signaling;BP:multicellular organism development;BP:positive regulation of catalytic activity;BP:fibroblast growth factor receptor signaling path…	K05095	FGFR4, CD334	hsa04550;hsa05219;hsa04020;hsa05216;hsa05218;hsa05215;hsa05230;hsa04144;hsa04928;hsa01521;hsa04520;hsa04810;hsa05205;hsa05206;hsa05200;hsa05226;hsa04015;hsa05224;hsa05223;hsa04010;hsa04714;hsa04151;hsa04014	Signaling pathways regulating pluripotency of stem cells;Bladder cancer;Calcium signaling pathway;Thyroid cancer;Melanoma;Prostate cancer;Central carbon metabolism in cancer;Endocytosis;Parathyroid hormone synthesis, secretion and action;EGFR tyrosine kinase inhibitor resistance;Adherens junction;Regulation of actin cytoskeleton;Proteoglycans in cancer;MicroRNAs in cancer;Pathways in cancer;Gastr…
gene-FHDC1	FHDC1	FH2 domain containing 1, transcript variant 1	GO:0060271;GO:0090161;GO:0043149;GO:0005881;GO:0005794;GO:0005929;GO:0005874;GO:0008017;GO:000377	BP:cilium assembly;BP:Golgi ribbon formation;BP:stress fiber assembly;CC:cytoplasmic microtubule;CC:Golgi apparatus;CC:cilium;CC:microtubule;MF:microtubule binding;MF:actin binding;	K05740;K23958;K04512	DIAPH1;INF2;DAAM	hsa05131;hsa04810;hsa04310;hsa04510;hsa04933	Shigellosis;Regulation of actin cytoskeleton;Wnt signaling pathway;Focal adhesion;AGE-RAGE signaling pathway in diabetic complications
gene-FHIP1A	FHIP1A	FHF complex subunit HOOK interacting protein 1A, transcript variant X5	GO:190571	BP:protein localization to perinuclear region of cytoplasm;	K08857	NEK1_4_5	hsa04140;hsa04137;hsa05168;hsa05022;hsa05014;hsa05016;hsa05017;hsa05010	Autophagy - animal;Mitophagy - animal;Herpes simplex virus 1 infection;Pathways of neurodegeneration - multiple diseases;Amyotrophic lateral sclerosis;Huntington disease;Spinocerebellar ataxia;Alzheimer disease
gene-FHL2	FHL2	four and a half LIM domains 2, transcript variant 6	GO:0000122;GO:0009725;GO:0043066;GO:0070885;GO:0008134;GO:0046872;GO:004280	BP:negative regulation of transcription from RNA polymerase II promoter;BP:response to hormone;BP:negative regulation of apoptotic process;BP:negative regulation of calcineurin-NFAT signaling cascade;MF:transcription factor binding;MF:metal ion binding;MF:identical protein binding;	K14380	FHL2	hsa05131;hsa04370;hsa05100;hsa05205;hsa05203;hsa04630;hsa04810;hsa04670;hsa04510;hsa04380;hsa05165;hsa05163;hsa04062;hsa05135;hsa05170	Shigellosis;VEGF signaling pathway;Bacterial invasion of epithelial cells;Proteoglycans in cancer;Viral carcinogenesis;JAK-STAT signaling pathway;Regulation of actin cytoskeleton;Leukocyte transendothelial migration;Focal adhesion;Osteoclast differentiation;Human papillomavirus infection;Human cytomegalovirus infection;Chemokine signaling pathway;Yersinia infection;Human immunodeficiency virus 1 …
gene-FILIP1L	FILIP1L	filamin A interacting protein 1 like, transcript variant 7	GO:0005737;GO:0005634;GO:001602	CC:cytoplasm;CC:nucleus;CC:membrane;	------	------	------	------
gene-FKBP9P1	FKBP9P1	FKBP prolyl isomerase 9 pseudogene 1, transcript variant 1	GO:0006457;GO:0005783;GO:0005509;GO:000375	BP:protein folding;CC:endoplasmic reticulum;MF:calcium ion binding;MF:peptidyl-prolyl cis-trans isomerase activity;	K09575;K09569	FKBP9_10;FKBP2	------	------
gene-FKRP	FKRP	fukutin related protein, transcript variant X11	GO:0016485;GO:0035269;GO:0009101;GO:0005794;GO:0016021;GO:0005791;GO:0005615;GO:0005829;GO:0000139;GO:0005654;GO:0042383;GO:0016740;GO:0002162;GO:004280	BP:protein processing;BP:protein O-linked mannosylation;BP:glycoprotein biosynthetic process;CC:Golgi apparatus;CC:integral component of membrane;CC:rough endoplasmic reticulum;CC:extracellular space;CC:cytosol;CC:Golgi membrane;CC:nucleoplasm;CC:sarcolemma;MF:transferase activity;MF:dystroglycan binding;MF:identical protein binding;	K19873	FKRP	hsa00515	Mannose type O-glycan biosynthesis
gene-FLJ20021	FLJ20021	uncharacterized LOC90024	------	------	------	------	------	------
gene-FLNC	FLNC	filamin C, transcript variant 1	GO:0048747;GO:0034329;GO:0005737;GO:0005856;GO:0043034;GO:0005829;GO:0016528;GO:0030018;GO:0005886;GO:0042383;GO:0005925;GO:0008092;GO:0003779;GO:0030506;GO:004280	BP:muscle fiber development;BP:cell junction assembly;CC:cytoplasm;CC:cytoskeleton;CC:costamere;CC:cytosol;CC:sarcoplasm;CC:Z disc;CC:plasma membrane;CC:sarcolemma;CC:focal adhesion;MF:cytoskeletal protein binding;MF:actin binding;MF:ankyrin binding;MF:identical protein binding;	K04437	FLNA	hsa05132;hsa05131;hsa05205;hsa05203;hsa04530;hsa05322;hsa04670;hsa05146;hsa04520;hsa04510;hsa04010;hsa05412;hsa04810	Salmonella infection;Shigellosis;Proteoglycans in cancer;Viral carcinogenesis;Tight junction;Systemic lupus erythematosus;Leukocyte transendothelial migration;Amoebiasis;Adherens junction;Focal adhesion;MAPK signaling pathway;Arrhythmogenic right ventricular cardiomyopathy;Regulation of actin cytoskeleton
gene-FLRT2	FLRT2	fibronectin leucine rich transmembrane protein 2, transcript variant 4	GO:0008543;GO:0061343;GO:0003007;GO:2001222;GO:0051965;GO:0071711;GO:0007411;GO:0005925;GO:0045202;GO:0005911;GO:0016021;GO:0005789;GO:0005615;GO:0043005;GO:0005887;GO:0005886;GO:0031012;GO:0070062;GO:0030674;GO:0045499;GO:000510	BP:fibroblast growth factor receptor signaling pathway;BP:cell adhesion involved in heart morphogenesis;BP:heart morphogenesis;BP:regulation of neuron migration;BP:positive regulation of synapse assembly;BP:basement membrane organization;BP:axon guidance;CC:focal adhesion;CC:synapse;CC:cell-cell junction;CC:integral component of membrane;CC:endoplasmic reticulum membrane;CC:extracellular space;CC…	K16362	FLRT	hsa04140;hsa04137;hsa05022;hsa05014;hsa05016;hsa05017;hsa05010	Autophagy - animal;Mitophagy - animal;Pathways of neurodegeneration - multiple diseases;Amyotrophic lateral sclerosis;Huntington disease;Spinocerebellar ataxia;Alzheimer disease
gene-FLRT2-AS1	FLRT2-AS1	FLRT2 antisense RNA 1, transcript variant X1	------	------	------	------	------	------
gene-FLRT3	FLRT3	fibronectin leucine rich transmembrane protein 3, transcript variant X2	GO:0048678;GO:0060322;GO:0031175;GO:0007411;GO:0008543;GO:0003345;GO:0007416;GO:0048598;GO:0099560;GO:1990138;GO:0098742;GO:0007507;GO:0051965;GO:0005887;GO:0005789;GO:0005925;GO:0030054;GO:0097060;GO:0043679;GO:0016021;GO:0005576;GO:0044295;GO:0005911;GO:0005886;GO:0031012;GO:0099055;GO:0005615;GO:0032584;GO:0005829;GO:0098978;GO:0042803;GO:0030674;GO:0045499;GO:000510	BP:response to axon injury;BP:head development;BP:neuron projection development;BP:axon guidance;BP:fibroblast growth factor receptor signaling pathway;BP:proepicardium cell migration involved in pericardium morphogenesis;BP:synapse assembly;BP:embryonic morphogenesis;BP:synaptic membrane adhesion;BP:neuron projection extension;BP:cell-cell adhesion via plasma-membrane adhesion molecules;BP:heart…	K16362	FLRT	------	------
gene-FMNL2	FMNL2	formin like 2, transcript variant X1	GO:0022604;GO:0007010;GO:0030866;GO:0008360;GO:0016477;GO:0005829;GO:0045296;GO:0003779;GO:0031267;GO:005101	BP:regulation of cell morphogenesis;BP:cytoskeleton organization;BP:cortical actin cytoskeleton organization;BP:regulation of cell shape;BP:cell migration;CC:cytosol;MF:cadherin binding;MF:actin binding;MF:small GTPase binding;MF:actin filament binding;	K23957;K04512	FMNL;DAAM	hsa04310	Wnt signaling pathway
gene-FMOD	FMOD	fibromodulin, transcript variant X1	GO:0018146;GO:0030199;GO:0042340;GO:0007181;GO:0043202;GO:0005615;GO:0031012;GO:0005796;GO:0062023;GO:000557	BP:keratan sulfate biosynthetic process;BP:collagen fibril organization;BP:keratan sulfate catabolic process;BP:transforming growth factor beta receptor complex assembly;CC:lysosomal lumen;CC:extracellular space;CC:extracellular matrix;CC:Golgi lumen;CC:collagen-containing extracellular matrix;CC:extracellular region;	K08121	FMOD	hsa04350;hsa05205	TGF-beta signaling pathway;Proteoglycans in cancer
gene-FN1	FN1	fibronectin 1, transcript variant 1	GO:0018149;GO:0019221;GO:0034446;GO:0048146;GO:0007160;GO:0007161;GO:0050900;GO:0007044;GO:0010628;GO:0001525;GO:0044267;GO:0072378;GO:0002576;GO:0009611;GO:1904237;GO:0033622;GO:0008284;GO:0008360;GO:0043687;GO:0042060;GO:1901166;GO:0006953;GO:0014068;GO:0007155;GO:0051702;GO:0035987;GO:0007507;GO:0001932;GO:0007399;GO:0007229;GO:0045773;GO:0070372;GO:0030198;GO:0071635;GO:0070527;GO:0005788;GO:…	BP:peptide cross-linking;BP:cytokine-mediated signaling pathway;BP:substrate adhesion-dependent cell spreading;BP:positive regulation of fibroblast proliferation;BP:cell-matrix adhesion;BP:calcium-independent cell-matrix adhesion;BP:leukocyte migration;BP:cell-substrate junction assembly;BP:positive regulation of gene expression;BP:angiogenesis;BP:cellular protein metabolic process;BP:blood coagu…	K05717	FN1	hsa05146;hsa04974;hsa05135;hsa05100;hsa05205;hsa05206;hsa05200;hsa04512;hsa05222;hsa04510;hsa05165;hsa04810;hsa04933;hsa04151	Amoebiasis;Protein digestion and absorption;Yersinia infection;Bacterial invasion of epithelial cells;Proteoglycans in cancer;MicroRNAs in cancer;Pathways in cancer;ECM-receptor interaction;Small cell lung cancer;Focal adhesion;Human papillomavirus infection;Regulation of actin cytoskeleton;AGE-RAGE signaling pathway in diabetic complications;PI3K-Akt signaling pathway
gene-FNDC4	FNDC4	fibronectin type III domain containing 4, transcript variant X1	GO:0050728;GO:0071559;GO:0005615;GO:0016021;GO:0005576;GO:0005886;GO:000578	BP:negative regulation of inflammatory response;BP:response to transforming growth factor beta;CC:extracellular space;CC:integral component of membrane;CC:extracellular region;CC:plasma membrane;CC:endoplasmic reticulum;	K24486	FNDC4_5	------	------
gene-FOLR3	FOLR3	folate receptor gamma, transcript variant 1	GO:0007342;GO:0015884;GO:0043312;GO:0035036;GO:0007155;GO:1904724;GO:0016020;GO:0031362;GO:0005576;GO:0035580;GO:0019898;GO:0038023;GO:000554	BP:fusion of sperm to egg plasma membrane;BP:folic acid transport;BP:neutrophil degranulation;BP:sperm-egg recognition;BP:cell adhesion;CC:tertiary granule lumen;CC:membrane;CC:anchored component of external side of plasma membrane;CC:extracellular region;CC:specific granule lumen;CC:extrinsic component of membrane;MF:signaling receptor activity;MF:folic acid binding;	K13649	FOLR	hsa01523;hsa04144	Antifolate resistance;Endocytosis
gene-FOLR3P1	FOLR3P1	-	GO:0007342;GO:0015884;GO:0035036;GO:0043312;GO:0007155;GO:1904724;GO:0016020;GO:0031362;GO:0005576;GO:0035580;GO:0019898;GO:0038023;GO:000554	BP:fusion of sperm to egg plasma membrane;BP:folic acid transport;BP:sperm-egg recognition;BP:neutrophil degranulation;BP:cell adhesion;CC:tertiary granule lumen;CC:membrane;CC:anchored component of external side of plasma membrane;CC:extracellular region;CC:specific granule lumen;CC:extrinsic component of membrane;MF:signaling receptor activity;MF:folic acid binding;	K13649	FOLR	hsa01523;hsa04144	Antifolate resistance;Endocytosis
gene-FOS	FOS	Fos proto-oncogene, AP-1 transcription factor subunit	GO:1901216;GO:0051412;GO:1902895;GO:0032496;GO:0001661;GO:0019221;GO:0035994;GO:0006306;GO:0009636;GO:0006366;GO:0035914;GO:0045944;GO:0034097;GO:0032570;GO:0034614;GO:0071277;GO:0071276;GO:0032870;GO:0038095;GO:0045893;GO:0006954;GO:0009409;GO:0030431;GO:0007179;GO:0009629;GO:0031668;GO:0051090;GO:0007568;GO:0007399;GO:0060395;GO:0009416;GO:0042493;GO:0035902;GO:0051591;GO:0006357;GO:0045672;GO:…	BP:positive regulation of neuron death;BP:response to corticosterone;BP:positive regulation of pri-miRNA transcription from RNA polymerase II promoter;BP:response to lipopolysaccharide;BP:conditioned taste aversion;BP:cytokine-mediated signaling pathway;BP:response to muscle stretch;BP:DNA methylation;BP:response to toxic substance;BP:transcription from RNA polymerase II promoter;BP:skeletal musc…	K04379	FOS	hsa04659;hsa04658;hsa05130;hsa05135;hsa05132;hsa05210;hsa04928;hsa04024;hsa05418;hsa05235;hsa04725;hsa05231;hsa04380;hsa04926;hsa04921;hsa05417;hsa01522;hsa05142;hsa05140;hsa04210;hsa05166;hsa05167;hsa04310;hsa05161;hsa05162;hsa04917;hsa04915;hsa05208;hsa05323;hsa05133;hsa04620;hsa05200;hsa04728;hsa04660;hsa04662;hsa05224;hsa04657;hsa04010;hsa04668;hsa04935;hsa04713;hsa04932;hsa05207;hsa05030;hsa…	Th17 cell differentiation;Th1 and Th2 cell differentiation;Pathogenic Escherichia coli infection;Yersinia infection;Salmonella infection;Colorectal cancer;Parathyroid hormone synthesis, secretion and action;cAMP signaling pathway;Fluid shear stress and atherosclerosis;PD-L1 expression and PD-1 checkpoint pathway in cancer;Cholinergic synapse;Choline metabolism in cancer;Osteoclast differentiation…
gene-FOSB	FOSB	FosB proto-oncogene, AP-1 transcription factor subunit, transcript variant 1	GO:0051412;GO:0000122;GO:0009612;GO:0006366;GO:0071277;GO:0032870;GO:0051591;GO:0043278;GO:0007565;GO:0042493;GO:0006357;GO:0032570;GO:0000785;GO:0005634;GO:0005654;GO:0043231;GO:0003677;GO:1990837;GO:0000981;GO:0008134;GO:0003700;GO:0001228;GO:000097	BP:response to corticosterone;BP:negative regulation of transcription from RNA polymerase II promoter;BP:response to mechanical stimulus;BP:transcription from RNA polymerase II promoter;BP:cellular response to calcium ion;BP:cellular response to hormone stimulus;BP:response to cAMP;BP:response to morphine;BP:female pregnancy;BP:response to drug;BP:regulation of transcription from RNA polymerase I…	K09029	FOSB	hsa04659;hsa04658;hsa05130;hsa05135;hsa05132;hsa05210;hsa04928;hsa04657;hsa05418;hsa05235;hsa04725;hsa05231;hsa04380;hsa04926;hsa04921;hsa05417;hsa01522;hsa05142;hsa05140;hsa04210;hsa05166;hsa05167;hsa04310;hsa05161;hsa05162;hsa04917;hsa04915;hsa05208;hsa05323;hsa05133;hsa04620;hsa05200;hsa04728;hsa04660;hsa04662;hsa05224;hsa04024;hsa04010;hsa04668;hsa04935;hsa04713;hsa04932;hsa05207;hsa05030;hsa…	Th17 cell differentiation;Th1 and Th2 cell differentiation;Pathogenic Escherichia coli infection;Yersinia infection;Salmonella infection;Colorectal cancer;Parathyroid hormone synthesis, secretion and action;IL-17 signaling pathway;Fluid shear stress and atherosclerosis;PD-L1 expression and PD-1 checkpoint pathway in cancer;Cholinergic synapse;Choline metabolism in cancer;Osteoclast differentiatio…
gene-FOSL1	FOSL1	FOS like 1, AP-1 transcription factor subunit, transcript variant 1	GO:0006968;GO:0007612;GO:0007296;GO:0051412;GO:0060674;GO:1902895;GO:0006935;GO:0001701;GO:0045787;GO:0009615;GO:0009612;GO:0043065;GO:0006357;GO:0008284;GO:0008285;GO:0034097;GO:0031668;GO:0009629;GO:0051091;GO:0042542;GO:0007565;GO:0042493;GO:0051591;GO:2000144;GO:0032570;GO:0005654;GO:0005634;GO:0043005;GO:0042734;GO:0005829;GO:0000785;GO:0003677;GO:0000981;GO:1990837;GO:0003700;GO:0001228;GO:…	BP:cellular defense response;BP:learning;BP:vitellogenesis;BP:response to corticosterone;BP:placenta blood vessel development;BP:positive regulation of pri-miRNA transcription from RNA polymerase II promoter;BP:chemotaxis;BP:in utero embryonic development;BP:positive regulation of cell cycle;BP:response to virus;BP:response to mechanical stimulus;BP:positive regulation of apoptotic process;BP:reg…	K04502	FOSL1	hsa04659;hsa04658;hsa05130;hsa05135;hsa05132;hsa05210;hsa04928;hsa04657;hsa05418;hsa05235;hsa04725;hsa05231;hsa04380;hsa04926;hsa04921;hsa05417;hsa01522;hsa05142;hsa05140;hsa04210;hsa05166;hsa05167;hsa04310;hsa05161;hsa05162;hsa04917;hsa04915;hsa05208;hsa05323;hsa05133;hsa04620;hsa05200;hsa04728;hsa04660;hsa04662;hsa05224;hsa04024;hsa04010;hsa04668;hsa04935;hsa04713;hsa04932;hsa05207;hsa05030;hsa…	Th17 cell differentiation;Th1 and Th2 cell differentiation;Pathogenic Escherichia coli infection;Yersinia infection;Salmonella infection;Colorectal cancer;Parathyroid hormone synthesis, secretion and action;IL-17 signaling pathway;Fluid shear stress and atherosclerosis;PD-L1 expression and PD-1 checkpoint pathway in cancer;Cholinergic synapse;Choline metabolism in cancer;Osteoclast differentiatio…
gene-FOSL2	FOSL2	FOS like 2, AP-1 transcription factor subunit, transcript variant X1	GO:0048146;GO:0003334;GO:0006357;GO:0045944;GO:0008219;GO:0005634;GO:0005654;GO:0000785;GO:0003700;GO:0001228;GO:0000977;GO:0003677;GO:0000978;GO:0003682;GO:000098	BP:positive regulation of fibroblast proliferation;BP:keratinocyte development;BP:regulation of transcription from RNA polymerase II promoter;BP:positive regulation of transcription from RNA polymerase II promoter;BP:cell death;CC:nucleus;CC:nucleoplasm;CC:chromatin;MF:transcription factor activity, sequence-specific DNA binding;MF:transcriptional activator activity, RNA polymerase II transcripti…	K09030	FOSL2	hsa04659;hsa04658;hsa05130;hsa05135;hsa05132;hsa05210;hsa04928;hsa04024;hsa05418;hsa05235;hsa04725;hsa05231;hsa04380;hsa04926;hsa04921;hsa05417;hsa01522;hsa05142;hsa05140;hsa04210;hsa05166;hsa05167;hsa04310;hsa05161;hsa05162;hsa04917;hsa04915;hsa05208;hsa05323;hsa05133;hsa04620;hsa05200;hsa04728;hsa04660;hsa04662;hsa05224;hsa04657;hsa04010;hsa04668;hsa04935;hsa04713;hsa04932;hsa05207;hsa05030;hsa…	Th17 cell differentiation;Th1 and Th2 cell differentiation;Pathogenic Escherichia coli infection;Yersinia infection;Salmonella infection;Colorectal cancer;Parathyroid hormone synthesis, secretion and action;cAMP signaling pathway;Fluid shear stress and atherosclerosis;PD-L1 expression and PD-1 checkpoint pathway in cancer;Cholinergic synapse;Choline metabolism in cancer;Osteoclast differentiation…
gene-FOXC1	FOXC1	forkhead box C1	GO:0070098;GO:0030203;GO:0055010;GO:0030154;GO:0032808;GO:0010628;GO:0043388;GO:0001525;GO:0008354;GO:0014032;GO:0038084;GO:0007219;GO:0072010;GO:0001541;GO:0000122;GO:0009653;GO:0048844;GO:0001945;GO:0016477;GO:1902038;GO:0045930;GO:0060038;GO:0036438;GO:0008283;GO:0046620;GO:0035050;GO:1901491;GO:0001701;GO:0001657;GO:0048010;GO:0001756;GO:0007507;GO:0071364;GO:0042475;GO:0001654;GO:0097746;GO:…	BP:chemokine-mediated signaling pathway;BP:glycosaminoglycan metabolic process;BP:ventricular cardiac muscle tissue morphogenesis;BP:cell differentiation;BP:lacrimal gland development;BP:positive regulation of gene expression;BP:positive regulation of DNA binding;BP:angiogenesis;BP:germ cell migration;BP:neural crest cell development;BP:vascular endothelial growth factor signaling pathway;BP:Notc…	K09396	FOXC	------	------
gene-FOXD1	FOXD1	forkhead box D1	GO:0090184;GO:0030154;GO:0072267;GO:0010628;GO:0072076;GO:0007411;GO:0060678;GO:0009653;GO:0032275;GO:0045892;GO:0030513;GO:0072213;GO:0072210;GO:0006357;GO:0000785;GO:0005634;GO:0003677;GO:0043565;GO:0000981;GO:0003700;GO:0001228;GO:0008301;GO:000097	BP:positive regulation of kidney development;BP:cell differentiation;BP:metanephric capsule specification;BP:positive regulation of gene expression;BP:nephrogenic mesenchyme development;BP:axon guidance;BP:dichotomous subdivision of terminal units involved in ureteric bud branching;BP:anatomical structure morphogenesis;BP:luteinizing hormone secretion;BP:negative regulation of transcription, DNA-…	K09397	FOXD	------	------
gene-FOXN2	FOXN2	forkhead box N2, transcript variant 7	GO:0006355;GO:0035914;GO:0005634;GO:0005654;GO:1990837;GO:0003700;GO:000098	BP:regulation of transcription, DNA-templated;BP:skeletal muscle cell differentiation;CC:nucleus;CC:nucleoplasm;MF:sequence-specific double-stranded DNA binding;MF:transcription factor activity, sequence-specific DNA binding;MF:core promoter proximal region sequence-specific DNA binding;	K09407	FOXN	------	------
gene-FOXO1	FOXO1	forkhead box O1	GO:0001678;GO:0006473;GO:0032869;GO:0045444;GO:0019221;GO:2000074;GO:0043065;GO:0070417;GO:0010508;GO:0043066;GO:0071455;GO:1903243;GO:0097009;GO:0008286;GO:0070301;GO:1902617;GO:0006914;GO:0006915;GO:0070166;GO:0006974;GO:0032873;GO:0045892;GO:0045893;GO:0009267;GO:0001659;GO:0034599;GO:0045599;GO:0071549;GO:0071732;GO:0045732;GO:0006357;GO:0045944;GO:0070542;GO:0005829;GO:0000785;GO:0005737;GO:…	BP:cellular glucose homeostasis;BP:protein acetylation;BP:cellular response to insulin stimulus;BP:fat cell differentiation;BP:cytokine-mediated signaling pathway;BP:regulation of type B pancreatic cell development;BP:positive regulation of apoptotic process;BP:cellular response to cold;BP:positive regulation of autophagy;BP:negative regulation of apoptotic process;BP:cellular response to hyperox…	K07201	FOXO1	hsa05131;hsa05213;hsa05215;hsa04722;hsa04068;hsa04062;hsa04922;hsa01521;hsa04218;hsa04211;hsa05165;hsa04213;hsa04151;hsa05208;hsa05200;hsa05202;hsa04910;hsa04137;hsa05223;hsa04917;hsa04919;hsa04152;hsa04931;hsa04933;hsa04014	Shigellosis;Endometrial cancer;Prostate cancer;Neurotrophin signaling pathway;FoxO signaling pathway;Chemokine signaling pathway;Glucagon signaling pathway;EGFR tyrosine kinase inhibitor resistance;Cellular senescence;Longevity regulating pathway;Human papillomavirus infection;Longevity regulating pathway - multiple species;PI3K-Akt signaling pathway;Chemical carcinogenesis - reactive oxygen spec…
gene-FOXO3	FOXO3	forkhead box O3, transcript variant 1	GO:0019221;GO:0030336;GO:0033209;GO:0097192;GO:0043525;GO:0042594;GO:1902895;GO:0001542;GO:0000122;GO:0043065;GO:0010508;GO:0045944;GO:0001544;GO:0090090;GO:0030330;GO:0006915;GO:2000377;GO:0006417;GO:0001547;GO:0045893;GO:0014737;GO:0042149;GO:0034599;GO:0001556;GO:0097150;GO:0042593;GO:2000177;GO:0070542;GO:0045648;GO:0006357;GO:0048854;GO:0006390;GO:0000785;GO:0005737;GO:0005634;GO:0005654;GO:…	BP:cytokine-mediated signaling pathway;BP:negative regulation of cell migration;BP:tumor necrosis factor-mediated signaling pathway;BP:extrinsic apoptotic signaling pathway in absence of ligand;BP:positive regulation of neuron apoptotic process;BP:response to starvation;BP:positive regulation of pri-miRNA transcription from RNA polymerase II promoter;BP:ovulation from ovarian follicle;BP:negative…	K09408	FOXO3	hsa05131;hsa05213;hsa05215;hsa04722;hsa04068;hsa04062;hsa04922;hsa01521;hsa04218;hsa04211;hsa05165;hsa04213;hsa04933;hsa05208;hsa05200;hsa05202;hsa04910;hsa04137;hsa05223;hsa04917;hsa04919;hsa04152;hsa04931;hsa04151;hsa04014	Shigellosis;Endometrial cancer;Prostate cancer;Neurotrophin signaling pathway;FoxO signaling pathway;Chemokine signaling pathway;Glucagon signaling pathway;EGFR tyrosine kinase inhibitor resistance;Cellular senescence;Longevity regulating pathway;Human papillomavirus infection;Longevity regulating pathway - multiple species;AGE-RAGE signaling pathway in diabetic complications;Chemical carcinogene…
gene-FRMD3	FRMD3	FERM domain containing 3, transcript variant 1	GO:0031032;GO:0005856;GO:0016021;GO:000809	BP:actomyosin structure organization;CC:cytoskeleton;CC:integral component of membrane;MF:cytoskeletal protein binding;	K23963;K23961;K23969	EPB41L5;EPB41L1_2_3;FRMD3_5	------	------
gene-FRMD6	FRMD6	FERM domain containing 6, transcript variant X4	GO:0031032;GO:0005737;GO:0005856;GO:000588	BP:actomyosin structure organization;CC:cytoplasm;CC:cytoskeleton;CC:plasma membrane;	K16822	FRMD6	hsa05205;hsa04530;hsa04670;hsa04390;hsa04392;hsa04210;hsa05162;hsa04810	Proteoglycans in cancer;Tight junction;Leukocyte transendothelial migration;Hippo signaling pathway;Hippo signaling pathway - multiple species;Apoptosis;Measles;Regulation of actin cytoskeleton
gene-FRMPD2	FRMPD2	FERM and PDZ domain containing 2, transcript variant 3	GO:0070830;GO:0005737;GO:0005856;GO:0016323;GO:0005923;GO:000554	BP:bicellular tight junction assembly;CC:cytoplasm;CC:cytoskeleton;CC:basolateral plasma membrane;CC:bicellular tight junction;MF:1-phosphatidylinositol binding;	K16822;K23955;K18025;K02374	FRMD6;FRMPD2;PTPN14_21;PTPN13, FAP-1	hsa04210;hsa04390;hsa04392	Apoptosis;Hippo signaling pathway;Hippo signaling pathway - multiple species
gene-FST	FST	follistatin, transcript variant X1	GO:0032926;GO:0030154;GO:0008585;GO:0030509;GO:0007275;GO:0007276;GO:0043616;GO:0007389;GO:0000122;GO:0002244;GO:0051798;GO:0045596;GO:0031069;GO:0030510;GO:0042475;GO:0001501;GO:0005615;GO:0005634;GO:0005737;GO:0005576;GO:0038102;GO:0043395;GO:004818	BP:negative regulation of activin receptor signaling pathway;BP:cell differentiation;BP:female gonad development;BP:BMP signaling pathway;BP:multicellular organism development;BP:gamete generation;BP:keratinocyte proliferation;BP:pattern specification process;BP:negative regulation of transcription from RNA polymerase II promoter;BP:hematopoietic progenitor cell differentiation;BP:positive regula…	K04661	FST	hsa04350;hsa04512	TGF-beta signaling pathway;ECM-receptor interaction
gene-FSTL3	FSTL3	follistatin like 3	GO:0071248;GO:0030325;GO:0032926;GO:0030154;GO:0008584;GO:0001503;GO:0030324;GO:0007275;GO:0022409;GO:0044267;GO:0090101;GO:0001822;GO:0002244;GO:0006357;GO:0043687;GO:0007283;GO:0030514;GO:0030510;GO:0048856;GO:0045944;GO:0045671;GO:0005788;GO:0044306;GO:0005615;GO:0005634;GO:0005654;GO:0005794;GO:0030141;GO:0005576;GO:0050840;GO:0005509;GO:0001968;GO:0005518;GO:004818	BP:cellular response to metal ion;BP:adrenal gland development;BP:negative regulation of activin receptor signaling pathway;BP:cell differentiation;BP:male gonad development;BP:ossification;BP:lung development;BP:multicellular organism development;BP:positive regulation of cell-cell adhesion;BP:cellular protein metabolic process;BP:negative regulation of transmembrane receptor protein serine/thre…	K23913;K04661;K06254;K23607	FSTL3;FST;AGRN;TMEFF1	hsa04350;hsa04512	TGF-beta signaling pathway;ECM-receptor interaction
gene-FUT4	FUT4	fucosyltransferase 4	GO:0036065;GO:0005975;GO:0006486;GO:0042355;GO:0009311;GO:0009312;GO:1903238;GO:1903037;GO:0005794;GO:0005802;GO:0000139;GO:0009986;GO:0016020;GO:0071944;GO:0032580;GO:0016021;GO:0008417;GO:0017083;GO:004692	BP:fucosylation;BP:carbohydrate metabolic process;BP:protein glycosylation;BP:L-fucose catabolic process;BP:oligosaccharide metabolic process;BP:oligosaccharide biosynthetic process;BP:positive regulation of leukocyte tethering or rolling;BP:regulation of leukocyte cell-cell adhesion;CC:Golgi apparatus;CC:trans-Golgi network;CC:Golgi membrane;CC:cell surface;CC:membrane;CC:cell periphery;CC:Golgi…	K07632	FUT4	hsa00515;hsa00603;hsa00601	Mannose type O-glycan biosynthesis;Glycosphingolipid biosynthesis - globo and isoglobo series;Glycosphingolipid biosynthesis - lacto and neolacto series
gene-FYB1	FYB1	FYN binding protein 1, transcript variant X1	GO:0050852;GO:0007229;GO:0006955;GO:0072659;GO:0032991;GO:0015629;GO:0005634;GO:0005886;GO:0005829;GO:0030054;GO:0008289;GO:0044877;GO:000510	BP:T cell receptor signaling pathway;BP:integrin-mediated signaling pathway;BP:immune response;BP:protein localization to plasma membrane;CC:macromolecular complex;CC:actin cytoskeleton;CC:nucleus;CC:plasma membrane;CC:cytosol;CC:cell junction;MF:lipid binding;MF:macromolecular complex binding;MF:receptor binding;	K17698	FYB, ADAP	hsa04015;hsa05135	Rap1 signaling pathway;Yersinia infection
gene-FZD8	FZD8	frizzled class receptor 8	GO:0030182;GO:0060070;GO:0005794;GO:0016021;GO:0005886;GO:0004930;GO:0031625;GO:0042813;GO:0030165;GO:001714	BP:neuron differentiation;BP:canonical Wnt signaling pathway;CC:Golgi apparatus;CC:integral component of membrane;CC:plasma membrane;MF:G-protein coupled receptor activity;MF:ubiquitin protein ligase binding;MF:Wnt-activated receptor activity;MF:PDZ domain binding;MF:Wnt-protein binding;	K02375	FZD5_8, fz2	hsa04390;hsa04550;hsa05205;hsa04310;hsa05200;hsa05217;hsa05226;hsa05225;hsa05224;hsa04916;hsa05022;hsa04934;hsa05165;hsa05010;hsa04150	Hippo signaling pathway;Signaling pathways regulating pluripotency of stem cells;Proteoglycans in cancer;Wnt signaling pathway;Pathways in cancer;Basal cell carcinoma;Gastric cancer;Hepatocellular carcinoma;Breast cancer;Melanogenesis;Pathways of neurodegeneration - multiple diseases;Cushing syndrome;Human papillomavirus infection;Alzheimer disease;mTOR signaling pathway
gene-G0S2	G0S2	G0/G1 switch 2	GO:0120162;GO:0019222;GO:2001238;GO:0097191;GO:0016021;GO:0005811;GO:000573	BP:positive regulation of cold-induced thermogenesis;BP:regulation of metabolic process;BP:positive regulation of extrinsic apoptotic signaling pathway;BP:extrinsic apoptotic signaling pathway;CC:integral component of membrane;CC:lipid particle;CC:mitochondrion;	------	------	------	------
gene-GAB2	GAB2	GRB2 associated binding protein 2, transcript variant 1	GO:0008284;GO:0038095;GO:0019221;GO:0051897;GO:0030316;GO:0043306;GO:0007411;GO:0048015;GO:0005737;GO:0005829;GO:0005886;GO:0005068;GO:0043325;GO:000554	BP:positive regulation of cell proliferation;BP:Fc-epsilon receptor signaling pathway;BP:cytokine-mediated signaling pathway;BP:positive regulation of protein kinase B signaling;BP:osteoclast differentiation;BP:positive regulation of mast cell degranulation;BP:axon guidance;BP:phosphatidylinositol-mediated signaling;CC:cytoplasm;CC:cytosol;CC:plasma membrane;MF:transmembrane receptor protein tyro…	K08091	GAB2	hsa05211;hsa05100;hsa05205;hsa01521;hsa04380;hsa04072;hsa04071;hsa05226;hsa05225;hsa04014;hsa04664;hsa04012;hsa04666;hsa05220;hsa04722	Renal cell carcinoma;Bacterial invasion of epithelial cells;Proteoglycans in cancer;EGFR tyrosine kinase inhibitor resistance;Osteoclast differentiation;Phospholipase D signaling pathway;Sphingolipid signaling pathway;Gastric cancer;Hepatocellular carcinoma;Ras signaling pathway;Fc epsilon RI signaling pathway;ErbB signaling pathway;Fc gamma R-mediated phagocytosis;Chronic myeloid leukemia;Neurot…
gene-GAB3	GAB3	GRB2 associated binding protein 3, transcript variant X1	GO:003022	BP:macrophage differentiation;	K08091;K12229;K09593;K23780	GAB2;DAPP1, BAM32;GAB1;GAB3	hsa05211;hsa05100;hsa05205;hsa01521;hsa04380;hsa04662;hsa04072;hsa04071;hsa05226;hsa05225;hsa04014;hsa04664;hsa04012;hsa04666;hsa05220;hsa04722	Renal cell carcinoma;Bacterial invasion of epithelial cells;Proteoglycans in cancer;EGFR tyrosine kinase inhibitor resistance;Osteoclast differentiation;B cell receptor signaling pathway;Phospholipase D signaling pathway;Sphingolipid signaling pathway;Gastric cancer;Hepatocellular carcinoma;Ras signaling pathway;Fc epsilon RI signaling pathway;ErbB signaling pathway;Fc gamma R-mediated phagocytos…
gene-GABARAPL1	GABARAPL1	GABA type A receptor associated protein like 1, transcript variant 1	GO:0000422;GO:0006914;GO:0016236;GO:0000045;GO:0006995;GO:0005794;GO:0000421;GO:0032839;GO:0044297;GO:0016020;GO:0005776;GO:0005739;GO:0030659;GO:0032590;GO:0005874;GO:0005829;GO:0005783;GO:0030957;GO:0031625;GO:0008092;GO:005081	BP:mitophagy;BP:autophagy;BP:macroautophagy;BP:autophagosome assembly;BP:cellular response to nitrogen starvation;CC:Golgi apparatus;CC:autophagosome membrane;CC:dendrite cytoplasm;CC:cell body;CC:membrane;CC:autophagosome;CC:mitochondrion;CC:cytoplasmic vesicle membrane;CC:dendrite membrane;CC:microtubule;CC:cytosol;CC:endoplasmic reticulum;MF:Tat protein binding;MF:ubiquitin protein ligase bind…	K08341	GABARAP, ATG8, LC3	hsa05131;hsa04068;hsa04371;hsa04621;hsa04140;hsa04136;hsa04137;hsa04727;hsa05022;hsa05014;hsa05167;hsa04216	Shigellosis;FoxO signaling pathway;Apelin signaling pathway;NOD-like receptor signaling pathway;Autophagy - animal;Autophagy - other;Mitophagy - animal;GABAergic synapse;Pathways of neurodegeneration - multiple diseases;Amyotrophic lateral sclerosis;Kaposi sarcoma-associated herpesvirus infection;Ferroptosis
gene-GABRR2	GABRR2	gamma-aminobutyric acid type A receptor subunit rho2	GO:0006821;GO:0034707;GO:0045211;GO:0005230;GO:0004890;GO:000525	BP:chloride transport;CC:chloride channel complex;CC:postsynaptic membrane;MF:extracellular ligand-gated ion channel activity;MF:GABA-A receptor activity;MF:chloride channel activity;	K05190	GABRR	hsa05032;hsa05033;hsa04723;hsa04727;hsa04726;hsa04080	Morphine addiction;Nicotine addiction;Retrograde endocannabinoid signaling;GABAergic synapse;Serotonergic synapse;Neuroactive ligand-receptor interaction
gene-GADD45A	GADD45A	growth arrest and DNA damage inducible alpha, transcript variant 1	GO:0000185;GO:0071260;GO:0071901;GO:0071479;GO:0000122;GO:0043065;GO:2000379;GO:0033140;GO:0006281;GO:0006915;GO:0043537;GO:0046330;GO:0006977;GO:0071850;GO:0042770;GO:0007050;GO:0051726;GO:0000079;GO:0007098;GO:1900745;GO:0016525;GO:0005737;GO:0005654;GO:0005634;GO:0016607;GO:0042803;GO:0019900;GO:1990841;GO:0047485;GO:004698	BP:activation of MAPKKK activity;BP:cellular response to mechanical stimulus;BP:negative regulation of protein serine/threonine kinase activity;BP:cellular response to ionizing radiation;BP:negative regulation of transcription from RNA polymerase II promoter;BP:positive regulation of apoptotic process;BP:positive regulation of reactive oxygen species metabolic process;BP:negative regulation of pe…	K04402	GADD45	hsa05218;hsa05212;hsa05213;hsa05210;hsa04010;hsa05216;hsa05217;hsa05214;hsa04068;hsa04064;hsa04218;hsa05169;hsa04210;hsa04110;hsa05200;hsa04115;hsa05226;hsa05225;hsa05224;hsa05223;hsa05222;hsa05220;hsa05202	Melanoma;Pancreatic cancer;Endometrial cancer;Colorectal cancer;MAPK signaling pathway;Thyroid cancer;Basal cell carcinoma;Glioma;FoxO signaling pathway;NF-kappa B signaling pathway;Cellular senescence;Epstein-Barr virus infection;Apoptosis;Cell cycle;Pathways in cancer;p53 signaling pathway;Gastric cancer;Hepatocellular carcinoma;Breast cancer;Non-small cell lung cancer;Small cell lung cancer;Ch…
gene-GADD45B	GADD45B	growth arrest and DNA damage inducible beta	GO:0000186;GO:0000185;GO:0006915;GO:0051726;GO:0030154;GO:0043065;GO:0046330;GO:0006469;GO:1900745;GO:0007275;GO:0005737;GO:000563	BP:activation of MAPKK activity;BP:activation of MAPKKK activity;BP:apoptotic process;BP:regulation of cell cycle;BP:cell differentiation;BP:positive regulation of apoptotic process;BP:positive regulation of JNK cascade;BP:negative regulation of protein kinase activity;BP:positive regulation of p38MAPK cascade;BP:multicellular organism development;CC:cytoplasm;CC:nucleus;	K04402	GADD45	hsa05218;hsa05212;hsa05213;hsa05210;hsa04010;hsa05216;hsa05217;hsa05214;hsa04068;hsa04064;hsa04218;hsa05169;hsa04210;hsa04110;hsa05200;hsa04115;hsa05226;hsa05225;hsa05224;hsa05223;hsa05222;hsa05220;hsa05202	Melanoma;Pancreatic cancer;Endometrial cancer;Colorectal cancer;MAPK signaling pathway;Thyroid cancer;Basal cell carcinoma;Glioma;FoxO signaling pathway;NF-kappa B signaling pathway;Cellular senescence;Epstein-Barr virus infection;Apoptosis;Cell cycle;Pathways in cancer;p53 signaling pathway;Gastric cancer;Hepatocellular carcinoma;Breast cancer;Non-small cell lung cancer;Small cell lung cancer;Ch…
gene-GAL3ST3	GAL3ST3	galactose-3-O-sulfotransferase 3, transcript variant X1	GO:0030309;GO:0009247;GO:0030166;GO:0009311;GO:0006790;GO:0005996;GO:0032580;GO:0016021;GO:0050698;GO:0050694;GO:0050656;GO:0030246;GO:0008146;GO:000173	BP:poly-N-acetyllactosamine metabolic process;BP:glycolipid biosynthetic process;BP:proteoglycan biosynthetic process;BP:oligosaccharide metabolic process;BP:sulfur compound metabolic process;BP:monosaccharide metabolic process;CC:Golgi cisterna membrane;CC:integral component of membrane;MF:proteoglycan sulfotransferase activity;MF:galactose 3-O-sulfotransferase activity;MF:3'-phosphoadenosine 5'…	K09676	GAL3ST3	hsa00565;hsa00600	Ether lipid metabolism;Sphingolipid metabolism
gene-GALNT5	GALNT5	polypeptide N-acetylgalactosaminyltransferase 5, transcript variant X1	GO:0016266;GO:0006486;GO:0006024;GO:0005794;GO:0016021;GO:0000139;GO:0004653;GO:0030246;GO:004687	BP:O-glycan processing;BP:protein glycosylation;BP:glycosaminoglycan biosynthetic process;CC:Golgi apparatus;CC:integral component of membrane;CC:Golgi membrane;MF:polypeptide N-acetylgalactosaminyltransferase activity;MF:carbohydrate binding;MF:metal ion binding;	K00710	GALNT	hsa00512;hsa00514	Mucin type O-glycan biosynthesis;Other types of O-glycan biosynthesis
gene-GALR2	GALR2	galanin receptor 2	GO:0007631;GO:1902608;GO:0007611;GO:0007166;GO:0031175;GO:0090663;GO:0007275;GO:0007218;GO:0007188;GO:0007189;GO:0007186;GO:0006936;GO:0046488;GO:0007200;GO:0007204;GO:0043647;GO:0045944;GO:0007194;GO:0005929;GO:0016021;GO:0005887;GO:0005886;GO:0017046;GO:0008528;GO:0042923;GO:000496	BP:feeding behavior;BP:positive regulation of large conductance calcium-activated potassium channel activity;BP:learning or memory;BP:cell surface receptor signaling pathway;BP:neuron projection development;BP:galanin-activated signaling pathway;BP:multicellular organism development;BP:neuropeptide signaling pathway;BP:adenylate cyclase-modulating G-protein coupled receptor signaling pathway;BP:a…	K04231	GALR2	hsa04080;hsa04929	Neuroactive ligand-receptor interaction;GnRH secretion
gene-GAREM1	GAREM1	GRB2 associated regulator of MAPK1 subtype 1, transcript variant 1	GO:0008284;GO:0051781;GO:0071364;GO:0007173;GO:0070374;GO:0005886;GO:007006	BP:positive regulation of cell proliferation;BP:positive regulation of cell division;BP:cellular response to epidermal growth factor stimulus;BP:epidermal growth factor receptor signaling pathway;BP:positive regulation of ERK1 and ERK2 cascade;CC:plasma membrane;MF:proline-rich region binding;	------	------	------	------
gene-GARIN5B	GARIN5B	golgi associated RAB2 interactor family member 5B	------	------	------	------	------	------
gene-GARS1	GARS1	glycyl-tRNA synthetase 1, transcript variant 1	GO:0006426;GO:0070150;GO:0015966;GO:0006418;GO:0005737;GO:0070062;GO:0030141;GO:0005829;GO:0005739;GO:0030424;GO:0005759;GO:0004820;GO:0016740;GO:0004081;GO:0005524;GO:0046983;GO:004280	BP:glycyl-tRNA aminoacylation;BP:mitochondrial glycyl-tRNA aminoacylation;BP:diadenosine tetraphosphate biosynthetic process;BP:tRNA aminoacylation for protein translation;CC:cytoplasm;CC:extracellular exosome;CC:secretory granule;CC:cytosol;CC:mitochondrion;CC:axon;CC:mitochondrial matrix;MF:glycine-tRNA ligase activity;MF:transferase activity;MF:bi;MF:ATP binding;MF:protein dimerization activit…	K01880	GARS, glyS1	hsa00970	Aminoacyl-tRNA biosynthesis
gene-GAS2L2	GAS2L2	growth arrest specific 2 like 2	GO:0031110;GO:0007026;GO:0001578;GO:0060296;GO:0000226;GO:0045745;GO:0051764;GO:1904825;GO:0036064;GO:0005856;GO:0005737;GO:0005884;GO:0005886;GO:0035371;GO:0005874;GO:0008093;GO:0008017;GO:0051015;GO:000196	BP:regulation of microtubule polymerization or depolymerization;BP:negative regulation of microtubule depolymerization;BP:microtubule bundle formation;BP:regulation of cilium beat frequency involved in ciliary motility;BP:microtubule cytoskeleton organization;BP:positive regulation of G-protein coupled receptor protein signaling pathway;BP:actin crosslink formation;BP:protein localization to micr…	K19827;K24627	MACF1;GAS2, GAS2L	------	------
gene-GAS7	GAS7	growth arrest specific 7, transcript variant c	GO:0048812;GO:0030041;GO:0005737;GO:0005856;GO:0005884;GO:0005886;GO:0051015;GO:004280	BP:neuron projection morphogenesis;BP:actin filament polymerization;CC:cytoplasm;CC:cytoskeleton;CC:actin filament;CC:plasma membrane;MF:actin filament binding;MF:identical protein binding;	K18618	GAS7	hsa04621;hsa04140;hsa04137;hsa05022;hsa05014;hsa05016;hsa05017;hsa05010	NOD-like receptor signaling pathway;Autophagy - animal;Mitophagy - animal;Pathways of neurodegeneration - multiple diseases;Amyotrophic lateral sclerosis;Huntington disease;Spinocerebellar ataxia;Alzheimer disease
gene-GASAL1	GASAL1	growth arrest associated lncRNA 1	GO:0000398;GO:0089701;GO:0016021;GO:0003723;GO:0046872;GO:000552	BP:mRNA splicing, via spliceosome;CC:U2AF;CC:integral component of membrane;MF:RNA binding;MF:metal ion binding;MF:ATP binding;	K18666	ASCC1	hsa04010;hsa05168;hsa04144;hsa04120;hsa04668;hsa04932	MAPK signaling pathway;Herpes simplex virus 1 infection;Endocytosis;Ubiquitin mediated proteolysis;TNF signaling pathway;Non-alcoholic fatty liver disease
gene-GAST	GAST	gastrin	GO:0032094;GO:0007165;GO:0007186;GO:0005615;GO:0005576;GO:000517	BP:response to food;BP:signal transduction;BP:G-protein coupled receptor signaling pathway;CC:extracellular space;CC:extracellular region;MF:hormone activity;	K13768	GAST	hsa04971	Gastric acid secretion
gene-GATA6	GATA6	GATA binding protein 6	GO:0060575;GO:0051891;GO:0007493;GO:0060430;GO:0007596;GO:0032526;GO:0008584;GO:0060045;GO:0036302;GO:0060486;GO:0001701;GO:0003309;GO:0000122;GO:0045766;GO:0043066;GO:0071456;GO:0048645;GO:0006644;GO:0035239;GO:0110024;GO:0055007;GO:0032911;GO:0071158;GO:0032912;GO:0098773;GO:0045893;GO:0043627;GO:0060947;GO:0003310;GO:0003162;GO:1901390;GO:0003148;GO:0042493;GO:0002759;GO:0071371;GO:0006357;GO:…	BP:intestinal epithelial cell differentiation;BP:positive regulation of cardioblast differentiation;BP:endodermal cell fate determination;BP:lung saccule development;BP:blood coagulation;BP:response to retinoic acid;BP:male gonad development;BP:positive regulation of cardiac muscle cell proliferation;BP:atrioventricular canal development;BP:Clara cell differentiation;BP:in utero embryonic develop…	K17897	GATA6	hsa04659;hsa04658;hsa04022;hsa05321;hsa04530;hsa04218;hsa04928;hsa04919	Th17 cell differentiation;Th1 and Th2 cell differentiation;cGMP-PKG signaling pathway;Inflammatory bowel disease;Tight junction;Cellular senescence;Parathyroid hormone synthesis, secretion and action;Thyroid hormone signaling pathway
gene-GBP1	GBP1	guanylate binding protein 1	GO:0050860;GO:0050848;GO:0042742;GO:0071356;GO:1900025;GO:0032703;GO:1903076;GO:1903077;GO:0060333;GO:0072665;GO:0051607;GO:0071347;GO:0071346;GO:0070373;GO:0015629;GO:0005737;GO:0031410;GO:0005794;GO:0012506;GO:0005886;GO:0000139;GO:0005576;GO:0005829;GO:0019955;GO:0019899;GO:0030507;GO:0003779;GO:0051879;GO:0042802;GO:0042803;GO:0003924;GO:0019003;GO:000552	BP:negative regulation of T cell receptor signaling pathway;BP:regulation of calcium-mediated signaling;BP:defense response to bacterium;BP:cellular response to tumor necrosis factor;BP:negative regulation of substrate adhesion-dependent cell spreading;BP:negative regulation of interleukin-2 production;BP:regulation of protein localization to plasma membrane;BP:negative regulation of protein loca…	K20899	GBP1_3_4_7	hsa04621	NOD-like receptor signaling pathway
gene-GBP5	GBP5	guanylate binding protein 5, transcript variant 1	GO:1900017;GO:0045089;GO:0032741;GO:0051289;GO:0034067;GO:0071346;GO:1900227;GO:0006954;GO:0032731;GO:0005737;GO:0016020;GO:0031410;GO:0005794;GO:0000139;GO:0048471;GO:0003924;GO:0005525;GO:0042802;GO:004280	BP:positive regulation of cytokine production involved in inflammatory response;BP:positive regulation of innate immune response;BP:positive regulation of interleukin-18 production;BP:protein homotetramerization;BP:protein localization to Golgi apparatus;BP:cellular response to interferon-gamma;BP:positive regulation of NLRP3 inflammasome complex assembly;BP:inflammatory response;BP:positive regu…	K20898	GBP5	hsa04621	NOD-like receptor signaling pathway
gene-GCKR	GCKR	glucokinase regulator	GO:0005975;GO:0009750;GO:0033132;GO:1901135;GO:0006606;GO:0042593;GO:0006110;GO:0070328;GO:0046415;GO:0005737;GO:0005654;GO:0005739;GO:0005829;GO:0097367;GO:0016301;GO:0030246;GO:0019899;GO:0070095;GO:0004857;GO:001990	BP:carbohydrate metabolic process;BP:response to fructose;BP:negative regulation of glucokinase activity;BP:carbohydrate derivative metabolic process;BP:protein import into nucleus;BP:glucose homeostasis;BP:regulation of glycolytic process;BP:triglyceride homeostasis;BP:urate metabolic process;CC:cytoplasm;CC:nucleoplasm;CC:mitochondrion;CC:cytosol;MF:carbohydrate derivative binding;MF:kinase act…	------	------	------	------
gene-GCNA	GCNA	germ cell nuclear acidic peptidase, transcript variant X3	GO:0005654;GO:000563	CC:nucleoplasm;CC:nucleus;	------	------	------	------
gene-GCNT3	GCNT3	glucosaminyl (N-acetyl) transferase 3, mucin type, transcript variant X2	GO:0106326;GO:0106325;GO:0005975;GO:0016266;GO:0050892;GO:0048729;GO:0060993;GO:0006493;GO:0070062;GO:0016021;GO:0016020;GO:0000139;GO:0008109;GO:0047225;GO:0008375;GO:0016757;GO:000382	old GO;old GO;BP:carbohydrate metabolic process;BP:O-glycan processing;BP:intestinal absorption;BP:tissue morphogenesis;BP:kidney morphogenesis;BP:protein O-linked glycosylation;CC:extracellular exosome;CC:integral component of membrane;CC:membrane;CC:Golgi membrane;MF:N-acetyllactosaminide beta-1,6-N-acetylglucosaminyltransferase activity;MF:acetylgalactosaminyl-O-glycosyl-glycoprotein beta-1,6-…	K09662	GCNT3	hsa00512;hsa00534;hsa00532;hsa00601	Mucin type O-glycan biosynthesis;Glycosaminoglycan biosynthesis - heparan sulfate / heparin;Glycosaminoglycan biosynthesis - chondroitin sulfate / dermatan sulfate;Glycosphingolipid biosynthesis - lacto and neolacto series
[truncated: 1,603 more rows]
