# Supplementary material for: Transcriptomic and Metabolomic Profiling Reveals the Antiproliferative Mechanism of Goose Serum and Plasma in SW1990 Cells
Source: Biology (Basel). 2026 May 15;15(10):788. doi: 10.3390/biology15100788 (PMC13203157; doi:10.3390/biology15100788)
Supplement: Supplementary file 1 [file biology-15-00788-s001.zip › biology-4276550-supplementary/Table S2 Sequencing data statistics.xlsx]

## Sheet: Table S2 
Sample	Raw reads	Raw bases	Clean reads	Clean bases	Error rate(%)	Q20(%)	Q30(%)	GC content(%)
CO1	39845028	6016599228	39511250	5925559735	0.0119	98.79	96.21	47.44
CO2	39855522	6018183822	39519156	5923820068	0.0119	98.77	96.19	47.65
CO3	42352528	6395231728	41989272	6308010973	0.0119	98.76	96.15	47.27
XQ1	42450592	6410039392	42102284	6315810513	0.012	98.74	96.07	47.18
XQ2	42647840	6439823840	42322062	6351594616	0.0118	98.82	96.32	47.17
XQ3	40900924	6176039524	40575906	6089881783	0.0119	98.79	96.25	47.19
XJ1	42378320	6399126320	42033354	6310492064	0.012	98.74	96.07	47.2
XJ2	39698330	5994447830	39364334	5909540701	0.0119	98.78	96.23	46.98
XJ3	41093274	6205084374	40732700	6112325135	0.0119	98.76	96.16	46.99
