# Supplementary material for: Transcriptomic and Metabolomic Profiling Reveals the Antiproliferative Mechanism of Goose Serum and Plasma in SW1990 Cells
Source: Biology (Basel). 2026 May 15;15(10):788. doi: 10.3390/biology15100788 (PMC13203157; doi:10.3390/biology15100788)
Supplement: Supplementary file 1 [file biology-15-00788-s001.zip › biology-4276550-supplementary/Table S20 Annotation details of subcluster_3.csv]

Gene ID	Gene Name	Gene Description	GO ID	GO Term	KO ID	KO Name	Pathway ID	Pathway Definition
gene-ABCB11	ABCB11	ATP binding cassette subfamily B member 11, transcript variant X1	GO:0006631;GO:0015721;GO:0015722;GO:0046618;GO:0055091;GO:0006855;GO:1904251;GO:0055088;GO:0042632;GO:0008206;GO:0055085;GO:0031998;GO:0016567;GO:0006699;GO:0017144;GO:0120189;GO:0055038;GO:0055037;GO:0070062;GO:0016324;GO:0009986;GO:0046581;GO:0005886;GO:0046691;GO:0005768;GO:0016021;GO:0042626;GO:0015126;GO:0015125;GO:0005524;GO:0015432;GO:000855	BP:fatty acid metabolic process;BP:bile acid and bile salt transport;BP:canalicular bile acid transport;BP:drug export;BP:phospholipid homeostasis;BP:drug transmembrane transport;BP:regulation of bile acid metabolic process;BP:lipid homeostasis;BP:cholesterol homeostasis;BP:bile acid metabolic process;BP:transmembrane transport;BP:regulation of fatty acid beta-oxidation;BP:protein ubiquitination;…	K05664	ABCB11	hsa02010;hsa04976;hsa04979;hsa01522;hsa05206;hsa05226	ABC transporters;Bile secretion;Cholesterol metabolism;Endocrine resistance;MicroRNAs in cancer;Gastric cancer
gene-ABCB11-2	ABCB11	ATP binding cassette subfamily B member 11	GO:0006631;GO:0015721;GO:0015722;GO:0046618;GO:0055091;GO:0006855;GO:1904251;GO:0055088;GO:0042632;GO:0008206;GO:0055085;GO:0031998;GO:0016567;GO:0006699;GO:0017144;GO:0120189;GO:0055038;GO:0055037;GO:0070062;GO:0016021;GO:0016324;GO:0009986;GO:0046581;GO:0005886;GO:0046691;GO:0005768;GO:0042626;GO:0015126;GO:0005524;GO:0015432;GO:0008559;GO:001512	BP:fatty acid metabolic process;BP:bile acid and bile salt transport;BP:canalicular bile acid transport;BP:drug export;BP:phospholipid homeostasis;BP:drug transmembrane transport;BP:regulation of bile acid metabolic process;BP:lipid homeostasis;BP:cholesterol homeostasis;BP:bile acid metabolic process;BP:transmembrane transport;BP:regulation of fatty acid beta-oxidation;BP:protein ubiquitination;…	K05664	ABCB11	hsa02010;hsa04976;hsa04979;hsa01522;hsa05206;hsa05226;hsa04142	ABC transporters;Bile secretion;Cholesterol metabolism;Endocrine resistance;MicroRNAs in cancer;Gastric cancer;Lysosome
gene-ACAD10	ACAD10	acyl-CoA dehydrogenase family member 10, transcript variant 1	GO:0006635;GO:0005739;GO:0005759;GO:0016787;GO:0050660;GO:001662	BP:fatty acid beta-oxidation;CC:mitochondrion;CC:mitochondrial matrix;MF:hydrolase activity;MF:flavin adenine dinucleotide binding;MF:oxidoreductase activity, acting on the CH-CH group of donors;	K11729	ACAD10	hsa00071;hsa03320;hsa00280;hsa00640;hsa00650;hsa00410	Fatty acid degradation;PPAR signaling pathway;Valine, leucine and isoleucine degradation;Propanoate metabolism;Butanoate metabolism;beta-Alanine metabolism
gene-ADAM28	ADAM28	ADAM metallopeptidase domain 28, transcript variant 1	GO:0007283;GO:0016021;GO:0005739;GO:0005576;GO:0005886;GO:0004175;GO:0004222;GO:0046872;GO:000823	BP:spermatogenesis;CC:integral component of membrane;CC:mitochondrion;CC:extracellular region;CC:plasma membrane;MF:endopeptidase activity;MF:metalloendopeptidase activity;MF:metal ion binding;MF:metallopeptidase activity;	K08614	ADAM28	------	------
gene-ADSS1	ADSS1	adenylosuccinate synthase 1, transcript variant X1	GO:0035690;GO:0046040;GO:0042594;GO:0009168;GO:0044208;GO:0006541;GO:0071257;GO:0002376;GO:0006167;GO:0006531;GO:0006164;GO:0014850;GO:0005737;GO:0005829;GO:0004019;GO:0000287;GO:0046872;GO:0042802;GO:0005525;GO:0003924;GO:0051015;GO:004230	BP:cellular response to drug;BP:IMP metabolic process;BP:response to starvation;BP:purine ribonucleoside monophosphate biosynthetic process;BP:'de novo' AMP biosynthetic process;BP:glutamine metabolic process;BP:cellular response to electrical stimulus;BP:immune system process;BP:AMP biosynthetic process;BP:aspartate metabolic process;BP:purine nucleotide biosynthetic process;BP:response to muscl…	K01939	purA, ADSS	hsa00250;hsa01240;hsa00230	Alanine, aspartate and glutamate metabolism;Biosynthesis of cofactors;Purine metabolism
gene-AGPAT1-4	AGPAT1	1-acylglycerol-3-phosphate O-acyltransferase 1, transcript variant 3	GO:0006654;GO:0008654;GO:0001819;GO:0005783;GO:0016021;GO:000384	BP:phosphatidic acid biosynthetic process;BP:phospholipid biosynthetic process;BP:positive regulation of cytokine production;CC:endoplasmic reticulum;CC:integral component of membrane;MF:1-acylglycerol-3-phosphate O-acyltransferase activity;	K13509	AGPAT1_2	hsa00561;hsa04072;hsa04975;hsa00564	Glycerolipid metabolism;Phospholipase D signaling pathway;Fat digestion and absorption;Glycerophospholipid metabolism
gene-AK7	AK7	adenylate kinase 7, transcript variant X1	GO:0030030;GO:0009142;GO:0006165;GO:0015949;GO:0005737;GO:0031514;GO:0005829;GO:0004127;GO:0004550;GO:0004017;GO:000552	BP:cell projection organization;BP:nucleoside triphosphate biosynthetic process;BP:nucleoside diphosphate phosphorylation;BP:nucleobase-containing small molecule interconversion;CC:cytoplasm;CC:motile cilium;CC:cytosol;MF:cytidylate kinase activity;MF:nucleoside diphosphate kinase activity;MF:adenylate kinase activity;MF:ATP binding;	K00939	adk, AK	hsa00230;hsa01240;hsa04140;hsa04137;hsa05022;hsa05014;hsa00730;hsa05017;hsa05010;hsa05016	Purine metabolism;Biosynthesis of cofactors;Autophagy - animal;Mitophagy - animal;Pathways of neurodegeneration - multiple diseases;Amyotrophic lateral sclerosis;Thiamine metabolism;Spinocerebellar ataxia;Alzheimer disease;Huntington disease
gene-AK9	AK9	adenylate kinase 9, transcript variant X2	GO:0061571;GO:0061570;GO:0006174;GO:0061565;GO:0061566;GO:0061567;GO:0061568;GO:0061569;GO:0015949;GO:0061508;GO:0006186;GO:0006756;GO:0006757;GO:0005737;GO:0005634;GO:0005739;GO:0005654;GO:0031965;GO:0005829;GO:0004017;GO:0005524;GO:0050145;GO:000455	BP:TDP phosphorylation;BP:dCDP phosphorylation;BP:dADP phosphorylation;BP:dAMP phosphorylation;BP:CMP phosphorylation;BP:dCMP phosphorylation;BP:GDP phosphorylation;BP:UDP phosphorylation;BP:nucleobase-containing small molecule interconversion;BP:CDP phosphorylation;BP:dGDP phosphorylation;BP:AMP phosphorylation;BP:ATP generation from ADP;CC:cytoplasm;CC:nucleus;CC:mitochondrion;CC:nucleoplasm;CC…	K18533	AK9	hsa00730;hsa01240;hsa00240;hsa00230	Thiamine metabolism;Biosynthesis of cofactors;Pyrimidine metabolism;Purine metabolism
gene-ALDOC	ALDOC	aldolase, fructose-bisphosphate C	GO:0043312;GO:0030388;GO:0061621;GO:0030855;GO:0006000;GO:0006096;GO:0006094;GO:0005856;GO:0070062;GO:0005829;GO:0034774;GO:1904724;GO:1904813;GO:0005576;GO:0008092;GO:000433	BP:neutrophil degranulation;BP:fructose 1,6-bisphosphate metabolic process;BP:canonical glycolysis;BP:epithelial cell differentiation;BP:fructose metabolic process;BP:glycolytic process;BP:gluconeogenesis;CC:cytoskeleton;CC:extracellular exosome;CC:cytosol;CC:secretory granule lumen;CC:tertiary granule lumen;CC:ficolin-1-rich granule lumen;CC:extracellular region;MF:cytoskeletal protein binding;M…	K01623	ALDO	hsa04066;hsa00030;hsa00010;hsa00051	HIF-1 signaling pathway;Pentose phosphate pathway;Glycolysis / Gluconeogenesis;Fructose and mannose metabolism
gene-ALPK3	ALPK3	alpha kinase 3	GO:0007507;GO:0055013;GO:0005634;GO:0016020;GO:0004674;GO:0005524;GO:0106311;GO:010631	BP:heart development;BP:cardiac muscle cell development;CC:nucleus;CC:membrane;MF:protein serine/threonine kinase activity;MF:ATP binding;MF:old GO;MF:old GO;	K08868	ALPK	hsa04971;hsa04611;hsa04371;hsa04022;hsa04020;hsa04510;hsa04270;hsa04921;hsa04810	Gastric acid secretion;Platelet activation;Apelin signaling pathway;cGMP-PKG signaling pathway;Calcium signaling pathway;Focal adhesion;Vascular smooth muscle contraction;Oxytocin signaling pathway;Regulation of actin cytoskeleton
gene-AMN1	AMN1	antagonist of mitotic exit network 1 homolog, transcript variant 1	GO:0031146;GO:001900	BP:SCF-dependent proteasomal ubiquitin-dependent protein catabolic process;CC:SCF ubiquitin ligase complex;	------	------	------	------
gene-ANKRD2	ANKRD2	ankyrin repeat domain 2, transcript variant 3	GO:0007517;GO:0006936;GO:0000122;GO:0043619;GO:0006357;GO:0045662;GO:0043231;GO:0005829;GO:0016605;GO:0031674;GO:0005634;GO:0000791;GO:0008307;GO:0061629;GO:004342	BP:muscle organ development;BP:muscle contraction;BP:negative regulation of transcription from RNA polymerase II promoter;BP:regulation of transcription from RNA polymerase II promoter in response to oxidative stress;BP:regulation of transcription from RNA polymerase II promoter;BP:negative regulation of myoblast differentiation;CC:intracellular membrane-bounded organelle;CC:cytosol;CC:PML body;C…	K21434	ANKRD2	------	------
gene-APOBEC3B	APOBEC3B	apolipoprotein B mRNA editing enzyme catalytic subunit 3B, transcript variant 1	GO:0051607;GO:0080111;GO:0045087;GO:0016554;GO:0010529;GO:0070383;GO:0045869;GO:0005737;GO:0000932;GO:0005654;GO:0005634;GO:0016787;GO:0008270;GO:0004126;GO:0003723;GO:004784	BP:defense response to virus;BP:DNA demethylation;BP:innate immune response;BP:cytidine to uridine editing;BP:negative regulation of transposition;BP:DNA cytosine deamination;BP:negative regulation of single stranded viral RNA replication via double stranded DNA intermediate;CC:cytoplasm;CC:cytoplasmic mRNA processing body;CC:nucleoplasm;CC:nucleus;MF:hydrolase activity;MF:zinc ion binding;MF:cyt…	K18750	APOBEC3	hsa05170	Human immunodeficiency virus 1 infection
gene-ARHGEF37	ARHGEF37	Rho guanine nucleotide exchange factor 37, transcript variant X3	GO:0005737;GO:000508	CC:cytoplasm;MF:guanyl-nucleotide exchange factor activity;	K20710	ARHGEF37	hsa05167;hsa04062;hsa04810	Kaposi sarcoma-associated herpesvirus infection;Chemokine signaling pathway;Regulation of actin cytoskeleton
gene-ATP6AP1L	ATP6AP1L	ATPase H+ transporting accessory protein 1 like (pseudogene), transcript variant 17	GO:1902600;GO:0030641;GO:0033181;GO:0016021;GO:003318	BP:hydrogen ion transmembrane transport;BP:regulation of cellular pH;CC:plasma membrane proton-transporting V-type ATPase complex;CC:integral component of membrane;CC:proton-transporting V-type ATPase, V1 domain;	K03662;K17985	ATPeVS1, ATP6S1;AMBRA1	hsa05120;hsa05110;hsa00190;hsa05323;hsa05022;hsa04140;hsa04142;hsa04145;hsa04137;hsa05152;hsa05014;hsa05165;hsa05016;hsa05017;hsa05010;hsa05161;hsa05168	Epithelial cell signaling in Helicobacter pylori infection;Vibrio cholerae infection;Oxidative phosphorylation;Rheumatoid arthritis;Pathways of neurodegeneration - multiple diseases;Autophagy - animal;Lysosome;Phagosome;Mitophagy - animal;Tuberculosis;Amyotrophic lateral sclerosis;Human papillomavirus infection;Huntington disease;Spinocerebellar ataxia;Alzheimer disease;Hepatitis B;Herpes simplex…
gene-BCAS1	BCAS1	brain enriched myelin associated protein 1, transcript variant 7	------	------	------	------	hsa04140;hsa04137;hsa05168;hsa05022;hsa05014;hsa05016;hsa05017;hsa05010	Autophagy - animal;Mitophagy - animal;Herpes simplex virus 1 infection;Pathways of neurodegeneration - multiple diseases;Amyotrophic lateral sclerosis;Huntington disease;Spinocerebellar ataxia;Alzheimer disease
gene-BPIFA2	BPIFA2	BPI fold containing family A member 2, transcript variant 1	GO:0019730;GO:0042742;GO:0070062;GO:0030141;GO:0005576;GO:0005615;GO:0008289;GO:000153	BP:antimicrobial humoral response;BP:defense response to bacterium;CC:extracellular exosome;CC:secretory granule;CC:extracellular region;CC:extracellular space;MF:lipid binding;MF:lipopolysaccharide binding;	------	------	------	------
gene-BPIFB1	BPIFB1	BPI fold containing family B member 1	GO:0019730;GO:0034144;GO:0002227;GO:0070062;GO:0005576;GO:0005615;GO:000828	BP:antimicrobial humoral response;BP:negative regulation of toll-like receptor 4 signaling pathway;BP:innate immune response in mucosa;CC:extracellular exosome;CC:extracellular region;CC:extracellular space;MF:lipid binding;	------	------	------	------
gene-BTBD19	BTBD19	BTB domain containing 19, transcript variant X1	------	------	K17985	AMBRA1	hsa04140;hsa04137;hsa05168;hsa05022;hsa05014;hsa05016;hsa05017;hsa05010	Autophagy - animal;Mitophagy - animal;Herpes simplex virus 1 infection;Pathways of neurodegeneration - multiple diseases;Amyotrophic lateral sclerosis;Huntington disease;Spinocerebellar ataxia;Alzheimer disease
gene-BTN3A2	BTN3A2	butyrophilin subfamily 3 member A2, transcript variant X1	GO:0050852;GO:0001817;GO:0002250;GO:0032729;GO:0002456;GO:0009897;GO:0016021;GO:0016020;GO:0005886;GO:000510	BP:T cell receptor signaling pathway;BP:regulation of cytokine production;BP:adaptive immune response;BP:positive regulation of interferon-gamma production;BP:T cell mediated immunity;CC:external side of plasma membrane;CC:integral component of membrane;CC:membrane;CC:plasma membrane;MF:receptor binding;	K06712	BTN, CD277	------	------
gene-BTN3A3	BTN3A3	butyrophilin subfamily 3 member A3, transcript variant 1	GO:0050852;GO:0001817;GO:0002250;GO:0002456;GO:0009897;GO:0016021;GO:0016020;GO:0005886;GO:000510	BP:T cell receptor signaling pathway;BP:regulation of cytokine production;BP:adaptive immune response;BP:T cell mediated immunity;CC:external side of plasma membrane;CC:integral component of membrane;CC:membrane;CC:plasma membrane;MF:receptor binding;	K06712	BTN, CD277	------	------
gene-C4BPB	C4BPB	complement component 4 binding protein beta, transcript variant 1	GO:0030449;GO:0045087;GO:0007596;GO:0045732;GO:1903027;GO:0006958;GO:0009609;GO:0045959;GO:0005615;GO:0005576;GO:000588	BP:regulation of complement activation;BP:innate immune response;BP:blood coagulation;BP:positive regulation of protein catabolic process;BP:regulation of opsonization;BP:complement activation, classical pathway;BP:response to symbiotic bacterium;BP:negative regulation of complement activation, classical pathway;CC:extracellular space;CC:extracellular region;CC:plasma membrane;	K04003	C4BPB	hsa05133;hsa04662;hsa04610;hsa04640;hsa05169	Pertussis;B cell receptor signaling pathway;Complement and coagulation cascades;Hematopoietic cell lineage;Epstein-Barr virus infection
gene-C4B_2	C4B_2	complement component 4B (Chido blood group), copy 2	GO:0030449;GO:0032490;GO:0044267;GO:2000427;GO:0043687;GO:0045087;GO:0008228;GO:0006956;GO:0006954;GO:0006958;GO:0030425;GO:0030424;GO:0045202;GO:0005615;GO:0072562;GO:0043025;GO:0005788;GO:0005886;GO:0070062;GO:0044216;GO:0005576;GO:0004866;GO:0030246;GO:0001849;GO:000184	BP:regulation of complement activation;BP:detection of molecule of bacterial origin;BP:cellular protein metabolic process;BP:positive regulation of apoptotic cell clearance;BP:post-translational protein modification;BP:innate immune response;BP:opsonization;BP:complement activation;BP:inflammatory response;BP:complement activation, classical pathway;CC:dendrite;CC:axon;CC:synapse;CC:extracellular…	K03990;K03989	C3;C4	hsa05133;hsa05131;hsa04610;hsa04613;hsa05134;hsa05322;hsa05203;hsa05142;hsa05140;hsa04145;hsa05150;hsa05152;hsa05168;hsa05167;hsa04080;hsa05171;hsa05020	Pertussis;Shigellosis;Complement and coagulation cascades;Neutrophil extracellular trap formation;Legionellosis;Systemic lupus erythematosus;Viral carcinogenesis;Chagas disease;Leishmaniasis;Phagosome;Staphylococcus aureus infection;Tuberculosis;Herpes simplex virus 1 infection;Kaposi sarcoma-associated herpesvirus infection;Neuroactive ligand-receptor interaction;Coronavirus disease - COVID-19;P…
gene-C6orf223	C6orf223	chromosome 6 open reading frame 223, transcript variant 2	------	------	------	------	------	------
gene-CABYR	CABYR	calcium binding tyrosine phosphorylation regulated, transcript variant 1	GO:0048240;GO:0003351;GO:0005737;GO:0005856;GO:0097228;GO:0097229;GO:0031514;GO:0005829;GO:0005654;GO:0005576;GO:0035686;GO:0005634;GO:0017124;GO:0019899;GO:0005509;GO:001990	BP:sperm capacitation;BP:epithelial cilium movement;CC:cytoplasm;CC:cytoskeleton;CC:sperm principal piece;CC:sperm end piece;CC:motile cilium;CC:cytosol;CC:nucleoplasm;CC:extracellular region;CC:sperm fibrous sheath;CC:nucleus;MF:SH3 domain binding;MF:enzyme binding;MF:calcium ion binding;MF:protein domain specific binding;	------	------	------	------
gene-CAPN5	CAPN5	calpain 5, transcript variant X1	GO:0007165;GO:0006508;GO:0005737;GO:0070062;GO:0009986;GO:0005925;GO:000419	BP:signal transduction;BP:proteolysis;CC:cytoplasm;CC:extracellular exosome;CC:cell surface;CC:focal adhesion;MF:calcium-dependent cysteine-type endopeptidase activity;	K08574	CAPN5	------	------
gene-CCDC15	CCDC15	coiled-coil domain containing 15	GO:000581	CC:centrosome;	K16752	CCDC15	------	------
gene-CCL5-2	CCL5	C-C motif chemokine ligand 5, transcript variant 2	GO:0006874;GO:0006816;GO:0006954;GO:0006955;GO:0007267;GO:0031584;GO:0005615;GO:0016021;GO:0005576;GO:0031729;GO:0008009;GO:0031726;GO:0031730;GO:004802	BP:cellular calcium ion homeostasis;BP:calcium ion transport;BP:inflammatory response;BP:immune response;BP:cell-cell signaling;BP:activation of phospholipase D activity;CC:extracellular space;CC:integral component of membrane;CC:extracellular region;MF:CCR4 chemokine receptor binding;MF:chemokine activity;MF:CCR1 chemokine receptor binding;MF:CCR5 chemokine receptor binding;MF:CCR chemokine rece…	K12499	CCL5	hsa05131;hsa04140;hsa04064;hsa04062;hsa04060;hsa04061;hsa05142;hsa05168;hsa05020;hsa05022;hsa05164;hsa05417;hsa05163;hsa05120;hsa05323;hsa04620;hsa04621;hsa04623;hsa04137;hsa04668;hsa05014;hsa05016;hsa05017;hsa05010	Shigellosis;Autophagy - animal;NF-kappa B signaling pathway;Chemokine signaling pathway;Cytokine-cytokine receptor interaction;Viral protein interaction with cytokine and cytokine receptor;Chagas disease;Herpes simplex virus 1 infection;Prion disease;Pathways of neurodegeneration - multiple diseases;Influenza A;Lipid and atherosclerosis;Human cytomegalovirus infection;Epithelial cell signaling in…
gene-CDH5	CDH5	cadherin 5, transcript variant X1	GO:0035633;GO:0031115;GO:0007179;GO:0034332;GO:0016339;GO:0010628;GO:0007043;GO:0007275;GO:0050728;GO:0000902;GO:2000114;GO:0001944;GO:0045766;GO:0008285;GO:0030335;GO:0043114;GO:0098609;GO:0006874;GO:0031334;GO:0043534;GO:2000352;GO:0044331;GO:0007156;GO:0030513;GO:0035307;GO:1902396;GO:0001955;GO:0098742;GO:0070830;GO:1903142;GO:0001932;GO:0009897;GO:0030054;GO:0016020;GO:0005923;GO:0005654;GO:…	BP:maintenance of permeability of blood-brain barrier;BP:negative regulation of microtubule polymerization;BP:transforming growth factor beta receptor signaling pathway;BP:adherens junction organization;BP:calcium-dependent cell-cell adhesion via plasma membrane cell adhesion molecules;BP:positive regulation of gene expression;BP:cell-cell junction assembly;BP:multicellular organism development;B…	K06533	CDH5, CD144	hsa05418;hsa04514;hsa04670	Fluid shear stress and atherosclerosis;Cell adhesion molecules;Leukocyte transendothelial migration
gene-CENPN-AS1-2	CENPN-AS1	CENPN antisense RNA 1, transcript variant X7	------	------	K17985	AMBRA1	hsa04010;hsa04140;hsa04137;hsa05022;hsa05014;hsa05016;hsa05017;hsa05010	MAPK signaling pathway;Autophagy - animal;Mitophagy - animal;Pathways of neurodegeneration - multiple diseases;Amyotrophic lateral sclerosis;Huntington disease;Spinocerebellar ataxia;Alzheimer disease
gene-CHKB-CPT1B	CHKB-CPT1B	CHKB-CPT1B readthrough (NMD candidate)	GO:0006631;GO:0006853;GO:0006635;GO:0009637;GO:0009437;GO:0015909;GO:0016021;GO:0005741;GO:0005739;GO:000409	BP:fatty acid metabolic process;BP:carnitine shuttle;BP:fatty acid beta-oxidation;BP:response to blue light;BP:carnitine metabolic process;BP:long-chain fatty acid transport;CC:integral component of membrane;CC:mitochondrial outer membrane;CC:mitochondrion;MF:carnitine O-palmitoyltransferase activity;	K19524;K19523;K14156;K08765	CPT1C;CPT1B;CHK;CPT1A	hsa04152;hsa04922;hsa00564;hsa03320;hsa00071;hsa04931;hsa05231;hsa04714;hsa05415;hsa04920	AMPK signaling pathway;Glucagon signaling pathway;Glycerophospholipid metabolism;PPAR signaling pathway;Fatty acid degradation;Insulin resistance;Choline metabolism in cancer;Thermogenesis;Diabetic cardiomyopathy;Adipocytokine signaling pathway
gene-CLU	CLU	clusterin, transcript variant 1	GO:0005634;GO:0042583;GO:0005576;GO:0005783;GO:003196	CC:nucleus;CC:chromaffin granule;CC:extracellular region;CC:endoplasmic reticulum;CC:mitochondrial membrane;	K17252	CLU	hsa04610	Complement and coagulation cascades
gene-CMAHP	CMAHP	cytidine monophospho-N-acetylneuraminic acid hydroxylase, pseudogene, transcript variant 1	GO:0006054;GO:0030111;GO:0005737;GO:0005856;GO:0005634;GO:0016020;GO:0051537;GO:0030338;GO:004687	BP:N-acetylneuraminate metabolic process;BP:regulation of Wnt signaling pathway;CC:cytoplasm;CC:cytoskeleton;CC:nucleus;CC:membrane;MF:2 iron, 2 sulfur cluster binding;MF:CMP-N-acetylneuraminate monooxygenase activity;MF:metal ion binding;	------	------	------	------
gene-CNIH2	CNIH2	cornichon family AMPA receptor auxiliary protein 2, transcript variant 1	GO:0042391;GO:0016192;GO:2000310;GO:1902684;GO:1903743;GO:0051668;GO:2000311;GO:0035249;GO:0098962;GO:0099061;GO:0032281;GO:0043197;GO:0045211;GO:0043198;GO:0016021;GO:0014069;GO:0030425;GO:0005789;GO:0098978;GO:004520	BP:regulation of membrane potential;BP:vesicle-mediated transport;BP:regulation of N-methyl-D-aspartate selective glutamate receptor activity;BP:negative regulation of receptor localization to synapse;BP:negative regulation of anterograde synaptic vesicle transport;BP:localization within membrane;BP:regulation of alpha-amino-3-hydroxy-5-methyl-4-isoxazole propionate selective glutamate receptor a…	K20368	CNIH, ERV14	------	------
gene-COL4A1	COL4A1	collagen type IV alpha 1 chain, transcript variant 1	GO:0061304;GO:0038063;GO:0001569;GO:0048514;GO:0030855;GO:0061333;GO:0071230;GO:0007528;GO:0007420;GO:0030199;GO:0030198;GO:0071711;GO:0016020;GO:0005788;GO:0031012;GO:0005587;GO:0005615;GO:0005576;GO:0062023;GO:0005581;GO:0005604;GO:0005201;GO:0030020;GO:004840	BP:retinal blood vessel morphogenesis;BP:collagen-activated tyrosine kinase receptor signaling pathway;BP:patterning of blood vessels;BP:blood vessel morphogenesis;BP:epithelial cell differentiation;BP:renal tubule morphogenesis;BP:cellular response to amino acid stimulus;BP:neuromuscular junction development;BP:brain development;BP:collagen fibril organization;BP:extracellular matrix organizatio…	K06237	COL4A	hsa04974;hsa04926;hsa05200;hsa04512;hsa05222;hsa04510;hsa05165;hsa05146;hsa04933;hsa04151	Protein digestion and absorption;Relaxin signaling pathway;Pathways in cancer;ECM-receptor interaction;Small cell lung cancer;Focal adhesion;Human papillomavirus infection;Amoebiasis;AGE-RAGE signaling pathway in diabetic complications;PI3K-Akt signaling pathway
gene-CP	CP	ceruloplasmin, transcript variant X1	GO:0044267;GO:0006879;GO:0006811;GO:0055072;GO:0006826;GO:0006825;GO:0043687;GO:0005615;GO:0070062;GO:0072562;GO:0005765;GO:0005788;GO:0005886;GO:0005576;GO:0004322;GO:0051087;GO:0005507;GO:001649	BP:cellular protein metabolic process;BP:cellular iron ion homeostasis;BP:ion transport;BP:iron ion homeostasis;BP:iron ion transport;BP:copper ion transport;BP:post-translational protein modification;CC:extracellular space;CC:extracellular exosome;CC:blood microparticle;CC:lysosomal membrane;CC:endoplasmic reticulum lumen;CC:plasma membrane;CC:extracellular region;MF:ferroxidase activity;MF:chap…	K13624	CP	hsa04978;hsa00860;hsa04610;hsa04216	Mineral absorption;Porphyrin and chlorophyll metabolism;Complement and coagulation cascades;Ferroptosis
gene-CRISPLD2	CRISPLD2	cysteine rich secretory protein LCCL domain containing 2, transcript variant X1	GO:0030324;GO:0043312;GO:0030198;GO:0060325;GO:0070062;GO:0031012;GO:1904813;GO:0034774;GO:0005576;GO:0030133;GO:0005615;GO:0005539;GO:000820	BP:lung development;BP:neutrophil degranulation;BP:extracellular matrix organization;BP:face morphogenesis;CC:extracellular exosome;CC:extracellular matrix;CC:ficolin-1-rich granule lumen;CC:secretory granule lumen;CC:extracellular region;CC:transport vesicle;CC:extracellular space;MF:glycosaminoglycan binding;MF:heparin binding;	K24834;K24836;K24243	GLIPR1;PI15, CRISP8;CRISPLD	------	------
gene-CYP1A1	CYP1A1	cytochrome P450 family 1 subfamily A member 1, transcript variant 3	GO:0048565;GO:0019222;GO:0042493;GO:0006631;GO:0008210;GO:0046677;GO:0009692;GO:0010041;GO:0001666;GO:0055093;GO:0032496;GO:0014070;GO:0006306;GO:0060137;GO:0032094;GO:0042359;GO:0050665;GO:0009804;GO:0046483;GO:0009404;GO:0009636;GO:0009611;GO:0043010;GO:0009635;GO:0042904;GO:0097267;GO:0033189;GO:0042572;GO:0046685;GO:0019373;GO:1900087;GO:0009308;GO:0008283;GO:0006778;GO:0042759;GO:0008202;GO:…	BP:digestive tract development;BP:regulation of metabolic process;BP:response to drug;BP:fatty acid metabolic process;BP:estrogen metabolic process;BP:response to antibiotic;BP:ethylene metabolic process;BP:response to iro;BP:response to hypoxia;BP:response to hyperoxia;BP:response to lipopolysaccharide;BP:response to organic cyclic compound;BP:DNA methylation;BP:maternal process involved in part…	K07408	CYP1A1	hsa00980;hsa00982;hsa05208;hsa05204;hsa05207;hsa00591;hsa00071;hsa00140;hsa04913;hsa00232;hsa00830;hsa00380;hsa00590;hsa05206;hsa05417	Metabolism of xenobiotics by cytochrome P450;Drug metabolism - cytochrome P450;Chemical carcinogenesis - reactive oxygen species;Chemical carcinogenesis - DNA adducts;Chemical carcinogenesis - receptor activation;Linoleic acid metabolism;Fatty acid degradation;Steroid hormone biosynthesis;Ovarian steroidogenesis;Caffeine metabolism;Retinol metabolism;Tryptophan metabolism;Arachidonic acid metabol…
gene-CYP4F29P	CYP4F29P	cytochrome P450 family 4 subfamily F member 29, pseudogene	GO:0005506;GO:0016705;GO:0004497;GO:002003	MF:iron ion binding;MF:oxidoreductase activity, acting on paired donors, with incorporation or reduction of molecular oxygen;MF:monooxygenase activity;MF:heme binding;	------	------	------	------
gene-CYTH4	CYTH4	cytohesin 4, transcript variant 1	GO:0032012;GO:0034451;GO:0045171;GO:0005829;GO:0000139;GO:0005886;GO:0005085;GO:000828	BP:regulation of ARF protein signal transduction;CC:centriolar satellite;CC:intercellular bridge;CC:cytosol;CC:Golgi membrane;CC:plasma membrane;MF:guanyl-nucleotide exchange factor activity;MF:lipid binding;	K18441	CYTH	hsa05132;hsa05131;hsa05130;hsa04144;hsa04072	Salmonella infection;Shigellosis;Pathogenic Escherichia coli infection;Endocytosis;Phospholipase D signaling pathway
gene-DNAH1	DNAH1	dynein axonemal heavy chain 1, transcript variant X1	GO:0007018;GO:0030317;GO:0036159;GO:0060285;GO:0003341;GO:0007288;GO:0005737;GO:0036156;GO:0005858;GO:0005930;GO:0005929;GO:0030286;GO:0005874;GO:0036126;GO:0051959;GO:0045505;GO:0008569;GO:0005524;GO:000377	BP:microtubule-based movement;BP:flagellated sperm motility;BP:inner dynein arm assembly;BP:cilium-dependent cell motility;BP:cilium movement;BP:sperm axoneme assembly;CC:cytoplasm;CC:inner dynein arm;CC:axonemal dynein complex;CC:axoneme;CC:cilium;CC:dynein complex;CC:microtubule;CC:sperm flagellum;MF:dynein light intermediate chain binding;MF:dynein intermediate chain binding;MF:ATP-dependent m…	K10408	DNAH	hsa05014;hsa05016;hsa05022	Amyotrophic lateral sclerosis;Huntington disease;Pathways of neurodegeneration - multiple diseases
gene-DNAH7	DNAH7	dynein axonemal heavy chain 7	GO:0007018;GO:0036159;GO:0003341;GO:0060285;GO:0036156;GO:0005829;GO:0005858;GO:0030286;GO:0005929;GO:0005874;GO:0008569;GO:0045505;GO:0005524;GO:0051959;GO:0005509;GO:000377	BP:microtubule-based movement;BP:inner dynein arm assembly;BP:cilium movement;BP:cilium-dependent cell motility;CC:inner dynein arm;CC:cytosol;CC:axonemal dynein complex;CC:dynein complex;CC:cilium;CC:microtubule;MF:ATP-dependent microtubule motor activity, minus-end-directed;MF:dynein intermediate chain binding;MF:ATP binding;MF:dynein light intermediate chain binding;MF:calcium ion binding;MF:m…	K10408	DNAH	hsa05014;hsa05016;hsa05022	Amyotrophic lateral sclerosis;Huntington disease;Pathways of neurodegeneration - multiple diseases
gene-DNASE1L3	DNASE1L3	deoxyribonuclease 1 like 3, transcript variant 1	GO:0002283;GO:0000737;GO:0070948;GO:0006309;GO:0006308;GO:0002673;GO:0006259;GO:0010623;GO:0005783;GO:0005634;GO:0005576;GO:0004536;GO:0004519;GO:0004520;GO:0004530;GO:0003677;GO:000550	BP:neutrophil activation involved in immune response;BP:DNA catabolic process, endonucleolytic;BP:regulation of neutrophil mediated cytotoxicity;BP:apoptotic DNA fragmentation;BP:DNA catabolic process;BP:regulation of acute inflammatory response;BP:DNA metabolic process;BP:programmed cell death involved in cell development;CC:endoplasmic reticulum;CC:nucleus;CC:extracellular region;MF:deoxyribonu…	K11995	DNASE1L	------	------
gene-DOC2A	DOC2A	double C2 domain alpha, transcript variant X3	GO:0007399;GO:0061669;GO:0016079;GO:0017158;GO:0007268;GO:0005764;GO:0016020;GO:0005730;GO:0005654;GO:0098793;GO:0043005;GO:0098850;GO:0030054;GO:0005544;GO:000550	BP:nervous system development;BP:spontaneous neurotransmitter secretion;BP:synaptic vesicle exocytosis;BP:regulation of calcium ion-dependent exocytosis;BP:chemical synaptic transmission;CC:lysosome;CC:membrane;CC:nucleolus;CC:nucleoplasm;CC:presynapse;CC:neuron projection;CC:extrinsic component of synaptic vesicle membrane;CC:cell junction;MF:calcium-dependent phospholipid binding;MF:calcium ion…	K19916	DOC2A	------	------
gene-DUSP19	DUSP19	dual specificity phosphatase 19, transcript variant 1	GO:0043410;GO:0006469;GO:0043405;GO:0046330;GO:0043508;GO:0046329;GO:0043507;GO:0045860;GO:0005737;GO:0008138;GO:0031435;GO:0005078;GO:0004725;GO:0008579;GO:0004860;GO:0030295;GO:0106306;GO:010630	BP:positive regulation of MAPK cascade;BP:negative regulation of protein kinase activity;BP:regulation of MAP kinase activity;BP:positive regulation of JNK cascade;BP:negative regulation of JUN kinase activity;BP:negative regulation of JNK cascade;BP:positive regulation of JUN kinase activity;BP:positive regulation of protein kinase activity;CC:cytoplasm;MF:protein tyrosine/serine/threonine phosp…	K14165	K14165	hsa04360;hsa04810;hsa04010	Axon guidance;Regulation of actin cytoskeleton;MAPK signaling pathway
gene-EGFL8	EGFL8	EGF like domain multiple 8, transcript variant 1	GO:0048856;GO:0009986;GO:0005576;GO:0005102;GO:000550	BP:anatomical structure development;CC:cell surface;CC:extracellular region;MF:receptor binding;MF:calcium ion binding;	K24333;K24465;K06824	MEGF6;EGFL7_8;NPNT	hsa04512	ECM-receptor interaction
gene-ELF3-AS1	ELF3-AS1	ELF3 antisense RNA 1	------	------	------	------	------	------
gene-ENPP5	ENPP5	ectonucleotide pyrophosphatase/phosphodiesterase family member 5, transcript variant X1	GO:0007154;GO:0016021;GO:0005576;GO:0005886;GO:0000210;GO:0003824;GO:000827	BP:cell communication;CC:integral component of membrane;CC:extracellular region;CC:plasma membrane;MF:NAD+ diphosphatase activity;MF:catalytic activity;MF:zinc ion binding;	K18398	ENPP5	hsa00760;hsa00565;hsa00740;hsa00770;hsa00600;hsa00230;hsa00240;hsa00500	Nicotinate and nicotinamide metabolism;Ether lipid metabolism;Riboflavin metabolism;Pantothenate and CoA biosynthesis;Sphingolipid metabolism;Purine metabolism;Pyrimidine metabolism;Starch and sucrose metabolism
gene-FBXW10	FBXW10	F-box and WD repeat domain containing 10, transcript variant X1	GO:0043687;GO:0000209;GO:000582	BP:post-translational protein modification;BP:protein polyubiquitination;CC:cytosol;	K10266	FBXW10	------	------
gene-FER1L4	FER1L4	fer-1 like family member 4 (pseudogene)	GO:0016021;GO:004687	CC:integral component of membrane;MF:metal ion binding;	K19949;K18261;K22125;K22126;K22127	OTOF;DYSF;MYOF;FER1L5;FER1L6	------	------
gene-FGF19	FGF19	fibroblast growth factor 19	GO:0008284;GO:0009887;GO:0030334;GO:0007399;GO:0030154;GO:0000165;GO:0046330;GO:0070858;GO:0010629;GO:0010628;GO:0046326;GO:0070374;GO:0008543;GO:0001934;GO:0051897;GO:0005737;GO:0005615;GO:0005576;GO:0008083;GO:000510	BP:positive regulation of cell proliferation;BP:animal organ morphogenesis;BP:regulation of cell migration;BP:nervous system development;BP:cell differentiation;BP:MAPK cascade;BP:positive regulation of JNK cascade;BP:negative regulation of bile acid biosynthetic process;BP:negative regulation of gene expression;BP:positive regulation of gene expression;BP:positive regulation of glucose import;BP…	K04358	FGF	hsa05218;hsa04014;hsa04020;hsa04928;hsa05200;hsa05226;hsa04015;hsa05224;hsa04010;hsa04151;hsa04714;hsa05207;hsa04810	Melanoma;Ras signaling pathway;Calcium signaling pathway;Parathyroid hormone synthesis, secretion and action;Pathways in cancer;Gastric cancer;Rap1 signaling pathway;Breast cancer;MAPK signaling pathway;PI3K-Akt signaling pathway;Thermogenesis;Chemical carcinogenesis - receptor activation;Regulation of actin cytoskeleton
gene-FHAD1	FHAD1	forkhead associated phosphopeptide binding domain 1, transcript variant X1	------	------	------	------	------	------
gene-FMO4	FMO4	flavin containing dimethylaniline monoxygenase 4	GO:0042737;GO:0016021;GO:0005789;GO:0004497;GO:0050660;GO:0004499;GO:005066	BP:drug catabolic process;CC:integral component of membrane;CC:endoplasmic reticulum membrane;MF:monooxygenase activity;MF:flavin adenine dinucleotide binding;MF:N,N-dimethylaniline monooxygenase activity;MF:NADP binding;	K00485	FMO	hsa00982	Drug metabolism - cytochrome P450
gene-GATA4-2	GATA4	GATA binding protein 4, transcript variant 1	GO:2001234;GO:0060575;GO:0007492;GO:0003289;GO:0007596;GO:0003281;GO:0008584;GO:0010667;GO:0061026;GO:0048617;GO:0051891;GO:0036302;GO:0086004;GO:0003208;GO:0009612;GO:0001947;GO:0003197;GO:0003190;GO:0071333;GO:0033189;GO:0010507;GO:1903202;GO:0003180;GO:0035054;GO:0003290;GO:0003215;GO:0045893;GO:0045766;GO:0007267;GO:0030513;GO:0061049;GO:0045165;GO:0003162;GO:0060290;GO:0010575;GO:0042493;GO:…	BP:negative regulation of apoptotic signaling pathway;BP:intestinal epithelial cell differentiation;BP:endoderm development;BP:atrial septum primum morphogenesis;BP:blood coagulation;BP:ventricular septum development;BP:male gonad development;BP:negative regulation of cardiac muscle cell apoptotic process;BP:cardiac muscle tissue regeneration;BP:embryonic foregut morphogenesis;BP:positive regulat…	K09183	GATA4	hsa04659;hsa04658;hsa04022;hsa05321;hsa04530;hsa04218;hsa04928;hsa04919	Th17 cell differentiation;Th1 and Th2 cell differentiation;cGMP-PKG signaling pathway;Inflammatory bowel disease;Tight junction;Cellular senescence;Parathyroid hormone synthesis, secretion and action;Thyroid hormone signaling pathway
gene-GBA-2	GBA	glucosylceramidase beta, transcript variant 1	GO:0032436;GO:0007040;GO:0048469;GO:0043407;GO:0008340;GO:0043524;GO:0019915;GO:0061518;GO:1905037;GO:0043243;GO:0051402;GO:0033574;GO:0050728;GO:0097066;GO:0071356;GO:0033561;GO:0051247;GO:0006680;GO:0006687;GO:0021859;GO:0021694;GO:0008203;GO:0006665;GO:0016241;GO:0050905;GO:0019882;GO:0043589;GO:0033077;GO:1903052;GO:1904925;GO:0031333;GO:1905165;GO:1903061;GO:0061744;GO:0023021;GO:0032268;GO:…	BP:positive regulation of proteasomal ubiquitin-dependent protein catabolic process;BP:lysosome organization;BP:cell maturation;BP:negative regulation of MAP kinase activity;BP:determination of adult lifespan;BP:negative regulation of neuron apoptotic process;BP:lipid storage;BP:microglial cell proliferation;BP:autophagosome organization;BP:positive regulation of protein complex disassembly;BP:ne…	K01201	GBA, srfJ	hsa00511;hsa04142;hsa00600	Other glycan degradation;Lysosome;Sphingolipid metabolism
gene-GBP2	GBP2	guanylate binding protein 2	GO:0034504;GO:0071356;GO:0071347;GO:0071346;GO:0060333;GO:0050830;GO:0060337;GO:0006955;GO:0042832;GO:0005737;GO:0005829;GO:0005794;GO:0031410;GO:0000139;GO:0005654;GO:0048471;GO:0005634;GO:0003924;GO:0042803;GO:0042802;GO:000552	BP:protein localization to nucleus;BP:cellular response to tumor necrosis factor;BP:cellular response to interleukin-1;BP:cellular response to interferon-gamma;BP:interferon-gamma-mediated signaling pathway;BP:defense response to Gram-positive bacterium;BP:type I interferon signaling pathway;BP:immune response;BP:defense response to protozoan;CC:cytoplasm;CC:cytosol;CC:Golgi apparatus;CC:cytoplas…	K20897	GBP2	hsa04621	NOD-like receptor signaling pathway
gene-GGT1	GGT1	gamma-glutamyltransferase 1, transcript variant 6	GO:0006631;GO:0006520;GO:0050727;GO:0046222;GO:0032496;GO:0031179;GO:0032355;GO:1901750;GO:0031638;GO:0002682;GO:0006508;GO:0034612;GO:0002862;GO:0007283;GO:0006691;GO:0006536;GO:0019344;GO:0006750;GO:0006751;GO:0070062;GO:0016021;GO:0005886;GO:0005615;GO:0002951;GO:0102953;GO:0103068;GO:0000048;GO:003637	BP:fatty acid metabolic process;BP:cellular amino acid metabolic process;BP:regulation of inflammatory response;BP:aflatoxin metabolic process;BP:response to lipopolysaccharide;BP:peptide modification;BP:response to estradiol;BP:leukotriene D4 biosynthetic process;BP:zymogen activation;BP:regulation of immune system process;BP:proteolysis;BP:response to tumor necrosis factor;BP:negative regulatio…	K18592	GGT1_5, CD224	hsa00590;hsa00480;hsa00430	Arachidonic acid metabolism;Glutathione metabolism;Taurine and hypotaurine metabolism
gene-GNL1-3	GNL1	G protein nucleolar 1 (putative)	GO:0006974;GO:0007165;GO:0002456;GO:0005615;GO:0005634;GO:0003924;GO:0005198;GO:000552	BP:cellular response to DNA damage stimulus;BP:signal transduction;BP:T cell mediated immunity;CC:extracellular space;CC:nucleus;MF:GTPase activity;MF:structural molecule activity;MF:GTP binding;	K14537;K14538;K14539	NUG2, GNL2;NUG1, GNL3;LSG1	hsa03008	Ribosome biogenesis in eukaryotes
gene-GOLT1A	GOLT1A	golgi transport 1A	GO:0006888;GO:0015031;GO:0016192;GO:0000137;GO:0005635;GO:0005783;GO:0016021;GO:0016020;GO:0000139;GO:000580	BP:ER to Golgi vesicle-mediated transport;BP:protein transport;BP:vesicle-mediated transport;CC:Golgi cis cisterna;CC:nuclear envelope;CC:endoplasmic reticulum;CC:integral component of membrane;CC:membrane;CC:Golgi membrane;CC:trans-Golgi network;	------	------	------	------
gene-GSDMB	GSDMB	gasdermin B, transcript variant 6	GO:0019835;GO:1902483;GO:0070269;GO:0012501;GO:0042742;GO:0016021;GO:0005737;GO:0005886;GO:0140507;GO:0070273;GO:0005546;GO:0022829;GO:000178	BP:cytolysis;BP:cytotoxic T cell apoptotic process;BP:pyroptosis;BP:programmed cell death;BP:defense response to bacterium;CC:integral component of membrane;CC:cytoplasm;CC:plasma membrane;CC:old GO;MF:phosphatidylinositol-4-phosphate binding;MF:phosphatidylinositol-4,5-bisphosphate binding;MF:wide pore channel activity;MF:phosphatidylserine binding;	K22142;K22141;K20917	GSDMB;GSDMA;GSDMD	hsa05132;hsa04621;hsa04613	Salmonella infection;NOD-like receptor signaling pathway;Neutrophil extracellular trap formation
gene-HERC2P9-2	HERC2P9	HERC2 pseudogene 9	------	------	K16822;K10595;K10645	FRMD6;HERC2;MIB	hsa05417;hsa04390;hsa04392;hsa04120	Lipid and atherosclerosis;Hippo signaling pathway;Hippo signaling pathway - multiple species;Ubiquitin mediated proteolysis
gene-HMGCS1	HMGCS1	3-hydroxy-3-methylglutaryl-CoA synthase 1, transcript variant 9	GO:0019222;GO:0008584;GO:0001889;GO:0014074;GO:0010142;GO:0071372;GO:0008203;GO:0016126;GO:0006629;GO:0019216;GO:0071397;GO:0009645;GO:0006084;GO:0007420;GO:0071404;GO:0042493;GO:0006695;GO:0033197;GO:0046690;GO:0005829;GO:0005737;GO:0004421;GO:0042803;GO:0016853;GO:004317	BP:regulation of metabolic process;BP:male gonad development;BP:liver development;BP:response to purine-containing compound;BP:farnesyl diphosphate biosynthetic process, mevalonate pathway;BP:cellular response to follicle-stimulating hormone stimulus;BP:cholesterol metabolic process;BP:sterol biosynthetic process;BP:lipid metabolic process;BP:regulation of lipid metabolic process;BP:cellular resp…	K01641	HMGCS	hsa00900;hsa00280;hsa03320;hsa00650	Terpenoid backbone biosynthesis;Valine, leucine and isoleucine degradation;PPAR signaling pathway;Butanoate metabolism
gene-HSF4	HSF4	heat shock transcription factor 4, transcript variant 2	GO:0008284;GO:0000122;GO:0048468;GO:0007601;GO:0045597;GO:0006357;GO:0045944;GO:0033169;GO:0043010;GO:0016607;GO:0005634;GO:0000785;GO:1990837;GO:0003700;GO:0043565;GO:0019903;GO:0042802;GO:0000978;GO:000098	BP:positive regulation of cell proliferation;BP:negative regulation of transcription from RNA polymerase II promoter;BP:cell development;BP:visual perception;BP:positive regulation of cell differentiation;BP:regulation of transcription from RNA polymerase II promoter;BP:positive regulation of transcription from RNA polymerase II promoter;BP:histone H3-K9 demethylation;BP:camera-type eye developme…	K09417	HSF4	hsa05134	Legionellosis
gene-HYAL1	HYAL1	hyaluronidase 1, transcript variant 7	GO:0030207;GO:0046718;GO:0045927;GO:0030308;GO:0030307;GO:0000302;GO:0046677;GO:0045785;GO:0071356;GO:0009615;GO:0036120;GO:0044344;GO:0045766;GO:1900087;GO:0030212;GO:0030213;GO:0030214;GO:0060272;GO:0071493;GO:0006954;GO:0010634;GO:0051216;GO:0005975;GO:0050679;GO:0071347;GO:0071467;GO:1900106;GO:0005737;GO:0043202;GO:0005615;GO:0070062;GO:0036117;GO:0005764;GO:0031410;GO:0050501;GO:0008134;GO:…	BP:chondroitin sulfate catabolic process;BP:viral entry into host cell;BP:positive regulation of growth;BP:negative regulation of cell growth;BP:positive regulation of cell growth;BP:response to reactive oxygen species;BP:response to antibiotic;BP:positive regulation of cell adhesion;BP:cellular response to tumor necrosis factor;BP:response to virus;BP:cellular response to platelet-derived growth…	K01197	hya	hsa04142;hsa00531	Lysosome;Glycosaminoglycan degradation
gene-IDI1	IDI1	isopentenyl-diphosphate delta isomerase 1, transcript variant 1	GO:0050992;GO:0019216;GO:0008299;GO:0006695;GO:0009240;GO:0005737;GO:0005829;GO:0005777;GO:0016787;GO:0000287;GO:0030145;GO:0004452;GO:004687	BP:dimethylallyl diphosphate biosynthetic process;BP:regulation of lipid metabolic process;BP:isoprenoid biosynthetic process;BP:cholesterol biosynthetic process;BP:isopentenyl diphosphate biosynthetic process;CC:cytoplasm;CC:cytosol;CC:peroxisome;MF:hydrolase activity;MF:magnesium ion binding;MF:manganese ion binding;MF:isopentenyl-diphosphate delta-isomerase activity;MF:metal ion binding;	K01823	idi, IDI	hsa00900	Terpenoid backbone biosynthesis
gene-IDO1	IDO1	indoleamine 2,3-dioxygenase 1	GO:0042130;GO:0046007;GO:0070233;GO:0002830;GO:0070234;GO:0032496;GO:0019441;GO:0002666;GO:0032693;GO:0006569;GO:0043065;GO:0034276;GO:0034354;GO:0002678;GO:0036269;GO:0006954;GO:0007565;GO:0002376;GO:0033555;GO:0032735;GO:0005737;GO:0030485;GO:0032421;GO:0005829;GO:0033754;GO:0004833;GO:0046872;GO:0020037;GO:000905	BP:negative regulation of T cell proliferation;BP:negative regulation of activated T cell proliferation;BP:negative regulation of T cell apoptotic process;BP:positive regulation of type 2 immune response;BP:positive regulation of T cell apoptotic process;BP:response to lipopolysaccharide;BP:tryptophan catabolic process to kynurenine;BP:positive regulation of T cell tolerance induction;BP:negative…	K00463	IDO, INDO	hsa05017;hsa04140;hsa01240;hsa05143;hsa04137;hsa05168;hsa05022;hsa05014;hsa05016;hsa00380;hsa05010	Spinocerebellar ataxia;Autophagy - animal;Biosynthesis of cofactors;African trypanosomiasis;Mitophagy - animal;Herpes simplex virus 1 infection;Pathways of neurodegeneration - multiple diseases;Amyotrophic lateral sclerosis;Huntington disease;Tryptophan metabolism;Alzheimer disease
gene-IGF2BP1	IGF2BP1	insulin like growth factor 2 mRNA binding protein 1, transcript variant X1	GO:0022013;GO:0070934;GO:0051028;GO:0140059;GO:0006403;GO:0010468;GO:0097150;GO:0010610;GO:0007399;GO:0051252;GO:0017148;GO:0030426;GO:0030425;GO:0030424;GO:0030175;GO:0070937;GO:0005737;GO:0005634;GO:0005654;GO:0048471;GO:0043025;GO:0010494;GO:0030027;GO:0043197;GO:0005829;GO:1990904;GO:0048027;GO:0003730;GO:0045182;GO:0003723;GO:000372	BP:pallium cell proliferation in forebrain;BP:CRD-mediated mRNA stabilization;BP:mRNA transport;BP:dendrite arborization;BP:RNA localization;BP:regulation of gene expression;BP:neuronal stem cell population maintenance;BP:regulation of mRNA stability involved in response to stress;BP:nervous system development;BP:regulation of RNA metabolic process;BP:negative regulation of translation;CC:growth …	K17391	IGF2BP1	hsa05206;hsa03040;hsa04216	MicroRNAs in cancer;Spliceosome;Ferroptosis
gene-IL36RN	IL36RN	interleukin 36 receptor antagonist, transcript variant 1	GO:0071222;GO:0006954;GO:0045087;GO:0002437;GO:0032700;GO:0032715;GO:0001960;GO:0006955;GO:0032689;GO:0019732;GO:0019221;GO:0005737;GO:0005576;GO:0005615;GO:0005152;GO:0005125;GO:000514	BP:cellular response to lipopolysaccharide;BP:inflammatory response;BP:innate immune response;BP:inflammatory response to antigenic stimulus;BP:negative regulation of interleukin-17 production;BP:negative regulation of interleukin-6 production;BP:negative regulation of cytokine-mediated signaling pathway;BP:immune response;BP:negative regulation of interferon-gamma production;BP:antifungal humora…	K05483	IL36RN, IL1F5	hsa04060	Cytokine-cytokine receptor interaction
gene-INSIG1	INSIG1	insulin induced gene 1, transcript variant 4	GO:0016126;GO:0060363;GO:0042632;GO:0032869;GO:0070862;GO:1901303;GO:0010894;GO:0032933;GO:0006641;GO:0036316;GO:0036315;GO:0060021;GO:0045599;GO:0008203;GO:0042472;GO:0042474;GO:0006991;GO:0006695;GO:0045717;GO:0005783;GO:0005789;GO:0016021;GO:0032937;GO:0008142;GO:000828	BP:sterol biosynthetic process;BP:cranial suture morphogenesis;BP:cholesterol homeostasis;BP:cellular response to insulin stimulus;BP:negative regulation of protein exit from endoplasmic reticulum;BP:negative regulation of cargo loading into COPII-coated vesicle;BP:negative regulation of steroid biosynthetic process;BP:SREBP signaling pathway;BP:triglyceride metabolic process;BP:SREBP-SCAP comple…	------	------	------	------
gene-IQCD	IQCD	IQ motif containing D, transcript variant X1	GO:0005737;GO:0036064;GO:0005856;GO:003151	CC:cytoplasm;CC:ciliary basal body;CC:cytoskeleton;CC:motile cilium;	K24839	IQCD, DRC10	------	------
gene-IVL	IVL	involucrin	GO:0018149;GO:0030216;GO:0031424;GO:0018153;GO:0070268;GO:0010224;GO:0005737;GO:0070062;GO:0005813;GO:0016604;GO:0005829;GO:000153	BP:peptide cross-linking;BP:keratinocyte differentiation;BP:keratinization;BP:isopeptide cross-linking via N6;BP:cornification;BP:response to UV-B;CC:cytoplasm;CC:extracellular exosome;CC:centrosome;CC:nuclear body;CC:cytosol;CC:cornified envelope;	------	------	------	------
gene-KCNC3	KCNC3	potassium voltage-gated channel subfamily C member 3, transcript variant 1	GO:0071805;GO:0051260;GO:0051262;GO:0034765;GO:0005856;GO:0045211;GO:0043204;GO:0042734;GO:0016021;GO:0005886;GO:0008076;GO:0030424;GO:0032591;GO:0032809;GO:0005938;GO:0032590;GO:0005249;GO:000525	BP:potassium ion transmembrane transport;BP:protein homooligomerization;BP:protein tetramerization;BP:regulation of ion transmembrane transport;CC:cytoskeleton;CC:postsynaptic membrane;CC:perikaryon;CC:presynaptic membrane;CC:integral component of membrane;CC:plasma membrane;CC:voltage-gated potassium channel complex;CC:axon;CC:dendritic spine membrane;CC:neuronal cell body membrane;CC:cell corte…	K04889	KCNC3, KV3.3	hsa05017	Spinocerebellar ataxia
gene-KLHL30	KLHL30	kelch like family member 30	------	------	K10466	KLHL30	------	------
gene-KRT15	KRT15	keratin 15, transcript variant X1	GO:0031424;GO:0070268;GO:0008544;GO:0070062;GO:0005829;GO:0005882;GO:0005634;GO:0005200;GO:0005198;GO:009711	BP:keratinization;BP:cornification;BP:epidermis development;CC:extracellular exosome;CC:cytosol;CC:intermediate filament;CC:nucleus;MF:structural constituent of cytoskeleton;MF:structural molecule activity;MF:scaffold protein binding;	K07604	KRT1	hsa05150;hsa04915	Staphylococcus aureus infection;Estrogen signaling pathway
gene-KRT78	KRT78	keratin 78, transcript variant 1	GO:0031424;GO:0070268;GO:0005615;GO:0005829;GO:0045095;GO:007006	BP:keratinization;BP:cornification;CC:extracellular space;CC:cytosol;CC:keratin filament;CC:extracellular exosome;	K07605	KRT2	------	------
gene-LACAT1-2	LACAT1	lung adenocarcinoma-associated transcript 1, transcript variant X7	------	------	K04257;K09228	OLFR;KRAB	hsa05168;hsa04621;hsa04740	Herpes simplex virus 1 infection;NOD-like receptor signaling pathway;Olfactory transduction
gene-LGALS9	LGALS9	galectin 9, transcript variant 1	GO:2001190;GO:0070371;GO:0046007;GO:0038066;GO:0010629;GO:0010628;GO:0032689;GO:0060135;GO:0032496;GO:0046598;GO:0070555;GO:0043305;GO:0002519;GO:0007565;GO:0045953;GO:0032729;GO:0032834;GO:2001269;GO:0043123;GO:2001200;GO:0032760;GO:0098586;GO:0006935;GO:2000562;GO:2000510;GO:2000670;GO:0032735;GO:2000563;GO:0006954;GO:0071636;GO:0032755;GO:0070241;GO:0051092;GO:0070374;GO:0032731;GO:0071346;GO:…	BP:positive regulation of T cell activation via T cell receptor contact with antigen bound to MHC molecule on antigen presenting cell;BP:ERK1 and ERK2 cascade;BP:negative regulation of activated T cell proliferation;BP:p38MAPK cascade;BP:negative regulation of gene expression;BP:positive regulation of gene expression;BP:negative regulation of interferon-gamma production;BP:maternal process involv…	K10093	LGALS9	------	------
gene-LHB	LHB	luteinizing hormone subunit beta, transcript variant X1	GO:0009755;GO:0006701;GO:0016486;GO:0002862;GO:0007165;GO:0007267;GO:0008584;GO:0007186;GO:0005796;GO:0005615;GO:0005737;GO:0005576;GO:0005179;GO:000510	BP:hormone-mediated signaling pathway;BP:progesterone biosynthetic process;BP:peptide hormone processing;BP:negative regulation of inflammatory response to antigenic stimulus;BP:signal transduction;BP:cell-cell signaling;BP:male gonad development;BP:G-protein coupled receptor signaling pathway;CC:Golgi lumen;CC:extracellular space;CC:cytoplasm;CC:extracellular region;MF:hormone activity;MF:recept…	K08521	LHB	hsa04024;hsa04912;hsa04913;hsa04917;hsa04929;hsa04080	cAMP signaling pathway;GnRH signaling pathway;Ovarian steroidogenesis;Prolactin signaling pathway;GnRH secretion;Neuroactive ligand-receptor interaction
gene-LINC00494	LINC00494	long intergenic non-protein coding RNA 494	------	------	------	------	------	------
gene-LINC00513	LINC00513	long intergenic non-protein coding RNA 513	------	------	------	------	------	------
gene-LIPG	LIPG	lipase G, endothelial type, transcript variant 1	GO:0006633;GO:0034375;GO:0043691;GO:0055091;GO:0009395;GO:0032376;GO:0016042;GO:0050746;GO:0006629;GO:0008283;GO:0007584;GO:0042632;GO:0010983;GO:0019433;GO:0005615;GO:0009986;GO:0005794;GO:0005576;GO:0005769;GO:0052739;GO:0004465;GO:0046872;GO:0008201;GO:0008970;GO:0004806;GO:0052740;GO:0004620;GO:001629	BP:fatty acid biosynthetic process;BP:high-density lipoprotein particle remodeling;BP:reverse cholesterol transport;BP:phospholipid homeostasis;BP:phospholipid catabolic process;BP:positive regulation of cholesterol transport;BP:lipid catabolic process;BP:regulation of lipoprotein metabolic process;BP:lipid metabolic process;BP:cell proliferation;BP:response to nutrient;BP:cholesterol homeostasis…	K01046	lip, TGL2	hsa00561;hsa04975;hsa04977;hsa04979;hsa03320;hsa04972;hsa05010	Glycerolipid metabolism;Fat digestion and absorption;Vitamin digestion and absorption;Cholesterol metabolism;PPAR signaling pathway;Pancreatic secretion;Alzheimer disease
gene-LOC100132062	LOC100132062	uncharacterized LOC100132062	------	------	------	------	------	------
gene-LOC101928453	LOC101928453	uncharacterized LOC101928453	------	------	------	------	------	------
gene-LOC102723670	LOC102723670	uncharacterized LOC102723670, transcript variant X1	GO:001602	CC:integral component of membrane;	K17985	AMBRA1	hsa04140;hsa04137;hsa05168;hsa05022;hsa05014;hsa05016;hsa05017;hsa05010	Autophagy - animal;Mitophagy - animal;Herpes simplex virus 1 infection;Pathways of neurodegeneration - multiple diseases;Amyotrophic lateral sclerosis;Huntington disease;Spinocerebellar ataxia;Alzheimer disease
gene-LOC102723722	LOC102723722	uncharacterized LOC102723722, transcript variant X5	------	------	K22928	DNPH1	hsa04140;hsa04137;hsa05168;hsa05022;hsa05014;hsa05016;hsa05017;hsa05010	Autophagy - animal;Mitophagy - animal;Herpes simplex virus 1 infection;Pathways of neurodegeneration - multiple diseases;Amyotrophic lateral sclerosis;Huntington disease;Spinocerebellar ataxia;Alzheimer disease
gene-LOC102725051	LOC102725051	uncharacterized LOC102725051, transcript variant X1	GO:0015031;GO:000554	BP:protein transport;MF:phosphatidylinositol-4,5-bisphosphate binding;	K17923	SNX9_18_33	hsa05132	Salmonella infection
gene-LOC105369526	LOC105369526	uncharacterized LOC105369526, transcript variant X1	------	------	------	------	------	------
gene-LOC105370092	LOC105370092	uncharacterized LOC105370092, transcript variant X7	GO:001602	CC:integral component of membrane;	K04257;K24882;K09228;K17985	OLFR;NANOGNB;KRAB;AMBRA1	hsa04740;hsa04140;hsa04137;hsa05168;hsa05022;hsa05014;hsa05016;hsa05017;hsa05010	Olfactory transduction;Autophagy - animal;Mitophagy - animal;Herpes simplex virus 1 infection;Pathways of neurodegeneration - multiple diseases;Amyotrophic lateral sclerosis;Huntington disease;Spinocerebellar ataxia;Alzheimer disease
gene-LOC105370672	LOC105370672	uncharacterized LOC105370672, transcript variant X1	------	------	K17985	AMBRA1	hsa04010;hsa04140;hsa04137;hsa05022;hsa05014;hsa05016;hsa05017;hsa05010	MAPK signaling pathway;Autophagy - animal;Mitophagy - animal;Pathways of neurodegeneration - multiple diseases;Amyotrophic lateral sclerosis;Huntington disease;Spinocerebellar ataxia;Alzheimer disease
gene-LOC105371267	LOC105371267	uncharacterized LOC105371267, transcript variant 1	------	------	------	------	------	------
gene-LOC105372652	LOC105372652	uncharacterized LOC105372652, transcript variant X4	------	------	K24882;K09228	NANOGNB;KRAB	hsa04140;hsa04137;hsa05168;hsa05022;hsa05014;hsa04360;hsa05016;hsa05017;hsa05010	Autophagy - animal;Mitophagy - animal;Herpes simplex virus 1 infection;Pathways of neurodegeneration - multiple diseases;Amyotrophic lateral sclerosis;Axon guidance;Huntington disease;Spinocerebellar ataxia;Alzheimer disease
gene-LOC105373549	LOC105373549	uncharacterized LOC105373549	GO:0005576;GO:000806	CC:extracellular region;MF:chitin binding;	------	------	------	------
gene-LOC105373551	LOC105373551	uncharacterized LOC105373551, transcript variant X1	GO:0005576;GO:000806	CC:extracellular region;MF:chitin binding;	------	------	------	------
gene-LOC105373986	LOC105373986	uncharacterized LOC105373986, transcript variant X1	------	------	------	------	------	------
gene-LOC105377265	LOC105377265	uncharacterized LOC105377265, transcript variant X2	------	------	------	------	------	------
gene-LOC105379224-2	LOC105379224	uncharacterized LOC105379224, transcript variant X3	------	------	------	------	------	------
gene-LOC124900190	LOC124900190	uncharacterized LOC124900190, transcript variant X1	GO:0005634;GO:000367	CC:nucleus;MF:DNA binding;	K22190	MS4A3S	hsa04140;hsa04137;hsa05168;hsa05022;hsa05014;hsa05016;hsa05017;hsa05010;hsa05412	Autophagy - animal;Mitophagy - animal;Herpes simplex virus 1 infection;Pathways of neurodegeneration - multiple diseases;Amyotrophic lateral sclerosis;Huntington disease;Spinocerebellar ataxia;Alzheimer disease;Arrhythmogenic right ventricular cardiomyopathy
gene-LOC124900317	LOC124900317	uncharacterized LOC124900317, transcript variant X1	GO:0006412;GO:0016021;GO:0005791;GO:0005840;GO:000373	BP:translation;CC:integral component of membrane;CC:rough endoplasmic reticulum;CC:ribosome;MF:structural constituent of ribosome;	K02883	RP-L18e, RPL18	hsa04140;hsa04137;hsa05168;hsa03010;hsa05022;hsa05014;hsa05016;hsa05017;hsa05010;hsa05171	Autophagy - animal;Mitophagy - animal;Herpes simplex virus 1 infection;Ribosome;Pathways of neurodegeneration - multiple diseases;Amyotrophic lateral sclerosis;Huntington disease;Spinocerebellar ataxia;Alzheimer disease;Coronavirus disease - COVID-19
gene-LOC124902313	LOC124902313	uncharacterized LOC124902313, transcript variant X1	GO:0005975;GO:0016020;GO:0016021;GO:0004571;GO:000550	BP:carbohydrate metabolic process;CC:membrane;CC:integral component of membrane;MF:mannosyl-oligosaccharide 1,2-alpha-mannosidase activity;MF:calcium ion binding;	K10284;K04257;K17985	FBXL18;OLFR;AMBRA1	hsa04740;hsa04140;hsa04137;hsa05022;hsa05014;hsa05016;hsa05017;hsa05010	Olfactory transduction;Autophagy - animal;Mitophagy - animal;Pathways of neurodegeneration - multiple diseases;Amyotrophic lateral sclerosis;Huntington disease;Spinocerebellar ataxia;Alzheimer disease
gene-LOC124902402	LOC124902402	uncharacterized LOC124902402	------	------	------	------	------	------
gene-LOC124903450-2	LOC124903450	putative HERC2-like protein 3	GO:0006974;GO:0006303;GO:0006302;GO:0006886;GO:0016567;GO:0005737;GO:0005829;GO:0016020;GO:0005814;GO:0005654;GO:0005886;GO:0005634;GO:0031625;GO:0004842;GO:0005085;GO:0032183;GO:0008270;GO:006163	BP:cellular response to DNA damage stimulus;BP:double-strand break repair via nonhomologous end joining;BP:double-strand break repair;BP:intracellular protein transport;BP:protein ubiquitination;CC:cytoplasm;CC:cytosol;CC:membrane;CC:centriole;CC:nucleoplasm;CC:plasma membrane;CC:nucleus;MF:ubiquitin protein ligase binding;MF:ubiquitin-protein transferase activity;MF:guanyl-nucleotide exchange fa…	K10595;K12231;K24882;K09228;K04257	HERC2;HECTD1;NANOGNB;KRAB;OLFR	hsa04740;hsa05168;hsa04120	Olfactory transduction;Herpes simplex virus 1 infection;Ubiquitin mediated proteolysis
gene-LOC124904260	LOC124904260	uncharacterized LOC124904260	------	------	------	------	------	------
gene-LOC124905488	LOC124905488	uncharacterized LOC124905488, transcript variant X19	------	------	K24181;K24183	LRBA;NBEA	------	------
gene-LOC389906	LOC389906	zinc finger protein 839 pseudogene	GO:004687	MF:metal ion binding;	K19584	PRKX	------	------
gene-LRG1	LRG1	leucine rich alpha-2-glycoprotein 1	GO:0009617;GO:0050873;GO:0045766;GO:0043312;GO:0001938;GO:0030511;GO:0043231;GO:0016020;GO:0070062;GO:1904813;GO:1904724;GO:0005576;GO:0035580;GO:0005615;GO:000516	BP:response to bacterium;BP:brown fat cell differentiation;BP:positive regulation of angiogenesis;BP:neutrophil degranulation;BP:positive regulation of endothelial cell proliferation;BP:positive regulation of transforming growth factor beta receptor signaling pathway;CC:intracellular membrane-bounded organelle;CC:membrane;CC:extracellular exosome;CC:ficolin-1-rich granule lumen;CC:tertiary granul…	K17985	AMBRA1	hsa04140;hsa04137;hsa05168;hsa05022;hsa05014;hsa05016;hsa05017;hsa05010	Autophagy - animal;Mitophagy - animal;Herpes simplex virus 1 infection;Pathways of neurodegeneration - multiple diseases;Amyotrophic lateral sclerosis;Huntington disease;Spinocerebellar ataxia;Alzheimer disease
gene-LRRN2	LRRN2	leucine rich repeat neuronal 2, transcript variant 2	GO:0007165;GO:0007155;GO:0005615;GO:0016021;GO:0016020;GO:0031012;GO:003802	BP:signal transduction;BP:cell adhesion;CC:extracellular space;CC:integral component of membrane;CC:membrane;CC:extracellular matrix;MF:signaling receptor activity;	K16354;K16356;K24492	LRFN1, SALM2;LRFN3, SALM4;LRRN1_2_3	------	------
gene-LY6D	LY6D	lymphocyte antigen 6 family member D	GO:0035634;GO:0030098;GO:0007155;GO:0009986;GO:0016020;GO:0005576;GO:0005886;GO:0016021;GO:003122	BP:response to stilbenoid;BP:lymphocyte differentiation;BP:cell adhesion;CC:cell surface;CC:membrane;CC:extracellular region;CC:plasma membrane;CC:integral component of membrane;CC:anchored component of membrane;	K06846	LY6D_E_F_G6_H	------	------
gene-MB	MB	myoglobin, transcript variant 4	GO:0042542;GO:0009725;GO:0031444;GO:0015671;GO:0070062;GO:0005829;GO:0005344;GO:0019825;GO:0020037;GO:004687	BP:response to hydrogen peroxide;BP:response to hormone;BP:slow-twitch skeletal muscle fiber contraction;BP:oxygen transport;CC:extracellular exosome;CC:cytosol;MF:oxygen transporter activity;MF:oxygen binding;MF:heme binding;MF:metal ion binding;	K21894;K21892	CYGB;MB	------	------
gene-MED18	MED18	mediator complex subunit 18, transcript variant 2	GO:0006357;GO:0006369;GO:0070847;GO:0000151;GO:0016592;GO:0003712;GO:006163	BP:regulation of transcription from RNA polymerase II promoter;BP:termination of RNA polymerase II transcription;CC:core mediator complex;CC:ubiquitin ligase complex;CC:mediator complex;MF:transcription cofactor activity;MF:ubiquitin protein ligase activity;	K15135	MED18	hsa05132;hsa05131;hsa04670;hsa04140;hsa04137;hsa05168;hsa04510;hsa05022;hsa05014;hsa05016;hsa05017;hsa05010;hsa04810	Salmonella infection;Shigellosis;Leukocyte transendothelial migration;Autophagy - animal;Mitophagy - animal;Herpes simplex virus 1 infection;Focal adhesion;Pathways of neurodegeneration - multiple diseases;Amyotrophic lateral sclerosis;Huntington disease;Spinocerebellar ataxia;Alzheimer disease;Regulation of actin cytoskeleton
gene-MGP	MGP	matrix Gla protein, transcript variant 1	GO:0051216;GO:0030154;GO:0001502;GO:0001503;GO:0030500;GO:0070062;GO:0031012;GO:0062023;GO:0005576;GO:0005201;GO:0008147;GO:000550	BP:cartilage development;BP:cell differentiation;BP:cartilage condensation;BP:ossification;BP:regulation of bone mineralization;CC:extracellular exosome;CC:extracellular matrix;CC:collagen-containing extracellular matrix;CC:extracellular region;MF:extracellular matrix structural constituent;MF:structural constituent of bone;MF:calcium ion binding;	K19481	MGP	------	------
gene-MINAR1	MINAR1	membrane integral NOTCH2 associated receptor 1, transcript variant X2	GO:0008285;GO:0030308;GO:0010977;GO:0032007;GO:0031397;GO:0001525;GO:0016525;GO:0016021;GO:000588	BP:negative regulation of cell proliferation;BP:negative regulation of cell growth;BP:negative regulation of neuron projection development;BP:negative regulation of TOR signaling;BP:negative regulation of protein ubiquitination;BP:angiogenesis;BP:negative regulation of angiogenesis;CC:integral component of membrane;CC:plasma membrane;	K24829;K24830	MINAR1;MINAR2	------	------
gene-MIR17HG	MIR17HG	miR-17-92a-1 cluster host gene, transcript variant 1	GO:0000398;GO:0089701;GO:0016021;GO:0003723;GO:0046872;GO:000552	BP:mRNA splicing, via spliceosome;CC:U2AF;CC:integral component of membrane;MF:RNA binding;MF:metal ion binding;MF:ATP binding;	K08857;K18666;K16550;K04408;K17985	NEK1_4_5;ASCC1;RPGRIP1L;MAP4K1, HPK1;AMBRA1	hsa04010;hsa04140;hsa04137;hsa05022;hsa05014;hsa05016;hsa05017;hsa05010	MAPK signaling pathway;Autophagy - animal;Mitophagy - animal;Pathways of neurodegeneration - multiple diseases;Amyotrophic lateral sclerosis;Huntington disease;Spinocerebellar ataxia;Alzheimer disease
gene-MIR34AHG	MIR34AHG	MIR34A host gene	GO:0006355;GO:0005634;GO:0000785;GO:000367	BP:regulation of transcription, DNA-templated;CC:nucleus;CC:chromatin;MF:DNA binding;	K22856;K08857;K17985	EEF1AKMT2, EFM4, METTL10;NEK1_4_5;AMBRA1	hsa04140;hsa04137;hsa05022;hsa05014;hsa05016;hsa05017;hsa05010	Autophagy - animal;Mitophagy - animal;Pathways of neurodegeneration - multiple diseases;Amyotrophic lateral sclerosis;Huntington disease;Spinocerebellar ataxia;Alzheimer disease
gene-MSMO1	MSMO1	methylsterol monooxygenase 1, transcript variant 1	GO:0016126;GO:0006695;GO:0008610;GO:0016021;GO:0016020;GO:0005789;GO:0004497;GO:0000254;GO:0005506;GO:001649	BP:sterol biosynthetic process;BP:cholesterol biosynthetic process;BP:lipid biosynthetic process;CC:integral component of membrane;CC:membrane;CC:endoplasmic reticulum membrane;MF:monooxygenase activity;MF:C-4 methylsterol oxidase activity;MF:iron ion binding;MF:oxidoreductase activity;	K07750	MESO1, ERG25	hsa00100;hsa00120;hsa05168	Steroid biosynthesis;Primary bile acid biosynthesis;Herpes simplex virus 1 infection
gene-MSTO2P	MSTO2P	misato family member 2, pseudogene	------	------	------	------	------	------
gene-MTRF1	MTRF1	mitochondrial translation release factor 1, transcript variant X2	GO:0005739;GO:000374	CC:mitochondrion;MF:translation release factor activity;	K02835	prfA, MTRF1, MRF1	hsa05168	Herpes simplex virus 1 infection
gene-MUC20-5	MUC20	mucin 20, cell surface associated, transcript variant 2	GO:0000187;GO:0016266;GO:0002223;GO:0048012;GO:0031528;GO:0016324;GO:0009925;GO:0016323;GO:0005796;GO:0005886;GO:0005576;GO:004280	BP:activation of MAPK activity;BP:O-glycan processing;BP:stimulatory C-type lectin receptor signaling pathway;BP:hepatocyte growth factor receptor signaling pathway;CC:microvillus membrane;CC:apical plasma membrane;CC:basal plasma membrane;CC:basolateral plasma membrane;CC:Golgi lumen;CC:plasma membrane;CC:extracellular region;MF:identical protein binding;	K22021	MUC20	------	------
gene-NBEA	NBEA	neurobeachin, transcript variant 4	------	------	K24181;K24183;K23286;K22262	LRBA;NBEA;NEBL1_2;WDFY3, ALFY	------	------
gene-NCCRP1	NCCRP1	NCCRP1, F-box associated domain containing	GO:0008284;GO:0031146;GO:0016567;GO:0006516;GO:0030433;GO:0005737;GO:0070062;GO:001900	BP:positive regulation of cell proliferation;BP:SCF-dependent proteasomal ubiquitin-dependent protein catabolic process;BP:protein ubiquitination;BP:glycoprotein catabolic process;BP:ER-associated ubiquitin-dependent protein catabolic process;CC:cytoplasm;CC:extracellular exosome;CC:SCF ubiquitin ligase complex;	K17985;K10099;K10100	AMBRA1;FBXO2, NFB42;FBXO6	hsa04120;hsa04141;hsa04140;hsa04137;hsa05022;hsa05014;hsa05016;hsa05017;hsa05010	Ubiquitin mediated proteolysis;Protein processing in endoplasmic reticulum;Autophagy - animal;Mitophagy - animal;Pathways of neurodegeneration - multiple diseases;Amyotrophic lateral sclerosis;Huntington disease;Spinocerebellar ataxia;Alzheimer disease
gene-NEK11	NEK11	NIMA related kinase 11, transcript variant X1	GO:0006468;GO:0031573;GO:0016572;GO:0106311;GO:1901990;GO:0007059;GO:0035556;GO:0005737;GO:0005730;GO:0005813;GO:0005634;GO:0005654;GO:0004674;GO:0004672;GO:0046872;GO:0005524;GO:010631	BP:protein phosphorylation;BP:intra-S DNA damage checkpoint;BP:histone phosphorylation;BP:old GO;BP:regulation of mitotic cell cycle phase transition;BP:chromosome segregation;BP:intracellular signal transduction;CC:cytoplasm;CC:nucleolus;CC:centrosome;CC:nucleus;CC:nucleoplasm;MF:protein serine/threonine kinase activity;MF:protein kinase activity;MF:metal ion binding;MF:ATP binding;MF:old GO;	K20880	NEK11	------	------
gene-NFIA	NFIA	nuclear factor I A, transcript variant 4	GO:0072189;GO:0019079;GO:0006355;GO:0006357;GO:0006260;GO:0060074;GO:0045944;GO:0030054;GO:0005654;GO:0000785;GO:0005634;GO:0003700;GO:0008134;GO:0001228;GO:0003677;GO:0000978;GO:0003682;GO:000098	BP:ureter development;BP:viral genome replication;BP:regulation of transcription, DNA-templated;BP:regulation of transcription from RNA polymerase II promoter;BP:DNA replication;BP:synapse maturation;BP:positive regulation of transcription from RNA polymerase II promoter;CC:cell junction;CC:nucleoplasm;CC:chromatin;CC:nucleus;MF:transcription factor activity, sequence-specific DNA binding;MF:tran…	K09168	NFIA	------	------
gene-NPIPB6	NPIPB6	nuclear pore complex interacting protein family member B6, transcript variant X5	GO:000565	CC:nucleoplasm;	------	------	------	------
gene-NPPA-AS1	NPPA-AS1	NPPA antisense RNA 1	------	------	------	------	------	------
gene-OTUB2	OTUB2	OTU deubiquitinase, ubiquitin aldehyde binding 2	GO:0071108;GO:0035871;GO:2000780;GO:0070536;GO:0016579;GO:1901315;GO:0005634;GO:0019784;GO:0004843;GO:004313	BP:protein K48-linked deubiquitination;BP:protein K11-linked deubiquitination;BP:negative regulation of double-strand break repair;BP:protein K63-linked deubiquitination;BP:protein deubiquitination;BP:negative regulation of histone H2A K63-linked ubiquitination;CC:nucleus;MF:NEDD8-specific protease activity;MF:thiol-dependent ubiquitin-specific protease activity;MF:ubiquitin binding;	K09603	OTUB2	------	------
gene-PADI3	PADI3	peptidyl arginine deiminase 3	GO:0036414;GO:0018101;GO:0006325;GO:0005737;GO:0005829;GO:0005634;GO:0042802;GO:0005509;GO:000466	BP:histone citrullination;BP:protein citrullination;BP:chromatin organization;CC:cytoplasm;CC:cytosol;CC:nucleus;MF:identical protein binding;MF:calcium ion binding;MF:protein-arginine deiminase activity;	K01481	E3.5.3.15	hsa04613	Neutrophil extracellular trap formation
gene-PADI3-2	PADI3	peptidyl arginine deiminase 3	GO:0036414;GO:0018101;GO:0006325;GO:0005737;GO:0005829;GO:0005634;GO:0042802;GO:0005509;GO:000466	BP:histone citrullination;BP:protein citrullination;BP:chromatin organization;CC:cytoplasm;CC:cytosol;CC:nucleus;MF:identical protein binding;MF:calcium ion binding;MF:protein-arginine deiminase activity;	K01481	E3.5.3.15	hsa04613	Neutrophil extracellular trap formation
gene-PDE4C	PDE4C	phosphodiesterase 4C, transcript variant 1	GO:0007165;GO:0006198;GO:0007186;GO:0005615;GO:0005829;GO:0005929;GO:0048471;GO:0005634;GO:0004114;GO:0004115;GO:004687	BP:signal transduction;BP:cAMP catabolic process;BP:G-protein coupled receptor signaling pathway;CC:extracellular space;CC:cytosol;CC:cilium;CC:perinuclear region of cytoplasm;CC:nucleus;MF:3',5'-cyclic-nucleotide phosphodiesterase activity;MF:3',5'-cyclic-AMP phosphodiesterase activity;MF:metal ion binding;	K13293	PDE4	hsa04020;hsa04740;hsa04024;hsa05032;hsa04742;hsa00230;hsa04928;hsa04924	Calcium signaling pathway;Olfactory transduction;cAMP signaling pathway;Morphine addiction;Taste transduction;Purine metabolism;Parathyroid hormone synthesis, secretion and action;Renin secretion
gene-PIFO	PIFO	primary cilia formation, transcript variant X1	GO:0060971;GO:0044782;GO:0033674;GO:0031344;GO:0036064;GO:0031410;GO:0005634;GO:0005802;GO:0019894;GO:0031267;GO:0008092;GO:0019901;GO:0048487;GO:004301	BP:embryonic heart tube left/right pattern formation;BP:cilium organization;BP:positive regulation of kinase activity;BP:regulation of cell projection organization;CC:ciliary basal body;CC:cytoplasmic vesicle;CC:nucleus;CC:trans-Golgi network;MF:kinesin binding;MF:small GTPase binding;MF:cytoskeletal protein binding;MF:protein kinase binding;MF:beta-tubulin binding;MF:gamma-tubulin binding;	------	------	------	------
gene-PIR-FIGF	PIR-FIGF	PIR-FIGF readthrough	GO:0060754;GO:0001666;GO:0038084;GO:0002576;GO:0009617;GO:0045766;GO:0002040;GO:0008284;GO:0008283;GO:0050930;GO:0048010;GO:0071542;GO:0001938;GO:0051781;GO:0001934;GO:0016020;GO:0031093;GO:0005615;GO:0005576;GO:0042056;GO:0005161;GO:0008083;GO:0043185;GO:0042802;GO:000517	BP:positive regulation of mast cell chemotaxis;BP:response to hypoxia;BP:vascular endothelial growth factor signaling pathway;BP:platelet degranulation;BP:response to bacterium;BP:positive regulation of angiogenesis;BP:sprouting angiogenesis;BP:positive regulation of cell proliferation;BP:cell proliferation;BP:induction of positive chemotaxis;BP:vascular endothelial growth factor receptor signali…	K16859;K05448;K05449;K06911	PGF;VEGFA;VEGFC_D;PIR	hsa05219;hsa05212;hsa04020;hsa05211;hsa05418;hsa04510;hsa04066;hsa04926;hsa04933;hsa01521;hsa05165;hsa05167;hsa05163;hsa05208;hsa04370;hsa05205;hsa05323;hsa05207;hsa05206;hsa05200;hsa04015;hsa04014;hsa04010;hsa04668;hsa04151	Bladder cancer;Pancreatic cancer;Calcium signaling pathway;Renal cell carcinoma;Fluid shear stress and atherosclerosis;Focal adhesion;HIF-1 signaling pathway;Relaxin signaling pathway;AGE-RAGE signaling pathway in diabetic complications;EGFR tyrosine kinase inhibitor resistance;Human papillomavirus infection;Kaposi sarcoma-associated herpesvirus infection;Human cytomegalovirus infection;Chemical …
gene-PLA2G6	PLA2G6	phospholipase A2 group VI, transcript variant 1	GO:0035774;GO:0019731;GO:0032049;GO:0006629;GO:0046469;GO:0006935;GO:0046338;GO:0034638;GO:0038096;GO:0036151;GO:0036152;GO:0035965;GO:0046473;GO:0016021;GO:0005739;GO:0034451;GO:0031143;GO:0005886;GO:0005615;GO:0005829;GO:0102991;GO:0047499;GO:0042802;GO:0017171;GO:0004622;GO:0003847;GO:0016290;GO:0005516;GO:0102567;GO:0102568;GO:0004623;GO:010254	BP:positive regulation of insulin secretion involved in cellular response to glucose stimulus;BP:antibacterial humoral response;BP:cardiolipin biosynthetic process;BP:lipid metabolic process;BP:platelet activating factor metabolic process;BP:chemotaxis;BP:phosphatidylethanolamine catabolic process;BP:phosphatidylcholine catabolic process;BP:Fc-gamma receptor signaling pathway involved in phagocyt…	K16343	PLA2G6, IPLA2	hsa04658;hsa05134;hsa04380;hsa04064;hsa00565;hsa00564;hsa01522;hsa04330;hsa05169;hsa05165;hsa05166;hsa04270;hsa04625;hsa05207;hsa05206;hsa05200;hsa05203;hsa05224;hsa04750;hsa04666;hsa04010;hsa04919;hsa00592;hsa05020;hsa00590;hsa00591;hsa04014	Th1 and Th2 cell differentiation;Legionellosis;Osteoclast differentiation;NF-kappa B signaling pathway;Ether lipid metabolism;Glycerophospholipid metabolism;Endocrine resistance;Notch signaling pathway;Epstein-Barr virus infection;Human papillomavirus infection;Human T-cell leukemia virus 1 infection;Vascular smooth muscle contraction;C-type lectin receptor signaling pathway;Chemical carcinogenes…
gene-PLAAT4	PLAAT4	phospholipase A and acyltransferase 4	GO:0070292;GO:0006644;GO:0008285;GO:0036152;GO:0016042;GO:0045618;GO:0150074;GO:0005737;GO:0016021;GO:0005829;GO:0016020;GO:0016410;GO:0008970;GO:0052739;GO:0102567;GO:0102568;GO:0004623;GO:005274	BP:N-acylphosphatidylethanolamine metabolic process;BP:phospholipid metabolic process;BP:negative regulation of cell proliferation;BP:phosphatidylethanolamine acyl-chain remodeling;BP:lipid catabolic process;BP:positive regulation of keratinocyte differentiation;BP:positive regulation of protein-glutamine gamma-glutamyltransferase activity;CC:cytoplasm;CC:integral component of membrane;CC:cytosol…	K16817;K23266;K23278	PLA2G16;RARRES3;HRASLS5	hsa00565;hsa00564;hsa00592;hsa00830;hsa00590;hsa00591;hsa04014;hsa04923;hsa04977	Ether lipid metabolism;Glycerophospholipid metabolism;alpha-Linolenic acid metabolism;Retinol metabolism;Arachidonic acid metabolism;Linoleic acid metabolism;Ras signaling pathway;Regulation of lipolysis in adipocytes;Vitamin digestion and absorption
gene-PLEKHH2	PLEKHH2	pleckstrin homology, MyTH4 and FERM domain containing H2	GO:0030835;GO:0005737;GO:0005654;GO:0016604;GO:0030027;GO:0005829;GO:0030864;GO:0005886;GO:000377	BP:negative regulation of actin filament depolymerization;CC:cytoplasm;CC:nucleoplasm;CC:nuclear body;CC:lamellipodium;CC:cytosol;CC:cortical actin cytoskeleton;CC:plasma membrane;MF:actin binding;	K24020;K21868;K23796;K12559	PLEKHH;MYO7B;PLEKHA1_2;MYO10	hsa05130;hsa04666	Pathogenic Escherichia coli infection;Fc gamma R-mediated phagocytosis
gene-PNPLA7	PNPLA7	patatin like phospholipase domain containing 7, transcript variant X1	GO:0034638;GO:0006629;GO:0005783;GO:0016021;GO:0005811;GO:0005789;GO:0004622;GO:010254	BP:phosphatidylcholine catabolic process;BP:lipid metabolic process;CC:endoplasmic reticulum;CC:integral component of membrane;CC:lipid particle;CC:endoplasmic reticulum membrane;MF:lysophospholipase activity;MF:phosphatidyl phospholipase B activity;	K14676	NTE, NRE	hsa00564	Glycerophospholipid metabolism
gene-PRICKLE2	PRICKLE2	prickle planar cell polarity protein 2, transcript variant 1	GO:000827	MF:zinc ion binding;	K04511	PRICKLE	hsa04310	Wnt signaling pathway
gene-PRRG2	PRRG2	proline rich and Gla domain 2, transcript variant X1	GO:0005615;GO:0016021;GO:0005576;GO:0005887;GO:0005886;GO:000550	CC:extracellular space;CC:integral component of membrane;CC:extracellular region;CC:integral component of plasma membrane;CC:plasma membrane;MF:calcium ion binding;	K01313	F2	hsa05130;hsa04611;hsa04610;hsa05200;hsa04072;hsa04080;hsa05171;hsa04810	Pathogenic Escherichia coli infection;Platelet activation;Complement and coagulation cascades;Pathways in cancer;Phospholipase D signaling pathway;Neuroactive ligand-receptor interaction;Coronavirus disease - COVID-19;Regulation of actin cytoskeleton
gene-PRSS22	PRSS22	serine protease 22	GO:0010952;GO:0006508;GO:0005615;GO:0016504;GO:000425	BP:positive regulation of peptidase activity;BP:proteolysis;CC:extracellular space;MF:peptidase activator activity;MF:serine-type endopeptidase activity;	K09626	PRSS22, BSSP4	------	------
gene-PSMB8-AS1-4	PSMB8-AS1	PSMB8 antisense RNA 1 (head to head), transcript variant 1	GO:0015833;GO:0002474;GO:0002479;GO:0019885;GO:0046967;GO:1990668;GO:0055085;GO:0006952;GO:0002250;GO:0016032;GO:0015031;GO:0005783;GO:0005789;GO:0030176;GO:0033116;GO:0016021;GO:0016020;GO:0042824;GO:0042825;GO:0034451;GO:0030670;GO:0015440;GO:0046978;GO:0046979;GO:0023029;GO:0042626;GO:0042288;GO:0042605;GO:0005524;GO:0046872;GO:0015433;GO:0042287;GO:0043531;GO:1904680;GO:004280	BP:peptide transport;BP:antigen processing and presentation of peptide antigen via MHC class I;BP:antigen processing and presentation of exogenous peptide antigen via MHC class I, TAP-dependent;BP:antigen processing and presentation of endogenous peptide antigen via MHC class I;BP:cytosol to ER transport;BP:vesicle fusion with endoplasmic reticulum-Golgi intermediate compartmen;BP:transmembrane t…	K05660;K05659;K05658;K05653	ABCB5;ABCB4;ABCB1, CD243;ABCB2, TAP1	hsa02010;hsa04976;hsa04612;hsa05206;hsa05226;hsa04145;hsa05169;hsa05340;hsa05168;hsa05163;hsa05170	ABC transporters;Bile secretion;Antigen processing and presentation;MicroRNAs in cancer;Gastric cancer;Phagosome;Epstein-Barr virus infection;Primary immunodeficiency;Herpes simplex virus 1 infection;Human cytomegalovirus infection;Human immunodeficiency virus 1 infection
gene-RAB4B-EGLN2	RAB4B-EGLN2	RAB4B-EGLN2 readthrough (NMD candidate)	GO:0030520;GO:0061418;GO:0045454;GO:0045732;GO:0043523;GO:0071456;GO:0001666;GO:0018401;GO:0001558;GO:0005737;GO:0005634;GO:0005654;GO:0031418;GO:0016705;GO:0051213;GO:0016706;GO:0008198;GO:0005506;GO:0019826;GO:0031545;GO:003154	BP:intracellular estrogen receptor signaling pathway;BP:regulation of transcription from RNA polymerase II promoter in response to hypoxia;BP:cell redox homeostasis;BP:positive regulation of protein catabolic process;BP:regulation of neuron apoptotic process;BP:cellular response to hypoxia;BP:response to hypoxia;BP:peptidyl-proline hydroxylation to 4-hydroxy-L-proline;BP:regulation of cell growth…	K07880;K09592;K07879	RAB4B;EGLN, HPH;RAB4A, RAB4	hsa04066;hsa05211;hsa05200;hsa04144	HIF-1 signaling pathway;Renal cell carcinoma;Pathways in cancer;Endocytosis
gene-RASA4B	RASA4B	RAS p21 protein activator 4B, transcript variant 2	GO:0043547;GO:0000165;GO:0034260;GO:0071277;GO:0046580;GO:0035556;GO:0005829;GO:0005886;GO:0005543;GO:0005096;GO:004687	BP:positive regulation of GTPase activity;BP:MAPK cascade;BP:negative regulation of GTPase activity;BP:cellular response to calcium ion;BP:negative regulation of Ras protein signal transduction;BP:intracellular signal transduction;CC:cytosol;CC:plasma membrane;MF:phospholipid binding;MF:GTPase activator activity;MF:metal ion binding;	K17630	RASA4, CAPRI	hsa04014;hsa05203;hsa04010	Ras signaling pathway;Viral carcinogenesis;MAPK signaling pathway
gene-RASSF10-DT	RASSF10-DT	RASSF10 divergent transcript, transcript variant X1	GO:0006310;GO:0032199;GO:0007569;GO:0030308;GO:0097252;GO:0032197;GO:0006289;GO:0000733;GO:0043065;GO:0090305;GO:0005737;GO:0005730;GO:0005739;GO:0005634;GO:0005507;GO:0009036;GO:0003677;GO:0003964;GO:004687	BP:DNA recombination;BP:reverse transcription involved in RNA-mediated transposition;BP:cell aging;BP:negative regulation of cell growth;BP:oligodendrocyte apoptotic process;BP:transposition, RNA-mediated;BP:nucleotide-excision repair;BP:DNA strand renaturation;BP:positive regulation of apoptotic process;BP:nucleic acid phosphodiester bond hydrolysis;CC:cytoplasm;CC:nucleolus;CC:mitochondrion;CC:…	K09228	KRAB	hsa05168	Herpes simplex virus 1 infection
gene-RASSF2	RASSF2	Ras association domain family member 2, transcript variant X6	GO:0038168;GO:0031954;GO:0033137;GO:0050821;GO:0001501;GO:0001503;GO:1901223;GO:0007165;GO:0007049;GO:0043065;GO:0045667;GO:0046330;GO:0048872;GO:0046849;GO:0045670;GO:0045860;GO:1901222;GO:0005737;GO:0005654;GO:0005634;GO:0005794;GO:0005886;GO:0000776;GO:0000777;GO:0032991;GO:0005829;GO:000467	BP:epidermal growth factor receptor signaling pathway via I-kappaB kinase/NF-kappaB cascade;BP:positive regulation of protein autophosphorylation;BP:negative regulation of peptidyl-serine phosphorylation;BP:protein stabilization;BP:skeletal system development;BP:ossification;BP:negative regulation of NIK/NF-kappaB signaling;BP:signal transduction;BP:cell cycle;BP:positive regulation of apoptotic …	K09851	RASSF2_4	hsa04140;hsa04137;hsa04390;hsa04392;hsa05022;hsa05014;hsa05016;hsa05017;hsa05010	Autophagy - animal;Mitophagy - animal;Hippo signaling pathway;Hippo signaling pathway - multiple species;Pathways of neurodegeneration - multiple diseases;Amyotrophic lateral sclerosis;Huntington disease;Spinocerebellar ataxia;Alzheimer disease
gene-RBM12	RBM12	RNA binding motif protein 12, transcript variant 1	GO:0043484;GO:0005654;GO:1990904;GO:0003723;GO:000367	BP:regulation of RNA splicing;CC:nucleoplasm;CC:ribonucleoprotein complex;MF:RNA binding;MF:nucleic acid binding;	K14947;K24984;K24526;K12898	ESRP1_2;GRSF1;RBM12;HNRNPF_H	------	------
gene-RDH13-2	RDH13	retinol dehydrogenase 13, transcript variant 1	GO:0042462;GO:0010842;GO:0009644;GO:0042574;GO:0005743;GO:0052650;GO:001649	BP:eye photoreceptor cell development;BP:retina layer formation;BP:response to high light intensity;BP:retinal metabolic process;CC:mitochondrial inner membrane;MF:NADP-retinol dehydrogenase activity;MF:oxidoreductase activity;	K11161	RDH13	hsa00830;hsa01240	Retinol metabolism;Biosynthesis of cofactors
gene-RDH13-8	RDH13	retinol dehydrogenase 13, transcript variant 1	GO:0042462;GO:0010842;GO:0009644;GO:0042574;GO:0005743;GO:0052650;GO:001649	BP:eye photoreceptor cell development;BP:retina layer formation;BP:response to high light intensity;BP:retinal metabolic process;CC:mitochondrial inner membrane;MF:NADP-retinol dehydrogenase activity;MF:oxidoreductase activity;	K11161	RDH13	hsa00830;hsa01240	Retinol metabolism;Biosynthesis of cofactors
gene-REN	REN	renin	GO:0048469;GO:0008584;GO:0035690;GO:0008217;GO:0032496;GO:0050435;GO:0043408;GO:0009755;GO:0002003;GO:0001823;GO:0001822;GO:0006508;GO:0070305;GO:0051591;GO:0042756;GO:0002018;GO:0035902;GO:0016020;GO:0045177;GO:0005615;GO:0005737;GO:0005886;GO:0005576;GO:0008233;GO:0005159;GO:0004190;GO:000510	BP:cell maturation;BP:male gonad development;BP:cellular response to drug;BP:regulation of blood pressure;BP:response to lipopolysaccharide;BP:beta-amyloid metabolic process;BP:regulation of MAPK cascade;BP:hormone-mediated signaling pathway;BP:angiotensin maturation;BP:mesonephros development;BP:kidney development;BP:proteolysis;BP:response to cGMP;BP:response to cAMP;BP:drinking behavior;BP:ren…	K01380	REN	hsa04614;hsa04974;hsa04915;hsa04071;hsa04140;hsa04142;hsa05152;hsa04210;hsa04924;hsa05415	Renin-angiotensin system;Protein digestion and absorption;Estrogen signaling pathway;Sphingolipid signaling pathway;Autophagy - animal;Lysosome;Tuberculosis;Apoptosis;Renin secretion;Diabetic cardiomyopathy
gene-RGS5	RGS5	regulator of G protein signaling 5, transcript variant 4	GO:0009968;GO:0008277;GO:0007186;GO:0005737;GO:0005886;GO:000509	BP:negative regulation of signal transduction;BP:regulation of G-protein coupled receptor protein signaling pathway;BP:G-protein coupled receptor signaling pathway;CC:cytoplasm;CC:plasma membrane;MF:GTPase activator activity;	K16449	RGS	------	------
gene-RUSC1-AS1	RUSC1-AS1	RUSC1 antisense RNA 1, transcript variant 1	GO:0000209;GO:0005794;GO:0015630;GO:0031410;GO:0005829;GO:0005769;GO:0014069;GO:0005634;GO:0005874;GO:000377	BP:protein polyubiquitination;CC:Golgi apparatus;CC:microtubule cytoskeleton;CC:cytoplasmic vesicle;CC:cytosol;CC:early endosome;CC:postsynaptic density;CC:nucleus;CC:microtubule;MF:actin binding;	K23283;K11847;K00787	RUSC1, NESCA;USP19;FDPS	hsa05164;hsa00900;hsa05166	Influenza A;Terpenoid backbone biosynthesis;Human T-cell leukemia virus 1 infection
gene-S100A9	S100A9	S100 calcium binding protein A9	GO:0045087;GO:0019730;GO:0030307;GO:0043312;GO:0042742;GO:0030593;GO:0032496;GO:0061844;GO:0045113;GO:0050729;GO:0051493;GO:0002224;GO:2001244;GO:0035606;GO:0006919;GO:0032119;GO:0006914;GO:0006915;GO:0018119;GO:0035425;GO:0050832;GO:0070488;GO:0006954;GO:0007267;GO:0014002;GO:0002523;GO:0051092;GO:0002544;GO:0010976;GO:0035821;GO:0034774;GO:0030054;GO:0070062;GO:0005634;GO:0005654;GO:0005737;GO:…	BP:innate immune response;BP:antimicrobial humoral response;BP:positive regulation of cell growth;BP:neutrophil degranulation;BP:defense response to bacterium;BP:neutrophil chemotaxis;BP:response to lipopolysaccharide;BP:antimicrobial humoral immune response mediated by antimicrobial peptide;BP:regulation of integrin biosynthetic process;BP:positive regulation of inflammatory response;BP:regulati…	K21128	S100A9	hsa04657	IL-17 signaling pathway
gene-SAPCD1	SAPCD1	suppressor APC domain containing 1	------	------	------	------	------	------
gene-SCIN	SCIN	scinderin, transcript variant 1	GO:0051127;GO:0051047;GO:0030031;GO:0042989;GO:0007417;GO:0043065;GO:0045010;GO:0032330;GO:0051693;GO:0017156;GO:0008285;GO:0051016;GO:0051014;GO:0008154;GO:0045654;GO:0015629;GO:0030054;GO:0005737;GO:0002102;GO:0070062;GO:0005938;GO:0005886;GO:0042995;GO:0032991;GO:0005545;GO:0005546;GO:0003779;GO:0005509;GO:0001786;GO:005101	BP:positive regulation of actin nucleation;BP:positive regulation of secretion;BP:cell projection assembly;BP:sequestering of actin monomers;BP:central nervous system development;BP:positive regulation of apoptotic process;BP:actin nucleation;BP:regulation of chondrocyte differentiation;BP:actin filament capping;BP:calcium ion regulated exocytosis;BP:negative regulation of cell proliferation;BP:b…	K05768	GSN	hsa04666;hsa05203;hsa04810	Fc gamma R-mediated phagocytosis;Viral carcinogenesis;Regulation of actin cytoskeleton
gene-SEMA6C	SEMA6C	semaphorin 6C, transcript variant 1	GO:0030335;GO:0071526;GO:0048843;GO:0030517;GO:0050919;GO:0007411;GO:0001755;GO:0005737;GO:0009986;GO:0005887;GO:0016021;GO:0005615;GO:0030215;GO:004549	BP:positive regulation of cell migration;BP:semaphorin-plexin signaling pathway;BP:negative regulation of axon extension involved in axon guidance;BP:negative regulation of axon extension;BP:negative chemotaxis;BP:axon guidance;BP:neural crest cell migration;CC:cytoplasm;CC:cell surface;CC:integral component of plasma membrane;CC:integral component of membrane;CC:extracellular space;MF:semaphorin…	K06842	SEMA6	hsa04360	Axon guidance
gene-SERF1B-3	SERF1B	small EDRK-rich factor 1B, transcript variant 2	GO:0007399;GO:0031648;GO:1990000;GO:0016021;GO:0032991;GO:0005829;GO:000563	BP:nervous system development;BP:protein destabilization;BP:amyloid fibril formation;CC:integral component of membrane;CC:macromolecular complex;CC:cytosol;CC:nucleus;	------	------	hsa04140;hsa04137;hsa05168;hsa05022;hsa05014;hsa05016;hsa05017;hsa05010	Autophagy - animal;Mitophagy - animal;Herpes simplex virus 1 infection;Pathways of neurodegeneration - multiple diseases;Amyotrophic lateral sclerosis;Huntington disease;Spinocerebellar ataxia;Alzheimer disease
gene-SIRPG	SIRPG	signal regulatory protein gamma, transcript variant 1	GO:0008284;GO:0008285;GO:0050870;GO:0007267;GO:0050900;GO:0050766;GO:0007155;GO:0035556;GO:0022409;GO:0016021;GO:0016020;GO:000588	BP:positive regulation of cell proliferation;BP:negative regulation of cell proliferation;BP:positive regulation of T cell activation;BP:cell-cell signaling;BP:leukocyte migration;BP:positive regulation of phagocytosis;BP:cell adhesion;BP:intracellular signal transduction;BP:positive regulation of cell-cell adhesion;CC:integral component of membrane;CC:membrane;CC:plasma membrane;	K06551	SIRPA_B1_G, CD172	hsa04380	Osteoclast differentiation
gene-SLC1A1	SLC1A1	solute carrier family 1 member 1, transcript variant X1	GO:0032148;GO:0018105;GO:0019221;GO:0071242;GO:0042417;GO:0010842;GO:0060047;GO:0043524;GO:0006801;GO:0050808;GO:0001662;GO:0097049;GO:0007212;GO:0090461;GO:0010467;GO:0006882;GO:0007215;GO:0090313;GO:0048514;GO:0010460;GO:0071314;GO:0098712;GO:0071577;GO:0007626;GO:0007625;GO:0060013;GO:0006919;GO:0048678;GO:0061744;GO:0006750;GO:0036475;GO:0043278;GO:0022008;GO:0007613;GO:1990708;GO:0030534;GO:…	BP:activation of protein kinase B activity;BP:peptidyl-serine phosphorylation;BP:cytokine-mediated signaling pathway;BP:cellular response to ammonium ion;BP:dopamine metabolic process;BP:retina layer formation;BP:heart contraction;BP:negative regulation of neuron apoptotic process;BP:superoxide metabolic process;BP:synapse organization;BP:behavioral fear response;BP:motor neuron apoptotic process…	K05612	SLC1A1, EAAT3	hsa04974;hsa04721;hsa04724;hsa05014;hsa05016;hsa05017	Protein digestion and absorption;Synaptic vesicle cycle;Glutamatergic synapse;Amyotrophic lateral sclerosis;Huntington disease;Spinocerebellar ataxia
gene-SLC43A2	SLC43A2	solute carrier family 43 member 2, transcript variant 1	GO:0060358;GO:0006865;GO:0015804;GO:0051956;GO:0016021;GO:0005886;GO:0015179;GO:001517	BP:negative regulation of leucine import;BP:amino acid transport;BP:neutral amino acid transport;BP:negative regulation of amino acid transport;CC:integral component of membrane;CC:plasma membrane;MF:L-amino acid transmembrane transporter activity;MF:neutral amino acid transmembrane transporter activity;	K08229	SLC43A2	hsa04140;hsa04137;hsa05168;hsa05022;hsa05014;hsa05016;hsa05017;hsa05010	Autophagy - animal;Mitophagy - animal;Herpes simplex virus 1 infection;Pathways of neurodegeneration - multiple diseases;Amyotrophic lateral sclerosis;Huntington disease;Spinocerebellar ataxia;Alzheimer disease
gene-SLC44A4-2	SLC44A4	solute carrier family 44 member 4, transcript variant 1	GO:0030307;GO:0015871;GO:0061526;GO:0006656;GO:0030974;GO:0035675;GO:0008292;GO:0032475;GO:0055085;GO:0070062;GO:0016324;GO:0016021;GO:0016020;GO:0005886;GO:0015220;GO:0090422;GO:002285	BP:positive regulation of cell growth;BP:choline transport;BP:acetylcholine secretion;BP:phosphatidylcholine biosynthetic process;BP:thiamine pyrophosphate transport;BP:neuromast hair cell development;BP:acetylcholine biosynthetic process;BP:otolith formation;BP:transmembrane transport;CC:extracellular exosome;CC:apical plasma membrane;CC:integral component of membrane;CC:membrane;CC:plasma membr…	K15377	SLC44A2_4_5	hsa05231	Choline metabolism in cancer
gene-SLC44A4-5	SLC44A4	solute carrier family 44 member 4, transcript variant 1	GO:0030307;GO:0015871;GO:0061526;GO:0006656;GO:0030974;GO:0035675;GO:0008292;GO:0032475;GO:0055085;GO:0070062;GO:0016324;GO:0016021;GO:0016020;GO:0005886;GO:0015220;GO:0090422;GO:002285	BP:positive regulation of cell growth;BP:choline transport;BP:acetylcholine secretion;BP:phosphatidylcholine biosynthetic process;BP:thiamine pyrophosphate transport;BP:neuromast hair cell development;BP:acetylcholine biosynthetic process;BP:otolith formation;BP:transmembrane transport;CC:extracellular exosome;CC:apical plasma membrane;CC:integral component of membrane;CC:membrane;CC:plasma membr…	K15377	SLC44A2_4_5	hsa05231	Choline metabolism in cancer
gene-SLC44A4-7	SLC44A4	solute carrier family 44 member 4, transcript variant 1	GO:0030307;GO:0015871;GO:0061526;GO:0006656;GO:0030974;GO:0035675;GO:0008292;GO:0032475;GO:0055085;GO:0070062;GO:0016324;GO:0016021;GO:0016020;GO:0005886;GO:0015220;GO:0090422;GO:002285	BP:positive regulation of cell growth;BP:choline transport;BP:acetylcholine secretion;BP:phosphatidylcholine biosynthetic process;BP:thiamine pyrophosphate transport;BP:neuromast hair cell development;BP:acetylcholine biosynthetic process;BP:otolith formation;BP:transmembrane transport;CC:extracellular exosome;CC:apical plasma membrane;CC:integral component of membrane;CC:membrane;CC:plasma membr…	K15377	SLC44A2_4_5	hsa05231	Choline metabolism in cancer
gene-SLCO4A1-AS2	SLCO4A1-AS2	SLCO4A1 antisense RNA 2, transcript variant X2	------	------	------	------	------	------
gene-SMIM14	SMIM14	small integral membrane protein 14, transcript variant X1	GO:0016021;GO:000578	CC:integral component of membrane;CC:endoplasmic reticulum membrane;	K17985	AMBRA1	hsa04120;hsa04140;hsa04137;hsa04668;hsa04144;hsa05022;hsa05014;hsa05016;hsa05017;hsa05010;hsa04932	Ubiquitin mediated proteolysis;Autophagy - animal;Mitophagy - animal;TNF signaling pathway;Endocytosis;Pathways of neurodegeneration - multiple diseases;Amyotrophic lateral sclerosis;Huntington disease;Spinocerebellar ataxia;Alzheimer disease;Non-alcoholic fatty liver disease
gene-SMIM38	SMIM38	small integral membrane protein 38, transcript variant 1	GO:001602	CC:integral component of membrane;	------	------	hsa04010;hsa04140;hsa04137;hsa05168;hsa05022;hsa05014;hsa05016;hsa05017;hsa05010	MAPK signaling pathway;Autophagy - animal;Mitophagy - animal;Herpes simplex virus 1 infection;Pathways of neurodegeneration - multiple diseases;Amyotrophic lateral sclerosis;Huntington disease;Spinocerebellar ataxia;Alzheimer disease
gene-SNPH	SNPH	syntaphilin, transcript variant X1	------	------	------	------	------	------
gene-SQLE	SQLE	squalene epoxidase	GO:0042127;GO:0008203;GO:0019216;GO:0016126;GO:0006725;GO:0140042;GO:0006695;GO:0010033;GO:0005783;GO:0016021;GO:0005789;GO:0043231;GO:0004506;GO:0050660;GO:007194	BP:regulation of cell proliferation;BP:cholesterol metabolic process;BP:regulation of lipid metabolic process;BP:sterol biosynthetic process;BP:cellular aromatic compound metabolic process;BP:lipid droplet formation;BP:cholesterol biosynthetic process;BP:response to organic substance;CC:endoplasmic reticulum;CC:integral component of membrane;CC:endoplasmic reticulum membrane;CC:intracellular memb…	K00511	SQLE, ERG1	hsa00100	Steroid biosynthesis
gene-ST3GAL5	ST3GAL5	ST3 beta-galactoside alpha-2,3-sialyltransferase 5, transcript variant 1	GO:0005975;GO:0001574;GO:0006486;GO:0006688;GO:0005794;GO:0016021;GO:0000139;GO:0005887;GO:0004513;GO:0047291;GO:000837	BP:carbohydrate metabolic process;BP:ganglioside biosynthetic process;BP:protein glycosylation;BP:glycosphingolipid biosynthetic process;CC:Golgi apparatus;CC:integral component of membrane;CC:Golgi membrane;CC:integral component of plasma membrane;MF:neolactotetraosylceramide alpha-2,3-sialyltransferase activity;MF:lactosylceramide alpha-2,3-sialyltransferase activity;MF:sialyltransferase activi…	K03370	SIAT9	hsa00604;hsa00603;hsa00601;hsa00512;hsa00513;hsa00514;hsa00515;hsa00533	Glycosphingolipid biosynthesis - ganglio series;Glycosphingolipid biosynthesis - globo and isoglobo series;Glycosphingolipid biosynthesis - lacto and neolacto series;Mucin type O-glycan biosynthesis;Various types of N-glycan biosynthesis;Other types of O-glycan biosynthesis;Mannose type O-glycan biosynthesis;Glycosaminoglycan biosynthesis - keratan sulfate
gene-STRA6	STRA6	signaling receptor and transporter of retinol STRA6, transcript variant 8	GO:0007631;GO:0007507;GO:0030325;GO:0048589;GO:0048566;GO:0042297;GO:0007612;GO:0060323;GO:0060322;GO:0060325;GO:0050905;GO:0061143;GO:0061029;GO:0001523;GO:0048844;GO:0030540;GO:0001822;GO:0043585;GO:0043583;GO:0060426;GO:0001568;GO:0003281;GO:0048745;GO:0034633;GO:0030324;GO:0061038;GO:0061156;GO:0060900;GO:0097070;GO:0071939;GO:0050890;GO:0048520;GO:0003184;GO:0048286;GO:0061205;GO:0060539;GO:…	BP:feeding behavior;BP:heart development;BP:adrenal gland development;BP:developmental growth;BP:embryonic digestive tract development;BP:vocal learning;BP:learning;BP:head morphogenesis;BP:head development;BP:face morphogenesis;BP:neuromuscular process;BP:alveolar primary septum development;BP:eyelid development in camera-type eye;BP:retinoid metabolic process;BP:artery morphogenesis;BP:female g…	K23088	STRA6	------	------
gene-SZT2	SZT2	SZT2 subunit of KICSTOR complex, transcript variant 1	GO:000577	CC:peroxisome;	K23298;K01816	SZT2;hyi, gip	hsa00630	Glyoxylate and dicarboxylate metabolism
gene-TAPBP	TAPBP	TAP binding protein, transcript variant 2	GO:0050823;GO:0002474;GO:0002479;GO:0065003;GO:0010468;GO:0019885;GO:1990668;GO:0006890;GO:0006955;GO:0061635;GO:0002397;GO:0002398;GO:0005783;GO:0033116;GO:0005789;GO:0016021;GO:0071556;GO:0042824;GO:0030670;GO:0000139;GO:0046978;GO:0046979;GO:0015433;GO:0042605;GO:0051082;GO:0042288;GO:006206	BP:peptide antigen stabilization;BP:antigen processing and presentation of peptide antigen via MHC class I;BP:antigen processing and presentation of exogenous peptide antigen via MHC class I, TAP-dependent;BP:macromolecular complex assembly;BP:regulation of gene expression;BP:antigen processing and presentation of endogenous peptide antigen via MHC class I;BP:vesicle fusion with endoplasmic retic…	K08058	TAPBP	hsa04612;hsa05170;hsa05168;hsa05169;hsa05163	Antigen processing and presentation;Human immunodeficiency virus 1 infection;Herpes simplex virus 1 infection;Epstein-Barr virus infection;Human cytomegalovirus infection
gene-TBC1D8B	TBC1D8B	TBC1 domain family member 8B, transcript variant 1	GO:0016192;GO:0006886;GO:0090630;GO:0003094;GO:0043547;GO:0005829;GO:0005096;GO:000550	BP:vesicle-mediated transport;BP:intracellular protein transport;BP:activation of GTPase activity;BP:glomerular filtration;BP:positive regulation of GTPase activity;CC:cytosol;MF:GTPase activator activity;MF:calcium ion binding;	K19951	TBC1D8_9	------	------
gene-TMC5	TMC5	transmembrane channel like 5, transcript variant 1	GO:0070062;GO:0005887;GO:000838	CC:extracellular exosome;CC:integral component of plasma membrane;MF:mechanically-gated ion channel activity;	K21988	TMC	------	------
gene-TMEM161B-DT	TMEM161B-DT	TMEM161B divergent transcript, transcript variant 4	------	------	------	------	------	------
gene-TMEM170B	TMEM170B	transmembrane protein 170B	GO:001602	CC:integral component of membrane;	------	------	hsa04120;hsa05168;hsa04144;hsa04010;hsa04668;hsa04932	Ubiquitin mediated proteolysis;Herpes simplex virus 1 infection;Endocytosis;MAPK signaling pathway;TNF signaling pathway;Non-alcoholic fatty liver disease
gene-TNFRSF10C	TNFRSF10C	TNF receptor superfamily member 10c	GO:0043065;GO:0036462;GO:0042981;GO:0009986;GO:0005886;GO:0016021;GO:0031225;GO:0004888;GO:004556	BP:positive regulation of apoptotic process;BP:TRAIL-activated apoptotic signaling pathway;BP:regulation of apoptotic process;CC:cell surface;CC:plasma membrane;CC:integral component of membrane;CC:anchored component of membrane;MF:transmembrane signaling receptor activity;MF:TRAIL binding;	K04722	TNFRSF10A_B, TRAILR1_2, DR4_5, CD261_2	hsa05132;hsa05130;hsa04650;hsa04115;hsa04217;hsa05164;hsa04210;hsa05417;hsa04060;hsa04061	Salmonella infection;Pathogenic Escherichia coli infection;Natural killer cell mediated cytotoxicity;p53 signaling pathway;Necroptosis;Influenza A;Apoptosis;Lipid and atherosclerosis;Cytokine-cytokine receptor interaction;Viral protein interaction with cytokine and cytokine receptor
gene-TPCN1	TPCN1	two pore segment channel 1, transcript variant 1	GO:0034220;GO:0010508;GO:0034765;GO:0016021;GO:0005764;GO:0005765;GO:0005768;GO:0010008;GO:0072345;GO:0080025;GO:0015280;GO:0005248;GO:0005245;GO:0042803;GO:004280	BP:ion transmembrane transport;BP:positive regulation of autophagy;BP:regulation of ion transmembrane transport;CC:integral component of membrane;CC:lysosome;CC:lysosomal membrane;CC:endosome;CC:endosome membrane;MF:NAADP-sensitive calcium-release channel activity;MF:phosphatidylinositol-3,5-bisphosphate binding;MF:ligand-gated sodium channel activity;MF:voltage-gated sodium channel activity;MF:v…	K16896	TPCN1	hsa04929;hsa04022;hsa04020;hsa04024;hsa04720;hsa04723;hsa04725;hsa04724;hsa04727;hsa04726;hsa04927;hsa04728;hsa04925;hsa04924;hsa05414;hsa05412;hsa04921;hsa05020;hsa05022;hsa04270;hsa05207;hsa04912;hsa05410;hsa04911;hsa04010;hsa04934;hsa04935;hsa04713;hsa04930;hsa04972;hsa04260;hsa05031;hsa05010;hsa04261;hsa04742	GnRH secretion;cGMP-PKG signaling pathway;Calcium signaling pathway;cAMP signaling pathway;Long-term potentiation;Retrograde endocannabinoid signaling;Cholinergic synapse;Glutamatergic synapse;GABAergic synapse;Serotonergic synapse;Cortisol synthesis and secretion;Dopaminergic synapse;Aldosterone synthesis and secretion;Renin secretion;Dilated cardiomyopathy;Arrhythmogenic right ventricular cardi…
gene-TRIM55	TRIM55	tripartite motif containing 55, transcript variant 1	GO:0051607;GO:0016567;GO:0050904;GO:0045087;GO:1905517;GO:0002523;GO:0006914;GO:0007165;GO:0005737;GO:0005634;GO:0005874;GO:0061630;GO:0008270;GO:004280	BP:defense response to virus;BP:protein ubiquitination;BP:diapedesis;BP:innate immune response;BP:macrophage migration;BP:leukocyte migration involved in inflammatory response;BP:autophagy;BP:signal transduction;CC:cytoplasm;CC:nucleus;CC:microtubule;MF:ubiquitin protein ligase activity;MF:zinc ion binding;MF:identical protein binding;	K10654	TRIM55, MURF2	hsa04120	Ubiquitin mediated proteolysis
gene-TRIM9	TRIM9	tripartite motif containing 9, transcript variant X1	GO:0043161;GO:0016079;GO:0045955;GO:0035544;GO:0005737;GO:0005856;GO:0099523;GO:0008021;GO:0030425;GO:0000149;GO:0008270;GO:0042803;GO:0061630;GO:001990	BP:proteasome-mediated ubiquitin-dependent protein catabolic process;BP:synaptic vesicle exocytosis;BP:negative regulation of calcium ion-dependent exocytosis;BP:negative regulation of SNARE complex assembly;CC:cytoplasm;CC:cytoskeleton;CC:presynaptic cytosol;CC:synaptic vesicle;CC:dendrite;MF:SNARE binding;MF:zinc ion binding;MF:protein homodimerization activity;MF:ubiquitin protein ligase activ…	K10649	TRIM9_67	hsa04120	Ubiquitin mediated proteolysis
gene-TTC6	TTC6	tetratricopeptide repeat domain 6, transcript variant X2	------	------	K09523;K16531;K24929	DNAJC3;BBS4;TTC6	hsa04141;hsa05164	Protein processing in endoplasmic reticulum;Influenza A
gene-TTLL3	TTLL3	tubulin tyrosine ligase like 3, transcript variant 1	GO:0018094;GO:0060271;GO:0035082;GO:0015630;GO:0005829;GO:0005929;GO:0005874;GO:0005930;GO:0070736;GO:0070735;GO:000552	BP:protein polyglycylation;BP:cilium assembly;BP:axoneme assembly;CC:microtubule cytoskeleton;CC:cytosol;CC:cilium;CC:microtubule;CC:axoneme;MF:protein-glycine ligase activity, initiating;MF:protein-glycine ligase activity;MF:ATP binding;	K16608	TTLL3_8	------	------
gene-VSTM2L	VSTM2L	V-set and transmembrane domain containing 2 like	GO:0043524;GO:0070593;GO:0007411;GO:0007156;GO:0005737;GO:0016021;GO:0030424;GO:0005576;GO:0005886;GO:009863	BP:negative regulation of neuron apoptotic process;BP:dendrite self-avoidance;BP:axon guidance;BP:homophilic cell adhesion via plasma membrane adhesion molecules;CC:cytoplasm;CC:integral component of membrane;CC:axon;CC:extracellular region;CC:plasma membrane;MF:protein binding involved in cell-cell adhesion;	K22653	NPTN	------	------
gene-YPEL3	YPEL3	yippee like 3, transcript variant 1	GO:2000774;GO:0005634;GO:0005730;GO:004687	BP:positive regulation of cellular senescence;CC:nucleus;CC:nucleolus;MF:metal ion binding;	K23339	YPEL5	------	------
gene-ZC3H10	ZC3H10	zinc finger CCCH-type containing 10, transcript variant 1	GO:004687	MF:metal ion binding;	------	------	hsa04140;hsa04137;hsa05168;hsa05022;hsa05014;hsa05016;hsa05017;hsa05010	Autophagy - animal;Mitophagy - animal;Herpes simplex virus 1 infection;Pathways of neurodegeneration - multiple diseases;Amyotrophic lateral sclerosis;Huntington disease;Spinocerebellar ataxia;Alzheimer disease
gene-ZNF117	ZNF117	zinc finger protein 117	GO:0006355;GO:0005634;GO:0003700;GO:0008270;GO:0000978;GO:0046872;GO:000098	BP:regulation of transcription, DNA-templated;CC:nucleus;MF:transcription factor activity, sequence-specific DNA binding;MF:zinc ion binding;MF:RNA polymerase II core promoter proximal region sequence-specific DNA binding;MF:metal ion binding;MF:RNA polymerase II transcription factor activity, sequence-specific DNA binding;	K09228	KRAB	hsa05168	Herpes simplex virus 1 infection
gene-ZNF558-2	ZNF558	zinc finger protein 558, transcript variant 1	GO:0000122;GO:0006355;GO:0006357;GO:0005634;GO:0001227;GO:0000977;GO:0046872;GO:000098	BP:negative regulation of transcription from RNA polymerase II promoter;BP:regulation of transcription, DNA-templated;BP:regulation of transcription from RNA polymerase II promoter;CC:nucleus;MF:transcriptional repressor activity, RNA polymerase II transcription regulatory region sequence-specific binding;MF:RNA polymerase II regulatory region sequence-specific DNA binding;MF:metal ion binding;MF…	K09228	KRAB	hsa05168	Herpes simplex virus 1 infection
gene-ZNF570	ZNF570	zinc finger protein 570, transcript variant 1	GO:0006355;GO:0006357;GO:0005634;GO:0000978;GO:0046872;GO:000098	BP:regulation of transcription, DNA-templated;BP:regulation of transcription from RNA polymerase II promoter;CC:nucleus;MF:RNA polymerase II core promoter proximal region sequence-specific DNA binding;MF:metal ion binding;MF:RNA polymerase II transcription factor activity, sequence-specific DNA binding;	K09228	KRAB	hsa05168	Herpes simplex virus 1 infection
gene-ZNF692	ZNF692	zinc finger protein 692, transcript variant 1	GO:0000122;GO:0006357;GO:0006111;GO:0005730;GO:0005654;GO:0001227;GO:0003700;GO:0000978;GO:004687	BP:negative regulation of transcription from RNA polymerase II promoter;BP:regulation of transcription from RNA polymerase II promoter;BP:regulation of gluconeogenesis;CC:nucleolus;CC:nucleoplasm;MF:transcriptional repressor activity, RNA polymerase II transcription regulatory region sequence-specific binding;MF:transcription factor activity, sequence-specific DNA binding;MF:RNA polymerase II cor…	K25175	ZFP91	------	------
gene-ZNF76	ZNF76	zinc finger protein 76, transcript variant X1	GO:0006357;GO:0045944;GO:0006359;GO:0005634;GO:0043565;GO:1990837;GO:0001228;GO:0000978;GO:0046872;GO:000098	BP:regulation of transcription from RNA polymerase II promoter;BP:positive regulation of transcription from RNA polymerase II promoter;BP:regulation of transcription from RNA polymerase III promoter;CC:nucleus;MF:sequence-specific DNA binding;MF:sequence-specific double-stranded DNA binding;MF:transcriptional activator activity, RNA polymerase II transcription regulatory region sequence-specific …	K20828	ZNF143_76, STAF	------	------
gene-ZSWIM4	ZSWIM4	zinc finger SWIM-type containing 4, transcript variant X1	GO:000827	MF:zinc ion binding;	K25207	ZSWIM8	------	------
