# Supplementary material for: Transcriptomic and Metabolomic Profiling Reveals the Antiproliferative Mechanism of Goose Serum and Plasma in SW1990 Cells
Source: Biology (Basel). 2026 May 15;15(10):788. doi: 10.3390/biology15100788 (PMC13203157; doi:10.3390/biology15100788)
Supplement: Supplementary file 1 [file biology-15-00788-s001.zip › biology-4276550-supplementary/Table S21 Annotation details of subcluster_4.csv]

Gene ID	Gene Name	Gene Description	GO ID	GO Term	KO ID	KO Name	Pathway ID	Pathway Definition
gene-ACVR2B	ACVR2B	activin A receptor type 2B, transcript variant X1	------	------	K13596	ACVR2B	hsa04659;hsa04550;hsa05212;hsa05210;hsa05220;hsa05418;hsa04144;hsa04068;hsa04380;hsa04926;hsa05415;hsa04060;hsa05142;hsa04218;hsa05166;hsa05161;hsa04350;hsa05206;hsa05200;hsa05202;hsa05226;hsa05225;hsa04520;hsa04390;hsa04010;hsa04933;hsa04360	Th17 cell differentiation;Signaling pathways regulating pluripotency of stem cells;Pancreatic cancer;Colorectal cancer;Chronic myeloid leukemia;Fluid shear stress and atherosclerosis;Endocytosis;FoxO signaling pathway;Osteoclast differentiation;Relaxin signaling pathway;Diabetic cardiomyopathy;Cytokine-cytokine receptor interaction;Chagas disease;Cellular senescence;Human T-cell leukemia virus 1 …
gene-ANKRD36B-2	ANKRD36B	ankyrin repeat domain 36B, transcript variant 1	------	------	K25138	ANKRD26	hsa04140;hsa04137;hsa05022;hsa05014;hsa05016;hsa05017;hsa05010	Autophagy - animal;Mitophagy - animal;Pathways of neurodegeneration - multiple diseases;Amyotrophic lateral sclerosis;Huntington disease;Spinocerebellar ataxia;Alzheimer disease
gene-ANPEP	ANPEP	alanyl aminopeptidase, membrane, transcript variant 1	GO:0030154;GO:0008217;GO:0001525;GO:0006508;GO:0043312;GO:0043171;GO:0007165;GO:0009897;GO:0005737;GO:0030667;GO:0070062;GO:0016021;GO:0005793;GO:0005886;GO:0005615;GO:0005765;GO:0004177;GO:0038023;GO:0008270;GO:0008237;GO:0042277;GO:0070006;GO:000161	BP:cell differentiation;BP:regulation of blood pressure;BP:angiogenesis;BP:proteolysis;BP:neutrophil degranulation;BP:peptide catabolic process;BP:signal transduction;CC:external side of plasma membrane;CC:cytoplasm;CC:secretory granule membrane;CC:extracellular exosome;CC:integral component of membrane;CC:endoplasmic reticulum-Golgi intermediate compartment;CC:plasma membrane;CC:extracellular sp…	K11140	ANPEP, CD13	hsa04614;hsa00480;hsa04640	Renin-angiotensin system;Glutathione metabolism;Hematopoietic cell lineage
gene-APH1B	APH1B	aph-1 homolog B, gamma-secretase subunit, transcript variant 1	GO:0007626;GO:0007220;GO:0034205;GO:0043065;GO:0016485;GO:0007219;GO:0010950;GO:0031293;GO:1990000;GO:0048013;GO:0042987;GO:0043085;GO:0035333;GO:0005783;GO:0070765;GO:0030133;GO:0016021;GO:0005886;GO:0010008;GO:0030674;GO:006113	BP:locomotory behavior;BP:Notch receptor processing;BP:beta-amyloid formation;BP:positive regulation of apoptotic process;BP:protein processing;BP:Notch signaling pathway;BP:positive regulation of endopeptidase activity;BP:membrane protein intracellular domain proteolysis;BP:amyloid fibril formation;BP:ephrin receptor signaling pathway;BP:amyloid precursor protein catabolic process;BP:positive re…	K06172	APH1	hsa04330;hsa05010	Notch signaling pathway;Alzheimer disease
gene-ARL17A-2	ARL17A	ADP ribosylation factor like GTPase 17A, transcript variant 1	GO:0006886;GO:0016192;GO:0005794;GO:0005886;GO:000552	BP:intracellular protein transport;BP:vesicle-mediated transport;CC:Golgi apparatus;CC:plasma membrane;MF:GTP binding;	K07937	ARF1_2	hsa05132;hsa05131;hsa05130;hsa05135;hsa05134;hsa04014;hsa04072;hsa04144;hsa04666;hsa05110	Salmonella infection;Shigellosis;Pathogenic Escherichia coli infection;Yersinia infection;Legionellosis;Ras signaling pathway;Phospholipase D signaling pathway;Endocytosis;Fc gamma R-mediated phagocytosis;Vibrio cholerae infection
gene-B9D2	B9D2	B9 domain containing 2, transcript variant X1	GO:0060271;GO:0030030;GO:0007052;GO:0097711;GO:0005737;GO:0036064;GO:0036038;GO:0005813;GO:0005829;GO:0016020;GO:0005634;GO:004301	BP:cilium assembly;BP:cell projection organization;BP:mitotic spindle organization;BP:ciliary basal body docking;CC:cytoplasm;CC:ciliary basal body;CC:MKS complex;CC:centrosome;CC:cytosol;CC:membrane;CC:nucleus;MF:gamma-tubulin binding;	K16745	B9D2	------	------
gene-BCL7A	BCL7A	BAF chromatin remodeling complex subunit BCL7A, transcript variant 1	GO:004589	BP:negative regulation of transcription, DNA-templated;	------	------	------	------
gene-BMPR1B	BMPR1B	bone morphogenetic protein receptor type 1B, transcript variant 1	GO:1902043;GO:0035108;GO:0060348;GO:0030509;GO:0001502;GO:0060041;GO:0030501;GO:0001649;GO:0001550;GO:0032332;GO:0002062;GO:0002063;GO:0045669;GO:0060350;GO:0006468;GO:1902731;GO:0001654;GO:0006954;GO:0030166;GO:0009953;GO:0030514;GO:0030513;GO:0045597;GO:0061036;GO:0031290;GO:0071363;GO:0001501;GO:0042698;GO:0045944;GO:0071773;GO:0005887;GO:0030425;GO:1990712;GO:0016021;GO:0043235;GO:0005886;GO:…	BP:positive regulation of extrinsic apoptotic signaling pathway via death domain receptors;BP:limb morphogenesis;BP:bone development;BP:BMP signaling pathway;BP:cartilage condensation;BP:retina development in camera-type eye;BP:positive regulation of bone mineralization;BP:osteoblast differentiation;BP:ovarian cumulus expansion;BP:positive regulation of chondrocyte differentiation;BP:chondrocyte …	K13578	BMPR1B, ALK6, CDw293	hsa04659;hsa04550;hsa05212;hsa05210;hsa05220;hsa05418;hsa04144;hsa04068;hsa04380;hsa04926;hsa05415;hsa04060;hsa05142;hsa04218;hsa05166;hsa05161;hsa04350;hsa04371;hsa05200;hsa05226;hsa05225;hsa04520;hsa04390;hsa04010;hsa04933;hsa04360	Th17 cell differentiation;Signaling pathways regulating pluripotency of stem cells;Pancreatic cancer;Colorectal cancer;Chronic myeloid leukemia;Fluid shear stress and atherosclerosis;Endocytosis;FoxO signaling pathway;Osteoclast differentiation;Relaxin signaling pathway;Diabetic cardiomyopathy;Cytokine-cytokine receptor interaction;Chagas disease;Cellular senescence;Human T-cell leukemia virus 1 …
gene-BOLA3	BOLA3	bolA family member 3, transcript variant 1	GO:0005829;GO:0016604;GO:000573	CC:cytosol;CC:nuclear body;CC:mitochondrion;	K22075	BOLA3	------	------
gene-C17orf67	C17orf67	chromosome 17 open reading frame 67, transcript variant X1	GO:000557	CC:extracellular region;	K08857;K16550;K17985	NEK1_4_5;RPGRIP1L;AMBRA1	hsa04010;hsa04140;hsa04137;hsa05022;hsa05014;hsa05016;hsa05017;hsa05010	MAPK signaling pathway;Autophagy - animal;Mitophagy - animal;Pathways of neurodegeneration - multiple diseases;Amyotrophic lateral sclerosis;Huntington disease;Spinocerebellar ataxia;Alzheimer disease
gene-C22orf23	C22orf23	chromosome 22 open reading frame 23, transcript variant X1	------	------	------	------	------	------
gene-CACNG8	CACNG8	calcium voltage-gated channel auxiliary subunit gamma 8	GO:0034765;GO:0016021;GO:0005244;GO:000526	BP:regulation of ion transmembrane transport;CC:integral component of membrane;MF:voltage-gated ion channel activity;MF:calcium channel activity;	K04873	CACNG8	hsa05414;hsa04010;hsa05410;hsa05412;hsa04260;hsa04261;hsa04921	Dilated cardiomyopathy;MAPK signaling pathway;Hypertrophic cardiomyopathy;Arrhythmogenic right ventricular cardiomyopathy;Cardiac muscle contraction;Adrenergic signaling in cardiomyocytes;Oxytocin signaling pathway
gene-CTC-338M12.4	CTC-338M12.4	uncharacterized LOC101928649	------	------	------	------	------	------
gene-DNPH1	DNPH1	2'-deoxynucleoside 5'-phosphate N-hydrolase 1, transcript variant 1	GO:0009159;GO:0030307;GO:0009117;GO:0009116;GO:0030855;GO:0006195;GO:0005737;GO:0070062;GO:0005829;GO:0005634;GO:0070694;GO:0042802;GO:004280	BP:deoxyribonucleoside monophosphate catabolic process;BP:positive regulation of cell growth;BP:nucleotide metabolic process;BP:nucleoside metabolic process;BP:epithelial cell differentiation;BP:purine nucleotide catabolic process;CC:cytoplasm;CC:extracellular exosome;CC:cytosol;CC:nucleus;MF:deoxyribonucleoside 5'-monophosphate N-glycosidase activity;MF:identical protein binding;MF:protein homod…	K22928	DNPH1	------	------
gene-EEF1A1P9	EEF1A1P9	-	GO:1900022;GO:0071364;GO:0006414;GO:0006412;GO:0005737;GO:0005730;GO:0005829;GO:0005634;GO:0030864;GO:0005886;GO:0032587;GO:0000049;GO:0003924;GO:0019901;GO:0005516;GO:0003746;GO:000552	BP:regulation of D-erythro-sphingosine kinase activity;BP:cellular response to epidermal growth factor stimulus;BP:translational elongation;BP:translation;CC:cytoplasm;CC:nucleolus;CC:cytosol;CC:nucleus;CC:cortical actin cytoskeleton;CC:plasma membrane;CC:ruffle membrane;MF:tRNA binding;MF:GTPase activity;MF:protein kinase binding;MF:calmodulin binding;MF:translation elongation factor activity;MF…	K03231;K03267;K14416	EEF1A;ERF3, GSPT;HBS1	hsa05140;hsa03015;hsa03013;hsa05134	Leishmaniasis;mRNA surveillance pathway;Nucleocytoplasmic transport;Legionellosis
gene-ETV5	ETV5	ETS variant transcription factor 5	GO:0045944;GO:0000122;GO:0006357;GO:0030154;GO:0060252;GO:0045666;GO:0048133;GO:0034599;GO:0000785;GO:0005654;GO:0005634;GO:1990837;GO:0003700;GO:0001228;GO:0000976;GO:0000977;GO:0003677;GO:000098	BP:positive regulation of transcription from RNA polymerase II promoter;BP:negative regulation of transcription from RNA polymerase II promoter;BP:regulation of transcription from RNA polymerase II promoter;BP:cell differentiation;BP:positive regulation of glial cell proliferation;BP:positive regulation of neuron differentiation;BP:male germ-line stem cell asymmetric division;BP:cellular response…	K15593	ETV5	hsa05211;hsa05200;hsa05202;hsa04218;hsa04014;hsa05166;hsa05215	Renal cell carcinoma;Pathways in cancer;Transcriptional misregulation in cancer;Cellular senescence;Ras signaling pathway;Human T-cell leukemia virus 1 infection;Prostate cancer
gene-FAM229B	FAM229B	family with sequence similarity 229 member B, transcript variant X1	------	------	K18666;K16550	ASCC1;RPGRIP1L	hsa05132;hsa05131;hsa04670;hsa04140;hsa04137;hsa04510;hsa05022;hsa05014;hsa05016;hsa05017;hsa05010;hsa04810	Salmonella infection;Shigellosis;Leukocyte transendothelial migration;Autophagy - animal;Mitophagy - animal;Focal adhesion;Pathways of neurodegeneration - multiple diseases;Amyotrophic lateral sclerosis;Huntington disease;Spinocerebellar ataxia;Alzheimer disease;Regulation of actin cytoskeleton
gene-FBXL2	FBXL2	F-box and leucine rich repeat protein 2, transcript variant 3	------	------	K10268	FBXL2_20	hsa04140;hsa04137;hsa05168;hsa05022;hsa05014;hsa05016;hsa05017;hsa05010	Autophagy - animal;Mitophagy - animal;Herpes simplex virus 1 infection;Pathways of neurodegeneration - multiple diseases;Amyotrophic lateral sclerosis;Huntington disease;Spinocerebellar ataxia;Alzheimer disease
gene-FGD4	FGD4	FYVE, RhoGEF and PH domain containing 4, transcript variant X1	GO:0005737;GO:0005856;GO:0046872;GO:000508	CC:cytoplasm;CC:cytoskeleton;MF:metal ion binding;MF:guanyl-nucleotide exchange factor activity;	K05723	FGD4	hsa04810	Regulation of actin cytoskeleton
gene-FIBP	FIBP	FGF1 intracellular binding protein, transcript variant 1	GO:0008543;GO:0070527;GO:0016607;GO:0005634;GO:0016020;GO:0005739;GO:0012505;GO:001713	BP:fibroblast growth factor receptor signaling pathway;BP:platelet aggregation;CC:nuclear speck;CC:nucleus;CC:membrane;CC:mitochondrion;CC:endomembrane system;MF:fibroblast growth factor binding;	------	------	------	------
gene-FLI1	FLI1	Fli-1 proto-oncogene, ETS transcription factor, transcript variant 1	GO:0009887;GO:0007599;GO:0006357;GO:0030154;GO:0008015;GO:0045893;GO:0035855;GO:0005634;GO:0005654;GO:0016604;GO:0000785;GO:0005829;GO:0043565;GO:1990837;GO:0003700;GO:0001228;GO:0000976;GO:0003677;GO:0000978;GO:0000981;GO:000368	BP:animal organ morphogenesis;BP:hemostasis;BP:regulation of transcription from RNA polymerase II promoter;BP:cell differentiation;BP:blood circulation;BP:positive regulation of transcription, DNA-templated;BP:megakaryocyte development;CC:nucleus;CC:nucleoplasm;CC:nuclear body;CC:chromatin;CC:cytosol;MF:sequence-specific DNA binding;MF:sequence-specific double-stranded DNA binding;MF:transcriptio…	K09436	FLI1	hsa05166;hsa05215;hsa04014;hsa05202	Human T-cell leukemia virus 1 infection;Prostate cancer;Ras signaling pathway;Transcriptional misregulation in cancer
gene-FLOT1-2	FLOT1	flotillin 1, transcript variant 1	GO:0034116;GO:0033227;GO:1901890;GO:1903044;GO:0050821;GO:0001765;GO:0035023;GO:0044854;GO:0060544;GO:0060355;GO:0032092;GO:0048643;GO:0022617;GO:0032728;GO:0032226;GO:0051580;GO:0034141;GO:0007409;GO:0002090;GO:0072659;GO:0051092;GO:0071360;GO:2000049;GO:0070528;GO:1901741;GO:0045807;GO:0034976;GO:0001934;GO:0001819;GO:0005911;GO:0009897;GO:0005886;GO:0005901;GO:0098691;GO:0098982;GO:0005925;GO:…	BP:positive regulation of heterotypic cell-cell adhesion;BP:dsRNA transport;BP:positive regulation of cell junction assembly;BP:protein localization to membrane raft;BP:protein stabilization;BP:membrane raft assembly;BP:regulation of Rho protein signal transduction;BP:plasma membrane raft assembly;BP:regulation of necroptotic process;BP:positive regulation of cell adhesion molecule production;BP:…	K07192	FLOT	hsa04910	Insulin signaling pathway
gene-GATAD2B	GATAD2B	GATA zinc finger domain containing 2B, transcript variant X1	GO:0000122;GO:0043044;GO:0016607;GO:0032991;GO:0016581;GO:0005634;GO:0005654;GO:0000785;GO:0043565;GO:000827	BP:negative regulation of transcription from RNA polymerase II promoter;BP:ATP-dependent chromatin remodeling;CC:nuclear speck;CC:macromolecular complex;CC:NuRD complex;CC:nucleus;CC:nucleoplasm;CC:chromatin;MF:sequence-specific DNA binding;MF:zinc ion binding;	K23194	GATAD2	------	------
gene-HBP1	HBP1	HMG-box transcription factor 1, transcript variant 1	GO:0007050;GO:0016055;GO:0006355;GO:0006357;GO:0016607;GO:0005634;GO:0005654;GO:0000785;GO:0003723;GO:0000978;GO:000098	BP:cell cycle arrest;BP:Wnt signaling pathway;BP:regulation of transcription, DNA-templated;BP:regulation of transcription from RNA polymerase II promoter;CC:nuclear speck;CC:nucleus;CC:nucleoplasm;CC:chromatin;MF:RNA binding;MF:RNA polymerase II core promoter proximal region sequence-specific DNA binding;MF:RNA polymerase II transcription factor activity, sequence-specific DNA binding;	K21644;K09269;K20225	HBP1;SOX5_6_13;CIC	hsa05017	Spinocerebellar ataxia
gene-HCG18-2	HCG18	HLA complex group 18, transcript variant 3	GO:000396	MF:RNA-directed DNA polymerase activity;	------	------	------	------
gene-HES2	HES2	hes family bHLH transcription factor 2	GO:0050767;GO:0009952;GO:0006355;GO:0006357;GO:0000785;GO:0005634;GO:0001227;GO:1990837;GO:0008134;GO:0003677;GO:0000978;GO:0046983;GO:000098	BP:regulation of neurogenesis;BP:anterior/posterior pattern specification;BP:regulation of transcription, DNA-templated;BP:regulation of transcription from RNA polymerase II promoter;CC:chromatin;CC:nucleus;MF:transcriptional repressor activity, RNA polymerase II transcription regulatory region sequence-specific binding;MF:sequence-specific double-stranded DNA binding;MF:transcription factor bind…	K09087	HES2_6_7	hsa05017;hsa04950;hsa05200;hsa04140;hsa04330;hsa05224;hsa05169;hsa04137;hsa05022;hsa05014;hsa05165;hsa05016;hsa03460;hsa05010	Spinocerebellar ataxia;Maturity onset diabetes of the young;Pathways in cancer;Autophagy - animal;Notch signaling pathway;Breast cancer;Epstein-Barr virus infection;Mitophagy - animal;Pathways of neurodegeneration - multiple diseases;Amyotrophic lateral sclerosis;Human papillomavirus infection;Huntington disease;Fanconi anemia pathway;Alzheimer disease
gene-HLA-DOB	HLA-DOB	major histocompatibility complex, class II, DO beta	GO:0002504;GO:0019886;GO:0002587;GO:0002250;GO:0042613;GO:0005764;GO:0005765;GO:0010008;GO:0016021;GO:0032395;GO:002302	BP:antigen processing and presentation of peptide or polysaccharide antigen via MHC class II;BP:antigen processing and presentation of exogenous peptide antigen via MHC class II;BP:negative regulation of antigen processing and presentation of peptide antigen via MHC class II;BP:adaptive immune response;CC:MHC class II protein complex;CC:lysosome;CC:lysosomal membrane;CC:endosome membrane;CC:integ…	K06752	MHC2	hsa04659;hsa04658;hsa04612;hsa05330;hsa05332;hsa04672;hsa04514;hsa04145;hsa05310;hsa04940;hsa05416;hsa05140;hsa05168;hsa05169;hsa05145;hsa05164;hsa05166;hsa05322;hsa05323;hsa05320;hsa05321;hsa04640;hsa05150;hsa05152	Th17 cell differentiation;Th1 and Th2 cell differentiation;Antigen processing and presentation;Allograft rejection;Graft-versus-host disease;Intestinal immune network for IgA production;Cell adhesion molecules;Phagosome;Asthma;Type I diabetes mellitus;Viral myocarditis;Leishmaniasis;Herpes simplex virus 1 infection;Epstein-Barr virus infection;Toxoplasmosis;Influenza A;Human T-cell leukemia virus…
gene-HNRNPA1P30	HNRNPA1P30	-	GO:0051028;GO:0005737;GO:0005634;GO:000372	BP:mRNA transport;CC:cytoplasm;CC:nucleus;MF:RNA binding;	K13158;K12741;K12894	HNRNPA2B1;HNRNPA1_3;HNRNPA0	hsa05014;hsa03040	Amyotrophic lateral sclerosis;Spliceosome
gene-HOXB9	HOXB9	homeobox B9	GO:0048704;GO:0009952;GO:0048706;GO:0009954;GO:0060326;GO:0007275;GO:0006357;GO:0045944;GO:0006351;GO:0030879;GO:0005634;GO:0005654;GO:0090575;GO:0000785;GO:1990837;GO:0003700;GO:0003677;GO:0000978;GO:0000981;GO:000097	BP:embryonic skeletal system morphogenesis;BP:anterior/posterior pattern specification;BP:embryonic skeletal system development;BP:proximal/distal pattern formation;BP:cell chemotaxis;BP:multicellular organism development;BP:regulation of transcription from RNA polymerase II promoter;BP:positive regulation of transcription from RNA polymerase II promoter;BP:transcription, DNA-templated;BP:mammary…	K09294	HOX_9	hsa05202	Transcriptional misregulation in cancer
gene-HSPA1A-3	HSPA1A	heat shock protein family A (Hsp70) member 1A	GO:0090084;GO:0032436;GO:0030308;GO:0034605;GO:0050821;GO:0010628;GO:0045648;GO:0090063;GO:0070434;GO:0043066;GO:0046034;GO:0031396;GO:0031397;GO:2001240;GO:0008285;GO:0070370;GO:1903265;GO:0060548;GO:0042026;GO:0034599;GO:0006402;GO:0051092;GO:0016192;GO:1900034;GO:1901673;GO:0043312;GO:0051085;GO:0032757;GO:0034620;GO:0005783;GO:0016235;GO:0072562;GO:0005925;GO:0016607;GO:0070062;GO:0005813;GO:…	BP:negative regulation of inclusion body assembly;BP:positive regulation of proteasomal ubiquitin-dependent protein catabolic process;BP:negative regulation of cell growth;BP:cellular response to heat;BP:protein stabilization;BP:positive regulation of gene expression;BP:positive regulation of erythrocyte differentiation;BP:positive regulation of microtubule nucleation;BP:positive regulation of nu…	K03283	HSPA1s	hsa03040;hsa04612;hsa05020;hsa04010;hsa05134;hsa04141;hsa04144;hsa04915;hsa04213;hsa05145;hsa05162;hsa05417	Spliceosome;Antigen processing and presentation;Prion disease;MAPK signaling pathway;Legionellosis;Protein processing in endoplasmic reticulum;Endocytosis;Estrogen signaling pathway;Longevity regulating pathway - multiple species;Toxoplasmosis;Measles;Lipid and atherosclerosis
gene-HSPA1A-5	HSPA1A	heat shock protein family A (Hsp70) member 1A	GO:0090084;GO:0032436;GO:0030308;GO:0034605;GO:0050821;GO:0010628;GO:0045648;GO:0090063;GO:0070434;GO:0043066;GO:0060548;GO:0031396;GO:0031397;GO:2001240;GO:0008285;GO:1903265;GO:0046034;GO:0042026;GO:0034620;GO:0034599;GO:0051092;GO:0016192;GO:1900034;GO:1901673;GO:0043312;GO:0051085;GO:0006402;GO:0070370;GO:0032757;GO:0005783;GO:0016235;GO:0005814;GO:0005925;GO:0016607;GO:0070062;GO:0005813;GO:…	BP:negative regulation of inclusion body assembly;BP:positive regulation of proteasomal ubiquitin-dependent protein catabolic process;BP:negative regulation of cell growth;BP:cellular response to heat;BP:protein stabilization;BP:positive regulation of gene expression;BP:positive regulation of erythrocyte differentiation;BP:positive regulation of microtubule nucleation;BP:positive regulation of nu…	K03283	HSPA1s	hsa03040;hsa04612;hsa05020;hsa04010;hsa05134;hsa04141;hsa04144;hsa04915;hsa04213;hsa05145;hsa05162;hsa05417	Spliceosome;Antigen processing and presentation;Prion disease;MAPK signaling pathway;Legionellosis;Protein processing in endoplasmic reticulum;Endocytosis;Estrogen signaling pathway;Longevity regulating pathway - multiple species;Toxoplasmosis;Measles;Lipid and atherosclerosis
gene-IFNE	IFNE	interferon epsilon	GO:0043330;GO:0033141;GO:0019221;GO:0030183;GO:0051607;GO:0042100;GO:0002250;GO:0002286;GO:0002323;GO:0006959;GO:0042742;GO:0005615;GO:0005126;GO:0005125;GO:000513	BP:response to exogenous dsRNA;BP:positive regulation of peptidyl-serine phosphorylation of STAT protein;BP:cytokine-mediated signaling pathway;BP:B cell differentiation;BP:defense response to virus;BP:B cell proliferation;BP:adaptive immune response;BP:T cell activation involved in immune response;BP:natural killer cell activation involved in immune response;BP:humoral immune response;BP:defense…	K05442	IFNE	hsa05131;hsa05135;hsa04650;hsa04630;hsa04380;hsa04060;hsa05417;hsa05142;hsa05168;hsa05169;hsa05164;hsa05165;hsa05200;hsa05167;hsa05160;hsa05161;hsa05162;hsa05163;hsa05320;hsa04620;hsa04621;hsa04622;hsa04623;hsa04668;hsa04151;hsa04217;hsa05152;hsa05171;hsa05170	Shigellosis;Yersinia infection;Natural killer cell mediated cytotoxicity;JAK-STAT signaling pathway;Osteoclast differentiation;Cytokine-cytokine receptor interaction;Lipid and atherosclerosis;Chagas disease;Herpes simplex virus 1 infection;Epstein-Barr virus infection;Influenza A;Human papillomavirus infection;Pathways in cancer;Kaposi sarcoma-associated herpesvirus infection;Hepatitis C;Hepatiti…
gene-KIF13A	KIF13A	kinesin family member 13A, transcript variant 1	GO:0032438;GO:0008333;GO:0035459;GO:0051301;GO:0006886;GO:0043001;GO:0007049;GO:0032465;GO:0072383;GO:0007018;GO:0030496;GO:0005871;GO:0005874;GO:0010008;GO:0005737;GO:0005813;GO:0032588;GO:0016887;GO:1990939;GO:0003777;GO:0008017;GO:000552	BP:melanosome organization;BP:endosome to lysosome transport;BP:cargo loading into vesicle;BP:cell division;BP:intracellular protein transport;BP:Golgi to plasma membrane protein transport;BP:cell cycle;BP:regulation of cytokinesis;BP:plus-end-directed vesicle transport along microtubule;BP:microtubule-based movement;CC:midbody;CC:kinesin complex;CC:microtubule;CC:endosome membrane;CC:cytoplasm;C…	K17914	KIF13	------	------
gene-KLF12	KLF12	Kruppel like factor 12, transcript variant X1	GO:0045944;GO:0005654;GO:0005829;GO:0001227;GO:000097	BP:positive regulation of transcription from RNA polymerase II promoter;CC:nucleoplasm;CC:cytosol;MF:transcriptional repressor activity, RNA polymerase II transcription regulatory region sequence-specific binding;MF:RNA polymerase II core promoter proximal region sequence-specific DNA binding;	K09205	KLF8_12	hsa05207;hsa05202	Chemical carcinogenesis - receptor activation;Transcriptional misregulation in cancer
gene-KLF13	KLF13	Kruppel like factor 13, transcript variant 1	GO:0008285;GO:0045647;GO:0006357;GO:0006366;GO:0005634;GO:0000785;GO:1990837;GO:0001228;GO:0000978;GO:0046872;GO:000098	BP:negative regulation of cell proliferation;BP:negative regulation of erythrocyte differentiation;BP:regulation of transcription from RNA polymerase II promoter;BP:transcription from RNA polymerase II promoter;CC:nucleus;CC:chromatin;MF:sequence-specific double-stranded DNA binding;MF:transcriptional activator activity, RNA polymerase II transcription regulatory region sequence-specific binding;…	K09208	KLF9S, BTEB	hsa05207	Chemical carcinogenesis - receptor activation
gene-L1CAM	L1CAM	L1 cell adhesion molecule, transcript variant 1	GO:0050808;GO:0007160;GO:0050900;GO:0031175;GO:0007411;GO:0016477;GO:0061564;GO:0006935;GO:0007155;GO:0007156;GO:0007399;GO:0045773;GO:0030425;GO:0030424;GO:0005925;GO:0016021;GO:0043025;GO:0009986;GO:0044295;GO:0062023;GO:0005886;GO:0008046;GO:001990	BP:synapse organization;BP:cell-matrix adhesion;BP:leukocyte migration;BP:neuron projection development;BP:axon guidance;BP:cell migration;BP:axon development;BP:chemotaxis;BP:cell adhesion;BP:homophilic cell adhesion via plasma membrane adhesion molecules;BP:nervous system development;BP:positive regulation of axon extension;CC:dendrite;CC:axon;CC:focal adhesion;CC:integral component of membrane…	K06550	L1CAM, CD171	hsa04360;hsa04514	Axon guidance;Cell adhesion molecules
gene-LINC00482	LINC00482	long intergenic non-protein coding RNA 482	GO:0006471;GO:0106274;GO:010627	BP:protein ADP-ribosylation;BP:old GO;BP:old GO;	K22856;K09228	EEF1AKMT2, EFM4, METTL10;KRAB	hsa05168;hsa04621	Herpes simplex virus 1 infection;NOD-like receptor signaling pathway
gene-LINC02041-2	LINC02041	long intergenic non-protein coding RNA 2041	------	------	------	------	------	------
gene-LOC100130992	LOC100130992	uncharacterized LOC100130992	------	------	------	------	------	------
gene-LOC105376957	LOC105376957	uncharacterized LOC105376957, transcript variant X2	------	------	------	------	------	------
gene-LOC107986454	LOC107986454	uncharacterized LOC107986454, transcript variant X1	GO:001602	CC:integral component of membrane;	K17985	AMBRA1	hsa00980;hsa00860;hsa00982;hsa04976;hsa05204;hsa00830;hsa05207;hsa00983;hsa01240;hsa00140;hsa04140;hsa04621;hsa04137;hsa00053;hsa05022;hsa05014;hsa00040;hsa05016;hsa05017;hsa05010	Metabolism of xenobiotics by cytochrome P450;Porphyrin and chlorophyll metabolism;Drug metabolism - cytochrome P450;Bile secretion;Chemical carcinogenesis - DNA adducts;Retinol metabolism;Chemical carcinogenesis - receptor activation;Drug metabolism - other enzymes;Biosynthesis of cofactors;Steroid hormone biosynthesis;Autophagy - animal;NOD-like receptor signaling pathway;Mitophagy - animal;Asco…
gene-LOC112268130	LOC112268130	uncharacterized LOC112268130	GO:001602	CC:integral component of membrane;	K17985	AMBRA1	hsa04140;hsa04137;hsa05168;hsa05022;hsa05014;hsa05016;hsa05017;hsa05010	Autophagy - animal;Mitophagy - animal;Herpes simplex virus 1 infection;Pathways of neurodegeneration - multiple diseases;Amyotrophic lateral sclerosis;Huntington disease;Spinocerebellar ataxia;Alzheimer disease
gene-LOC112268225	LOC112268225	uncharacterized LOC112268225, transcript variant X1	GO:001602	CC:integral component of membrane;	K17985	AMBRA1	hsa04140;hsa04137;hsa05168;hsa05022;hsa05014;hsa05016;hsa05017;hsa05010	Autophagy - animal;Mitophagy - animal;Herpes simplex virus 1 infection;Pathways of neurodegeneration - multiple diseases;Amyotrophic lateral sclerosis;Huntington disease;Spinocerebellar ataxia;Alzheimer disease
gene-LOC124904223	LOC124904223	uncharacterized LOC124904223	GO:0006355;GO:0016021;GO:0005634;GO:001674	BP:regulation of transcription, DNA-templated;CC:integral component of membrane;CC:nucleus;MF:transferase activity, transferring acyl groups;	K09228	KRAB	hsa05168	Herpes simplex virus 1 infection
gene-LOC124904409	LOC124904409	uncharacterized LOC124904409	------	------	K15258	PARP6_8	------	------
gene-LRIG3	LRIG3	leucine rich repeats and immunoglobulin like domains 3, transcript variant 2	GO:0032474;GO:0005615;GO:0016021;GO:0031012;GO:0030659;GO:000588	BP:otolith morphogenesis;CC:extracellular space;CC:integral component of membrane;CC:extracellular matrix;CC:cytoplasmic vesicle membrane;CC:plasma membrane;	K24610;K19511;K24609	LRIG1_3;PXDN, VPO1;LRIG2	hsa04360	Axon guidance
gene-LTB4R-2	LTB4R	leukotriene B4 receptor, transcript variant 2	GO:0007218;GO:0006936;GO:0007200;GO:0006954;GO:0006955;GO:0007186;GO:0005887;GO:0016021;GO:0045121;GO:0005886;GO:0001632;GO:0008528;GO:0000166;GO:000497	BP:neuropeptide signaling pathway;BP:muscle contraction;BP:phospholipase C-activating G-protein coupled receptor signaling pathway;BP:inflammatory response;BP:immune response;BP:G-protein coupled receptor signaling pathway;CC:integral component of plasma membrane;CC:integral component of membrane;CC:membrane raft;CC:plasma membrane;MF:leukotriene B4 receptor activity;MF:G-protein coupled peptide …	K04296	LTB4R1	hsa04935;hsa04020;hsa04080;hsa04024;hsa04971	Growth hormone synthesis, secretion and action;Calcium signaling pathway;Neuroactive ligand-receptor interaction;cAMP signaling pathway;Gastric acid secretion
gene-LURAP1L	LURAP1L	leucine rich adaptor protein 1 like	GO:004312	BP:positive regulation of I-kappaB kinase/NF-kappaB signaling;	------	------	------	------
gene-MCPH1-3	MCPH1	microcephalin 1, transcript variant 4	------	------	K19403	MCPH1	hsa04140;hsa04137;hsa05168;hsa05022;hsa05014;hsa05016;hsa05017;hsa05010	Autophagy - animal;Mitophagy - animal;Herpes simplex virus 1 infection;Pathways of neurodegeneration - multiple diseases;Amyotrophic lateral sclerosis;Huntington disease;Spinocerebellar ataxia;Alzheimer disease
gene-MDP1	MDP1	magnesium dependent phosphatase 1, transcript variant 1	GO:0030389;GO:0004725;GO:0046872;GO:0016791;GO:000399	BP:fructosamine metabolic process;MF:protein tyrosine phosphatase activity;MF:metal ion binding;MF:phosphatase activity;MF:acid phosphatase activity;	K17619	MDP1	------	------
gene-MT1A	MT1A	metallothionein 1A	GO:0071280;GO:0071294;GO:0036018;GO:0006878;GO:0036016;GO:0006882;GO:0071276;GO:0060333;GO:0010038;GO:0045926;GO:0010273;GO:0005737;GO:0005829;GO:0005634;GO:0008270;GO:004687	BP:cellular response to copper ion;BP:cellular response to zinc ion;BP:cellular response to erythropoietin;BP:cellular copper ion homeostasis;BP:cellular response to interleukin-3;BP:cellular zinc ion homeostasis;BP:cellular response to cadmium ion;BP:interferon-gamma-mediated signaling pathway;BP:response to metal ion;BP:negative regulation of growth;BP:detoxification of copper ion;CC:cytoplasm;…	K14739	MT1_2	hsa04978	Mineral absorption
gene-MTX1-2	MTX1	metaxin 1, transcript variant 1	GO:0007595;GO:0015031;GO:0007007;GO:0007005;GO:0005737;GO:0140275;GO:0016021;GO:000140	BP:lactation;BP:protein transport;BP:inner mitochondrial membrane organization;BP:mitochondrion organization;CC:cytoplasm;CC:MIB complex;CC:integral component of membrane;CC:mitochondrial sorting and assembly machinery complex;	K17776	MTX	------	------
gene-MUC4-7	MUC4	mucin 4, cell surface associated, transcript variant 1	GO:0002223;GO:0016266;GO:0007160;GO:0010469;GO:0030277;GO:0070062;GO:0005615;GO:0016021;GO:0016020;GO:0005796;GO:0005887;GO:0005886;GO:0031012;GO:0031982;GO:0005176;GO:003019	BP:stimulatory C-type lectin receptor signaling pathway;BP:O-glycan processing;BP:cell-matrix adhesion;BP:regulation of receptor activity;BP:maintenance of gastrointestinal epithelium;CC:extracellular exosome;CC:extracellular space;CC:integral component of membrane;CC:membrane;CC:Golgi lumen;CC:integral component of plasma membrane;CC:plasma membrane;CC:extracellular matrix;CC:vesicle;MF:ErbB-2 c…	K18273;K06826;K23820;K22017	TECTA;NID;SUSD2;MUC4	------	------
gene-MYB	MYB	MYB proto-oncogene, transcription factor, transcript variant 1	GO:2000491;GO:0032967;GO:0043525;GO:0001666;GO:0000122;GO:1901533;GO:1902036;GO:0045624;GO:0000278;GO:0048661;GO:0070301;GO:2000845;GO:0060252;GO:0045892;GO:0045893;GO:0051571;GO:0051574;GO:0006338;GO:0006355;GO:0071300;GO:1904899;GO:0045944;GO:0071636;GO:0005634;GO:0005654;GO:0016363;GO:0005829;GO:0003677;GO:0000981;GO:0001228;GO:000097	BP:positive regulation of hepatic stellate cell activation;BP:positive regulation of collagen biosynthetic process;BP:positive regulation of neuron apoptotic process;BP:response to hypoxia;BP:negative regulation of transcription from RNA polymerase II promoter;BP:negative regulation of hematopoietic progenitor cell differentiation;BP:regulation of hematopoietic stem cell differentiation;BP:positi…	K09420	MYB, C-MYB	hsa04218;hsa03040;hsa04151	Cellular senescence;Spliceosome;PI3K-Akt signaling pathway
gene-NAIPP2-2	NAIPP2	-	GO:0007399;GO:0016045;GO:0045087;GO:0070269;GO:0043154;GO:0043066;GO:0043524;GO:0006954;GO:0042742;GO:0005737;GO:0072557;GO:0016323;GO:0005524;GO:0046872;GO:004302	BP:nervous system development;BP:detection of bacterium;BP:innate immune response;BP:pyroptosis;BP:negative regulation of cysteine-type endopeptidase activity involved in apoptotic process;BP:negative regulation of apoptotic process;BP:negative regulation of neuron apoptotic process;BP:inflammatory response;BP:defense response to bacterium;CC:cytoplasm;CC:IPAF inflammasome complex;CC:basolateral …	K17985;K12805;K12807	AMBRA1;NLRC4, CARD12;NAIP, BIRC1	hsa05132;hsa05131;hsa05130;hsa05135;hsa05134;hsa04140;hsa04510;hsa04120;hsa04064;hsa01524;hsa05168;hsa05145;hsa04210;hsa05166;hsa04215;hsa04217;hsa05207;hsa05022;hsa04621;hsa05200;hsa04137;hsa04390;hsa05222;hsa04668;hsa05202;hsa05014;hsa05016;hsa05017;hsa05010	Salmonella infection;Shigellosis;Pathogenic Escherichia coli infection;Yersinia infection;Legionellosis;Autophagy - animal;Focal adhesion;Ubiquitin mediated proteolysis;NF-kappa B signaling pathway;Platinum drug resistance;Herpes simplex virus 1 infection;Toxoplasmosis;Apoptosis;Human T-cell leukemia virus 1 infection;Apoptosis - multiple species;Necroptosis;Chemical carcinogenesis - receptor act…
gene-NDUFA3	NDUFA3	NADH:ubiquinone oxidoreductase subunit A3	GO:0032981;GO:0016021;GO:000574	BP:mitochondrial respiratory chain complex I assembly;CC:integral component of membrane;CC:mitochondrial respiratory chain complex I;	K03947	NDUFA3	hsa04144;hsa05208;hsa00190;hsa05010;hsa04120;hsa04140;hsa04723;hsa04137;hsa04668;hsa04932;hsa05022;hsa05014;hsa05016;hsa05017;hsa04714;hsa05415;hsa05012;hsa05020	Endocytosis;Chemical carcinogenesis - reactive oxygen species;Oxidative phosphorylation;Alzheimer disease;Ubiquitin mediated proteolysis;Autophagy - animal;Retrograde endocannabinoid signaling;Mitophagy - animal;TNF signaling pathway;Non-alcoholic fatty liver disease;Pathways of neurodegeneration - multiple diseases;Amyotrophic lateral sclerosis;Huntington disease;Spinocerebellar ataxia;Thermogen…
gene-NEK3	NEK3	NIMA related kinase 3, transcript variant 1	GO:0006468;GO:0000278;GO:0051301;GO:0005737;GO:0005634;GO:0030424;GO:0004674;GO:0005524;GO:0004672;GO:0046872;GO:0106311;GO:010631	BP:protein phosphorylation;BP:mitotic cell cycle;BP:cell division;CC:cytoplasm;CC:nucleus;CC:axon;MF:protein serine/threonine kinase activity;MF:ATP binding;MF:protein kinase activity;MF:metal ion binding;MF:old GO;MF:old GO;	K20873	NEK3	------	------
gene-NEK7	NEK7	NIMA related kinase 7, transcript variant X3	GO:0006468;GO:0051973;GO:1904355;GO:0032212;GO:0007346;GO:0051225;GO:0005737;GO:0005815;GO:0016021;GO:0000922;GO:0005654;GO:0005874;GO:0004674;GO:0106311;GO:0046872;GO:0005524;GO:010631	BP:protein phosphorylation;BP:positive regulation of telomerase activity;BP:positive regulation of telomere capping;BP:positive regulation of telomere maintenance via telomerase;BP:regulation of mitotic cell cycle;BP:spindle assembly;CC:cytoplasm;CC:microtubule organizing center;CC:integral component of membrane;CC:spindle pole;CC:nucleoplasm;CC:microtubule;MF:protein serine/threonine kinase acti…	K20876	NEK7	hsa04621	NOD-like receptor signaling pathway
gene-NF1-2	NF1	neurofibromin 1, transcript variant 1	GO:0014044;GO:0048715;GO:0030325;GO:0045685;GO:0048147;GO:0021510;GO:0030036;GO:0022011;GO:0048485;GO:0001889;GO:0043525;GO:0007406;GO:0045124;GO:0001666;GO:0043087;GO:0021987;GO:0043409;GO:0048844;GO:0000165;GO:0045765;GO:0008542;GO:0043065;GO:0001649;GO:0043407;GO:0030336;GO:0006469;GO:0043473;GO:0048745;GO:0048593;GO:0042060;GO:0043535;GO:0001656;GO:0014065;GO:0007154;GO:0007265;GO:0021897;GO:…	BP:Schwann cell development;BP:negative regulation of oligodendrocyte differentiation;BP:adrenal gland development;BP:regulation of glial cell differentiation;BP:negative regulation of fibroblast proliferation;BP:spinal cord development;BP:actin cytoskeleton organization;BP:myelination in peripheral nervous system;BP:sympathetic nervous system development;BP:liver development;BP:positive regulati…	K08052	NF1	hsa01521;hsa04010;hsa04014;hsa04210;hsa04668;hsa04360	EGFR tyrosine kinase inhibitor resistance;MAPK signaling pathway;Ras signaling pathway;Apoptosis;TNF signaling pathway;Axon guidance
gene-NIPA1	NIPA1	NIPA magnesium transporter 1, transcript variant 1	GO:0055085;GO:0015693;GO:0016021;GO:0016020;GO:0005886;GO:0005769;GO:001509	BP:transmembrane transport;BP:magnesium ion transport;CC:integral component of membrane;CC:membrane;CC:plasma membrane;CC:early endosome;MF:magnesium ion transmembrane transporter activity;	K19364	NIPA1, SLC57A1	------	------
gene-NMRAL2P	NMRAL2P	NmrA like redox sensor 2, pseudogene	------	------	------	------	------	------
gene-PARVB	PARVB	parvin beta, transcript variant 1	GO:0034446;GO:0031532;GO:0030031;GO:0030032;GO:0007163;GO:0007155;GO:0071963;GO:0005737;GO:0005856;GO:0015629;GO:0030027;GO:0030018;GO:0005886;GO:0005925;GO:0005829;GO:000377	BP:substrate adhesion-dependent cell spreading;BP:actin cytoskeleton reorganization;BP:cell projection assembly;BP:lamellipodium assembly;BP:establishment or maintenance of cell polarity;BP:cell adhesion;BP:establishment or maintenance of cell polarity regulating cell shape;CC:cytoplasm;CC:cytoskeleton;CC:actin cytoskeleton;CC:lamellipodium;CC:Z disc;CC:plasma membrane;CC:focal adhesion;CC:cytoso…	K06275	PARV	hsa04140;hsa04137;hsa05168;hsa04510;hsa05022;hsa05014;hsa05016;hsa05017;hsa05010	Autophagy - animal;Mitophagy - animal;Herpes simplex virus 1 infection;Focal adhesion;Pathways of neurodegeneration - multiple diseases;Amyotrophic lateral sclerosis;Huntington disease;Spinocerebellar ataxia;Alzheimer disease
gene-PDCD6-AHRR	PDCD6-AHRR	PDCD6-AHRR readthrough (NMD candidate), transcript variant 1	GO:0006355;GO:0006805;GO:0006357;GO:0005829;GO:0005654;GO:0034751;GO:0000785;GO:0005634;GO:0000976;GO:0000981;GO:0046983;GO:000487	BP:regulation of transcription, DNA-templated;BP:xenobiotic metabolic process;BP:regulation of transcription from RNA polymerase II promoter;CC:cytosol;CC:nucleoplasm;CC:aryl hydrocarbon receptor complex;CC:chromatin;CC:nucleus;MF:transcription regulatory region sequence-specific DNA binding;MF:RNA polymerase II transcription factor activity, sequence-specific DNA binding;MF:protein dimerization …	K23902;K09100;K09094;K09093;K09098	PDCD6;SIM;AHRR, AHH;AHR;NPAS1_3	hsa04659;hsa04934;hsa05207;hsa05208	Th17 cell differentiation;Cushing syndrome;Chemical carcinogenesis - receptor activation;Chemical carcinogenesis - reactive oxygen species
gene-PFDN6-4	PFDN6	prefoldin subunit 6, transcript variant 3	GO:0051131;GO:1905907;GO:0006457;GO:0005737;GO:0016272;GO:0005829;GO:0051087;GO:0051082;GO:000154	BP:chaperone-mediated protein complex assembly;BP:negative regulation of amyloid fibril formation;BP:protein folding;CC:cytoplasm;CC:prefoldin complex;CC:cytosol;MF:chaperone binding;MF:unfolded protein binding;MF:beta-amyloid binding;	K04798	pfdB, PFDN6	------	------
gene-PRPF31-5	PRPF31	pre-mRNA processing factor 31	GO:0071166;GO:0000244;GO:0000398;GO:0071005;GO:0016607;GO:0005634;GO:0005654;GO:0005690;GO:0071339;GO:0046540;GO:0071011;GO:0097526;GO:0005687;GO:0015030;GO:0005684;GO:0005681;GO:0030621;GO:0030622;GO:0070990;GO:0042802;GO:0043021;GO:000372	BP:ribonucleoprotein complex localization;BP:spliceosomal tri-snRNP complex assembly;BP:mRNA splicing, via spliceosome;CC:U2-type precatalytic spliceosome;CC:nuclear speck;CC:nucleus;CC:nucleoplasm;CC:U4atac snRNP;CC:MLL1 complex;CC:U4/U6 x U5 tri-snRNP complex;CC:precatalytic spliceosome;CC:spliceosomal tri-snRNP complex;CC:U4 snRNP;CC:Cajal body;CC:U2-type spliceosomal complex;CC:spliceosomal c…	K12844	PRPF31	hsa03008;hsa05017;hsa03040	Ribosome biogenesis in eukaryotes;Spinocerebellar ataxia;Spliceosome
gene-PTCH1	PTCH1	patched 1, transcript variant 1b	GO:0030326;GO:0048568;GO:0061005;GO:0050680;GO:0032880;GO:0043616;GO:0000122;GO:0001709;GO:0072205;GO:0043433;GO:0060831;GO:0021997;GO:0007346;GO:0001843;GO:0010875;GO:0045668;GO:0045606;GO:0016485;GO:0009887;GO:0060037;GO:0048745;GO:0071397;GO:0045879;GO:0003007;GO:0001701;GO:0035137;GO:0001658;GO:0072659;GO:0060644;GO:0009957;GO:0061053;GO:0040015;GO:0007420;GO:0010157;GO:0042593;GO:0045893;GO:…	BP:embryonic limb morphogenesis;BP:embryonic organ development;BP:cell differentiation involved in kidney development;BP:negative regulation of epithelial cell proliferation;BP:regulation of protein localization;BP:keratinocyte proliferation;BP:negative regulation of transcription from RNA polymerase II promoter;BP:cell fate determination;BP:metanephric collecting duct development;BP:negative reg…	K06225	PTCH1	hsa04340;hsa04975;hsa05205;hsa04979;hsa05200;hsa04024;hsa05217;hsa04142;hsa04360	Hedgehog signaling pathway;Fat digestion and absorption;Proteoglycans in cancer;Cholesterol metabolism;Pathways in cancer;cAMP signaling pathway;Basal cell carcinoma;Lysosome;Axon guidance
gene-PTPRG	PTPRG	protein tyrosine phosphatase receptor type G, transcript variant X1	GO:0007420;GO:0010633;GO:0006470;GO:0010977;GO:0007169;GO:0005887;GO:0016021;GO:0070062;GO:0004725;GO:0005001;GO:004280	BP:brain development;BP:negative regulation of epithelial cell migration;BP:protein dephosphorylation;BP:negative regulation of neuron projection development;BP:transmembrane receptor protein tyrosine kinase signaling pathway;CC:integral component of plasma membrane;CC:integral component of membrane;CC:extracellular exosome;MF:protein tyrosine phosphatase activity;MF:transmembrane receptor protei…	K16667	PTPRG	hsa05120;hsa04514;hsa04520;hsa04910;hsa04931	Epithelial cell signaling in Helicobacter pylori infection;Cell adhesion molecules;Adherens junction;Insulin signaling pathway;Insulin resistance
gene-PTPRZ1	PTPRZ1	protein tyrosine phosphatase receptor type Z1, transcript variant 1	GO:0048714;GO:0019221;GO:0006470;GO:0007611;GO:0043524;GO:0035335;GO:0007417;GO:0002244;GO:0048709;GO:0007409;GO:0031641;GO:0070445;GO:0045202;GO:0005887;GO:0031226;GO:0016021;GO:0005886;GO:0072534;GO:0005576;GO:0005178;GO:0004725;GO:000500	BP:positive regulation of oligodendrocyte differentiation;BP:cytokine-mediated signaling pathway;BP:protein dephosphorylation;BP:learning or memory;BP:negative regulation of neuron apoptotic process;BP:peptidyl-tyrosine dephosphorylation;BP:central nervous system development;BP:hematopoietic progenitor cell differentiation;BP:oligodendrocyte differentiation;BP:axonogenesis;BP:regulation of myelin…	K08114	PTPRZ	hsa05120;hsa04514;hsa04520;hsa04910;hsa04931	Epithelial cell signaling in Helicobacter pylori infection;Cell adhesion molecules;Adherens junction;Insulin signaling pathway;Insulin resistance
gene-RAC3	RAC3	Rac family small GTPase 3, transcript variant 1	GO:0007264;GO:0003924;GO:000552	BP:small GTPase mediated signal transduction;MF:GTPase activity;MF:GTP binding;	K07861	RAC3	hsa05132;hsa05131;hsa05130;hsa04660;hsa05135;hsa05212;hsa04650;hsa05210;hsa05211;hsa04024;hsa05418;hsa04670;hsa04145;hsa05231;hsa04510;hsa04380;hsa04722;hsa04144;hsa04062;hsa05415;hsa05416;hsa05417;hsa04613;hsa04912;hsa05020;hsa05022;hsa05100;hsa04933;hsa04310;hsa05163;hsa05120;hsa05208;hsa04370;hsa05205;hsa04620;hsa05200;hsa05203;hsa04071;hsa04015;hsa04014;hsa04664;hsa04666;hsa04010;hsa04151;hsa…	Salmonella infection;Shigellosis;Pathogenic Escherichia coli infection;T cell receptor signaling pathway;Yersinia infection;Pancreatic cancer;Natural killer cell mediated cytotoxicity;Colorectal cancer;Renal cell carcinoma;cAMP signaling pathway;Fluid shear stress and atherosclerosis;Leukocyte transendothelial migration;Phagosome;Choline metabolism in cancer;Focal adhesion;Osteoclast differentiat…
gene-RPS18-5	RPS18	ribosomal protein S18	GO:0006412;GO:0005840;GO:0003735;GO:000372	BP:translation;CC:ribosome;MF:structural constituent of ribosome;MF:RNA binding;	K02964	RP-S18e, RPS18	hsa03010;hsa05171	Ribosome;Coronavirus disease - COVID-19
gene-SAC3D1	SAC3D1	SAC3 domain containing 1, transcript variant 2	GO:0051298;GO:0051225;GO:0051301;GO:0005737;GO:0005819;GO:0005813;GO:000563	BP:centrosome duplication;BP:spindle assembly;BP:cell division;CC:cytoplasm;CC:spindle;CC:centrosome;CC:nucleus;	K16734	SAC3D1, SHD1	------	------
gene-SNCB	SNCB	synuclein beta, transcript variant X1	------	------	K24201	SNCB	------	------
gene-SNHG30	SNHG30	small nucleolar RNA host gene 30	------	------	K22856;K17985	EEF1AKMT2, EFM4, METTL10;AMBRA1	hsa04621;hsa04140;hsa04137;hsa05022;hsa05014;hsa05016;hsa05017;hsa05010	NOD-like receptor signaling pathway;Autophagy - animal;Mitophagy - animal;Pathways of neurodegeneration - multiple diseases;Amyotrophic lateral sclerosis;Huntington disease;Spinocerebellar ataxia;Alzheimer disease
gene-SPRED2	SPRED2	sprouty related EVH1 domain containing 2, transcript variant 1	GO:0090311;GO:0010719;GO:0009966;GO:0008543;GO:0043517;GO:0010801;GO:0030512;GO:1902747;GO:0000188;GO:0070373;GO:0007275;GO:0005829;GO:0016020;GO:0031410;GO:0030658;GO:0005886;GO:0019901;GO:0005173;GO:003029	BP:regulation of protein deacetylation;BP:negative regulation of epithelial to mesenchymal transition;BP:regulation of signal transduction;BP:fibroblast growth factor receptor signaling pathway;BP:positive regulation of DNA damage response, signal transduction by p53 class mediator;BP:negative regulation of peptidyl-threonine phosphorylation;BP:negative regulation of transforming growth factor be…	K04703	SPRED	hsa04360;hsa04015;hsa04810	Axon guidance;Rap1 signaling pathway;Regulation of actin cytoskeleton
gene-SSTR2	SSTR2	somatostatin receptor 2	GO:0030432;GO:0071385;GO:0042594;GO:0007186;GO:0007187;GO:0008285;GO:0006937;GO:0071392;GO:0007218;GO:0007283;GO:0021549;GO:0030900;GO:0007193;GO:0005737;GO:0016021;GO:0043005;GO:0005887;GO:0005886;GO:0005829;GO:0004930;GO:0042277;GO:0042923;GO:0004994;GO:003016	BP:peristalsis;BP:cellular response to glucocorticoid stimulus;BP:response to starvation;BP:G-protein coupled receptor signaling pathway;BP:G-protein coupled receptor signaling pathway, coupled to cyclic nucleotide second messenger;BP:negative regulation of cell proliferation;BP:regulation of muscle contraction;BP:cellular response to estradiol stimulus;BP:neuropeptide signaling pathway;BP:sperma…	K04218	SSTR2	hsa04935;hsa04080;hsa04024;hsa04971	Growth hormone synthesis, secretion and action;Neuroactive ligand-receptor interaction;cAMP signaling pathway;Gastric acid secretion
gene-ST7-AS1	ST7-AS1	ST7 antisense RNA 1	GO:001602	CC:integral component of membrane;	------	------	------	------
gene-TAP2-5	TAP2	transporter 2, ATP binding cassette subfamily B member, transcript variant 1, A allele	GO:0015833;GO:0002474;GO:0002479;GO:0001916;GO:0019885;GO:0046967;GO:1990668;GO:0002481;GO:0002489;GO:0046968;GO:0055085;GO:0002485;GO:0002237;GO:0002250;GO:0016032;GO:0015031;GO:0005783;GO:0005789;GO:0030176;GO:0016607;GO:0033116;GO:0016021;GO:0016020;GO:0042824;GO:0042825;GO:0030670;GO:0015440;GO:0046978;GO:0042626;GO:0042605;GO:0005524;GO:0046872;GO:0015433;GO:0042287;GO:0023029;GO:004698	BP:peptide transport;BP:antigen processing and presentation of peptide antigen via MHC class I;BP:antigen processing and presentation of exogenous peptide antigen via MHC class I, TAP-dependent;BP:positive regulation of T cell mediated cytotoxicity;BP:antigen processing and presentation of endogenous peptide antigen via MHC class I;BP:cytosol to ER transport;BP:vesicle fusion with endoplasmic ret…	K05654	ABCB3, TAP2	hsa02010;hsa04612;hsa04142;hsa04145;hsa05169;hsa05340;hsa05168;hsa05163;hsa05170	ABC transporters;Antigen processing and presentation;Lysosome;Phagosome;Epstein-Barr virus infection;Primary immunodeficiency;Herpes simplex virus 1 infection;Human cytomegalovirus infection;Human immunodeficiency virus 1 infection
gene-TBL3	TBL3	transducin beta like 3	GO:0000472;GO:0000480;GO:0006364;GO:0032040;GO:0005730;GO:0030686;GO:0005654;GO:0003723;GO:003451	BP:endonucleolytic cleavage to generate mature 5'-end of SSU-rRNA fro;BP:endonucleolytic cleavage in 5'-ETS of tricistronic rRNA transcrip;BP:rRNA processing;CC:small-subunit processome;CC:nucleolus;CC:90S preribosome;CC:nucleoplasm;MF:RNA binding;MF:U3 snoRNA binding;	K14555	UTP13, TBL3	hsa03008	Ribosome biogenesis in eukaryotes
gene-TGFBR3	TGFBR3	transforming growth factor beta receptor 3, transcript variant X3	GO:0060347;GO:0007181;GO:0055010;GO:0003007;GO:0060216;GO:0050680;GO:0030509;GO:0062009;GO:0001889;GO:0001837;GO:0061384;GO:0060979;GO:0035556;GO:0001525;GO:0003223;GO:0003151;GO:0003150;GO:0032354;GO:0001666;GO:0060389;GO:0060939;GO:0030512;GO:0034695;GO:0034699;GO:0031100;GO:0001570;GO:0017015;GO:0060317;GO:0043393;GO:0006955;GO:0060318;GO:0007179;GO:0051271;GO:0016477;GO:0060045;GO:0060412;GO:…	BP:heart trabecula formation;BP:transforming growth factor beta receptor complex assembly;BP:ventricular cardiac muscle tissue morphogenesis;BP:heart morphogenesis;BP:definitive hemopoiesis;BP:negative regulation of epithelial cell proliferation;BP:BMP signaling pathway;BP:secondary palate development;BP:liver development;BP:epithelial to mesenchymal transition;BP:heart trabecula morphogenesis;BP…	K05843	TGFBR3	------	------
gene-TMEM203	TMEM203	transmembrane protein 203	GO:0006874;GO:0007283;GO:0016021;GO:0005789;GO:000578	BP:cellular calcium ion homeostasis;BP:spermatogenesis;CC:integral component of membrane;CC:endoplasmic reticulum membrane;CC:endoplasmic reticulum;	------	------	------	------
gene-TRIM40-5	TRIM40	tripartite motif containing 40, transcript variant 1	GO:1900181;GO:0045116;GO:0030308;GO:0045087;GO:0032088;GO:0016567;GO:0042177;GO:1901223;GO:0010468;GO:0005737;GO:0008385;GO:0008270;GO:006163	BP:negative regulation of protein localization to nucleus;BP:protein neddylation;BP:negative regulation of cell growth;BP:innate immune response;BP:negative regulation of NF-kappaB transcription factor activity;BP:protein ubiquitination;BP:negative regulation of protein catabolic process;BP:negative regulation of NIK/NF-kappaB signaling;BP:regulation of gene expression;CC:cytoplasm;CC:IkappaB kin…	K12016	TRIM40	------	------
gene-TRIM52-AS1	TRIM52-AS1	TRIM52 antisense RNA 1 (head to head), transcript variant 1	------	------	K17985	AMBRA1	hsa04140;hsa04137;hsa05168;hsa05022;hsa05014;hsa05016;hsa05017;hsa05010	Autophagy - animal;Mitophagy - animal;Herpes simplex virus 1 infection;Pathways of neurodegeneration - multiple diseases;Amyotrophic lateral sclerosis;Huntington disease;Spinocerebellar ataxia;Alzheimer disease
gene-TSHZ1	TSHZ1	teashirt zinc finger homeobox 1, transcript variant 1	GO:0042474;GO:0060023;GO:0006357;GO:0010468;GO:0009952;GO:0005634;GO:0000785;GO:0003677;GO:0046872;GO:000098	BP:middle ear morphogenesis;BP:soft palate development;BP:regulation of transcription from RNA polymerase II promoter;BP:regulation of gene expression;BP:anterior/posterior pattern specification;CC:nucleus;CC:chromatin;MF:DNA binding;MF:metal ion binding;MF:RNA polymerase II transcription factor activity, sequence-specific DNA binding;	K09236	TSHZ	------	------
gene-TUT1	TUT1	terminal uridylyl transferase 1, U6 snRNA-specific, transcript variant 1	GO:0016180;GO:0034477;GO:0031123;GO:0098789;GO:0006378;GO:0006397;GO:0016607;GO:0005730;GO:0005829;GO:0005654;GO:0016779;GO:1990817;GO:0017070;GO:0003730;GO:0004652;GO:0019899;GO:0050265;GO:0003723;GO:0046872;GO:000552	BP:snRNA processing;BP:U6 snRNA 3'-end processing;BP:RNA 3'-end processing;BP:pre-mRNA cleavage required for polyadenylation;BP:mRNA polyadenylation;BP:mRNA processing;CC:nuclear speck;CC:nucleolus;CC:cytosol;CC:nucleoplasm;MF:nucleotidyltransferase activity;MF:RNA adenylyltransferase activity;MF:U6 snRNA binding;MF:mRNA 3'-UTR binding;MF:polynucleotide adenylyltransferase activity;MF:enzyme bind…	K18709	TUT1	------	------
gene-UQCC3	UQCC3	ubiquinol-cytochrome c reductase complex assembly factor 3	GO:0006122;GO:0034551;GO:0042407;GO:0006754;GO:0005654;GO:0005829;GO:0016021;GO:0005739;GO:0031305;GO:0005743;GO:1901612;GO:007030	BP:mitochondrial electron transport, ubiquinol to cytochrome c;BP:mitochondrial respiratory chain complex III assembly;BP:cristae formation;BP:ATP biosynthetic process;CC:nucleoplasm;CC:cytosol;CC:integral component of membrane;CC:mitochondrion;CC:integral component of mitochondrial inner membrane;CC:mitochondrial inner membrane;MF:cardiolipin binding;MF:phosphatidic acid binding;	K23165	UQCC3	hsa04120;hsa04140;hsa04137;hsa04668;hsa04144;hsa05022;hsa05014;hsa05168;hsa05016;hsa05017;hsa05010;hsa04932	Ubiquitin mediated proteolysis;Autophagy - animal;Mitophagy - animal;TNF signaling pathway;Endocytosis;Pathways of neurodegeneration - multiple diseases;Amyotrophic lateral sclerosis;Herpes simplex virus 1 infection;Huntington disease;Spinocerebellar ataxia;Alzheimer disease;Non-alcoholic fatty liver disease
gene-VIM	VIM	vimentin	GO:0071225;GO:0071222;GO:0019221;GO:0060020;GO:0032967;GO:0043488;GO:0035973;GO:0045727;GO:0070307;GO:0030049;GO:0010977;GO:0014002;GO:0045109;GO:0060395;GO:0071346;GO:0010628;GO:0016032;GO:0005925;GO:0005737;GO:0045111;GO:0070062;GO:0005777;GO:0005815;GO:0043005;GO:0005856;GO:0031252;GO:0045335;GO:0005882;GO:0005886;GO:0005844;GO:0016363;GO:0005829;GO:1990904;GO:0005200;GO:0003725;GO:0042802;GO:…	BP:cellular response to muramyl dipeptide;BP:cellular response to lipopolysaccharide;BP:cytokine-mediated signaling pathway;BP:Bergmann glial cell differentiation;BP:positive regulation of collagen biosynthetic process;BP:regulation of mRNA stability;BP:aggrephagy;BP:positive regulation of translation;BP:lens fiber cell development;BP:muscle filament sliding;BP:negative regulation of neuron proje…	K07606	VIM	hsa05206;hsa04630;hsa05014;hsa05169;hsa05022;hsa05410;hsa05412;hsa05414	MicroRNAs in cancer;JAK-STAT signaling pathway;Amyotrophic lateral sclerosis;Epstein-Barr virus infection;Pathways of neurodegeneration - multiple diseases;Hypertrophic cardiomyopathy;Arrhythmogenic right ventricular cardiomyopathy;Dilated cardiomyopathy
gene-WDR54	WDR54	WD repeat domain 54, transcript variant 1	GO:0043408;GO:0042058;GO:0002091;GO:0031982;GO:004280	BP:regulation of MAPK cascade;BP:regulation of epidermal growth factor receptor signaling pathway;BP:negative regulation of receptor internalization;CC:vesicle;MF:protein homodimerization activity;	K24749	WDR54	------	------
gene-XK	XK	X-linked Kx blood group	GO:0006865;GO:0007186;GO:0016021;GO:0005886;GO:000521	BP:amino acid transport;BP:G-protein coupled receptor signaling pathway;CC:integral component of membrane;CC:plasma membrane;MF:transporter activity;	K19522	XK	------	------
gene-ZNF225-AS1	ZNF225-AS1	ZNF225 and ZNF224 antisense RNA 1	GO:0000122;GO:0006355;GO:0006357;GO:0045892;GO:0017053;GO:0005634;GO:0031965;GO:0005654;GO:0043565;GO:0001227;GO:0001228;GO:0003677;GO:0000978;GO:004687	BP:negative regulation of transcription from RNA polymerase II promoter;BP:regulation of transcription, DNA-templated;BP:regulation of transcription from RNA polymerase II promoter;BP:negative regulation of transcription, DNA-templated;CC:transcriptional repressor complex;CC:nucleus;CC:nuclear membrane;CC:nucleoplasm;MF:sequence-specific DNA binding;MF:transcriptional repressor activity, RNA poly…	K09228	KRAB	hsa05168	Herpes simplex virus 1 infection
gene-ZNF580	ZNF580	zinc finger protein 580, transcript variant 3	GO:0010595;GO:0006935;GO:0006357;GO:0070301;GO:0001938;GO:0010628;GO:0002690;GO:0006954;GO:0032757;GO:0005634;GO:0005654;GO:0000785;GO:1990837;GO:0001228;GO:0000978;GO:0046872;GO:000098	BP:positive regulation of endothelial cell migration;BP:chemotaxis;BP:regulation of transcription from RNA polymerase II promoter;BP:cellular response to hydrogen peroxide;BP:positive regulation of endothelial cell proliferation;BP:positive regulation of gene expression;BP:positive regulation of leukocyte chemotaxis;BP:inflammatory response;BP:positive regulation of interleukin-8 production;CC:nu…	------	------	------	------
gene-ZNF660-ZNF197	ZNF660-ZNF197	ZNF660-ZNF197 readthrough, transcript variant 2	GO:0006355;GO:0006357;GO:0005634;GO:0001228;GO:0003677;GO:0000978;GO:004687	BP:regulation of transcription, DNA-templated;BP:regulation of transcription from RNA polymerase II promoter;CC:nucleus;MF:transcriptional activator activity, RNA polymerase II transcription regulatory region sequence-specific binding;MF:DNA binding;MF:RNA polymerase II core promoter proximal region sequence-specific DNA binding;MF:metal ion binding;	K09229	ZKSCAN	------	------
gene-ZSWIM4-2	ZSWIM4	zinc finger SWIM-type containing 4, transcript variant 2	GO:000827	MF:zinc ion binding;	K25207	ZSWIM8	------	------
