# Supplementary material for: Transcriptomic and Metabolomic Profiling Reveals the Antiproliferative Mechanism of Goose Serum and Plasma in SW1990 Cells
Source: Biology (Basel). 2026 May 15;15(10):788. doi: 10.3390/biology15100788 (PMC13203157; doi:10.3390/biology15100788)
Supplement: Supplementary file 1 [file biology-15-00788-s001.zip › biology-4276550-supplementary/Table S22 KEGG Enrichment of subcluster_1.xlsx]

## Sheet: Table S22 subcluster_1 
Number	Pathway ID	Description		Database	Ratio_in_study	Ratio_in_pop	Rich factor	Pvalue	Padjust	First Category	Second Category	Gene_ids	Gene_names
1	hsa05230	Central carbon metabolism in cancer		KEGG PATHWAY	1/ 7	4/ 494	0.25	0.0556524289028	0.102029	Human Diseases	Cancer: overview	gene-G6PD	G6PD
1	hsa04060	Cytokine-cytokine receptor interaction		KEGG PATHWAY	1/ 7	7/ 494	0.14285714285714	0.0956295742337	0.150275	Environmental Information Processing	Signaling molecules and interaction	gene-IL17RE	IL17RE
1	hsa00480	Glutathione metabolism		KEGG PATHWAY	1/ 7	7/ 494	0.14285714285714	0.0956295742337	0.150275	Metabolism	Metabolism of other amino acids	gene-G6PD	G6PD
1	hsa04657	IL-17 signaling pathway		KEGG PATHWAY	1/ 7	3/ 494	0.33333333333333	0.0419945094861	0.15398	Organismal Systems	Immune system	gene-IL17RE	IL17RE
1	hsa04630	JAK-STAT signaling pathway		KEGG PATHWAY	1/ 7	3/ 494	0.33333333333333	0.0419945094861	0.15398	Environmental Information Processing	Signal transduction	gene-PIAS3	PIAS3
1	hsa00250	Alanine, aspartate and glutamate metabolism		KEGG PATHWAY	1/ 7	3/ 494	0.33333333333333	0.0419945094861	0.15398	Metabolism	Amino acid metabolism	gene-ALDH5A1	ALDH5A1
1	hsa00650	Butanoate metabolism		KEGG PATHWAY	1/ 7	2/ 494	0.5	0.0281676261179	0.154922	Metabolism	Carbohydrate metabolism	gene-ALDH5A1	ALDH5A1
1	hsa00030	Pentose phosphate pathway		KEGG PATHWAY	1/ 7	1/ 494	1	0.0141700404858	0.15587	Metabolism	Carbohydrate metabolism	gene-G6PD	G6PD
1	hsa05415	Diabetic cardiomyopathy		KEGG PATHWAY	1/ 7	12/ 494	0.083333333333333	0.159037	0.194379	Human Diseases	Cardiovascular disease	gene-G6PD	G6PD
1	hsa04120	Ubiquitin mediated proteolysis		KEGG PATHWAY	1/ 7	31/ 494	0.032258064516129	0.366523	0.403175	Genetic Information Processing	Folding, sorting and degradation	gene-PIAS3	PIAS3
1	hsa05168	Herpes simplex virus 1 infection		KEGG PATHWAY	1/ 7	100/ 494	0.01	0.796927	0.796927	Human Diseases	Infectious disease: viral	gene-ZNF552	ZNF552
