# Supplementary material for: Transcriptomic and Metabolomic Profiling Reveals the Antiproliferative Mechanism of Goose Serum and Plasma in SW1990 Cells
Source: Biology (Basel). 2026 May 15;15(10):788. doi: 10.3390/biology15100788 (PMC13203157; doi:10.3390/biology15100788)
Supplement: Supplementary file 1 [file biology-15-00788-s001.zip › biology-4276550-supplementary/Table S23 KEGG Enrichment of subcluster_2.xlsx]

## Sheet: Table S23 subcluster_2
Number	Pathway ID	Description		Database	Ratio_in_study	Ratio_in_pop	Rich factor	Pvalue	Padjust	First Category	Second Category	Gene_ids	Gene_names
2	hsa00240	Pyrimidine metabolism		KEGG PATHWAY	2/ 16	5/ 494	0.4	0.00930479817219	0.158182	Metabolism	Nucleotide metabolism	gene-RRM2B|gene-TYMP	RRM2B;TYMP
2	hsa00983	Drug metabolism - other enzymes		KEGG PATHWAY	2/ 16	7/ 494	0.28571428571429	0.0188081249806	0.159869	Metabolism	Xenobiotics biodegradation and metabolism	gene-RRM2B|gene-TYMP	RRM2B;TYMP
1	hsa04392	Hippo signaling pathway - multiple species		KEGG PATHWAY	1/ 16	1/ 494	1	0.0323886639676	0.183536	Environmental Information Processing	Signal transduction	gene-RASSF6	RASSF6
1	hsa04360	Axon guidance		KEGG PATHWAY	1/ 16	4/ 494	0.25	0.123753	0.210381	Organismal Systems	Development and regeneration	gene-SEMA3B	SEMA3B
1	hsa00480	Glutathione metabolism		KEGG PATHWAY	1/ 16	7/ 494	0.14285714285714	0.206982	0.234579	Metabolism	Metabolism of other amino acids	gene-RRM2B	RRM2B
1	hsa04060	Cytokine-cytokine receptor interaction		KEGG PATHWAY	1/ 16	7/ 494	0.14285714285714	0.206982	0.234579	Environmental Information Processing	Signaling molecules and interaction	gene-IL24	IL24
1	hsa04390	Hippo signaling pathway		KEGG PATHWAY	1/ 16	5/ 494	0.2	0.152365	0.235474	Environmental Information Processing	Signal transduction	gene-RASSF6	RASSF6
1	hsa04530	Tight junction		KEGG PATHWAY	1/ 16	5/ 494	0.2	0.152365	0.235474	Cellular Processes	Cellular community - eukaryotes	gene-AMOTL2	AMOTL2
1	hsa05167	Kaposi sarcoma-associated herpesvirus infection		KEGG PATHWAY	1/ 16	6/ 494	0.16666666666667	0.1801	0.235515	Human Diseases	Infectious disease: viral	gene-RCAN1	RCAN1
1	hsa00230	Purine metabolism		KEGG PATHWAY	1/ 16	6/ 494	0.16666666666667	0.1801	0.235515	Metabolism	Nucleotide metabolism	gene-RRM2B	RRM2B
1	hsa05219	Bladder cancer		KEGG PATHWAY	1/ 16	3/ 494	0.33333333333333	0.0942376644204	0.267007	Human Diseases	Cancer: specific types	gene-TYMP	TYMP
1	hsa04921	Oxytocin signaling pathway		KEGG PATHWAY	1/ 16	3/ 494	0.33333333333333	0.0942376644204	0.267007	Organismal Systems	Endocrine system	gene-RCAN1	RCAN1
1	hsa04630	JAK-STAT signaling pathway		KEGG PATHWAY	1/ 16	3/ 494	0.33333333333333	0.0942376644204	0.267007	Environmental Information Processing	Signal transduction	gene-IL24	IL24
1	hsa04061	Viral protein interaction with cytokine and cytokine receptor		KEGG PATHWAY	1/ 16	3/ 494	0.33333333333333	0.0942376644204	0.267007	Environmental Information Processing	Signaling molecules and interaction	gene-IL24	IL24
1	hsa04919	Thyroid hormone signaling pathway		KEGG PATHWAY	1/ 16	2/ 494	0.5	0.0637918716278	0.271115	Organismal Systems	Endocrine system	gene-RCAN1	RCAN1
1	hsa04115	p53 signaling pathway		KEGG PATHWAY	1/ 16	2/ 494	0.5	0.0637918716278	0.271115	Cellular Processes	Cell growth and death	gene-RRM2B	RRM2B
1	hsa05166	Human T-cell leukemia virus 1 infection		KEGG PATHWAY	1/ 16	12/ 494	0.083333333333333	0.329439	0.329439	Human Diseases	Infectious disease: viral	gene-MSX1	MSX1
