# Supplementary material for: Transcriptomic and Metabolomic Profiling Reveals the Antiproliferative Mechanism of Goose Serum and Plasma in SW1990 Cells
Source: Biology (Basel). 2026 May 15;15(10):788. doi: 10.3390/biology15100788 (PMC13203157; doi:10.3390/biology15100788)
Supplement: Supplementary file 1 [file biology-15-00788-s001.zip › biology-4276550-supplementary/Table S24 Differential metabolites of goose plasma VS chicken plasma.xlsx]

## Sheet: Table S24 
Metabolite		P_value	FDR	VIP_pred_OPLS-DA	VIP_PLS-DA	FC(G_XJ/C_XJ)	Log2FC(G_XJ/C_XJ)	Significant	Regulate	level	KEGG Compound ID	KEGG Compound First Category	KEGG Compound Second Category	KEGG Pathway ID	KEGG Pathway Description	KEGG Pathway First Category	KEGG Pathway Second Category	Library ID	HMDB Superclass	HMDB Class	HMDB Subclass	CAS ID	M/Z	Retention time	Adducts	Formula	Fragmentation Score	Theoretical Fragmentation Score	Metab ID	ID	Mode	Score	g_xj_mean	g_xj_SD	c_xj_mean	c_xj_SD
Gatifloxacin		2.45E-10	2.78E-8	4.1225	4.1203	0.2212	-2.1764	yes	down	B(i)	C07661	-	-	-	-	-	-	HMDB0015178	Organoheterocyclic compounds	Quinolines and derivatives	Quinoline carboxylic acids	112811-59-3	376.165	4.5895	M+H	C19H22FN3O4	92.6	0	metab_1606	pos_1741	pos	56.6	1.365	0.2517	6.17	0.3991
Deoxycholylvaline		3.439E-7	8.247E-6	3.6866	3.6848	5.8639	2.5519	yes	up	B(ii)	-	-	-	-	-	-	-	HMDB0242423	Not Available	Not Available	Not Available	-	530.321	6.33277	M+K	C29H49NO5	0	69.5	metab_2720	pos_2940	pos	46.9	4.758	0.03168	0.8114	0.8191
N'-Formylkynurenine		2.011E-8	8.579E-7	3.5018	3.5012	0.4046	-1.3053	yes	down	B(ii)	C02406;C02700	-	-	map01100;map00380;map01240	Metabolic pathways;Tryptophan metabolism;Biosynthesis of cofactors	Metabolism;Metabolism;Metabolism	Global and overview maps;Amino acid metabolism;Global and overview maps	HMDB0001200	Organic oxygen compounds	Organooxygen compounds	Carbonyl compounds	1022-31-7;_	237.086	3.58007	M+H	C11H12N2O4	0	41.6	metab_5655	pos_6305	pos	46.6	2.385	0.009432	5.894	0.541
Cis-Ferulic Acid 4-Sulfate		5.001E-6	7.141E-5	3.4625	3.4667	6.6815	2.7402	yes	up	B(ii)	-	-	-	-	-	-	-	HMDB0240716	Phenylpropanoids and polyketides	Cinnamic acids and derivatives	Hydroxycinnamic acids and derivatives	-	273.007	5.19873	M-H	C10H10O7S	0	46.1	metab_11956	neg_5214	neg	46.5	4.214	0.307	0.6307	0.9476
P-Sulfoxy-Cinnamic Acid		4.546E-6	6.634E-5	3.3257	3.3241	4.6115	2.2052	yes	up	B(i)	-	-	-	-	-	-	-	-	-	-	-	-	242.996	3.8667	M-H	C9H8O6S	83.2	0	metab_12329	neg_5599	neg	54.4	4.202	0.2989	0.9112	0.8542
5-Hydroxytryptophan		2.972E-6	4.751E-5	3.1966	3.1991	0.5268	-0.9246	yes	down	B(i)	C01017	-	-	-	-	-	-	-	-	-	-	56-69-9	221.091	4.04473	M+H	C11H12N2O3	51.4	0	metab_5527	pos_6168	pos	48.9	3.377	0.178	6.41	0.7756
Lisinopril-Tryptophan		2.094E-9	1.462E-7	3.1901	3.1847	0.4728	-1.0806	yes	down	B(ii)	-	-	-	-	-	-	-	HMDB0243710	Organic acids and derivatives	Carboxylic acids and derivatives	Amino acids, peptides, and analogues	-	517.244	3.11833	M+Na	C27H34N4O5	0	41.2	metab_1207	pos_1318	pos	43.4	2.586	0.06627	5.469	0.3459
2-Hydroxyacetophenone Sulfate		4.917E-9	2.854E-7	3.1585	3.1569	3.076	1.6211	yes	up	B(i)	-	-	-	-	-	-	-	-	-	-	-	-	215.002	5.09418	M-H	C8H8O5S	73.2	0	metab_9195	neg_2352	neg	52.3	4.208	0.3773	1.368	0.03126
Abietic Acid		1.337E-5	0.000152	3.0687	3.0652	0.2299	-2.121	yes	down	B(i)	C06087;_	-	-	map01100	Metabolic pathways	Metabolism	Global and overview maps	-;HMDB0247751;LMPR0104050001	Lipids and lipid-like molecules	Prenol lipids	Diterpenoids	514-10-3;_;	301.216	6.33562	M-H	C20H30O2	69.3	0	metab_9781	neg_2957	neg	50.5	0.8485	0.8684	3.691	0.1602
Leu-Arg-Asn-Arg		0.0008847	0.003873	2.9983	2.9951	3.002	1.5859	yes	up	B(ii)	-	-	-	-	-	-	-	HMDB0304803	Organic acids and derivatives	Carboxylic acids and derivatives	Amino acids, peptides, and analogues	-	596.298	5.87505	M+K	C22H43N11O6	0	75	metab_2247	pos_2400	pos	50.2	4.557	0.09067	1.518	1.592
Solacauline		1.754E-16	2.786E-13	2.9383	2.9351	2.2757	1.1863	yes	up	B(ii)	-	-	-	-	-	-	-	HMDB0029373	Lipids and lipid-like molecules	Steroids and steroid derivatives	Steroidal glycosides	-	824.482	4.97465	M+H	C43H69NO14	0	71.3	metab_1766	pos_1904	pos	51.6	4.317	0.0537	1.897	0.02008
4-[(Dimethylamino)Methyl]Tetrahydrofuran-2,3-Dione		1.119E-7	3.412E-6	2.9211	2.9188	0.6015	-0.7333	yes	down	B(i)	-	-	-	-	-	-	-	-	-	-	-	-	221.091	3.61763	M+ACN+Na	C7H11NO3	49	0	metab_1306	pos_1427	pos	46.8	3.712	0.1504	6.171	0.4278
3-Methoxyphenol Sulfate		3.756E-7	8.823E-6	2.8226	2.8163	0.553	-0.8547	yes	down	B(i)	-	-	-	-	-	-	-	HMDB0304914	Organic acids and derivatives	Organic sulfuric acids and derivatives	Arylsulfates	-	203.002	1.59312	M-H	C7H8O5S	62.2	0	metab_12728	neg_6004	neg	50.5	2.854	0.4365	5.161	0.2082
Caffeoyl C1-Glucuronide		2.395E-6	3.959E-5	2.8183	2.8132	1.9227	0.9432	yes	up	B(ii)	-	-	-	-	-	-	-	HMDB0041709	Phenylpropanoids and polyketides	Cinnamic acids and derivatives	Hydroxycinnamic acids and derivatives	-	355.066	3.29162	M-H	C15H16O10	0	44.9	metab_12501	neg_5776	neg	47	4.878	0.3252	2.537	0.5039
N2-Succinyl-L-Ornithine		1.237E-8	5.824E-7	2.7932	2.7924	0.5789	-0.7886	yes	down	B(ii)	C03415	-	-	map01100;map00330	Metabolic pathways;Arginine and proline metabolism	Metabolism;Metabolism	Global and overview maps;Amino acid metabolism	HMDB0001199	Organic acids and derivatives	Carboxylic acids and derivatives	Amino acids, peptides, and analogues	-;899816-95-6	237.086	3.15565	M+Na-H2O	C9H16N2O5	0	80.5	metab_1216	pos_1327	pos	54	3.063	0.2044	5.291	0.2549
Antimycin A		4.193E-7	9.534E-6	2.7877	2.7805	0.5119	-0.966	yes	down	B(ii)	C11339	-	-	-	-	-	-	HMDB0248488	Benzenoids	Benzene and substituted derivatives	Benzoic acids and derivatives	-	571.261	3.113	M+Na	C28H40N2O9	0	47.3	metab_1203	pos_1314	pos	45.1	2.36	0.03613	4.61	0.476
Nebularine		0.0002268	0.001337	2.7874	2.7891	0.2045	-2.2896	yes	down	B(ii)	C01736	-	-	-	-	-	-	HMDB0029956	Nucleosides, nucleotides, and analogues	Purine nucleosides	Not Available	550-33-4	287.055	1.40727	M+Cl	C10H12N4O4	0	57.8	metab_12783	neg_6061	neg	48.6	0.6449	0.9873	3.153	0.477
Ps(Pgj2/18:4(6Z,9Z,12Z,15Z))		1.63E-5	0.0001774	2.7712	2.767	0.4146	-1.2703	yes	down	B(ii)	-	-	-	-	-	-	-	HMDB0281974	Not Available	Not Available	Not Available	-	854.415	4.92553	M+Na-2H	C44H68NO12P	0	52.7	metab_9174	neg_2330	neg	45.3	1.645	0.006625	3.968	0.7384
7-[(3S,4S)-3-(Benzenesulfonamido)-2-Bicyclo[2.2.1]Heptanyl]Hept-5-Enoic Acid		2.213E-6	3.721E-5	2.7413	2.7421	0.438	-1.191	yes	down	B(ii)	-	-	-	-	-	-	-	HMDB0244396	Lipids and lipid-like molecules	Prenol lipids	Monoterpenoids	-	378.171	4.59503	M+H	C20H27NO4S	0	54.2	metab_5351	pos_5983	pos	44.9	1.731	0.009295	3.952	0.5641
Hydroxytetradecadienyl-L-Carnitine		0.00107	0.004528	2.7301	2.716	1.981	0.9862	yes	up	B(ii)	-	-	-	-	-	-	-	HMDB0253295	Lipids and lipid-like molecules	Fatty Acyls	Fatty acids and conjugates	-	370.294	6.02847	M+H	C21H39NO4	0	61.7	metab_4541	pos_5145	pos	49.4	5.097	0.2965	2.573	1.328
Sobetirome		1.106E-6	2.12E-5	2.7248	2.7166	0.5064	-0.9817	yes	down	B(ii)	C15618	-	-	-	-	-	-	HMDB0258355	Benzenoids	Benzene and substituted derivatives	Diphenylmethanes	211110-63-3;_	349.14	4.61715	M+Na-2H	C20H24O4	0	43.1	metab_12064	neg_5324	neg	45	2.222	0.4293	4.388	0.2753
Panaxytriol		1.656E-8	7.357E-7	2.715	2.7101	1.6267	0.7019	yes	up	B(ii)	C16792;_	-	-	-	-	-	-	HMDB0031928	Lipids and lipid-like molecules	Fatty Acyls	Fatty alcohols	87005-03-6;	323.186	6.0899	M+FA-H	C17H26O3	0	58.5	metab_11617	neg_4865	neg	50.5	5.451	0.02398	3.351	0.3165
4-Hydroxy-2-(2-Hydroxyethyl)-1,2-Dihydrophthalazin-1-One		2.908E-5	0.0002759	2.7017	2.7025	0.403	-1.311	yes	down	B(i)	-	-	-	-	-	-	-	-	-	-	-	-	205.061	4.47728	M-H	C10H10N2O3	56.7	0	metab_12122	neg_5383	neg	50.1	1.511	0.00657	3.749	0.7607
Testosterone Sulfate		1.641E-11	3.067E-9	2.6732	2.6716	1.5123	0.5968	yes	up	B(i)	-	-	-	-	-	-	-	HMDB0002833;LMST05020032	Lipids and lipid-like molecules	Steroids and steroid derivatives	Sulfated steroids	651-45-6;	427.179	6.03675	M+Hac-H	C19H28O5S	60.2	0	metab_11693	neg_4944	neg	49.8	5.945	0.06268	3.931	0.1367
Niveusin C		2.908E-8	1.155E-6	2.673	2.6731	2.1466	1.1021	yes	up	B(ii)	C09517	-	-	-	-	-	-	HMDB0034474	Lipids and lipid-like molecules	Prenol lipids	Terpene lactones	75680-27-2	377.16	5.14353	M-H	C20H26O7	0	60.1	metab_11962	neg_5220	neg	50.1	3.836	0.0642	1.787	0.3219
Isoferuloyl C1-Glucuronide		4.045E-8	1.481E-6	2.6623	2.6581	1.6759	0.7449	yes	up	B(ii)	-	-	-	-	-	-	-	HMDB0041749	Phenylpropanoids and polyketides	Cinnamic acids and derivatives	Hydroxycinnamic acids and derivatives	-	369.082	3.5726	M-H	C16H18O10	0	41.5	metab_12419	neg_5692	neg	46.8	5.031	0.111	3.002	0.3175
Dioctyl Phthalate		0.001757	0.006671	2.6584	2.653	0.3592	-1.4771	yes	down	B(i)	C03690;C14227	-	-	-	-	-	-	HMDB0249243;HMDB0251427	Benzenoids	Benzene and substituted derivatives	Benzoic acids and derivatives	117-81-7;_	413.265	6.50917	M+Na	C24H38O4	55.9	0	metab_2812	pos_3062	pos	49	1.379	0.009076	3.839	1.426
Pi(Pgd2/20:1(11Z))		0.0008852	0.003873	2.6344	2.6266	1.9646	0.9742	yes	up	B(ii)	-	-	-	-	-	-	-	HMDB0277094	Not Available	Not Available	Not Available	-	1019.57	7.21183	M+Hac-H	C49H85O16P	0	74.1	metab_10207	neg_3404	neg	50.9	4.766	0.3317	2.426	1.182
Obtusilactone A		3.798E-5	0.000339	2.6335	2.6414	2.0019	1.0013	yes	up	B(ii)	-	-	-	-	-	-	-	HMDB0030960	Organoheterocyclic compounds	Tetrahydrofurans	Not Available	56522-15-7	307.227	6.33562	M-H	C19H32O3	0	57.4	metab_11386	neg_4622	neg	48.8	4.298	0.1203	2.147	0.7449
L-Ribulose		5.355E-7	1.16E-5	2.6259	2.6283	0.5537	-0.8527	yes	down	B(ii)	C00508	Carbohydrates	Monosaccharides	map01100;map00040	Metabolic pathways;Pentose and glucuronate interconversions	Metabolism;Metabolism	Global and overview maps;Carbohydrate metabolism	HMDB0003371	Organic oxygen compounds	Organooxygen compounds	Carbohydrates and carbohydrate conjugates	2042-27-5;130271-85-1	171.027	1.14487	M+Na-2H	C5H10O5	0	40.2	metab_8284	neg_1414	neg	46.2	2.499	0.3402	4.513	0.2768
(+)-Sabinone		8.254E-7	1.676E-5	2.5998	2.6049	1.8734	0.9056	yes	up	B(ii)	C01868	-	-	-	-	-	-	HMDB0301817	Lipids and lipid-like molecules	Prenol lipids	Monoterpenoids	-;_;	195.102	6.05797	M+FA-H	C10H14O	0	54.1	metab_9505	neg_2669	neg	49.2	4.26	0.06564	2.274	0.4483
7-Epi-12-Hydroxyjasmonic Acid		2.665E-9	1.746E-7	2.5768	2.5736	0.5324	-0.9094	yes	down	B(ii)	-	-	-	-	-	-	-	HMDB0303749	Lipids and lipid-like molecules	Fatty Acyls	Lineolic acids and derivatives	-	244.156	1.46283	M+NH4	C12H18O4	0	54.9	metab_5877	pos_6544	pos	46.6	2.145	0.009403	4.029	0.2357
Oxandrolone		6.113E-11	8.716E-9	2.5711	2.5692	1.7331	0.7934	yes	up	B(ii)	C07346	-	-	-	-	-	-	HMDB0014759	Lipids and lipid-like molecules	Steroids and steroid derivatives	Steroid lactones	53-39-4	365.232	6.154	M+Hac-H	C19H30O3	0	49.5	metab_9626	neg_2796	neg	47.5	4.409	0.1557	2.544	0.03258
Methional		3.207E-8	1.243E-6	2.5546	2.5551	0.4788	-1.0624	yes	down	B(i)	-	-	-	-	-	-	-	HMDB0031857	Organic oxygen compounds	Organooxygen compounds	Carbonyl compounds	3268-49-3	105.036	4.59503	M+H	C4H8OS	52.9	0	metab_1607	pos_1742	pos	47.7	1.72	0.2641	3.592	0.1487
N-Acetyl-5-Aminosalicylic Acid		3.87E-6	5.842E-5	2.5509	2.5448	0.4886	-1.0333	yes	down	B(i)	-	-	-	-	-	-	-	HMDB0060602	Benzenoids	Benzene and substituted derivatives	Benzoic acids and derivatives	51-59-2	194.046	3.58347	M-H	C9H9NO4	45.5	0	metab_12415	neg_5688	neg	47.6	1.84	0.2963	3.766	0.4277
5-Hydroxykynurenine		1.522E-5	0.0001679	2.4832	2.4749	0.5532	-0.8542	yes	down	B(ii)	C05651	-	-	map01100;map00380	Metabolic pathways;Tryptophan metabolism	Metabolism;Metabolism	Global and overview maps;Amino acid metabolism	HMDB0012819	Organic oxygen compounds	Organooxygen compounds	Carbonyl compounds	-;720-00-3	189.065	4.77173	M+H-2H2O	C10H12N2O4	0	43.8	metab_5286	pos_5918	pos	46.5	2.299	0.2993	4.156	0.5032
4-Hydroxyquinazoline		4.93E-5	0.0004104	2.4625	2.4645	0.4728	-1.0806	yes	down	B(i)	-	-	-	-	-	-	-	HMDB0246465	Organoheterocyclic compounds	Diazanaphthalenes	Benzodiazines	-	191.046	3.475	M+FA-H	C8H6N2O	57.8	0	metab_8728	neg_1872	neg	50.7	1.689	0.3481	3.572	0.5855
Betavulgaroside Iv		7.185E-11	9.623E-9	2.4592	2.4555	1.7577	0.8137	yes	up	B(ii)	-	-	-	-	-	-	-	HMDB0031025	Lipids and lipid-like molecules	Prenol lipids	Terpene glycosides	168010-06-8	817.403	3.99143	M+Na	C41H62O15	0	54.5	metab_1415	pos_1543	pos	45.3	3.953	0.1463	2.249	0.02023
Ergothioneine		5.224E-16	6.64E-13	2.4586	2.456	1.5212	0.6052	yes	up	B(i)	C05570	-	-	map01100;map00340	Metabolic pathways;Histidine metabolism	Metabolism;Metabolism	Global and overview maps;Amino acid metabolism	HMDB0003045	Organic acids and derivatives	Carboxylic acids and derivatives	Amino acids, peptides, and analogues	497-30-3	230.095	0.638817	M+H	C9H15N3O2S	91.3	0	metab_677	pos_738	pos	54.7	4.947	0.0399	3.252	0.02033
2-Methoxyacetaminophen Sulfate		1.082E-9	8.756E-8	2.4364	2.4357	0.6375	-0.6494	yes	down	B(ii)	-	-	-	-	-	-	-	HMDB0062550	Organic acids and derivatives	Organic sulfuric acids and derivatives	Arylsulfates	53446-13-2	242.012	4.09505	M-H2O-H	C9H11NO6S	0	40.9	metab_8901	neg_2048	neg	46.2	2.962	0.1237	4.646	0.1472
Lenapenem		2.035E-8	8.62E-7	2.4289	2.4281	1.5323	0.6157	yes	up	B(ii)	-	-	-	-	-	-	-	HMDB0254007	Organoheterocyclic compounds	Lactams	Beta lactams	-	382.178	1.62808	M+H-H2O	C18H29N3O5S	0	41.6	metab_5853	pos_6519	pos	43.7	4.859	0.03863	3.171	0.2577
Galactinol		4.358E-9	2.601E-7	2.4249	2.421	1.5074	0.5921	yes	up	B(i)	C01235	-	-	map01100;map00052	Metabolic pathways;Galactose metabolism	Metabolism;Metabolism	Global and overview maps;Carbohydrate metabolism	HMDB0005821;HMDB0005826;HMDB0005826;PW_C002585	Lipids and lipid-like molecules	Steroids and steroid derivatives	Hydroxysteroids	-;3687-64-7;_	377.085	0.605333	M+Cl	C12H22O11	56.8	0	metab_7793	neg_786	neg	48.1	4.958	0.05209	3.289	0.2136
12-Oxo-Pda		5.195E-14	2.806E-11	2.4219	2.4194	1.4226	0.5085	yes	up	B(ii)	C01226	-	-	map01100;map00592	Metabolic pathways;alpha-Linolenic acid metabolism	Metabolism;Metabolism	Global and overview maps;Lipid metabolism	HMDB0301804	Lipids and lipid-like molecules	Fatty Acyls	Eicosanoids	85551-10-6;	337.202	6.12728	M+FA-H	C18H28O3	0	58.9	metab_11575	neg_4821	neg	50.4	5.541	0.03392	3.895	0.06003
Phenylalanyltryptophan		1.741E-5	0.0001863	2.4131	2.4075	1.5675	0.6485	yes	up	B(i)	-	-	-	-	-	-	-	HMDB0029006	Organic acids and derivatives	Carboxylic acids and derivatives	Amino acids, peptides, and analogues	24587-41-5	352.164	5.01725	M+H	C20H21N3O3	83.6	0	metab_1783	pos_1923	pos	54.2	4.864	0.1286	3.103	0.5492
5-Aminovaleric Acid		6.641E-10	6.029E-8	2.412	2.4112	0.7349	-0.4443	yes	down	B(i)	C00431	-	-	map01100;map00310;map00470;map00330	Metabolic pathways;Lysine degradation;D-Amino acid metabolism;Arginine and proline metabolism	Metabolism;Metabolism;Metabolism;Metabolism	Global and overview maps;Amino acid metabolism;Metabolism of other amino acids;Amino acid metabolism	HMDB0003355	Organic acids and derivatives	Carboxylic acids and derivatives	Amino acids, peptides, and analogues	660-88-8	235.164	0.605833	2M+H	C5H11NO2	69.8	0	metab_6336	pos_7053	pos	52.5	4.569	0.08476	6.217	0.1578
4-(Methylnitrosoamino)-4-(3-Pyridyl)-1-Butanol		0.0002582	0.001482	2.4049	2.4023	0.6259	-0.6761	yes	down	B(ii)	-	-	-	-	-	-	-	HMDB0247003	Organoheterocyclic compounds	Pyridines and derivatives	Not Available	-	242.149	2.64792	M+CH3OH+H	C10H15N3O2	0	41.3	metab_1154	pos_1264	pos	46.1	3.123	0.7864	4.99	0.2647
(5E)-4-Isopropyl-7-Methylene-10-Oxo-5-Undecenoic Acid		1.893E-10	2.187E-8	2.4043	2.405	1.7079	0.7722	yes	up	B(i)	-	-	-	-	-	-	-	-	-	-	-	-	251.165	6.18623	M-H	C15H24O3	71.4	0	metab_11514	neg_4756	neg	51.5	3.947	0.0194	2.311	0.1553
Ala Tyr		2.173E-9	1.49E-7	2.3791	2.3738	0.5928	-0.7544	yes	down	B(i)	-	-	-	-	-	-	-	-	-	-	-	-	253.117	1.47343	M+H	C12H16N2O4	80.8	0	metab_1079	pos_1186	pos	53.1	2.332	0.1006	3.934	0.1687
Sinapic Acid Sulfate		1.47E-8	6.771E-7	2.3711	2.37	1.9048	0.9297	yes	up	B(i)	-	-	-	-	-	-	-	HMDB0060020	Phenylpropanoids and polyketides	Cinnamic acids and derivatives	Hydroxycinnamic acids and derivatives	2283338-09-8	303.018	3.72452	M-H	C11H12O8S	60.4	0	metab_8791	neg_1937	neg	48.9	3.383	0.2376	1.776	0.03212
Propofol		3.807E-10	3.84E-8	2.3349	2.3333	1.43	0.516	yes	up	B(ii)	C07523	-	-	-	-	-	-	HMDB0014956	Benzenoids	Benzene and substituted derivatives	Cumenes	2078-54-8	223.134	6.11658	M+FA-H	C12H18O	0	52.5	metab_11588	neg_4836	neg	49.5	5.125	0.07006	3.584	0.142
Benzoylecgonine		9.401E-6	0.0001157	2.3258	2.322	0.5435	-0.8797	yes	down	B(i)	C10847	-	-	-	-	-	-	-	-	-	-	519-09-5	307.164	3.77263	M+NH4	C16H19NO4	72.4	0	metab_5601	pos_6248	pos	51.2	1.931	0.2956	3.553	0.3834
3-Epinobilin		4.819E-7	1.073E-5	2.3088	2.3037	0.6443	-0.6343	yes	down	B(ii)	-	-	-	-	-	-	-	HMDB0036690	Lipids and lipid-like molecules	Prenol lipids	Terpene lactones	-	351.154	4.61642	M+Na-H2O	C20H26O5	0	45.4	metab_5340	pos_5972	pos	44.7	2.8	0.009456	4.346	0.3328
Geldanamycin		1.077E-8	5.263E-7	2.3041	2.299	0.6412	-0.6412	yes	down	B(ii)	C11222;_	Antibiotics;-	Polyketides and nonribosomal peptides;-	-	-	-	-	HMDB0252665	Phenylpropanoids and polyketides	Macrolactams	Not Available	30562-34-6;_	583.263	3.01148	M+Na	C29H40N2O9	0	50.9	metab_1179	pos_1289	pos	45.1	2.698	0.1689	4.208	0.1381
D-Pantothenoyl-L-Cysteine		9.472E-6	0.000116	2.2682	2.2605	1.4737	0.5594	yes	up	B(ii)	C04079	-	-	map00770	Pantothenate and CoA biosynthesis	Metabolism	Metabolism of cofactors and vitamins	HMDB0006834	Organic acids and derivatives	Peptidomimetics	Hybrid peptides	-;_	322.121	1.42573	M+	C12H22N2O6S	0	43	metab_1067	pos_1173	pos	45.5	4.785	0.203	3.247	0.412
2-Deoxy-D-Glucose		0.004946	0.01437	2.2544	2.2468	1.8923	0.9201	yes	up	B(i)	C00586	Carbohydrates	Monosaccharides	-	-	-	-	-	-	-	-	154-17-6	165.075	5.7843	M+H	C6H12O5	47.4	0	metab_2181	pos_2328	pos	48.1	4.006	1.282	2.117	0.1407
Daumone		0.003426	0.01136	2.2522	2.2466	1.6802	0.7486	yes	up	B(ii)	-	-	-	-	-	-	-	HMDB0250877	Organic oxygen compounds	Organooxygen compounds	Carbohydrates and carbohydrate conjugates	_;	299.148	5.64063	M+Na	C13H24O6	0	42.5	metab_4848	pos_5473	pos	47.1	4.55	1.145	2.708	0.2995
Octabenzone		0.0004635	0.002332	2.2466	2.2445	1.6803	0.7487	yes	up	B(i)	-	-	-	-	-	-	-	-	-	-	-	-	344.224	6.22587	M+NH4	C21H26O3	38.4	0	metab_2625	pos_2828	pos	43	4.105	0.4152	2.443	0.6816
5-Fluoro Adb-Pinaca		3.321E-5	0.0003052	2.2306	2.2275	1.7359	0.7957	yes	up	B(i)	-	-	-	-	-	-	-	-	-	-	-	-	407.207	5.95128	M+FA-H	C19H27FN4O2	83.6	0	metab_9377	neg_2538	neg	53.5	3.595	0.0649	2.071	0.5223
Nonactin		5.322E-8	1.858E-6	2.2299	2.2287	1.4431	0.5291	yes	up	B(ii)	C11186;_	-	-	-	-	-	-	HMDB0255706	Phenylpropanoids and polyketides	Macrolides and analogues	Not Available	6833-84-7;_	741.425	5.45963	M+Na-H2O	C40H64O12	0	42.4	metab_4957	pos_5585	pos	39.9	4.651	0.1765	3.223	0.168
Chrysogine		3.214E-5	0.0002973	2.2112	2.2097	0.5572	-0.8437	yes	down	B(i)	-	-	-	-	-	-	-	-	-	-	-	-	191.081	4.1355	M+H	C10H10N2O2	64.7	0	metab_1450	pos_1578	pos	50.9	1.885	0.009348	3.383	0.5154
15-Oxoprostaglandin E1		0.002128	0.007758	2.1982	2.2106	1.5097	0.5943	yes	up	B(i)	C04654	-	-	-	-	-	-	HMDB0001320	Lipids and lipid-like molecules	Fatty Acyls	Eicosanoids	22973-19-9	351.22	6.53315	M-H	C20H32O5	49.5	0	metab_9987	neg_3174	neg	46	5.115	0.4233	3.388	0.9393
Arborine		6.599E-5	0.0005077	2.1875	2.1887	0.6446	-0.6335	yes	down	B(ii)	C10642	-	-	-	-	-	-	HMDB0030351	Organoheterocyclic compounds	Diazanaphthalenes	Benzodiazines	6873-15-0	295.108	6.09522	M+FA-H	C16H14N2O	0	45	metab_11613	neg_4861	neg	46.9	2.71	0.506	4.204	0.2401
Phenylalanyl-Gamma-Glutamate		3.465E-6	5.404E-5	2.1595	2.1527	0.6409	-0.6418	yes	down	B(ii)	-	-	-	-	-	-	-	HMDB0029009	Organic acids and derivatives	Carboxylic acids and derivatives	Amino acids, peptides, and analogues	-	276.133	3.84208	M+H-H2O	C14H19N3O4	0	44	metab_1364	pos_1489	pos	45.5	2.456	0.08173	3.832	0.358
Glycosides		1.503E-5	0.0001663	2.1437	2.142	0.6837	-0.5485	yes	down	B(ii)	C01443	Steroids	23-Carbon atoms	-	-	-	-	HMDB0031448	Lipids and lipid-like molecules	Steroids and steroid derivatives	Steroid lactones	-	585.286	3.61228	M+H	C29H44O12	0	45.8	metab_5649	pos_6298	pos	43.6	3.005	0.3199	4.395	0.2989
Lumichrome		9.186E-6	0.0001135	2.1293	2.1264	1.3727	0.457	yes	up	B(i)	C01727	-	-	map00740	Riboflavin metabolism	Metabolism	Metabolism of cofactors and vitamins	HMDB0254199	Organoheterocyclic compounds	Pteridines and derivatives	Alloxazines and isoalloxazines	1086-80-2;_	243.087	5.59288	M+H	C12H10N4O2	85.8	0	metab_2073	pos_2217	pos	55	5.009	0.2879	3.649	0.2846
(3Z)-Phytochromobilin		0.008502	0.02219	2.1287	2.1308	0.4499	-1.1523	yes	down	B(ii)	C05913;_	-	-	map00860	Porphyrin metabolism	Metabolism	Metabolism of cofactors and vitamins	HMDB0303975	Organoheterocyclic compounds	Tetrapyrroles and derivatives	Bilirubins	-;_	581.239	6.05265	M-H	C33H34N4O6-2	0	54.8	metab_9503	neg_2667	neg	48.3	1.442	0.3128	3.205	1.285
3-[4-(3-Trifluoromethyl-Phenyl)-Piperazin-1-Yl]-Dihydrofuran-2-One		3.961E-6	5.951E-5	2.1196	2.1198	0.6277	-0.6719	yes	down	B(ii)	-	-	-	-	-	-	-	HMDB0249941	Organic acids and derivatives	Carboxylic acids and derivatives	Amino acids, peptides, and analogues	-	313.119	3.32365	M-H	C15H17F3N2O2	0	51.5	metab_8687	neg_1830	neg	47.8	2.254	0.2952	3.591	0.2096
Diclazuril		0.001256	0.005121	2.1076	2.1161	0.66	-0.5995	yes	down	B(i)	-	-	-	-	-	-	-	HMDB0251204	Benzenoids	Benzene and substituted derivatives	Diphenylacetonitriles	-	404.971	6.12193	M-H	C17H9Cl3N4O2	95.1	0	metab_9583	neg_2752	neg	46.6	2.997	0.006773	4.541	0.8518
3-Deoxy-D-Arabino-Heptulosonate-7-Phosphate		0.00032	0.001766	2.1069	2.1039	0.6547	-0.6111	yes	down	B(ii)	C04691	-	-	map01100;map00400;map01230	Metabolic pathways;Phenylalanine, tyrosine and tryptophan biosynthesis;Biosynthesis of amino acids	Metabolism;Metabolism;Metabolism	Global and overview maps;Amino acid metabolism;Global and overview maps	HMDB0304124	Organic oxygen compounds	Organooxygen compounds	Carbohydrates and carbohydrate conjugates	-	287.016	3.16287	M-H	C7H13O10P	0	51.9	metab_8564	neg_1705	neg	48.3	2.736	0.5733	4.179	0.3266
Cefotaxime		0.03938	0.07693	2.1058	2.1248	0.3367	-1.5705	yes	down	B(i)	C06885	-	-	-	-	-	-	HMDB0014636	Organoheterocyclic compounds	Lactams	Beta lactams	63527-52-6	456.063	3.9861	M+H	C16H17N5O7S2	49.4	0	metab_1411	pos_1539	pos	45.9	1.066	0.642	3.166	2.075
5-Methoxysalicylic Acid Sulfate		4.867E-5	0.0004078	2.0926	2.0968	1.6483	0.7209	yes	up	B(i)	-	-	-	-	-	-	-	-	-	-	-	-	246.991	3.1521	M-H	C8H8O7S	66.7	0	metab_8559	neg_1700	neg	50.3	3.463	0.1807	2.101	0.4576
4-Hydroxyaminoquinoline N-Oxide		0.0002641	0.001508	2.0916	2.0964	0.6593	-0.6009	yes	down	B(i)	C04050	-	-	-	-	-	-	-	-	-	-	4637-56-3	177.065	4.01808	M+H	C9H8N2O2	81.2	0	metab_5534	pos_6175	pos	54.5	2.756	0.2073	4.18	0.5997
2-Methylbutyroylcarnitine		6.5E-5	0.0005044	2.0903	2.0926	1.2775	0.3533	yes	up	B(i)	-	-	-	-	-	-	-	HMDB0000378;LMFA07070034	Lipids and lipid-like molecules	Fatty Acyls	Fatty acid esters	31023-25-3;	246.169	3.48912	M+H	C12H23NO4	88.7	0	metab_1288	pos_1408	pos	56.1	6.279	0.2577	4.915	0.4406
Riboflavin		4.857E-5	0.0004072	2.0723	2.0748	1.3646	0.4485	yes	up	B(i)	C00255;_	Vitamins and cofactors;-	Vitamins;-	map01100;map02010;map00740;map01240	Metabolic pathways;ABC transporters;Riboflavin metabolism;Biosynthesis of cofactors	Metabolism;Environmental Information Processing;Metabolism;Metabolism	Global and overview maps;Membrane transport;Metabolism of cofactors and vitamins;Global and overview maps	HMDB0000244;HMDB0247501;PW_C000165	Organoheterocyclic compounds	Pteridines and derivatives	Alloxazines and isoalloxazines	83-88-5;_	377.144	4.21052	M+H	C17H20N4O6	87.3	0	metab_5488	pos_6129	pos	54.8	4.989	0.3123	3.656	0.3667
3'-Deoxyderhamnosylmaysin		0.005554	0.01577	2.0568	2.0527	0.5479	-0.868	yes	down	B(ii)	-	-	-	-	-	-	-	HMDB0301875	Phenylpropanoids and polyketides	Flavonoids	Flavonoid glycosides	_;	449.069	3.15752	M+Cl	C21H18O9	0	41.9	metab_8563	neg_1704	neg	44.7	1.927	0.6668	3.517	0.8839
O-Galactosyl-5-Hydroxylysine		2.31E-8	9.634E-7	2.0445	2.0426	0.6962	-0.5225	yes	down	B(ii)	-	-	-	-	-	-	-	HMDB0260392	Organic acids and derivatives	Carboxylic acids and derivatives	Amino acids, peptides, and analogues	-	325.159	0.486283	M+H	C12H24N2O8	0	44.4	metab_6921	pos_7678	pos	45.4	2.738	0.151	3.933	0.1102
(5E)-7-{4,6-Dihydroxy-2-[(1E,5E)-3-Hydroxyocta-1,5-Dien-1-Yl]Oxan-3-Yl}Hept-5-Enoylcarnitine		0.0004044	0.002095	2.0277	2.0199	1.3425	0.425	yes	up	B(ii)	-	-	-	-	-	-	-	HMDB0241887	Lipids and lipid-like molecules	Fatty Acyls	Eicosanoids	-	1021.62	6.38928	2M-H	C27H45NO8	0	47.7	metab_9821	neg_2999	neg	45.6	5.256	0.05341	3.915	0.6301
L-Thyronine		3.923E-5	0.0003467	2.0082	2.0111	0.7016	-0.5113	yes	down	B(ii)	-	-	-	-	-	-	-	HMDB0000667	Organic acids and derivatives	Carboxylic acids and derivatives	Amino acids, peptides, and analogues	1596-67-4	315.133	3.31263	M+ACN+H	C15H15NO4	0	57.5	metab_5703	pos_6357	pos	47.9	2.932	0.1769	4.179	0.4021
2-Polyprenyl-6-Methoxy-1,4-Benzoquinone		7.158E-5	0.0005399	2.0052	2.0057	1.6418	0.7153	yes	up	B(ii)	C17560	-	-	-	-	-	-	HMDB0060354	Lipids and lipid-like molecules	Prenol lipids	Quinone and hydroquinone lipids	-;_	295.129	4.33325	M+Na-2H	C17H22O3	0	40	metab_8980	neg_2130	neg	43.2	3.218	0.4749	1.96	0.03232
N-Methyl-2,4-Dihydroxy-3-Phenylquinoline		0.002331	0.008339	1.9791	1.9818	0.6604	-0.5987	yes	down	B(i)	-	-	-	-	-	-	-	-	-	-	-	-	269.128	3.99143	M+NH4	C16H13NO2	49.2	0	metab_1413	pos_1541	pos	47.8	2.72	0.7885	4.119	0.3075
5-Hydroxyindoxyl Sulfate		0.001924	0.007159	1.972	1.9679	0.5473	-0.8697	yes	down	B(ii)	-	-	-	-	-	-	-	HMDB0304936	Not Available	Not Available	Not Available	-	210.023	5.93528	M-H	C9H9NO3S	0	49.3	metab_9367	neg_2527	neg	47	1.65	0.1884	3.015	0.7793
Porphobilinogen		0.0001146	0.0007814	1.9433	1.9448	0.8122	-0.3001	yes	down	B(ii)	C00931	-	-	map01100;map00860;map01240	Metabolic pathways;Porphyrin metabolism;Biosynthesis of cofactors	Metabolism;Metabolism;Metabolism	Global and overview maps;Metabolism of cofactors and vitamins;Global and overview maps	HMDB0000245	Organic nitrogen compounds	Organonitrogen compounds	Amines	487-90-1	268.128	1.46815	M+ACN+H	C10H14N2O4	0	49.7	metab_5875	pos_6542	pos	48.4	5.168	0.3627	6.363	0.3133
2,5-Dimethylbenzaldehyde		0.01645	0.03768	1.9419	1.9346	1.8295	0.8715	yes	up	B(i)	-	-	-	-	-	-	-	HMDB0032014	Benzenoids	Benzene and substituted derivatives	Benzoyl derivatives	34341-29-2	135.08	5.64063	M+H	C9H10O	88.9	0	metab_4849	pos_5474	pos	56.4	3.445	1.329	1.883	0.02008
3-Hydroxybutyric Acid		9.398E-8	2.964E-6	1.9411	1.9408	0.8334	-0.2629	yes	down	B(i)	C01089	Organic acids	Carboxylic acids	map01100;map00650	Metabolic pathways;Butanoate metabolism	Metabolism;Metabolism	Global and overview maps;Carbohydrate metabolism	HMDB0000011;PW_C000258	Organic acids and derivatives	Hydroxy acids and derivatives	Beta hydroxy acids and derivatives	625-72-9;300-85-6	103.04	1.13952	M-H	C4H8O3	92.5	0	metab_12876	neg_6162	neg	57.9	5.433	0.07566	6.519	0.1815
4-Hydroxy Nonenal Alkyne		0.02139	0.04643	1.9375	1.9286	1.8753	0.9071	yes	up	B(i)	-	-	-	-	-	-	-	-	-	-	-	-	135.08	5.77902	M+H-H2O	C9H12O2	40.9	0	metab_4779	pos_5402	pos	46.7	3.428	1.438	1.828	0.02004
3-Hydroxy-5,5,8A-Trimethyl-3,4,4A,6,7,8-Hexahydronaphthalene-2-Carboxylic Acid		4.033E-9	2.441E-7	1.9122	1.913	1.2777	0.3536	yes	up	B(i)	-	-	-	-	-	-	-	-	-	-	-	-	237.149	6.15933	M-H	C14H22O3	53.5	0	metab_9628	neg_2798	neg	49	4.794	0.02099	3.752	0.1345
Alpha-Linolenoyl Ethanolamide		0.0003864	0.002023	1.907	1.8955	0.6573	-0.6054	yes	down	B(i)	C13828	-	-	-	-	-	-	HMDB0013624	Organic nitrogen compounds	Organonitrogen compounds	Amines	-	380.28	6.31438	M+Hac-H	C20H35NO2	36.8	0	metab_9768	neg_2944	neg	45.2	2.261	0.006743	3.44	0.5526
Tetranor-12(R)-Hete		2.873E-5	0.0002727	1.8922	1.8926	1.3304	0.4119	yes	up	B(i)	-	-	-	-	-	-	-	-	-	-	-	-	265.18	6.20225	M-H	C16H26O3	68.5	0	metab_9664	neg_2835	neg	51.5	4.421	0.02381	3.323	0.372
Pc(2:0/20:3(5Z,8Z,11Z)-O(14R,15S))		1.982E-5	0.0002062	1.8877	1.8899	1.321	0.4017	yes	up	B(ii)	-	-	-	-	-	-	-	HMDB0288798	Not Available	Not Available	Not Available	-	566.319	5.94452	M+H-2H2O	C30H52NO9P	0	48.5	metab_2355	pos_2515	pos	42	4.473	0.1047	3.386	0.3376
Isoferulic Acid 3-Sulfate		3.362E-5	0.0003074	1.884	1.8834	1.2635	0.3375	yes	up	B(ii)	-	-	-	-	-	-	-	HMDB0041748	Phenylpropanoids and polyketides	Cinnamic acids and derivatives	Hydroxycinnamic acids and derivatives	-	273.007	3.92133	M-H	C10H10O7S	0	40.1	metab_12308	neg_5578	neg	46	5.231	0.2175	4.14	0.3081
4,6-Dinitro-O-Cresol		1.676E-8	7.423E-7	1.8782	1.8755	1.2659	0.3401	yes	up	B(i)	C18653;_	-	-	-	-	-	-	HMDB0245221;HMDB0245458	Benzenoids	Phenols	Nitrophenols	534-52-1;_	197.02	6.06327	M-H	C7H6N2O5	74.3	0	metab_9513	neg_2677	neg	53	4.79	0.09538	3.784	0.1187
Isokobusone		0.000165	0.001039	1.8776	1.8695	0.656	-0.6083	yes	down	B(ii)	C16977;_	-	-	-	-	-	-	HMDB0036791	Organic oxygen compounds	Organooxygen compounds	Alcohols and polyols	-;24173-72-6	243.135	3.27028	M+Na-2H	C14H22O2	0	50.1	metab_12519	neg_5794	neg	46	2.13	0.1945	3.247	0.4263
Bis(2-Ethylhexyl) Phthalate		0.0003785	0.001995	1.8763	1.8657	0.7929	-0.3347	yes	down	B(i)	C03690	-	-	-	-	-	-	HMDB0249243	Benzenoids	Benzene and substituted derivatives	Benzoic acids and derivatives	-	391.283	6.50917	M+H	C24H38O4	66.2	0	metab_4121	pos_4651	pos	50.3	4.369	0.08368	5.51	0.5268
11-Hydroxyandrosterone		2.551E-8	1.046E-6	1.8514	1.8485	1.2555	0.3283	yes	up	B(ii)	C14606	-	-	-	-	-	-	HMDB0002984	Lipids and lipid-like molecules	Steroids and steroid derivatives	Androstane steroids	57-61-4;	351.217	6.13797	M+FA-H	C19H30O3	0	66.8	metab_11565	neg_4810	neg	50.6	4.81	0.03622	3.831	0.1505
(-)-Erythro-Anethole Glycol 1-Glucoside		0.01262	0.03063	1.8493	1.8431	1.3892	0.4742	yes	up	B(ii)	-	-	-	-	-	-	-	HMDB0033066	Organic oxygen compounds	Organooxygen compounds	Carbohydrates and carbohydrate conjugates	217973-33-6	343.139	5.64668	M-H	C16H24O8	0	76.5	metab_11910	neg_5168	neg	54.4	4.919	1.103	3.541	0.148
10-Hydroxy-8-Nor-2-Fenchanone Glucoside		0.01304	0.0314	1.8417	1.8357	1.3899	0.475	yes	up	B(ii)	-	-	-	-	-	-	-	HMDB0033643	Lipids and lipid-like molecules	Prenol lipids	Terpene glycosides	240495-82-3	297.134	5.78437	M-H2O-H	C15H24O7	0	60.7	metab_9276	neg_2434	neg	51.2	4.891	1.109	3.519	0.1083
(S)-3-[(Cyanophenylmethyl)Amino]-3-Oxopropanoic Acid		7.495E-5	0.0005584	1.8405	1.8422	0.7683	-0.3802	yes	down	B(ii)	-	-	-	-	-	-	-	HMDB0034911	Benzenoids	Benzene and substituted derivatives	Not Available	161470-12-8	219.076	4.47755	M+H	C11H10N2O3	0	60.3	metab_5406	pos_6038	pos	49.9	3.519	0.009468	4.58	0.4036
2-Carboxy-1-[5-(2-Carboxy-1-Pyrrolidinyl)-2-Hydroxy-2,4-Pentadienylidene]Pyrrolidinium		0.002716	0.009439	1.8386	1.8371	0.6847	-0.5464	yes	down	B(ii)	-	-	-	-	-	-	-	HMDB0035173	Organic acids and derivatives	Carboxylic acids and derivatives	Amino acids, peptides, and analogues	214150-43-3	329.114	5.96722	M+Na-2H	C15H20N2O5	0	41.7	metab_9386	neg_2547	neg	44.4	2.632	0.711	3.844	0.2413
Daphniphylline		0.0003522	0.001888	1.837	1.832	0.7616	-0.3929	yes	down	B(ii)	-	-	-	-	-	-	-	HMDB0030291	Alkaloids and derivatives	Daphniphylline-type alkaloids	Not Available	15007-67-7	526.351	7.35623	M-H	C32H49NO5	0	63.4	metab_10854	neg_4071	neg	47.8	3.504	0.4816	4.601	0.1615
Retaspimycin		9.278E-8	2.937E-6	1.8251	1.8221	0.8403	-0.251	yes	down	B(ii)	-	-	-	-	-	-	-	HMDB0257169	Phenylpropanoids and polyketides	Macrolactams	Not Available	-	626.281	2.92617	M+K	C31H45N3O8	0	40.9	metab_1173	pos_1283	pos	43.5	5.035	0.1626	5.992	0.05946
(-)-Erythro-Anethole Glycol 2-Glucoside		0.01388	0.03305	1.8177	1.8098	1.3662	0.4501	yes	up	B(ii)	-	-	-	-	-	-	-	HMDB0033067	Organic oxygen compounds	Organooxygen compounds	Carbohydrates and carbohydrate conjugates	217973-39-2	343.139	5.78437	M-H	C16H24O8	0	73.2	metab_11881	neg_5139	neg	53.7	5.007	1.097	3.665	0.1239
Decanoyl-L-Carnitine		4.987E-5	0.0004143	1.8007	1.7958	1.3255	0.4066	yes	up	B(i)	C03299	-	-	-	-	-	-	HMDB0000651	Lipids and lipid-like molecules	Fatty Acyls	Fatty acid esters	1492-27-9	316.247	5.98173	M+H	C17H33NO4	51	0	metab_4576	pos_5184	pos	47.3	4.068	0.1936	3.069	0.306
2-[(1-Carboxyethyl)(Methoxyacetyl)Amino]-3-Methyl-Benzoic Acid		0.002268	0.008163	1.8004	1.7911	0.7071	-0.4999	yes	down	B(i)	-	-	-	-	-	-	-	-	-	-	-	-	313.14	1.1215	M+NH4	C14H17NO6	76	0	metab_978	pos_1081	pos	53.6	2.755	0.1626	3.896	0.668
Lysopa(20:2(11Z,14Z)/0:0)		4.598E-6	6.679E-5	1.7946	1.7941	0.8081	-0.3074	yes	down	B(ii)	-	-	-	-	-	-	-	HMDB0114758	Lipids and lipid-like molecules	Glycerophospholipids	Glycerophosphates	-	507.273	6.53848	M+FA-H	C23H43O7P	0	42	metab_11165	neg_4391	neg	43.9	4.038	0.2175	4.997	0.1499
2,8-Quinolinediol		0.01065	0.02661	1.7913	1.806	0.6463	-0.6297	yes	down	B(ii)	C06342	-	-	-	-	-	-	HMDB0240311	Organoheterocyclic compounds	Quinolines and derivatives	Quinolones and derivatives	15450-76-7	203.081	5.92852	M+ACN+H	C9H7NO2	0	69.1	metab_4624	pos_5237	pos	50.6	2.37	0.009431	3.667	1.014
Xanthoxylin		0.00627	0.01737	1.7763	1.7775	1.3825	0.4672	yes	up	B(ii)	C10726	-	-	-	-	-	-	HMDB0029645	Organic oxygen compounds	Organooxygen compounds	Carbonyl compounds	90-24-4	238.106	1.41505	M+ACN+H	C10H12O4	0	40.5	metab_5902	pos_6570	pos	45.6	4.334	0.1316	3.135	0.8417
Gpetn(20:5/18:1)		0.03777	0.07442	1.7662	1.7524	0.7274	-0.4592	yes	down	B(i)	-	-	-	-	-	-	-	HMDB0009454	Lipids and lipid-like molecules	Glycerophospholipids	Glycerophosphoethanolamines	-	764.52	6.9992	M+H	C43H74NO8P	90.9	0	metab_3023	pos_3363	pos	51.6	3.813	1.442	5.242	0.2435
Taurodeoxycholic Acid		0.002375	0.008472	1.757	1.7509	1.2835	0.36	yes	up	B(i)	C05463;_	-	-	-	-	-	-	HMDB0000896;LMST05040013;PW_C000715	Lipids and lipid-like molecules	Steroids and steroid derivatives	Bile acids, alcohols and derivatives	-;516-50-7;	500.302	7.2021	M+H	C26H45NO6S	97.4	0	metab_3863	pos_4298	pos	53.8	4.949	0.2485	3.856	0.615
Queuine		0.0002337	0.00137	1.7553	1.7595	1.2347	0.3041	yes	up	B(ii)	C01449	-	-	-	-	-	-	HMDB0001495	Organoheterocyclic compounds	Pyrrolopyrimidines	Pyrrolo[2,3-d]pyrimidines	72496-59-4	278.123	0.6529	M+H	C12H15N5O3	0	66	metab_703	pos_769	pos	48.5	5.251	0.1491	4.253	0.4118
N-Stearoyl Threonine		6.327E-5	0.0004958	1.7539	1.7467	0.7745	-0.3686	yes	down	B(ii)	-	-	-	-	-	-	-	HMDB0241950	Organic acids and derivatives	Carboxylic acids and derivatives	Amino acids, peptides, and analogues	-	384.311	6.47987	M-H	C22H43NO4	0	49	metab_11246	neg_4477	neg	45.7	3.263	0.1878	4.213	0.3007
Gpcho(8:0/6:0)		0.005579	0.01582	1.7521	1.7532	1.2524	0.3248	yes	up	B(i)	-	-	-	-	-	-	-	-	-	-	-	-	482.292	7.36762	M+H	C22H44NO8P	40.1	0	metab_3267	pos_3656	pos	44.8	5.755	0.1588	4.595	0.793
2,3-Butanedione		7.527E-8	2.472E-6	1.746	1.7459	0.8473	-0.2391	yes	down	B(i)	C00741	-	-	map00650	Butanoate metabolism	Metabolism	Carbohydrate metabolism	HMDB0003407;LMFA12000012	Organic oxygen compounds	Organooxygen compounds	Carbonyl compounds	431-03-8;	87.0437	1.18043	M+H	C4H6O2	40.1	0	metab_5965	pos_6640	pos	46.7	4.866	0.02531	5.743	0.1532
Glycylproline		8.609E-5	0.0006214	1.7429	1.7395	1.2445	0.3155	yes	up	B(i)	-	-	-	-	-	-	-	HMDB0000721	Organic acids and derivatives	Carboxylic acids and derivatives	Amino acids, peptides, and analogues	704-15-4	173.091	0.75315	M+H	C7H12N2O3	43.2	0	metab_796	pos_887	pos	46.7	4.831	0.2509	3.882	0.2687
2,4-Dinitrophenol		1.59E-8	7.179E-7	1.738	1.7344	1.2252	0.293	yes	up	B(i)	C02496	-	-	-	-	-	-	HMDB0245462	Benzenoids	Phenols	Nitrophenols	51-28-5;_	183.004	5.88677	M-H	C6H4N2O5	88	0	metab_11825	neg_5081	neg	56.1	4.679	0.1099	3.819	0.06851
Phenylbutyrylglutamine		0.0007114	0.003261	1.7373	1.7415	0.7248	-0.4643	yes	down	B(ii)	-	-	-	-	-	-	-	HMDB0011687	Organic acids and derivatives	Carboxylic acids and derivatives	Amino acids, peptides, and analogues	-	273.124	5.82753	M-H2O-H	C15H20N2O4	0	61.5	metab_9294	neg_2452	neg	49.9	2.679	0.3692	3.696	0.3629
Uridine 5'-Monophosphate		0.01184	0.02905	1.7359	1.7356	0.7671	-0.3825	yes	down	B(i)	C00105	Nucleic acids	Nucleotides	map00240;map01100;map01232;map01240	Pyrimidine metabolism;Metabolic pathways;Nucleotide metabolism;Biosynthesis of cofactors	Metabolism;Metabolism;Metabolism;Metabolism	Nucleotide metabolism;Global and overview maps;Global and overview maps;Global and overview maps	HMDB0000288;PW_C000194	Nucleosides, nucleotides, and analogues	Pyrimidine nucleotides	Pyrimidine ribonucleotides	58-97-9	342.072	5.4277	M+NH4	C9H13N2O9P	55.3	0	metab_4974	pos_5602	pos	48.6	3.995	0.3554	5.208	0.9008
2-(6'-Methylthio)Hexylmalate		0.0001438	0.0009352	1.7179	1.7162	0.7872	-0.3452	yes	down	B(ii)	C17226;_	-	-	map01210	2-Oxocarboxylic acid metabolism	Metabolism	Global and overview maps	HMDB0304053	Organic acids and derivatives	Hydroxy acids and derivatives	Medium-chain hydroxy acids and derivatives	-;_	297.055	3.37217	M+Cl	C11H18O5S-2	0	51.3	metab_12468	neg_5742	neg	47.7	3.466	0.1422	4.403	0.3594
4-Hydroxyquinoline		0.0002938	0.001646	1.6992	1.6996	0.7576	-0.4005	yes	down	B(ii)	C06343	-	-	-	-	-	-	HMDB0246466	Organoheterocyclic compounds	Quinolines and derivatives	Quinolones and derivatives	611-36-9;_	187.086	4.46685	M+ACN+H	C9H7NO	0	49.9	metab_5407	pos_6039	pos	48.3	2.935	0.1354	3.874	0.4023
(+)-Lysergic Acid		0.000236	0.001382	1.6945	1.6941	0.8214	-0.2838	yes	down	B(ii)	-	-	-	-	-	-	-	HMDB0242256	Alkaloids and derivatives	Ergoline and derivatives	Lysergic acids and derivatives	-	267.114	6.13262	M-H	C16H16N2O2	0	46.6	metab_9594	neg_2763	neg	47.7	4.26	0.3833	5.186	0.1368
Bisacurone Epoxide		0.003442	0.0114	1.686	1.6842	1.3282	0.4094	yes	up	B(ii)	-	-	-	-	-	-	-	HMDB0038503	Lipids and lipid-like molecules	Prenol lipids	Sesquiterpenoids	127214-83-9	286.2	5.63003	M+NH4	C15H24O4	0	50.2	metab_2096	pos_2240	pos	46.7	4.189	0.03882	3.154	0.6646
(9E,12E)-N-(2-Hydroxyethyl)Octadeca-9,12-Dienamide		8.972E-5	0.0006407	1.6846	1.679	0.8031	-0.3163	yes	down	B(ii)	-	-	-	-	-	-	-	HMDB0247196	Organic acids and derivatives	Carboximidic acids and derivatives	Carboximidic acids	-	382.296	6.38928	M+Hac-H	C20H37NO2	0	40.1	metab_11342	neg_4577	neg	44.5	3.614	0.1678	4.5	0.3011
Dobesilic Acid		0.002892	0.009918	1.6822	1.6777	0.7601	-0.3958	yes	down	B(i)	-	-	-	-	-	-	-	HMDB0245498	Benzenoids	Benzene and substituted derivatives	Benzenesulfonic acids and derivatives	-	188.986	3.19505	M-H	C6H6O5S	42.4	0	metab_12554	neg_5829	neg	46.3	3.212	0.5762	4.226	0.2656
Ecgonine		3.227E-6	5.095E-5	1.6793	1.6806	0.7771	-0.3639	yes	down	B(ii)	C10858	-	-	-	-	-	-	HMDB0006548	Alkaloids and derivatives	Tropane alkaloids	Not Available	481-37-8	218.138	4.75007	M+CH3OH+H	C9H15NO3	0	51.1	metab_5298	pos_5930	pos	47.2	2.921	0.09991	3.759	0.1981
N-Palmitoyl Threonine		9.6E-5	0.0006741	1.6757	1.6677	0.8071	-0.3092	yes	down	B(ii)	-	-	-	-	-	-	-	HMDB0241933	Organic acids and derivatives	Carboxylic acids and derivatives	Amino acids, peptides, and analogues	_;	356.28	6.37865	M-H	C20H39NO4	0	54.6	metab_11349	neg_4584	neg	47.2	3.661	0.1604	4.536	0.3038
Butyryl Carnitine		0.000114	0.0007787	1.6736	1.6759	1.1931	0.2547	yes	up	B(i)	-	-	-	-	-	-	-	-	-	-	-	-	232.153	1.72413	M+H	C11H21NO4	82.4	0	metab_5841	pos_6506	pos	54.9	5.475	0.07974	4.589	0.3462
Combrestatin A4		0.001985	0.007339	1.6692	1.6767	0.7271	-0.4598	yes	down	B(i)	-	-	-	-	-	-	-	-	-	-	-	-	315.125	6.12728	M-H	C18H20O5	41.2	0	metab_9589	neg_2758	neg	45	2.643	0.3964	3.635	0.431
Chaxamycin A		2.973E-5	0.0002801	1.6644	1.6691	0.7499	-0.4153	yes	down	B(i)	-	-	-	-	-	-	-	-	-	-	-	-	660.273	3.98092	M+Na-2H	C35H45NO10	35.8	0	metab_12283	neg_5553	neg	40.7	2.56	0.006761	3.414	0.2911
N-Oleoyl Phenylalanine		0.002517	0.008874	1.6629	1.6636	0.8133	-0.2981	yes	down	B(i)	-	-	-	-	-	-	-	HMDB0062336;LMFA08020092	Organic acids and derivatives	Carboxylic acids and derivatives	Amino acids, peptides, and analogues	_;	428.316	6.45323	M-H	C27H43NO3	67.9	0	metab_11257	neg_4488	neg	51.6	4.314	0.5924	5.304	0.1301
Asparagine-Betaxanthin		2.911E-5	0.0002759	1.6546	1.6537	1.1669	0.2227	yes	up	B(ii)	-	-	-	-	-	-	-	HMDB0304648	Organic acids and derivatives	Carboxylic acids and derivatives	Amino acids, peptides, and analogues	-	348.078	0.550283	M+Na	C13H15N3O7	0	61.5	metab_6532	pos_7262	pos	49.2	5.852	0.1003	5.015	0.2664
Asticolorin B		0.007538	0.0202	1.6527	1.6532	1.2457	0.317	yes	up	B(ii)	-	-	-	-	-	-	-	HMDB0030134	Organoheterocyclic compounds	Benzopyrans	1-benzopyrans	93376-71-7	554.221	7.40487	M+NH4	C33H28O7	0	78.8	metab_3544	pos_3945	pos	50.5	5.359	0.1631	4.302	0.759
Lysope(16:1(9Z)/0:0)		0.004718	0.01382	1.6459	1.6391	1.2484	0.3201	yes	up	B(i)	-	-	-	-	-	-	-	HMDB0011504	Lipids and lipid-like molecules	Glycerophospholipids	Glycerophosphoethanolamines	-	452.276	6.27947	M+H	C21H42NO7P	86	0	metab_4254	pos_4816	pos	53.3	5.036	0.2074	4.034	0.6463
N-Stearoyl Leucine		9.199E-5	0.0006535	1.6385	1.6357	0.8299	-0.269	yes	down	B(ii)	-	-	-	-	-	-	-	HMDB0241945	Organic acids and derivatives	Carboxylic acids and derivatives	Amino acids, peptides, and analogues	-	396.348	6.59195	M-H	C24H47NO3	0	49.4	metab_11140	neg_4364	neg	47.6	4.103	0.309	4.944	0.1112
Ps(18:3(9Z,12Z,15Z)/18:1(9Z)-O(12,13))		0.03105	0.06323	1.633	1.644	1.3093	0.3888	yes	up	B(ii)	-	-	-	-	-	-	-	HMDB0281895	Not Available	Not Available	Not Available	-	798.49	6.1085	M+H	C42H72NO11P	0	46.1	metab_4449	pos_5038	pos	41	5.164	0.1645	3.944	1.18
Tetradecanedioic Acid		9.946E-7	1.945E-5	1.6151	1.6126	1.1665	0.2222	yes	up	B(i)	_;C11002	-	-	-	-	-	-	HMDB0000872;LMFA01170018	Lipids and lipid-like molecules	Fatty Acyls	Fatty acids and conjugates	821-38-5;	257.175	6.12728	M-H	C14H26O4	94	0	metab_11577	neg_4823	neg	57.4	5.339	0.02019	4.577	0.1763
Gly Asp Gln		0.002025	0.007454	1.6147	1.6241	0.7231	-0.4677	yes	down	B(i)	-	-	-	-	-	-	-	-	-	-	-	-	319.128	5.47558	M+H	C11H18N4O7	46.7	0	metab_2005	pos_2147	pos	44.6	2.434	0.2764	3.366	0.4775
Cucumopine		0.003835	0.01166	1.6107	1.6183	0.751	-0.413	yes	down	B(ii)	C08475	-	-	-	-	-	-	HMDB0301842	Organic acids and derivatives	Carboxylic acids and derivatives	Amino acids, peptides, and analogues	110342-24-0;_	301.117	5.69918	M+NH4	C11H13N3O6	0	54.6	metab_2140	pos_2286	pos	46	2.899	0.4613	3.86	0.4273
Niacinamide		1.693E-6	3.001E-5	1.5998	1.6007	0.8506	-0.2334	yes	down	B(i)	C00153	Vitamins and cofactors	Vitamins	map01100;map00760;map01240	Metabolic pathways;Nicotinate and nicotinamide metabolism;Biosynthesis of cofactors	Metabolism;Metabolism;Metabolism	Global and overview maps;Metabolism of cofactors and vitamins;Global and overview maps	HMDB0001406;PW_C001086	Organoheterocyclic compounds	Pyridines and derivatives	Pyridinecarboxylic acids and derivatives	98-92-0	123.055	0.75315	M+H	C6H6N2O	40.7	0	metab_6156	pos_6847	pos	46.4	4.3	0.1137	5.055	0.1475
Docosahexaenoic Acid		3.148E-8	1.235E-6	1.5948	1.5925	0.8743	-0.1938	yes	down	B(i)	C06429	Lipids	Fatty acids	map01040	Biosynthesis of unsaturated fatty acids	Metabolism	Lipid metabolism	HMDB0002183;PW_C001472	Lipids and lipid-like molecules	Fatty Acyls	Fatty acids and conjugates	-;6217-54-5	327.232	6.36262	M-H	C22H32O2	86.1	0	metab_11366	neg_4601	neg	56.2	5.057	0.06892	5.784	0.0951
Talinumoside I		0.03489	0.06961	1.5911	1.5831	1.3739	0.4583	yes	up	B(ii)	-	-	-	-	-	-	-	HMDB0040957	Lipids and lipid-like molecules	Prenol lipids	Terpene glycosides	145826-48-8	877.393	3.71938	M+K	C43H66O16	0	45.5	metab_1332	pos_1456	pos	39.8	4.229	1.156	3.078	0.02032
N-({(1S,2R)-2-[(S)-[(1R)-1-{[(Benzyloxy)Carbonyl]Amino}-2-Phenylethyl](Hydroxy)Phosphoryl]Cyclopentyl}Carbonyl)-L-Tryptophan		0.01118	0.02769	1.5907	1.5942	1.2429	0.3137	yes	up	B(ii)	-	-	-	-	-	-	-	HMDB0257370	Organic acids and derivatives	Carboxylic acids and derivatives	Amino acids, peptides, and analogues	-	598.214	7.4094	M-H2O-H	C33H36N3O7P	0	63.2	metab_10735	neg_3943	neg	50.3	5.214	0.1815	4.195	0.7832
Ganoderic Acid Beta		0.0007899	0.003545	1.5842	1.5909	1.1707	0.2274	yes	up	B(ii)	-	-	-	-	-	-	-	HMDB0033234	Lipids and lipid-like molecules	Prenol lipids	Triterpenoids	217476-76-1	499.309	6.12728	M-H	C30H44O6	0	76.4	metab_9591	neg_2760	neg	51.6	5.842	0.1604	4.99	0.4097
Taurochenodeoxycholic Acid		0.007356	0.0198	1.5815	1.5832	1.2075	0.272	yes	up	B(i)	C05465	-	-	map00120	Primary bile acid biosynthesis	Metabolism	Lipid metabolism	HMDB0000949;HMDB0000951;LMST05040005	Lipids and lipid-like molecules	Steroids and steroid derivatives	Bile acids, alcohols and derivatives	516-35-8;	500.302	7.36232	M+H	C26H45NO6S	93.9	0	metab_3242	pos_3627	pos	55	5.627	0.1727	4.66	0.686
4-(3-Methyl-5-Oxo-4,5-Dihydro-1H-Pyrazol-1-Yl)Benzoic Acid		0.003132	0.01058	1.581	1.5845	0.6318	-0.6625	yes	down	B(i)	-	-	-	-	-	-	-	-	-	-	-	-	217.061	4.48802	M-H	C11H10N2O3	63.1	0	metab_9050	neg_2203	neg	50	1.563	0.006594	2.474	0.5767
4'-(Imidazol-1-Yl)Acetophenone		0.001167	0.00484	1.5805	1.585	0.7844	-0.3504	yes	down	B(i)	-	-	-	-	-	-	-	HMDB0244282	Organic oxygen compounds	Organooxygen compounds	Carbonyl compounds	-	187.086	4.71813	M+H	C11H10N2O	36.4	0	metab_5312	pos_5944	pos	45.6	3.139	0.08379	4.002	0.4636
Erythritol		1.819E-7	4.961E-6	1.5789	1.5794	0.8881	-0.1712	yes	down	B(i)	C00503	-	-	map02010	ABC transporters	Environmental Information Processing	Membrane transport	HMDB0002994	Organic oxygen compounds	Organooxygen compounds	Carbohydrates and carbohydrate conjugates	149-32-6	103.04	1.40192	M-H2O-H	C4H10O4	71.7	0	metab_8333	neg_1470	neg	53.8	5.729	0.03457	6.451	0.1358
Prolylhydroxyproline		3.823E-7	8.898E-6	1.5784	1.5741	0.8762	-0.1906	yes	down	B(i)	-	-	-	-	-	-	-	HMDB0006695	Organic acids and derivatives	Carboxylic acids and derivatives	Amino acids, peptides, and analogues	18684-24-7	229.117	0.655733	M+H	C10H16N2O4	75.1	0	metab_6248	pos_6956	pos	52.8	5.104	0.1153	5.825	0.09811
Haloperidol		1.445E-5	0.0001617	1.5735	1.5727	0.8415	-0.2489	yes	down	B(ii)	C01814	-	-	-	-	-	-	HMDB0014645	Organic oxygen compounds	Organooxygen compounds	Carbonyl compounds	52-86-8	374.131	6.5225	M-H	C21H23ClFNO2	0	42.2	metab_11216	neg_4445	neg	42.7	3.977	0.2205	4.726	0.08069
Doranidazole		6.034E-7	1.285E-5	1.5712	1.5702	0.8231	-0.2809	yes	down	B(ii)	-	-	-	-	-	-	-	HMDB0251588	Organic 1,3-dipolar compounds	Allyl-type 1,3-dipolar organic compounds	Organic nitro compounds	-	302.094	0.993733	M+CH3OH+Na	C8H13N3O6	0	42.1	metab_957	pos_1058	pos	44.8	3.349	0.009467	4.069	0.1585
Bafilomycin A1(Baf-A1)		0.03251	0.0656	1.5697	1.5531	1.701	0.7663	yes	up	B(ii)	-	-	-	-	-	-	-	HMDB0247559	Phenylpropanoids and polyketides	Macrolides and analogues	Not Available	-	686.421	5.34772	M+ACN+Na	C35H58O9	0	51.2	metab_5006	pos_5634	pos	46	2.662	0.8251	1.565	0.7025
Arachidoyl Glycine		0.0002864	0.001613	1.5639	1.5613	0.85	-0.2345	yes	down	B(i)	-	-	-	-	-	-	-	-	-	-	-	-	368.316	6.47452	M-H	C22H43NO3	61.2	0	metab_11249	neg_4480	neg	48.9	4.488	0.325	5.28	0.1471
2-Diphenylmethylpiperidine		0.02243	0.04821	1.5571	1.5519	0.7363	-0.4417	yes	down	B(ii)	-	-	-	-	-	-	-	HMDB0245105	Benzenoids	Benzene and substituted derivatives	Diphenylmethanes	-	290.131	3.07538	M+K	C18H21N	0	46.3	metab_5771	pos_6430	pos	47.7	2.906	0.3329	3.947	0.8851
Probucol		0.0008075	0.003605	1.5544	1.5562	1.1641	0.2192	yes	up	B(ii)	C07373	-	-	-	-	-	-	HMDB0015537	Benzenoids	Benzene and substituted derivatives	Phenylpropanes	23288-49-5	515.305	7.38285	M-H	C31H48O2S2	0	56.3	metab_10391	neg_3596	neg	46.9	5.804	0.1688	4.986	0.3889
6-Fluoro-Dl-Tryptophan		0.0009528	0.004116	1.5506	1.5483	0.8325	-0.2644	yes	down	B(ii)	-	-	-	-	-	-	-	HMDB0247058	Organoheterocyclic compounds	Indoles and derivatives	Indolyl carboxylic acids and derivatives	-	245.069	1.39908	M+Na	C11H11FN2O2	0	40.2	metab_1000	pos_1104	pos	46.1	4.047	0.00947	4.861	0.4317
Melatonin Radical		0.01997	0.04404	1.5414	1.5483	0.737	-0.4402	yes	down	B(ii)	-	-	-	-	-	-	-	HMDB0060070	Organoheterocyclic compounds	Indoles and derivatives	Indolines	-	271.109	5.99922	M+Na-2H	C13H18N2O3	0	42.8	metab_11747	neg_5001	neg	45.2	2.853	0.7775	3.871	0.4577
Blebbistatin		3.186E-5	0.0002955	1.541	1.5392	0.7657	-0.3851	yes	down	B(ii)	-	-	-	-	-	-	-	HMDB0243556	Organoheterocyclic compounds	Quinolines and derivatives	Pyrroloquinolines	-	337.122	5.82753	M+FA-H	C18H16N2O2	0	79.8	metab_11864	neg_5121	neg	52.2	2.376	0.1419	3.103	0.2059
3-Ethylphenyl Sulfate		0.002598	0.009106	1.5296	1.5234	0.8183	-0.2894	yes	down	B(ii)	-	-	-	-	-	-	-	HMDB0062721	Organic acids and derivatives	Organic sulfuric acids and derivatives	Arylsulfates	-	201.022	5.80055	M-H	C8H10O4S	0	50.2	metab_9284	neg_2442	neg	48.6	3.746	0.3156	4.578	0.4026
Cer[Ns](D34:1)		0.02664	0.05556	1.5286	1.5293	1.4632	0.5492	yes	up	B(i)	-	-	-	-	-	-	-	-	-	-	-	-	582.509	7.17988	M+FA-H	C34H67NO3	50.5	0	metab_10967	neg_4188	neg	47.4	3.263	0.9739	2.23	0.0321
Lysopa(0:0/18:2(9Z,12Z))		4.268E-8	1.545E-6	1.516	1.5136	0.888	-0.1713	yes	down	B(ii)	-	-	-	-	-	-	-	HMDB0007852	Lipids and lipid-like molecules	Glycerophospholipids	Glycerophosphates	-	433.235	6.69858	M-H	C21H39O7P	0	65.8	metab_10072	neg_3266	neg	51.8	5.218	0.03381	5.876	0.1043
Dg(2:0/Pgf2Alpha/0:0)		0.0008652	0.003813	1.5124	1.5088	0.8271	-0.2738	yes	down	B(ii)	-	-	-	-	-	-	-	HMDB0296915	Not Available	Not Available	Not Available	-	515.286	5.96192	M+FA-H	C25H42O8	0	80.7	metab_11780	neg_5035	neg	53.4	3.689	0.1582	4.46	0.371
Cucurbitacin D		2.421E-5	0.0002395	1.5035	1.5042	1.1286	0.1745	yes	up	B(ii)	C08796	-	-	-	-	-	-	HMDB0034695	Lipids and lipid-like molecules	Steroids and steroid derivatives	Cucurbitacins	3877-86-9;	515.304	5.99388	M-H	C30H44O7	0	80	metab_9415	neg_2577	neg	52.9	6.064	0.178	5.373	0.1455
Glycyl-Tryptophan		0.01276	0.03087	1.502	1.5032	1.3173	0.3976	yes	up	B(ii)	-	-	-	-	-	-	-	HMDB0028852	Organic acids and derivatives	Carboxylic acids and derivatives	Amino acids, peptides, and analogues	-	262.118	4.19982	M+H	C13H15N3O3	0	59.9	metab_5491	pos_6132	pos	49.2	3.778	0.4993	2.868	0.5413
4-(4-Fluorophenyl)Piperidin-4-Ol		0.004196	0.01254	1.5018	1.514	0.771	-0.3751	yes	down	B(ii)	-	-	-	-	-	-	-	HMDB0246291	Organoheterocyclic compounds	Piperidines	Phenylpiperidines	-	254.122	6.154	M+Hac-H	C11H14FNO	0	47.1	metab_11542	neg_4786	neg	47.1	2.842	0.287	3.686	0.4819
4-[2-[2-[3-Acetamido-2,5-Dihydroxy-6-(Hydroxymethyl)Oxan-4-Yl]Oxypropanoylamino]Propanoylamino]-5-Amino-5-Oxopentanoic Acid		0.002531	0.008913	1.497	1.4969	1.1545	0.2072	yes	up	B(ii)	-	-	-	-	-	-	-	HMDB0246932	Organic acids and derivatives	Carboxylic acids and derivatives	Amino acids, peptides, and analogues	-	556.222	7.37825	M+ACN+Na	C19H32N4O11	0	50.3	metab_3593	pos_3994	pos	44.2	5.994	0.1568	5.192	0.466
Pe(18:1/0:0)		0.0005679	0.002717	1.4944	1.4882	1.1763	0.2342	yes	up	B(i)	-	-	-	-	-	-	-	LMGP02050004	-	-	-	--	478.293	7.35093	M-H	C23H46NO7P	68.3	0	metab_10872	neg_4091	neg	51.1	4.918	0.0732	4.181	0.3565
Gpcho(20:0/18:3)		0.0002851	0.001606	1.4892	1.4834	0.8799	-0.1846	yes	down	B(i)	C00157	Lipids	Phospholipids	map01100;map00564;map00592;map00590;map00591	Metabolic pathways;Glycerophospholipid metabolism;alpha-Linolenic acid metabolism;Arachidonic acid metabolism;Linoleic acid metabolism	Metabolism;Metabolism;Metabolism;Metabolism;Metabolism	Global and overview maps;Lipid metabolism;Lipid metabolism;Lipid metabolism;Lipid metabolism	HMDB0008271	Lipids and lipid-like molecules	Glycerophospholipids	Glycerophosphocholines	-	834.596	6.88705	M+Na	C46H86NO8P	45	0	metab_3009	pos_3330	pos	42.8	5.238	0.3085	5.953	0.09178
N-Palmitoyl Phenylalanine		0.0008426	0.003732	1.4876	1.4859	0.8449	-0.2432	yes	down	B(ii)	-	-	-	-	-	-	-	HMDB0062339	Organic acids and derivatives	Carboxylic acids and derivatives	Amino acids, peptides, and analogues	_;	402.301	6.44793	M-H	C25H41NO3	0	48.1	metab_9899	neg_3084	neg	47.9	4.068	0.3711	4.815	0.1185
5-Hydroxyindolin-2-One Sulfate		0.01283	0.03103	1.4871	1.4796	0.6804	-0.5556	yes	down	B(ii)	-	-	-	-	-	-	-	HMDB0304927	Not Available	Not Available	Not Available	-	227.997	3.17362	M-H	C8H7NO5S	0	44	metab_12591	neg_5867	neg	45.8	1.884	0.2162	2.769	0.6832
3-O-Caffeoylquinic Acid Methyl Ester		6.134E-5	0.0004848	1.4852	1.4854	1.2786	0.3546	yes	up	B(i)	-	-	-	-	-	-	-	-	-	-	-	-	367.103	4.62793	M-H	C17H20O9	53.2	0	metab_12063	neg_5323	neg	48.2	3.153	0.2532	2.466	0.03256
Monocrotaline		0.006246	0.01732	1.4819	1.4887	0.8183	-0.2892	yes	down	B(ii)	C10350	-	-	-	-	-	-	HMDB0034363	Organoheterocyclic compounds	Pyrrolizines	Not Available	315-22-0	325.149	1.41505	M+	C16H23NO6	0	55.3	metab_5901	pos_6569	pos	46.9	3.775	0.3876	4.613	0.4527
N-Oleoyl Leucine		0.001432	0.005699	1.4794	1.4775	0.8617	-0.2148	yes	down	B(i)	-	-	-	-	-	-	-	HMDB0241962;LMFA08020116	Organic acids and derivatives	Carboxylic acids and derivatives	Amino acids, peptides, and analogues	_;	394.332	6.47987	M-H	C24H45NO3	73.1	0	metab_9916	neg_3102	neg	52.2	4.715	0.4124	5.472	0.1061
3,4-Dihydroxybenzenesulfonic Acid		0.001011	0.004337	1.4771	1.4747	0.8346	-0.2608	yes	down	B(i)	-	-	-	-	-	-	-	-	-	-	-	-	188.986	2.66467	M-H	C6H6O5S	72.5	0	metab_12659	neg_5935	neg	52.8	3.734	0.3177	4.474	0.2366
2-Methylcitric Acid		1.164E-6	2.198E-5	1.4703	1.4666	0.877	-0.1894	yes	down	B(i)	-	-	-	-	-	-	-	HMDB0000379	Organic acids and derivatives	Carboxylic acids and derivatives	Tricarboxylic acids and derivatives	6061-96-7	205.035	1.25692	M-H	C7H10O7	69.4	0	metab_8301	neg_1435	neg	52.2	4.498	0.04924	5.129	0.1412
Levetiracetam		2.691E-7	6.924E-6	1.4669	1.465	0.8845	-0.177	yes	down	B(ii)	C07841	-	-	-	-	-	-	HMDB0015333	Organic acids and derivatives	Carboxylic acids and derivatives	Amino acids, peptides, and analogues	102767-28-2	229.119	1.82347	M+Hac-H	C8H14N2O2	0	49.6	metab_12694	neg_5970	neg	49.1	4.765	0.1037	5.387	0.07164
1-O-Hexadecyl-Sn-Glycero-3-Phosphocholine		1.485E-5	0.0001652	1.4576	1.4524	0.8981	-0.1551	yes	down	B(ii)	C13903	-	-	-	-	-	-	HMDB0243890	Lipids and lipid-like molecules	Glycerophospholipids	Glycerophosphocholines	-	526.35	6.14865	M+FA-H	C24H52NO6P	0	81.9	metab_9618	neg_2788	neg	55.4	5.629	0.1455	6.268	0.1386
P-Cresol Sulfate		0.0007606	0.003434	1.4481	1.4399	0.8824	-0.1805	yes	down	B(i)	-	-	-	-	-	-	-	HMDB0011635	Organic acids and derivatives	Organic sulfuric acids and derivatives	Arylsulfates	3233-58-7	187.007	4.60638	M-H	C7H8O4S	80.4	0	metab_12069	neg_5329	neg	54.4	5.238	0.1794	5.936	0.3109
Nafazatrom		0.0002691	0.001529	1.4416	1.4422	0.8775	-0.1886	yes	down	B(ii)	-	-	-	-	-	-	-	HMDB0255420	Benzenoids	Naphthalenes	Not Available	-	313.119	6.03145	M+FA-H	C16H16N2O2	0	66.2	metab_9465	neg_2628	neg	52.1	4.827	0.2668	5.501	0.1399
Pe(20:1/0:0)		0.02187	0.0473	1.4383	1.423	1.2157	0.2817	yes	up	B(i)	-	-	-	-	-	-	-	-	-	-	-	-	506.324	6.5225	M-H	C25H50NO7P	58	0	metab_11213	neg_4442	neg	47.1	4.921	0.16	4.048	0.7723
N-Lactoyl-Phenylalanine		0.01162	0.0286	1.4305	1.4362	1.2409	0.3114	yes	up	B(i)	-	-	-	-	-	-	-	HMDB0062175	Organic acids and derivatives	Carboxylic acids and derivatives	Amino acids, peptides, and analogues	183241-73-8	238.106	5.32615	M+H	C12H15NO4	87.9	0	metab_1938	pos_2080	pos	54.7	4.26	0.03281	3.433	0.6573
N-Acetyl-3-Methylhistidine		6.759E-5	0.0005181	1.4254	1.4244	1.1553	0.2083	yes	up	B(ii)	-	-	-	-	-	-	-	HMDB0240341	Organic acids and derivatives	Carboxylic acids and derivatives	Amino acids, peptides, and analogues	37841-04-6	212.102	0.660167	M+H	C9H13N3O3	0	42.7	metab_6236	pos_6943	pos	45.7	4.709	0.1233	4.076	0.2036
N-Acetylhistamine		0.003143	0.01059	1.4253	1.4252	0.7826	-0.3537	yes	down	B(i)	C05135	-	-	map00340	Histidine metabolism	Metabolism	Amino acid metabolism	HMDB0013253	Organic acids and derivatives	Carboxylic acids and derivatives	Carboxylic acid derivatives	-;673-49-4	154.097	0.674383	M+H	C7H11N3O	83	0	metab_6226	pos_6927	pos	54	2.649	0.06239	3.385	0.4627
Carnitine		1.789E-6	3.133E-5	1.4207	1.4209	1.1021	0.1402	yes	up	B(i)	C00487	-	-	map01100;map00310;map02010	Metabolic pathways;Lysine degradation;ABC transporters	Metabolism;Metabolism;Environmental Information Processing	Global and overview maps;Amino acid metabolism;Membrane transport	-	-	-	-	406-76-8	162.112	0.605833	M+H	C7H15NO3	90.6	0	metab_6341	pos_7058	pos	56.8	6.423	0.0144	5.828	0.1469
Pi(20:0/Pgf2Alpha)		0.002017	0.007434	1.4193	1.4104	1.1302	0.1766	yes	up	B(ii)	-	-	-	-	-	-	-	HMDB0276993	Not Available	Not Available	Not Available	-	997.621	6.39683	M+CH3OH+H	C49H89O16P	0	61.1	metab_4175	pos_4723	pos	48.4	6.092	0.0333	5.39	0.4144
N-Alpha-Acetyllysine		5.953E-6	8.123E-5	1.418	1.4127	0.8573	-0.2221	yes	down	B(i)	C12989	-	-	-	-	-	-	HMDB0000446	Organic acids and derivatives	Carboxylic acids and derivatives	Amino acids, peptides, and analogues	1946-82-3	187.108	0.680017	M-H	C8H16N2O3	49.1	0	metab_13229	neg_6616	neg	47.6	3.587	0.1334	4.184	0.1039
Eplerenone		0.003105	0.01049	1.4174	1.405	1.1768	0.2349	yes	up	B(i)	C12512	-	-	-	-	-	-	HMDB0014838;PW_C009176	Lipids and lipid-like molecules	Steroids and steroid derivatives	Steroid lactones	107724-20-9	432.236	6.11383	M+NH4	C24H30O6	37.8	0	metab_4445	pos_5033	pos	42.8	4.766	0.2783	4.05	0.3573
L-Quinate		0.004897	0.01425	1.4161	1.4195	0.7936	-0.3335	yes	down	B(ii)	C00296;_	-	-	map01100;map00400	Metabolic pathways;Phenylalanine, tyrosine and tryptophan biosynthesis	Metabolism;Metabolism	Global and overview maps;Amino acid metabolism	HMDB0304404	Not Available	Not Available	Not Available	77-95-2;_	381.106	4.90945	2M-H	C7H11O6-	0	43.3	metab_11996	neg_5254	neg	46	2.899	0.4633	3.653	0.2216
10-Hydroxy-2E-Decenoic Acid		5.112E-5	0.0004217	1.4146	1.4184	1.145	0.1954	yes	up	B(i)	-	-	-	-	-	-	-	LMFA01050157	-	-	-	--	185.118	6.11123	M-H	C10H18O3	69.5	0	metab_9574	neg_2743	neg	52.4	4.927	0.1251	4.303	0.1891
Androsta-1,4-Diene-3,17-Dione		0.001616	0.00626	1.4144	1.4089	1.2079	0.2725	yes	up	B(i)	C20144	-	-	map01100	Metabolic pathways	Metabolism	Global and overview maps	HMDB0003422	Lipids and lipid-like molecules	Steroids and steroid derivatives	Androstane steroids	897-06-3	302.214	6.01905	M+NH4	C19H24O2	60	0	metab_2414	pos_2585	pos	47.6	4.027	0.3889	3.334	0.07861
Vomifoliol 9-[Glucosyl-(1->4)-Xylosyl-(1->6)-Glucoside]		0.0005259	0.002565	1.4135	1.4083	0.7786	-0.361	yes	down	B(ii)	-	-	-	-	-	-	-	HMDB0038449	Organic oxygen compounds	Organooxygen compounds	Carbohydrates and carbohydrate conjugates	141947-49-1	679.278	0.460183	M-H	C30H48O17	0	45.4	metab_14055	neg_7509	neg	45.7	2.314	0.006747	2.972	0.3213
Edoxudine		0.005557	0.01577	1.4128	1.4096	0.7745	-0.3687	yes	down	B(ii)	-	-	-	-	-	-	-	HMDB0251705	Nucleosides, nucleotides, and analogues	Pyrimidine nucleosides	Pyrimidine 2''-deoxyribonucleosides	-	239.102	3.7087	M+H-H2O	C11H16N2O5	0	45.5	metab_1326	pos_1450	pos	45.6	2.562	0.4307	3.308	0.2909
Cephalexin		0.01214	0.02967	1.4025	1.412	0.8	-0.3219	yes	down	B(ii)	C06895;C08099	-	-	-	-	-	-	HMDB0014707	Organoheterocyclic compounds	Lactams	Beta lactams	15686-71-2;23325-78-2	352.073	1.015	M+Na-H2O	C16H17N3O4S	0	51.3	metab_5984	pos_6659	pos	45.8	3.212	0.009465	4.015	0.6439
5-Hydroxyindoleacetic Acid		0.002414	0.008583	1.3943	1.3883	0.8199	-0.2865	yes	down	B(i)	C05635	-	-	map01100;map00380	Metabolic pathways;Tryptophan metabolism	Metabolism;Metabolism	Global and overview maps;Amino acid metabolism	HMDB0000763;PW_C000609	Organoheterocyclic compounds	Indoles and derivatives	Indolyl carboxylic acids and derivatives	54-16-0	192.065	1.44693	M+H	C10H9NO3	55.4	0	metab_5882	pos_6549	pos	48.3	3.127	0.1797	3.814	0.3775
Mesaconitine		0.009283	0.02376	1.3927	1.3915	0.7974	-0.3267	yes	down	B(ii)	C08698;_	-	-	-	-	-	-	HMDB0254473	Lipids and lipid-like molecules	Prenol lipids	Diterpenoids	2752-64-9;_	690.316	5.88137	M+Hac-H	C33H45NO11	0	56.3	metab_11827	neg_5083	neg	47.3	2.983	0.006773	3.741	0.5782
Citraconic Acid		4.788E-6	6.9E-5	1.3864	1.3865	0.9031	-0.147	yes	down	B(i)	C02226	-	-	map01100;map01210;map00290	Metabolic pathways;2-Oxocarboxylic acid metabolism;Valine, leucine and isoleucine biosynthesis	Metabolism;Metabolism;Metabolism	Global and overview maps;Global and overview maps;Amino acid metabolism	HMDB0000634;LMFA01170099	Lipids and lipid-like molecules	Fatty Acyls	Fatty acids and conjugates	498-23-7;	189.04	1.02367	M+Hac-H	C5H6O4	68.5	0	metab_8236	neg_1354	neg	52.8	5.341	0.08611	5.914	0.1331
Phytosulfokine B		0.0002063	0.001242	1.3775	1.3801	1.1797	0.2384	yes	up	B(ii)	-	-	-	-	-	-	-	HMDB0029810	Organic acids and derivatives	Carboxylic acids and derivatives	Amino acids, peptides, and analogues	179667-63-1	701.178	5.79495	M+H-H2O	C28H38N4O14S2	0	84.8	metab_4766	pos_5389	pos	49.3	4.018	0.1733	3.406	0.1997
Alcophosphamide		0.02101	0.04581	1.3759	1.3744	1.2438	0.3147	yes	up	B(ii)	C16551	-	-	map00982	Drug metabolism - cytochrome P450	Metabolism	Xenobiotics biodegradation and metabolism	HMDB0060432	Organic nitrogen compounds	Organonitrogen compounds	Nitrogen mustard compounds	52336-54-6;_	261.029	0.475617	M+H-H2O	C7H17Cl2N2O3P	0	52.9	metab_53	pos_55	pos	41.1	4.133	0.1057	3.323	0.7178
D-Sorbitol		9.484E-5	0.0006696	1.3732	1.3711	1.1515	0.2035	yes	up	B(i)	C00794	Carbohydrates	Monosaccharides	map01100;map02010;map00051;map00052	Metabolic pathways;ABC transporters;Fructose and mannose metabolism;Galactose metabolism	Metabolism;Environmental Information Processing;Metabolism;Metabolism	Global and overview maps;Membrane transport;Carbohydrate metabolism;Carbohydrate metabolism	HMDB0000247	Organic oxygen compounds	Organooxygen compounds	Carbohydrates and carbohydrate conjugates	50-70-4	181.071	0.5732	M-H	C6H14O6	78.6	0	metab_7701	neg_683	neg	53.9	4.499	0.2083	3.907	0.1016
L-Lysine		2.246E-5	0.0002272	1.3729	1.3704	0.8932	-0.163	yes	down	B(i)	C00047	Peptides	Amino acids	map01100;map00310;map02010;map01210;map00780;map00470;map01230;map00970	Metabolic pathways;Lysine degradation;ABC transporters;2-Oxocarboxylic acid metabolism;Biotin metabolism;D-Amino acid metabolism;Biosynthesis of amino acids;Aminoacyl-tRNA biosynthesis	Metabolism;Metabolism;Environmental Information Processing;Metabolism;Metabolism;Metabolism;Metabolism;Genetic Information Processing	Global and overview maps;Amino acid metabolism;Membrane transport;Global and overview maps;Metabolism of cofactors and vitamins;Metabolism of other amino acids;Global and overview maps;Translation	HMDB0000182;PW_C000118	Organic acids and derivatives	Carboxylic acids and derivatives	Amino acids, peptides, and analogues	56-87-1	147.112	0.491617	M+H	C6H14N2O2	99.3	0	metab_6918	pos_7675	pos	58.3	4.79	0.0945	5.363	0.1636
N-(6-Methoxyquinolin-8-Yl)Alanine		1.694E-5	0.0001827	1.37	1.3669	1.1207	0.1645	yes	up	B(i)	-	-	-	-	-	-	-	-	-	-	-	-	247.107	5.19827	M+H	C13H14N2O3	53.9	0	metab_1887	pos_2028	pos	48.7	5.263	0.08993	4.696	0.1573
Quinoline-4,8-Diol		0.0002462	0.001429	1.3687	1.3653	1.1822	0.2414	yes	up	B(ii)	C05637	-	-	map00380	Tryptophan metabolism	Metabolism	Amino acid metabolism	HMDB0060289	Organoheterocyclic compounds	Quinolines and derivatives	Quinolones and derivatives	-;_	206.046	3.82275	M+FA-H	C9H7NO2	0	43.8	metab_12342	neg_5612	neg	46.2	3.913	0.193	3.31	0.1833
3-Dehydroquinic Acid		1.688E-5	0.0001822	1.3557	1.3548	0.8944	-0.1611	yes	down	B(ii)	C00944	-	-	map01100;map00400;map01230	Metabolic pathways;Phenylalanine, tyrosine and tryptophan biosynthesis;Biosynthesis of amino acids	Metabolism;Metabolism;Metabolism	Global and overview maps;Amino acid metabolism;Global and overview maps	HMDB0012710	Organic acids and derivatives	Hydroxy acids and derivatives	Alpha hydroxy acids and derivatives	-;10534-44-8	189.04	0.758233	M-H	C7H10O6	0	79.1	metab_8076	neg_1130	neg	54.5	4.716	0.08701	5.273	0.1551
Pemoline		0.04986	0.09359	1.3548	1.3654	0.7369	-0.4405	yes	down	B(ii)	C07899	-	-	-	-	-	-	HMDB0256214	Benzenoids	Benzene and substituted derivatives	Not Available	2152-34-3;_	177.065	3.16688	M+H	C9H8N2O2	0	47.9	metab_1219	pos_1331	pos	46.6	2.54	0.009444	3.447	0.9972
1-(1Z-Hexadecenyl)-Sn-Glycero-3-Phosphocholine		0.0007519	0.003407	1.3502	1.355	1.1354	0.1832	yes	up	B(i)	-	-	-	-	-	-	-	LMGP01070006	-	-	-	--	480.346	6.15648	M+H	C24H50NO6P	66.6	0	metab_4401	pos_4983	pos	48.5	5.175	0.1034	4.558	0.2995
1-Ethyl-6,7-Dimethoxyisoquinolin-3-Ol		0.005204	0.01496	1.349	1.3478	0.8151	-0.295	yes	down	B(i)	-	-	-	-	-	-	-	-	-	-	-	-	251.138	3.55335	M+NH4	C13H15NO3	65.6	0	metab_5658	pos_6308	pos	49.8	3.006	0.3779	3.688	0.2784
5-Nitro-2-Phenylpropylaminobenzoic Acid [Nppb]		0.01203	0.02946	1.3481	1.3545	0.8376	-0.2557	yes	down	B(i)	-	-	-	-	-	-	-	-	-	-	-	-	301.117	5.90177	M+H	C16H16N2O4	59	0	metab_2287	pos_2443	pos	48.8	3.821	0.4512	4.562	0.3845
2-(Acetylamino)-2-Deoxy-Alpha-D-Mannopyranose		2.272E-9	1.528E-7	1.3478	1.3473	1.1003	0.1379	yes	up	B(ii)	C02711	-	-	-	-	-	-	HMDB0248228	Organic oxygen compounds	Organooxygen compounds	Carbohydrates and carbohydrate conjugates	-	244.078	0.6241	M+Na	C8H15NO6	0	51.9	metab_6305	pos_7019	pos	48.3	5.662	0.03526	5.146	0.0529
Gamma-Aminobutyric Acid		0.02658	0.05545	1.3475	1.3384	1.2457	0.317	yes	up	B(i)	C00334	Peptides;Peptides;Hormones and transmitters	Amino acids;Amines;Neurotransmitters	map01100;map00760;map00650;map00330;map04080;map00250;map00410	Metabolic pathways;Nicotinate and nicotinamide metabolism;Butanoate metabolism;Arginine and proline metabolism;Neuroactive ligand-receptor interaction;Alanine, aspartate and glutamate metabolism;beta-Alanine metabolism	Metabolism;Metabolism;Metabolism;Metabolism;Environmental Information Processing;Metabolism;Metabolism	Global and overview maps;Metabolism of cofactors and vitamins;Carbohydrate metabolism;Amino acid metabolism;Signaling molecules and interaction;Amino acid metabolism;Metabolism of other amino acids	HMDB0000112;PW_C000071	Organic acids and derivatives	Carboxylic acids and derivatives	Amino acids, peptides, and analogues	1956/12/2;56-12-2	145.097	0.674383	M+ACN+H	C4H9NO2	38.8	0	metab_728	pos_800	pos	46	4.015	0.2792	3.223	0.6928
N2-(Gamma-Glutamyl)-4-Carboxyphenylhydrazine		0.0001439	0.0009352	1.3472	1.3472	1.1557	0.2088	yes	up	B(ii)	-	-	-	-	-	-	-	HMDB0040693	Organic acids and derivatives	Carboxylic acids and derivatives	Amino acids, peptides, and analogues	69644-85-5	246.09	0.790767	M+H-2H2O	C12H15N3O5	0	49.3	metab_884	pos_982	pos	45.2	4.282	0.1701	3.705	0.1668
Lysope(18:1(11Z)/0:0)		0.001368	0.005493	1.3407	1.3337	1.1004	0.138	yes	up	B(ii)	-	-	-	-	-	-	-	HMDB0011505	Lipids and lipid-like molecules	Glycerophospholipids	Glycerophosphoethanolamines	-	480.307	6.3808	M+H	C23H46NO7P	0	63.4	metab_4184	pos_4734	pos	50.8	6.754	0.06418	6.138	0.338
Ascorbic Acid		0.01889	0.0421	1.3351	1.3406	1.1808	0.2397	yes	up	B(i)	C00072;C01041	Vitamins and cofactors;-	Vitamins;-	map01100;map00480;map00053;map01240	Metabolic pathways;Glutathione metabolism;Ascorbate and aldarate metabolism;Biosynthesis of cofactors	Metabolism;Metabolism;Metabolism;Metabolism	Global and overview maps;Metabolism of other amino acids;Carbohydrate metabolism;Global and overview maps	-;HMDB0000044;PW_C000031	Organoheterocyclic compounds	Dihydrofurans	Furanones	50-81-7	175.025	0.747417	M-H	C6H8O6	75.7	0	metab_8002	neg_1052	neg	53.7	4.977	0.08734	4.215	0.6613
2,6-Dihydroxybenzoic Acid		0.007738	0.02062	1.3228	1.3281	1.2355	0.3051	yes	up	B(i)	-	-	-	-	-	-	-	HMDB0013676	Benzenoids	Benzene and substituted derivatives	Benzoic acids and derivatives	303-07-1	153.019	4.40782	M-H	C7H6O4	86	0	metab_9021	neg_2171	neg	55.2	3.588	0.1357	2.904	0.4858
Hydroxygaleon		0.01779	0.0401	1.3215	1.3268	0.8349	-0.2603	yes	down	B(ii)	-	-	-	-	-	-	-	HMDB0031535	Organoheterocyclic compounds	Lactones	Gamma butyrolactones	61576-09-8	363.119	4.26372	M+Na-2H	C20H22O5	0	67.5	metab_8946	neg_2095	neg	50.2	3.738	0.5359	4.477	0.3469
Arg-Thr-Lys-Arg		0.0128	0.03095	1.3205	1.3242	0.8212	-0.2841	yes	down	B(ii)	-	-	-	-	-	-	-	HMDB0304796	Organic acids and derivatives	Carboxylic acids and derivatives	Amino acids, peptides, and analogues	-	592.388	4.55755	M+CH3OH+H	C22H45N11O6	0	76.2	metab_1592	pos_1727	pos	54	3.271	0.3544	3.983	0.4546
3H-Serotonin		0.0008557	0.00378	1.3202	1.3145	1.1626	0.2174	yes	up	B(ii)	-	-	-	-	-	-	-	HMDB0246274	Organoheterocyclic compounds	Indoles and derivatives	Indoles	-	221.093	1.40192	M+FA-H	C10H12N2O	0	45.4	metab_8344	neg_1481	neg	47.5	4.175	0.1365	3.591	0.2729
Zanamivir		0.0001269	0.0008427	1.3143	1.3163	0.8854	-0.1756	yes	down	B(ii)	C08095	-	-	-	-	-	-	HMDB0014698	Organic acids and derivatives	Carboxylic acids and derivatives	Carboxylic acid derivatives	139110-80-8	315.133	6.03377	M+H-H2O	C12H20N4O7	0	76.9	metab_2424	pos_2596	pos	51.1	4.241	0.09363	4.79	0.2025
N-Acetyl-L-Tryptophan		2.729E-5	0.0002615	1.3086	1.305	1.1101	0.1508	yes	up	B(i)	-	-	-	-	-	-	-	HMDB0013713	Organic acids and derivatives	Carboxylic acids and derivatives	Amino acids, peptides, and analogues	1218-34-4	245.093	5.19873	M-H	C13H14N2O3	91.6	0	metab_9206	neg_2363	neg	57.4	5.261	0.09846	4.739	0.1459
Glycerophosphocholine		0.0005881	0.002795	1.3054	1.306	1.113	0.1544	yes	up	B(ii)	C00670	-	-	map00565;map00564	Ether lipid metabolism;Glycerophospholipid metabolism	Metabolism;Metabolism	Lipid metabolism;Lipid metabolism	HMDB0000086	Lipids and lipid-like molecules	Glycerophospholipids	Glycerophosphocholines	28319-77-9	296.065	0.555567	M+K	C8H20NO6P	0	59.8	metab_6479	pos_7206	pos	49.8	5.577	0.1105	5.011	0.258
7-Hydroxy-6-Methyl-8-Ribityl Lumazine		0.008371	0.02192	1.3046	1.3072	0.8645	-0.21	yes	down	B(ii)	C05995	-	-	map00740	Riboflavin metabolism	Metabolism	Metabolism of cofactors and vitamins	HMDB0004256	Organoheterocyclic compounds	Pteridines and derivatives	Not Available	_;2184-54-5	361.138	4.90518	M+CH3OH+H	C12H16N4O7	0	59.2	metab_5220	pos_5852	pos	49.3	4.256	0.4653	4.923	0.1793
Convicine		0.03366	0.06752	1.3022	1.3123	0.7893	-0.3414	yes	down	B(ii)	C08430;_	-	-	-	-	-	-	HMDB0250445	Organic oxygen compounds	Organooxygen compounds	Carbohydrates and carbohydrate conjugates	19286-37-4;_	347.122	4.26412	M+ACN+H	C10H15N3O8	0	48.3	metab_1478	pos_1608	pos	45.4	2.94	0.5843	3.725	0.5191
6-Hydroxy-4-Methoxy-3-(3-Methyl-2-Butenyl)-2-(2-Phenylethenyl)Benzoic Acid		0.004741	0.01388	1.298	1.3	0.8728	-0.1964	yes	down	B(ii)	C10264	-	-	-	-	-	-	HMDB0039439	Phenylpropanoids and polyketides	Stilbenes	Not Available	87402-83-3	359.124	4.8987	M+Na-2H	C21H22O4	0	58.2	metab_11998	neg_5256	neg	48.6	4.321	0.3915	4.951	0.1705
Heliangin		0.005403	0.01539	1.2962	1.2895	1.145	0.1954	yes	up	B(ii)	C09474;_	-	-	-	-	-	-	HMDB0036692	Lipids and lipid-like molecules	Fatty Acyls	Fatty acid esters	13323-48-3	367.155	6.20992	M+Na-H2O	C20H26O6	0	56	metab_2605	pos_2803	pos	45.9	4.943	0.07051	4.317	0.4281
Deoxyphomalone		0.02124	0.0462	1.2957	1.2871	0.8003	-0.3213	yes	down	B(i)	-	-	-	-	-	-	-	-	-	-	-	-	237.113	5.98323	M-H	C13H18O4	94.6	0	metab_9399	neg_2560	neg	56.6	2.854	0.4824	3.566	0.4192
Benzoyl L-Arginine Methyl Ester		0.005695	0.01608	1.2889	1.2888	1.1854	0.2454	yes	up	B(ii)	-	-	-	-	-	-	-	HMDB0249040	Benzenoids	Benzene and substituted derivatives	Benzoic acids and derivatives	-	293.16	3.41945	M+H	C14H20N4O3	0	53.5	metab_1273	pos_1393	pos	46.6	4.015	0.4387	3.387	0.02033
Physangulide		0.009149	0.02348	1.2854	1.2869	1.1193	0.1626	yes	up	B(ii)	-	-	-	-	-	-	-	HMDB0037381	Lipids and lipid-like molecules	Steroids and steroid derivatives	Steroid lactones	131749-58-1	522.284	7.2021	M+	C28H42O9	0	43.5	metab_3050	pos_3410	pos	46.2	6.116	0.1534	5.464	0.471
Traumatic Acid		7.317E-7	1.51E-5	1.2849	1.2838	1.1118	0.1529	yes	up	B(i)	C16308	-	-	map00592	alpha-Linolenic acid metabolism	Metabolism	Lipid metabolism	HMDB0000933;LMFA01170002	Lipids and lipid-like molecules	Fatty Acyls	Fatty acids and conjugates	6402-36-4;	227.128	6.13262	M-H	C12H20O4	85.9	0	metab_11572	neg_4817	neg	54.9	4.792	0.09312	4.31	0.05575
Molinate		0.00239	0.008511	1.2816	1.2838	0.8841	-0.1778	yes	down	B(ii)	C11086;_	-	-	-	-	-	-	HMDB0254835	Organic nitrogen compounds	Organonitrogen compounds	Amines	2212-67-1;_	359.124	5.7515	M+FA-H	C13H14N8O2	0	50.7	metab_9263	neg_2421	neg	48.3	4.476	0.3251	5.063	0.1473
Imidazolepropionic Acid		0.04126	0.08	1.2816	1.2873	0.8094	-0.3051	yes	down	B(ii)	C20522	-	-	map00340	Histidine metabolism	Metabolism	Amino acid metabolism	HMDB0002271	Organoheterocyclic compounds	Azoles	Imidazoles	1074-59-5	185.056	0.742083	M+FA-H	C6H8N2O2	0	54.1	metab_13139	neg_6509	neg	48.9	3.303	0.6426	4.081	0.5
Succinic Acid		2.564E-5	0.0002485	1.28	1.2774	0.912	-0.1328	yes	down	B(i)	C00042;_	Organic acids;-	Carboxylic acids;-	map01100;map00630;map00310;map00640;map00920;map00650;map01200;map00620;map00760;map00250;map00360;map00350;map00020;map00190	Metabolic pathways;Glyoxylate and dicarboxylate metabolism;Lysine degradation;Propanoate metabolism;Sulfur metabolism;Butanoate metabolism;Carbon metabolism;Pyruvate metabolism;Nicotinate and nicotinamide metabolism;Alanine, aspartate and glutamate metabolism;Phenylalanine metabolism;Tyrosine metabolism;Citrate cycle (TCA cycle);Oxidative phosphorylation	Metabolism;Metabolism;Metabolism;Metabolism;Metabolism;Metabolism;Metabolism;Metabolism;Metabolism;Metabolism;Metabolism;Metabolism;Metabolism;Metabolism	Global and overview maps;Carbohydrate metabolism;Amino acid metabolism;Carbohydrate metabolism;Energy metabolism;Carbohydrate metabolism;Global and overview maps;Carbohydrate metabolism;Metabolism of cofactors and vitamins;Amino acid metabolism;Amino acid metabolism;Amino acid metabolism;Carbohydrate metabolism;Energy metabolism	HMDB0000254;HMDB0303309;LMFA01170043;PW_C000174	Organic acids and derivatives	Carboxylic acids and derivatives	Dicarboxylic acids and derivatives	110-15-6;_;	117.019	1.0645	M-H	C4H6O4	96.7	0	metab_12899	neg_6192	neg	58.3	5.174	0.1296	5.673	0.1057
(S)-10,16-Dihydroxyhexadecanoic Acid		0.01531	0.03562	1.2789	1.2717	1.2095	0.2744	yes	up	B(ii)	C08285	-	-	-	-	-	-	HMDB0037798	Lipids and lipid-like molecules	Fatty Acyls	Fatty acids and conjugates	69232-67-3	306.263	5.84307	M+NH4	C16H32O4	0	42.7	metab_2220	pos_2369	pos	44.6	3.862	0.4581	3.193	0.3246
4-Hydroxyphenyllactic Acid		1.778E-5	0.0001893	1.2764	1.2742	1.1004	0.138	yes	up	B(i)	C03672	-	-	-	-	-	-	HMDB0000755	Phenylpropanoids and polyketides	Phenylpropanoic acids	Not Available	306-23-0	181.05	3.30765	M-H	C9H10O4	93.1	0	metab_12492	neg_5766	neg	57.8	5.403	0.03133	4.91	0.1552
Hypaphorine		1.067E-10	1.353E-8	1.2742	1.272	1.1105	0.1512	yes	up	B(i)	C09213	-	-	-	-	-	-	HMDB0061115	Organic acids and derivatives	Carboxylic acids and derivatives	Amino acids, peptides, and analogues	487-58-1	247.143	3.35545	M+H	C14H18N2O2	93.5	0	metab_1260	pos_1376	pos	55.1	4.602	0.03593	4.144	0.02034
Ethenyl Acetate		0.0006599	0.003066	1.2701	1.2721	1.1148	0.1568	yes	up	B(ii)	C19309	-	-	-	-	-	-	HMDB0031209	Organic acids and derivatives	Carboxylic acids and derivatives	Carboxylic acid derivatives	108-05-4	217.071	4.10593	2M+FA-H	C4H6O2	0	49.9	metab_8904	neg_2051	neg	48.7	5.264	0.04871	4.722	0.2687
16-Hydroxyhexadecanoic Acid		4.444E-7	9.996E-6	1.2693	1.2685	0.9178	-0.1237	yes	down	B(i)	C18218	-	-	map01100	Metabolic pathways	Metabolism	Global and overview maps	HMDB0006294	Lipids and lipid-like molecules	Fatty Acyls	Fatty acids and conjugates	506-13-8	271.227	6.41578	M-H	C16H32O3	87.8	0	metab_9836	neg_3016	neg	56.5	5.24	0.09429	5.709	0.03342
1-Palmitoyl Lysophosphatidic Acid		7.634E-5	0.0005678	1.2669	1.2666	0.9083	-0.1388	yes	down	B(i)	-	-	-	-	-	-	-	-	-	-	-	-	409.235	6.86963	M-H	C19H39O7P	88	0	metab_10136	neg_3332	neg	55.4	4.962	0.113	5.463	0.1543
(+/-)9-Hpode		6.552E-5	0.0005059	1.2627	1.2591	1.0852	0.1179	yes	up	B(i)	-	-	-	-	-	-	-	-	-	-	-	-	311.222	6.20758	M-H	C18H32O4	86.7	0	metab_11495	neg_4737	neg	56.3	6.308	0.02976	5.813	0.1828
Pe(22:5(4Z,7Z,10Z,13Z,16Z)/20:1(11Z))		0.01092	0.02716	1.2612	1.2497	0.872	-0.1976	yes	down	B(ii)	_;C00350	-;Lipids	-;Phospholipids	map01100;map00564;map00563;map04136;map04140	Metabolic pathways;Glycerophospholipid metabolism;Glycosylphosphatidylinositol (GPI)-anchor biosynthesis;Autophagy - other;Autophagy - animal	Metabolism;Metabolism;Metabolism;Cellular Processes;Cellular Processes	Global and overview maps;Lipid metabolism;Glycan biosynthesis and metabolism;Transport and catabolism;Transport and catabolism	HMDB0009626	Lipids and lipid-like molecules	Glycerophospholipids	Glycerophosphoethanolamines	-	837.617	6.62648	M+NH4	C47H82NO8P	0	45.7	metab_2920	pos_3194	pos	43	4.251	0.3708	4.875	0.32
Physagulin F		0.01038	0.02604	1.2608	1.2622	1.1159	0.1582	yes	up	B(ii)	-	-	-	-	-	-	-	HMDB0039631	Lipids and lipid-like molecules	Steroids and steroid derivatives	Steroid lactones	_;	544.266	7.2287	M+	C30H40O9	0	71	metab_3855	pos_4289	pos	51.3	6.104	0.1603	5.47	0.4667
N-{(2R)-2-Hydroxy-2-[(8S,11S)-8-Isopropyl-6,9-Dioxo-2-Oxa-7,10-Diazabicyclo[11.2.2]Heptadeca-1(15),13,16-Trien-11-Yl]Ethyl}-N-Isopentylbenzenesulfonamide		0.01367	0.03263	1.2585	1.2591	1.1265	0.1719	yes	up	B(ii)	-	-	-	-	-	-	-	HMDB0249962	Phenylpropanoids and polyketides	Macrolactams	Not Available	-	612.253	7.2287	M+K	C30H43N3O6S	0	86	metab_3056	pos_3419	pos	51.9	5.77	0.1665	5.122	0.5052
Ovalicin		0.005325	0.01523	1.2577	1.2653	0.8546	-0.2268	yes	down	B(ii)	C09674;_	-	-	-	-	-	-	HMDB0038120	Organic oxygen compounds	Organooxygen compounds	Alcohols and polyols	19683-98-8;_	331.129	5.903	M+Cl	C16H24O5	0	47.2	metab_11813	neg_5068	neg	46.3	3.537	0.2426	4.139	0.3385
6Alpha-Pgi1		4.762E-5	0.0004008	1.2497	1.2484	0.8994	-0.1529	yes	down	B(i)	-	-	-	-	-	-	-	LMFA03010128	-	-	-	--	353.233	6.1059	M-H	C20H34O5	58	0	metab_9570	neg_2739	neg	49.1	4.32	0.08033	4.803	0.1543
Cyclohexanecarboxylic Acid		3.195E-5	0.000296	1.2456	1.2423	1.1111	0.152	yes	up	B(ii)	C09822	-	-	map01100	Metabolic pathways	Metabolism	Global and overview maps	HMDB0031342	Organic acids and derivatives	Carboxylic acids and derivatives	Carboxylic acids	98-89-5	255.16	6.1059	2M-H	C7H12O2	0	45.4	metab_11595	neg_4843	neg	48.4	4.739	0.08533	4.265	0.1388
Indole-3-Carbinol		0.03903	0.07639	1.2425	1.2472	0.7902	-0.3397	yes	down	B(i)	-	-	-	-	-	-	-	HMDB0005785	Organoheterocyclic compounds	Indoles and derivatives	Indoles	700-06-1	148.075	5.46495	M+H	C9H9NO	80.3	0	metab_1998	pos_2140	pos	54	2.727	0.2967	3.451	0.6858
(R)-2-Hydroxystearic Acid		3.376E-6	5.285E-5	1.2401	1.2389	0.922	-0.1171	yes	down	B(i)	C03042	-	-	-	-	-	-	-	-	-	-	629-22-1	299.259	6.5172	M-H	C18H36O3	84	0	metab_9934	neg_3121	neg	55.6	5.381	0.1161	5.836	0.03509
2-Isopropylmalic Acid		8.494E-5	0.0006145	1.2396	1.2389	1.1499	0.2016	yes	up	B(i)	C02504	-	-	map01100;map01210;map00620;map01230;map00290	Metabolic pathways;2-Oxocarboxylic acid metabolism;Pyruvate metabolism;Biosynthesis of amino acids;Valine, leucine and isoleucine biosynthesis	Metabolism;Metabolism;Metabolism;Metabolism;Metabolism	Global and overview maps;Global and overview maps;Carbohydrate metabolism;Global and overview maps;Amino acid metabolism	HMDB0000402	Lipids and lipid-like molecules	Fatty Acyls	Fatty acids and conjugates	-;49601-06-1	175.061	3.75697	M-H	C7H12O5	50.5	0	metab_12355	neg_5625	neg	48.6	3.689	0.1105	3.208	0.1495
3H-Indole-3-Propanoic Acid,A-Amino-		0.0003494	0.001879	1.2346	1.2339	1.0938	0.1293	yes	up	B(ii)	-	-	-	-	-	-	-	HMDB0246269	Organoheterocyclic compounds	Indoles and derivatives	Indolyl carboxylic acids and derivatives	-	246.123	3.61228	M+ACN+H	C11H12N2O2	0	56.4	metab_1305	pos_1426	pos	49.9	5.798	0.1655	5.301	0.1596
Hexanoyl-L-Carnitine		0.0001304	0.0008635	1.229	1.2306	0.9054	-0.1433	yes	down	B(i)	-	-	-	-	-	-	-	-	-	-	-	-	260.185	4.62177	M+H	C13H25NO4	83.6	0	metab_5338	pos_5970	pos	54.6	4.606	0.133	5.087	0.1437
L-Valine		4.638E-9	2.729E-7	1.2283	1.2279	0.9398	-0.0896	yes	down	B(i)	C00183	Peptides	Amino acids	map01100;map00770;map00290;map01210;map01240;map02010;map01230;map00970;map00280	Metabolic pathways;Pantothenate and CoA biosynthesis;Valine, leucine and isoleucine biosynthesis;2-Oxocarboxylic acid metabolism;Biosynthesis of cofactors;ABC transporters;Biosynthesis of amino acids;Aminoacyl-tRNA biosynthesis;Valine, leucine and isoleucine degradation	Metabolism;Metabolism;Metabolism;Metabolism;Metabolism;Environmental Information Processing;Metabolism;Genetic Information Processing;Metabolism	Global and overview maps;Metabolism of cofactors and vitamins;Amino acid metabolism;Global and overview maps;Global and overview maps;Membrane transport;Global and overview maps;Translation;Amino acid metabolism	HMDB0000883;PW_C000704	Organic acids and derivatives	Carboxylic acids and derivatives	Amino acids, peptides, and analogues	72-18-4	118.086	0.605833	M+H	C5H11NO2	90	0	metab_622	pos_669	pos	55.9	6.709	0.02048	7.139	0.05311
Lpc(18:1)		0.0002885	0.00162	1.2212	1.2163	1.0673	0.0939	yes	up	B(i)	-	-	-	-	-	-	-	HMDB0002815	Lipids and lipid-like molecules	Glycerophospholipids	Glycerophosphocholines	19420-56-5	522.354	6.99387	M+H	C26H52NO7P	89.4	0	metab_3895	pos_4349	pos	56	7.631	0.01627	7.15	0.2161
Indoxyl Sulfate		0.00667	0.01825	1.2188	1.2099	0.8716	-0.1983	yes	down	B(i)	-	-	-	-	-	-	-	HMDB0000682	Organic acids and derivatives	Organic sulfuric acids and derivatives	Arylsulfates	487-94-5	212.002	3.60542	M-H	C8H7NO4S	81.2	0	metab_12411	neg_5684	neg	53.5	3.8	0.2405	4.36	0.3232
2-Propyl-4H-3,1-Benzoxazin-4-One		0.0001022	0.0007116	1.2186	1.2169	1.0863	0.1195	yes	up	B(i)	-	-	-	-	-	-	-	-	-	-	-	-	207.112	3.28945	M+NH4	C11H11NO2	55.2	0	metab_5708	pos_6362	pos	49.2	5.863	0.143	5.397	0.1164
(2R,3R,4S,5R)-2-(5,6-Dichlorobenzimidazol-1-Yl)-5-(Hydroxymethyl)Oxolane-3,4-Diol		0.01073	0.02677	1.2139	1.209	0.8536	-0.2284	yes	down	B(ii)	-	-	-	-	-	-	-	HMDB0242505	Nucleosides, nucleotides, and analogues	Benzimidazole ribonucleosides and ribonucleotides	Not Available	-	363.017	5.39755	M+FA-H	C12H12Cl2N2O4	0	46.6	metab_9223	neg_2380	neg	39.2	3.405	0.357	3.989	0.2854
Ergocornine		0.02916	0.05997	1.2081	1.2014	0.8724	-0.197	yes	down	B(ii)	C09162;_	-	-	-	-	-	-	HMDB0251906	Alkaloids and derivatives	Ergoline and derivatives	Lysergic acids and derivatives	564-36-3;_	582.271	6.82147	M+Na-2H	C31H39N5O5	0	79.8	metab_11036	neg_4258	neg	52.5	4.423	0.4125	5.07	0.4664
N-Acetyl-L-Alanine		0.002471	0.008753	1.2052	1.212	0.8686	-0.2032	yes	down	B(i)	-	-	-	-	-	-	-	HMDB0000766	Organic acids and derivatives	Carboxylic acids and derivatives	Amino acids, peptides, and analogues	97-69-8	130.051	1.43423	M-H	C5H9NO3	50.4	0	metab_12764	neg_6040	neg	48.5	3.477	0.07071	4.003	0.3128
Lysopc(20:3(8Z,11Z,14Z)/0:0)		0.002368	0.008451	1.1986	1.2011	1.1051	0.1442	yes	up	B(ii)	-	-	-	-	-	-	-	HMDB0010394	Lipids and lipid-like molecules	Glycerophospholipids	Glycerophosphocholines	1006703-11-2	590.344	6.07925	M+FA-H	C28H52NO7P	0	98.3	metab_11626	neg_4875	neg	55.8	5.403	0.1078	4.889	0.2928
N2-Acetyl-L-Ornithine		0.002703	0.009401	1.1973	1.1948	0.8818	-0.1815	yes	down	B(i)	C00437	-	-	map01100;map01210;map00220;map01230	Metabolic pathways;2-Oxocarboxylic acid metabolism;Arginine biosynthesis;Biosynthesis of amino acids	Metabolism;Metabolism;Metabolism;Metabolism	Global and overview maps;Global and overview maps;Amino acid metabolism;Global and overview maps	HMDB0003357	Organic acids and derivatives	Carboxylic acids and derivatives	Amino acids, peptides, and analogues	6205-08-09	173.093	0.647883	M-H	C7H14N2O3	71.9	0	metab_7880	neg_886	neg	52.4	3.82	0.02332	4.332	0.3162
1,4-Dihydro-2-Methylbenzoicacid		1.097E-6	2.11E-5	1.1949	1.1927	0.908	-0.1393	yes	down	B(ii)	-	-	-	-	-	-	-	HMDB0247383	Lipids and lipid-like molecules	Steroids and steroid derivatives	Steroid esters	-	393.171	6.8055	M+Na-2H	C22H28O5	0	85.3	metab_10125	neg_3321	neg	51.7	4.114	0.04765	4.531	0.08587
Propionic Acid		0.0004956	0.002454	1.1924	1.185	0.9044	-0.1449	yes	down	B(i)	C00163	Organic acids	Carboxylic acids	map01100;map00640;map00760	Metabolic pathways;Propanoate metabolism;Nicotinate and nicotinamide metabolism	Metabolism;Metabolism;Metabolism	Global and overview maps;Carbohydrate metabolism;Metabolism of cofactors and vitamins	HMDB0000237;LMFA01010003;PW_C000159	Organic acids and derivatives	Carboxylic acids and derivatives	Carboxylic acids	1979/9/4;79-09-4;	73.0293	1.29983	M-H	C3H6O2	46	0	metab_12849	neg_6132	neg	48	4.4	0.02956	4.865	0.2233
Deoxyinosine		0.00208	0.00761	1.1922	1.1926	0.8843	-0.1773	yes	down	B(i)	C05512	-	-	map01100;map02010;map01232;map00230	Metabolic pathways;ABC transporters;Nucleotide metabolism;Purine metabolism	Metabolism;Environmental Information Processing;Metabolism;Metabolism	Global and overview maps;Membrane transport;Global and overview maps;Nucleotide metabolism	HMDB0000071;PW_C000050	Nucleosides, nucleotides, and analogues	Purine nucleosides	Purine 2''-deoxyribonucleosides	890-38-0	251.078	1.40192	M-H	C10H12N4O4	90.6	0	metab_12813	neg_6093	neg	56.1	3.846	0.03001	4.349	0.2977
Pipecolic Acid		5.137E-5	0.0004233	1.1914	1.1893	0.9102	-0.1358	yes	down	B(i)	C00408	-	-	map01100;map00310	Metabolic pathways;Lysine degradation	Metabolism;Metabolism	Global and overview maps;Amino acid metabolism	HMDB0000070;HMDB0000716;HMDB0000070	Organic acids and derivatives	Carboxylic acids and derivatives	Amino acids, peptides, and analogues	3105-95-1;535-75-1	130.086	0.491617	M+H	C6H11NO2	64	0	metab_60	pos_62	pos	51	4.438	0.06566	4.876	0.1453
Phenylpyruvic Acid		4.92E-5	0.0004101	1.1895	1.1867	1.1174	0.1601	yes	up	B(i)	C00166	-	-	map01100;map01210;map00470;map01230;map00360;map00400	Metabolic pathways;2-Oxocarboxylic acid metabolism;D-Amino acid metabolism;Biosynthesis of amino acids;Phenylalanine metabolism;Phenylalanine, tyrosine and tryptophan biosynthesis	Metabolism;Metabolism;Metabolism;Metabolism;Metabolism;Metabolism	Global and overview maps;Global and overview maps;Metabolism of other amino acids;Global and overview maps;Amino acid metabolism;Amino acid metabolism	HMDB0000205;PW_C000131	Benzenoids	Benzene and substituted derivatives	Phenylpyruvic acid derivatives	156-06-9	163.04	3.313	M-H	C9H8O3	64.6	0	metab_8675	neg_1818	neg	51.2	4.15	0.01988	3.714	0.1564
Tridecanedioic Acid		4.453E-7	1.0E-5	1.1852	1.1831	1.0961	0.1324	yes	up	B(i)	-	-	-	-	-	-	-	HMDB0002327;LMFA01170014	Lipids and lipid-like molecules	Fatty Acyls	Fatty acids and conjugates	505-52-2;	243.16	6.10055	M-H	C13H24O4	96.4	0	metab_11606	neg_4854	neg	57.3	4.652	0.05776	4.244	0.06507
Kynurenine		0.003295	0.01101	1.1825	1.1786	0.8843	-0.1773	yes	down	B(i)	C01718	-	-	-	-	-	-	HMDB0250769	Organic oxygen compounds	Organooxygen compounds	Carbonyl compounds	343-65-7	209.091	1.44693	M+H	C10H12N2O3	93	0	metab_1072	pos_1178	pos	56	3.861	0.05536	4.366	0.3178
2-Hydroxyphenylacetic Acid		0.0004094	0.002115	1.1823	1.1764	1.1529	0.2053	yes	up	B(i)	C05852	-	-	map01100;map00360	Metabolic pathways;Phenylalanine metabolism	Metabolism;Metabolism	Global and overview maps;Amino acid metabolism	HMDB0000669	Benzenoids	Benzene and substituted derivatives	Phenylacetic acids	614-75-5	151.04	6.00452	M-H	C8H8O3	65.9	0	metab_11740	neg_4994	neg	48.6	3.43	0.08663	2.975	0.1967
Pc(18:1/0:0)		0.000275	0.001559	1.18	1.1753	1.0691	0.0964	yes	up	B(i)	-	-	-	-	-	-	-	LMGP01050029	-	-	-	--	522.354	7.35172	M+H	C26H52NO7P	68.6	0	metab_3695	pos_4105	pos	51.8	6.931	0.009106	6.483	0.2006
2'-Fluoro-2',3'-Dideoxyinosine		0.02089	0.04563	1.1785	1.1778	0.8486	-0.2368	yes	down	B(ii)	-	-	-	-	-	-	-	HMDB0245537	Nucleosides, nucleotides, and analogues	Purine nucleosides	Purine 2'',3''-dideoxyribonucleosides	-	235.062	5.8976	M-H2O-H	C10H11FN4O3	0	51.2	metab_9343	neg_2503	neg	47.2	3.336	0.4666	3.931	0.2558
2,8-Quinolinediol 2-Sulfate		0.0001486	0.000959	1.1781	1.1807	0.872	-0.1976	yes	down	B(ii)	-	-	-	-	-	-	-	HMDB0240657	Organoheterocyclic compounds	Quinolines and derivatives	Quinolones and derivatives	-	239.997	3.91593	M-H	C9H7NO5S	0	48.9	metab_8857	neg_2003	neg	47.4	3.024	0.06811	3.468	0.1708
Carboline		0.01895	0.0422	1.1676	1.1759	0.8384	-0.2544	yes	down	B(i)	-	-	-	-	-	-	-	-	-	-	-	-	169.076	4.05538	M+H	C11H8N2	69.8	0	metab_1431	pos_1559	pos	53	3.034	0.08199	3.619	0.5065
Glu-Gln		0.01451	0.03416	1.1628	1.1744	0.8538	-0.228	yes	down	B(i)	-	-	-	-	-	-	-	HMDB0028817	Organic acids and derivatives	Carboxylic acids and derivatives	Amino acids, peptides, and analogues	26848-14-6	276.118	0.628217	M+H	C10H17N3O6	37.3	0	metab_666	pos_720	pos	44.1	3.3	0.2221	3.865	0.4133
3-[2-(4-Cyclopropylsulfonylpiperazin-1-Yl)-2-Oxoethyl]-1,3-Benzoxazol-2-One		0.000153	0.000979	1.1625	1.1589	1.0951	0.131	yes	up	B(i)	-	-	-	-	-	-	-	-	-	-	-	-	366.115	1.00435	M+H	C16H19N3O5S	56	0	metab_960	pos_1062	pos	45.6	4.93	0.05679	4.502	0.1687
Buprenorphine		1.989E-6	3.416E-5	1.1574	1.1552	1.0785	0.109	yes	up	B(ii)	C08007	-	-	-	-	-	-	HMDB0015057	Benzenoids	Phenanthrenes and derivatives	Not Available	52485-79-7	512.298	6.4905	M+FA-H	C29H41NO4	0	43.4	metab_11240	neg_4471	neg	43.5	5.414	0.06477	5.02	0.07466
2-(P-Acetamidophenyl)-2-Ethylglutarimide		0.01573	0.03637	1.1572	1.163	0.8705	-0.2001	yes	down	B(ii)	-	-	-	-	-	-	-	HMDB0247904	Organoheterocyclic compounds	Piperidines	Phenylpiperidines	-	255.114	5.9084	M-H2O-H	C15H18N2O3	0	40.1	metab_11810	neg_5065	neg	46.7	3.77	0.323	4.331	0.3465
Lysopc(20:4(5Z,8Z,11Z,14Z)/0:0)		1.196E-5	0.0001387	1.1555	1.1541	1.0732	0.1019	yes	up	B(ii)	C04230	Lipids	Phospholipids	map00564	Glycerophospholipid metabolism	Metabolism	Lipid metabolism	HMDB0010395	Lipids and lipid-like molecules	Glycerophospholipids	Glycerophosphocholines	60701-99-7	588.33	7.35623	M+FA-H	C28H50NO7P	0	86.5	metab_10313	neg_3514	neg	55.7	5.896	0.03841	5.494	0.1172
N-Epsilon-Acetyl-L-Lysine		3.654E-6	5.609E-5	1.1533	1.1504	0.9276	-0.1085	yes	down	B(i)	C02727	-	-	map01100;map00310	Metabolic pathways;Lysine degradation	Metabolism;Metabolism	Global and overview maps;Amino acid metabolism	HMDB0000206	Organic acids and derivatives	Carboxylic acids and derivatives	Amino acids, peptides, and analogues	692-04-6	189.123	0.6797	M+H	C8H16N2O3	86.2	0	metab_6216	pos_6917	pos	54.9	5.032	0.05874	5.425	0.08773
Lauroylcarnitine		0.002648	0.009254	1.1501	1.1482	1.1337	0.181	yes	up	B(i)	-	-	-	-	-	-	-	LMFA07070090	-	-	-	--	344.278	6.02435	M+H	C19H37NO4	81	0	metab_4543	pos_5147	pos	51.4	4.011	0.2911	3.538	0.02033
Pc(22:6(4Z,7Z,10Z,13Z,16Z,19Z)/18:0)		0.0002602	0.00149	1.1349	1.133	0.9328	-0.1004	yes	down	B(ii)	_;C00157	-;Lipids	-;Phospholipids	map01100;map00564;map00592;map00590;map00591	Metabolic pathways;Glycerophospholipid metabolism;alpha-Linolenic acid metabolism;Arachidonic acid metabolism;Linoleic acid metabolism	Metabolism;Metabolism;Metabolism;Metabolism;Metabolism	Global and overview maps;Lipid metabolism;Lipid metabolism;Lipid metabolism;Lipid metabolism	HMDB0008727	Lipids and lipid-like molecules	Glycerophospholipids	Glycerophosphocholines	_;	834.596	6.53042	M+H	C48H84NO8P	0	76.9	metab_4083	pos_4611	pos	48.7	5.759	0.1716	6.174	0.06832
4-Amino-1-[(1S,2S,4S)-4,5-Bis(Hydroxymethyl)-2-Bicyclo[3.1.0]Hexanyl]Pyrimidin-2-One		0.04961	0.09323	1.1342	1.1472	0.8055	-0.312	yes	down	B(ii)	-	-	-	-	-	-	-	HMDB0250724	Nucleosides, nucleotides, and analogues	Nucleoside and nucleotide analogues	Cyclopentyl nucleosides	-	216.112	1.4097	M+H-2H2O	C12H17N3O3	0	44.8	metab_5929	pos_6599	pos	45.4	2.655	0.2788	3.296	0.6451
Palmitoylcarnitine		4.987E-5	0.0004143	1.1318	1.1348	0.9341	-0.0983	yes	down	B(i)	C02990	-	-	map01212;map00071	Fatty acid metabolism;Fatty acid degradation	Metabolism;Metabolism	Global and overview maps;Lipid metabolism	HMDB0000222;LMFA07070004	Lipids and lipid-like molecules	Fatty Acyls	Fatty acid esters	2364-67-2;	400.341	6.06565	M+H	C23H45NO4	65.1	0	metab_4491	pos_5088	pos	49.9	5.656	0.08404	6.055	0.1176
Gln His Val		2.233E-5	0.0002261	1.1318	1.1305	0.9204	-0.1197	yes	down	B(i)	-	-	-	-	-	-	-	-	-	-	-	-	383.203	1.4097	M+H	C16H26N6O5	40.5	0	metab_1038	pos_1144	pos	45.4	4.507	0.05559	4.897	0.1158
Pyroglutamylproline		7.254E-5	0.0005446	1.1271	1.1268	0.9165	-0.1259	yes	down	B(i)	-	-	-	-	-	-	-	-	-	-	-	-	227.102	1.78827	M+H	C10H14N2O4	49.1	0	metab_5839	pos_6503	pos	46.9	4.344	0.07655	4.74	0.1295
Lysopc(20:3(5Z,8Z,11Z)/0:0)		0.001091	0.004598	1.1239	1.12	1.0914	0.1262	yes	up	B(ii)	-	-	-	-	-	-	-	HMDB0010393	Lipids and lipid-like molecules	Glycerophospholipids	Glycerophosphocholines	1199257-41-4	590.344	7.35623	M-H2O-H, M+FA-H	C28H52NO7P	0	95.6	metab_14127	neg_7581	neg	56.1	5.121	0.1067	4.692	0.2061
L-Leucine		0.0007554	0.003418	1.1175	1.1159	1.0777	0.108	yes	up	B(i)	C00123	Peptides	Amino acids	map01100;map00280;map00290;map01210;map02010;map01230;map00970;map04150	Metabolic pathways;Valine, leucine and isoleucine degradation;Valine, leucine and isoleucine biosynthesis;2-Oxocarboxylic acid metabolism;ABC transporters;Biosynthesis of amino acids;Aminoacyl-tRNA biosynthesis;mTOR signaling pathway	Metabolism;Metabolism;Metabolism;Metabolism;Environmental Information Processing;Metabolism;Genetic Information Processing;Environmental Information Processing	Global and overview maps;Amino acid metabolism;Amino acid metabolism;Global and overview maps;Membrane transport;Global and overview maps;Translation;Signal transduction	HMDB0000687;PW_C000540	Organic acids and derivatives	Carboxylic acids and derivatives	Amino acids, peptides, and analogues	61-90-5	173.128	2.71213	M+ACN+H	C6H13NO2	54.7	0	metab_1159	pos_1269	pos	49.3	5.81	0.178	5.391	0.121
Trans-Zeatin Riboside		0.03303	0.06644	1.113	1.111	0.8568	-0.2229	yes	down	B(ii)	C16431	-	-	-	-	-	-	HMDB0304506	Nucleosides, nucleotides, and analogues	Purine nucleosides	Not Available	-;_	351.154	1.41505	M+	C15H21N5O5	0	75.2	metab_5899	pos_6567	pos	52.1	3.369	0.4159	3.932	0.3714
Lysopc(0:0/18:1(9Z))		0.0003521	0.001888	1.1128	1.1085	1.0649	0.0907	yes	up	B(ii)	-	-	-	-	-	-	-	HMDB0061701	Lipids and lipid-like molecules	Glycerophospholipids	Glycerophosphocholines	22248-65-3	566.345	7.35093	M+FA-H	C26H52NO7P	0	53.7	metab_10867	neg_4086	neg	49.3	6.594	0.03019	6.192	0.1835
Myristoyllysophosphatidylcholine		3.71E-6	5.675E-5	1.1079	1.1058	1.0617	0.0863	yes	up	B(i)	-	-	-	-	-	-	-	-	-	-	-	-	468.307	6.5251	M+H	C22H46NO7P	90.6	0	metab_2821	pos_3074	pos	55.3	6.251	0.0745	5.888	0.06324
Vanillin Acetate		0.03849	0.0756	1.1043	1.1107	0.8658	-0.2079	yes	down	B(i)	-	-	-	-	-	-	-	HMDB0029663	Benzenoids	Phenol esters	Not Available	881-68-5	195.064	1.4097	M+H	C10H10O4	73.3	0	metab_5932	pos_6602	pos	52.6	3.691	0.03624	4.263	0.5867
2-(1-{2-[3-(Methylthio)Anilino]-2-Oxoethyl}Cyclopentyl)Acetic Acid		0.02029	0.04456	1.1043	1.1091	0.8689	-0.2027	yes	down	B(i)	-	-	-	-	-	-	-	-	-	-	-	-	308.133	1.42573	M+H	C16H21NO3S	63.4	0	metab_5887	pos_6554	pos	47.4	3.487	0.4037	4.013	0.2348
S-Ethyl-L-Cysteine		0.00267	0.009301	1.1025	1.1051	1.0901	0.1245	yes	up	B(ii)	-	-	-	-	-	-	-	HMDB0257396	Organic acids and derivatives	Carboxylic acids and derivatives	Amino acids, peptides, and analogues	-	191.084	1.40438	M+ACN+H	C5H11NO2S	0	52.6	metab_5945	pos_6616	pos	48.7	5.299	0.2357	4.861	0.1322
Alpha-Furyl Methyl Diketone		8.334E-10	7.157E-8	1.1005	1.0985	1.0886	0.1225	yes	up	B(ii)	-	-	-	-	-	-	-	HMDB0032920	Organic oxygen compounds	Organooxygen compounds	Carbonyl compounds	1438-92-2	183.03	4.41843	M+FA-H	C7H6O3	0	42.3	metab_9024	neg_2174	neg	46.9	4.202	0.01953	3.86	0.03267
3-Methylhistidine		0.0001264	0.0008398	1.0955	1.0968	1.0675	0.0942	yes	up	B(i)	C01152	-	-	map01100;map00340	Metabolic pathways;Histidine metabolism	Metabolism;Metabolism	Global and overview maps;Amino acid metabolism	HMDB0000001;HMDB0000479;HMDB0000479;PW_C000364	Organic acids and derivatives	Carboxylic acids and derivatives	Amino acids, peptides, and analogues	368-16-1	170.092	0.6241	M+H	C7H11N3O2	80.2	0	metab_6308	pos_7022	pos	54.2	6.025	0.03799	5.644	0.15
3-Methoxytyramine		0.01092	0.02715	1.0886	1.0927	0.8067	-0.31	yes	down	B(i)	C05587;_	-	-	map01100;map00350	Metabolic pathways;Tyrosine metabolism	Metabolism;Metabolism	Global and overview maps;Amino acid metabolism	HMDB0000022;HMDB0259535;PW_C000015	Benzenoids	Phenols	Methoxyphenols	554-52-9;_	168.101	1.40438	M+H	C9H13NO2	94	0	metab_1003	pos_1107	pos	56	1.986	0.08348	2.462	0.3648
Pc(20:4/0:0)		0.0001183	0.000799	1.087	1.0843	1.0632	0.0884	yes	up	B(i)	-	-	-	-	-	-	-	LMGP01050048	-	-	-	--	566.32	7.33555	M+Na	C28H50NO7P	86.6	0	metab_3725	pos_4137	pos	54.6	6.261	0.03406	5.889	0.1457
Pseudouridine		5.918E-6	8.088E-5	1.087	1.0862	0.9239	-0.1142	yes	down	B(i)	C02067	-	-	map00240;map01100	Pyrimidine metabolism;Metabolic pathways	Metabolism;Metabolism	Nucleotide metabolism;Global and overview maps	HMDB0000767	Nucleosides, nucleotides, and analogues	Nucleoside and nucleotide analogues	Not Available	1445-07-4	243.062	0.752717	M-H	C9H12N2O6	44.3	0	metab_13105	neg_6469	neg	46.7	4.285	0.06903	4.638	0.07224
Lpe(18:1)		0.003003	0.01023	1.0831	1.0772	1.065	0.0909	yes	up	B(i)	-	-	-	-	-	-	-	HMDB0011475	Lipids and lipid-like molecules	Glycerophospholipids	Glycerophosphoethanolamines	-	478.293	6.38393	M-H	C23H46NO7P	90	0	metab_11343	neg_4578	neg	56.7	6.88	0.08787	6.46	0.2493
4-Pyridoxic Acid		0.01884	0.04201	1.0824	1.081	1.1781	0.2365	yes	up	B(i)	C00847	-	-	map01100;map00750	Metabolic pathways;Vitamin B6 metabolism	Metabolism;Metabolism	Global and overview maps;Metabolism of cofactors and vitamins	HMDB0000017;PW_C000011	Organoheterocyclic compounds	Pyridines and derivatives	Pyridinecarboxylic acids and derivatives	82-82-6	182.046	1.40192	M-H	C8H9NO4	67.4	0	metab_12823	neg_6103	neg	51.5	3.274	0.06634	2.779	0.4281
Myo-Inositol Glutamate		0.003034	0.01031	1.0787	1.0811	1.0877	0.1213	yes	up	B(ii)	-	-	-	-	-	-	-	HMDB0254974	Organic acids and derivatives	Carboxylic acids and derivatives	Amino acids, peptides, and analogues	-	288.074	1.03102	M+H-2H2O	C11H17NO10	0	55.9	metab_5979	pos_6654	pos	46.8	5.245	0.0652	4.822	0.2587
Prostaglandin D1 Alcohol		0.001032	0.004392	1.0785	1.0737	1.1006	0.1382	yes	up	B(i)	-	-	-	-	-	-	-	-	-	-	-	-	339.253	6.2718	M-H	C20H36O4	67.4	0	metab_11430	neg_4669	neg	50.6	4.301	0.02659	3.908	0.2092
Gymnodimine		0.0007549	0.003418	1.0721	1.0739	1.0593	0.0831	yes	up	B(ii)	C20025;_	-	-	-	-	-	-	HMDB0041430	Organoheterocyclic compounds	Pyridines and derivatives	Hydropyridines	173792-58-0	566.345	6.07925	M+Hac-H	C32H45NO4	0	75.5	metab_9542	neg_2706	neg	51.7	6.935	0.0304	6.547	0.1971
1-(1,2,3,4,5-Pentahydroxypent-1-Yl)-1,2,3,4-Tetrahydro-Beta-Carboline-3-Carboxylate		0.0001833	0.001127	1.071	1.0739	1.0818	0.1134	yes	up	B(ii)	-	-	-	-	-	-	-	HMDB0012492	Organoheterocyclic compounds	Benzopyrans	1-benzopyrans	-	367.149	1.4097	M+H	C17H22N2O7	0	59.4	metab_1036	pos_1142	pos	49.5	4.88	0.08022	4.511	0.1351
3-Hydroxykynurenamine		0.0002273	0.001339	1.0694	1.0711	0.9171	-0.1248	yes	down	B(ii)	C05636	-	-	map00380	Tryptophan metabolism	Metabolism	Amino acid metabolism	HMDB0060281	Organic oxygen compounds	Organooxygen compounds	Carbonyl compounds	-;_	225.088	1.80727	M+FA-H	C9H12N2O2	0	47.5	metab_12696	neg_5972	neg	47.7	4.084	0.09063	4.453	0.1337
Arabinofuranosylguanine		0.0009262	0.004022	1.0691	1.0703	1.0788	0.1095	yes	up	B(ii)	-	-	-	-	-	-	-	HMDB0061067	Nucleosides, nucleotides, and analogues	Purine nucleosides	Not Available	-	268.102	0.71175	M+H-H2O	C10H15N5O5	0	51.3	metab_6183	pos_6876	pos	45.9	5.323	0.09045	4.934	0.1846
2-Ketoglutaric Acid		0.003242	0.01087	1.0649	1.0613	0.9169	-0.1252	yes	down	B(i)	C00026	Organic acids	Carboxylic acids	map01100;map00630;map00310;map01200;map00430;map01240;map01210;map00340;map00040;map00470;map00785;map00220;map00053;map00250;map01230;map00020;map00650	Metabolic pathways;Glyoxylate and dicarboxylate metabolism;Lysine degradation;Carbon metabolism;Taurine and hypotaurine metabolism;Biosynthesis of cofactors;2-Oxocarboxylic acid metabolism;Histidine metabolism;Pentose and glucuronate interconversions;D-Amino acid metabolism;Lipoic acid metabolism;Arginine biosynthesis;Ascorbate and aldarate metabolism;Alanine, aspartate and glutamate metabolism;B…	Metabolism;Metabolism;Metabolism;Metabolism;Metabolism;Metabolism;Metabolism;Metabolism;Metabolism;Metabolism;Metabolism;Metabolism;Metabolism;Metabolism;Metabolism;Metabolism;Metabolism	Global and overview maps;Carbohydrate metabolism;Amino acid metabolism;Global and overview maps;Metabolism of other amino acids;Global and overview maps;Global and overview maps;Amino acid metabolism;Carbohydrate metabolism;Metabolism of other amino acids;Metabolism of cofactors and vitamins;Amino acid metabolism;Carbohydrate metabolism;Amino acid metabolism;Global and overview maps;Carbohydrate …	HMDB0000208	Organic acids and derivatives	Keto acids and derivatives	Gamma-keto acids and derivatives	328-50-7	145.014	0.7001	M-H	C5H6O5	68.3	0	metab_13190	neg_6571	neg	52.3	4.511	0.1129	4.92	0.2353
Uridine		4.421E-6	6.503E-5	1.0644	1.0629	0.94	-0.0893	yes	down	B(i)	C00299	Nucleic acids	Nucleosides	map00240;map01100;map02010;map01232	Pyrimidine metabolism;Metabolic pathways;ABC transporters;Nucleotide metabolism	Metabolism;Metabolism;Environmental Information Processing;Metabolism	Nucleotide metabolism;Global and overview maps;Membrane transport;Global and overview maps	HMDB0000296;PW_C000202	Nucleosides, nucleotides, and analogues	Pyrimidine nucleosides	Not Available	58-96-8	279.039	0.752717	M+Cl	C9H12N2O6	90.2	0	metab_13100	neg_6464	neg	57	5.28	0.0491	5.617	0.07811
3-O-Methyl-L-Dopa		0.03706	0.0733	1.0642	1.0707	0.8914	-0.1658	yes	down	B(i)	-	-	-	-	-	-	-	-	-	-	-	-	212.091	1.4097	M+H	C10H13NO4	95	0	metab_1023	pos_1128	pos	57.2	4.335	0.0215	4.863	0.5377
Norvaline		0.0006617	0.003072	1.0619	1.0606	1.0779	0.1082	yes	up	B(i)	C01799	-	-	-	-	-	-	HMDB0013716	Organic acids and derivatives	Carboxylic acids and derivatives	Amino acids, peptides, and analogues	760-78-1	159.112	1.18043	M+ACN+H	C5H11NO2	39.7	0	metab_5964	pos_6639	pos	46.1	5.217	0.1525	4.84	0.113
Hypoxanthine		8.695E-5	0.0006261	1.0568	1.054	0.9278	-0.1082	yes	down	B(i)	C00262	-	-	map01100;map01232;map00230	Metabolic pathways;Nucleotide metabolism;Purine metabolism	Metabolism;Metabolism;Metabolism	Global and overview maps;Global and overview maps;Nucleotide metabolism	HMDB0000157;PW_C000102	Organoheterocyclic compounds	Imidazopyrimidines	Purines and purine derivatives	68-94-0	137.045	0.75315	M+H	C5H4N4O	96.2	0	metab_793	pos_884	pos	57.1	4.482	0.07238	4.831	0.1142
Docosapentaenoic Acid		2.813E-5	0.0002678	1.0544	1.0537	0.9378	-0.0927	yes	down	B(i)	C16513;_	-	-	map01040	Biosynthesis of unsaturated fatty acids	Metabolism	Lipid metabolism	HMDB0006528;LMFA04000049	Lipids and lipid-like molecules	Fatty Acyls	Fatty acids and conjugates	24880-45-3;	329.248	6.43198	M-H	C22H34O2	60.7	0	metab_11294	neg_4527	neg	51	5.124	0.07651	5.464	0.0861
9S,10S,11R-Trihydroxy-12Z-Octadecenoic Acid		1.782E-5	0.0001895	1.0518	1.0486	0.9389	-0.091	yes	down	B(i)	-	-	-	-	-	-	-	LMFA02000011	-	-	-	--	329.233	6.22885	M-H	C18H34O5	42	0	metab_9699	neg_2873	neg	46.9	5.132	0.01253	5.466	0.1065
3-Indole Carboxylic Acid Glucuronide		0.02484	0.05244	1.0493	1.0538	0.8497	-0.235	yes	down	B(ii)	-	-	-	-	-	-	-	HMDB0013189	Organic oxygen compounds	Organooxygen compounds	Carbohydrates and carbohydrate conjugates	-	338.086	3.94347	M+H	C15H15NO8	0	46.1	metab_5552	pos_6194	pos	47	2.741	0.009454	3.226	0.4504
Octadecanedioic Acid		4.154E-5	0.0003618	1.043	1.0435	0.9438	-0.0835	yes	down	B(i)	-	-	-	-	-	-	-	HMDB0000782;LMFA01170029	Lipids and lipid-like molecules	Fatty Acyls	Fatty acids and conjugates	871-70-5;	313.238	6.25553	M-H	C18H34O4	66.3	0	metab_11448	neg_4687	neg	52.1	5.64	0.04246	5.976	0.1114
Gly-Pro-Gly-Arg-Ala-Phe		1.851E-5	0.0001958	1.0364	1.0342	1.0617	0.0864	yes	up	B(ii)	-	-	-	-	-	-	-	HMDB0252833	Organic acids and derivatives	Carboxylic acids and derivatives	Amino acids, peptides, and analogues	-	662.33	6.23952	M+Hac-H	C27H41N9O7	0	72	metab_11460	neg_4699	neg	52.4	5.607	0.0529	5.281	0.09061
Glucosamine		0.0173	0.03927	1.0291	1.0313	1.0978	0.1346	yes	up	B(ii)	C00329;C08349;_	Carbohydrates;-;-	Monosaccharides;-;-	map01100;map00520;map01250	Metabolic pathways;Amino sugar and nucleotide sugar metabolism;Biosynthesis of nucleotide sugars	Metabolism;Metabolism;Metabolism	Global and overview maps;Carbohydrate metabolism;Global and overview maps	HMDB0001514	Organic oxygen compounds	Organooxygen compounds	Carbohydrates and carbohydrate conjugates	3416-24-8;14257-69-3;_	234.096	0.638817	M+CH3OH+Na	C6H13NO5	0	40.8	metab_6276	pos_6989	pos	44.8	4.984	0.06226	4.54	0.377
Pc(22:4/0:0)		6.295E-5	0.0004941	1.0287	1.0271	1.0533	0.0749	yes	up	B(i)	-	-	-	-	-	-	-	-	-	-	-	-	572.369	6.78652	M+H	C30H54NO7P	84	0	metab_3940	pos_4428	pos	53.3	6.482	0.01729	6.154	0.1211
Gabazine		7.185E-7	1.485E-5	1.0285	1.0257	0.9398	-0.0896	yes	down	B(ii)	C13796	-	-	-	-	-	-	HMDB0252568	Organoheterocyclic compounds	Diazines	Pyridazines and derivatives	-	332.125	4.20407	M+FA-H	C15H17N3O3	0	49.9	metab_8922	neg_2069	neg	48.6	4.806	0.02211	5.114	0.0655
L-Norleucine		0.002068	0.00758	1.0261	1.0252	1.0751	0.1044	yes	up	B(i)	C01933	-	-	-	-	-	-	HMDB0001645	Organic acids and derivatives	Carboxylic acids and derivatives	Amino acids, peptides, and analogues	327-57-1	173.128	2.28937	M+ACN+H	C6H13NO2	50.4	0	metab_5819	pos_6479	pos	48.4	5.327	0.1888	4.955	0.1143
Paramethadione		0.0127	0.03078	1.0255	1.0288	0.8945	-0.1609	yes	down	B(ii)	C07411	-	-	-	-	-	-	HMDB0014755	Organoheterocyclic compounds	Azolidines	Oxazolidines	115-67-3	138.056	3.53462	M-H2O-H	C7H11NO3	0	68.1	metab_12428	neg_5701	neg	52.4	3.645	0.2769	4.075	0.2091
N(5)-Acetylornithine		0.005201	0.01496	1.0242	1.0238	0.9235	-0.1148	yes	down	B(ii)	-	-	-	-	-	-	-	HMDB0242109	Organic acids and derivatives	Carboxylic acids and derivatives	Amino acids, peptides, and analogues	-	175.107	0.655733	M+H	C7H14N2O3	0	41.6	metab_711	pos_778	pos	46.2	4.734	0.05929	5.126	0.2631
Pe(36:2)		5.624E-5	0.0004538	1.0176	1.0185	0.9525	-0.0702	yes	down	B(i)	C00350	Lipids	Phospholipids	map01100;map00564;map00563;map04136;map04140	Metabolic pathways;Glycerophospholipid metabolism;Glycosylphosphatidylinositol (GPI)-anchor biosynthesis;Autophagy - other;Autophagy - animal	Metabolism;Metabolism;Metabolism;Cellular Processes;Cellular Processes	Global and overview maps;Lipid metabolism;Glycan biosynthesis and metabolism;Transport and catabolism;Transport and catabolism	HMDB0008843	Lipids and lipid-like molecules	Glycerophospholipids	Glycerophosphoethanolamines	-	802.559	6.20758	M+Hac-H	C41H78NO8P	94.9	0	metab_9672	neg_2844	neg	57.1	6.455	0.04004	6.777	0.1114
Guanosine		3.819E-5	0.0003402	1.0153	1.0147	0.9376	-0.0929	yes	down	B(i)	C00387	Nucleic acids	Nucleosides	map01100;map02010;map01232;map00230	Metabolic pathways;ABC transporters;Nucleotide metabolism;Purine metabolism	Metabolism;Environmental Information Processing;Metabolism;Metabolism	Global and overview maps;Membrane transport;Global and overview maps;Nucleotide metabolism	HMDB0000133;PW_C000087	Nucleosides, nucleotides, and analogues	Purine nucleosides	Not Available	118-00-3	284.098	1.2125	M+H	C10H13N5O5	89.1	0	metab_5961	pos_6635	pos	54.9	4.766	0.04821	5.083	0.1004
Vasicinone		0.02732	0.05678	1.0123	1.0182	0.8866	-0.1737	yes	down	B(ii)	C10744;_	-	-	-	-	-	-	HMDB0259770	Organoheterocyclic compounds	Diazanaphthalenes	Benzodiazines	486-64-6;_	185.07	4.17283	M+H-H2O	C11H10N2O2	0	67.5	metab_1456	pos_1585	pos	52	3.596	0.04916	4.056	0.4331
8-Hydroxy-2-Desoxyguanosine		0.001876	0.007021	1.0116	1.0125	0.9192	-0.1215	yes	down	B(i)	-	-	-	-	-	-	-	HMDB0247436	Nucleosides, nucleotides, and analogues	Purine nucleosides	Purine 2''-deoxyribonucleosides	-	318.06	1.18963	M+Cl	C10H13N5O5	80.8	0	metab_12863	neg_6149	neg	53.1	4.098	0.1199	4.458	0.1733
Glu Trp		1.212E-6	2.262E-5	1.0115	1.009	0.9461	-0.0799	yes	down	B(i)	-	-	-	-	-	-	-	-	-	-	-	-	334.139	4.20517	M+H	C16H19N3O5	48.3	0	metab_5490	pos_6131	pos	47.4	5.249	0.02323	5.548	0.06721
Nuatigenin		0.0005236	0.002556	1.0109	1.0099	0.925	-0.1124	yes	down	B(ii)	C04715;_	Steroids;-	27-Carbon atoms;-	-	-	-	-	HMDB0301755	Lipids and lipid-like molecules	Steroids and steroid derivatives	Furospirostanes and derivatives	6811-35-4;	429.3	6.22355	M-H	C27H42O4	0	41.4	metab_9692	neg_2865	neg	43.8	4.171	0.04674	4.509	0.1584
Lysopc(20:4(8Z,11Z,14Z,17Z)/0:0)		2.285E-5	0.0002299	1.0048	1.0029	1.039	0.0552	yes	up	B(ii)	C04230	Lipids	Phospholipids	map00564	Glycerophospholipid metabolism	Metabolism	Lipid metabolism	HMDB0010396	Lipids and lipid-like molecules	Glycerophospholipids	Glycerophosphocholines	-	544.338	6.42913	M+H	C28H50NO7P	0	79	metab_2776	pos_3008	pos	54.6	8.183	0.01274	7.876	0.1006
5-Hydroxylysine		0.001125	0.004705	1.0046	1.007	0.9308	-0.1034	yes	down	B(ii)	C16741;_	-	-	map01100;map00310	Metabolic pathways;Lysine degradation	Metabolism;Metabolism	Global and overview maps;Amino acid metabolism	HMDB0000450	Organic acids and derivatives	Carboxylic acids and derivatives	Amino acids, peptides, and analogues	1190-94-9;_	217.117	1.44163	M+CH3OH+Na	C6H14N2O3	0	41.7	metab_1069	pos_1175	pos	45.5	4.668	0.08266	5.015	0.1693
1-[(2R,3S,5R)-3,4-Dihydroxy-5-(Hydroxymethyl)Oxolan-2-Yl]Pyrimidine-2,4-Dione		9.219E-6	0.0001138	1.0045	1.0038	0.9425	-0.0855	yes	down	B(ii)	-	-	-	-	-	-	-	HMDB0246131	Nucleosides, nucleotides, and analogues	Pyrimidine nucleosides	Not Available	-	243.062	0.997717	M-H	C9H12N2O6	0	47.1	metab_12923	neg_6226	neg	47.2	4.982	0.03628	5.286	0.08264
Desmethylazelastine		0.01275	0.03087	1.0032	0.9958	1.0939	0.1295	yes	up	B(ii)	-	-	-	-	-	-	-	HMDB0060534	Organoheterocyclic compounds	Diazanaphthalenes	Benzodiazines	-	406.107	1.02033	M+K	C21H22ClN3O	0	41	metab_5981	pos_6656	pos	39.2	4.683	0.03135	4.281	0.3243
