# Supplementary material for: Transcriptomic and Metabolomic Profiling Reveals the Antiproliferative Mechanism of Goose Serum and Plasma in SW1990 Cells
Source: Biology (Basel). 2026 May 15;15(10):788. doi: 10.3390/biology15100788 (PMC13203157; doi:10.3390/biology15100788)
Supplement: Supplementary file 1 [file biology-15-00788-s001.zip › biology-4276550-supplementary/Table S25 Differential metabolites of goose plasma VS goose serum.xlsx]

## Sheet: Table S25 
Metabolite		P_value	FDR	VIP_pred_OPLS-DA	VIP_PLS-DA	FC(G_XJ/G_XQ)	Log2FC(G_XJ/G_XQ)	Significant	Regulate	level	KEGG Compound ID	KEGG Compound First Category	KEGG Compound Second Category	KEGG Pathway ID	KEGG Pathway Description	KEGG Pathway First Category	KEGG Pathway Second Category	Library ID	HMDB Superclass	HMDB Class	HMDB Subclass	CAS ID	M/Z	Retention time	Adducts	Formula	Fragmentation Score	Theoretical Fragmentation Score	Metab ID	ID	Mode	Score	g_xj_mean	g_xj_SD	g_xq_mean	g_xq_SD
Arg Val Phe		8.724E-19	9.201E-16	4.0846	4.0786	0.0818	-3.6109	yes	down	B(i)	-	-	-	-	-	-	-	-	-	-	-	-	421.258	4.97465	M+H	C20H32N6O4	62.6	0	metab_1763	pos_1901	pos	48.5	0.4775	0.006323	5.834	0.07437
Gluten Exorphin C		2.157E-6	1.478E-5	3.7842	3.7842	0.2435	-2.0379	yes	down	B(ii)	-	-	-	-	-	-	-	HMDB0059796	Organic acids and derivatives	Carboxylic acids and derivatives	Amino acids, peptides, and analogues	-	650.393	5.31555	M+H-H2O, M+	C29H57N5O12	0	49	metab_7019	pos_7778	pos	45.8	1.56	1.225	6.406	0.07928
Nummularine A		1.445E-12	5.356E-11	3.7736	3.7675	0.2485	-2.0088	yes	down	B(ii)	C10011	-	-	-	-	-	-	HMDB0029336	Organic acids and derivatives	Carboxylic acids and derivatives	Amino acids, peptides, and analogues	53947-95-8	648.378	4.61108	M+H	C36H49N5O6	0	83.8	metab_5344	pos_5976	pos	53.6	1.515	0.2565	6.097	0.07753
N,N-Diallyl-Tyrosyl-Aminoisobutyryl-Aminoisobutyryl-Phenylalanyl-Leucine		2.815E-7	2.82E-6	3.7031	3.6956	0.2605	-1.9409	yes	down	B(ii)	-	-	-	-	-	-	-	HMDB0253352	Organic acids and derivatives	Carboxylic acids and derivatives	Amino acids, peptides, and analogues	-	692.404	4.7128	M+H	C38H53N5O7	0	74.2	metab_1644	pos_1780	pos	51.8	1.601	0.9205	6.147	0.08389
Trypanothione		6.896E-17	1.486E-14	3.5815	3.5769	0.025	-5.3226	yes	down	B(ii)	C02090;C03170	-	-	map01100;map00480	Metabolic pathways;Glutathione metabolism	Metabolism;Metabolism	Global and overview maps;Metabolism of other amino acids	HMDB0060520	Organic acids and derivatives	Carboxylic acids and derivatives	Amino acids, peptides, and analogues	-;_	722.299	4.77412	M-H	C27H49N9O10S2	0	56.4	metab_12033	neg_5291	neg	47.1	0.1056	0.001454	4.226	0.08889
Clarithromycin		1.587E-6	1.117E-5	3.5594	3.55	0.3009	-1.7325	yes	down	B(ii)	C06912	-	-	-	-	-	-	HMDB0015342	Organic oxygen compounds	Organooxygen compounds	Carbohydrates and carbohydrate conjugates	81103-11-9;	752.459	5.45963	M+Na-H2O	C38H69NO13	0	47.1	metab_1996	pos_2138	pos	44.9	1.832	1.037	6.088	0.09947
Dihydroergocryptine		1.234E-16	2.178E-14	3.3043	3.2989	0.3828	-1.3853	yes	down	B(ii)	-	-	-	-	-	-	-	HMDB0251310	Lipids and lipid-like molecules	Steroids and steroid derivatives	Steroid lactones	-	560.326	4.3707	M+H-H2O	C32H43N5O5	0	88	metab_1513	pos_1645	pos	53.9	2.174	0.009408	5.679	0.07961
Lycoperoside D		6.561E-9	1.163E-7	3.2653	3.2578	0.3601	-1.4734	yes	down	B(ii)	-	-	-	-	-	-	-	HMDB0034484	Lipids and lipid-like molecules	Steroids and steroid derivatives	Steroidal glycosides	81037-16-3	740.461	4.9534	M+H	C39H65NO12	0	69.9	metab_1756	pos_1894	pos	50	1.953	0.4684	5.423	0.08845
Bafilomycin A1(Baf-A1)		1.466E-6	1.038E-5	3.1964	3.1854	0.4374	-1.193	yes	down	B(ii)	-	-	-	-	-	-	-	HMDB0247559	Phenylpropanoids and polyketides	Macrolides and analogues	Not Available	-	686.421	5.34772	M+ACN+Na	C35H58O9	0	51.2	metab_5006	pos_5634	pos	46	2.662	0.8251	6.086	0.1008
Macrolactin-A		9.531E-16	1.087E-13	3.1963	3.1911	0.4242	-1.2372	yes	down	B(ii)	-	-	-	-	-	-	-	HMDB0254292	Phenylpropanoids and polyketides	Macrolides and analogues	Not Available	-	435.273	4.97995	M+CH3OH+H	C24H34O5	0	44.9	metab_1769	pos_1907	pos	45.2	2.417	0.009435	5.698	0.09158
Aclacinomycin Y		1.082E-15	1.196E-13	3.164	3.1601	0.381	-1.3922	yes	down	B(ii)	C18639;_	-	-	-	-	-	-	HMDB0247949	Phenylpropanoids and polyketides	Anthracyclines	Not Available	66789-14-8;_	808.322	4.26913	M-H	C42H51NO15	0	51	metab_12215	neg_5483	neg	41.4	1.98	0.07555	5.197	0.0515
(5S,8S,10Ar)-N-Benzhydryl-5-((S)-2-(Methylamino)Propanamido)-3-(3-Methylbutanoyl)-6-Oxodecahydropyrrolo[1,2-A][1,5]Diazocine-8-Carboxamide		2.297E-15	2.195E-13	2.9831	2.9779	0.4906	-1.0273	yes	down	B(ii)	-	-	-	-	-	-	-	HMDB0248685	Organic acids and derivatives	Carboxylic acids and derivatives	Amino acids, peptides, and analogues	-	562.341	5.1289	M+H	C32H43N5O4	0	41.4	metab_5103	pos_5731	pos	43.3	2.753	0.01519	5.611	0.08624
Hexapropylene Glycol		0.0003983	0.001439	2.9541	2.9562	0.2336	-2.098	yes	down	B(i)	-	-	-	-	-	-	-	-	-	-	-	-	384.294	5.98703	M+NH4	C18H38O7	62.7	0	metab_2391	pos_2556	pos	48.5	1.003	1.541	4.294	0.15
Pentaethylene Glycol		6.629E-15	5.471E-13	2.9332	2.9308	1.7053	0.77	yes	up	B(i)	-	-	-	-	-	-	-	HMDB0256256	Organic oxygen compounds	Organooxygen compounds	Ethers	-	239.148	3.16467	M+H	C10H22O6	97.4	0	metab_5742	pos_6401	pos	58	6.69	0.06463	3.923	0.06868
Enalkiren		2.227E-13	1.013E-11	2.891	2.885	0.526	-0.9268	yes	down	B(ii)	C07466;_	-	-	-	-	-	-	HMDB0251784	Organic acids and derivatives	Peptidomimetics	Hybrid peptides	113082-98-7;_	720.436	4.7128	M+ACN+Na	C35H56N6O6	0	65.3	metab_1645	pos_1781	pos	49	2.98	0.009461	5.665	0.1298
2-(6'-Methylthio)Hexylmalate		6.395E-12	2.084E-10	2.8863	2.885	0.563	-0.8287	yes	down	B(ii)	C17226;_	-	-	map01210	2-Oxocarboxylic acid metabolism	Metabolism	Global and overview maps	HMDB0304053	Organic acids and derivatives	Hydroxy acids and derivatives	Medium-chain hydroxy acids and derivatives	-;_	297.055	3.37217	M+Cl	C11H18O5S-2	0	51.3	metab_12468	neg_5742	neg	47.7	3.466	0.1422	6.156	0.1148
Triethylene Glycol		2.109E-15	2.078E-13	2.876	2.8726	2.3666	1.2428	yes	up	B(i)	-	-	-	-	-	-	-	HMDB0259193	Organic oxygen compounds	Organooxygen compounds	Ethers	-	151.096	1.4097	M+H	C6H14O4	51	0	metab_5938	pos_6608	pos	48.7	4.603	0.07827	1.945	0.0199
Vertilmicin		2.083E-14	1.365E-12	2.8591	2.8536	0.507	-0.9801	yes	down	B(ii)	-	-	-	-	-	-	-	HMDB0242753	Organic oxygen compounds	Organooxygen compounds	Carbohydrates and carbohydrate conjugates	-	544.331	4.22118	M+CH3OH+Na	C22H43N5O7	0	67.1	metab_1471	pos_1600	pos	51.4	2.698	0.0362	5.322	0.09357
Amastatin		1.614E-10	4.0E-9	2.8568	2.8492	0.506	-0.9828	yes	down	B(ii)	C01552;_	-	-	-	-	-	-	HMDB0248277	Organic acids and derivatives	Peptidomimetics	Hybrid peptides	67655-94-1;69400-55-1;_	516.3	4.22118	M+ACN+H	C21H38N4O8	0	76.6	metab_5486	pos_6127	pos	52.1	2.696	0.2348	5.328	0.07887
Wortmannin		7.859E-13	3.137E-11	2.8535	2.8522	0.4857	-1.0419	yes	down	B(ii)	C15181;_	-	-	-	-	-	-	HMDB0259902	Lipids and lipid-like molecules	Steroids and steroid derivatives	Oxasteroids and derivatives	19545-26-7;_	446.184	3.09165	M+NH4	C23H24O8	0	67.4	metab_5765	pos_6424	pos	49.7	2.48	0.08181	5.106	0.119
Bursin		4.023E-14	2.335E-12	2.8281	2.8227	0.4807	-1.0568	yes	down	B(ii)	-	-	-	-	-	-	-	HMDB0249447	Organic acids and derivatives	Carboxylic acids and derivatives	Amino acids, peptides, and analogues	-	357.234	4.86275	M+NH4	C14H25N7O3	0	44.3	metab_5243	pos_5875	pos	45.2	2.378	0.06959	4.947	0.07846
Niveusin C		5.277E-16	6.774E-14	2.7578	2.7544	2.7538	1.4614	yes	up	B(ii)	C09517	-	-	-	-	-	-	HMDB0034474	Lipids and lipid-like molecules	Prenol lipids	Terpene lactones	75680-27-2	377.16	5.14353	M-H	C20H26O7	0	60.1	metab_11962	neg_5220	neg	50.1	3.836	0.0642	1.393	0.007465
Tenuazonic Acid		3.68E-11	1.011E-9	2.7327	2.7294	0.4738	-1.0776	yes	down	B(ii)	C08511	-	-	-	-	-	-	HMDB0036074	Organoheterocyclic compounds	Pyrrolines	Not Available	27778-66-1;610-88-8	202.085	3.76195	M+Na-H2O	C10H15NO3	0	51.5	metab_5607	pos_6254	pos	48	2.171	0.1739	4.582	0.08912
(1-Heptan-2-Yl-2-Methylindol-3-Yl)-Naphthalen-1-Ylmethanone		3.261E-10	7.37E-9	2.7307	2.7233	0.5405	-0.8877	yes	down	B(i)	-	-	-	-	-	-	-	-	-	-	-	-	401.26	5.03313	M+NH4	C27H29NO	65.1	0	metab_5161	pos_5790	pos	48	2.832	0.23	5.24	0.07963
Hexaethylene Glycol		1.864E-13	9.01E-12	2.7197	2.7177	1.595	0.6735	yes	up	B(i)	-	-	-	-	-	-	-	HMDB0061822	Organic oxygen compounds	Organooxygen compounds	Ethers	2615-15-8	283.174	3.47843	M+H	C12H26O7	69.8	0	metab_1283	pos_1403	pos	52.5	6.383	0.07076	4.002	0.08861
Pe(20:5(5Z,8Z,11Z,14Z,17Z)/18:3(6Z,9Z,12Z))		1.178E-12	4.508E-11	2.6903	2.6846	0.5737	-0.8016	yes	down	B(ii)	_;C00350	-;Lipids	-;Phospholipids	map01100;map00564;map00563;map04136;map04140	Metabolic pathways;Glycerophospholipid metabolism;Glycosylphosphatidylinositol (GPI)-anchor biosynthesis;Autophagy - other;Autophagy - animal	Metabolism;Metabolism;Metabolism;Cellular Processes;Cellular Processes	Global and overview maps;Lipid metabolism;Glycan biosynthesis and metabolism;Transport and catabolism;Transport and catabolism	HMDB0009457	Lipids and lipid-like molecules	Glycerophospholipids	Glycerophosphoethanolamines	_;	764.461	4.80905	M+Na-H2O	C43H70NO8P	0	69.8	metab_1693	pos_1830	pos	50.4	3.132	0.009464	5.459	0.133
Protoporphyrin Ix		6.88E-8	9.915E-7	2.6587	2.6559	0.626	-0.6757	yes	down	B(i)	C02191	-	-	map01100;map00860;map01240	Metabolic pathways;Porphyrin metabolism;Biosynthesis of cofactors	Metabolism;Metabolism;Metabolism	Global and overview maps;Metabolism of cofactors and vitamins;Global and overview maps	HMDB0000241;PW_C000163	Organoheterocyclic compounds	Tetrapyrroles and derivatives	Porphyrins	553-12-8	563.263	6.3434	M+H	C34H34N4O4	89.1	0	metab_4206	pos_4759	pos	54.5	3.894	0.38	6.22	0.1475
Lys Gln Trp		1.193E-13	6.292E-12	2.6545	2.6524	1.8407	0.8802	yes	up	B(i)	-	-	-	-	-	-	-	-	-	-	-	-	443.237	3.171	M+H-H2O	C22H32N6O5	42.8	0	metab_1224	pos_1337	pos	44	4.968	0.1013	2.699	0.02009
4-Acetoxy Dmt		1.081E-6	9.511E-6	2.6383	2.6415	0.5939	-0.7516	yes	down	B(i)	-	-	-	-	-	-	-	-	-	-	-	-	264.17	3.76195	M+NH4	C14H18N2O2	60.2	0	metab_5605	pos_6252	pos	50.2	3.43	0.5444	5.775	0.08447
(2-Oxo-2,3-Dihydro-1H-Indol-3-Yl)Acetic Acid		1.988E-14	1.316E-12	2.5914	2.5891	0.512	-0.9659	yes	down	B(i)	-	-	-	-	-	-	-	-	-	-	-	-	233.091	3.76195	M+ACN+H	C10H9NO3	36.5	0	metab_5606	pos_6253	pos	43.9	2.266	0.00942	4.426	0.08165
Mono(Glucosyluronic Acid)Bilirubin		1.635E-14	1.122E-12	2.5728	2.5681	0.5505	-0.8613	yes	down	B(ii)	C03374	-	-	-	-	-	-	HMDB0060169	Lipids and lipid-like molecules	Fatty Acyls	Fatty acyl thioesters	-	819.314	4.26372	M+Hac-H	C39H44N4O12	0	47.5	metab_12217	neg_5485	neg	45.5	2.602	0.006763	4.727	0.07901
Arg-Thr-Lys-Arg		5.369E-8	7.942E-7	2.5698	2.5607	0.6021	-0.732	yes	down	B(ii)	-	-	-	-	-	-	-	HMDB0304796	Organic acids and derivatives	Carboxylic acids and derivatives	Amino acids, peptides, and analogues	-	592.388	4.55755	M+CH3OH+H	C22H45N11O6	0	76.2	metab_1592	pos_1727	pos	54	3.271	0.3544	5.433	0.1033
5-Aminovaleric Acid		6.475E-7	5.998E-6	2.5448	2.5511	1.9101	0.9337	yes	up	B(i)	C00431	-	-	map01100;map00310;map00470;map00330	Metabolic pathways;Lysine degradation;D-Amino acid metabolism;Arginine and proline metabolism	Metabolism;Metabolism;Metabolism;Metabolism	Global and overview maps;Amino acid metabolism;Metabolism of other amino acids;Amino acid metabolism	HMDB0003355	Organic acids and derivatives	Carboxylic acids and derivatives	Amino acids, peptides, and analogues	660-88-8	235.164	0.605833	2M+H	C5H11NO2	69.8	0	metab_6336	pos_7053	pos	52.5	4.569	0.08476	2.392	0.4762
Aceneuramic Acid		1.966E-13	9.23E-12	2.5427	2.5392	0.568	-0.816	yes	down	B(ii)	C22382;_	-	-	-	-	-	-	HMDB0259583	Organic oxygen compounds	Organooxygen compounds	Carbohydrates and carbohydrate conjugates	131-48-6;_	617.204	1.40192	2M-H	C11H19NO9	0	62.2	metab_8365	neg_1502	neg	50.2	2.735	0.08007	4.815	0.05917
Phe Ala Trp		2.097E-10	5.01E-9	2.5386	2.5339	0.6062	-0.7222	yes	down	B(i)	-	-	-	-	-	-	-	-	-	-	-	-	423.201	3.76195	M+H	C23H26N4O4	61.2	0	metab_5604	pos_6251	pos	49.8	3.206	0.1937	5.289	0.05461
Astromicin		1.481E-12	5.441E-11	2.5283	2.5253	1.8199	0.8639	yes	up	B(ii)	C17708;_	-	-	-	-	-	-	HMDB0248678	Organic oxygen compounds	Organooxygen compounds	Carbohydrates and carbohydrate conjugates	55779-06-1;_	388.253	3.71938	M+H-H2O	C17H35N5O6	0	48.1	metab_5623	pos_6270	pos	45.2	4.568	0.119	2.51	0.02007
Epiisopiloturine		6.829E-7	6.304E-6	2.5087	2.509	0.5416	-0.8846	yes	down	B(ii)	-	-	-	-	-	-	-	HMDB0251850	Organoheterocyclic compounds	Azoles	Imidazoles	-	321.099	5.84917	M+Cl	C16H18N2O3	0	42.4	metab_9319	neg_2478	neg	45.5	2.492	0.3143	4.601	0.3514
Chm-122		3.484E-10	7.85E-9	2.4607	2.4578	0.6561	-0.6079	yes	down	B(i)	-	-	-	-	-	-	-	-	-	-	-	-	399.245	4.89457	M+NH4	C27H27NO	74	0	metab_1724	pos_1862	pos	50	3.742	0.1831	5.703	0.07945
Tetraethylene Glycol		4.16E-14	2.403E-12	2.45	2.4456	1.4168	0.5026	yes	up	B(i)	-	-	-	-	-	-	-	HMDB0094708	Organic oxygen compounds	Organooxygen compounds	Ethers	-	195.122	2.2359	M+H	C8H18O5	86	0	metab_5822	pos_6483	pos	55.7	6.554	0.07162	4.626	0.03327
Linalool (8-Hydroxydihydro-)		1.485E-13	7.613E-12	2.4297	2.4267	0.6148	-0.7018	yes	down	B(ii)	C06740	-	-	-	-	-	-	HMDB0304700	Lipids and lipid-like molecules	Prenol lipids	Triterpenoids	-	633.253	5.97113	M+H-H2O	C32H42O14	0	42.1	metab_2372	pos_2535	pos	45.2	3.031	0.009462	4.93	0.08788
Soyasapogenol B Base+O-Hexa-Pen		7.224E-13	2.924E-11	2.4194	2.4139	0.6213	-0.6865	yes	down	B(i)	-	-	-	-	-	-	-	-	-	-	-	-	784.487	5.02785	M+NH4	C41H66O13	48.1	0	metab_1793	pos_1933	pos	44.8	3.085	0.009463	4.965	0.1022
N-Acetylserotonin		1.366E-8	2.243E-7	2.4091	2.4094	0.7039	-0.5066	yes	down	B(i)	C00978	-	-	map01100;map00380	Metabolic pathways;Tryptophan metabolism	Metabolism;Metabolism	Global and overview maps;Amino acid metabolism	HMDB0001238;PW_C000956	Organoheterocyclic compounds	Indoles and derivatives	Hydroxyindoles	1210-83-9	219.112	3.76195	M+H	C12H14N2O2	97.9	0	metab_1345	pos_1470	pos	57.8	4.521	0.2687	6.423	0.08501
Ajugasterone C		2.741E-10	6.346E-9	2.3886	2.3821	0.5923	-0.7555	yes	down	B(i)	C08811	-	-	-	-	-	-	-	-	-	-	23044-80-6	481.315	5.24083	M+H	C27H44O7	84.9	0	metab_1905	pos_2046	pos	52.7	2.675	0.009451	4.516	0.1827
Peg N7		2.858E-13	1.279E-11	2.3474	2.3465	1.4157	0.5015	yes	up	B(i)	-	-	-	-	-	-	-	-	-	-	-	-	344.227	3.72473	M+NH4	C14H30O8	94.3	0	metab_5622	pos_6269	pos	57.4	6.048	0.06638	4.272	0.05814
Gly-Pro-Arg-Pro		5.413E-10	1.174E-8	2.3467	2.3423	0.6954	-0.524	yes	down	B(ii)	-	-	-	-	-	-	-	HMDB0252829	Organic acids and derivatives	Carboxylic acids and derivatives	Amino acids, peptides, and analogues	-	443.271	5.0544	M+NH4	C18H31N7O5	0	43.6	metab_5150	pos_5779	pos	45.3	4.071	0.1738	5.854	0.07601
N-Hydroxyl-Tryptamine		1.323E-12	4.96E-11	2.306	2.3036	0.5539	-0.8523	yes	down	B(ii)	C17203	-	-	map01100;map00380	Metabolic pathways;Tryptophan metabolism	Metabolism;Metabolism	Global and overview maps;Amino acid metabolism	HMDB0255154	Organoheterocyclic compounds	Indoles and derivatives	Indoles	-;_	177.102	3.75662	M+H	C10H12N2O	0	56.3	metab_1338	pos_1463	pos	48.2	2.127	0.0094	3.84	0.09886
Peg N12		3.884E-12	1.313E-10	2.2761	2.2711	0.7116	-0.4909	yes	down	B(i)	-	-	-	-	-	-	-	-	-	-	-	-	564.357	4.55755	M+NH4	C24H50O13	61.4	0	metab_1591	pos_1726	pos	50.6	4.11	0.07931	5.776	0.0728
2-Deoxy-D-Glucose		0.002877	0.007826	2.2337	2.2264	2.0491	1.035	yes	up	B(i)	C00586	Carbohydrates	Monosaccharides	-	-	-	-	-	-	-	-	154-17-6	165.075	5.7843	M+H	C6H12O5	47.4	0	metab_2181	pos_2328	pos	48.1	4.006	1.282	1.955	0.0199
Daumone		0.001868	0.005404	2.2264	2.2161	1.7718	0.8252	yes	up	B(ii)	-	-	-	-	-	-	-	HMDB0250877	Organic oxygen compounds	Organooxygen compounds	Carbohydrates and carbohydrate conjugates	_;	299.148	5.64063	M+Na	C13H24O6	0	42.5	metab_4848	pos_5473	pos	47.1	4.55	1.145	2.568	0.1793
2-Methoxyacetaminophen Sulfate		0.0004813	0.001694	2.2218	2.2222	2.7174	1.4422	yes	up	B(ii)	-	-	-	-	-	-	-	HMDB0062550	Organic acids and derivatives	Organic sulfuric acids and derivatives	Arylsulfates	53446-13-2	242.012	4.09505	M-H2O-H	C9H11NO6S	0	40.9	metab_8901	neg_2048	neg	46.2	2.962	0.1237	1.09	0.8952
Thymol Sulfate		3.995E-12	1.347E-10	2.2112	2.2084	0.5805	-0.7846	yes	down	B(ii)	-	-	-	-	-	-	-	HMDB0062720	Organic acids and derivatives	Organic sulfuric acids and derivatives	Arylsulfates	-	229.054	6.5225	M-H	C10H14O4S	0	64.5	metab_9944	neg_3131	neg	49.5	2.181	0.006735	3.757	0.1019
10-Hydroxy-8-Nor-2-Fenchanone Glucoside		0.001738	0.005079	2.2089	2.1996	1.6602	0.7314	yes	up	B(ii)	-	-	-	-	-	-	-	HMDB0033643	Lipids and lipid-like molecules	Prenol lipids	Terpene glycosides	240495-82-3	297.134	5.78437	M-H2O-H	C15H24O7	0	60.7	metab_9276	neg_2434	neg	51.2	4.891	1.109	2.946	0.1893
Fasciculol F		2.26E-11	6.603E-10	2.1706	2.1649	0.6963	-0.5223	yes	down	B(ii)	C19958;_	-	-	-	-	-	-	HMDB0035188	Lipids and lipid-like molecules	Prenol lipids	Triterpenoids	65694-21-5	724.466	4.86275	M+H	C39H65NO11	0	47.8	metab_5240	pos_5872	pos	45	3.475	0.009468	4.991	0.1166
N-[4-[2-(6-Cyano-3,4-Dihydro-1H-Isoquinolin-2-Yl)Ethyl]Cyclohexyl]Quinoline-4-Carboxamide		8.008E-12	2.538E-10	2.1636	2.1579	0.6607	-0.5979	yes	down	B(ii)	-	-	-	-	-	-	-	HMDB0257521	Organoheterocyclic compounds	Quinolines and derivatives	Quinoline carboxamides	-	456.279	3.85272	M+NH4	C28H30N4O	0	44.6	metab_1368	pos_1494	pos	44.2	2.931	0.00946	4.436	0.1042
N-Acetyl-5-Hydroxytryptamine		2.202E-10	5.222E-9	2.1474	2.1448	0.6916	-0.532	yes	down	B(i)	C00978	-	-	map01100;map00380	Metabolic pathways;Tryptophan metabolism	Metabolism;Metabolism	Global and overview maps;Amino acid metabolism	HMDB0001238	Organoheterocyclic compounds	Indoles and derivatives	Hydroxyindoles	1210-83-9	217.098	3.75697	M-H	C12H14N2O2	83.7	0	metab_8811	neg_1957	neg	55.9	3.346	0.1073	4.838	0.09739
2-Aminoindan-2-Carboxylic Acid		7.951E-11	2.075E-9	2.0918	2.091	0.7261	-0.4618	yes	down	B(i)	-	-	-	-	-	-	-	-	-	-	-	-	160.075	3.76195	M+H-H2O	C10H11NO2	76.9	0	metab_5608	pos_6255	pos	53.8	3.756	0.09047	5.173	0.08495
(-)-Erythro-Anethole Glycol 2-Glucoside		0.003027	0.008173	2.0817	2.0691	1.5502	0.6324	yes	up	B(ii)	-	-	-	-	-	-	-	HMDB0033067	Organic oxygen compounds	Organooxygen compounds	Carbohydrates and carbohydrate conjugates	217973-39-2	343.139	5.78437	M-H	C16H24O8	0	73.2	metab_11881	neg_5139	neg	53.7	5.007	1.097	3.23	0.2249
(-)-Erythro-Anethole Glycol 1-Glucoside		0.003171	0.008497	2.0718	2.0598	1.5601	0.6416	yes	up	B(ii)	-	-	-	-	-	-	-	HMDB0033066	Organic oxygen compounds	Organooxygen compounds	Carbohydrates and carbohydrate conjugates	217973-33-6	343.139	5.64668	M-H	C16H24O8	0	76.5	metab_11910	neg_5168	neg	54.4	4.919	1.103	3.153	0.2004
L-Prolinamide, 5-Oxo-L-Prolyl-L-Norvalyl-		8.033E-8	1.082E-6	1.9727	1.9717	1.5063	0.591	yes	up	B(ii)	-	-	-	-	-	-	-	HMDB0253911	Organic acids and derivatives	Carboxylic acids and derivatives	Amino acids, peptides, and analogues	-	342.211	3.49445	M+NH4	C15H24N4O4	0	42.6	metab_5668	pos_6319	pos	44.7	3.814	0.2274	2.532	0.02007
N-Docosahexaenoyl Arginine		1.66E-9	3.276E-8	1.9691	1.9657	0.7628	-0.3906	yes	down	B(ii)	-	-	-	-	-	-	-	HMDB0242008	Not Available	Not Available	Not Available	-	548.362	4.43492	M+ACN+Na	C28H44N4O3	0	74.8	metab_5418	pos_6051	pos	50.7	4.046	0.1124	5.304	0.09954
Oxacyclohexadecan-2-One		3.594E-10	8.071E-9	1.9618	1.9572	0.7151	-0.4837	yes	down	B(i)	-	-	-	-	-	-	-	-	-	-	-	-	263.199	6.16177	M+Na	C15H28O2	36.2	0	metab_4399	pos_4981	pos	44	3.123	0.009464	4.367	0.1266
Cabergoline		1.049E-10	2.693E-9	1.9289	1.9296	1.2626	0.3364	yes	up	B(ii)	C08187	-	-	-	-	-	-	HMDB0014393	Alkaloids and derivatives	Ergoline and derivatives	Lysergic acids and derivatives	81409-90-7	416.284	3.93817	M+H-2H2O	C26H37N5O2	0	68.6	metab_1401	pos_1528	pos	49.8	5.798	0.07081	4.592	0.08237
19-Hydroxydeacetylnomilinic Acid 17-Beta-D-Glucopyranoside		0.0006411	0.002166	1.9202	1.9302	0.7677	-0.3814	yes	down	B(ii)	-	-	-	-	-	-	-	HMDB0037589	Lipids and lipid-like molecules	Saccharolipids	Not Available	-	667.263	3.75155	M-H2O-H	C32H46O16	0	54.5	metab_8805	neg_1951	neg	47.2	4.692	0.7052	6.112	0.102
Apigenin 4'-[Feruloyl-(->2)-Glucuronyl-(1->2)-Glucuronide] 7-Glucuronide		1.355E-5	7.625E-5	1.9094	1.9043	0.7189	-0.476	yes	down	B(ii)	-	-	-	-	-	-	-	HMDB0038298	Phenylpropanoids and polyketides	Flavonoids	Flavonoid glycosides	-	979.182	5.07043	M+Na-H2O	C43H42O26	0	47.7	metab_1814	pos_1955	pos	45	3.218	0.3185	4.476	0.2276
3,6,9,12,15,18,21,24,27,30-Decaoxadotriacontane-1,32-Diol		7.674E-11	2.007E-9	1.9063	1.9017	0.7901	-0.3399	yes	down	B(i)	-	-	-	-	-	-	-	-	-	-	-	-	520.331	4.42957	M+NH4	C22H46O12	69	0	metab_5425	pos_6058	pos	51.8	4.411	0.06414	5.583	0.07967
4-Hydroxy Nonenal Alkyne		0.0159	0.03419	1.897	1.8897	1.9861	0.9899	yes	up	B(i)	-	-	-	-	-	-	-	-	-	-	-	-	135.08	5.77902	M+H-H2O	C9H12O2	40.9	0	metab_4779	pos_5402	pos	46.7	3.428	1.438	1.726	0.01975
2,5-Dimethylbenzaldehyde		0.01284	0.02846	1.8843	1.8764	1.9096	0.9333	yes	up	B(i)	-	-	-	-	-	-	-	HMDB0032014	Benzenoids	Benzene and substituted derivatives	Benzoyl derivatives	34341-29-2	135.08	5.64063	M+H	C9H10O	88.9	0	metab_4849	pos_5474	pos	56.4	3.445	1.329	1.804	0.03794
Octaethylene Glycol		1.013E-11	3.172E-10	1.8735	1.8733	1.245	0.3161	yes	up	B(i)	-	-	-	-	-	-	-	HMDB0094680	Organic oxygen compounds	Organooxygen compounds	Ethers	-	388.253	3.93285	M+NH4	C16H34O9	89.2	0	metab_1398	pos_1525	pos	56.1	5.763	0.05677	4.629	0.05731
Thromboxane B2		7.315E-8	1.047E-6	1.87	1.8686	0.7855	-0.3484	yes	down	B(i)	C05963	Lipids	Eicosanoids	map00590;map01100	Arachidonic acid metabolism;Metabolic pathways	Metabolism;Metabolism	Lipid metabolism;Global and overview maps	HMDB0003252;PW_C001820	Lipids and lipid-like molecules	Fatty Acyls	Eicosanoids	54397-85-2	369.227	6.04735	M-H	C20H34O6	89.8	0	metab_9497	neg_2660	neg	56.3	4.218	0.1908	5.37	0.06996
Solacauline		2.901E-10	6.644E-9	1.8467	1.8413	0.7968	-0.3277	yes	down	B(ii)	-	-	-	-	-	-	-	HMDB0029373	Lipids and lipid-like molecules	Steroids and steroid derivatives	Steroidal glycosides	-	824.482	4.97465	M+H	C43H69NO14	0	71.3	metab_1766	pos_1904	pos	51.6	4.317	0.0537	5.418	0.09593
2-[(1-Carboxyethyl)(Methoxyacetyl)Amino]-3-Methyl-Benzoic Acid		1.746E-6	1.215E-5	1.8227	1.8228	0.7104	-0.4933	yes	down	B(i)	-	-	-	-	-	-	-	-	-	-	-	-	313.14	1.1215	M+NH4	C14H17NO6	76	0	metab_978	pos_1081	pos	53.6	2.755	0.1626	3.878	0.2254
N-Acetylhistamine		1.776E-10	4.341E-9	1.811	1.8123	0.7134	-0.4871	yes	down	B(i)	C05135	-	-	map00340	Histidine metabolism	Metabolism	Amino acid metabolism	HMDB0013253	Organic acids and derivatives	Carboxylic acids and derivatives	Carboxylic acid derivatives	-;673-49-4	154.097	0.674383	M+H	C7H11N3O	83	0	metab_6226	pos_6927	pos	54	2.649	0.06239	3.713	0.07966
N-Acetyl-A-Neuraminic Acid		3.624E-14	2.173E-12	1.7956	1.7924	0.7816	-0.3555	yes	down	B(ii)	C19909	-	-	-	-	-	-	HMDB0000773	Organic oxygen compounds	Organooxygen compounds	Carbohydrates and carbohydrate conjugates	21646-00-4	619.218	1.4097	2M+H	C11H19NO9	0	59.7	metab_5908	pos_6577	pos	49.8	3.707	0.009469	4.743	0.04076
Pi(Pgd2/20:1(11Z))		0.0002154	0.000843	1.7778	1.7822	1.3257	0.4068	yes	up	B(ii)	-	-	-	-	-	-	-	HMDB0277094	Not Available	Not Available	Not Available	-	1019.57	7.21183	M+Hac-H	C49H85O16P	0	74.1	metab_10207	neg_3404	neg	50.9	4.766	0.3317	3.595	0.3854
(R)-Glabridin		0.003146	0.008448	1.7564	1.7514	0.59	-0.7611	yes	down	B(ii)	C10421	-	-	-	-	-	-	HMDB0034188	Phenylpropanoids and polyketides	Isoflavonoids	Pyranoisoflavonoids	59870-68-7	305.117	4.43998	M-H2O-H	C20H20O4	0	64.1	metab_9037	neg_2187	neg	47.8	1.835	0.05133	3.11	0.8075
Pentapropylene Glycol		3.34E-7	3.299E-6	1.7532	1.7508	0.7677	-0.3814	yes	down	B(i)	-	-	-	-	-	-	-	-	-	-	-	-	309.226	5.8644	M+H	C15H32O6	36.5	0	metab_2238	pos_2388	pos	44.8	3.377	0.167	4.399	0.1297
Xanthosine		1.355E-9	2.717E-8	1.7304	1.7258	0.8123	-0.2998	yes	down	B(i)	C01762	-	-	map01100;map02010;map01232;map00230;map00232	Metabolic pathways;ABC transporters;Nucleotide metabolism;Purine metabolism;Caffeine metabolism	Metabolism;Environmental Information Processing;Metabolism;Metabolism;Metabolism	Global and overview maps;Membrane transport;Global and overview maps;Nucleotide metabolism;Biosynthesis of other secondary metabolites	HMDB0000299;PW_C000203	Nucleosides, nucleotides, and analogues	Purine nucleosides	Not Available	146-80-5	283.068	1.40727	M-H	C10H12N4O6	92.7	0	metab_8380	neg_1517	neg	57.1	4.199	0.06126	5.169	0.09532
Androsta-1,4-Diene-3,17-Dione		0.0001366	0.0005713	1.6932	1.6983	0.7935	-0.3337	yes	down	B(i)	C20144	-	-	map01100	Metabolic pathways	Metabolism	Global and overview maps	HMDB0003422	Lipids and lipid-like molecules	Steroids and steroid derivatives	Androstane steroids	897-06-3	302.214	6.01905	M+NH4	C19H24O2	60	0	metab_2414	pos_2585	pos	47.6	4.027	0.3889	5.075	0.1832
Abietic Acid		0.02754	0.05423	1.6269	1.6316	0.3848	-1.3778	yes	down	B(i)	C06087;_	-	-	map01100	Metabolic pathways	Metabolism	Global and overview maps	-;HMDB0247751;LMPR0104050001	Lipids and lipid-like molecules	Prenol lipids	Diterpenoids	514-10-3;_;	301.216	6.33562	M-H	C20H30O2	69.3	0	metab_9781	neg_2957	neg	50.5	0.8485	0.8684	2.205	0.9527
Mg(18:1(9Z)/0:0/0:0)		0.000183	0.000732	1.6166	1.6208	0.8225	-0.282	yes	down	B(i)	-	-	-	-	-	-	-	HMDB0011567	Lipids and lipid-like molecules	Glycerolipids	Monoradylglycerols	129784-87-8	398.325	6.04973	M+ACN+H	C21H40O4	49.9	0	metab_2443	pos_2618	pos	46.5	4.457	0.3965	5.419	0.1016
Pc(24:0/Lte4)		5.746E-7	5.386E-6	1.6163	1.6085	0.8297	-0.2693	yes	down	B(ii)	-	-	-	-	-	-	-	HMDB0288628	Not Available	Not Available	Not Available	-	1046.72	6.54645	M+NH4	C55H101N2O11PS	0	64.3	metab_4073	pos_4600	pos	47.5	4.22	0.00947	5.086	0.1897
Tyrosyl-Proline		0.01191	0.02669	1.6072	1.6305	0.6784	-0.5597	yes	down	B(ii)	-	-	-	-	-	-	-	HMDB0029113	Organic acids and derivatives	Carboxylic acids and derivatives	Amino acids, peptides, and analogues	-	320.159	3.161	M+ACN+H	C14H18N2O4	0	55.5	metab_5743	pos_6402	pos	47	2.576	0.009446	3.797	0.975
1-Deoxy-1-Morpholino-D-Fructose		0.001228	0.003777	1.5824	1.5672	1.3361	0.418	yes	up	B(ii)	-	-	-	-	-	-	-	HMDB0243858	Organoheterocyclic compounds	Oxazinanes	Morpholines	-	270.096	4.39183	M+Na-2H	C10H19NO6	0	79.2	metab_9016	neg_2166	neg	53.8	3.852	0.2275	2.883	0.4823
Lumichrome		0.0004581	0.001624	1.5791	1.5852	1.234	0.3034	yes	up	B(i)	C01727	-	-	map00740	Riboflavin metabolism	Metabolism	Metabolism of cofactors and vitamins	HMDB0254199	Organoheterocyclic compounds	Pteridines and derivatives	Alloxazines and isoalloxazines	1086-80-2;_	243.087	5.59288	M+H	C12H10N4O2	85.8	0	metab_2073	pos_2217	pos	55	5.009	0.2879	4.059	0.353
2-Carboxy-1-[5-(2-Carboxy-1-Pyrrolidinyl)-2-Hydroxy-2,4-Pentadienylidene]Pyrrolidinium		0.004411	0.01129	1.5773	1.5877	0.7106	-0.4929	yes	down	B(ii)	-	-	-	-	-	-	-	HMDB0035173	Organic acids and derivatives	Carboxylic acids and derivatives	Amino acids, peptides, and analogues	214150-43-3	329.114	5.96722	M+Na-2H	C15H20N2O5	0	41.7	metab_9386	neg_2547	neg	44.4	2.632	0.711	3.704	0.09944
Nonactin		1.202E-6	1.025E-5	1.5684	1.561	0.8503	-0.234	yes	down	B(ii)	C11186;_	-	-	-	-	-	-	HMDB0255706	Phenylpropanoids and polyketides	Macrolides and analogues	Not Available	6833-84-7;_	741.425	5.45963	M+Na-H2O	C40H64O12	0	42.4	metab_4957	pos_5585	pos	39.9	4.651	0.1765	5.47	0.08237
L-Histidine		3.278E-8	5.031E-7	1.5084	1.5052	1.1974	0.2599	yes	up	B(i)	C00135	Peptides	Amino acids	map01100;map02010;map00340;map00470;map01230;map00970;map00410	Metabolic pathways;ABC transporters;Histidine metabolism;D-Amino acid metabolism;Biosynthesis of amino acids;Aminoacyl-tRNA biosynthesis;beta-Alanine metabolism	Metabolism;Environmental Information Processing;Metabolism;Metabolism;Metabolism;Genetic Information Processing;Metabolism	Global and overview maps;Membrane transport;Amino acid metabolism;Metabolism of other amino acids;Global and overview maps;Translation;Metabolism of other amino acids	HMDB0000177;PW_C000116	Organic acids and derivatives	Carboxylic acids and derivatives	Amino acids, peptides, and analogues	71-00-1	154.062	0.551917	M-H	C6H9N3O2	93.1	0	metab_13542	neg_6960	neg	56.6	4.519	0.08595	3.774	0.08494
Linoleoyl Carnitine		1.2E-5	6.827E-5	1.5082	1.509	0.8669	-0.206	yes	down	B(i)	-	-	-	-	-	-	-	-	-	-	-	-	424.34	6.05503	M+H	C25H45NO4	36.8	0	metab_4500	pos_5098	pos	43.3	5.127	0.2298	5.914	0.07374
Tanacetol A		0.00166	0.004898	1.4941	1.506	0.7905	-0.3391	yes	down	B(ii)	-	-	-	-	-	-	-	HMDB0035722	Lipids and lipid-like molecules	Prenol lipids	Sesquiterpenoids	86778-06-5	312.216	5.9551	M+NH4	C17H26O4	0	76.7	metab_2360	pos_2522	pos	51.5	3.408	0.5138	4.311	0.07319
1-Arachidonoyl-2-Hydroxy-Sn-Glycero-3-Phosphate		0.0002932	0.001095	1.4832	1.4753	0.829	-0.2706	yes	down	B(i)	-	-	-	-	-	-	-	-	-	-	-	-	459.249	6.62648	M+H	C23H39O7P	80.5	0	metab_2918	pos_3192	pos	52.5	3.917	0.3556	4.725	0.08256
Phenylalanyltryptophan		2.01E-5	0.0001076	1.4495	1.4443	1.1757	0.2336	yes	up	B(i)	-	-	-	-	-	-	-	HMDB0029006	Organic acids and derivatives	Carboxylic acids and derivatives	Amino acids, peptides, and analogues	24587-41-5	352.164	5.01725	M+H	C20H21N3O3	83.6	0	metab_1783	pos_1923	pos	54.2	4.864	0.1286	4.137	0.1986
Riboflavin		0.005786	0.01428	1.4336	1.4347	1.2177	0.2842	yes	up	B(i)	C00255;_	Vitamins and cofactors;-	Vitamins;-	map01100;map02010;map00740;map01240	Metabolic pathways;ABC transporters;Riboflavin metabolism;Biosynthesis of cofactors	Metabolism;Environmental Information Processing;Metabolism;Metabolism	Global and overview maps;Membrane transport;Metabolism of cofactors and vitamins;Global and overview maps	HMDB0000244;HMDB0247501;PW_C000165	Organoheterocyclic compounds	Pteridines and derivatives	Alloxazines and isoalloxazines	83-88-5;_	377.144	4.21052	M+H	C17H20N4O6	87.3	0	metab_5488	pos_6129	pos	54.8	4.989	0.3123	4.097	0.5413
Benzoylecgonine		0.0002178	0.000851	1.4243	1.4226	0.7211	-0.4718	yes	down	B(i)	C10847	-	-	-	-	-	-	-	-	-	-	519-09-5	307.164	3.77263	M+NH4	C16H19NO4	72.4	0	metab_5601	pos_6248	pos	51.2	1.931	0.2956	2.678	0.135
Balofloxacin		0.001682	0.00495	1.4176	1.4224	0.7387	-0.4369	yes	down	B(ii)	C13906;_	-	-	-	-	-	-	HMDB0248853	Organoheterocyclic compounds	Quinolines and derivatives	Quinoline carboxylic acids	127294-70-6;_	777.342	3.92133	2M-H	C20H24FN3O4	0	56.6	metab_8859	neg_2005	neg	48.5	2.293	0.05131	3.104	0.4644
Octabenzone		0.001303	0.003972	1.4157	1.4215	0.8381	-0.2548	yes	down	B(i)	-	-	-	-	-	-	-	-	-	-	-	-	344.224	6.22587	M+NH4	C21H26O3	38.4	0	metab_2625	pos_2828	pos	43	4.105	0.4152	4.898	0.1456
4-Hydroxyproline		1.594E-5	8.803E-5	1.4138	1.4154	1.1986	0.2614	yes	up	B(ii)	C01157	Peptides	Amino acids	map01100;map00470;map00330;map02010	Metabolic pathways;D-Amino acid metabolism;Arginine and proline metabolism;ABC transporters	Metabolism;Metabolism;Metabolism;Environmental Information Processing	Global and overview maps;Metabolism of other amino acids;Amino acid metabolism;Membrane transport	HMDB0000725	Organic acids and derivatives	Carboxylic acids and derivatives	Amino acids, peptides, and analogues	51-35-4	112.04	0.685367	M-H2O-H	C5H9NO3	0	40.9	metab_13217	neg_6604	neg	46.5	4.2	0.1766	3.504	0.1323
Deoxyloganic Acid		1.256E-10	3.156E-9	1.4022	1.3998	0.8748	-0.1929	yes	down	B(ii)	C11647	-	-	-	-	-	-	HMDB0037028	Lipids and lipid-like molecules	Prenol lipids	Terpene glycosides	92842-56-3	765.289	4.3173	2M+FA-H	C16H24O9	0	61	metab_12196	neg_5463	neg	46.6	4.445	0.00678	5.081	0.05789
Lauroylcarnitine		0.000154	0.0006341	1.3918	1.396	0.8496	-0.2351	yes	down	B(i)	-	-	-	-	-	-	-	LMFA07070090	-	-	-	--	344.278	6.02435	M+H	C19H37NO4	81	0	metab_4543	pos_5147	pos	51.4	4.011	0.2911	4.721	0.05203
Oleoyl-L-Carnitine		1.46E-5	8.124E-5	1.3907	1.3948	0.8914	-0.1658	yes	down	B(i)	-	-	-	-	-	-	-	-	-	-	-	-	426.356	6.071	M+H	C25H47NO4	69.3	0	metab_2473	pos_2651	pos	49	5.543	0.1983	6.218	0.07461
Indoxyl Sulfate		0.0001431	0.0005957	1.3743	1.3674	0.8484	-0.2372	yes	down	B(i)	-	-	-	-	-	-	-	HMDB0000682	Organic acids and derivatives	Organic sulfuric acids and derivatives	Arylsulfates	487-94-5	212.002	3.60542	M-H	C8H7NO4S	81.2	0	metab_12411	neg_5684	neg	53.5	3.8	0.2405	4.479	0.144
Canrenoate		0.003521	0.009298	1.3671	1.3676	0.7844	-0.3504	yes	down	B(i)	-	-	-	-	-	-	-	HMDB0249591	Lipids and lipid-like molecules	Steroids and steroid derivatives	Androstane steroids	-	357.206	6.16997	M-H	C22H30O4	46.7	0	metab_9639	neg_2809	neg	47.3	2.841	0.4723	3.622	0.177
Convicine		0.007522	0.01794	1.3637	1.3769	0.7788	-0.3607	yes	down	B(ii)	C08430;_	-	-	-	-	-	-	HMDB0250445	Organic oxygen compounds	Organooxygen compounds	Carbohydrates and carbohydrate conjugates	19286-37-4;_	347.122	4.26412	M+ACN+H	C10H15N3O8	0	48.3	metab_1478	pos_1608	pos	45.4	2.94	0.5843	3.775	0.1838
4-[(2,4-Dihydroxy-3,3-Dimethylbutanoyl)Amino]Butanoic Acid		3.051E-8	4.7E-7	1.3538	1.3532	0.8694	-0.202	yes	down	B(ii)	-	-	-	-	-	-	-	HMDB0246316	Organic acids and derivatives	Carboxylic acids and derivatives	Amino acids, peptides, and analogues	-	251.159	0.475617	M+NH4	C10H19NO5	0	69.5	metab_52	pos_54	pos	51	4.006	0.09051	4.608	0.03473
Melatonin Radical		0.02002	0.04136	1.3464	1.368	0.76	-0.3959	yes	down	B(ii)	-	-	-	-	-	-	-	HMDB0060070	Organoheterocyclic compounds	Indoles and derivatives	Indolines	-	271.109	5.99922	M+Na-2H	C13H18N2O3	0	42.8	metab_11747	neg_5001	neg	45.2	2.853	0.7775	3.754	0.1861
Decanoyl-L-Carnitine		1.574E-5	8.697E-5	1.3352	1.3378	0.8676	-0.205	yes	down	B(i)	C03299	-	-	-	-	-	-	HMDB0000651	Lipids and lipid-like molecules	Fatty Acyls	Fatty acid esters	1492-27-9	316.247	5.98173	M+H	C17H33NO4	51	0	metab_4576	pos_5184	pos	47.3	4.068	0.1936	4.689	0.03484
Methyl Hexadecanoic Acid		0.000385	0.001395	1.3267	1.3305	0.803	-0.3166	yes	down	B(ii)	C16995	-	-	-	-	-	-	HMDB0061859	Lipids and lipid-like molecules	Fatty Acyls	Fatty acid esters	112-39-0	305.225	6.43735	M+Cl	C17H34O2	0	48.1	metab_9883	neg_3066	neg	47.5	2.71	0.2876	3.375	0.1201
7-Methylinosine		0.005425	0.01351	1.3214	1.3333	0.8261	-0.2756	yes	down	B(ii)	C05276	-	-	map01100;map01212;map00062;map00071	Metabolic pathways;Fatty acid metabolism;Fatty acid elongation;Fatty acid degradation	Metabolism;Metabolism;Metabolism;Metabolism	Global and overview maps;Global and overview maps;Lipid metabolism;Lipid metabolism	HMDB0003950	Lipids and lipid-like molecules	Fatty Acyls	Fatty acyl thioesters	20245-33-4	347.122	4.55222	M+ACN+Na	C11H15N4O5+	0	69.9	metab_1582	pos_1717	pos	51.1	3.592	0.5109	4.348	0.1178
N-Oleoyl Phenylalanine		0.008753	0.0204	1.32	1.3357	0.8456	-0.242	yes	down	B(i)	-	-	-	-	-	-	-	HMDB0062336;LMFA08020092	Organic acids and derivatives	Carboxylic acids and derivatives	Amino acids, peptides, and analogues	_;	428.316	6.45323	M-H	C27H43NO3	67.9	0	metab_11257	neg_4488	neg	51.6	4.314	0.5924	5.102	0.04727
3,4,5-Trihydroxypentanoylcarnitine		2.764E-6	1.848E-5	1.3097	1.3071	1.1278	0.1735	yes	up	B(ii)	-	-	-	-	-	-	-	HMDB0241652	Lipids and lipid-like molecules	Fatty Acyls	Fatty acid esters	-	328.116	1.39658	M+Cl	C12H23NO7	0	59.3	metab_12829	neg_6110	neg	49.5	5.118	0.06867	4.538	0.1345
D-Pantothenoyl-L-Cysteine		0.0005528	0.001905	1.3094	1.3026	1.1564	0.2096	yes	up	B(ii)	C04079	-	-	map00770	Pantothenate and CoA biosynthesis	Metabolism	Metabolism of cofactors and vitamins	HMDB0006834	Organic acids and derivatives	Peptidomimetics	Hybrid peptides	-;_	322.121	1.42573	M+	C12H22N2O6S	0	43	metab_1067	pos_1173	pos	45.5	4.785	0.203	4.138	0.2447
3-(1-Pyrazolyl)-Alanine		4.879E-9	8.746E-8	1.3041	1.304	1.1131	0.1546	yes	up	B(i)	-	-	-	-	-	-	-	-	-	-	-	-	156.076	0.62065	M+H	C6H9N3O2	45.4	0	metab_6318	pos_7034	pos	46.7	5.473	0.06274	4.917	0.03924
Isoferuloyl C1-Glucuronide		2.101E-6	1.444E-5	1.2948	1.2939	1.1268	0.1722	yes	up	B(ii)	-	-	-	-	-	-	-	HMDB0041749	Phenylpropanoids and polyketides	Cinnamic acids and derivatives	Hydroxycinnamic acids and derivatives	-	369.082	3.5726	M-H	C16H18O10	0	41.5	metab_12419	neg_5692	neg	46.8	5.031	0.111	4.465	0.09019
Hydroxygaleon		0.007858	0.0186	1.283	1.2998	0.834	-0.2619	yes	down	B(ii)	-	-	-	-	-	-	-	HMDB0031535	Organoheterocyclic compounds	Lactones	Gamma butyrolactones	61576-09-8	363.119	4.26372	M+Na-2H	C20H22O5	0	67.5	metab_8946	neg_2095	neg	50.2	3.738	0.5359	4.482	0.1228
Alpha-Chaconine		5.307E-5	0.0002518	1.2829	1.2747	0.8787	-0.1866	yes	down	B(ii)	C10796	-	-	-	-	-	-	HMDB0039353	Lipids and lipid-like molecules	Steroids and steroid derivatives	Steroidal glycosides	20562-03-2	852.513	4.97465	M+H	C45H73NO14	0	56.9	metab_5189	pos_5820	pos	46.6	4.186	0.00947	4.764	0.2106
15-Hete		1.506E-6	1.063E-5	1.2799	1.2797	0.8882	-0.1711	yes	down	B(i)	C04742;_	-	-	map00590;map01100	Arachidonic acid metabolism;Metabolic pathways	Metabolism;Metabolism	Lipid metabolism;Global and overview maps	HMDB0003876;LMFA03060087	Lipids and lipid-like molecules	Fatty Acyls	Eicosanoids	54845-95-3;	319.227	6.21827	M-H	C20H32O3	75.4	0	metab_11482	neg_4723	neg	53.4	4.393	0.1296	4.946	0.03584
N-(1-Deoxy-1-Fructosyl)Threonine		3.796E-5	0.0001887	1.2798	1.2724	1.1326	0.1796	yes	up	B(ii)	-	-	-	-	-	-	-	HMDB0037843	Organic oxygen compounds	Organooxygen compounds	Carbohydrates and carbohydrate conjugates	70954-04-0	280.103	0.616017	M-H	C10H19NO8	0	49.5	metab_13315	neg_6716	neg	47.7	4.878	0.06053	4.307	0.1911
Queuine		6.756E-5	0.0003107	1.2742	1.2794	1.1256	0.1707	yes	up	B(ii)	C01449	-	-	-	-	-	-	HMDB0001495	Organoheterocyclic compounds	Pyrrolopyrimidines	Pyrrolo[2,3-d]pyrimidines	72496-59-4	278.123	0.6529	M+H	C12H15N5O3	0	66	metab_703	pos_769	pos	48.5	5.251	0.1491	4.665	0.1619
Ser Thr Leu		4.477E-5	0.0002165	1.2736	1.2737	1.1521	0.2043	yes	up	B(i)	-	-	-	-	-	-	-	-	-	-	-	-	302.17	1.42038	M+H-H2O	C13H25N3O6	38.3	0	metab_5892	pos_6560	pos	44.4	4.34	0.1816	3.767	0.09537
2-Diphenylmethylpiperidine		0.001009	0.003183	1.2709	1.2692	1.2734	0.3487	yes	up	B(ii)	-	-	-	-	-	-	-	HMDB0245105	Benzenoids	Benzene and substituted derivatives	Diphenylmethanes	-	290.131	3.07538	M+K	C18H21N	0	46.3	metab_5771	pos_6430	pos	47.7	2.906	0.3329	2.282	0.02002
Thiodiacetic Acid		0.0001451	0.0006027	1.2677	1.2725	1.1383	0.1869	yes	up	B(ii)	C14872	-	-	map00980	Metabolism of xenobiotics by cytochrome P450	Metabolism	Xenobiotics biodegradation and metabolism	HMDB0042032	Organic acids and derivatives	Carboxylic acids and derivatives	Dicarboxylic acids and derivatives	123-93-3	192.032	0.6797	M+ACN+H	C4H6O4S	0	43.6	metab_738	pos_812	pos	46	4.863	0.1401	4.272	0.1998
Hydroxytetradecadienyl-L-Carnitine		0.0005757	0.001971	1.2647	1.2724	0.8922	-0.1646	yes	down	B(ii)	-	-	-	-	-	-	-	HMDB0253295	Lipids and lipid-like molecules	Fatty Acyls	Fatty acids and conjugates	-	370.294	6.02847	M+H	C21H39NO4	0	61.7	metab_4541	pos_5145	pos	49.4	5.097	0.2965	5.713	0.06906
2-Amino-3-Phenylpropionic Acid Propyl Ester		0.001035	0.003251	1.2635	1.2503	1.2148	0.2807	yes	up	B(i)	-	-	-	-	-	-	-	-	-	-	-	-	208.132	5.4277	M+H	C12H17NO2	63.6	0	metab_1978	pos_2120	pos	43.5	3.456	0.05331	2.845	0.3235
Decaethylene Glycol		1.529E-7	1.597E-6	1.2534	1.2505	0.89	-0.1681	yes	down	B(i)	-	-	-	-	-	-	-	-	-	-	-	-	459.278	4.28548	M+H	C20H42O11	60.4	0	metab_1482	pos_1612	pos	47.7	4.193	0.06833	4.711	0.07129
Indole-3-Carbinol		0.001746	0.0051	1.2484	1.2398	1.2924	0.3701	yes	up	B(i)	-	-	-	-	-	-	-	HMDB0005785	Organoheterocyclic compounds	Indoles and derivatives	Indoles	700-06-1	148.075	5.46495	M+H	C9H9NO	80.3	0	metab_1998	pos_2140	pos	54	2.727	0.2967	2.11	0.1997
Myristoylcarnitine		0.0003131	0.00116	1.2387	1.2425	0.8837	-0.1783	yes	down	B(i)	-	-	-	-	-	-	-	HMDB0254979	Lipids and lipid-like molecules	Fatty Acyls	Fatty acid esters	-	372.31	6.03912	M+H	C21H41NO4	67.1	0	metab_4524	pos_5125	pos	49.7	4.371	0.2483	4.946	0.08361
Prednisolone Tebutate		2.479E-7	2.516E-6	1.2271	1.223	0.9064	-0.1418	yes	down	B(i)	C08182	-	-	-	-	-	-	-	-	-	-	7681-14-3	476.305	4.29078	M+NH4	C27H38O6	69.6	0	metab_5471	pos_6111	pos	49.5	4.812	0.05834	5.309	0.08085
Ketone Ester		2.933E-9	5.482E-8	1.2222	1.2217	1.1823	0.2415	yes	up	B(ii)	-	-	-	-	-	-	-	HMDB0253792	Organic acids and derivatives	Hydroxy acids and derivatives	Beta hydroxy acids and derivatives	-	177.112	2.07057	M+H	C8H16O4	0	40.3	metab_5829	pos_6490	pos	45.4	3.159	0.05814	2.672	0.02009
Loliolide		3.814E-5	0.0001894	1.2219	1.2134	1.1631	0.218	yes	up	B(i)	-	-	-	-	-	-	-	HMDB0302428	Organoheterocyclic compounds	Benzofurans	Not Available	-	197.116	5.29963	M+H	C11H16O3	69.7	0	metab_1923	pos_2065	pos	50.6	3.715	0.07199	3.194	0.1679
Hexanoyl-L-Carnitine		7.066E-6	4.299E-5	1.213	1.2131	0.9012	-0.1501	yes	down	B(i)	-	-	-	-	-	-	-	-	-	-	-	-	260.185	4.62177	M+H	C13H25NO4	83.6	0	metab_5338	pos_5970	pos	54.6	4.606	0.133	5.111	0.05966
4-Hydroxyquinoline		0.001609	0.004758	1.2126	1.2029	1.2452	0.3164	yes	up	B(ii)	C06343	-	-	-	-	-	-	HMDB0246466	Organoheterocyclic compounds	Quinolines and derivatives	Quinolones and derivatives	611-36-9;_	187.086	4.46685	M+ACN+H	C9H7NO	0	49.9	metab_5407	pos_6039	pos	48.3	2.935	0.1354	2.357	0.302
Epiheterodendrin		1.724E-5	9.424E-5	1.2064	1.2022	1.0988	0.1359	yes	up	B(ii)	-	-	-	-	-	-	-	HMDB0303672	Organic oxygen compounds	Organooxygen compounds	Carbohydrates and carbohydrate conjugates	-	316.136	1.07893	M+CH3OH+Na	C11H19NO6	0	50.1	metab_5973	pos_6648	pos	47.1	5.607	0.04914	5.103	0.1533
(2S,3R)-3-Hydroxy-2-Methylpentanedioylcarnitine		4.731E-6	2.998E-5	1.2041	1.2038	1.0978	0.1346	yes	up	B(ii)	-	-	-	-	-	-	-	HMDB0241035	Lipids and lipid-like molecules	Fatty Acyls	Fatty acid esters	-	326.124	1.72153	M+Na-2H	C13H23NO7	0	58.1	metab_8461	neg_1601	neg	49.5	5.558	0.05692	5.063	0.1244
Taurodeoxycholic Acid		0.001988	0.005703	1.1978	1.2048	1.1346	0.1821	yes	up	B(i)	C05463;_	-	-	-	-	-	-	HMDB0000896;LMST05040013;PW_C000715	Lipids and lipid-like molecules	Steroids and steroid derivatives	Bile acids, alcohols and derivatives	-;516-50-7;	500.302	7.2021	M+H	C26H45NO6S	97.4	0	metab_3863	pos_4298	pos	53.8	4.949	0.2485	4.362	0.2412
N-[(4-Amino-2-Methylpyrimidin-5-Yl)Methyl]-N-[5-Hydroxy-3-(Prop-2-Enyldisulfanyl)Pent-2-En-2-Yl]Formamide		0.01645	0.03516	1.197	1.214	0.8257	-0.2762	yes	down	B(ii)	-	-	-	-	-	-	-	HMDB0258148	Organoheterocyclic compounds	Diazines	Pyrimidines and pyrimidine derivatives	-	355.125	5.90712	M+H	C15H22N4O2S2	0	48.1	metab_4660	pos_5279	pos	44.9	3.279	0.5684	3.971	0.154
Palmitoylcarnitine		1.459E-6	1.034E-5	1.1811	1.1819	0.9231	-0.1154	yes	down	B(i)	C02990	-	-	map01212;map00071	Fatty acid metabolism;Fatty acid degradation	Metabolism;Metabolism	Global and overview maps;Lipid metabolism	HMDB0000222;LMFA07070004	Lipids and lipid-like molecules	Fatty Acyls	Fatty acid esters	2364-67-2;	400.341	6.06565	M+H	C23H45NO4	65.1	0	metab_4491	pos_5088	pos	49.9	5.656	0.08404	6.127	0.07756
3-Methoxyphenol Sulfate		0.007451	0.01781	1.1797	1.1925	1.2775	0.3534	yes	up	B(i)	-	-	-	-	-	-	-	HMDB0304914	Organic acids and derivatives	Organic sulfuric acids and derivatives	Arylsulfates	-	203.002	1.59312	M-H	C7H8O5S	62.2	0	metab_12728	neg_6004	neg	50.5	2.854	0.4365	2.234	0.1249
Asticolorin B		0.0001068	0.0004625	1.1774	1.1791	1.1034	0.1419	yes	up	B(ii)	-	-	-	-	-	-	-	HMDB0030134	Organoheterocyclic compounds	Benzopyrans	1-benzopyrans	93376-71-7	554.221	7.40487	M+NH4	C33H28O7	0	78.8	metab_3544	pos_3945	pos	50.5	5.359	0.1631	4.857	0.1149
Alanylserine		0.01323	0.02923	1.1766	1.1548	1.2584	0.3316	yes	up	B(ii)	-	-	-	-	-	-	-	HMDB0028696	Organic acids and derivatives	Carboxylic acids and derivatives	Amino acids, peptides, and analogues	3303-41-1	157.062	1.40727	M-H2O-H	C6H12N2O4	0	47.8	metab_8367	neg_1504	neg	47.6	3.034	0.3324	2.411	0.384
Betavulgaroside Iv		0.0005724	0.001961	1.1613	1.1579	0.8857	-0.1751	yes	down	B(ii)	-	-	-	-	-	-	-	HMDB0031025	Lipids and lipid-like molecules	Prenol lipids	Terpene glycosides	168010-06-8	817.403	3.99143	M+Na	C41H62O15	0	54.5	metab_1415	pos_1543	pos	45.3	3.953	0.1463	4.463	0.2056
N-{(2R)-2-Hydroxy-2-[(8S,11S)-8-Isopropyl-6,9-Dioxo-2-Oxa-7,10-Diazabicyclo[11.2.2]Heptadeca-1(15),13,16-Trien-11-Yl]Ethyl}-N-Isopentylbenzenesulfonamide		7.338E-5	0.0003342	1.1593	1.1627	1.0916	0.1264	yes	up	B(ii)	-	-	-	-	-	-	-	HMDB0249962	Phenylpropanoids and polyketides	Macrolactams	Not Available	-	612.253	7.2287	M+K	C30H43N3O6S	0	86	metab_3056	pos_3419	pos	51.9	5.77	0.1665	5.286	0.07774
3-Hydroxy-4-Butanolide		5.064E-5	0.0002417	1.1574	1.1499	1.0963	0.1326	yes	up	B(ii)	-	-	-	-	-	-	-	HMDB0034681	Organic oxygen compounds	Organooxygen compounds	Carbohydrates and carbohydrate conjugates	211107-44-7	282.117	0.6241	M+NH4	C10H16O8	0	45.1	metab_657	pos_710	pos	46.1	5.34	0.04581	4.871	0.1642
Eicosen-1-Ol		0.01157	0.02602	1.1572	1.1464	1.1578	0.2114	yes	up	B(ii)	-	-	-	-	-	-	-	HMDB0303126	Organic oxygen compounds	Organooxygen compounds	Enols	-	341.305	6.56507	M+FA-H	C20H40O	0	54	metab_11151	neg_4375	neg	49.3	4.446	0.3886	3.84	0.284
Gamma-Aminobutyric Acid		0.002499	0.006934	1.153	1.1538	0.8813	-0.1824	yes	down	B(i)	C00334	Peptides;Peptides;Hormones and transmitters	Amino acids;Amines;Neurotransmitters	map01100;map00760;map00650;map00330;map04080;map00250;map00410	Metabolic pathways;Nicotinate and nicotinamide metabolism;Butanoate metabolism;Arginine and proline metabolism;Neuroactive ligand-receptor interaction;Alanine, aspartate and glutamate metabolism;beta-Alanine metabolism	Metabolism;Metabolism;Metabolism;Metabolism;Environmental Information Processing;Metabolism;Metabolism	Global and overview maps;Metabolism of cofactors and vitamins;Carbohydrate metabolism;Amino acid metabolism;Signaling molecules and interaction;Amino acid metabolism;Metabolism of other amino acids	HMDB0000112;PW_C000071	Organic acids and derivatives	Carboxylic acids and derivatives	Amino acids, peptides, and analogues	1956/12/2;56-12-2	145.097	0.674383	M+ACN+H	C4H9NO2	38.8	0	metab_728	pos_800	pos	46	4.015	0.2792	4.556	0.1775
12-Hydroxydodecanoic Acid		0.0001957	0.0007749	1.151	1.1562	0.8983	-0.1547	yes	down	B(i)	C08317	-	-	-	-	-	-	HMDB0002059	Organic acids and derivatives	Hydroxy acids and derivatives	Medium-chain hydroxy acids and derivatives	505-95-3	215.165	6.19158	M-H	C12H24O3	35.2	0	metab_11508	neg_4750	neg	45.1	4.33	0.2091	4.82	0.02147
Lapidin		2.883E-6	1.92E-5	1.1458	1.1399	0.8983	-0.1548	yes	down	B(i)	-	-	-	-	-	-	-	-	-	-	-	-	335.22	6.04973	M+H	C20H30O4	51.9	0	metab_4513	pos_5112	pos	46.4	3.902	0.00947	4.344	0.115
N-Palmitoyl Phenylalanine		0.004532	0.01155	1.1447	1.1556	0.8788	-0.1864	yes	down	B(ii)	-	-	-	-	-	-	-	HMDB0062339	Organic acids and derivatives	Carboxylic acids and derivatives	Amino acids, peptides, and analogues	_;	402.301	6.44793	M-H	C25H41NO3	0	48.1	metab_9899	neg_3084	neg	47.9	4.068	0.3711	4.629	0.06902
Fructosylvaline		4.132E-6	2.652E-5	1.1387	1.1376	1.0967	0.1331	yes	up	B(ii)	-	-	-	-	-	-	-	HMDB0252498	Organic acids and derivatives	Carboxylic acids and derivatives	Amino acids, peptides, and analogues	-	278.124	0.747417	M-H	C11H21NO7	0	49.4	metab_13130	neg_6500	neg	47.5	5.003	0.04954	4.562	0.1095
Dolichyl B-D-Glucosyl Phosphate		0.000199	0.0007863	1.1386	1.1391	1.0987	0.1358	yes	up	B(ii)	C01246	-	-	map00510;map01100	N-Glycan biosynthesis;Metabolic pathways	Metabolism;Metabolism	Glycan biosynthesis and metabolism;Global and overview maps	HMDB0001054	Lipids and lipid-like molecules	Prenol lipids	Sesquiterpenoids	220496-27-5	467.238	6.14055	M+H	C21H39O9P	0	58.4	metab_4418	pos_5002	pos	48.3	5.31	0.1138	4.833	0.1705
N-Oleoyl Leucine		0.006676	0.01622	1.1382	1.1522	0.8911	-0.1663	yes	down	B(i)	-	-	-	-	-	-	-	HMDB0241962;LMFA08020116	Organic acids and derivatives	Carboxylic acids and derivatives	Amino acids, peptides, and analogues	_;	394.332	6.47987	M-H	C24H45NO3	73.1	0	metab_9916	neg_3102	neg	52.2	4.715	0.4124	5.291	0.03556
Galactinol		3.031E-6	2.009E-5	1.1319	1.1316	1.0962	0.1325	yes	up	B(i)	C01235	-	-	map01100;map00052	Metabolic pathways;Galactose metabolism	Metabolism;Metabolism	Global and overview maps;Carbohydrate metabolism	HMDB0005821;HMDB0005826;HMDB0005826;PW_C002585	Lipids and lipid-like molecules	Steroids and steroid derivatives	Hydroxysteroids	-;3687-64-7;_	377.085	0.605333	M+Cl	C12H22O11	56.8	0	metab_7793	neg_786	neg	48.1	4.958	0.05209	4.523	0.1019
2-Amino-3-Methylsuccinic Acid		3.69E-7	3.611E-6	1.1166	1.1128	1.1315	0.1782	yes	up	B(i)	C00049	Peptides;Hormones and transmitters	Amino acids;Neurotransmitters	map01100;map00220;map01200;map00770;map00260;map01240;map01210;map00270;map02010;map01230;map00760;map04080;map00250;map00470;map00970;map00340;map00410	Metabolic pathways;Arginine biosynthesis;Carbon metabolism;Pantothenate and CoA biosynthesis;Glycine, serine and threonine metabolism;Biosynthesis of cofactors;2-Oxocarboxylic acid metabolism;Cysteine and methionine metabolism;ABC transporters;Biosynthesis of amino acids;Nicotinate and nicotinamide metabolism;Neuroactive ligand-receptor interaction;Alanine, aspartate and glutamate metabolism;D-Am…	Metabolism;Metabolism;Metabolism;Metabolism;Metabolism;Metabolism;Metabolism;Metabolism;Environmental Information Processing;Metabolism;Metabolism;Environmental Information Processing;Metabolism;Metabolism;Genetic Information Processing;Metabolism;Metabolism	Global and overview maps;Amino acid metabolism;Global and overview maps;Metabolism of cofactors and vitamins;Amino acid metabolism;Global and overview maps;Global and overview maps;Amino acid metabolism;Membrane transport;Global and overview maps;Metabolism of cofactors and vitamins;Signaling molecules and interaction;Amino acid metabolism;Metabolism of other amino acids;Translation;Amino acid me…	HMDB0000191	Organic acids and derivatives	Carboxylic acids and derivatives	Amino acids, peptides, and analogues	56-84-8	146.046	1.61983	M-H	C5H9NO4	40.6	0	metab_12724	neg_6000	neg	38.7	3.554	0.06476	3.141	0.05719
Myricanol 5-Beta-Sophoroside		4.399E-9	7.942E-8	1.1137	1.1123	0.9078	-0.1395	yes	down	B(ii)	-	-	-	-	-	-	-	HMDB0036529	Phenylpropanoids and polyketides	Diarylheptanoids	Cyclic diarylheptanoids	116107-17-6	724.312	4.77173	M+ACN+H	C33H46O15	0	60.6	metab_5280	pos_5912	pos	48.7	3.979	0.00947	4.383	0.05241
(9E,12E)-N-(2-Hydroxyethyl)Octadeca-9,12-Dienamide		0.0004905	0.001721	1.112	1.1168	0.8845	-0.1771	yes	down	B(ii)	-	-	-	-	-	-	-	HMDB0247196	Organic acids and derivatives	Carboximidic acids and derivatives	Carboximidic acids	-	382.296	6.38928	M+Hac-H	C20H37NO2	0	40.1	metab_11342	neg_4577	neg	44.5	3.614	0.1678	4.086	0.1553
N-Oleoyldopamine		0.001304	0.003976	1.1107	1.1169	1.1076	0.1475	yes	up	B(ii)	C12272;_	-	-	map04080	Neuroactive ligand-receptor interaction	Environmental Information Processing	Signaling molecules and interaction	HMDB0255218	Benzenoids	Phenols	Benzenediols	-;_	438.298	6.53315	M+Na-2H	C26H43NO3	0	52.5	metab_11171	neg_4398	neg	48.9	5.033	0.2616	4.544	0.07182
Muzanzagenin		2.525E-6	1.708E-5	1.1099	1.1145	1.087	0.1203	yes	up	B(ii)	-	-	-	-	-	-	-	HMDB0032601	Lipids and lipid-like molecules	Steroids and steroid derivatives	Oxosteroids	197080-19-6	460.31	4.12488	M+NH4	C27H38O5	0	65.5	metab_1447	pos_1575	pos	48.5	5.25	0.06424	4.83	0.08694
N-[2-[5-[[3-(2-Aminoethyl)-1H-Indol-5-Yl]-Methoxymethoxy]-1H-Indol-3-Yl]Ethyl]-N-Propan-2-Ylpropan-2-Amine		9.219E-6	5.437E-5	1.1085	1.1068	0.9168	-0.1253	yes	down	B(ii)	-	-	-	-	-	-	-	HMDB0260429	Organoheterocyclic compounds	Indoles and derivatives	Tryptamines and derivatives	-	504.336	4.28548	M+ACN+H	C28H38N4O2	0	60.3	metab_5473	pos_6113	pos	47.9	4.652	0.09114	5.074	0.0863
Niacinamide		8.568E-6	5.106E-5	1.1064	1.1089	0.9104	-0.1354	yes	down	B(i)	C00153	Vitamins and cofactors	Vitamins	map01100;map00760;map01240	Metabolic pathways;Nicotinate and nicotinamide metabolism;Biosynthesis of cofactors	Metabolism;Metabolism;Metabolism	Global and overview maps;Metabolism of cofactors and vitamins;Global and overview maps	HMDB0001406;PW_C001086	Organoheterocyclic compounds	Pyridines and derivatives	Pyridinecarboxylic acids and derivatives	98-92-0	123.055	0.75315	M+H	C6H6N2O	40.7	0	metab_6156	pos_6847	pos	46.4	4.3	0.1137	4.723	0.052
Metaldehyde		3.703E-8	5.631E-7	1.1047	1.1043	1.1094	0.1498	yes	up	B(ii)	C18744	-	-	-	-	-	-	HMDB0254499	Organic oxygen compounds	Organooxygen compounds	Ethers	108-62-3;_	177.112	2.26805	M+H	C8H16O4	0	49	metab_1138	pos_1247	pos	47.3	4.056	0.06265	3.656	0.02013
(E)-Indol-3-Ylacetaldoxime		0.0003581	0.001307	1.091	1.0905	1.1131	0.1546	yes	up	B(ii)	C02937;_	-	-	map01100;map01210;map00380	Metabolic pathways;2-Oxocarboxylic acid metabolism;Tryptophan metabolism	Metabolism;Metabolism;Metabolism	Global and overview maps;Global and overview maps;Amino acid metabolism	HMDB0303989	Organoheterocyclic compounds	Indoles and derivatives	Indoles	-;_	219.077	1.40192	M+FA-H	C10H10N2O	0	47.4	metab_8343	neg_1480	neg	48.1	4.389	0.1347	3.943	0.1569
Seryltyrosine		8.299E-6	4.962E-5	1.0905	1.0854	1.1024	0.1407	yes	up	B(ii)	-	-	-	-	-	-	-	HMDB0029051	Organic acids and derivatives	Carboxylic acids and derivatives	Amino acids, peptides, and analogues	21435-27-8	251.102	5.01725	M+H-H2O	C12H16N2O5	0	43.6	metab_5173	pos_5802	pos	46.9	4.369	0.08796	3.963	0.08063
N-Fructosyl Phenylalanine		1.102E-5	6.333E-5	1.0884	1.089	1.0677	0.0945	yes	up	B(i)	-	-	-	-	-	-	-	-	-	-	-	-	328.138	1.71348	M+H	C15H21NO7	77.1	0	metab_1112	pos_1220	pos	53.8	6.482	0.05432	6.071	0.1122
Arachidoyl Glycine		0.003693	0.009689	1.0876	1.0982	0.8994	-0.153	yes	down	B(i)	-	-	-	-	-	-	-	-	-	-	-	-	368.316	6.47452	M-H	C22H43NO3	61.2	0	metab_11249	neg_4480	neg	48.9	4.488	0.325	4.99	0.03031
N-Fructosyl Isoleucine		4.468E-5	0.0002162	1.0822	1.081	1.0625	0.0874	yes	up	B(i)	-	-	-	-	-	-	-	-	-	-	-	-	294.154	1.55323	M+H	C12H23NO7	85.3	0	metab_1090	pos_1197	pos	55.6	7.043	0.07627	6.629	0.1269
N-(3,5-Dimethylphenyl)-2-(5-Pyrazin-2-Yl-1,3,4-Oxadiazol-2-Yl)Acetamide		1.245E-5	7.07E-5	1.0789	1.0796	1.076	0.1056	yes	up	B(i)	-	-	-	-	-	-	-	-	-	-	-	-	310.127	1.71883	M+H	C16H15N5O2	73.7	0	metab_5842	pos_6507	pos	51	5.722	0.05983	5.318	0.1091
Oseltamivir		6.159E-6	3.796E-5	1.0698	1.0693	1.0908	0.1254	yes	up	B(ii)	C08092	-	-	-	-	-	-	HMDB0014343	Organic acids and derivatives	Carboxylic acids and derivatives	Amino acids, peptides, and analogues	196618-13-0;204255-11-8	330.237	3.47843	M+NH4	C16H28N2O4	0	51.6	metab_1286	pos_1406	pos	45.6	4.685	0.1092	4.295	0.02013
2-Undecyl-4(1H)-Quinolinone		0.0004464	0.001588	1.0667	1.0634	0.9009	-0.1505	yes	down	B(ii)	-	-	-	-	-	-	-	HMDB0032996	Organoheterocyclic compounds	Quinolines and derivatives	Quinolones and derivatives	56183-46-1	344.226	6.26115	M+FA-H	C20H29NO	0	43.8	metab_9724	neg_2900	neg	45.9	3.864	0.1208	4.289	0.163
4-Amino-1-[(1S,2S,4S)-4,5-Bis(Hydroxymethyl)-2-Bicyclo[3.1.0]Hexanyl]Pyrimidin-2-One		0.01675	0.03571	1.0665	1.0797	0.8261	-0.2757	yes	down	B(ii)	-	-	-	-	-	-	-	HMDB0250724	Nucleosides, nucleotides, and analogues	Nucleoside and nucleotide analogues	Cyclopentyl nucleosides	-	216.112	1.4097	M+H-2H2O	C12H17N3O3	0	44.8	metab_5929	pos_6599	pos	45.4	2.655	0.2788	3.214	0.3875
N-({(1S,2R)-2-[(S)-[(1R)-1-{[(Benzyloxy)Carbonyl]Amino}-2-Phenylethyl](Hydroxy)Phosphoryl]Cyclopentyl}Carbonyl)-L-Tryptophan		0.0004276	0.001527	1.0651	1.0687	1.0899	0.1242	yes	up	B(ii)	-	-	-	-	-	-	-	HMDB0257370	Organic acids and derivatives	Carboxylic acids and derivatives	Amino acids, peptides, and analogues	-	598.214	7.4094	M-H2O-H	C33H36N3O7P	0	63.2	metab_10735	neg_3943	neg	50.3	5.214	0.1815	4.784	0.09334
Phenylbutyrylglutamine		0.008115	0.01913	1.0626	1.0738	0.8393	-0.2528	yes	down	B(ii)	-	-	-	-	-	-	-	HMDB0011687	Organic acids and derivatives	Carboxylic acids and derivatives	Amino acids, peptides, and analogues	-	273.124	5.82753	M-H2O-H	C15H20N2O4	0	61.5	metab_9294	neg_2452	neg	49.9	2.679	0.3692	3.192	0.09524
N-Acetyl-L-Glutamine		0.0003342	0.001229	1.062	1.0637	1.1179	0.1608	yes	up	B(i)	-	-	-	-	-	-	-	HMDB0006029	Organic acids and derivatives	Carboxylic acids and derivatives	Amino acids, peptides, and analogues	2490-97-3	187.072	0.685367	M-H	C7H12N2O4	73.5	0	metab_13215	neg_6602	neg	52.5	4.021	0.09745	3.597	0.1686
Taurochenodeoxycholic Acid		0.0003903	0.001412	1.0613	1.0645	1.0815	0.113	yes	up	B(i)	C05465	-	-	map00120	Primary bile acid biosynthesis	Metabolism	Lipid metabolism	HMDB0000949;HMDB0000951;LMST05040005	Lipids and lipid-like molecules	Steroids and steroid derivatives	Bile acids, alcohols and derivatives	516-35-8;	500.302	7.36232	M+H	C26H45NO6S	93.9	0	metab_3242	pos_3627	pos	55	5.627	0.1727	5.203	0.09956
Octanoyl-L-Carnitine		1.498E-5	8.318E-5	1.0586	1.0587	0.9209	-0.1189	yes	down	B(i)	-	-	-	-	-	-	-	-	-	-	-	-	288.216	5.91248	M+H	C15H29NO4	88.5	0	metab_4649	pos_5267	pos	54.9	4.529	0.1064	4.918	0.06051
5-Nitro-2-Phenylpropylaminobenzoic Acid [Nppb]		0.01811	0.03811	1.0578	1.072	0.8756	-0.1917	yes	down	B(i)	-	-	-	-	-	-	-	-	-	-	-	-	301.117	5.90177	M+H	C16H16N2O4	59	0	metab_2287	pos_2443	pos	48.8	3.821	0.4512	4.364	0.1338
N-(1-Deoxy-1-Fructosyl)Leucine		3.606E-5	0.0001803	1.055	1.0536	1.065	0.0909	yes	up	B(ii)	-	-	-	-	-	-	-	HMDB0037840	Organic acids and derivatives	Carboxylic acids and derivatives	Amino acids, peptides, and analogues	34393-18-5	276.143	1.40438	M+H-H2O	C12H23NO7	0	87.5	metab_1005	pos_1110	pos	55.8	6.423	0.06513	6.031	0.12
5-Hydroxyindolin-2-One Sulfate		0.02459	0.04924	1.0543	1.0369	0.7772	-0.3636	yes	down	B(ii)	-	-	-	-	-	-	-	HMDB0304927	Not Available	Not Available	Not Available	-	227.997	3.17362	M-H	C8H7NO5S	0	44	metab_12591	neg_5867	neg	45.8	1.884	0.2162	2.424	0.4509
Caffeic Acid		0.000502	0.001756	1.0521	1.0559	1.1322	0.1791	yes	up	B(i)	C01197;C01481	-	-	map01100	Metabolic pathways	Metabolism	Global and overview maps	-;HMDB0001964;HMDB0003501;HMDB0001964	Phenylpropanoids and polyketides	Cinnamic acids and derivatives	Hydroxycinnamic acids and derivatives	501-16-6;331-39-5	179.035	3.19505	M-H	C9H8O4	35.5	0	metab_8610	neg_1751	neg	45.2	3.631	0.1552	3.207	0.1348
4-[2-[2-[3-Acetamido-2,5-Dihydroxy-6-(Hydroxymethyl)Oxan-4-Yl]Oxypropanoylamino]Propanoylamino]-5-Amino-5-Oxopentanoic Acid		0.0002754	0.001038	1.0518	1.0543	1.0738	0.1027	yes	up	B(ii)	-	-	-	-	-	-	-	HMDB0246932	Organic acids and derivatives	Carboxylic acids and derivatives	Amino acids, peptides, and analogues	-	556.222	7.37825	M+ACN+Na	C19H32N4O11	0	50.3	metab_3593	pos_3994	pos	44.2	5.994	0.1568	5.582	0.09759
N-Desmethylaminopyrine		0.03957	0.07389	1.0436	1.027	1.1771	0.2353	yes	up	B(ii)	-	-	-	-	-	-	-	HMDB0013839	Organoheterocyclic compounds	Azoles	Pyrazoles	-	240.112	2.88328	M+Na	C12H15N3O	0	44.2	metab_5788	pos_6448	pos	47	3.748	0.1763	3.184	0.5568
Gpcho(20:4/20:3)		0.01968	0.04079	1.0298	1.0432	1.0951	0.1311	yes	up	B(i)	-	-	-	-	-	-	-	HMDB0008441	Lipids and lipid-like molecules	Glycerophospholipids	Glycerophosphocholines	-	832.579	6.53042	M+H	C48H82NO8P	62.8	0	metab_2848	pos_3101	pos	46	5.998	0.1528	5.477	0.4345
(3-Ethyl-3-Hydroxy-7-Azaspiro[3.5]Nonan-7-Yl)-Thiophen-2-Ylmethanone		9.604E-6	5.638E-5	1.0297	1.0283	1.0619	0.0867	yes	up	B(i)	-	-	-	-	-	-	-	-	-	-	-	-	280.138	0.75315	M+H	C15H21NO2S	63.1	0	metab_6141	pos_6832	pos	48.7	6.259	0.04064	5.894	0.1013
Alcophosphamide		0.0001182	0.000505	1.0274	1.0265	0.9154	-0.1275	yes	down	B(ii)	C16551	-	-	map00982	Drug metabolism - cytochrome P450	Metabolism	Xenobiotics biodegradation and metabolism	HMDB0060432	Organic nitrogen compounds	Organonitrogen compounds	Nitrogen mustard compounds	52336-54-6;_	261.029	0.475617	M+H-H2O	C7H17Cl2N2O3P	0	52.9	metab_53	pos_55	pos	41.1	4.133	0.1057	4.515	0.1115
Arabinofuranosylguanine		0.00173	0.005063	1.0211	1.0092	1.0832	0.1153	yes	up	B(ii)	-	-	-	-	-	-	-	HMDB0061067	Nucleosides, nucleotides, and analogues	Purine nucleosides	Not Available	-	268.102	0.71175	M+H-H2O	C10H15N5O5	0	51.3	metab_6183	pos_6876	pos	45.9	5.323	0.09045	4.914	0.2187
Lpc(18:3)		1.465E-5	8.148E-5	1.0119	1.0115	1.0785	0.109	yes	up	B(i)	C04230	Lipids	Phospholipids	map00564	Glycerophospholipid metabolism	Metabolism	Lipid metabolism	HMDB0010387	Lipids and lipid-like molecules	Glycerophospholipids	Glycerophosphocholines	-	562.314	6.33032	M+FA-H	C26H48NO7P	78.9	0	metab_9779	neg_2955	neg	53.3	4.879	0.02104	4.524	0.1095
Gpcho(8:0/6:0)		0.0004831	0.001698	1.0116	1.0145	1.0723	0.1007	yes	up	B(i)	-	-	-	-	-	-	-	-	-	-	-	-	482.292	7.36762	M+H	C22H44NO8P	40.1	0	metab_3267	pos_3656	pos	44.8	5.755	0.1588	5.367	0.1
Ovalicin		0.003541	0.009342	1.009	1.0098	0.8932	-0.163	yes	down	B(ii)	C09674;_	-	-	-	-	-	-	HMDB0038120	Organic oxygen compounds	Organooxygen compounds	Alcohols and polyols	19683-98-8;_	331.129	5.903	M+Cl	C16H24O5	0	47.2	metab_11813	neg_5068	neg	46.3	3.537	0.2426	3.96	0.1258
Physagulin F		0.000381	0.001381	1.0018	1.0069	1.0664	0.0927	yes	up	B(ii)	-	-	-	-	-	-	-	HMDB0039631	Lipids and lipid-like molecules	Steroids and steroid derivatives	Steroid lactones	_;	544.266	7.2287	M+	C30H40O9	0	71	metab_3855	pos_4289	pos	51.3	6.104	0.1603	5.724	0.0772
L-Allysine Ethylene Acetal		0.000136	0.000569	1.0005	0.9963	1.1182	0.1611	yes	up	B(i)	-	-	-	-	-	-	-	-	-	-	-	-	188.093	1.40727	M-H	C8H15NO4	39.2	0	metab_12791	neg_6070	neg	46	3.416	0.09641	3.055	0.1123
