# Supplementary material for: Transcriptomic and Metabolomic Profiling Reveals the Antiproliferative Mechanism of Goose Serum and Plasma in SW1990 Cells
Source: Biology (Basel). 2026 May 15;15(10):788. doi: 10.3390/biology15100788 (PMC13203157; doi:10.3390/biology15100788)
Supplement: Supplementary file 1 [file biology-15-00788-s001.zip › biology-4276550-supplementary/Table S26 Differential metabolites of goose serum VS chicken serum.xlsx]

## Sheet: Table S26 
Metabolite		P_value	FDR	VIP_pred_OPLS-DA	VIP_PLS-DA	FC(G_XQ/C_XQ)	Log2FC(G_XQ/C_XQ)	Significant	Regulate	level	KEGG Compound ID	KEGG Compound First Category	KEGG Compound Second Category	KEGG Pathway ID	KEGG Pathway Description	KEGG Pathway First Category	KEGG Pathway Second Category	Library ID	HMDB Superclass	HMDB Class	HMDB Subclass	CAS ID	M/Z	Retention time	Adducts	Formula	Fragmentation Score	Theoretical Fragmentation Score	Metab ID	ID	Mode	Score	g_xq_mean	g_xq_SD	c_xq_mean	c_xq_SD
Lisinopril-Tryptophan		1.987E-14	4.074E-12	3.3335	3.3292	0.3613	-1.4686	yes	down	B(ii)	-	-	-	-	-	-	-	HMDB0243710	Organic acids and derivatives	Carboxylic acids and derivatives	Amino acids, peptides, and analogues	-	517.244	3.11833	M+Na	C27H34N4O5	0	41.2	metab_1207	pos_1318	pos	43.4	2.495	0.04722	6.905	0.161
Gatifloxacin		2.942E-6	2.258E-5	3.2866	3.28	0.2749	-1.8631	yes	down	B(i)	C07661	-	-	-	-	-	-	HMDB0015178	Organoheterocyclic compounds	Quinolines and derivatives	Quinoline carboxylic acids	112811-59-3	376.165	4.5895	M+H	C19H22FN3O4	92.6	0	metab_1606	pos_1741	pos	56.6	1.709	1.06	6.217	0.5215
Hydroxytetradecadienyl-L-Carnitine		6.458E-15	1.549E-12	3.2792	3.2749	3.9482	1.9812	yes	up	B(ii)	-	-	-	-	-	-	-	HMDB0253295	Lipids and lipid-like molecules	Fatty Acyls	Fatty acids and conjugates	-	370.294	6.02847	M+H	C21H39NO4	0	61.7	metab_4541	pos_5145	pos	49.4	5.713	0.06906	1.447	0.1275
Antimycin A		8.538E-13	8.478E-11	3.155	3.1511	0.3632	-1.4613	yes	down	B(ii)	C11339	-	-	-	-	-	-	HMDB0248488	Benzenoids	Benzene and substituted derivatives	Benzoic acids and derivatives	-	571.261	3.113	M+Na	C28H40N2O9	0	47.3	metab_1203	pos_1314	pos	45.1	2.256	0.02002	6.212	0.2185
5-Aminovaleric Acid		1.679E-8	3.023E-7	2.9816	2.9772	0.3999	-1.3222	yes	down	B(i)	C00431	-	-	map01100;map00310;map00470;map00330	Metabolic pathways;Lysine degradation;D-Amino acid metabolism;Arginine and proline metabolism	Metabolism;Metabolism;Metabolism;Metabolism	Global and overview maps;Amino acid metabolism;Metabolism of other amino acids;Amino acid metabolism	HMDB0003355	Organic acids and derivatives	Carboxylic acids and derivatives	Amino acids, peptides, and analogues	660-88-8	235.164	0.605833	2M+H	C5H11NO2	69.8	0	metab_6336	pos_7053	pos	52.5	2.392	0.4762	5.981	0.261
N'-Formylkynurenine		1.031E-7	1.396E-6	2.9688	2.9654	0.3917	-1.352	yes	down	B(ii)	C02406;C02700	-	-	map01100;map00380;map01240	Metabolic pathways;Tryptophan metabolism;Biosynthesis of cofactors	Metabolism;Metabolism;Metabolism	Global and overview maps;Amino acid metabolism;Global and overview maps	HMDB0001200	Organic oxygen compounds	Organooxygen compounds	Carbonyl compounds	1022-31-7;_	237.086	3.58007	M+H	C11H12N2O4	0	41.6	metab_5655	pos_6305	pos	46.6	2.307	0.03906	5.889	0.6539
2-Methoxyacetaminophen Sulfate		3.41E-6	2.561E-5	2.9465	2.9448	0.2303	-2.1184	yes	down	B(ii)	-	-	-	-	-	-	-	HMDB0062550	Organic acids and derivatives	Organic sulfuric acids and derivatives	Arylsulfates	53446-13-2	242.012	4.09505	M-H2O-H	C9H11NO6S	0	40.9	metab_8901	neg_2048	neg	46.2	1.09	0.8952	4.733	0.3747
P-Sulfoxy-Cinnamic Acid		2.218E-6	1.783E-5	2.9221	2.9113	5.7183	2.5156	yes	up	B(i)	-	-	-	-	-	-	-	-	-	-	-	-	242.996	3.8667	M-H	C9H8O6S	83.2	0	metab_12329	neg_5599	neg	54.4	4.295	0.3129	0.7511	0.8443
Aclacinomycin Y		5.843E-18	4.79E-15	2.8745	2.8702	2.7025	1.4343	yes	up	B(ii)	C18639;_	-	-	-	-	-	-	HMDB0247949	Phenylpropanoids and polyketides	Anthracyclines	Not Available	66789-14-8;_	808.322	4.26913	M-H	C42H51NO15	0	51	metab_12215	neg_5483	neg	41.4	5.197	0.0515	1.923	0.01982
3-Methyl-2-(3-Pyridyl)-1-Indoleoctanoic Acid		2.658E-10	8.938E-9	2.8362	2.8343	0.3721	-1.4261	yes	down	B(ii)	-	-	-	-	-	-	-	HMDB0249870	Organoheterocyclic compounds	Indoles and derivatives	Indolyl carboxylic acids and derivatives	-	385.172	3.42633	M+Cl	C22H26N2O2	0	57.9	metab_12450	neg_5724	neg	47.7	1.908	0.007685	5.127	0.3185
Leu-Arg-Asn-Arg		7.185E-5	0.0003401	2.823	2.8172	6.8149	2.7687	yes	up	B(ii)	-	-	-	-	-	-	-	HMDB0304803	Organic acids and derivatives	Carboxylic acids and derivatives	Amino acids, peptides, and analogues	-	596.298	5.87505	M+K	C22H43N11O6	0	75	metab_2247	pos_2400	pos	50.2	4.108	0.5199	0.6028	1.221
5-Hydroxytryptophan		7.83E-6	5.159E-5	2.7595	2.7572	0.508	-0.977	yes	down	B(i)	C01017	-	-	-	-	-	-	-	-	-	-	56-69-9	221.091	4.04473	M+H	C11H12N2O3	51.4	0	metab_5527	pos_6168	pos	48.9	3.321	0.3003	6.537	0.8906
3-Formyl Rifamycin		3.338E-13	4.002E-11	2.7512	2.7476	0.4625	-1.1123	yes	down	B(ii)	-	-	-	-	-	-	-	HMDB0245874	Organic acids and derivatives	Carboxylic acids and derivatives	Amino acids, peptides, and analogues	-	706.29	3.25958	M-H2O-H	C38H47NO13	0	67.1	metab_8635	neg_1777	neg	48.5	2.587	0.007762	5.593	0.1516
3'-Deoxyderhamnosylmaysin		3.922E-8	6.217E-7	2.7448	2.7359	0.411	-1.2827	yes	down	B(ii)	-	-	-	-	-	-	-	HMDB0301875	Phenylpropanoids and polyketides	Flavonoids	Flavonoid glycosides	_;	449.069	3.15752	M+Cl	C21H18O9	0	41.9	metab_8563	neg_1704	neg	44.7	2.123	0.4344	5.165	0.2529
Nebularine		1.583E-5	9.362E-5	2.7079	2.7027	0.1163	-3.1035	yes	down	B(ii)	C01736	-	-	-	-	-	-	HMDB0029956	Nucleosides, nucleotides, and analogues	Purine nucleosides	Not Available	550-33-4	287.055	1.40727	M+Cl	C10H12N4O4	0	57.8	metab_12783	neg_6061	neg	48.6	0.4129	0.94	3.549	0.3212
4-Hydroxy-2-(2-Hydroxyethyl)-1,2-Dihydrophthalazin-1-One		2.311E-6	1.847E-5	2.6583	2.6549	0.3342	-1.5814	yes	down	B(i)	-	-	-	-	-	-	-	-	-	-	-	-	205.061	4.47728	M-H	C10H10N2O3	56.7	0	metab_12122	neg_5383	neg	50.1	1.475	0.04057	4.414	0.7487
Cis-Ferulic Acid 4-Sulfate		3.73E-5	0.0001943	2.6524	2.6413	4.3021	2.1051	yes	up	B(ii)	-	-	-	-	-	-	-	HMDB0240716	Phenylpropanoids and polyketides	Cinnamic acids and derivatives	Hydroxycinnamic acids and derivatives	-	273.007	5.19873	M-H	C10H10O7S	0	46.1	metab_11956	neg_5214	neg	46.5	3.964	0.3467	0.9214	1.007
3-Deoxy-D-Arabino-Heptulosonate-7-Phosphate		5.722E-8	8.506E-7	2.6073	2.6001	0.4938	-1.0179	yes	down	B(ii)	C04691	-	-	map01100;map00400;map01230	Metabolic pathways;Phenylalanine, tyrosine and tryptophan biosynthesis;Biosynthesis of amino acids	Metabolism;Metabolism;Metabolism	Global and overview maps;Amino acid metabolism;Global and overview maps	HMDB0304124	Organic oxygen compounds	Organooxygen compounds	Carbohydrates and carbohydrate conjugates	-	287.016	3.16287	M-H	C7H13O10P	0	51.9	metab_8564	neg_1705	neg	48.3	2.685	0.3393	5.437	0.3297
4-Hydroxyquinazoline		4.516E-6	3.225E-5	2.5839	2.5834	0.3425	-1.5459	yes	down	B(i)	-	-	-	-	-	-	-	HMDB0246465	Organoheterocyclic compounds	Diazanaphthalenes	Benzodiazines	-	191.046	3.475	M+FA-H	C8H6N2O	57.8	0	metab_8728	neg_1872	neg	50.7	1.459	0.1364	4.26	0.7576
1-Hydroxylorcaserin		2.926E-9	6.799E-8	2.5603	2.5591	0.4137	-1.2732	yes	down	B(ii)	-	-	-	-	-	-	-	HMDB0060704	Organoheterocyclic compounds	Benzazepines	Not Available	-	421.149	3.42633	2M-H	C11H14ClNO	0	54.6	metab_8713	neg_1857	neg	44	1.861	0.007674	4.498	0.3333
3-Methoxyphenol Sulfate		1.119E-8	2.125E-7	2.5249	2.5223	0.4649	-1.1049	yes	down	B(i)	-	-	-	-	-	-	-	HMDB0304914	Organic acids and derivatives	Organic sulfuric acids and derivatives	Arylsulfates	-	203.002	1.59312	M-H	C7H8O5S	62.2	0	metab_12728	neg_6004	neg	50.5	2.234	0.1249	4.805	0.3515
Semidehydroascorbic Acid		1.034E-6	9.355E-6	2.4902	2.4817	2.271	1.1833	yes	up	B(ii)	C01041;_	-	-	map01100;map00053	Metabolic pathways;Ascorbate and aldarate metabolism	Metabolism;Metabolism	Global and overview maps;Carbohydrate metabolism	HMDB0258226	Organoheterocyclic compounds	Dihydrofurans	Furanones	-;_	240.049	1.60143	M+ACN+Na	C6H8O6	0	44.1	metab_1096	pos_1203	pos	45.4	4.567	0.5971	2.011	0.02422
2-Hydroxyacetophenone Sulfate		3.037E-6	2.317E-5	2.4617	2.4486	2.8232	1.4973	yes	up	B(i)	-	-	-	-	-	-	-	-	-	-	-	-	215.002	5.09418	M-H	C8H8O5S	73.2	0	metab_9195	neg_2352	neg	52.3	3.896	0.6248	1.38	0.2176
N-Acetyl-5-Aminosalicylic Acid		4.836E-10	1.477E-8	2.4569	2.4529	0.3779	-1.4038	yes	down	B(i)	-	-	-	-	-	-	-	HMDB0060602	Benzenoids	Benzene and substituted derivatives	Benzoic acids and derivatives	51-59-2	194.046	3.58347	M-H	C9H9NO4	45.5	0	metab_12415	neg_5688	neg	47.6	1.466	0.09389	3.879	0.2359
4-[(Dimethylamino)Methyl]Tetrahydrofuran-2,3-Dione		1.203E-6	1.054E-5	2.4176	2.4158	0.6119	-0.7085	yes	down	B(i)	-	-	-	-	-	-	-	-	-	-	-	-	221.091	3.61763	M+ACN+Na	C7H11NO3	49	0	metab_1306	pos_1427	pos	46.8	3.813	0.1011	6.231	0.5656
Panaxytriol		2.246E-7	2.661E-6	2.3942	2.3933	1.7423	0.801	yes	up	B(ii)	C16792;_	-	-	-	-	-	-	HMDB0031928	Lipids and lipid-like molecules	Fatty Acyls	Fatty alcohols	87005-03-6;	323.186	6.0899	M+FA-H	C17H26O3	0	58.5	metab_11617	neg_4865	neg	50.5	5.504	0.09836	3.159	0.455
Caffeoyl C1-Glucuronide		4.563E-8	7.004E-7	2.3899	2.3808	2.0612	1.0435	yes	up	B(ii)	-	-	-	-	-	-	-	HMDB0041709	Phenylpropanoids and polyketides	Cinnamic acids and derivatives	Hydroxycinnamic acids and derivatives	-	355.066	3.29162	M-H	C15H16O10	0	44.9	metab_12501	neg_5776	neg	47	4.477	0.3209	2.172	0.2162
Testosterone Sulfate		2.475E-9	5.859E-8	2.3882	2.3862	1.6548	0.7267	yes	up	B(i)	-	-	-	-	-	-	-	HMDB0002833;LMST05020032	Lipids and lipid-like molecules	Steroids and steroid derivatives	Sulfated steroids	651-45-6;	427.179	6.03675	M+Hac-H	C19H28O5S	60.2	0	metab_11693	neg_4944	neg	49.8	5.782	0.01836	3.494	0.2838
Selachyl Alcohol		4.022E-6	2.937E-5	2.3794	2.3816	0.4824	-1.0516	yes	down	B(ii)	C13860;_	-	-	-	-	-	-	HMDB0258210	Lipids and lipid-like molecules	Glycerolipids	Monoradylglycerols	34783-94-3;_	341.305	6.47987	M-H	C21H42O3	0	51.7	metab_9915	neg_3101	neg	48.6	2.225	0.05495	4.612	0.6451
Balofloxacin		8.364E-7	7.811E-6	2.3495	2.3406	0.5778	-0.7913	yes	down	B(ii)	C13906;_	-	-	-	-	-	-	HMDB0248853	Organoheterocyclic compounds	Quinolines and derivatives	Quinoline carboxylic acids	127294-70-6;_	777.342	3.92133	2M-H	C20H24FN3O4	0	56.6	metab_8859	neg_2005	neg	48.5	3.104	0.4644	5.372	0.23
Aceneuramic Acid		1.395E-15	3.941E-13	2.3256	2.3213	1.802	0.8496	yes	up	B(ii)	C22382;_	-	-	-	-	-	-	HMDB0259583	Organic oxygen compounds	Organooxygen compounds	Carbohydrates and carbohydrate conjugates	131-48-6;_	617.204	1.40192	2M-H	C11H19NO9	0	62.2	metab_8365	neg_1502	neg	50.2	4.815	0.05917	2.672	0.02002
19-Hydroxydeacetylnomilinic Acid 17-Beta-D-Glucopyranoside		2.337E-13	2.994E-11	2.3198	2.3149	1.5365	0.6196	yes	up	B(ii)	-	-	-	-	-	-	-	HMDB0037589	Lipids and lipid-like molecules	Saccharolipids	Not Available	-	667.263	3.75155	M-H2O-H	C32H46O16	0	54.5	metab_8805	neg_1951	neg	47.2	6.112	0.102	3.978	0.02006
Betavulgaroside Iv		1.937E-6	1.586E-5	2.206	2.2062	1.8314	0.8729	yes	up	B(ii)	-	-	-	-	-	-	-	HMDB0031025	Lipids and lipid-like molecules	Prenol lipids	Terpene glycosides	168010-06-8	817.403	3.99143	M+Na	C41H62O15	0	54.5	metab_1415	pos_1543	pos	45.3	4.463	0.2056	2.437	0.4636
Bisacurone Epoxide		1.896E-6	1.556E-5	2.2023	2.2012	1.9301	0.9487	yes	up	B(ii)	-	-	-	-	-	-	-	HMDB0038503	Lipids and lipid-like molecules	Prenol lipids	Sesquiterpenoids	127214-83-9	286.2	5.63003	M+NH4	C15H24O4	0	50.2	metab_2096	pos_2240	pos	46.7	4.198	0.1545	2.175	0.4809
Gamma-Aminobutyric Acid		6.624E-10	1.912E-8	2.2019	2.2028	1.7463	0.8043	yes	up	B(i)	C00334	Peptides;Peptides;Hormones and transmitters	Amino acids;Amines;Neurotransmitters	map01100;map00760;map00650;map00330;map04080;map00250;map00410	Metabolic pathways;Nicotinate and nicotinamide metabolism;Butanoate metabolism;Arginine and proline metabolism;Neuroactive ligand-receptor interaction;Alanine, aspartate and glutamate metabolism;beta-Alanine metabolism	Metabolism;Metabolism;Metabolism;Metabolism;Environmental Information Processing;Metabolism;Metabolism	Global and overview maps;Metabolism of cofactors and vitamins;Carbohydrate metabolism;Amino acid metabolism;Signaling molecules and interaction;Amino acid metabolism;Metabolism of other amino acids	HMDB0000112;PW_C000071	Organic acids and derivatives	Carboxylic acids and derivatives	Amino acids, peptides, and analogues	1956/12/2;56-12-2	145.097	0.674383	M+ACN+H	C4H9NO2	38.8	0	metab_728	pos_800	pos	46	4.556	0.1775	2.609	0.1149
Obtusilactone A		0.0004708	0.001646	2.2011	2.2023	2.0769	1.0544	yes	up	B(ii)	-	-	-	-	-	-	-	HMDB0030960	Organoheterocyclic compounds	Tetrahydrofurans	Not Available	56522-15-7	307.227	6.33562	M-H	C19H32O3	0	57.4	metab_11386	neg_4622	neg	48.8	4.374	0.3137	2.106	1.045
Arborine		8.944E-7	8.279E-6	2.1992	2.2004	0.5632	-0.8282	yes	down	B(ii)	C10642	-	-	-	-	-	-	HMDB0030351	Organoheterocyclic compounds	Diazanaphthalenes	Benzodiazines	6873-15-0	295.108	6.09522	M+FA-H	C16H14N2O	0	45	metab_11613	neg_4861	neg	46.9	2.588	0.3248	4.595	0.3284
Citrusin Ii		4.983E-6	3.485E-5	2.1967	2.1984	0.6122	-0.7079	yes	down	B(ii)	-	-	-	-	-	-	-	HMDB0303681	Organic acids and derivatives	Carboxylic acids and derivatives	Amino acids, peptides, and analogues	-	717.32	3.32328	M+Na-H2O	C37H44N8O7	0	40.5	metab_5699	pos_6353	pos	40.8	3.222	0.02012	5.263	0.5666
5-Hydroxykynurenine		3.823E-8	6.081E-7	2.1953	2.1931	0.5263	-0.926	yes	down	B(ii)	C05651	-	-	map01100;map00380	Metabolic pathways;Tryptophan metabolism	Metabolism;Metabolism	Global and overview maps;Amino acid metabolism	HMDB0012819	Organic oxygen compounds	Organooxygen compounds	Carbonyl compounds	-;720-00-3	189.065	4.77173	M+H-2H2O	C10H12N2O4	0	43.8	metab_5286	pos_5918	pos	46.5	2.17	0.2816	4.123	0.1559
N2-Succinyl-L-Ornithine		6.474E-7	6.324E-6	2.1766	2.1746	0.6192	-0.6915	yes	down	B(ii)	C03415	-	-	map01100;map00330	Metabolic pathways;Arginine and proline metabolism	Metabolism;Metabolism	Global and overview maps;Amino acid metabolism	HMDB0001199	Organic acids and derivatives	Carboxylic acids and derivatives	Amino acids, peptides, and analogues	-;899816-95-6	237.086	3.15565	M+Na-H2O	C9H16N2O5	0	80.5	metab_1216	pos_1327	pos	54	3.176	0.3558	5.129	0.2487
7-[(3S,4S)-3-(Benzenesulfonamido)-2-Bicyclo[2.2.1]Heptanyl]Hept-5-Enoic Acid		0.0006043	0.002028	2.1675	2.1688	0.4268	-1.2284	yes	down	B(ii)	-	-	-	-	-	-	-	HMDB0244396	Lipids and lipid-like molecules	Prenol lipids	Monoterpenoids	-	378.171	4.59503	M+H	C20H27NO4S	0	54.2	metab_5351	pos_5983	pos	44.9	1.641	0.01967	3.845	1.097
Linalool (8-Hydroxydihydro-)		8.827E-10	2.439E-8	2.15	2.147	1.6001	0.6782	yes	up	B(ii)	C06740	-	-	-	-	-	-	HMDB0304700	Lipids and lipid-like molecules	Prenol lipids	Triterpenoids	-	633.253	5.97113	M+H-H2O	C32H42O14	0	42.1	metab_2372	pos_2535	pos	45.2	4.93	0.08788	3.081	0.1873
Chrysogine		2.86E-6	2.205E-5	2.1456	2.1377	0.4935	-1.0188	yes	down	B(i)	-	-	-	-	-	-	-	-	-	-	-	-	191.081	4.1355	M+H	C10H10N2O2	64.7	0	metab_1450	pos_1578	pos	50.9	1.866	0.1466	3.781	0.4784
N-Methyl-2,4-Dihydroxy-3-Phenylquinoline		1.451E-5	8.68E-5	2.1384	2.143	0.5481	-0.8675	yes	down	B(i)	-	-	-	-	-	-	-	-	-	-	-	-	269.128	3.99143	M+NH4	C16H13NO2	49.2	0	metab_1413	pos_1541	pos	47.8	2.388	0.4919	4.357	0.3732
Decanoyl-L-Carnitine		1.656E-16	6.015E-14	2.1349	2.1318	1.6264	0.7017	yes	up	B(i)	C03299	-	-	-	-	-	-	HMDB0000651	Lipids and lipid-like molecules	Fatty Acyls	Fatty acid esters	1492-27-9	316.247	5.98173	M+H	C17H33NO4	51	0	metab_4576	pos_5184	pos	47.3	4.689	0.03484	2.883	0.02443
Oxandrolone		9.945E-9	1.921E-7	2.1247	2.1256	1.7401	0.7991	yes	up	B(ii)	C07346	-	-	-	-	-	-	HMDB0014759	Lipids and lipid-like molecules	Steroids and steroid derivatives	Steroid lactones	53-39-4	365.232	6.154	M+Hac-H	C19H30O3	0	49.5	metab_9626	neg_2796	neg	47.5	4.291	0.2609	2.466	0.02
4-Hydroxyaminoquinoline N-Oxide		7.308E-5	0.0003447	2.1239	2.1226	0.5819	-0.7811	yes	down	B(i)	C04050	-	-	-	-	-	-	-	-	-	-	4637-56-3	177.065	4.01808	M+H	C9H8N2O2	81.2	0	metab_5534	pos_6175	pos	54.5	2.756	0.1745	4.736	0.7309
Propofol		3.65E-9	8.178E-8	2.1078	2.1064	1.5396	0.6225	yes	up	B(ii)	C07523	-	-	-	-	-	-	HMDB0014956	Benzenoids	Benzene and substituted derivatives	Cumenes	2078-54-8	223.134	6.11658	M+FA-H	C12H18O	0	52.5	metab_11588	neg_4836	neg	49.5	5.099	0.2215	3.312	0.06582
Alcophosphamide		8.618E-8	1.195E-6	2.1	2.0969	1.6593	0.7306	yes	up	B(ii)	C16551	-	-	map00982	Drug metabolism - cytochrome P450	Metabolism	Xenobiotics biodegradation and metabolism	HMDB0060432	Organic nitrogen compounds	Organonitrogen compounds	Nitrogen mustard compounds	52336-54-6;_	261.029	0.475617	M+H-H2O	C7H17Cl2N2O3P	0	52.9	metab_53	pos_55	pos	41.1	4.515	0.1115	2.721	0.3019
Ala Tyr		6.634E-8	9.585E-7	2.0913	2.0898	0.5636	-0.8273	yes	down	B(i)	-	-	-	-	-	-	-	-	-	-	-	-	253.117	1.47343	M+H	C12H16N2O4	80.8	0	metab_1079	pos_1186	pos	53.1	2.296	0.1577	4.074	0.2674
Ergothioneine		2.051E-13	2.715E-11	2.0869	2.0838	1.5371	0.6202	yes	up	B(i)	C05570	-	-	map01100;map00340	Metabolic pathways;Histidine metabolism	Metabolism;Metabolism	Global and overview maps;Amino acid metabolism	HMDB0003045	Organic acids and derivatives	Carboxylic acids and derivatives	Amino acids, peptides, and analogues	497-30-3	230.095	0.638817	M+H	C9H15N3O2S	91.3	0	metab_677	pos_738	pos	54.7	4.948	0.07943	3.219	0.02445
Androsta-1,4-Diene-3,17-Dione		3.138E-9	7.213E-8	2.0797	2.0737	1.5176	0.6018	yes	up	B(i)	C20144	-	-	map01100	Metabolic pathways	Metabolism	Global and overview maps	HMDB0003422	Lipids and lipid-like molecules	Steroids and steroid derivatives	Androstane steroids	897-06-3	302.214	6.01905	M+NH4	C19H24O2	60	0	metab_2414	pos_2585	pos	47.6	5.075	0.1832	3.344	0.1228
(13Z,16Z)-3-Hydroxydocosa-13,16-Dienoylcarnitine		0.01674	0.03164	2.0528	2.0821	0.1743	-2.5208	yes	down	B(ii)	-	-	-	-	-	-	-	HMDB0241604	Lipids and lipid-like molecules	Fatty Acyls	Fatty acid esters	-	516.369	6.41578	M+Na-2H	C29H53NO5	0	48.6	metab_9839	neg_3019	neg	47.6	0.5292	0.1614	3.037	2.136
(5E)-4-Isopropyl-7-Methylene-10-Oxo-5-Undecenoic Acid		1.294E-7	1.679E-6	2.0514	2.0496	1.7178	0.7806	yes	up	B(i)	-	-	-	-	-	-	-	-	-	-	-	-	251.165	6.18623	M-H	C15H24O3	71.4	0	metab_11514	neg_4756	neg	51.5	4.109	0.1803	2.392	0.2664
Phenylalanyltryptophan		1.572E-9	4.035E-8	2.0503	2.0482	1.6879	0.7552	yes	up	B(i)	-	-	-	-	-	-	-	HMDB0029006	Organic acids and derivatives	Carboxylic acids and derivatives	Amino acids, peptides, and analogues	24587-41-5	352.164	5.01725	M+H	C20H21N3O3	83.6	0	metab_1783	pos_1923	pos	54.2	4.137	0.1986	2.451	0.02438
2,8-Quinolinediol		0.001588	0.004504	2.0447	2.053	0.5266	-0.9253	yes	down	B(ii)	C06342	-	-	-	-	-	-	HMDB0240311	Organoheterocyclic compounds	Quinolines and derivatives	Quinolones and derivatives	15450-76-7	203.081	5.92852	M+ACN+H	C9H7NO2	0	69.1	metab_4624	pos_5237	pos	50.6	2.278	0.02002	4.326	1.169
Phenylalanyl-Gamma-Glutamate		1.314E-8	2.439E-7	2.0429	2.0398	0.5812	-0.783	yes	down	B(ii)	-	-	-	-	-	-	-	HMDB0029009	Organic acids and derivatives	Carboxylic acids and derivatives	Amino acids, peptides, and analogues	-	276.133	3.84208	M+H-H2O	C14H19N3O4	0	44	metab_1364	pos_1489	pos	45.5	2.334	0.02004	4.016	0.2475
4-Hydroxyquinoline		5.142E-5	0.000256	2.0394	2.0387	0.565	-0.8238	yes	down	B(ii)	C06343	-	-	-	-	-	-	HMDB0246466	Organoheterocyclic compounds	Quinolines and derivatives	Quinolones and derivatives	611-36-9;_	187.086	4.46685	M+ACN+H	C9H7NO	0	49.9	metab_5407	pos_6039	pos	48.3	2.357	0.302	4.172	0.5872
Sobetirome		4.528E-6	3.23E-5	2.0148	2.0116	0.5572	-0.8437	yes	down	B(ii)	C15618	-	-	-	-	-	-	HMDB0258355	Benzenoids	Benzene and substituted derivatives	Diphenylmethanes	211110-63-3;_	349.14	4.61715	M+Na-2H	C20H24O4	0	43.1	metab_12064	neg_5324	neg	45	2.147	0.3454	3.853	0.3173
2-Methylbutyroylcarnitine		4.087E-7	4.361E-6	2.0078	2.0005	1.3681	0.4522	yes	up	B(i)	-	-	-	-	-	-	-	HMDB0000378;LMFA07070034	Lipids and lipid-like molecules	Fatty Acyls	Fatty acid esters	31023-25-3;	246.169	3.48912	M+H	C12H23NO4	88.7	0	metab_1288	pos_1408	pos	56.1	6.125	0.1322	4.477	0.3227
Tanacetol A		5.875E-13	6.274E-11	2.0071	2.0031	1.5896	0.6687	yes	up	B(ii)	-	-	-	-	-	-	-	HMDB0035722	Lipids and lipid-like molecules	Prenol lipids	Sesquiterpenoids	86778-06-5	312.216	5.9551	M+NH4	C17H26O4	0	76.7	metab_2360	pos_2522	pos	51.5	4.311	0.07319	2.712	0.04401
Mg(18:1(9Z)/0:0/0:0)		1.938E-9	4.756E-8	2.0039	2.0038	1.4246	0.5105	yes	up	B(i)	-	-	-	-	-	-	-	HMDB0011567	Lipids and lipid-like molecules	Glycerolipids	Monoradylglycerols	129784-87-8	398.325	6.04973	M+ACN+H	C21H40O4	49.9	0	metab_2443	pos_2618	pos	46.5	5.419	0.1016	3.804	0.1673
3-Methoxytyramine		1.733E-7	2.155E-6	1.9876	1.9861	0.551	-0.8598	yes	down	B(i)	C05587;_	-	-	map01100;map00350	Metabolic pathways;Tyrosine metabolism	Metabolism;Metabolism	Global and overview maps;Amino acid metabolism	HMDB0000022;HMDB0259535;PW_C000015	Benzenoids	Phenols	Methoxyphenols	554-52-9;_	168.101	1.40438	M+H	C9H13NO2	94	0	metab_1003	pos_1107	pos	56	1.982	0.2041	3.597	0.236
Tubocurarine		9.125E-7	8.398E-6	1.975	1.9769	0.6275	-0.6723	yes	down	B(ii)	C07547	-	-	-	-	-	-	HMDB0015330	Organic oxygen compounds	Organooxygen compounds	Ethers	57-95-4;6989-98-6	630.273	1.3055	M+Na-2H	C37H41N2O6+	0	47.4	metab_8311	neg_1446	neg	43.4	2.729	0.007768	4.349	0.3737
N,N-Dimethyl-1-[5-[2-[[(E)-1-(Methylamino)-2-Nitroethenyl]Amino]Ethylsulfanylmethyl]Furan-2-Yl]Methanamine Oxide		0.001888	0.005199	1.9599	1.9578	0.4944	-1.0161	yes	down	B(ii)	-	-	-	-	-	-	-	HMDB0242120	Organoheterocyclic compounds	Heteroaromatic compounds	Not Available	-	394.151	4.066	M+ACN+Na	C13H22N4O4S	0	49.1	metab_5519	pos_6160	pos	46.6	1.868	1.09	3.778	0.2542
Talinumoside I		9.383E-6	6.023E-5	1.9417	1.9316	1.5215	0.6055	yes	up	B(ii)	-	-	-	-	-	-	-	HMDB0040957	Lipids and lipid-like molecules	Prenol lipids	Terpene glycosides	145826-48-8	877.393	3.71938	M+K	C43H66O16	0	45.5	metab_1332	pos_1456	pos	39.8	4.633	0.4734	3.045	0.02444
Methional		3.299E-5	0.0001751	1.9415	1.9332	0.5341	-0.9048	yes	down	B(i)	-	-	-	-	-	-	-	HMDB0031857	Organic oxygen compounds	Organooxygen compounds	Carbonyl compounds	3268-49-3	105.036	4.59503	M+H	C4H8OS	52.9	0	metab_1607	pos_1742	pos	47.7	1.863	0.3253	3.488	0.4566
Carmofur		0.005602	0.01275	1.9295	1.9314	0.5041	-0.9882	yes	down	B(ii)	C13252;_	-	-	map00983	Drug metabolism - other enzymes	Metabolism	Xenobiotics biodegradation and metabolism	HMDB0249685	Organoheterocyclic compounds	Diazines	Pyrimidines and pyrimidine derivatives	61422-45-5;_	258.123	3.07538	M+H	C11H16FN3O3	0	57.9	metab_1187	pos_1297	pos	48.9	2.027	1.358	4.021	0.2968
Oleoyl Serotonin		6.508E-7	6.348E-6	1.9287	1.9237	0.6326	-0.6606	yes	down	B(i)	-	-	-	-	-	-	-	LMFA08020304	-	-	-	--	439.332	6.36262	M-H	C28H44N2O2	61.9	0	metab_9803	neg_2980	neg	49.5	2.633	0.2079	4.162	0.2691
2-Diphenylmethylpiperidine		0.002417	0.006366	1.925	1.9296	0.5513	-0.859	yes	down	B(ii)	-	-	-	-	-	-	-	HMDB0245105	Benzenoids	Benzene and substituted derivatives	Diphenylmethanes	-	290.131	3.07538	M+K	C18H21N	0	46.3	metab_5771	pos_6430	pos	47.7	2.282	0.02002	4.139	1.13
Sinapic Acid Sulfate		1.777E-9	4.455E-8	1.9212	1.9151	1.8682	0.9016	yes	up	B(i)	-	-	-	-	-	-	-	HMDB0060020	Phenylpropanoids and polyketides	Cinnamic acids and derivatives	Hydroxycinnamic acids and derivatives	2283338-09-8	303.018	3.72452	M-H	C11H12O8S	60.4	0	metab_8791	neg_1937	neg	48.9	3.174	0.1761	1.699	0.01966
Ps(Pgj2/18:4(6Z,9Z,12Z,15Z))		0.0003102	0.001154	1.921	1.917	0.4842	-1.0465	yes	down	B(ii)	-	-	-	-	-	-	-	HMDB0281974	Not Available	Not Available	Not Available	-	854.415	4.92553	M+Na-2H	C44H68NO12P	0	52.7	metab_9174	neg_2330	neg	45.3	1.589	0.00758	3.282	0.7704
Stavudine		0.001367	0.003975	1.9183	1.9242	0.5123	-0.965	yes	down	B(ii)	C07312	-	-	-	-	-	-	HMDB0014787	Nucleosides, nucleotides, and analogues	Nucleoside and nucleotide analogues	Not Available	3056-17-5	189.065	4.49363	M+H-2H2O	C10H12N2O4	0	44.8	metab_5402	pos_6034	pos	46.9	1.877	0.01986	3.664	0.9979
Indole-3-Carbinol		0.0004665	0.001634	1.9176	1.9221	0.5524	-0.8563	yes	down	B(i)	-	-	-	-	-	-	-	HMDB0005785	Organoheterocyclic compounds	Indoles and derivatives	Indoles	700-06-1	148.075	5.46495	M+H	C9H9NO	80.3	0	metab_1998	pos_2140	pos	54	2.11	0.1997	3.82	0.7975
L-Thyronine		1.705E-6	1.419E-5	1.9088	1.9097	0.6612	-0.5967	yes	down	B(ii)	-	-	-	-	-	-	-	HMDB0000667	Organic acids and derivatives	Carboxylic acids and derivatives	Amino acids, peptides, and analogues	1596-67-4	315.133	3.31263	M+ACN+H	C15H15NO4	0	57.5	metab_5703	pos_6357	pos	47.9	2.967	0.2404	4.487	0.2881
5-Methyldeoxycytidine		6.696E-5	0.0003198	1.9069	1.9105	0.5466	-0.8716	yes	down	B(ii)	C03592	-	-	-	-	-	-	HMDB0002224	Nucleosides, nucleotides, and analogues	Pyrimidine nucleosides	Pyrimidine 2''-deoxyribonucleosides	838-07-3	241.107	4.05538	M+	C10H15N3O4	0	77.3	metab_1432	pos_1560	pos	53.6	1.943	0.0199	3.555	0.605
Cefotaxime		0.01031	0.02119	1.897	1.8915	0.3831	-1.3842	yes	down	B(i)	C06885	-	-	-	-	-	-	HMDB0014636	Organoheterocyclic compounds	Lactams	Beta lactams	63527-52-6	456.063	3.9861	M+H	C16H17N5O7S2	49.4	0	metab_1411	pos_1539	pos	45.9	1.242	0.7989	3.242	1.334
12-Oxo-Pda		1.696E-9	4.301E-8	1.8742	1.8758	1.3717	0.456	yes	up	B(ii)	C01226	-	-	map01100;map00592	Metabolic pathways;alpha-Linolenic acid metabolism	Metabolism;Metabolism	Global and overview maps;Lipid metabolism	HMDB0301804	Lipids and lipid-like molecules	Fatty Acyls	Eicosanoids	85551-10-6;	337.202	6.12728	M+FA-H	C18H28O3	0	58.9	metab_11575	neg_4821	neg	50.4	5.214	0.1494	3.801	0.07906
Butyryl Carnitine		4.658E-8	7.133E-7	1.8651	1.8601	1.3386	0.4208	yes	up	B(i)	-	-	-	-	-	-	-	-	-	-	-	-	232.153	1.72413	M+H	C11H21NO4	82.4	0	metab_5841	pos_6506	pos	54.9	5.562	0.1231	4.155	0.2022
Combrestatin A4		7.786E-6	5.138E-5	1.8642	1.8662	0.6224	-0.684	yes	down	B(i)	-	-	-	-	-	-	-	-	-	-	-	-	315.125	6.12728	M-H	C18H20O5	41.2	0	metab_9589	neg_2758	neg	45	2.435	0.1964	3.912	0.3842
Glyceryl Monolinoleate		1.099E-9	2.915E-8	1.8629	1.8612	0.7039	-0.5067	yes	down	B(i)	-	-	-	-	-	-	-	HMDB0242115	Lipids and lipid-like molecules	Fatty Acyls	Lineolic acids and derivatives	-	393.238	6.86048	M+K	C21H38O4	52.7	0	metab_3002	pos_3318	pos	45.2	3.306	0.03919	4.697	0.1542
4-Vinylguaiacol		2.828E-6	2.189E-5	1.8615	1.8598	0.6093	-0.7148	yes	down	B(i)	C17883	-	-	-	-	-	-	HMDB0013744	Benzenoids	Phenols	Methoxyphenols	7786-61-0	151.075	1.40438	M+H	C9H10O2	39.1	0	metab_1002	pos_1106	pos	46.3	2.261	0.3052	3.711	0.2238
Tigecycline		2.933E-6	2.252E-5	1.8524	1.8547	0.6915	-0.5321	yes	down	B(ii)	C12012	-	-	-	-	-	-	HMDB0014700	Phenylpropanoids and polyketides	Tetracyclines	Not Available	220620-09-7	630.273	0.96835	M+FA-H	C29H39N5O8	0	69.9	metab_12929	neg_6237	neg	47	3.235	0.007778	4.678	0.378
Myristoylcarnitine		4.483E-9	9.726E-8	1.8453	1.8455	1.3843	0.4691	yes	up	B(i)	-	-	-	-	-	-	-	HMDB0254979	Lipids and lipid-like molecules	Fatty Acyls	Fatty acid esters	-	372.31	6.03912	M+H	C21H41NO4	67.1	0	metab_4524	pos_5125	pos	49.7	4.946	0.08361	3.573	0.1609
Pi(Pgd2/20:1(11Z))		0.00226	0.006032	1.8439	1.8405	1.8911	0.9192	yes	up	B(ii)	-	-	-	-	-	-	-	HMDB0277094	Not Available	Not Available	Not Available	-	1019.57	7.21183	M+Hac-H	C49H85O16P	0	74.1	metab_10207	neg_3404	neg	50.9	3.595	0.3854	1.901	0.9446
4-(3-Methyl-5-Oxo-4,5-Dihydro-1H-Pyrazol-1-Yl)Benzoic Acid		0.0001161	0.00051	1.8414	1.8403	0.5005	-0.9986	yes	down	B(i)	-	-	-	-	-	-	-	-	-	-	-	-	217.061	4.48802	M-H	C11H10N2O3	63.1	0	metab_9050	neg_2203	neg	50	1.509	0.007539	3.015	0.6053
Apigenin 4'-[Feruloyl-(->2)-Glucuronyl-(1->2)-Glucuronide] 7-Glucuronide		3.206E-7	3.572E-6	1.8313	1.8281	1.4429	0.529	yes	up	B(ii)	-	-	-	-	-	-	-	HMDB0038298	Phenylpropanoids and polyketides	Flavonoids	Flavonoid glycosides	-	979.182	5.07043	M+Na-H2O	C43H42O26	0	47.7	metab_1814	pos_1955	pos	45	4.476	0.2276	3.102	0.1686
Arg Cys Tyr		2.93E-5	0.0001581	1.8277	1.823	0.6312	-0.6639	yes	down	B(i)	-	-	-	-	-	-	-	-	-	-	-	-	441.187	1.41505	M+H	C18H28N6O5S	49.9	0	metab_5897	pos_6565	pos	43.8	2.466	0.1729	3.907	0.459
Octabenzone		7.232E-9	1.471E-7	1.8139	1.8077	1.3685	0.4526	yes	up	B(i)	-	-	-	-	-	-	-	-	-	-	-	-	344.224	6.22587	M+NH4	C21H26O3	38.4	0	metab_2625	pos_2828	pos	43	4.898	0.1456	3.579	0.1109
Phe Ala Trp		2.271E-8	3.912E-7	1.8064	1.8045	1.3326	0.4142	yes	up	B(i)	-	-	-	-	-	-	-	-	-	-	-	-	423.201	3.76195	M+H	C23H26N4O4	61.2	0	metab_5604	pos_6251	pos	49.8	5.289	0.05461	3.969	0.1987
Geldanamycin		1.153E-6	1.022E-5	1.7958	1.797	0.682	-0.5522	yes	down	B(ii)	C11222;_	Antibiotics;-	Polyketides and nonribosomal peptides;-	-	-	-	-	HMDB0252665	Phenylpropanoids and polyketides	Macrolactams	Not Available	30562-34-6;_	583.263	3.01148	M+Na	C29H40N2O9	0	50.9	metab_1179	pos_1289	pos	45.1	2.878	0.2961	4.22	0.1141
Gpetn(20:5/18:1)		0.01339	0.02629	1.7757	1.7826	0.6252	-0.6775	yes	down	B(i)	-	-	-	-	-	-	-	HMDB0009454	Lipids and lipid-like molecules	Glycerophospholipids	Glycerophosphoethanolamines	-	764.52	6.9992	M+H	C43H74NO8P	90.9	0	metab_3023	pos_3363	pos	51.6	3.063	1.496	4.899	0.09923
Diclazuril		0.001347	0.003931	1.7738	1.7734	0.6585	-0.6027	yes	down	B(i)	-	-	-	-	-	-	-	HMDB0251204	Benzenoids	Benzene and substituted derivatives	Diphenylacetonitriles	-	404.971	6.12193	M-H	C17H9Cl3N4O2	95.1	0	metab_9583	neg_2752	neg	46.6	2.941	0.007773	4.466	0.8501
6-Fluoro-Dl-Tryptophan		1.128E-7	1.498E-6	1.7536	1.7507	0.7598	-0.3962	yes	down	B(ii)	-	-	-	-	-	-	-	HMDB0247058	Organoheterocyclic compounds	Indoles and derivatives	Indolyl carboxylic acids and derivatives	-	245.069	1.39908	M+Na	C11H11FN2O2	0	40.2	metab_1000	pos_1104	pos	46.1	3.955	0.02013	5.205	0.2298
Lauroylcarnitine		1.731E-13	2.392E-11	1.7498	1.7482	1.3469	0.4297	yes	up	B(i)	-	-	-	-	-	-	-	LMFA07070090	-	-	-	--	344.278	6.02435	M+H	C19H37NO4	81	0	metab_4543	pos_5147	pos	51.4	4.721	0.05203	3.505	0.02446
L-Ribulose		0.0007725	0.002485	1.7409	1.7248	0.653	-0.6149	yes	down	B(ii)	C00508	Carbohydrates	Monosaccharides	map01100;map00040	Metabolic pathways;Pentose and glucuronate interconversions	Metabolism;Metabolism	Global and overview maps;Carbohydrate metabolism	HMDB0003371	Organic oxygen compounds	Organooxygen compounds	Carbohydrates and carbohydrate conjugates	2042-27-5;130271-85-1	171.027	1.14487	M+Na-2H	C5H10O5	0	40.2	metab_8284	neg_1414	neg	46.2	2.67	0.5625	4.089	0.467
N-Desmethylaminopyrine		0.0003398	0.001246	1.7374	1.74	0.6947	-0.5255	yes	down	B(ii)	-	-	-	-	-	-	-	HMDB0013839	Organoheterocyclic compounds	Azoles	Pyrazoles	-	240.112	2.88328	M+Na	C12H15N3O	0	44.2	metab_5788	pos_6448	pos	47	3.184	0.5568	4.583	0.3251
Isoferuloyl C1-Glucuronide		9.101E-8	1.253E-6	1.7347	1.7339	1.3785	0.4631	yes	up	B(ii)	-	-	-	-	-	-	-	HMDB0041749	Phenylpropanoids and polyketides	Cinnamic acids and derivatives	Hydroxycinnamic acids and derivatives	-	369.082	3.5726	M-H	C16H18O10	0	41.5	metab_12419	neg_5692	neg	46.8	4.465	0.09019	3.239	0.2021
6-Maleimidocaproic Acid		3.266E-5	0.0001736	1.7313	1.7398	0.6606	-0.5981	yes	down	B(i)	-	-	-	-	-	-	-	-	-	-	-	-	212.091	5.34237	M+H	C10H13NO4	53.9	0	metab_5012	pos_5640	pos	47.7	2.56	0.3347	3.875	0.3056
Lenapenem		6.302E-5	0.0003041	1.7312	1.7225	1.4034	0.4889	yes	up	B(ii)	-	-	-	-	-	-	-	HMDB0254007	Organoheterocyclic compounds	Lactams	Beta lactams	-	382.178	1.62808	M+H-H2O	C18H29N3O5S	0	41.6	metab_5853	pos_6519	pos	43.7	4.547	0.2483	3.24	0.4194
12B-Hydroxy-5B-Cholanoic Acid		0.003607	0.008814	1.7298	1.7417	0.6749	-0.5673	yes	down	B(ii)	-	-	-	-	-	-	-	HMDB0002431	Lipids and lipid-like molecules	Steroids and steroid derivatives	Bile acids, alcohols and derivatives	15173-23-6	409.33	6.47178	M+CH3OH+H	C24H40O3	0	46.2	metab_4134	pos_4674	pos	46.8	3.24	0.02012	4.801	1.011
1-Lyso-2-Arachidonoyl-Phosphatidate		0.0004816	0.001677	1.7153	1.7188	0.5779	-0.7911	yes	down	B(ii)	-	-	-	-	-	-	-	HMDB0012496	Lipids and lipid-like molecules	Glycerophospholipids	Glycerophosphates	-	479.214	4.8987	M+Na-2H	C23H39O7P	0	46.4	metab_9169	neg_2324	neg	44.8	1.873	0.02696	3.241	0.6598
Galactinol		4.481E-6	3.205E-5	1.7112	1.7049	1.371	0.4553	yes	up	B(i)	C01235	-	-	map01100;map00052	Metabolic pathways;Galactose metabolism	Metabolism;Metabolism	Global and overview maps;Carbohydrate metabolism	HMDB0005821;HMDB0005826;HMDB0005826;PW_C002585	Lipids and lipid-like molecules	Steroids and steroid derivatives	Hydroxysteroids	-;3687-64-7;_	377.085	0.605333	M+Cl	C12H22O11	56.8	0	metab_7793	neg_786	neg	48.1	4.523	0.1019	3.299	0.3202
2-[(1-Carboxyethyl)(Methoxyacetyl)Amino]-3-Methyl-Benzoic Acid		3.193E-6	2.423E-5	1.7066	1.6991	0.7619	-0.3924	yes	down	B(i)	-	-	-	-	-	-	-	-	-	-	-	-	313.14	1.1215	M+NH4	C14H17NO6	76	0	metab_978	pos_1081	pos	53.6	3.878	0.2254	5.09	0.228
Cymorcin Diglucoside		8.645E-9	1.711E-7	1.7017	1.7001	0.6986	-0.5175	yes	down	B(ii)	-	-	-	-	-	-	-	HMDB0039386	Organic oxygen compounds	Organooxygen compounds	Carbohydrates and carbohydrate conjugates	-	529.171	3.80988	M+K	C22H34O12	0	43.2	metab_1355	pos_1480	pos	43.5	2.705	0.02009	3.872	0.1637
Eicosen-1-Ol		0.0004654	0.001631	1.6964	1.6989	0.7406	-0.4332	yes	down	B(ii)	-	-	-	-	-	-	-	HMDB0303126	Organic oxygen compounds	Organooxygen compounds	Enols	-	341.305	6.56507	M+FA-H	C20H40O	0	54	metab_11151	neg_4375	neg	49.3	3.84	0.284	5.185	0.5801
3-[4-(3-Trifluoromethyl-Phenyl)-Piperazin-1-Yl]-Dihydrofuran-2-One		2.207E-5	0.0001237	1.6874	1.6923	0.6665	-0.5854	yes	down	B(ii)	-	-	-	-	-	-	-	HMDB0249941	Organic acids and derivatives	Carboxylic acids and derivatives	Amino acids, peptides, and analogues	-	313.119	3.32365	M-H	C15H17F3N2O2	0	51.5	metab_8687	neg_1830	neg	47.8	2.47	0.3578	3.706	0.1942
Epiisopiloturine		0.0002972	0.001113	1.6822	1.675	1.3884	0.4734	yes	up	B(ii)	-	-	-	-	-	-	-	HMDB0251850	Organoheterocyclic compounds	Azoles	Imidazoles	-	321.099	5.84917	M+Cl	C16H18N2O3	0	42.4	metab_9319	neg_2478	neg	45.5	4.601	0.3514	3.314	0.465
S-(5-Acetamido-2-Hydroxyphenyl)Cysteine		0.0006461	0.002146	1.6765	1.6795	0.6097	-0.7138	yes	down	B(ii)	-	-	-	-	-	-	-	HMDB0242116	Organic acids and derivatives	Carboxylic acids and derivatives	Amino acids, peptides, and analogues	-	315.065	3.3937	M+FA-H	C11H14N2O4S	0	45.9	metab_12461	neg_5735	neg	46.7	2.084	0.1614	3.418	0.6506
2-Isopropylmalic Acid		0.0008213	0.002617	1.6652	1.6599	1.5471	0.6296	yes	up	B(i)	C02504	-	-	map01100;map01210;map00620;map01230;map00290	Metabolic pathways;2-Oxocarboxylic acid metabolism;Pyruvate metabolism;Biosynthesis of amino acids;Valine, leucine and isoleucine biosynthesis	Metabolism;Metabolism;Metabolism;Metabolism;Metabolism	Global and overview maps;Global and overview maps;Carbohydrate metabolism;Global and overview maps;Amino acid metabolism	HMDB0000402	Lipids and lipid-like molecules	Fatty Acyls	Fatty acids and conjugates	-;49601-06-1	175.061	3.75697	M-H	C7H12O5	50.5	0	metab_12355	neg_5625	neg	48.6	3.727	0.3242	2.409	0.603
Semax		1.33E-7	1.721E-6	1.6597	1.6594	0.7309	-0.4522	yes	down	B(ii)	-	-	-	-	-	-	-	HMDB0258222	Organic acids and derivatives	Carboxylic acids and derivatives	Amino acids, peptides, and analogues	-	872.363	3.76805	M+Hac-H	C37H51N9O10S	0	52.9	metab_12350	neg_5620	neg	46.7	3.059	0.007775	4.185	0.2113
(+)-Sabinone		0.0005504	0.001873	1.6587	1.6602	1.4416	0.5277	yes	up	B(ii)	C01868	-	-	-	-	-	-	HMDB0301817	Lipids and lipid-like molecules	Prenol lipids	Monoterpenoids	-;_;	195.102	6.05797	M+FA-H	C10H14O	0	54.1	metab_9505	neg_2669	neg	49.2	4.234	0.144	2.937	0.6208
5-Fluoro Adb-Pinaca		0.0004979	0.001721	1.6582	1.6609	1.5392	0.6222	yes	up	B(i)	-	-	-	-	-	-	-	-	-	-	-	-	407.207	5.95128	M+FA-H	C19H27FN4O2	83.6	0	metab_9377	neg_2538	neg	53.5	3.691	0.1721	2.398	0.6029
O-Galactosyl-5-Hydroxylysine		2.856E-6	2.204E-5	1.6579	1.6523	0.7186	-0.4767	yes	down	B(ii)	-	-	-	-	-	-	-	HMDB0260392	Organic acids and derivatives	Carboxylic acids and derivatives	Amino acids, peptides, and analogues	-	325.159	0.486283	M+H	C12H24N2O8	0	44.4	metab_6921	pos_7678	pos	45.4	2.924	0.293	4.069	0.05981
Ergocristine		4.23E-7	4.476E-6	1.635	1.6362	0.8003	-0.3213	yes	down	B(ii)	C09164;_	-	-	-	-	-	-	HMDB0251908	Alkaloids and derivatives	Ergoline and derivatives	Lysergic acids and derivatives	511-08-0;_	632.286	0.9671	M+Na	C35H39N5O5	0	48.7	metab_950	pos_1050	pos	44.7	4.421	0.02013	5.524	0.2334
Abietic Acid		0.004821	0.01124	1.6339	1.6415	0.6086	-0.7164	yes	down	B(i)	C06087;_	-	-	map01100	Metabolic pathways	Metabolism	Global and overview maps	-;HMDB0247751;LMPR0104050001	Lipids and lipid-like molecules	Prenol lipids	Diterpenoids	514-10-3;_;	301.216	6.33562	M-H	C20H30O2	69.3	0	metab_9781	neg_2957	neg	50.5	2.205	0.9527	3.623	0.1462
4-(Methylnitrosoamino)-4-(3-Pyridyl)-1-Butanol		0.0003018	0.001126	1.6327	1.6377	0.7265	-0.4609	yes	down	B(ii)	-	-	-	-	-	-	-	HMDB0247003	Organoheterocyclic compounds	Pyridines and derivatives	Not Available	-	242.149	2.64792	M+CH3OH+H	C10H15N3O2	0	41.3	metab_1154	pos_1264	pos	46.1	3.281	0.4996	4.516	0.2535
N-Acetyl-A-Neuraminic Acid		1.054E-13	1.615E-11	1.6326	1.6297	1.2868	0.3637	yes	up	B(ii)	C19909	-	-	-	-	-	-	HMDB0000773	Organic oxygen compounds	Organooxygen compounds	Carbohydrates and carbohydrate conjugates	21646-00-4	619.218	1.4097	2M+H	C11H19NO9	0	59.7	metab_5908	pos_6577	pos	49.8	4.743	0.04076	3.686	0.02446
3-Hydroxy-5,5,8A-Trimethyl-3,4,4A,6,7,8-Hexahydronaphthalene-2-Carboxylic Acid		4.478E-8	6.908E-7	1.625	1.6245	1.2915	0.369	yes	up	B(i)	-	-	-	-	-	-	-	-	-	-	-	-	237.149	6.15933	M-H	C14H22O3	53.5	0	metab_9628	neg_2798	neg	49	4.754	0.1754	3.681	0.03945
4'-(Imidazol-1-Yl)Acetophenone		0.001057	0.003215	1.6203	1.6267	0.6994	-0.5158	yes	down	B(i)	-	-	-	-	-	-	-	HMDB0244282	Organic oxygen compounds	Organooxygen compounds	Carbonyl compounds	-	187.086	4.71813	M+H	C11H10N2O	36.4	0	metab_5312	pos_5944	pos	45.6	2.934	0.1889	4.195	0.6521
Zierin		0.02623	0.04596	1.6195	1.6272	0.5301	-0.9156	yes	down	B(ii)	C08345;_	-	-	-	-	-	-	HMDB0301769	Organic oxygen compounds	Organooxygen compounds	Carbohydrates and carbohydrate conjugates	645-02-3	292.084	4.42928	M-H2O-H	C14H17NO7	0	49.4	metab_9026	neg_2176	neg	47.6	1.857	1.337	3.503	0.7779
Blebbistatin		8.97E-7	8.292E-6	1.6164	1.6137	0.6985	-0.5177	yes	down	B(ii)	-	-	-	-	-	-	-	HMDB0243556	Organoheterocyclic compounds	Quinolines and derivatives	Pyrroloquinolines	-	337.122	5.82753	M+FA-H	C18H16N2O2	0	79.8	metab_11864	neg_5121	neg	52.2	2.502	0.1755	3.582	0.1759
Mono(Glucosyluronic Acid)Bilirubin		0.0004172	0.001486	1.6153	1.6073	1.3414	0.4237	yes	up	B(ii)	C03374	-	-	-	-	-	-	HMDB0060169	Lipids and lipid-like molecules	Fatty Acyls	Fatty acyl thioesters	-	819.314	4.26372	M+Hac-H	C39H44N4O12	0	47.5	metab_12217	neg_5485	neg	45.5	4.727	0.07901	3.524	0.5641
5-Methoxysalicylic Acid Sulfate		9.928E-5	0.0004468	1.6141	1.6036	1.551	0.6332	yes	up	B(i)	-	-	-	-	-	-	-	-	-	-	-	-	246.991	3.1521	M-H	C8H8O7S	66.7	0	metab_8559	neg_1700	neg	50.3	3.226	0.2345	2.08	0.386
Retaspimycin		1.308E-11	8.23E-10	1.6079	1.6061	0.8228	-0.2814	yes	down	B(ii)	-	-	-	-	-	-	-	HMDB0257169	Phenylpropanoids and polyketides	Macrolactams	Not Available	-	626.281	2.92617	M+K	C31H45N3O8	0	40.9	metab_1173	pos_1283	pos	43.5	4.782	0.05259	5.812	0.05371
Thiodiacetic Acid		0.0006947	0.002275	1.6076	1.6022	1.3993	0.4847	yes	up	B(ii)	C14872	-	-	map00980	Metabolism of xenobiotics by cytochrome P450	Metabolism	Xenobiotics biodegradation and metabolism	HMDB0042032	Organic acids and derivatives	Carboxylic acids and derivatives	Dicarboxylic acids and derivatives	123-93-3	192.032	0.6797	M+ACN+H	C4H6O4S	0	43.6	metab_738	pos_812	pos	46	4.272	0.1998	3.053	0.5856
(S)-3-[(Cyanophenylmethyl)Amino]-3-Oxopropanoic Acid		0.0009271	0.002895	1.5941	1.5979	0.7388	-0.4368	yes	down	B(ii)	-	-	-	-	-	-	-	HMDB0034911	Benzenoids	Benzene and substituted derivatives	Not Available	161470-12-8	219.076	4.47755	M+H	C11H10N2O3	0	60.3	metab_5406	pos_6038	pos	49.9	3.428	0.02012	4.64	0.6404
Ascorbic Acid		0.0001698	0.0007022	1.59	1.5918	1.317	0.3972	yes	up	B(i)	C00072;C01041	Vitamins and cofactors;-	Vitamins;-	map01100;map00480;map00053;map01240	Metabolic pathways;Glutathione metabolism;Ascorbate and aldarate metabolism;Biosynthesis of cofactors	Metabolism;Metabolism;Metabolism;Metabolism	Global and overview maps;Metabolism of other amino acids;Carbohydrate metabolism;Global and overview maps	-;HMDB0000044;PW_C000031	Organoheterocyclic compounds	Dihydrofurans	Furanones	50-81-7	175.025	0.747417	M-H	C6H8O6	75.7	0	metab_8002	neg_1052	neg	53.7	4.749	0.1411	3.606	0.4603
Isoferulic Acid 3-Sulfate		1.474E-6	1.254E-5	1.5705	1.5662	1.2446	0.3156	yes	up	B(ii)	-	-	-	-	-	-	-	HMDB0041748	Phenylpropanoids and polyketides	Cinnamic acids and derivatives	Hydroxycinnamic acids and derivatives	-	273.007	3.92133	M-H	C10H10O7S	0	40.1	metab_12308	neg_5578	neg	46	5.196	0.2073	4.175	0.1363
(S,E)-Zearalenone		4.657E-5	0.0002351	1.5679	1.5624	0.7708	-0.3755	yes	down	B(ii)	C09981	-	-	-	-	-	-	HMDB0031752	Phenylpropanoids and polyketides	Macrolides and analogues	Zearalenones	17924-92-4	681.295	6.26643	2M+FA-H	C18H22O5	0	77.4	metab_9734	neg_2910	neg	52.2	3.599	0.3653	4.669	0.1197
Vomifoliol 9-[Glucosyl-(1->4)-Xylosyl-(1->6)-Glucoside]		9.497E-8	1.294E-6	1.5629	1.5613	0.6941	-0.5267	yes	down	B(ii)	-	-	-	-	-	-	-	HMDB0038449	Organic oxygen compounds	Organooxygen compounds	Carbohydrates and carbohydrate conjugates	141947-49-1	679.278	0.460183	M-H	C30H48O17	0	45.4	metab_14055	neg_7509	neg	45.7	2.258	0.007739	3.253	0.1802
(R)-Glabridin		0.004352	0.01029	1.5522	1.5354	1.6596	0.7308	yes	up	B(ii)	C10421	-	-	-	-	-	-	HMDB0034188	Phenylpropanoids and polyketides	Isoflavonoids	Pyranoisoflavonoids	59870-68-7	305.117	4.43998	M-H2O-H	C20H20O4	0	64.1	metab_9037	neg_2187	neg	47.8	3.11	0.8075	1.874	0.1761
2-Polyprenyl-6-Methoxy-1,4-Benzoquinone		0.007975	0.0171	1.5462	1.5296	1.6814	0.7496	yes	up	B(ii)	C17560	-	-	-	-	-	-	HMDB0060354	Lipids and lipid-like molecules	Prenol lipids	Quinone and hydroquinone lipids	-;_	295.129	4.33325	M+Na-2H	C17H22O3	0	40	metab_8980	neg_2130	neg	43.2	3.166	0.9517	1.883	0.0198
Edoxudine		0.0002116	0.0008463	1.5401	1.5452	0.6839	-0.5482	yes	down	B(ii)	-	-	-	-	-	-	-	HMDB0251705	Nucleosides, nucleotides, and analogues	Pyrimidine nucleosides	Pyrimidine 2''-deoxyribonucleosides	-	239.102	3.7087	M+H-H2O	C11H16N2O5	0	45.5	metab_1326	pos_1450	pos	45.6	2.345	0.2044	3.429	0.4231
Pemoline		0.007164	0.01569	1.5205	1.5309	0.6627	-0.5936	yes	down	B(ii)	C07899	-	-	-	-	-	-	HMDB0256214	Benzenoids	Benzene and substituted derivatives	Not Available	2152-34-3;_	177.065	3.16688	M+H	C9H8N2O2	0	47.9	metab_1219	pos_1331	pos	46.6	2.448	0.02006	3.694	0.9065
Lactosamine		0.0002079	0.0008328	1.5137	1.5178	0.7204	-0.4731	yes	down	B(ii)	C00203	-	-	map01100;map00520;map00512;map01250	Metabolic pathways;Amino sugar and nucleotide sugar metabolism;Mucin type O-glycan biosynthesis;Biosynthesis of nucleotide sugars	Metabolism;Metabolism;Metabolism;Metabolism	Global and overview maps;Carbohydrate metabolism;Glycan biosynthesis and metabolism;Global and overview maps	HMDB0006591	Lipids and lipid-like molecules	Fatty Acyls	Fatty acyl glycosides	13000-25-4	306.119	3.41945	M+H-2H2O	C12H23NO10	0	91.1	metab_5682	pos_6333	pos	55.1	2.69	0.1964	3.734	0.4066
L-Quinate		3.475E-6	2.601E-5	1.5111	1.5151	0.7553	-0.4049	yes	down	B(ii)	C00296;_	-	-	map01100;map00400	Metabolic pathways;Phenylalanine, tyrosine and tryptophan biosynthesis	Metabolism;Metabolism	Global and overview maps;Amino acid metabolism	HMDB0304404	Not Available	Not Available	Not Available	77-95-2;_	381.106	4.90945	2M-H	C7H11O6-	0	43.3	metab_11996	neg_5254	neg	46	2.978	0.1873	3.943	0.1767
(+)-Lysergic Acid		4.557E-6	3.245E-5	1.5098	1.5133	0.8207	-0.285	yes	down	B(ii)	-	-	-	-	-	-	-	HMDB0242256	Alkaloids and derivatives	Ergoline and derivatives	Lysergic acids and derivatives	-	267.114	6.13262	M-H	C16H16N2O2	0	46.6	metab_9594	neg_2763	neg	47.7	4.423	0.2035	5.389	0.1708
Ethenyl Acetate		0.0004121	0.001469	1.507	1.5089	1.2489	0.3206	yes	up	B(ii)	C19309	-	-	-	-	-	-	HMDB0031209	Organic acids and derivatives	Carboxylic acids and derivatives	Carboxylic acid derivatives	108-05-4	217.071	4.10593	2M+FA-H	C4H6O2	0	49.9	metab_8904	neg_2051	neg	48.7	5.309	0.1341	4.251	0.482
Metyrapone		0.000781	0.002509	1.5036	1.5041	0.7056	-0.5031	yes	down	B(i)	C07205	-	-	-	-	-	-	HMDB0015146	Organic oxygen compounds	Organooxygen compounds	Carbonyl compounds	54-36-4	244.143	5.77372	M+NH4	C14H14N2O	84.6	0	metab_2174	pos_2321	pos	53.5	2.581	0.02008	3.658	0.5551
Blasticidin S		0.0008621	0.002721	1.4983	1.5021	0.7437	-0.4273	yes	down	B(ii)	C02010	-	-	-	-	-	-	HMDB0030452	Organic acids and derivatives	Carboxylic acids and derivatives	Amino acids, peptides, and analogues	2079-00-7	387.186	3.4304	M+H-2H2O	C17H26N8O5	0	47	metab_5679	pos_6330	pos	44.7	3.139	0.02011	4.221	0.5654
Suspensolide F		3.774E-8	6.026E-7	1.4868	1.4863	0.8184	-0.2892	yes	down	B(ii)	C17429;_	-	-	-	-	-	-	HMDB0031918	Lipids and lipid-like molecules	Prenol lipids	Terpene glycosides	-;64703-86-2	1001.41	3.81183	2M+FA-H	C21H34O12	0	65.4	metab_8823	neg_1969	neg	49.6	4.046	0.007782	4.944	0.1475
Daphniphylline		1.772E-6	1.466E-5	1.4867	1.4844	0.8062	-0.3109	yes	down	B(ii)	-	-	-	-	-	-	-	HMDB0030291	Alkaloids and derivatives	Daphniphylline-type alkaloids	Not Available	15007-67-7	526.351	7.35623	M-H	C32H49NO5	0	63.4	metab_10854	neg_4071	neg	47.8	3.822	0.2087	4.741	0.09165
Tetranor-12(R)-Hete		5.204E-6	3.62E-5	1.4841	1.487	1.2569	0.3299	yes	up	B(i)	-	-	-	-	-	-	-	-	-	-	-	-	265.18	6.20225	M-H	C16H26O3	68.5	0	metab_9664	neg_2835	neg	51.5	4.56	0.2295	3.628	0.1229
Xanthylic Acid		0.0003477	0.001273	1.4822	1.4824	1.2702	0.345	yes	up	B(ii)	C00655	-	-	map01100;map01232;map00230	Metabolic pathways;Nucleotide metabolism;Purine metabolism	Metabolism;Metabolism;Metabolism	Global and overview maps;Global and overview maps;Nucleotide metabolism	HMDB0001554	Nucleosides, nucleotides, and analogues	Purine nucleotides	Purine ribonucleotides	523-98-8	403.008	0.75315	M+K	C10H13N4O9P	0	47.1	metab_818	pos_910	pos	45.5	4.772	0.1102	3.757	0.456
1-Ethyl-6,7-Dimethoxyisoquinolin-3-Ol		0.0008542	0.002705	1.4797	1.4824	0.709	-0.4961	yes	down	B(i)	-	-	-	-	-	-	-	-	-	-	-	-	251.138	3.55335	M+NH4	C13H15NO3	65.6	0	metab_5658	pos_6308	pos	49.8	2.566	0.3341	3.619	0.4368
Glycyl-Tryptophan		0.001828	0.005063	1.4786	1.4786	1.409	0.4946	yes	up	B(ii)	-	-	-	-	-	-	-	HMDB0028852	Organic acids and derivatives	Carboxylic acids and derivatives	Amino acids, peptides, and analogues	-	262.118	4.19982	M+H	C13H15N3O3	0	59.9	metab_5491	pos_6132	pos	49.2	3.707	0.427	2.631	0.4595
3-Epinobilin		0.0005479	0.001866	1.4744	1.4722	0.7268	-0.4604	yes	down	B(ii)	-	-	-	-	-	-	-	HMDB0036690	Lipids and lipid-like molecules	Prenol lipids	Terpene lactones	-	351.154	4.61642	M+Na-H2O	C20H26O5	0	45.4	metab_5340	pos_5972	pos	44.7	2.708	0.02009	3.726	0.4993
(5E)-7-{4,6-Dihydroxy-2-[(1E,5E)-3-Hydroxyocta-1,5-Dien-1-Yl]Oxan-3-Yl}Hept-5-Enoylcarnitine		4.462E-7	4.66E-6	1.4669	1.465	1.2056	0.2697	yes	up	B(ii)	-	-	-	-	-	-	-	HMDB0241887	Lipids and lipid-like molecules	Fatty Acyls	Eicosanoids	-	1021.62	6.38928	2M-H	C27H45NO8	0	47.7	metab_9821	neg_2999	neg	45.6	5.19	0.1383	4.305	0.1288
Pc(24:0/Lte4)		1.205E-6	1.055E-5	1.4633	1.4615	0.8515	-0.2319	yes	down	B(ii)	-	-	-	-	-	-	-	HMDB0288628	Not Available	Not Available	Not Available	-	1046.72	6.54645	M+NH4	C55H101N2O11PS	0	64.3	metab_4073	pos_4600	pos	47.5	5.086	0.1897	5.973	0.09247
Loliolide		4.536E-6	3.233E-5	1.4544	1.4564	0.7811	-0.3564	yes	down	B(i)	-	-	-	-	-	-	-	HMDB0302428	Organoheterocyclic compounds	Benzofurans	Not Available	-	197.116	5.29963	M+H	C11H16O3	69.7	0	metab_1923	pos_2065	pos	50.6	3.194	0.1679	4.089	0.1796
Tyrosyl-Proline		0.01217	0.02428	1.4539	1.4604	1.4723	0.558	yes	up	B(ii)	-	-	-	-	-	-	-	HMDB0029113	Organic acids and derivatives	Carboxylic acids and derivatives	Amino acids, peptides, and analogues	-	320.159	3.161	M+ACN+H	C14H18N2O4	0	55.5	metab_5743	pos_6402	pos	47	3.797	0.975	2.579	0.05436
Naftopidil		2.098E-7	2.522E-6	1.4486	1.4484	0.7641	-0.3882	yes	down	B(ii)	-	-	-	-	-	-	-	HMDB0255427	Organoheterocyclic compounds	Diazinanes	Piperazines	-	427.183	4.02962	M+Cl	C24H28N2O3	0	41.4	metab_12276	neg_5545	neg	44	2.782	0.007769	3.641	0.1693
Dg(2:0/Pgf2Alpha/0:0)		0.0004245	0.001509	1.441	1.4385	0.7764	-0.3652	yes	down	B(ii)	-	-	-	-	-	-	-	HMDB0296915	Not Available	Not Available	Not Available	-	515.286	5.96192	M+FA-H	C25H42O8	0	80.7	metab_11780	neg_5035	neg	53.4	3.347	0.1211	4.311	0.4413
Tenuazonic Acid		4.989E-7	5.105E-6	1.4346	1.4359	1.2278	0.296	yes	up	B(ii)	C08511	-	-	-	-	-	-	HMDB0036074	Organoheterocyclic compounds	Pyrrolines	Not Available	27778-66-1;610-88-8	202.085	3.76195	M+Na-H2O	C10H15NO3	0	51.5	metab_5607	pos_6254	pos	48	4.582	0.08912	3.732	0.1608
(2R,3R,4S,5R)-2-(5,6-Dichlorobenzimidazol-1-Yl)-5-(Hydroxymethyl)Oxolane-3,4-Diol		1.893E-5	0.0001088	1.4327	1.4355	0.7808	-0.357	yes	down	B(ii)	-	-	-	-	-	-	-	HMDB0242505	Nucleosides, nucleotides, and analogues	Benzimidazole ribonucleosides and ribonucleotides	Not Available	-	363.017	5.39755	M+FA-H	C12H12Cl2N2O4	0	46.6	metab_9223	neg_2380	neg	39.2	3.159	0.2524	4.046	0.1366
Lysopa(0:0/18:2(9Z,12Z))		2.039E-8	3.57E-7	1.4273	1.4284	0.8696	-0.2017	yes	down	B(ii)	-	-	-	-	-	-	-	HMDB0007852	Lipids and lipid-like molecules	Glycerophospholipids	Glycerophosphates	-	433.235	6.69858	M-H	C21H39O7P	0	65.8	metab_10072	neg_3266	neg	51.8	5.506	0.08298	6.332	0.09692
N-Acetyl-5-Hydroxytryptamine		7.188E-7	6.9E-6	1.4212	1.4226	1.2092	0.2741	yes	up	B(i)	C00978	-	-	map01100;map00380	Metabolic pathways;Tryptophan metabolism	Metabolism;Metabolism	Global and overview maps;Amino acid metabolism	HMDB0001238	Organoheterocyclic compounds	Indoles and derivatives	Hydroxyindoles	1210-83-9	217.098	3.75697	M-H	C12H14N2O2	83.7	0	metab_8811	neg_1957	neg	55.9	4.838	0.09739	4.001	0.1611
L-Histidine		4.34E-7	4.555E-6	1.4195	1.4175	0.8201	-0.2862	yes	down	B(i)	C00135	Peptides	Amino acids	map01100;map02010;map00340;map00470;map01230;map00970;map00410	Metabolic pathways;ABC transporters;Histidine metabolism;D-Amino acid metabolism;Biosynthesis of amino acids;Aminoacyl-tRNA biosynthesis;beta-Alanine metabolism	Metabolism;Environmental Information Processing;Metabolism;Metabolism;Metabolism;Genetic Information Processing;Metabolism	Global and overview maps;Membrane transport;Amino acid metabolism;Metabolism of other amino acids;Global and overview maps;Translation;Metabolism of other amino acids	HMDB0000177;PW_C000116	Organic acids and derivatives	Carboxylic acids and derivatives	Amino acids, peptides, and analogues	71-00-1	154.062	0.551917	M-H	C6H9N3O2	93.1	0	metab_13542	neg_6960	neg	56.6	3.774	0.08494	4.602	0.1545
Tetradecanedioic Acid		3.419E-6	2.567E-5	1.411	1.4077	1.1776	0.2359	yes	up	B(i)	_;C11002	-	-	-	-	-	-	HMDB0000872;LMFA01170018	Lipids and lipid-like molecules	Fatty Acyls	Fatty acids and conjugates	821-38-5;	257.175	6.12728	M-H	C14H26O4	94	0	metab_11577	neg_4823	neg	57.4	5.522	0.1159	4.689	0.1892
Pc(2:0/20:3(5Z,8Z,11Z)-O(14R,15S))		0.0001585	0.0006618	1.4083	1.4069	1.2535	0.3259	yes	up	B(ii)	-	-	-	-	-	-	-	HMDB0288798	Not Available	Not Available	Not Available	-	566.319	5.94452	M+H-2H2O	C30H52NO9P	0	48.5	metab_2355	pos_2515	pos	42	4.416	0.1145	3.523	0.3546
3-Indole Carboxylic Acid Glucuronide		0.002656	0.006866	1.4039	1.4067	0.7264	-0.4611	yes	down	B(ii)	-	-	-	-	-	-	-	HMDB0013189	Organic oxygen compounds	Organooxygen compounds	Carbohydrates and carbohydrate conjugates	-	338.086	3.94347	M+H	C15H15NO8	0	46.1	metab_5552	pos_6194	pos	47	2.65	0.02008	3.648	0.616
1-Deoxy-1-Morpholino-D-Fructose		0.001252	0.003706	1.3974	1.4043	0.75	-0.415	yes	down	B(ii)	-	-	-	-	-	-	-	HMDB0243858	Organoheterocyclic compounds	Oxazinanes	Morpholines	-	270.096	4.39183	M+Na-2H	C10H19NO6	0	79.2	metab_9016	neg_2166	neg	53.8	2.883	0.4823	3.844	0.2205
Xanthoxylin		2.759E-5	0.0001504	1.3963	1.3953	1.2349	0.3044	yes	up	B(ii)	C10726	-	-	-	-	-	-	HMDB0029645	Organic oxygen compounds	Organooxygen compounds	Carbonyl compounds	90-24-4	238.106	1.41505	M+ACN+H	C10H12O4	0	40.5	metab_5902	pos_6570	pos	45.6	4.427	0.1084	3.585	0.2631
N-Oleoyldopamine		9.631E-7	8.813E-6	1.3959	1.3899	0.8501	-0.2342	yes	down	B(ii)	C12272;_	-	-	map04080	Neuroactive ligand-receptor interaction	Environmental Information Processing	Signaling molecules and interaction	HMDB0255218	Benzenoids	Phenols	Benzenediols	-;_	438.298	6.53315	M+Na-2H	C26H43NO3	0	52.5	metab_11171	neg_4398	neg	48.9	4.544	0.07182	5.345	0.1714
Uridine 5'-Monophosphate		0.02838	0.04909	1.3904	1.3821	0.7551	-0.4052	yes	down	B(i)	C00105	Nucleic acids	Nucleotides	map00240;map01100;map01232;map01240	Pyrimidine metabolism;Metabolic pathways;Nucleotide metabolism;Biosynthesis of cofactors	Metabolism;Metabolism;Metabolism;Metabolism	Nucleotide metabolism;Global and overview maps;Global and overview maps;Global and overview maps	HMDB0000288;PW_C000194	Nucleosides, nucleotides, and analogues	Pyrimidine nucleotides	Pyrimidine ribonucleotides	58-97-9	342.072	5.4277	M+NH4	C9H13N2O9P	55.3	0	metab_4974	pos_5602	pos	48.6	3.697	0.1596	4.896	1.137
Glycylproline		0.002388	0.006302	1.3865	1.3764	1.2809	0.3572	yes	up	B(i)	-	-	-	-	-	-	-	HMDB0000721	Organic acids and derivatives	Carboxylic acids and derivatives	Amino acids, peptides, and analogues	704-15-4	173.091	0.75315	M+H	C7H12N2O3	43.2	0	metab_796	pos_887	pos	46.7	4.35	0.361	3.396	0.4534
Dioctyl Phthalate		0.0425	0.06909	1.3858	1.3861	0.5012	-0.9966	yes	down	B(i)	C03690;C14227	-	-	-	-	-	-	HMDB0249243;HMDB0251427	Benzenoids	Benzene and substituted derivatives	Benzoic acids and derivatives	117-81-7;_	413.265	6.50917	M+Na	C24H38O4	55.9	0	metab_2812	pos_3062	pos	49	1.291	0.01909	2.576	1.354
Propionylcarnitine		4.468E-6	3.2E-5	1.3825	1.3777	1.2016	0.265	yes	up	B(i)	C03017	-	-	-	-	-	-	HMDB0000824;LMFA07070105;PW_C000658	Lipids and lipid-like molecules	Fatty Acyls	Fatty acid esters	20064-19-1;;17298-37-2	218.138	0.75875	M+H	C10H19NO4	92.6	0	metab_831	pos_923	pos	56.2	4.768	0.07235	3.968	0.2072
Deoxyinosine		1.561E-5	9.254E-5	1.3807	1.3792	0.8215	-0.2837	yes	down	B(i)	C05512	-	-	map01100;map02010;map01232;map00230	Metabolic pathways;ABC transporters;Nucleotide metabolism;Purine metabolism	Metabolism;Environmental Information Processing;Metabolism;Metabolism	Global and overview maps;Membrane transport;Global and overview maps;Nucleotide metabolism	HMDB0000071;PW_C000050	Nucleosides, nucleotides, and analogues	Purine nucleosides	Purine 2''-deoxyribonucleosides	890-38-0	251.078	1.40192	M-H	C10H12N4O4	90.6	0	metab_12813	neg_6093	neg	56.1	3.755	0.06408	4.571	0.25
(2-Oxo-2,3-Dihydro-1H-Indol-3-Yl)Acetic Acid		1.725E-5	0.0001007	1.3763	1.3767	1.2257	0.2936	yes	up	B(i)	-	-	-	-	-	-	-	-	-	-	-	-	233.091	3.76195	M+ACN+H	C10H9NO3	36.5	0	metab_5606	pos_6253	pos	43.9	4.426	0.08165	3.611	0.2476
Carnitine		2.118E-6	1.714E-5	1.3757	1.3728	1.1413	0.1907	yes	up	B(i)	C00487	-	-	map01100;map00310;map02010	Metabolic pathways;Lysine degradation;ABC transporters	Metabolism;Metabolism;Environmental Information Processing	Global and overview maps;Amino acid metabolism;Membrane transport	-	-	-	-	406-76-8	162.112	0.605833	M+H	C7H15NO3	90.6	0	metab_6341	pos_7058	pos	56.8	6.365	0.03135	5.577	0.1965
N-Acetylserotonin		8.159E-7	7.659E-6	1.3724	1.3737	1.1384	0.187	yes	up	B(i)	C00978	-	-	map01100;map00380	Metabolic pathways;Tryptophan metabolism	Metabolism;Metabolism	Global and overview maps;Amino acid metabolism	HMDB0001238;PW_C000956	Organoheterocyclic compounds	Indoles and derivatives	Hydroxyindoles	1210-83-9	219.112	3.76195	M+H	C12H14N2O2	97.9	0	metab_1345	pos_1470	pos	57.8	6.423	0.08501	5.642	0.1565
1-Arachidonoyl-2-Hydroxy-Sn-Glycero-3-Phosphate		1.108E-7	1.482E-6	1.3708	1.3701	0.8605	-0.2168	yes	down	B(i)	-	-	-	-	-	-	-	-	-	-	-	-	459.249	6.62648	M+H	C23H39O7P	80.5	0	metab_2918	pos_3192	pos	52.5	4.725	0.08256	5.491	0.1146
Docosahexaenoic Acid		5.279E-9	1.113E-7	1.369	1.3666	0.8702	-0.2006	yes	down	B(i)	C06429	Lipids	Fatty acids	map01040	Biosynthesis of unsaturated fatty acids	Metabolism	Lipid metabolism	HMDB0002183;PW_C001472	Lipids and lipid-like molecules	Fatty Acyls	Fatty acids and conjugates	-;6217-54-5	327.232	6.36262	M-H	C22H32O2	86.1	0	metab_11366	neg_4601	neg	56.2	5.048	0.08861	5.801	0.04878
Tridecanedioic Acid		1.114E-7	1.486E-6	1.3541	1.3484	1.1785	0.2369	yes	up	B(i)	-	-	-	-	-	-	-	HMDB0002327;LMFA01170014	Lipids and lipid-like molecules	Fatty Acyls	Fatty acids and conjugates	505-52-2;	243.16	6.10055	M-H	C13H24O4	96.4	0	metab_11606	neg_4854	neg	57.3	4.899	0.1275	4.157	0.04993
10-Hydroxy-8-Nor-2-Fenchanone Glucoside		4.853E-6	3.411E-5	1.3514	1.3515	0.7928	-0.335	yes	down	B(ii)	-	-	-	-	-	-	-	HMDB0033643	Lipids and lipid-like molecules	Prenol lipids	Terpene glycosides	240495-82-3	297.134	5.78437	M-H2O-H	C15H24O7	0	60.7	metab_9276	neg_2434	neg	51.2	2.946	0.1893	3.716	0.09801
Probucol		0.0003157	0.00117	1.3505	1.3526	1.1776	0.2358	yes	up	B(ii)	C07373	-	-	-	-	-	-	HMDB0015537	Benzenoids	Benzene and substituted derivatives	Phenylpropanes	23288-49-5	515.305	7.38285	M-H	C31H48O2S2	0	56.3	metab_10391	neg_3596	neg	46.9	5.557	0.1053	4.719	0.3678
N-Acetyl-3-Methylhistidine		1.559E-5	9.248E-5	1.3457	1.3395	1.1983	0.261	yes	up	B(ii)	-	-	-	-	-	-	-	HMDB0240341	Organic acids and derivatives	Carboxylic acids and derivatives	Amino acids, peptides, and analogues	37841-04-6	212.102	0.660167	M+H	C9H13N3O3	0	42.7	metab_6236	pos_6943	pos	45.7	4.653	0.1546	3.883	0.1881
Gpcho(8:0/6:0)		0.01052	0.02152	1.3397	1.3506	1.2327	0.3018	yes	up	B(i)	-	-	-	-	-	-	-	-	-	-	-	-	482.292	7.36762	M+H	C22H44NO8P	40.1	0	metab_3267	pos_3656	pos	44.8	5.367	0.1	4.354	0.7837
4-Amino-1-[(1S,2S,4S)-4,5-Bis(Hydroxymethyl)-2-Bicyclo[3.1.0]Hexanyl]Pyrimidin-2-One		0.000868	0.002736	1.3378	1.3395	0.7895	-0.341	yes	down	B(ii)	-	-	-	-	-	-	-	HMDB0250724	Nucleosides, nucleotides, and analogues	Nucleoside and nucleotide analogues	Cyclopentyl nucleosides	-	216.112	1.4097	M+H-2H2O	C12H17N3O3	0	44.8	metab_5929	pos_6599	pos	45.4	3.214	0.3875	4.071	0.2263
Hexapropylene Glycol		2.53E-5	0.0001393	1.3344	1.3386	0.8478	-0.2382	yes	down	B(i)	-	-	-	-	-	-	-	-	-	-	-	-	384.294	5.98703	M+NH4	C18H38O7	62.7	0	metab_2391	pos_2556	pos	48.5	4.294	0.15	5.065	0.2099
Niacinamide		2.983E-8	4.969E-7	1.331	1.329	0.8682	-0.2039	yes	down	B(i)	C00153	Vitamins and cofactors	Vitamins	map01100;map00760;map01240	Metabolic pathways;Nicotinate and nicotinamide metabolism;Biosynthesis of cofactors	Metabolism;Metabolism;Metabolism	Global and overview maps;Metabolism of cofactors and vitamins;Global and overview maps	HMDB0001406;PW_C001086	Organoheterocyclic compounds	Pyridines and derivatives	Pyridinecarboxylic acids and derivatives	98-92-0	123.055	0.75315	M+H	C6H6N2O	40.7	0	metab_6156	pos_6847	pos	46.4	4.723	0.052	5.44	0.1027
Lysopa(20:2(11Z,14Z)/0:0)		8.669E-5	0.0003991	1.3294	1.3265	0.838	-0.2549	yes	down	B(ii)	-	-	-	-	-	-	-	HMDB0114758	Lipids and lipid-like molecules	Glycerophospholipids	Glycerophosphates	-	507.273	6.53848	M+FA-H	C23H43O7P	0	42	metab_11165	neg_4391	neg	43.9	4.046	0.248	4.828	0.1738
4-Acetoxy Dmt		2.396E-6	1.901E-5	1.3221	1.3234	1.1454	0.1958	yes	up	B(i)	-	-	-	-	-	-	-	-	-	-	-	-	264.17	3.76195	M+NH4	C14H18N2O2	60.2	0	metab_5605	pos_6252	pos	50.2	5.775	0.08447	5.042	0.1678
9-Arabinofuranosyladenine		1.398E-5	8.431E-5	1.3196	1.3175	0.825	-0.2776	yes	down	B(i)	-	-	-	-	-	-	-	HMDB0247583	Nucleosides, nucleotides, and analogues	Purine nucleosides	Not Available	-	268.103	1.4097	M+H	C10H13N5O4	37.3	0	metab_1032	pos_1137	pos	44.3	3.502	0.0641	4.245	0.223
2-Hydroxyquinoline		0.001324	0.003877	1.3187	1.3234	0.8181	-0.2897	yes	down	B(i)	C06338	-	-	-	-	-	-	-	-	-	-	70254-42-1	146.06	4.99055	M+H	C9H7NO	73	0	metab_5183	pos_5814	pos	52.8	3.809	0.05879	4.656	0.4671
Gly Asp Gln		0.000694	0.002273	1.3175	1.3236	0.74	-0.4343	yes	down	B(i)	-	-	-	-	-	-	-	-	-	-	-	-	319.128	5.47558	M+H	C11H18N4O7	46.7	0	metab_2005	pos_2147	pos	44.6	2.36	0.2344	3.189	0.3494
Cephalexin		0.001908	0.005248	1.3121	1.3001	0.7923	-0.336	yes	down	B(ii)	C06895;C08099	-	-	-	-	-	-	HMDB0014707	Organoheterocyclic compounds	Lactams	Beta lactams	15686-71-2;23325-78-2	352.073	1.015	M+Na-H2O	C16H17N3O4S	0	51.3	metab_5984	pos_6659	pos	45.8	3.215	0.1774	4.058	0.4618
Chaxamycin A		0.001822	0.005051	1.308	1.3101	0.7523	-0.4107	yes	down	B(i)	-	-	-	-	-	-	-	-	-	-	-	-	660.273	3.98092	M+Na-2H	C35H45NO10	35.8	0	metab_12283	neg_5553	neg	40.7	2.59	0.1073	3.443	0.4857
1-Palmitoyl Lysophosphatidic Acid		7.481E-8	1.06E-6	1.3048	1.3049	0.8837	-0.1784	yes	down	B(i)	-	-	-	-	-	-	-	-	-	-	-	-	409.235	6.86963	M-H	C19H39O7P	88	0	metab_10136	neg_3332	neg	55.4	5.273	0.04786	5.967	0.113
10-Hydroxy-2E-Decenoic Acid		4.109E-8	6.456E-7	1.3016	1.3002	1.1659	0.2215	yes	up	B(i)	-	-	-	-	-	-	-	LMFA01050157	-	-	-	--	185.118	6.11123	M-H	C10H18O3	69.5	0	metab_9574	neg_2743	neg	52.4	4.827	0.09814	4.14	0.05818
6-Hydroxy-4-Methoxy-3-(3-Methyl-2-Butenyl)-2-(2-Phenylethenyl)Benzoic Acid		1.449E-5	8.671E-5	1.3008	1.3042	0.8591	-0.2191	yes	down	B(ii)	C10264	-	-	-	-	-	-	HMDB0039439	Phenylpropanoids and polyketides	Stilbenes	Not Available	87402-83-3	359.124	4.8987	M+Na-2H	C21H22O4	0	58.2	metab_11998	neg_5256	neg	48.6	4.444	0.1513	5.173	0.1714
2-Aminoindan-2-Carboxylic Acid		6.108E-7	6.023E-6	1.2983	1.2994	1.156	0.2091	yes	up	B(i)	-	-	-	-	-	-	-	-	-	-	-	-	160.075	3.76195	M+H-H2O	C10H11NO2	76.9	0	metab_5608	pos_6255	pos	53.8	5.173	0.08495	4.475	0.1286
Hydroxysuberic Acid		0.002302	0.006127	1.297	1.2922	1.2769	0.3527	yes	up	B(i)	-	-	-	-	-	-	-	-	-	-	-	-	189.077	5.0012	M-H	C8H14O5	44	0	metab_11982	neg_5240	neg	47.4	3.878	0.3093	3.037	0.4033
Wortmannin		0.007111	0.0156	1.2933	1.2917	1.2166	0.2828	yes	up	B(ii)	C15181;_	-	-	-	-	-	-	HMDB0259902	Lipids and lipid-like molecules	Steroids and steroid derivatives	Oxasteroids and derivatives	19545-26-7;_	446.184	3.09165	M+NH4	C23H24O8	0	67.4	metab_5765	pos_6424	pos	49.7	5.106	0.119	4.197	0.6497
Porphobilinogen		0.0004966	0.001717	1.2914	1.2976	0.8728	-0.1962	yes	down	B(ii)	C00931	-	-	map01100;map00860;map01240	Metabolic pathways;Porphyrin metabolism;Biosynthesis of cofactors	Metabolism;Metabolism;Metabolism	Global and overview maps;Metabolism of cofactors and vitamins;Global and overview maps	HMDB0000245	Organic nitrogen compounds	Organonitrogen compounds	Amines	487-90-1	268.128	1.46815	M+ACN+H	C10H14N2O4	0	49.7	metab_5875	pos_6542	pos	48.4	5.388	0.2096	6.173	0.317
11-Hydroxyandrosterone		5.255E-5	0.0002606	1.2903	1.2873	1.1728	0.23	yes	up	B(ii)	C14606	-	-	-	-	-	-	HMDB0002984	Lipids and lipid-like molecules	Steroids and steroid derivatives	Androstane steroids	57-61-4;	351.217	6.13797	M+FA-H	C19H30O3	0	66.8	metab_11565	neg_4810	neg	50.6	4.94	0.09974	4.212	0.2458
Deoxyloganic Acid		1.359E-10	5.171E-9	1.2877	1.2869	1.1501	0.2017	yes	up	B(ii)	C11647	-	-	-	-	-	-	HMDB0037028	Lipids and lipid-like molecules	Prenol lipids	Terpene glycosides	92842-56-3	765.289	4.3173	2M+FA-H	C16H24O9	0	61	metab_12196	neg_5463	neg	46.6	5.081	0.05789	4.418	0.02006
6-Hydroxypseudooxynicotine		0.0004828	0.00168	1.2856	1.2915	0.7888	-0.3422	yes	down	B(ii)	C01297	-	-	map01100;map00760	Metabolic pathways;Nicotinate and nicotinamide metabolism	Metabolism;Metabolism	Global and overview maps;Metabolism of cofactors and vitamins	HMDB0240264	Organic oxygen compounds	Organooxygen compounds	Carbonyl compounds	-;7424-35-3	239.103	3.66488	M+FA-H	C10H14N2O2	0	42.9	metab_8776	neg_1920	neg	47.2	2.914	0.212	3.694	0.3112
4-Hydroxytriazolam		0.0009718	0.003011	1.2814	1.2814	1.1835	0.243	yes	up	B(ii)	-	-	-	-	-	-	-	HMDB0061052	Organoheterocyclic compounds	Benzodiazepines	1,4-benzodiazepines	-	357.031	0.747417	M-H	C17H12Cl2N4O	0	50.3	metab_8011	neg_1061	neg	39.5	5.109	0.09426	4.317	0.4102
Carboline		0.002109	0.005694	1.2787	1.285	0.7863	-0.3468	yes	down	B(i)	-	-	-	-	-	-	-	-	-	-	-	-	169.076	4.05538	M+H	C11H8N2	69.8	0	metab_1431	pos_1559	pos	53	2.992	0.08193	3.805	0.4776
Molinate		2.507E-5	0.0001381	1.2752	1.2788	0.8662	-0.2072	yes	down	B(ii)	C11086;_	-	-	-	-	-	-	HMDB0254835	Organic nitrogen compounds	Organonitrogen compounds	Amines	2212-67-1;_	359.124	5.7515	M+FA-H	C13H14N8O2	0	50.7	metab_9263	neg_2421	neg	48.3	4.585	0.1553	5.293	0.1783
7-Hydroxy-6-Methyl-8-Ribityl Lumazine		3.184E-5	0.0001696	1.2751	1.2791	0.8616	-0.2148	yes	down	B(ii)	C05995	-	-	map00740	Riboflavin metabolism	Metabolism	Metabolism of cofactors and vitamins	HMDB0004256	Organoheterocyclic compounds	Pteridines and derivatives	Not Available	_;2184-54-5	361.138	4.90518	M+CH3OH+H	C12H16N4O7	0	59.2	metab_5220	pos_5852	pos	49.3	4.428	0.149	5.139	0.1937
Dulcisisoflavone		0.005291	0.01217	1.2748	1.2744	0.7868	-0.3458	yes	down	B(ii)	-	-	-	-	-	-	-	HMDB0304614	Phenylpropanoids and polyketides	Isoflavonoids	Isoflavans	-	857.352	3.23267	2M+FA-H	C25H26O5	0	43.3	metab_8618	neg_1759	neg	47.1	3.182	0.007777	4.044	0.5953
N-(6-Methoxyquinolin-8-Yl)Alanine		6.368E-7	6.245E-6	1.2708	1.2667	1.1442	0.1944	yes	up	B(i)	-	-	-	-	-	-	-	-	-	-	-	-	247.107	5.19827	M+H	C13H14N2O3	53.9	0	metab_1887	pos_2028	pos	48.7	5.252	0.08334	4.59	0.121
Zanamivir		5.206E-5	0.0002587	1.2683	1.2728	0.8584	-0.2202	yes	down	B(ii)	C08095	-	-	-	-	-	-	HMDB0014698	Organic acids and derivatives	Carboxylic acids and derivatives	Carboxylic acid derivatives	139110-80-8	315.133	6.03377	M+H-H2O	C12H20N4O7	0	76.9	metab_2424	pos_2596	pos	51.1	4.311	0.165	5.022	0.1998
1-O-Hexadecyl-Sn-Glycero-3-Phosphocholine		2.063E-5	0.0001166	1.2681	1.266	0.8911	-0.1663	yes	down	B(ii)	C13903	-	-	-	-	-	-	HMDB0243890	Lipids and lipid-like molecules	Glycerophospholipids	Glycerophosphocholines	-	526.35	6.14865	M+FA-H	C24H52NO6P	0	81.9	metab_9618	neg_2788	neg	55.4	5.657	0.1488	6.348	0.1698
Riboflavin		0.01454	0.02815	1.2671	1.2711	1.2924	0.3701	yes	up	B(i)	C00255;_	Vitamins and cofactors;-	Vitamins;-	map01100;map02010;map00740;map01240	Metabolic pathways;ABC transporters;Riboflavin metabolism;Biosynthesis of cofactors	Metabolism;Environmental Information Processing;Metabolism;Metabolism	Global and overview maps;Membrane transport;Metabolism of cofactors and vitamins;Global and overview maps	HMDB0000244;HMDB0247501;PW_C000165	Organoheterocyclic compounds	Pteridines and derivatives	Alloxazines and isoalloxazines	83-88-5;_	377.144	4.21052	M+H	C17H20N4O6	87.3	0	metab_5488	pos_6129	pos	54.8	4.097	0.5413	3.17	0.5483
Lumichrome		0.002918	0.007405	1.2649	1.2662	1.2482	0.3198	yes	up	B(i)	C01727	-	-	map00740	Riboflavin metabolism	Metabolism	Metabolism of cofactors and vitamins	HMDB0254199	Organoheterocyclic compounds	Pteridines and derivatives	Alloxazines and isoalloxazines	1086-80-2;_	243.087	5.59288	M+H	C12H10N4O2	85.8	0	metab_2073	pos_2217	pos	55	4.059	0.353	3.252	0.3626
Beta-Guanidinopropionic Acid		0.0007184	0.002341	1.2612	1.2656	1.1771	0.2353	yes	up	B(ii)	C03065	-	-	-	-	-	-	HMDB0013222	Organic nitrogen compounds	Organonitrogen compounds	Guanidines	-	154.058	0.595767	M+Na	C4H9N3O2	0	68.5	metab_6361	pos_7081	pos	51.6	5.024	0.08365	4.268	0.3759
Hypoxanthine		2.744E-5	0.0001498	1.2601	1.2605	0.8727	-0.1965	yes	down	B(i)	C00262	-	-	map01100;map01232;map00230	Metabolic pathways;Nucleotide metabolism;Purine metabolism	Metabolism;Metabolism;Metabolism	Global and overview maps;Global and overview maps;Nucleotide metabolism	HMDB0000157;PW_C000102	Organoheterocyclic compounds	Imidazopyrimidines	Purines and purine derivatives	68-94-0	137.045	0.75315	M+H	C5H4N4O	96.2	0	metab_793	pos_884	pos	57.1	4.708	0.07606	5.395	0.219
Phalloidine		0.0001065	0.0004736	1.2585	1.2569	0.8535	-0.2286	yes	down	B(ii)	C08439;_	-	-	-	-	-	-	HMDB0256383	Organic acids and derivatives	Peptidomimetics	Hybrid peptides	17466-45-4;_	787.317	3.24335	M-H	C35H48N8O11S	0	46.4	metab_8622	neg_1763	neg	43	4.107	0.007782	4.812	0.2803
12-Hydroxydodecanoic Acid		3.459E-9	7.865E-8	1.2566	1.2545	1.1515	0.2035	yes	up	B(i)	C08317	-	-	-	-	-	-	HMDB0002059	Organic acids and derivatives	Hydroxy acids and derivatives	Medium-chain hydroxy acids and derivatives	505-95-3	215.165	6.19158	M-H	C12H24O3	35.2	0	metab_11508	neg_4750	neg	45.1	4.82	0.02147	4.186	0.07865
Uridine		3.131E-8	5.174E-7	1.2557	1.2517	0.8893	-0.1693	yes	down	B(i)	C00299	Nucleic acids	Nucleosides	map00240;map01100;map02010;map01232	Pyrimidine metabolism;Metabolic pathways;ABC transporters;Nucleotide metabolism	Metabolism;Metabolism;Environmental Information Processing;Metabolism	Nucleotide metabolism;Global and overview maps;Membrane transport;Global and overview maps	HMDB0000296;PW_C000202	Nucleosides, nucleotides, and analogues	Pyrimidine nucleosides	Not Available	58-96-8	279.039	0.752717	M+Cl	C9H12N2O6	90.2	0	metab_13100	neg_6464	neg	57	5.109	0.07992	5.745	0.06446
Pe(22:5(4Z,7Z,10Z,13Z,16Z)/20:1(11Z))		0.0003172	0.001174	1.2519	1.2532	0.8605	-0.2168	yes	down	B(ii)	_;C00350	-;Lipids	-;Phospholipids	map01100;map00564;map00563;map04136;map04140	Metabolic pathways;Glycerophospholipid metabolism;Glycosylphosphatidylinositol (GPI)-anchor biosynthesis;Autophagy - other;Autophagy - animal	Metabolism;Metabolism;Metabolism;Cellular Processes;Cellular Processes	Global and overview maps;Lipid metabolism;Glycan biosynthesis and metabolism;Transport and catabolism;Transport and catabolism	HMDB0009626	Lipids and lipid-like molecules	Glycerophospholipids	Glycerophosphoethanolamines	-	837.617	6.62648	M+NH4	C47H82NO8P	0	45.7	metab_2920	pos_3194	pos	43	4.465	0.2981	5.189	0.1433
(+/-)-Propionylcarnitine		9.868E-6	6.271E-5	1.2495	1.2446	1.1295	0.1757	yes	up	B(i)	-	-	-	-	-	-	-	-	-	-	-	-	218.138	1.13222	M+H	C10H19NO4	60.4	0	metab_5968	pos_6643	pos	50.1	5.756	0.0591	5.096	0.1889
Bis(2-Ethylhexyl) Phthalate		0.0001031	0.0004608	1.2468	1.2435	0.8612	-0.2156	yes	down	B(i)	C03690	-	-	-	-	-	-	HMDB0249243	Benzenoids	Benzene and substituted derivatives	Benzoic acids and derivatives	-	391.283	6.50917	M+H	C24H38O4	66.2	0	metab_4121	pos_4651	pos	50.3	4.281	0.2195	4.971	0.1627
Leu Ile Trp		3.13E-6	2.38E-5	1.2452	1.2436	1.1899	0.2508	yes	up	B(i)	-	-	-	-	-	-	-	-	-	-	-	-	431.264	3.19792	M+H	C23H34N4O4	48.4	0	metab_5722	pos_6378	pos	44.5	4.067	0.1121	3.418	0.1295
Pe(Pgf1Alpha/24:0)		1.77E-7	2.18E-6	1.2451	1.2419	0.8929	-0.1634	yes	down	B(ii)	-	-	-	-	-	-	-	HMDB0284539	Not Available	Not Available	Not Available	-	958.664	6.57845	M+CH3OH+Na	C49H94NO11P	0	63.1	metab_2877	pos_3139	pos	47.9	5.27	0.09117	5.902	0.08149
N-Hydroxyl-Tryptamine		1.241E-5	7.61E-5	1.2438	1.2457	1.2091	0.2739	yes	up	B(ii)	C17203	-	-	map01100;map00380	Metabolic pathways;Tryptophan metabolism	Metabolism;Metabolism	Global and overview maps;Amino acid metabolism	HMDB0255154	Organoheterocyclic compounds	Indoles and derivatives	Indoles	-;_	177.102	3.75662	M+H	C10H12N2O	0	56.3	metab_1338	pos_1463	pos	48.2	3.84	0.09886	3.176	0.1789
Butyrylcarnitine		2.086E-6	1.693E-5	1.2392	1.2356	1.1226	0.1669	yes	up	B(i)	C02862	-	-	-	-	-	-	HMDB0002013;LMFA07070054	Lipids and lipid-like molecules	Fatty Acyls	Fatty acid esters	25576-40-3;	232.153	2.0121	M+H	C11H21NO4	88.3	0	metab_1128	pos_1237	pos	55.8	5.84	0.06123	5.202	0.1489
Pseudouridine		1.537E-8	2.807E-7	1.2382	1.2345	0.8705	-0.2002	yes	down	B(i)	C02067	-	-	map00240;map01100	Pyrimidine metabolism;Metabolic pathways	Metabolism;Metabolism	Nucleotide metabolism;Global and overview maps	HMDB0000767	Nucleosides, nucleotides, and analogues	Nucleoside and nucleotide analogues	Not Available	1445-07-4	243.062	0.752717	M-H	C9H12N2O6	44.3	0	metab_13105	neg_6469	neg	46.7	4.146	0.07318	4.763	0.05659
3-Ethylphenyl Sulfate		0.02231	0.04023	1.2358	1.2422	0.7848	-0.3496	yes	down	B(ii)	-	-	-	-	-	-	-	HMDB0062721	Organic acids and derivatives	Organic sulfuric acids and derivatives	Arylsulfates	-	201.022	5.80055	M-H	C8H10O4S	0	50.2	metab_9284	neg_2442	neg	48.6	3.439	0.5007	4.382	0.6939
Prolylhydroxyproline		2.932E-7	3.327E-6	1.2269	1.2246	0.8929	-0.1634	yes	down	B(i)	-	-	-	-	-	-	-	HMDB0006695	Organic acids and derivatives	Carboxylic acids and derivatives	Amino acids, peptides, and analogues	18684-24-7	229.117	0.655733	M+H	C10H16N2O4	75.1	0	metab_6248	pos_6956	pos	52.8	5.138	0.04935	5.754	0.1158
Citraconic Acid		3.592E-9	8.11E-8	1.2237	1.2217	0.8965	-0.1577	yes	down	B(i)	C02226	-	-	map01100;map01210;map00290	Metabolic pathways;2-Oxocarboxylic acid metabolism;Valine, leucine and isoleucine biosynthesis	Metabolism;Metabolism;Metabolism	Global and overview maps;Global and overview maps;Amino acid metabolism	HMDB0000634;LMFA01170099	Lipids and lipid-like molecules	Fatty Acyls	Fatty acids and conjugates	498-23-7;	189.04	1.02367	M+Hac-H	C5H6O4	68.5	0	metab_8236	neg_1354	neg	52.8	5.204	0.03307	5.805	0.07023
Doranidazole		0.0003169	0.001174	1.2236	1.2172	0.8264	-0.275	yes	down	B(ii)	-	-	-	-	-	-	-	HMDB0251588	Organic 1,3-dipolar compounds	Allyl-type 1,3-dipolar organic compounds	Organic nitro compounds	-	302.094	0.993733	M+CH3OH+Na	C8H13N3O6	0	42.1	metab_957	pos_1058	pos	44.8	3.257	0.02012	3.941	0.3114
Vanillin Acetate		1.584E-6	1.333E-5	1.2234	1.222	0.8616	-0.215	yes	down	B(i)	-	-	-	-	-	-	-	HMDB0029663	Benzenoids	Phenol esters	Not Available	881-68-5	195.064	1.4097	M+H	C10H10O4	73.3	0	metab_5932	pos_6602	pos	52.6	3.871	0.02425	4.493	0.1505
Linoleoyl Carnitine		3.116E-7	3.493E-6	1.2227	1.223	1.1161	0.1584	yes	up	B(i)	-	-	-	-	-	-	-	-	-	-	-	-	424.34	6.05503	M+H	C25H45NO4	36.8	0	metab_4500	pos_5098	pos	43.3	5.914	0.07374	5.299	0.1026
Levetiracetam		1.032E-5	6.508E-5	1.2202	1.2168	0.8798	-0.1847	yes	down	B(ii)	C07841	-	-	-	-	-	-	HMDB0015333	Organic acids and derivatives	Carboxylic acids and derivatives	Amino acids, peptides, and analogues	102767-28-2	229.119	1.82347	M+Hac-H	C8H14N2O2	0	49.6	metab_12694	neg_5970	neg	49.1	4.627	0.04902	5.259	0.184
1-[(2R,3S,5R)-3,4-Dihydroxy-5-(Hydroxymethyl)Oxolan-2-Yl]Pyrimidine-2,4-Dione		5.965E-9	1.241E-7	1.2165	1.2126	0.8907	-0.1669	yes	down	B(ii)	-	-	-	-	-	-	-	HMDB0246131	Nucleosides, nucleotides, and analogues	Pyrimidine nucleosides	Not Available	-	243.062	0.997717	M-H	C9H12N2O6	0	47.1	metab_12923	neg_6226	neg	47.2	4.842	0.06324	5.436	0.05013
Alanylserine		0.003578	0.008758	1.2165	1.2254	0.7572	-0.4012	yes	down	B(ii)	-	-	-	-	-	-	-	HMDB0028696	Organic acids and derivatives	Carboxylic acids and derivatives	Amino acids, peptides, and analogues	3303-41-1	157.062	1.40727	M-H2O-H	C6H12N2O4	0	47.8	metab_8367	neg_1504	neg	47.6	2.411	0.384	3.184	0.3204
N-Lactoyl-Phenylalanine		1.471E-5	8.779E-5	1.2131	1.2073	1.1744	0.2319	yes	up	B(i)	-	-	-	-	-	-	-	HMDB0062175	Organic acids and derivatives	Carboxylic acids and derivatives	Amino acids, peptides, and analogues	183241-73-8	238.106	5.32615	M+H	C12H15NO4	87.9	0	metab_1938	pos_2080	pos	54.7	4.202	0.1199	3.578	0.1553
Cyclohexanecarboxylic Acid		7.894E-6	5.185E-5	1.2111	1.212	1.1457	0.1962	yes	up	B(ii)	C09822	-	-	map01100	Metabolic pathways	Metabolism	Global and overview maps	HMDB0031342	Organic acids and derivatives	Carboxylic acids and derivatives	Carboxylic acids	98-89-5	255.16	6.1059	2M-H	C7H12O2	0	45.4	metab_11595	neg_4843	neg	48.4	4.9	0.07146	4.277	0.1677
Ser Thr Asn		0.0003014	0.001126	1.2105	1.2079	1.1899	0.2508	yes	up	B(i)	-	-	-	-	-	-	-	-	-	-	-	-	321.143	3.171	M+H	C11H20N4O7	67.9	0	metab_5735	pos_6392	pos	48.9	4.211	0.1227	3.539	0.279
3-O-Sulfogalactosylceramide (D18:1/24:0)		5.168E-5	0.0002571	1.2069	1.2048	0.8869	-0.1732	yes	down	B(ii)	_;C06125	-;Lipids	-;Glycolipids	map00600;map01100	Sphingolipid metabolism;Metabolic pathways	Metabolism;Metabolism	Lipid metabolism;Global and overview maps	HMDB0000024	Benzenoids	Phenols	Methoxyphenols	151122-71-3	914.637	6.60522	M+Na	C48H93NO11S	0	56.4	metab_2900	pos_3170	pos	46.7	4.993	0.2207	5.63	0.07128
Pe(P-16:0/0:0)		1.206E-7	1.583E-6	1.2064	1.2031	0.8987	-0.1541	yes	down	B(i)	-	-	-	-	-	-	-	LMGP02070001	-	-	-	--	438.296	6.43443	M+H	C21H44NO6P	59	0	metab_2779	pos_3011	pos	48.1	5.242	0.06382	5.833	0.08949
Polyglycerol Esters Of Fatty Acids		0.04308	0.06988	1.2063	1.2263	0.7599	-0.3961	yes	down	B(ii)	-	-	-	-	-	-	-	HMDB0303271	Lipids and lipid-like molecules	Glycerolipids	Diradylglycerols	-	413.327	6.5278	M-H2O-H	C24H48O6	0	70.4	metab_11191	neg_4420	neg	50.9	3.121	0.368	4.107	0.9753
Nafazatrom		8.903E-6	5.756E-5	1.2062	1.2089	0.8906	-0.1671	yes	down	B(ii)	-	-	-	-	-	-	-	HMDB0255420	Benzenoids	Naphthalenes	Not Available	-	313.119	6.03145	M+FA-H	C16H16N2O2	0	66.2	metab_9465	neg_2628	neg	52.1	5.065	0.1192	5.687	0.1407
Oleoyl-L-Alpha-Lysophosphatidic Acid		7.783E-8	1.097E-6	1.2057	1.2047	0.9127	-0.1318	yes	down	B(i)	-	-	-	-	-	-	-	-	-	-	-	-	457.235	6.65575	M+Na-2H	C21H41O7P	81.2	0	metab_11114	neg_4337	neg	55	6.187	0.05828	6.779	0.08739
3-Dehydroquinic Acid		6.032E-8	8.883E-7	1.2052	1.2029	0.8863	-0.1741	yes	down	B(ii)	C00944	-	-	map01100;map00400;map01230	Metabolic pathways;Phenylalanine, tyrosine and tryptophan biosynthesis;Biosynthesis of amino acids	Metabolism;Metabolism;Metabolism	Global and overview maps;Amino acid metabolism;Global and overview maps	HMDB0012710	Organic acids and derivatives	Hydroxy acids and derivatives	Alpha hydroxy acids and derivatives	-;10534-44-8	189.04	0.758233	M-H	C7H10O6	0	79.1	metab_8076	neg_1130	neg	54.5	4.591	0.04123	5.18	0.09312
Oleoyl-L-Carnitine		5.836E-5	0.0002854	1.2001	1.2018	1.1139	0.1557	yes	up	B(i)	-	-	-	-	-	-	-	-	-	-	-	-	426.356	6.071	M+H	C25H47NO4	69.3	0	metab_2473	pos_2651	pos	49	6.218	0.07461	5.582	0.2227
Phenylalanylphenylalanine		0.01425	0.02765	1.1992	1.2028	0.7875	-0.3446	yes	down	B(ii)	-	-	-	-	-	-	-	HMDB0013302	Organic acids and derivatives	Carboxylic acids and derivatives	Amino acids, peptides, and analogues	2577-40-4	354.18	3.39813	M+ACN+H	C18H20N2O3	0	41.2	metab_1268	pos_1388	pos	43.4	3.106	0.3838	3.944	0.5767
3-O-Methyl-L-Dopa		9.571E-7	8.77E-6	1.1948	1.1933	0.883	-0.1795	yes	down	B(i)	-	-	-	-	-	-	-	-	-	-	-	-	212.091	1.4097	M+H	C10H13NO4	95	0	metab_1023	pos_1128	pos	57.2	4.452	0.01976	5.042	0.1355
N-(1-Deoxy-1-Fructosyl)Threonine		0.000132	0.0005684	1.1892	1.1855	0.8722	-0.1972	yes	down	B(ii)	-	-	-	-	-	-	-	HMDB0037843	Organic oxygen compounds	Organooxygen compounds	Carbohydrates and carbohydrate conjugates	70954-04-0	280.103	0.616017	M-H	C10H19NO8	0	49.5	metab_13315	neg_6716	neg	47.7	4.307	0.1911	4.938	0.1728
Benzoylecgonine		0.003009	0.00758	1.1812	1.176	0.7918	-0.3367	yes	down	B(i)	C10847	-	-	-	-	-	-	-	-	-	-	519-09-5	307.164	3.77263	M+NH4	C16H19NO4	72.4	0	metab_5601	pos_6248	pos	51.2	2.678	0.135	3.382	0.4222
Sisomicin Sulfate		0.0002654	0.001027	1.1759	1.1775	0.8413	-0.2493	yes	down	B(ii)	-	-	-	-	-	-	-	HMDB0242632	Not Available	Not Available	Not Available	-	412.252	3.63897	M+H-2H2O	C19H37N5O7	0	40.7	metab_1309	pos_1431	pos	42.3	3.367	0.2638	4.002	0.104
Amphotericin B		0.001693	0.004746	1.1742	1.1741	0.855	-0.226	yes	down	B(ii)	C06573	-	-	-	-	-	-	HMDB0014819	Organic oxygen compounds	Organooxygen compounds	Carbohydrates and carbohydrate conjugates	1397-89-3;	962.459	6.58905	M+K	C47H73NO17	0	66	metab_2886	pos_3151	pos	42.8	4.016	0.2702	4.697	0.2846
N-Acetyl-L-Glutamine		8.041E-5	0.0003744	1.1707	1.1753	0.855	-0.226	yes	down	B(i)	-	-	-	-	-	-	-	HMDB0006029	Organic acids and derivatives	Carboxylic acids and derivatives	Amino acids, peptides, and analogues	2490-97-3	187.072	0.685367	M-H	C7H12N2O4	73.5	0	metab_13215	neg_6602	neg	52.5	3.597	0.1686	4.207	0.1625
Serotonin		6.058E-7	5.997E-6	1.1682	1.1641	0.8946	-0.1607	yes	down	B(i)	C00780	Peptides;Hormones and transmitters	Amines;Neurotransmitters	map01100;map04080;map04540;map00380	Metabolic pathways;Neuroactive ligand-receptor interaction;Gap junction;Tryptophan metabolism	Metabolism;Environmental Information Processing;Cellular Processes;Metabolism	Global and overview maps;Signaling molecules and interaction;Cellular community - eukaryotes;Amino acid metabolism	HMDB0000259;PW_C000178	Organoheterocyclic compounds	Indoles and derivatives	Tryptamines and derivatives	50-67-9	177.102	1.4097	M+H	C10H12N2O	95.9	0	metab_5935	pos_6605	pos	57.7	4.753	0.05979	5.313	0.108
Val Arg Gly		4.89E-5	0.0002451	1.1674	1.1694	0.8695	-0.2017	yes	down	B(i)	-	-	-	-	-	-	-	-	-	-	-	-	331.208	5.87505	M+H	C13H26N6O4	85.2	0	metab_4705	pos_5328	pos	53.9	3.972	0.09409	4.568	0.1937
2,8-Quinolinediol 2-Sulfate		0.01266	0.02508	1.1673	1.1735	0.7718	-0.3738	yes	down	B(ii)	-	-	-	-	-	-	-	HMDB0240657	Organoheterocyclic compounds	Quinolines and derivatives	Quinolones and derivatives	-	239.997	3.91593	M-H	C9H7NO5S	0	48.9	metab_8857	neg_2003	neg	47.4	2.661	0.5553	3.448	0.3104
2-Undecyl-4(1H)-Quinolinone		6.0E-5	0.000292	1.1654	1.1604	1.1604	0.2147	yes	up	B(ii)	-	-	-	-	-	-	-	HMDB0032996	Organoheterocyclic compounds	Quinolines and derivatives	Quinolones and derivatives	56183-46-1	344.226	6.26115	M+FA-H	C20H29NO	0	43.8	metab_9724	neg_2900	neg	45.9	4.289	0.163	3.696	0.1474
N-Acetyl-L-Tryptophan		6.018E-7	5.975E-6	1.1642	1.1603	1.119	0.1623	yes	up	B(i)	-	-	-	-	-	-	-	HMDB0013713	Organic acids and derivatives	Carboxylic acids and derivatives	Amino acids, peptides, and analogues	1218-34-4	245.093	5.19873	M-H	C13H14N2O3	91.6	0	metab_9206	neg_2363	neg	57.4	5.227	0.08346	4.671	0.08974
Sativic Acid		0.0002748	0.001057	1.1636	1.17	0.8738	-0.1946	yes	down	B(ii)	-	-	-	-	-	-	-	HMDB0302836	Lipids and lipid-like molecules	Fatty Acyls	Fatty acids and conjugates	_;	366.284	6.10322	M+NH4	C18H36O6	0	48.4	metab_4454	pos_5044	pos	45.6	4.329	0.2365	4.954	0.1501
2,4-Dinitrophenol		8.877E-8	1.225E-6	1.1623	1.1627	1.1431	0.1929	yes	up	B(i)	C02496	-	-	-	-	-	-	HMDB0245462	Benzenoids	Phenols	Nitrophenols	51-28-5;_	183.004	5.88677	M-H	C6H4N2O5	88	0	metab_11825	neg_5081	neg	56.1	4.402	0.07674	3.851	0.06286
2-Hydroxyphenylacetic Acid		2.929E-7	3.327E-6	1.1568	1.1554	1.1899	0.2509	yes	up	B(i)	C05852	-	-	map01100;map00360	Metabolic pathways;Phenylalanine metabolism	Metabolism;Metabolism	Global and overview maps;Amino acid metabolism	HMDB0000669	Benzenoids	Benzene and substituted derivatives	Phenylacetic acids	614-75-5	151.04	6.00452	M-H	C8H8O3	65.9	0	metab_11740	neg_4994	neg	48.6	3.433	0.08542	2.885	0.0724
Pentapropylene Glycol		2.05E-5	0.000116	1.1563	1.1581	0.8842	-0.1775	yes	down	B(i)	-	-	-	-	-	-	-	-	-	-	-	-	309.226	5.8644	M+H	C15H32O6	36.5	0	metab_2238	pos_2388	pos	44.8	4.399	0.1297	4.975	0.1361
Cucumopine		0.004678	0.01095	1.1401	1.1476	0.8233	-0.2806	yes	down	B(ii)	C08475	-	-	-	-	-	-	HMDB0301842	Organic acids and derivatives	Carboxylic acids and derivatives	Amino acids, peptides, and analogues	110342-24-0;_	301.117	5.69918	M+NH4	C11H13N3O6	0	54.6	metab_2140	pos_2286	pos	46	3.233	0.3976	3.927	0.2495
Asticolorin B		0.013	0.02566	1.1397	1.1505	1.1815	0.2406	yes	up	B(ii)	-	-	-	-	-	-	-	HMDB0030134	Organoheterocyclic compounds	Benzopyrans	1-benzopyrans	93376-71-7	554.221	7.40487	M+NH4	C33H28O7	0	78.8	metab_3544	pos_3945	pos	50.5	4.857	0.1149	4.111	0.5958
L-Valine		4.728E-8	7.207E-7	1.1387	1.1354	0.9249	-0.1126	yes	down	B(i)	C00183	Peptides	Amino acids	map01100;map00770;map00290;map01210;map01240;map02010;map01230;map00970;map00280	Metabolic pathways;Pantothenate and CoA biosynthesis;Valine, leucine and isoleucine biosynthesis;2-Oxocarboxylic acid metabolism;Biosynthesis of cofactors;ABC transporters;Biosynthesis of amino acids;Aminoacyl-tRNA biosynthesis;Valine, leucine and isoleucine degradation	Metabolism;Metabolism;Metabolism;Metabolism;Metabolism;Environmental Information Processing;Metabolism;Genetic Information Processing;Metabolism	Global and overview maps;Metabolism of cofactors and vitamins;Amino acid metabolism;Global and overview maps;Global and overview maps;Membrane transport;Global and overview maps;Translation;Amino acid metabolism	HMDB0000883;PW_C000704	Organic acids and derivatives	Carboxylic acids and derivatives	Amino acids, peptides, and analogues	72-18-4	118.086	0.605833	M+H	C5H11NO2	90	0	metab_622	pos_669	pos	55.9	6.468	0.01555	6.993	0.08696
Heptapropylene Glycol		2.781E-5	0.0001514	1.1364	1.1375	0.8994	-0.153	yes	down	B(i)	-	-	-	-	-	-	-	-	-	-	-	-	442.336	6.03912	M+NH4	C21H44O8	75.2	0	metab_2432	pos_2604	pos	48.2	4.998	0.1142	5.557	0.1508
4,6-Dinitro-O-Cresol		2.367E-6	1.884E-5	1.1351	1.1365	1.1372	0.1855	yes	up	B(i)	C18653;_	-	-	-	-	-	-	HMDB0245221;HMDB0245458	Benzenoids	Phenols	Nitrophenols	534-52-1;_	197.02	6.06327	M-H	C7H6N2O5	74.3	0	metab_9513	neg_2677	neg	53	4.468	0.1123	3.929	0.08033
Vasicinone		0.009432	0.01964	1.126	1.1361	0.8318	-0.2657	yes	down	B(ii)	C10744;_	-	-	-	-	-	-	HMDB0259770	Organoheterocyclic compounds	Diazanaphthalenes	Benzodiazines	486-64-6;_	185.07	4.17283	M+H-H2O	C11H10N2O2	0	67.5	metab_1456	pos_1585	pos	52	3.462	0.06309	4.162	0.5313
2-(Acetylamino)-2-Deoxy-Alpha-D-Mannopyranose		9.161E-8	1.256E-6	1.1233	1.1211	1.1	0.1375	yes	up	B(ii)	C02711	-	-	-	-	-	-	HMDB0248228	Organic oxygen compounds	Organooxygen compounds	Carbohydrates and carbohydrate conjugates	-	244.078	0.6241	M+Na	C8H15NO6	0	51.9	metab_6305	pos_7019	pos	48.3	5.631	0.03044	5.119	0.08732
N-Acetylhistamine		0.0002065	0.0008281	1.1209	1.1239	0.8661	-0.2074	yes	down	B(i)	C05135	-	-	map00340	Histidine metabolism	Metabolism	Amino acid metabolism	HMDB0013253	Organic acids and derivatives	Carboxylic acids and derivatives	Carboxylic acid derivatives	-;673-49-4	154.097	0.674383	M+H	C7H11N3O	83	0	metab_6226	pos_6927	pos	54	3.713	0.07966	4.287	0.2347
Mesaconitine		0.004686	0.01096	1.1205	1.1204	0.8153	-0.2947	yes	down	B(ii)	C08698;_	-	-	-	-	-	-	HMDB0254473	Lipids and lipid-like molecules	Prenol lipids	Diterpenoids	2752-64-9;_	690.316	5.88137	M+Hac-H	C33H45NO11	0	56.3	metab_11827	neg_5083	neg	47.3	2.926	0.007773	3.589	0.4479
Myricanol 5-Beta-Sophoroside		0.001815	0.005035	1.1177	1.1192	0.8771	-0.1891	yes	down	B(ii)	-	-	-	-	-	-	-	HMDB0036529	Phenylpropanoids and polyketides	Diarylheptanoids	Cyclic diarylheptanoids	116107-17-6	724.312	4.77173	M+ACN+H	C33H46O15	0	60.6	metab_5280	pos_5912	pos	48.7	4.383	0.05241	4.997	0.3543
Prinomide		0.03466	0.05808	1.1169	1.1383	0.681	-0.5543	yes	down	B(ii)	C10958	-	-	-	-	-	-	HMDB0256775	Benzenoids	Benzene and substituted derivatives	Anilides	77639-66-8;_	288.073	3.92702	M+Na-2H	C15H13N3O2	0	42.1	metab_12306	neg_5576	neg	43.5	1.757	0.007645	2.58	0.8254
2'-Fluoro-2',3'-Dideoxyinosine		0.01216	0.02426	1.1155	1.1228	0.8246	-0.2782	yes	down	B(ii)	-	-	-	-	-	-	-	HMDB0245537	Nucleosides, nucleotides, and analogues	Purine nucleosides	Purine 2'',3''-dideoxyribonucleosides	-	235.062	5.8976	M-H2O-H	C10H11FN4O3	0	51.2	metab_9343	neg_2503	neg	47.2	3.39	0.4932	4.111	0.3017
3-Hydroxybutyric Acid		0.001025	0.00314	1.1136	1.1041	0.9054	-0.1433	yes	down	B(i)	C01089	Organic acids	Carboxylic acids	map01100;map00650	Metabolic pathways;Butanoate metabolism	Metabolism;Metabolism	Global and overview maps;Carbohydrate metabolism	HMDB0000011;PW_C000258	Organic acids and derivatives	Hydroxy acids and derivatives	Beta hydroxy acids and derivatives	625-72-9;300-85-6	103.04	1.13952	M-H	C4H8O3	92.5	0	metab_12876	neg_6162	neg	57.9	5.64	0.1062	6.229	0.2973
N-Acetylasparagine		0.0006738	0.002224	1.1132	1.1166	0.8576	-0.2216	yes	down	B(i)	-	-	-	-	-	-	-	HMDB0006028	Organic acids and derivatives	Carboxylic acids and derivatives	Amino acids, peptides, and analogues	4033-40-3	173.056	0.674683	M-H	C6H10N2O4	43.7	0	metab_7906	neg_925	neg	47.1	3.548	0.2117	4.137	0.2094
(-)-Erythro-Anethole Glycol 2-Glucoside		0.0003026	0.001129	1.1118	1.1113	0.8502	-0.2341	yes	down	B(ii)	-	-	-	-	-	-	-	HMDB0033067	Organic oxygen compounds	Organooxygen compounds	Carbohydrates and carbohydrate conjugates	217973-39-2	343.139	5.78437	M-H	C16H24O8	0	73.2	metab_11881	neg_5139	neg	53.7	3.23	0.2249	3.799	0.1268
Nemifitide		0.002781	0.007128	1.1098	1.1079	0.834	-0.262	yes	down	B(ii)	-	-	-	-	-	-	-	HMDB0255508	Organic acids and derivatives	Carboxylic acids and derivatives	Amino acids, peptides, and analogues	-	675.315	4.88263	M-H2O-H	C33H43FN10O6	0	43.9	metab_12007	neg_5265	neg	42.3	3.124	0.2515	3.746	0.2939
L-Lysine		7.677E-6	5.076E-5	1.1041	1.1016	0.9008	-0.1508	yes	down	B(i)	C00047	Peptides	Amino acids	map01100;map00310;map02010;map01210;map00780;map00470;map01230;map00970	Metabolic pathways;Lysine degradation;ABC transporters;2-Oxocarboxylic acid metabolism;Biotin metabolism;D-Amino acid metabolism;Biosynthesis of amino acids;Aminoacyl-tRNA biosynthesis	Metabolism;Metabolism;Environmental Information Processing;Metabolism;Metabolism;Metabolism;Metabolism;Genetic Information Processing	Global and overview maps;Amino acid metabolism;Membrane transport;Global and overview maps;Metabolism of cofactors and vitamins;Metabolism of other amino acids;Global and overview maps;Translation	HMDB0000182;PW_C000118	Organic acids and derivatives	Carboxylic acids and derivatives	Amino acids, peptides, and analogues	56-87-1	147.112	0.491617	M+H	C6H14N2O2	99.3	0	metab_6918	pos_7675	pos	58.3	4.675	0.03093	5.19	0.147
Isoxazole		0.01267	0.02509	1.1015	1.0949	1.2257	0.2936	yes	up	B(ii)	-	-	-	-	-	-	-	HMDB0253711	Organoheterocyclic compounds	Azoles	Isoxazoles	-	114.019	0.716067	M+FA-H	C3H3NO	0	62.5	metab_13167	neg_6543	neg	51.1	3.731	0.4442	3.044	0.3333
2-Hydroxypentanoic Acid		7.417E-8	1.055E-6	1.1012	1.1014	1.1025	0.1407	yes	up	B(i)	-	-	-	-	-	-	-	HMDB0001863	Lipids and lipid-like molecules	Fatty Acyls	Fatty acids and conjugates	617-31-2	117.056	3.10868	M-H	C5H10O3	73.5	0	metab_8543	neg_1683	neg	54	5.315	0.02235	4.821	0.08443
5-Hydroxyindoleacetic Acid		3.999E-5	0.0002058	1.1004	1.0993	0.8567	-0.2231	yes	down	B(i)	C05635	-	-	map01100;map00380	Metabolic pathways;Tryptophan metabolism	Metabolism;Metabolism	Global and overview maps;Amino acid metabolism	HMDB0000763;PW_C000609	Organoheterocyclic compounds	Indoles and derivatives	Indolyl carboxylic acids and derivatives	54-16-0	192.065	1.44693	M+H	C10H9NO3	55.4	0	metab_5882	pos_6549	pos	48.3	3.157	0.162	3.685	0.09186
Octanoyl-L-Carnitine		2.378E-5	0.0001321	1.1004	1.0993	1.119	0.1622	yes	up	B(i)	-	-	-	-	-	-	-	-	-	-	-	-	288.216	5.91248	M+H	C15H29NO4	88.5	0	metab_4649	pos_5267	pos	54.9	4.918	0.06051	4.395	0.1626
5'-Deoxy-5'-Methylthioadenosine		0.0004947	0.001713	1.0977	1.0951	1.1309	0.1775	yes	up	B(i)	C00170	-	-	map01100;map00270	Metabolic pathways;Cysteine and methionine metabolism	Metabolism;Metabolism	Global and overview maps;Amino acid metabolism	HMDB0001173	Nucleosides, nucleotides, and analogues	5''-deoxyribonucleosides	5''-deoxy-5''-thionucleosides	2457-80-9	298.096	3.19792	M+H	C11H15N5O3S	64.2	0	metab_1234	pos_1347	pos	48.9	4.854	0.02147	4.292	0.2713
Pe(P-18:0/0:0)		1.918E-5	0.0001099	1.0972	1.0981	0.9036	-0.1463	yes	down	B(i)	-	-	-	-	-	-	-	LMGP02070002	-	-	-	--	466.328	6.60522	M+H	C23H48NO6P	55.1	0	metab_2899	pos_3169	pos	46.6	4.855	0.08951	5.373	0.1419
Asparagine-Betaxanthin		3.303E-5	0.0001752	1.0935	1.0919	1.0973	0.1339	yes	up	B(ii)	-	-	-	-	-	-	-	HMDB0304648	Organic acids and derivatives	Carboxylic acids and derivatives	Amino acids, peptides, and analogues	-	348.078	0.550283	M+Na	C13H15N3O7	0	61.5	metab_6532	pos_7262	pos	49.2	5.833	0.05304	5.316	0.1704
3-Hydroxy-4-Butanolide		0.0002137	0.0008529	1.0916	1.0895	0.9002	-0.1517	yes	down	B(ii)	-	-	-	-	-	-	-	HMDB0034681	Organic oxygen compounds	Organooxygen compounds	Carbohydrates and carbohydrate conjugates	211107-44-7	282.117	0.6241	M+NH4	C10H16O8	0	45.1	metab_657	pos_710	pos	46.1	4.871	0.1642	5.411	0.1673
Glu-Gln		0.00418	0.00996	1.0853	1.09	0.837	-0.2567	yes	down	B(i)	-	-	-	-	-	-	-	HMDB0028817	Organic acids and derivatives	Carboxylic acids and derivatives	Amino acids, peptides, and analogues	26848-14-6	276.118	0.628217	M+H	C10H17N3O6	37.3	0	metab_666	pos_720	pos	44.1	3.153	0.1376	3.767	0.3837
Benzoyl L-Arginine Methyl Ester		0.0001198	0.0005241	1.0788	1.0739	1.1541	0.2068	yes	up	B(ii)	-	-	-	-	-	-	-	HMDB0249040	Benzenoids	Benzene and substituted derivatives	Benzoic acids and derivatives	-	293.16	3.41945	M+H	C14H20N4O3	0	53.5	metab_1273	pos_1393	pos	46.6	3.871	0.2069	3.354	0.02445
Caffeic Acid		0.002584	0.006728	1.0784	1.0812	1.2254	0.2933	yes	up	B(i)	C01197;C01481	-	-	map01100	Metabolic pathways	Metabolism	Global and overview maps	-;HMDB0001964;HMDB0003501;HMDB0001964	Phenylpropanoids and polyketides	Cinnamic acids and derivatives	Hydroxycinnamic acids and derivatives	501-16-6;331-39-5	179.035	3.19505	M-H	C9H8O4	35.5	0	metab_8610	neg_1751	neg	45.2	3.207	0.1348	2.617	0.3367
Taurodeoxycholic Acid		0.01195	0.0239	1.076	1.0755	1.1757	0.2336	yes	up	B(i)	C05463;_	-	-	-	-	-	-	HMDB0000896;LMST05040013;PW_C000715	Lipids and lipid-like molecules	Steroids and steroid derivatives	Bile acids, alcohols and derivatives	-;516-50-7;	500.302	7.2021	M+H	C26H45NO6S	97.4	0	metab_3863	pos_4298	pos	53.8	4.362	0.2412	3.71	0.4627
3-Hydroxy-6,8-Dimethoxy-7(11)-Eremophilen-12,8-Olide		5.008E-7	5.119E-6	1.0758	1.0715	1.097	0.1336	yes	up	B(ii)	-	-	-	-	-	-	-	HMDB0040756	Lipids and lipid-like molecules	Prenol lipids	Terpene lactones	162613-65-2	309.172	6.07397	M-H	C17H26O5	0	51.1	metab_11637	neg_4887	neg	47.5	5.349	0.0753	4.876	0.06934
L-Prolinamide		0.01458	0.0282	1.0742	1.0785	0.8323	-0.2648	yes	down	B(ii)	C19781;_	-	-	-	-	-	-	HMDB0253910	Organic acids and derivatives	Carboxylic acids and derivatives	Amino acids, peptides, and analogues	7531-52-4;_	173.093	4.33325	M+Hac-H	C5H10N2O	0	55.2	metab_12185	neg_5452	neg	49.6	3.32	0.4863	3.989	0.27
Oxolinic Acid		6.643E-5	0.0003177	1.0712	1.0695	1.0933	0.1287	yes	up	B(i)	C11342	-	-	-	-	-	-	HMDB0255996	Organoheterocyclic compounds	Quinolines and derivatives	Quinoline carboxylic acids	14698-29-4;_	279.1	1.5639	M+NH4	C13H11NO5	40.1	0	metab_1091	pos_1198	pos	44.5	5.904	0.02613	5.4	0.1875
3-Methylhistidine		2.814E-6	2.181E-5	1.0693	1.0657	1.0868	0.1201	yes	up	B(i)	C01152	-	-	map01100;map00340	Metabolic pathways;Histidine metabolism	Metabolism;Metabolism	Global and overview maps;Amino acid metabolism	HMDB0000001;HMDB0000479;HMDB0000479;PW_C000364	Organic acids and derivatives	Carboxylic acids and derivatives	Amino acids, peptides, and analogues	368-16-1	170.092	0.6241	M+H	C7H11N3O2	80.2	0	metab_6308	pos_7022	pos	54.2	5.96	0.07183	5.484	0.1013
3H-Indole-3-Propanoic Acid,A-Amino-		1.015E-5	6.424E-5	1.0662	1.0632	1.0905	0.125	yes	up	B(ii)	-	-	-	-	-	-	-	HMDB0246269	Organoheterocyclic compounds	Indoles and derivatives	Indolyl carboxylic acids and derivatives	-	246.123	3.61228	M+ACN+H	C11H12N2O2	0	56.4	metab_1305	pos_1426	pos	49.9	5.796	0.07207	5.315	0.1257
4-[(2,4-Dihydroxy-3,3-Dimethylbutanoyl)Amino]Butanoic Acid		1.026E-5	6.48E-5	1.066	1.0672	1.1176	0.1604	yes	up	B(ii)	-	-	-	-	-	-	-	HMDB0246316	Organic acids and derivatives	Carboxylic acids and derivatives	Amino acids, peptides, and analogues	-	251.159	0.475617	M+NH4	C10H19NO5	0	69.5	metab_52	pos_54	pos	51	4.608	0.03473	4.123	0.1421
3-(1-Pyrazolyl)-Alanine		1.507E-6	1.276E-5	1.0627	1.0619	0.9128	-0.1317	yes	down	B(i)	-	-	-	-	-	-	-	-	-	-	-	-	156.076	0.62065	M+H	C6H9N3O2	45.4	0	metab_6318	pos_7034	pos	46.7	4.917	0.03924	5.387	0.1075
4-Hydroxyphenyllactic Acid		0.0001071	0.0004759	1.0571	1.0511	1.0997	0.1371	yes	up	B(i)	C03672	-	-	-	-	-	-	HMDB0000755	Phenylpropanoids and polyketides	Phenylpropanoic acids	Not Available	306-23-0	181.05	3.30765	M-H	C9H10O4	93.1	0	metab_12492	neg_5766	neg	57.8	5.438	0.1457	4.945	0.1315
2-Amino-3-Methylsuccinic Acid		4.423E-6	3.176E-5	1.0569	1.0587	0.8694	-0.202	yes	down	B(i)	C00049	Peptides;Hormones and transmitters	Amino acids;Neurotransmitters	map01100;map00220;map01200;map00770;map00260;map01240;map01210;map00270;map02010;map01230;map00760;map04080;map00250;map00470;map00970;map00340;map00410	Metabolic pathways;Arginine biosynthesis;Carbon metabolism;Pantothenate and CoA biosynthesis;Glycine, serine and threonine metabolism;Biosynthesis of cofactors;2-Oxocarboxylic acid metabolism;Cysteine and methionine metabolism;ABC transporters;Biosynthesis of amino acids;Nicotinate and nicotinamide metabolism;Neuroactive ligand-receptor interaction;Alanine, aspartate and glutamate metabolism;D-Am…	Metabolism;Metabolism;Metabolism;Metabolism;Metabolism;Metabolism;Metabolism;Metabolism;Environmental Information Processing;Metabolism;Metabolism;Environmental Information Processing;Metabolism;Metabolism;Genetic Information Processing;Metabolism;Metabolism	Global and overview maps;Amino acid metabolism;Global and overview maps;Metabolism of cofactors and vitamins;Amino acid metabolism;Global and overview maps;Global and overview maps;Amino acid metabolism;Membrane transport;Global and overview maps;Metabolism of cofactors and vitamins;Signaling molecules and interaction;Amino acid metabolism;Metabolism of other amino acids;Translation;Amino acid me…	HMDB0000191	Organic acids and derivatives	Carboxylic acids and derivatives	Amino acids, peptides, and analogues	56-84-8	146.046	1.61983	M-H	C5H9NO4	40.6	0	metab_12724	neg_6000	neg	38.7	3.141	0.05719	3.613	0.1162
S-Ethyl-L-Cysteine		0.0003112	0.001156	1.0563	1.054	1.1073	0.147	yes	up	B(ii)	-	-	-	-	-	-	-	HMDB0257396	Organic acids and derivatives	Carboxylic acids and derivatives	Amino acids, peptides, and analogues	-	191.084	1.40438	M+ACN+H	C5H11NO2S	0	52.6	metab_5945	pos_6616	pos	48.7	5.265	0.07589	4.755	0.2196
2,3-Butanedione		0.0008506	0.002695	1.0549	1.0464	0.9045	-0.1448	yes	down	B(i)	C00741	-	-	map00650	Butanoate metabolism	Metabolism	Carbohydrate metabolism	HMDB0003407;LMFA12000012	Organic oxygen compounds	Organooxygen compounds	Carbonyl compounds	431-03-8;	87.0437	1.18043	M+H	C4H6O2	40.1	0	metab_5965	pos_6640	pos	46.7	4.971	0.09553	5.496	0.2566
Dl-M-Tyrosine		0.0021	0.005677	1.0538	1.0579	0.8591	-0.2191	yes	down	B(i)	-	-	-	-	-	-	-	-	-	-	-	-	164.07	3.53732	M+H-H2O	C9H11NO3	75.2	0	metab_5660	pos_6311	pos	52.3	3.421	0.2714	3.982	0.1949
Histidinal		0.00855	0.01813	1.0435	1.0516	0.8591	-0.2191	yes	down	B(ii)	C01929	-	-	map01100;map00340	Metabolic pathways;Histidine metabolism	Metabolism;Metabolism	Global and overview maps;Amino acid metabolism	HMDB0012234	Organic nitrogen compounds	Organonitrogen compounds	Amines	23784-15-8	184.072	0.647883	M+FA-H	C6H9N3O	0	54.6	metab_13263	neg_6659	neg	49.2	3.682	0.3342	4.286	0.3071
Taurochenodeoxycholic Acid		0.01462	0.02826	1.0428	1.0504	1.1385	0.1871	yes	up	B(i)	C05465	-	-	map00120	Primary bile acid biosynthesis	Metabolism	Lipid metabolism	HMDB0000949;HMDB0000951;LMST05040005	Lipids and lipid-like molecules	Steroids and steroid derivatives	Bile acids, alcohols and derivatives	516-35-8;	500.302	7.36232	M+H	C26H45NO6S	93.9	0	metab_3242	pos_3627	pos	55	5.203	0.09956	4.57	0.5165
(R)-2-Hydroxystearic Acid		5.01E-10	1.509E-8	1.0388	1.0377	0.926	-0.1109	yes	down	B(i)	C03042	-	-	-	-	-	-	-	-	-	-	629-22-1	299.259	6.5172	M-H	C18H36O3	84	0	metab_9934	neg_3121	neg	55.6	5.406	0.02162	5.838	0.04015
Protoporphyrin Ix		0.0002442	0.0009569	1.0376	1.0327	1.0851	0.1179	yes	up	B(i)	C02191	-	-	map01100;map00860;map01240	Metabolic pathways;Porphyrin metabolism;Biosynthesis of cofactors	Metabolism;Metabolism;Metabolism	Global and overview maps;Metabolism of cofactors and vitamins;Global and overview maps	HMDB0000241;PW_C000163	Organoheterocyclic compounds	Tetrapyrroles and derivatives	Porphyrins	553-12-8	563.263	6.3434	M+H	C34H34N4O4	89.1	0	metab_4206	pos_4759	pos	54.5	6.22	0.1475	5.732	0.1568
N-Alpha-Acetyllysine		2.038E-5	0.0001154	1.0363	1.0327	0.8848	-0.1766	yes	down	B(i)	C12989	-	-	-	-	-	-	HMDB0000446	Organic acids and derivatives	Carboxylic acids and derivatives	Amino acids, peptides, and analogues	1946-82-3	187.108	0.680017	M-H	C8H16N2O3	49.1	0	metab_13229	neg_6616	neg	47.6	3.533	0.07873	3.993	0.1276
Cucurbitacin D		0.001287	0.003788	1.0359	1.0369	1.0998	0.1373	yes	up	B(ii)	C08796	-	-	-	-	-	-	HMDB0034695	Lipids and lipid-like molecules	Steroids and steroid derivatives	Cucurbitacins	3877-86-9;	515.304	5.99388	M-H	C30H44O7	0	80	metab_9415	neg_2577	neg	52.9	5.784	0.1414	5.259	0.2539
3-Methyl-2-Oxovaleric Acid		0.0001156	0.0005083	1.0357	1.0371	1.0898	0.124	yes	up	B(i)	C00671;C03465	Organic acids;-	Carboxylic acids;-	map01100;map00280;map00290;map01210;map00785;map01230	Metabolic pathways;Valine, leucine and isoleucine degradation;Valine, leucine and isoleucine biosynthesis;2-Oxocarboxylic acid metabolism;Lipoic acid metabolism;Biosynthesis of amino acids	Metabolism;Metabolism;Metabolism;Metabolism;Metabolism;Metabolism	Global and overview maps;Amino acid metabolism;Amino acid metabolism;Global and overview maps;Metabolism of cofactors and vitamins;Global and overview maps	HMDB0000491;PW_C000373	Organic acids and derivatives	Keto acids and derivatives	Short-chain keto acids and derivatives	24809-08-3;1460-34-0	129.055	3.66488	M-H	C6H10O3	67.7	0	metab_8775	neg_1919	neg	53	5.84	0.04397	5.359	0.1882
2-Propenoic Acid, 2-(((2-Methoxyphenyl)Acetyl)Amino)-		0.000183	0.000748	1.0337	1.0355	0.8518	-0.2314	yes	down	B(ii)	-	-	-	-	-	-	-	HMDB0244386	Organic acids and derivatives	Carboxylic acids and derivatives	Amino acids, peptides, and analogues	-	234.077	5.83822	M-H	C12H13NO4	0	74.8	metab_11857	neg_5113	neg	52.6	2.793	0.1644	3.279	0.1254
3H-Serotonin		0.0001382	0.0005902	1.03	1.0302	1.1278	0.1735	yes	up	B(ii)	-	-	-	-	-	-	-	HMDB0246274	Organoheterocyclic compounds	Indoles and derivatives	Indoles	-	221.093	1.40192	M+FA-H	C10H12N2O	0	45.4	metab_8344	neg_1481	neg	47.5	4.201	0.1016	3.725	0.1667
N-({(1S,2R)-2-[(S)-[(1R)-1-{[(Benzyloxy)Carbonyl]Amino}-2-Phenylethyl](Hydroxy)Phosphoryl]Cyclopentyl}Carbonyl)-L-Tryptophan		0.009197	0.01923	1.027	1.0313	1.1393	0.1882	yes	up	B(ii)	-	-	-	-	-	-	-	HMDB0257370	Organic acids and derivatives	Carboxylic acids and derivatives	Amino acids, peptides, and analogues	-	598.214	7.4094	M-H2O-H	C33H36N3O7P	0	63.2	metab_10735	neg_3943	neg	50.3	4.784	0.09334	4.199	0.4356
D-Sorbitol		5.171E-6	3.601E-5	1.0232	1.0196	1.111	0.1519	yes	up	B(i)	C00794	Carbohydrates	Monosaccharides	map01100;map02010;map00051;map00052	Metabolic pathways;ABC transporters;Fructose and mannose metabolism;Galactose metabolism	Metabolism;Environmental Information Processing;Metabolism;Metabolism	Global and overview maps;Membrane transport;Carbohydrate metabolism;Carbohydrate metabolism	HMDB0000247	Organic oxygen compounds	Organooxygen compounds	Carbohydrates and carbohydrate conjugates	50-70-4	181.071	0.5732	M-H	C6H14O6	78.6	0	metab_7701	neg_683	neg	53.9	4.393	0.07452	3.954	0.09714
Dolichyl B-D-Glucosyl Phosphate		9.268E-5	0.0004228	1.0216	1.0257	0.9115	-0.1336	yes	down	B(ii)	C01246	-	-	map00510;map01100	N-Glycan biosynthesis;Metabolic pathways	Metabolism;Metabolism	Glycan biosynthesis and metabolism;Global and overview maps	HMDB0001054	Lipids and lipid-like molecules	Prenol lipids	Sesquiterpenoids	220496-27-5	467.238	6.14055	M+H	C21H39O9P	0	58.4	metab_4418	pos_5002	pos	48.3	4.833	0.1705	5.302	0.06608
Indole-3-Acetaldehyde		2.133E-5	0.0001201	1.0191	1.0158	0.9213	-0.1183	yes	down	B(i)	C00637	-	-	map01100;map00380	Metabolic pathways;Tryptophan metabolism	Metabolism;Metabolism	Global and overview maps;Amino acid metabolism	HMDB0001190	Organoheterocyclic compounds	Indoles and derivatives	Indoles	2591-98-2	160.075	1.4097	M+H	C10H9NO	57.6	0	metab_1015	pos_1120	pos	50.5	5.198	0.05422	5.642	0.1351
Pe(18:1/0:0)		0.0007087	0.002314	1.0167	1.0113	1.111	0.1519	yes	up	B(i)	-	-	-	-	-	-	-	LMGP02050004	-	-	-	--	478.293	7.35093	M-H	C23H46NO7P	68.3	0	metab_10872	neg_4091	neg	51.1	4.864	0.08568	4.378	0.2321
Difloxacin		0.03002	0.05145	1.0136	1.0301	1.1701	0.2266	yes	up	B(i)	C11234	-	-	-	-	-	-	HMDB0251259	Organoheterocyclic compounds	Quinolines and derivatives	Phenylquinolines	98106-17-3;_	422.127	5.88577	M+Na	C21H19F2N3O3	69	0	metab_4694	pos_5316	pos	48.3	4.417	0.3704	3.775	0.5011
Seryltyrosine		0.003078	0.00773	1.0134	1.0171	0.882	-0.1811	yes	down	B(ii)	-	-	-	-	-	-	-	HMDB0029051	Organic acids and derivatives	Carboxylic acids and derivatives	Amino acids, peptides, and analogues	21435-27-8	251.102	5.01725	M+H-H2O	C12H16N2O5	0	43.6	metab_5173	pos_5802	pos	46.9	3.963	0.08063	4.493	0.3251
Citric Acid		5.183E-6	3.608E-5	1.0112	1.0096	1.0702	0.0979	yes	up	B(i)	C00158	Organic acids	Carboxylic acids	map01100;map00630;map01240;map01210;map01200;map01230;map00250;map00020	Metabolic pathways;Glyoxylate and dicarboxylate metabolism;Biosynthesis of cofactors;2-Oxocarboxylic acid metabolism;Carbon metabolism;Biosynthesis of amino acids;Alanine, aspartate and glutamate metabolism;Citrate cycle (TCA cycle)	Metabolism;Metabolism;Metabolism;Metabolism;Metabolism;Metabolism;Metabolism;Metabolism	Global and overview maps;Carbohydrate metabolism;Global and overview maps;Global and overview maps;Global and overview maps;Global and overview maps;Amino acid metabolism;Carbohydrate metabolism	HMDB0000094;PW_C000063	Organic acids and derivatives	Carboxylic acids and derivatives	Tricarboxylic acids and derivatives	77-92-9	191.019	0.752717	M-H	C6H8O7	94.8	0	metab_8027	neg_1081	neg	58.3	6.557	0.06509	6.127	0.101
2-Furoic Acid		1.368E-5	8.266E-5	1.0112	1.0094	1.0934	0.1288	yes	up	B(i)	C01546	-	-	map01100	Metabolic pathways	Metabolism	Global and overview maps	HMDB0000617	Organoheterocyclic compounds	Furans	Furoic acid and derivatives	88-14-2	111.009	1.27298	M-H	C5H4O3	64	0	metab_8304	neg_1438	neg	51.7	5.106	0.07893	4.67	0.1106
Glutamylleucine		2.39E-7	2.797E-6	1.0093	1.008	1.0939	0.1295	yes	up	B(ii)	-	-	-	-	-	-	-	HMDB0028823	Organic acids and derivatives	Carboxylic acids and derivatives	Amino acids, peptides, and analogues	5969-52-8	259.129	3.39903	M-H	C11H20N2O5	0	60.9	metab_12460	neg_5734	neg	50.9	4.859	0.04782	4.442	0.06823
Phenylpyruvic Acid		0.0001509	0.0006349	1.0085	1.0027	1.1214	0.1653	yes	up	B(i)	C00166	-	-	map01100;map01210;map00470;map01230;map00360;map00400	Metabolic pathways;2-Oxocarboxylic acid metabolism;D-Amino acid metabolism;Biosynthesis of amino acids;Phenylalanine metabolism;Phenylalanine, tyrosine and tryptophan biosynthesis	Metabolism;Metabolism;Metabolism;Metabolism;Metabolism;Metabolism	Global and overview maps;Global and overview maps;Metabolism of other amino acids;Global and overview maps;Amino acid metabolism;Amino acid metabolism	HMDB0000205;PW_C000131	Benzenoids	Benzene and substituted derivatives	Phenylpyruvic acid derivatives	156-06-9	163.04	3.313	M-H	C9H8O3	64.6	0	metab_8675	neg_1818	neg	51.2	4.185	0.1314	3.732	0.1347
Allobarbital		0.01865	0.0346	1.0084	1.0162	0.8508	-0.2331	yes	down	B(i)	-	-	-	-	-	-	-	HMDB0248157	Organoheterocyclic compounds	Diazines	Pyrimidines and pyrimidine derivatives	-	207.077	4.57928	M-H	C10H12N2O3	44.3	0	metab_12078	neg_5338	neg	47.1	3.473	0.4315	4.082	0.3119
3-Furoic Acid		5.924E-6	4.037E-5	1.0079	1.0061	1.0882	0.122	yes	up	B(i)	-	-	-	-	-	-	-	HMDB0000444	Organoheterocyclic compounds	Furans	Furoic acid and derivatives	488-93-7	111.009	0.752717	M-H	C5H4O3	35.7	0	metab_8020	neg_1072	neg	45.9	5.278	0.06667	4.85	0.1014
Norvaline		4.43E-5	0.0002248	1.0063	1.0029	1.0942	0.1299	yes	up	B(i)	C01799	-	-	-	-	-	-	HMDB0013716	Organic acids and derivatives	Carboxylic acids and derivatives	Amino acids, peptides, and analogues	760-78-1	159.112	1.18043	M+ACN+H	C5H11NO2	39.7	0	metab_5964	pos_6639	pos	46.1	5.111	0.07687	4.671	0.137
Trypanothione		0.004101	0.009813	1.0044	1.0082	0.8901	-0.168	yes	down	B(ii)	C02090;C03170	-	-	map01100;map00480	Metabolic pathways;Glutathione metabolism	Metabolism;Metabolism	Global and overview maps;Metabolism of other amino acids	HMDB0060520	Organic acids and derivatives	Carboxylic acids and derivatives	Amino acids, peptides, and analogues	-;_	722.299	4.77412	M-H	C27H49N9O10S2	0	56.4	metab_12033	neg_5291	neg	47.1	4.226	0.08889	4.748	0.3342
Fa(12:1+1O)		0.002771	0.007112	1.004	0.9973	1.147	0.1979	yes	up	B(i)	-	-	-	-	-	-	-	-	-	-	-	-	273.17	6.154	M+Hac-H	C12H22O3	35.9	0	metab_9623	neg_2793	neg	44.7	3.955	0.2712	3.448	0.1597
