# Supplementary material for: Transcriptomic and Metabolomic Profiling Reveals the Antiproliferative Mechanism of Goose Serum and Plasma in SW1990 Cells
Source: Biology (Basel). 2026 May 15;15(10):788. doi: 10.3390/biology15100788 (PMC13203157; doi:10.3390/biology15100788)
Supplement: Supplementary file 1 [file biology-15-00788-s001.zip › biology-4276550-supplementary/Table S27 Differential metabolites of four groups.csv]

Metabolite	Metab ID	VIP_PLS-DA	P_value	FDR	G_XQ_mean	G_XQ_SD	C_XJ_mean	C_XJ_SD	G_XJ_mean	G_XJ_SD	C_XQ_mean	C_XQ_SD
Deoxycholylvaline	metab_2720	2.8899638911228	1.87E-5	5.679E-5	4.866	0.1448	0.8114	0.8191	4.758	0.03168	4.209	1.013
Arg Val Phe	metab_1763	2.7268370873519	8.104E-16	1.661E-13	5.834	0.07437	0.6253	0.3515	0.4775	0.006323	5.938	0.1024
N,N-Diallyl-Tyrosyl-Aminoisobutyryl-Aminoisobutyryl-Phenylalanyl-Leucine	metab_1644	2.5606769454786	1.135E-7	8.003E-7	6.147	0.08389	1.186	0.9455	1.601	0.9205	6.303	0.09622
Solacauline	metab_1766	2.5519366257034	1.429E-15	2.455E-13	5.418	0.09593	1.897	0.02008	4.317	0.0537	5.524	0.1273
Aclacinomycin Y	metab_12215	2.5384631208606	6.16E-17	3.03E-14	5.197	0.0515	2	0.03235	1.98	0.07555	1.923	0.01982
Gluten Exorphin C	metab_7019	2.5036084387522	1.81E-6	7.927E-6	6.406	0.07928	2.71	0.9884	1.56	1.225	6.485	0.08843
Nummularine A	metab_5344	2.4982072620524	9.456E-12	2.285E-10	6.097	0.07753	1.863	0.6856	1.515	0.2565	6.253	0.09689
Gatifloxacin	metab_1606	2.4836740199256	5.901E-10	8.417E-9	1.709	1.06	6.17	0.3991	1.365	0.2517	6.217	0.5215
Hexapropylene Glycol	metab_2391	2.479892289785	1.437E-12	4.648E-11	4.294	0.15	0.01247	0.0005796	1.003	1.541	5.065	0.2099
Bafilomycin A1(Baf-A1)	metab_5006	2.4189921337727	6.351E-8	4.892E-7	6.086	0.1008	1.565	0.7025	2.662	0.8251	6.213	0.0971
Niveusin C	metab_11962	2.3943683277025	9.999E-13	3.51E-11	1.393	0.007465	1.787	0.3219	3.836	0.0642	1.484	0.1633
Clarithromycin	metab_1996	2.3393248306852	1.773E-6	7.794E-6	6.088	0.09947	2.637	0.9669	1.832	1.037	6.184	0.1083
Trypanothione	metab_12033	2.338657998413	1.655E-13	8.09E-12	4.226	0.08889	0.7246	1.481	0.1056	0.001454	4.748	0.3342
3-Formyl Rifamycin	metab_8635	2.3370195089239	4.27E-12	1.147E-10	2.587	0.007762	2.694	0.03261	2.643	0.006765	5.593	0.1516
3-Methyl-2-(3-Pyridyl)-1-Indoleoctanoic Acid	metab_12450	2.2731256716794	1.633E-9	2.073E-8	1.908	0.007685	2.304	0.3358	1.964	0.006706	5.127	0.3185
1-Hydroxylorcaserin	metab_8713	2.176793868875	6.469E-9	6.825E-8	1.861	0.007674	1.967	0.03232	1.917	0.006697	4.498	0.3333
Dihydroergocryptine	metab_1513	2.1745791582082	2.525E-14	1.823E-12	5.679	0.07961	2.494	0.7492	2.174	0.009408	5.83	0.09565
Lycoperoside D	metab_1756	2.1704997877119	1.836E-8	1.697E-7	5.423	0.08845	2.168	0.6977	1.953	0.4684	5.593	0.111
7-Epi-12-Hydroxyjasmonic Acid	metab_5877	2.163738355418	2.26E-8	2.042E-7	2.054	0.01995	4.029	0.2357	2.145	0.009403	2.124	0.02428
Lisinopril-Tryptophan	metab_1207	2.1469193567328	2.19E-13	1.005E-11	2.495	0.04722	5.469	0.3459	2.586	0.06627	6.905	0.161
Macrolactin-A	metab_1769	2.1459592780963	1.433E-13	7.199E-12	5.698	0.09158	2.524	0.21	2.417	0.009435	5.861	0.1093
N'-Formylkynurenine	metab_5655	2.1238306508821	1.668E-7	1.107E-6	2.307	0.03906	5.894	0.541	2.385	0.009432	5.889	0.6539
Cis-Ferulic Acid 4-Sulfate	metab_11956	2.1129334042314	6.967E-6	2.479E-5	3.964	0.3467	0.6307	0.9476	4.214	0.307	0.9214	1.007
10-Hydroxy-8-Nor-2-Fenchanone Glucoside	metab_9276	2.1094767257368	3.89E-5	0.0001063	2.946	0.1893	3.519	0.1083	4.891	1.109	3.716	0.09801
2-Deoxy-D-Glucose	metab_2181	2.0956857553833	0.0005466	0.00105	1.955	0.0199	2.117	0.1407	4.006	1.282	2.025	0.02423
Abietic Acid	metab_9781	2.0785256444706	9.34E-5	0.0002269	2.205	0.9527	3.691	0.1602	0.8485	0.8684	3.623	0.1462
(3Z)-Phytochromobilin	metab_9503	2.0725760224132	0.002859	0.004488	1.373	0.75	3.205	1.285	1.442	0.3128	0.9135	0.01759
Aceneuramic Acid	metab_8365	2.051397695701	2.145E-14	1.594E-12	4.815	0.05917	2.751	0.03262	2.735	0.08007	2.672	0.02002
Balofloxacin	metab_8859	2.0402024698316	2.317E-9	2.805E-8	3.104	0.4644	2.483	0.1783	2.293	0.05131	5.372	0.23
Daumone	metab_4848	2.0336469764522	0.01576	0.0209	2.568	0.1793	2.708	0.2995	4.55	1.145	2.529	0.2658
5-Aminovaleric Acid	metab_6336	2.0334541439074	2.155E-9	2.646E-8	2.392	0.4762	6.217	0.1578	4.569	0.08476	5.981	0.261
P-Sulfoxy-Cinnamic Acid	metab_12329	2.0297951320819	1.597E-6	7.156E-6	4.295	0.3129	0.9112	0.8542	4.202	0.2989	0.7511	0.8443
Antimycin A	metab_1203	2.0297503376613	3.437E-11	6.923E-10	2.256	0.02002	4.61	0.476	2.36	0.03613	6.212	0.2185
Hydroxytetradecadienyl-L-Carnitine	metab_4541	2.0282119136216	3.413E-13	1.455E-11	5.713	0.06906	2.573	1.328	5.097	0.2965	1.447	0.1275
(5S,8S,10Ar)-N-Benzhydryl-5-((S)-2-(Methylamino)Propanamido)-3-(3-Methylbutanoyl)-6-Oxodecahydropyrrolo[1,2-A][1,5]Diazocine-8-Carboxamide	metab_5103	2.0126760965274	4.907E-16	1.177E-13	5.611	0.08624	2.762	0.01757	2.753	0.01519	5.726	0.07708
2-(6'-Methylthio)Hexylmalate	metab_12468	2.0000637672401	1.697E-11	3.791E-10	6.156	0.1148	4.403	0.3594	3.466	0.1422	5.728	0.1089
(-)-Erythro-Anethole Glycol 2-Glucoside	metab_11881	1.9796657712554	0.001308	0.002237	3.23	0.2249	3.665	0.1239	5.007	1.097	3.799	0.1268
Amastatin	metab_5486	1.9791311787328	6.272E-14	3.591E-12	5.328	0.07887	2.519	0.02028	2.696	0.2348	5.508	0.09983
2-Methoxyacetaminophen Sulfate	metab_8901	1.9755733782805	6.181E-9	6.574E-8	1.09	0.8952	4.646	0.1472	2.962	0.1237	4.733	0.3747
Enalkiren	metab_1645	1.9729158888097	2.973E-13	1.29E-11	5.665	0.1298	2.992	0.02032	2.98	0.009461	5.901	0.1127
Vertilmicin	metab_1471	1.9701254973596	1.037E-14	9.836E-13	5.322	0.09357	2.693	0.0203	2.698	0.0362	5.631	0.09443
Nonactin	metab_4957	1.9612279159611	1.366E-10	2.363E-9	5.47	0.08237	3.223	0.168	4.651	0.1765	5.512	0.09662
5-Hydroxytryptophan	metab_5527	1.9412477303686	4.066E-6	1.564E-5	3.321	0.3003	6.41	0.7756	3.377	0.178	6.537	0.8906
2-Hydroxyacetophenone Sulfate	metab_9195	1.9159374113072	2.344E-7	1.482E-6	3.896	0.6248	1.368	0.03126	4.208	0.3773	1.38	0.2176
Leu-Arg-Asn-Arg	metab_2247	1.9128113805468	0.0001363	0.000315	4.108	0.5199	1.518	1.592	4.557	0.09067	0.6028	1.221
Linalool (8-Hydroxydihydro-)	metab_2372	1.9104712935669	1.536E-11	3.47E-10	4.93	0.08788	3.043	0.02032	3.031	0.009462	3.081	0.1873
Oleoyl Serotonin	metab_9803	1.9079218559079	1.507E-6	6.832E-6	2.633	0.2079	2.413	0.03255	2.783	0.2519	4.162	0.2691
Citrusin Ii	metab_5699	1.8953727483971	1.954E-6	8.443E-6	3.222	0.02012	3.326	0.02033	3.314	0.009466	5.263	0.5666
(-)-Erythro-Anethole Glycol 1-Glucoside	metab_11910	1.8866501602915	0.005316	0.007822	3.153	0.2004	3.541	0.148	4.919	1.103	3.473	0.1016
Pentaethylene Glycol	metab_5742	1.88609842541	4.37E-14	2.791E-12	3.923	0.06868	6.433	0.6014	6.69	0.06463	4.347	0.15
Bursin	metab_5243	1.846035494338	4.341E-14	2.787E-12	4.947	0.07846	2.764	0.5787	2.378	0.06959	5.039	0.09901
Pe(20:5(5Z,8Z,11Z,14Z,17Z)/18:3(6Z,9Z,12Z))	metab_1693	1.8390483319352	2.511E-12	7.422E-11	5.459	0.133	3.144	0.02032	3.132	0.009464	5.68	0.1292
Triethylene Glycol	metab_5938	1.8354557158626	1.772E-13	8.468E-12	1.945	0.0199	4.28	0.9106	4.603	0.07827	2.047	0.04288
4-Hydroxy Nonenal Alkyne	metab_4779	1.8273777319953	3.056E-5	8.637E-5	1.726	0.01975	1.828	0.02004	3.428	1.438	1.795	0.02407
Wortmannin	metab_5765	1.8252176339041	3.827E-11	7.612E-10	5.106	0.119	2.458	0.02027	2.48	0.08181	4.197	0.6497
2,5-Dimethylbenzaldehyde	metab_4849	1.8185040022127	0.003839	0.005842	1.804	0.03794	1.883	0.02008	3.445	1.329	1.858	0.03291
(1-Heptan-2-Yl-2-Methylindol-3-Yl)-Naphthalen-1-Ylmethanone	metab_5161	1.7963724442022	9.691E-10	1.308E-8	5.24	0.07963	3.248	0.3518	2.832	0.23	5.352	0.1048
Tenuazonic Acid	metab_5607	1.7728236025108	4.804E-12	1.262E-10	4.582	0.08912	2.113	0.01943	2.171	0.1739	3.732	0.1608
Nebularine	metab_12783	1.7694633634981	2.647E-5	7.642E-5	0.4129	0.94	3.153	0.477	0.6449	0.9873	3.549	0.3212
4-[(Dimethylamino)Methyl]Tetrahydrofuran-2,3-Dione	metab_1306	1.7678614706076	2.3E-7	1.461E-6	3.813	0.1011	6.171	0.4278	3.712	0.1504	6.231	0.5656
Phe Ala Trp	metab_5604	1.7628878817296	3.619E-9	4.114E-8	5.289	0.05461	3.331	0.5007	3.206	0.1937	3.969	0.1987
3'-Deoxyderhamnosylmaysin	metab_8563	1.7599989377199	1.527E-7	1.023E-6	2.123	0.4344	3.517	0.8839	1.927	0.6668	5.165	0.2529
3-Methoxyphenol Sulfate	metab_12728	1.7469678332425	3.482E-10	5.371E-9	2.234	0.1249	5.161	0.2082	2.854	0.4365	4.805	0.3515
Hexaethylene Glycol	metab_1283	1.745944115172	9.596E-13	3.397E-11	4.002	0.08861	6.182	0.5466	6.383	0.07076	4.368	0.1476
Dioctyl Phthalate	metab_2812	1.7444365006541	1.844E-5	5.614E-5	1.291	0.01909	3.839	1.426	1.379	0.009076	2.576	1.354
Isoferuloyl C1-Glucuronide	metab_12419	1.7436277265113	7.304E-9	7.61E-8	4.465	0.09019	3.002	0.3175	5.031	0.111	3.239	0.2021
Caffeoyl C1-Glucuronide	metab_12501	1.7402181654757	1.674E-8	1.572E-7	4.477	0.3209	2.537	0.5039	4.878	0.3252	2.172	0.2162
4-Hydroxy-2-(2-Hydroxyethyl)-1,2-Dihydrophthalazin-1-One	metab_12122	1.7321186645989	1.964E-5	5.932E-5	1.475	0.04057	3.749	0.7607	1.511	0.00657	4.414	0.7487
Protoporphyrin Ix	metab_4206	1.7303359493943	1.854E-9	2.317E-8	6.22	0.1475	3.849	0.2193	3.894	0.38	5.732	0.1568
Glycosides	metab_5649	1.7254508684508	7.245E-6	2.563E-5	2.83	0.253	4.395	0.2989	3.005	0.3199	3.019	0.2163
Pi(Pgd2/20:1(11Z))	metab_10207	1.7248848534881	6.567E-5	0.0001683	3.595	0.3854	2.426	1.182	4.766	0.3317	1.901	0.9446
Ps(Pgj2/18:4(6Z,9Z,12Z,15Z))	metab_9174	1.7234991290005	2.979E-7	1.816E-6	1.589	0.00758	3.968	0.7384	1.645	0.006625	3.282	0.7704
Mono(Glucosyluronic Acid)Bilirubin	metab_12217	1.7179100153494	1.127E-11	2.657E-10	4.727	0.07901	2.653	0.0326	2.602	0.006763	3.524	0.5641
Lys Gln Trp	metab_1224	1.7164682812796	5.353E-11	1.012E-9	2.699	0.02009	4.437	0.6592	4.968	0.1013	2.86	0.1428
4-Acetoxy Dmt	metab_5605	1.7126756436355	6.065E-7	3.283E-6	5.775	0.08447	3.6	0.5702	3.43	0.5444	5.042	0.1678
Arg-Thr-Lys-Arg	metab_1592	1.7088067813987	9.039E-8	6.584E-7	5.433	0.1033	3.983	0.4546	3.271	0.3544	5.675	0.09047
D-Pantothenoyl-L-Cysteine	metab_1067	1.7068104242836	1.488E-5	4.67E-5	4.138	0.2447	3.247	0.412	4.785	0.203	3.724	0.2708
N2-Succinyl-L-Ornithine	metab_1216	1.7000034364165	8.542E-9	8.762E-8	3.176	0.3558	5.291	0.2549	3.063	0.2044	5.129	0.2487
(R)-Glabridin	metab_9037	1.6903552295442	0.02194	0.02825	3.11	0.8075	2.34	0.6503	1.835	0.05133	1.874	0.1761
(2-Oxo-2,3-Dihydro-1H-Indol-3-Yl)Acetic Acid	metab_5606	1.6851223643601	1.957E-12	5.921E-11	4.426	0.08165	2.277	0.02023	2.266	0.00942	3.611	0.2476
Sobetirome	metab_12064	1.6840606986848	3.131E-7	1.887E-6	2.147	0.3454	4.388	0.2753	2.222	0.4293	3.853	0.3173
Chm-122	metab_1724	1.6741787116268	1.824E-10	3.082E-9	5.703	0.07945	3.688	0.221	3.742	0.1831	5.793	0.1047
3-Deoxy-D-Arabino-Heptulosonate-7-Phosphate	metab_8564	1.6734575443909	1.97E-7	1.281E-6	2.685	0.3393	4.179	0.3266	2.736	0.5733	5.437	0.3297
Tubocurarine	metab_8311	1.6733279639531	1.162E-7	8.158E-7	2.729	0.007768	2.836	0.03263	2.785	0.006769	4.349	0.3737
Epiisopiloturine	metab_9319	1.6591231036237	3.564E-6	1.401E-5	4.601	0.3514	2.44	0.5831	2.492	0.3143	3.314	0.465
Panaxytriol	metab_11617	1.6514971011078	2.149E-7	1.381E-6	5.504	0.09836	3.351	0.3165	5.451	0.02398	3.159	0.455
4-Hydroxyquinazoline	metab_8728	1.6470968465023	8.434E-6	2.909E-5	1.459	0.1364	3.572	0.5855	1.689	0.3481	4.26	0.7576
Testosterone Sulfate	metab_11693	1.645107249402	5.876E-10	8.409E-9	5.782	0.01836	3.931	0.1367	5.945	0.06268	3.494	0.2838
(+)-Sabinone	metab_9505	1.6437067260829	1.07E-5	3.537E-5	4.234	0.144	2.274	0.4483	4.26	0.06564	2.937	0.6208
Benzoylecgonine	metab_5601	1.6242718051972	5.753E-5	0.0001499	2.678	0.135	3.553	0.3834	1.931	0.2956	3.382	0.4222
L-Ribulose	metab_8284	1.6184766143654	2.249E-6	9.523E-6	2.67	0.5625	4.513	0.2768	2.499	0.3402	4.089	0.467
19-Hydroxydeacetylnomilinic Acid 17-Beta-D-Glucopyranoside	metab_8805	1.617908572607	8.686E-12	2.119E-10	6.112	0.102	4.057	0.03268	4.692	0.7052	3.978	0.02006
7-[(3S,4S)-3-(Benzenesulfonamido)-2-Bicyclo[2.2.1]Heptanyl]Hept-5-Enoic Acid	metab_5351	1.6137386405436	1.669E-6	7.42E-6	1.641	0.01967	3.952	0.5641	1.731	0.009295	3.845	1.097
N-Acetyl-5-Aminosalicylic Acid	metab_12415	1.6096648506614	6.825E-9	7.134E-8	1.466	0.09389	3.766	0.4277	1.84	0.2963	3.879	0.2359
Astromicin	metab_5623	1.6067791720293	1.103E-10	1.941E-9	2.51	0.02007	4.439	0.817	4.568	0.119	2.605	0.04383
Gly-Pro-Arg-Pro	metab_5150	1.6067290765503	6.1E-11	1.142E-9	5.854	0.07601	4.013	0.1526	4.071	0.1738	5.966	0.1087
Ajugasterone C	metab_1905	1.6030136649512	3.625E-10	5.565E-9	4.516	0.1827	2.87	0.3019	2.675	0.009451	4.749	0.1287
Soyasapogenol B Base+O-Hexa-Pen	metab_1793	1.5977835351985	2.347E-11	5.004E-10	4.965	0.1022	3.431	0.3125	3.085	0.009463	5.144	0.111
N-Acetylserotonin	metab_1345	1.5902317655353	1.242E-8	1.215E-7	6.423	0.08501	4.627	0.2729	4.521	0.2687	5.642	0.1565
Thymol Sulfate	metab_9944	1.5886434221642	3.794E-10	5.754E-9	3.757	0.1019	2.232	0.03248	2.181	0.006735	4.221	0.2277
Obtusilactone A	metab_11386	1.5770896112078	0.0001666	0.0003725	4.374	0.3137	2.147	0.7449	4.298	0.1203	2.106	1.045
Tetraethylene Glycol	metab_5822	1.5736387836735	5.173E-13	2.061E-11	4.626	0.03327	6.3	0.6301	6.554	0.07162	4.625	0.05667
Tigecycline	metab_12929	1.5676154561847	1.716E-7	1.133E-6	3.235	0.007778	3.343	0.03266	3.292	0.006777	4.678	0.378
Phenylalanyltryptophan	metab_1783	1.5614328685705	1.303E-10	2.259E-9	4.137	0.1986	3.103	0.5492	4.864	0.1286	2.451	0.02438
Oxandrolone	metab_9626	1.5601892993156	3.441E-10	5.315E-9	4.291	0.2609	2.544	0.03258	4.409	0.1557	2.466	0.02
Octabenzone	metab_2625	1.5439930378597	7.706E-8	5.734E-7	4.898	0.1456	2.443	0.6816	4.105	0.4152	3.579	0.1109
Methional	metab_1607	1.5413998432911	9.497E-8	6.847E-7	1.863	0.3253	3.592	0.1487	1.72	0.2641	3.488	0.4566
4-(Methylnitrosoamino)-4-(3-Pyridyl)-1-Butanol	metab_1154	1.5376120511661	7.376E-5	0.0001859	3.281	0.4996	4.99	0.2647	3.123	0.7864	4.516	0.2535
Thiodiacetic Acid	metab_738	1.5373251709658	7.07E-5	0.000179	4.272	0.1998	4.91	0.6078	4.863	0.1401	3.053	0.5856
Carmofur	metab_1187	1.5368973543996	0.003079	0.004795	2.027	1.358	3.018	1.312	3.061	0.414	4.021	0.2968
5-Hydroxykynurenine	metab_5286	1.5271076285641	6.56E-8	5.026E-7	2.17	0.2816	4.156	0.5032	2.299	0.2993	4.123	0.1559
Glyceryl Monolinoleate	metab_3002	1.5245840683555	1.435E-7	9.775E-7	3.306	0.03919	3.474	0.1861	3.385	0.009467	4.697	0.1542
Galactinol	metab_7793	1.5196557519474	1.827E-8	1.694E-7	4.523	0.1019	3.289	0.2136	4.958	0.05209	3.299	0.3202
Semidehydroascorbic Acid	metab_1096	1.5158493188374	1.102E-5	3.616E-5	4.567	0.5971	3.102	1.189	4.216	0.6936	2.011	0.02422
Fasciculol F	metab_5240	1.5125112582889	3.124E-11	6.405E-10	4.991	0.1166	3.486	0.02033	3.475	0.009468	5.245	0.1161
Betavulgaroside Iv	metab_1415	1.5089672233676	1.415E-9	1.828E-8	4.463	0.2056	2.249	0.02023	3.953	0.1463	2.437	0.4636
N-Hydroxyl-Tryptamine	metab_1338	1.506524417145	3.91E-10	5.902E-9	3.84	0.09886	2.167	0.06677	2.127	0.0094	3.176	0.1789
Peg N7	metab_5622	1.5047611477996	1.877E-12	5.721E-11	4.272	0.05814	5.898	0.4425	6.048	0.06638	4.517	0.121
Apigenin 4'-[Feruloyl-(->2)-Glucuronyl-(1->2)-Glucuronide] 7-Glucuronide	metab_1814	1.5042642875422	9.184E-7	4.602E-6	4.476	0.2276	3.093	0.1369	3.218	0.3185	3.102	0.1686
N-[4-[2-(6-Cyano-3,4-Dihydro-1H-Isoquinolin-2-Yl)Ethyl]Cyclohexyl]Quinoline-4-Carboxamide	metab_1368	1.502290450968	8.658E-11	1.562E-9	4.436	0.1042	3.07	0.3013	2.931	0.00946	4.819	0.1104
Peg N12	metab_1591	1.4949536381045	3.739E-12	1.038E-10	5.776	0.0728	4.472	0.3504	4.11	0.07931	5.919	0.08544
Ergothioneine	metab_677	1.4926855323116	5.538E-16	1.235E-13	4.948	0.07943	3.252	0.02033	4.947	0.0399	3.219	0.02445
12-Oxo-Pda	metab_11575	1.4908552131607	1.243E-13	6.421E-12	5.214	0.1494	3.895	0.06003	5.541	0.03392	3.801	0.07906
Lenapenem	metab_5853	1.4901420361995	5.234E-7	2.91E-6	4.547	0.2483	3.171	0.2577	4.859	0.03863	3.24	0.4194
1-Lyso-2-Arachidonoyl-Phosphatidate	metab_9169	1.4635602620954	0.0006072	0.00115	1.873	0.02696	1.969	0.03232	1.919	0.006698	3.241	0.6598
3-Epinobilin	metab_5340	1.4572349655612	8.525E-7	4.339E-6	2.708	0.02009	4.346	0.3328	2.8	0.009456	3.726	0.4993
(5E)-4-Isopropyl-7-Methylene-10-Oxo-5-Undecenoic Acid	metab_11514	1.4559799873805	1.321E-8	1.282E-7	4.109	0.1803	2.311	0.1553	3.947	0.0194	2.392	0.2664
2-Carboxy-1-[5-(2-Carboxy-1-Pyrrolidinyl)-2-Hydroxy-2,4-Pentadienylidene]Pyrrolidinium	metab_9386	1.4559305397882	0.002726	0.004303	3.704	0.09944	3.844	0.2413	2.632	0.711	4.116	0.2213
Lumichrome	metab_2073	1.455919203489	9.613E-6	3.241E-5	4.059	0.353	3.649	0.2846	5.009	0.2879	3.252	0.3626
Sinapic Acid Sulfate	metab_8791	1.4523520250655	4.189E-9	4.666E-8	3.174	0.1761	1.776	0.03212	3.383	0.2376	1.699	0.01966
Indoxyl Sulfate	metab_12411	1.4520963479995	0.001118	0.001958	4.479	0.144	4.36	0.3232	3.8	0.2405	3.921	0.4217
Cymorcin Diglucoside	metab_1355	1.4496912041181	6.567E-8	5.028E-7	2.705	0.02009	2.808	0.02031	2.796	0.009456	3.872	0.1637
Ala Tyr	metab_1079	1.4461658655833	2.532E-9	3.005E-8	2.296	0.1577	3.934	0.1687	2.332	0.1006	4.074	0.2674
N-Acetyl-A-Neuraminic Acid	metab_5908	1.4451673875646	9.223E-13	3.302E-11	4.743	0.04076	3.719	0.02034	3.707	0.009469	3.686	0.02446
2-[(1-Carboxyethyl)(Methoxyacetyl)Amino]-3-Methyl-Benzoic Acid	metab_978	1.4362231805342	1.309E-8	1.273E-7	3.878	0.2254	3.896	0.668	2.755	0.1626	5.09	0.228
Propofol	metab_11588	1.4357168113845	2.428E-12	7.21E-11	5.099	0.2215	3.584	0.142	5.125	0.07006	3.312	0.06582
15-Oxoprostaglandin E1	metab_9987	1.4224552116611	0.01281	0.0173	4.688	0.1188	3.388	0.9393	5.115	0.4233	3.782	1.01
Selachyl Alcohol	metab_9915	1.4203931193393	7.863E-5	0.0001963	2.225	0.05495	4.022	0.9737	2.874	0.9458	4.612	0.6451
Arborine	metab_11613	1.4195458807494	1.434E-6	6.567E-6	2.588	0.3248	4.204	0.2401	2.71	0.506	4.595	0.3284
Bisacurone Epoxide	metab_2096	1.4111924092777	3.7E-5	0.0001019	4.198	0.1545	3.154	0.6646	4.189	0.03882	2.175	0.4809
2-Aminoindan-2-Carboxylic Acid	metab_5608	1.4098383763841	1.788E-10	3.029E-9	5.173	0.08495	3.839	0.1426	3.756	0.09047	4.475	0.1286
Androsta-1,4-Diene-3,17-Dione	metab_2414	1.4097797780586	1.219E-8	1.195E-7	5.075	0.1832	3.334	0.07861	4.027	0.3889	3.344	0.1228
3-Methoxytyramine	metab_1003	1.4080906546029	4.997E-7	2.804E-6	1.982	0.2041	2.462	0.3648	1.986	0.08348	3.597	0.236
Alpha-Linolenoyl Ethanolamide	metab_9768	1.405034932303	0.005646	0.008257	2.245	0.1	3.44	0.5526	2.261	0.006743	2.587	0.4302
Chrysogine	metab_1450	1.4046529195274	2.285E-5	6.737E-5	1.866	0.1466	3.383	0.5154	1.885	0.009348	3.781	0.4784
Pentapropylene Glycol	metab_2238	1.4040470757991	7.402E-9	7.692E-8	4.399	0.1297	3.373	0.2174	3.377	0.167	4.975	0.1361
Geldanamycin	metab_1179	1.3997156925306	8.915E-9	9.087E-8	2.878	0.2961	4.208	0.1381	2.698	0.1689	4.22	0.1141
N-Acetyl-5-Hydroxytryptamine	metab_8811	1.3976571984591	1.013E-9	1.355E-8	4.838	0.09739	3.202	0.3019	3.346	0.1073	4.001	0.1611
Ergocristine	metab_950	1.3976382318658	7.235E-7	3.794E-6	4.421	0.02013	4.525	0.02034	4.513	0.009471	5.524	0.2334
Gamma-Aminobutyric Acid	metab_728	1.3882346114302	6.786E-9	7.104E-8	4.556	0.1775	3.223	0.6928	4.015	0.2792	2.609	0.1149
Semax	metab_12350	1.3870963451567	5.589E-8	4.404E-7	3.059	0.007775	3.167	0.03266	3.116	0.006775	4.185	0.2113
Mg(18:1(9Z)/0:0/0:0)	metab_2443	1.3870708320597	2.665E-8	2.35E-7	5.419	0.1016	4.011	0.4248	4.457	0.3965	3.804	0.1673
Pc(24:0/Lte4)	metab_4073	1.3797770710826	2.831E-10	4.486E-9	5.086	0.1897	4.426	0.4167	4.22	0.00947	5.973	0.09247
4-Hydroxyaminoquinoline N-Oxide	metab_5534	1.3738696944525	0.0001033	0.0002477	2.756	0.1745	4.18	0.5997	2.756	0.2073	4.736	0.7309
5-Methyldeoxycytidine	metab_1432	1.3624114836355	1.096E-5	3.602E-5	1.943	0.0199	2.379	0.7709	2.034	0.009384	3.555	0.605
Riboflavin	metab_5488	1.361298697606	6.983E-5	0.0001773	4.097	0.5413	3.656	0.3667	4.989	0.3123	3.17	0.5483
Tanacetol A	metab_2360	1.355633073126	2.341E-11	5.001E-10	4.311	0.07319	2.913	0.2777	3.408	0.5138	2.712	0.04401
Decanoyl-L-Carnitine	metab_4576	1.3536468082451	5.367E-15	5.932E-13	4.689	0.03484	3.069	0.306	4.068	0.1936	2.883	0.02443
Myristoylcarnitine	metab_4524	1.3533405893413	8.645E-8	6.318E-7	4.946	0.08361	4.164	0.4126	4.371	0.2483	3.573	0.1609
Phenylalanyl-Gamma-Glutamate	metab_1364	1.3497547043329	2.835E-7	1.743E-6	2.334	0.02004	3.832	0.358	2.456	0.08173	4.016	0.2475
5-Fluoro Adb-Pinaca	metab_9377	1.3494955137161	0.0001641	0.0003677	3.691	0.1721	2.071	0.5223	3.595	0.0649	2.398	0.6029
N-Oleoyl Phenylalanine	metab_11257	1.347444093847	0.002895	0.00454	5.102	0.04727	5.304	0.1301	4.314	0.5924	5.33	0.1549
Hexanoyl-L-Carnitine	metab_5338	1.3438269528414	5.952E-5	0.0001543	5.111	0.05966	5.087	0.1437	4.606	0.133	4.827	0.151
N-Methyl-2,4-Dihydroxy-3-Phenylquinoline	metab_1413	1.3427328979988	4.728E-5	0.0001261	2.388	0.4919	4.119	0.3075	2.72	0.7885	4.357	0.3732
2-Methylbutyroylcarnitine	metab_1288	1.3388651511183	1.907E-6	8.28E-6	6.125	0.1322	4.915	0.4406	6.279	0.2577	4.477	0.3227
Cefotaxime	metab_1411	1.3383365968136	0.01924	0.02507	1.242	0.7989	3.166	2.075	1.066	0.642	3.242	1.334
Xanthosine	metab_8380	1.3332324112231	1.913E-8	1.758E-7	5.169	0.09532	3.952	0.2593	4.199	0.06126	5.452	0.4769
Arg Cys Tyr	metab_5897	1.3321470930526	0.0005649	0.001081	2.466	0.1729	2.825	0.4295	2.482	0.00944	3.907	0.459
4-Vinylguaiacol	metab_1002	1.3297248150779	9.387E-7	4.682E-6	2.261	0.3052	2.641	0.3988	2.239	0.1515	3.711	0.2238
N-Docosahexaenoyl Arginine	metab_5418	1.3188094887809	6.689E-10	9.426E-9	5.304	0.09954	4.304	0.3476	4.046	0.1124	5.573	0.09475
(5E)-7-{4,6-Dihydroxy-2-[(1E,5E)-3-Hydroxyocta-1,5-Dien-1-Yl]Oxan-3-Yl}Hept-5-Enoylcarnitine	metab_9821	1.3186411082934	2.543E-7	1.594E-6	5.19	0.1383	3.915	0.6301	5.256	0.05341	4.305	0.1288
L-Prolinamide, 5-Oxo-L-Prolyl-L-Norvalyl-	metab_5668	1.304898528895	1.6E-6	7.16E-6	2.532	0.02007	4.039	0.3919	3.814	0.2274	2.729	0.2974
N-Desmethylaminopyrine	metab_5788	1.3043165399409	0.00118	0.002046	3.184	0.5568	3.909	0.5592	3.748	0.1763	4.583	0.3251
Blasticidin S	metab_5679	1.3036031646397	9.273E-6	3.146E-5	3.139	0.02011	3.242	0.02033	3.231	0.009465	4.221	0.5654
Alcophosphamide	metab_53	1.3024585650182	8.419E-7	4.299E-6	4.515	0.1115	3.323	0.7178	4.133	0.1057	2.721	0.3019
4-Hydroxyquinoline	metab_5407	1.3013574937485	8.564E-5	0.0002107	2.357	0.302	3.874	0.4023	2.935	0.1354	4.172	0.5872
(9E,12E)-N-(2-Hydroxyethyl)Octadeca-9,12-Dienamide	metab_11342	1.2959471339363	0.0001846	0.0004078	4.086	0.1553	4.5	0.3011	3.614	0.1678	4.277	0.2327
3-[4-(3-Trifluoromethyl-Phenyl)-Piperazin-1-Yl]-Dihydrofuran-2-One	metab_8687	1.2928591691753	2.497E-6	1.042E-5	2.47	0.3578	3.591	0.2096	2.254	0.2952	3.706	0.1942
5-Methoxysalicylic Acid Sulfate	metab_8559	1.2902887311826	2.307E-5	6.788E-5	3.226	0.2345	2.101	0.4576	3.463	0.1807	2.08	0.386
2,8-Quinolinediol	metab_4624	1.2863063883153	1.652E-5	5.103E-5	2.278	0.02002	3.667	1.014	2.37	0.009431	4.326	1.169
Diclazuril	metab_9583	1.2849815881789	7.873E-7	4.073E-6	2.941	0.007773	4.541	0.8518	2.997	0.006773	4.466	0.8501
Eplerenone	metab_4445	1.2849712196932	0.0231	0.02966	4.391	0.3445	4.05	0.3573	4.766	0.2783	4.579	0.3155
5-Hydroxyindoxyl Sulfate	metab_9367	1.2819629783259	0.008383	0.0118	1.516	0.007543	3.015	0.7793	1.65	0.1884	2.137	1.083
Lysope(16:1(9Z)/0:0)	metab_4254	1.2796348612304	0.03692	0.04565	4.886	0.1164	4.034	0.6463	5.036	0.2074	4.722	0.445
(S)-10,16-Dihydroxyhexadecanoic Acid	metab_2220	1.2747992367315	0.01066	0.01464	3.611	0.1616	3.193	0.3246	3.862	0.4581	3.822	0.1474
3-Hydroxybutyric Acid	metab_12876	1.270878245285	6.926E-7	3.653E-6	5.64	0.1062	6.519	0.1815	5.433	0.07566	6.229	0.2973
L-Thyronine	metab_5703	1.270328239802	1.382E-6	6.358E-6	2.967	0.2404	4.179	0.4021	2.932	0.1769	4.487	0.2881
N-Acetylhistamine	metab_6226	1.2696681295861	1.05E-9	1.396E-8	3.713	0.07966	3.385	0.4627	2.649	0.06239	4.287	0.2347
N-Oleoyl Leucine	metab_9916	1.2696437380014	0.006014	0.008732	5.291	0.03556	5.472	0.1061	4.715	0.4124	5.328	0.187
N-Stearoyl Threonine	metab_11246	1.267007295757	0.0001361	0.0003146	3.615	0.1155	4.213	0.3007	3.263	0.1878	3.956	0.1787
Arachidoyl Glycine	metab_11249	1.2652929759446	0.002424	0.003868	4.99	0.03031	5.28	0.1471	4.488	0.325	5.103	0.2169
4,6-Dinitro-O-Cresol	metab_9513	1.2604268221497	1.122E-8	1.115E-7	4.468	0.1123	3.784	0.1187	4.79	0.09538	3.929	0.08033
3,6,9,12,15,18,21,24,27,30-Decaoxadotriacontane-1,32-Diol	metab_5425	1.2585460061993	4.064E-11	7.984E-10	5.583	0.07967	4.646	0.2815	4.411	0.06414	5.74	0.08489
Gibberellin A8-Catabolite	metab_5998	1.2491639948116	0.005062	0.007485	4.912	0.1572	3.868	0.6946	4.142	0.8674	5.425	0.3873
Oxacyclohexadecan-2-One	metab_4399	1.2461758921657	1.827E-8	1.694E-7	4.367	0.1266	3.134	0.02032	3.123	0.009464	4.323	0.5867
2-Methylcitric Acid	metab_8301	1.24165594746	1.952E-5	5.899E-5	4.464	0.1234	5.129	0.1412	4.498	0.04924	4.447	0.165
O-Galactosyl-5-Hydroxylysine	metab_6921	1.2415281477599	1.969E-8	1.802E-7	2.924	0.293	3.933	0.1102	2.738	0.151	4.069	0.05981
Bis(2-Ethylhexyl) Phthalate	metab_4121	1.2413537493426	4.242E-5	0.0001147	4.281	0.2195	5.51	0.5268	4.369	0.08368	4.971	0.1627
L-Histidine	metab_13542	1.2405179210909	8.164E-8	6.022E-7	3.774	0.08494	4.504	0.165	4.519	0.08595	4.602	0.1545
Porphobilinogen	metab_5875	1.2399930260389	0.0001067	0.000255	5.388	0.2096	6.363	0.3133	5.168	0.3627	6.173	0.317
Phenylbutyrylglutamine	metab_9294	1.2346200080945	0.001054	0.001857	3.192	0.09524	3.696	0.3629	2.679	0.3692	3.653	0.23
N-Stearoyl Leucine	metab_11140	1.234332143359	5.505E-5	0.0001442	4.539	0.05911	4.944	0.1112	4.103	0.309	4.791	0.1513
Cabergoline	metab_1401	1.2339843415771	2.96E-10	4.667E-9	4.592	0.08237	5.758	0.2966	5.798	0.07081	4.919	0.07778
Stavudine	metab_5402	1.2329188155612	0.004586	0.006859	1.877	0.01986	2.86	0.7665	2.164	0.3505	3.664	0.9979
Suspensolide F	metab_8823	1.2305435022683	3.186E-8	2.753E-7	4.046	0.007782	4.154	0.03268	4.103	0.00678	4.944	0.1475
12B-Hydroxy-5B-Cholanoic Acid	metab_4134	1.2230185731093	0.01236	0.01676	3.24	0.02012	3.85	0.7381	3.493	0.2658	4.801	1.011
1-Arachidonoyl-2-Hydroxy-Sn-Glycero-3-Phosphate	metab_2918	1.2175285900705	3.995E-7	2.312E-6	4.725	0.08256	4.279	0.3768	3.917	0.3556	5.491	0.1146
Indole-3-Carbinol	metab_1998	1.2167966372859	0.0004052	0.0008098	2.11	0.1997	3.451	0.6858	2.727	0.2967	3.82	0.7975
Thromboxane B2	metab_9497	1.2077827572314	1.143E-6	5.446E-6	5.37	0.06996	4.37	0.3184	4.218	0.1908	5.473	0.4071
(13Z,16Z)-3-Hydroxydocosa-13,16-Dienoylcarnitine	metab_9839	1.2066115047502	0.03004	0.03775	0.5292	0.1614	2.755	2.2	1.543	1.459	3.037	2.136
Queuine	metab_703	1.2035287060633	5.993E-5	0.0001551	4.665	0.1619	4.253	0.4118	5.251	0.1491	4.166	0.415
2-Diphenylmethylpiperidine	metab_5771	1.2012455822635	0.000687	0.001283	2.282	0.02002	3.947	0.8851	2.906	0.3329	4.139	1.13
Isokobusone	metab_12519	1.1995089362706	0.001609	0.00269	2.119	0.3286	3.247	0.4263	2.13	0.1945	2.597	0.7566
Naftopidil	metab_12276	1.1979884564053	7.045E-8	5.308E-7	2.782	0.007769	2.889	0.03264	2.838	0.00677	3.641	0.1693
Octaethylene Glycol	metab_1398	1.1978857774678	4.02E-11	7.921E-10	4.629	0.05731	5.694	0.2851	5.763	0.05677	4.853	0.08192
Gpetn(20:5/18:1)	metab_3023	1.1956352239864	0.01065	0.01463	3.063	1.496	5.242	0.2435	3.813	1.442	4.899	0.09923
N-Palmitoyl Phenylalanine	metab_9899	1.191245518268	0.003671	0.005614	4.629	0.06902	4.815	0.1185	4.068	0.3711	4.786	0.1655
S-(5-Acetamido-2-Hydroxyphenyl)Cysteine	metab_12461	1.1858308990825	0.006084	0.008824	2.084	0.1614	2.625	0.6413	2.464	0.6583	3.418	0.6506
Deoxyloganic Acid	metab_12196	1.1843019708323	8.777E-9	8.96E-8	5.081	0.05789	4.497	0.03268	4.445	0.00678	4.418	0.02006
Lauroylcarnitine	metab_4543	1.1820444084485	1.299E-12	4.298E-11	4.721	0.05203	3.538	0.02033	4.011	0.2911	3.505	0.02446
Taurodeoxycholic Acid	metab_3863	1.1791886097759	0.0006003	0.00114	4.362	0.2412	3.856	0.615	4.949	0.2485	3.71	0.4627
Tetranor-12(R)-Hete	metab_9664	1.1778388847936	1.018E-6	4.981E-6	4.56	0.2295	3.323	0.372	4.421	0.02381	3.628	0.1229
Butyryl Carnitine	metab_5841	1.1777072148733	2.235E-7	1.428E-6	5.562	0.1231	4.589	0.3462	5.475	0.07974	4.155	0.2022
1-Deoxy-1-Morpholino-D-Fructose	metab_9016	1.1732965754572	0.004607	0.006888	2.883	0.4823	3.999	0.2351	3.852	0.2275	3.844	0.2205
1-(1Z-Hexadecenyl)-Sn-Glycero-3-Phosphocholine	metab_4401	1.1730037475786	0.0007014	0.001306	5.324	0.06214	4.558	0.2995	5.175	0.1034	5.294	0.07446
Xanthoxylin	metab_5902	1.1722623568325	0.000162	0.0003639	4.427	0.1084	3.135	0.8417	4.334	0.1316	3.585	0.2631
Daphniphylline	metab_10854	1.1705913907343	8.658E-6	2.973E-5	3.822	0.2087	4.601	0.1615	3.504	0.4816	4.741	0.09165
N,N-Dimethyl-1-[5-[2-[[(E)-1-(Methylamino)-2-Nitroethenyl]Amino]Ethylsulfanylmethyl]Furan-2-Yl]Methanamine Oxide	metab_5519	1.1681524694602	0.001171	0.002032	1.868	1.09	3.086	1.204	2.107	0.716	3.778	0.2542
Oleoyl-L-Carnitine	metab_2473	1.1654214600969	1.14E-5	3.721E-5	6.218	0.07461	5.671	0.1751	5.543	0.1983	5.582	0.2227
Combrestatin A4	metab_9589	1.1623518452759	2.785E-5	7.985E-5	2.435	0.1964	3.635	0.431	2.643	0.3964	3.912	0.3842
3-Hydroxy-5,5,8A-Trimethyl-3,4,4A,6,7,8-Hexahydronaphthalene-2-Carboxylic Acid	metab_9628	1.1623436200918	1.602E-12	4.995E-11	4.754	0.1754	3.752	0.1345	4.794	0.02099	3.681	0.03945
4-(3-Methyl-5-Oxo-4,5-Dihydro-1H-Pyrazol-1-Yl)Benzoic Acid	metab_9050	1.1609113583426	6.017E-7	3.26E-6	1.509	0.007539	2.474	0.5767	1.563	0.006594	3.015	0.6053
2-Isopropylmalic Acid	metab_12355	1.158833872875	0.0001908	0.0004188	3.727	0.3242	3.208	0.1495	3.689	0.1105	2.409	0.603
Isoferulic Acid 3-Sulfate	metab_12308	1.1579404528397	1.263E-6	5.911E-6	5.196	0.2073	4.14	0.3081	5.231	0.2175	4.175	0.1363
Eicosen-1-Ol	metab_11151	1.1567952644554	0.001523	0.002562	3.84	0.284	4.782	0.5119	4.446	0.3886	5.185	0.5801
N-Palmitoyl Threonine	metab_11349	1.1560891137606	0.0001406	0.0003233	4.011	0.1386	4.536	0.3038	3.661	0.1604	4.399	0.2342
11-Hydroxyandrosterone	metab_11565	1.1544723258944	4.805E-7	2.711E-6	4.94	0.09974	3.831	0.1505	4.81	0.03622	4.212	0.2458
Phenylalanylphenylalanine	metab_1268	1.1538578672277	0.04683	0.05695	3.106	0.3838	3.091	0.08069	3.215	0.2896	3.944	0.5767
Pc(2:0/20:3(5Z,8Z,11Z)-O(14R,15S))	metab_2355	1.1534816932678	3.33E-5	9.298E-5	4.416	0.1145	3.386	0.3376	4.473	0.1047	3.523	0.3546
Loliolide	metab_1923	1.1490532204454	7.586E-5	0.0001903	3.194	0.1679	3.741	0.3977	3.715	0.07199	4.089	0.1796
2-Polyprenyl-6-Methoxy-1,4-Benzoquinone	metab_8980	1.1484847391674	8.91E-5	0.0002179	3.166	0.9517	1.96	0.03232	3.218	0.4749	1.883	0.0198
Talinumoside I	metab_1332	1.1464749169966	8.556E-5	0.0002106	4.633	0.4734	3.078	0.02032	4.229	1.156	3.045	0.02444
5-Hydroxyindolin-2-One Sulfate	metab_12591	1.1451691106025	0.02774	0.03511	2.424	0.4509	2.769	0.6832	1.884	0.2162	2.424	0.705
Gibberellin A93	metab_6132	1.1376428795432	0.005598	0.008195	4.309	0.2405	3.756	0.2726	4.115	0.4546	4.762	0.4748
5'-Deoxy-5'-Methylthioadenosine	metab_1234	1.1340682705423	0.0004909	0.0009575	4.854	0.02147	5.1	0.2201	4.941	0.04142	4.292	0.2713
3-(1-Pyrazolyl)-Alanine	metab_6318	1.1325328261883	3.077E-8	2.671E-7	4.917	0.03924	5.311	0.12	5.473	0.06274	5.387	0.1075
Myricanol 5-Beta-Sophoroside	metab_5280	1.1303816636205	1.074E-7	7.614E-7	4.383	0.05241	3.99	0.02034	3.979	0.00947	4.997	0.3543
Retaspimycin	metab_1173	1.1293204503268	5.42E-12	1.406E-10	4.782	0.05259	5.992	0.05946	5.035	0.1626	5.812	0.05371
2,4-Dinitrophenol	metab_11825	1.1280126684643	6.466E-9	6.825E-8	4.402	0.07674	3.819	0.06851	4.679	0.1099	3.851	0.06286
4-Hydroxyproline	metab_13217	1.1230936647214	2.953E-5	8.392E-5	3.504	0.1323	4.484	0.3916	4.2	0.1766	3.394	0.2652
Sisomicin Sulfate	metab_1309	1.1197427574605	4.407E-8	3.613E-7	3.367	0.2638	3.075	0.02032	3.064	0.009463	4.002	0.104
N-Oleoyldopamine	metab_11171	1.116835802647	1.022E-5	3.401E-5	4.544	0.07182	5.035	0.2533	5.033	0.2616	5.345	0.1714
2,3-Butanedione	metab_5965	1.116033054389	2.153E-6	9.184E-6	4.971	0.09553	5.743	0.1532	4.866	0.02531	5.496	0.2566
3-O-Sulfogalactosylceramide (D18:1/24:0)	metab_2900	1.1156923198732	2.115E-9	2.607E-8	4.993	0.2207	4.743	0.02034	4.732	0.009471	5.63	0.07128
Glycylproline	metab_796	1.1133949871071	0.000113	0.0002677	4.35	0.361	3.882	0.2687	4.831	0.2509	3.396	0.4534
Hydroxygaleon	metab_8946	1.1103699703886	0.02995	0.03766	4.482	0.1228	4.477	0.3469	3.738	0.5359	4.682	0.2461
Acetylcarnitine	metab_739	1.1023250761321	0.0006718	0.001258	6.553	0.02971	6.703	0.1366	6.394	0.07905	6.298	0.1269
(S)-3-[(Cyanophenylmethyl)Amino]-3-Oxopropanoic Acid	metab_5406	1.1014191235885	6.007E-6	2.175E-5	3.428	0.02012	4.58	0.4036	3.519	0.009468	4.64	0.6404
Gpcho(8:0/6:0)	metab_3267	1.0969495379156	0.0009047	0.001629	5.367	0.1	4.595	0.793	5.755	0.1588	4.354	0.7837
Lysopa(20:2(11Z,14Z)/0:0)	metab_11165	1.0958820581701	5.76E-6	2.095E-5	4.046	0.248	4.997	0.1499	4.038	0.2175	4.828	0.1738
Convicine	metab_1478	1.0944409430261	0.01845	0.02413	3.775	0.1838	3.725	0.5191	2.94	0.5843	4.114	0.3421
Metyrapone	metab_2174	1.0940944028737	1.907E-5	5.777E-5	2.581	0.02008	2.92	0.3573	2.673	0.009451	3.658	0.5551
6-Fluoro-Dl-Tryptophan	metab_1000	1.0931028773047	5.606E-7	3.07E-6	3.955	0.02013	4.861	0.4317	4.047	0.00947	5.205	0.2298
Haloperidol	metab_11216	1.0926746945904	5.226E-6	1.932E-5	4.2	0.1095	4.726	0.08069	3.977	0.2205	4.54	0.08687
Val Arg Gly	metab_4705	1.0902245014273	4.458E-6	1.693E-5	3.972	0.09409	3.693	0.09791	3.684	0.08871	4.568	0.1937
Heptapropylene Glycol	metab_2432	1.08768371754	6.259E-7	3.365E-6	4.998	0.1142	4.691	0.06976	4.7	0.05578	5.557	0.1508
Asticolorin B	metab_3544	1.087267894083	0.000331	0.0006801	4.857	0.1149	4.302	0.759	5.359	0.1631	4.111	0.5958
Dulcisisoflavone	metab_8618	1.0800649360831	6.525E-7	3.482E-6	3.182	0.007777	3.29	0.03266	3.239	0.006776	4.044	0.5953
N-({(1S,2R)-2-[(S)-[(1R)-1-{[(Benzyloxy)Carbonyl]Amino}-2-Phenylethyl](Hydroxy)Phosphoryl]Cyclopentyl}Carbonyl)-L-Tryptophan	metab_10735	1.079673442559	0.001002	0.00178	4.784	0.09334	4.195	0.7832	5.214	0.1815	4.199	0.4356
Pi(20:0/Pgf2Alpha)	metab_4175	1.0787637082979	0.009879	0.01367	6.144	0.11	5.39	0.4144	6.092	0.0333	5.942	0.153
Asparagine-Betaxanthin	metab_6532	1.0769729030495	2.793E-5	8.0E-5	5.833	0.05304	5.015	0.2664	5.852	0.1003	5.316	0.1704
Sativic Acid	metab_4454	1.0733232419855	3.454E-6	1.366E-5	4.329	0.2365	4.14	0.02034	4.129	0.00947	4.954	0.1501
Lactosamine	metab_5682	1.073240679804	0.001722	0.002858	2.69	0.1964	3.233	0.4702	3.087	0.3807	3.734	0.4066
Pe(Pgf1Alpha/24:0)	metab_2877	1.0722396396668	7.603E-8	5.671E-7	5.27	0.09117	5.221	0.02034	5.21	0.009471	5.902	0.08149
Isoxazole	metab_13167	1.0676027685428	0.001811	0.002986	3.731	0.4442	3.965	0.1933	3.88	0.3933	3.044	0.3333
(+)-Lysergic Acid	metab_9594	1.0669766068875	1.002E-5	3.348E-5	4.423	0.2035	5.186	0.1368	4.26	0.3833	5.389	0.1708
Sphingosine 1-Phosphate	metab_2697	1.0656083115207	5.467E-7	3.008E-6	6.085	0.07792	5.688	0.09076	5.903	0.03706	6.407	0.09175
Blebbistatin	metab_11864	1.0640591839535	4.058E-7	2.342E-6	2.502	0.1755	3.103	0.2059	2.376	0.1419	3.582	0.1759
Niacinamide	metab_6156	1.0626807261383	4.086E-8	3.385E-7	4.723	0.052	5.055	0.1475	4.3	0.1137	5.44	0.1027
Guanosine	metab_5961	1.05914298482	0.0002132	0.0004626	4.818	0.06054	5.083	0.1004	4.766	0.04821	4.604	0.1631
6-Maleimidocaproic Acid	metab_5012	1.0554137775131	0.0002436	0.0005203	2.56	0.3347	3.553	0.4184	2.956	0.5878	3.875	0.3056
Uridine 5'-Monophosphate	metab_4974	1.0496854911962	0.008507	0.01195	3.697	0.1596	5.208	0.9008	3.995	0.3554	4.896	1.137
Amphotericin B	metab_2886	1.0489623620318	0.001267	0.002178	4.016	0.2702	3.957	0.02034	3.945	0.00947	4.697	0.2846
Nemifitide	metab_12007	1.0471889892953	0.0001422	0.0003264	3.124	0.2515	2.843	0.1301	2.733	0.006768	3.746	0.2939
Taurochenodeoxycholic Acid	metab_3242	1.0410112445268	0.0009893	0.00176	5.203	0.09956	4.66	0.686	5.627	0.1727	4.57	0.5165
Phalloidine	metab_8622	1.0382415899503	4.099E-7	2.365E-6	4.107	0.007782	4.215	0.03268	4.164	0.00678	4.812	0.2803
Cucumopine	metab_2140	1.0373764531421	0.00256	0.004061	3.233	0.3976	3.86	0.4273	2.899	0.4613	3.927	0.2495
4'-(Imidazol-1-Yl)Acetophenone	metab_5312	1.0362237990232	0.001197	0.002074	2.934	0.1889	4.002	0.4636	3.139	0.08379	4.195	0.6521
Dobesilic Acid	metab_12554	1.036168052455	0.01583	0.02098	3.587	0.6346	4.226	0.2656	3.212	0.5762	4.175	0.4949
Ascorbic Acid	metab_8002	1.0351339843563	0.0002125	0.0004612	4.749	0.1411	4.215	0.6613	4.977	0.08734	3.606	0.4603
Monocrotaline	metab_5901	1.0338028233118	0.01503	0.02001	3.667	0.3466	4.613	0.4527	3.775	0.3876	4.03	0.3824
Ergocornine	metab_11036	1.0322781510437	0.004716	0.00703	3.913	0.3208	5.07	0.4664	4.423	0.4125	4.172	0.469
Erythritol	metab_8333	1.0322418504746	1.782E-6	7.829E-6	5.815	0.04426	6.451	0.1358	5.729	0.03457	6.196	0.2398
P-Cresol Sulfate	metab_12069	1.0318159037453	0.004534	0.006789	5.539	0.1357	5.936	0.3109	5.238	0.1794	5.723	0.3777
4-Hydroxyphenylpyruvic Acid	metab_9256	1.0304667171386	0.002331	0.003734	3.367	0.1404	3.388	0.1553	3.712	0.1029	3.601	0.215
Ecgonine	metab_5298	1.0276762996326	3.696E-5	0.0001018	2.927	0.2278	3.759	0.1981	2.921	0.09991	3.448	0.4034
[2-Amino-2-(Hydroxymethyl)-5-(4-Octylphenyl)Pentyl] Dihydrogen Phosphate	metab_3730	1.0252288442085	2.443E-5	7.14E-5	4.278	0.1573	3.924	0.236	4.082	0.07979	4.677	0.1348
4-Amino-1-[(1S,2S,4S)-4,5-Bis(Hydroxymethyl)-2-Bicyclo[3.1.0]Hexanyl]Pyrimidin-2-One	metab_5929	1.0218517006942	2.122E-5	6.33E-5	3.214	0.3875	3.296	0.6451	2.655	0.2788	4.071	0.2263
Lysopa(0:0/18:2(9Z,12Z))	metab_10072	1.0171298350623	1.314E-9	1.715E-8	5.506	0.08298	5.876	0.1043	5.218	0.03381	6.332	0.09692
8-Hydroxy-2-Desoxyguanosine	metab_12863	1.015434804672	0.004205	0.006343	4.092	0.0876	4.458	0.1733	4.098	0.1199	3.904	0.2559
(S,E)-Zearalenone	metab_9734	1.0152849949637	0.0002692	0.000568	3.599	0.3653	4.367	0.1387	3.197	1.542	4.669	0.1197
Palmitoylcarnitine	metab_4491	1.0114661584104	1.083E-5	3.567E-5	6.127	0.07756	6.055	0.1176	5.656	0.08404	6.054	0.2406
Gly Asp Gln	metab_2005	1.0067648883073	0.000889	0.001604	2.36	0.2344	3.366	0.4775	2.434	0.2764	3.189	0.3494
4-[2-[2-[3-Acetamido-2,5-Dihydroxy-6-(Hydroxymethyl)Oxan-4-Yl]Oxypropanoylamino]Propanoylamino]-5-Amino-5-Oxopentanoic Acid	metab_3593	1.0029279907237	0.0004161	0.000829	5.582	0.09759	5.192	0.466	5.994	0.1568	5.078	0.3516
Linoleoyl Carnitine	metab_4500	1.001530257015	5.312E-7	2.94E-6	5.914	0.07374	4.82	0.291	5.127	0.2298	5.299	0.1026
4-[(2,4-Dihydroxy-3,3-Dimethylbutanoyl)Amino]Butanoic Acid	metab_52	1.001225371794	4.398E-7	2.51E-6	4.608	0.03473	4.089	0.2751	4.006	0.09051	4.123	0.1421
Ganoderic Acid Beta	metab_9591	1.0006865009585	0.001888	0.003097	5.579	0.08608	4.99	0.4097	5.842	0.1604	5.03	0.4446
