# Supplementary material for: Transcriptomic and Metabolomic Profiling Reveals the Antiproliferative Mechanism of Goose Serum and Plasma in SW1990 Cells
Source: Biology (Basel). 2026 May 15;15(10):788. doi: 10.3390/biology15100788 (PMC13203157; doi:10.3390/biology15100788)
Supplement: Supplementary file 1 [file biology-15-00788-s001.zip › biology-4276550-supplementary/Table S28 Metabolites information subcluster_1.xlsx]

## Sheet: Table S28 subcluster_1 
ID	Metabolite		Metab ID	Fragmentation Score	Theoretical Fragmentation Score	KEGG Pathway ID	KEGG Pathway Description	Library ID	Adducts	Formula	Retention time	Pathways	KEGG Compound ID	Mode	KEGG Compound First Category	KEGG Compound Second Category	KEGG Pathway First Category	KEGG Pathway Second Category	HMDB Superclass	HMDB Class	M/Z	CAS ID	HMDB Subclass
pos_669	L-Valine		metab_622	90	0	map01100;map00770;map00290;map01210;map01240;map02010;map01230;map00970;map00280	Metabolic pathways;Pantothenate and CoA biosynthesis;Valine, leucine and isoleucine biosynthesis;2-Oxocarboxylic acid metabolism;Biosynthesis of cofactors;ABC transporters;Biosynthesis of amino acids;Aminoacyl-tRNA biosynthesis;Valine, leucine and isoleucine degradation	HMDB0000883;PW_C000704	M+H	C5H11NO2	0.6058	Metabolic pathways; Biosynthesis of pantothenic acid and CoA; Biosynthesis of valine, leucine and isoleucine; 2-oxoacids metabolism; Biosynthesis of cofactors; ABC transporters; Amino acid biosynthesis; Aminoacyl tRNA biosynthesis; Degradation of valine, leucine and isoleucine	C00183	pos	Peptides	Amino acids	Metabolism;Metabolism;Metabolism;Metabolism;Metabolism;Environmental Information Processing;Metabolism;Genetic Information Processing;Metabolism	Global and overview maps;Metabolism of cofactors and vitamins;Amino acid metabolism;Global and overview maps;Global and overview maps;Membrane transport;Global and overview maps;Translation;Amino acid metabolism	Organic acids and derivatives	Carboxylic acids and derivatives	118.086	72-18-4	Amino acids, peptides, and analogues
pos_6542	Porphobilinogen		metab_5875	0	49.7	map01100;map00860;map01240	Metabolic pathways;Porphyrin metabolism;Biosynthesis of cofactors	HMDB0000245	M+ACN+H	C10H14N2O4	1.4682	Metabolic pathways; Porphyrin and chlorophyll metabolism; Biosynthesis of cofactors	C00931	pos	-	-	Metabolism;Metabolism;Metabolism	Global and overview maps;Metabolism of cofactors and vitamins;Global and overview maps	Organic nitrogen compounds	Organonitrogen compounds	268.128	487-90-1	Amines
neg_1354	Citraconic Acid		metab_8236	68.5	0	map01100;map01210;map00290	Metabolic pathways;2-Oxocarboxylic acid metabolism;Valine, leucine and isoleucine biosynthesis	HMDB0000634;LMFA01170099	M+Hac-H	C5H6O4	1.0237	Metabolic pathway; 2-oxoacid metabolism; Biosynthesis of valine, leucine and isoleucine	C02226	neg	-	-	Metabolism;Metabolism;Metabolism	Global and overview maps;Global and overview maps;Amino acid metabolism	Lipids and lipid-like molecules	Fatty Acyls	189.04	498-23-7;	Fatty acids and conjugates
neg_1470	Erythritol		metab_8333	71.7	0	map02010	ABC transporters	HMDB0002994	M-H2O-H	C4H10O4	1.4019	ABC transporter	C00503	neg	-	-	Environmental Information Processing	Membrane transport	Organic oxygen compounds	Organooxygen compounds	103.04	149-32-6	Carbohydrates and carbohydrate conjugates
neg_2788	1-O-Hexadecyl-Sn-Glycero-3-Phosphocholine		metab_9618	0	81.9	-	-	HMDB0243890	M+FA-H	C24H52NO6P	6.1486	-	C13903	neg	-	-	-	-	Lipids and lipid-like molecules	Glycerophospholipids	526.35	-	Glycerophosphocholines
neg_3016	16-Hydroxyhexadecanoic Acid		metab_9836	87.8	0	map01100	Metabolic pathways	HMDB0006294	M-H	C16H32O3	6.4158	Metabolic pathway;	C18218	neg	-	-	Metabolism	Global and overview maps	Lipids and lipid-like molecules	Fatty Acyls	271.227	506-13-8	Fatty acids and conjugates
neg_3121	(R)-2-Hydroxystearic Acid		metab_9934	84	0	-	-	-	M-H	C18H36O3	6.5172	-	C03042	neg	-	-	-	-	-	-	299.259	629-22-1	-
neg_4687	Octadecanedioic Acid		metab_11448	66.3	0	-	-	HMDB0000782;LMFA01170029	M-H	C18H34O4	6.2555	-	-	neg	-	-	-	-	Lipids and lipid-like molecules	Fatty Acyls	313.238	871-70-5;	Fatty acids and conjugates
neg_6162	3-Hydroxybutyric Acid		metab_12876	92.5	0	map01100;map00650	Metabolic pathways;Butanoate metabolism	HMDB0000011;PW_C000258	M-H	C4H8O3	1.1395	Metabolic pathway; Butyric acid metabolism	C01089	neg	Organic acids	Carboxylic acids	Metabolism;Metabolism	Global and overview maps;Carbohydrate metabolism	Organic acids and derivatives	Hydroxy acids and derivatives	103.04	625-72-9;300-85-6	Beta hydroxy acids and derivatives
