# Supplementary material for: Transcriptomic and Metabolomic Profiling Reveals the Antiproliferative Mechanism of Goose Serum and Plasma in SW1990 Cells
Source: Biology (Basel). 2026 May 15;15(10):788. doi: 10.3390/biology15100788 (PMC13203157; doi:10.3390/biology15100788)
Supplement: Supplementary file 1 [file biology-15-00788-s001.zip › biology-4276550-supplementary/Table S29 Metabolites information subcluster_2.xlsx]

## Sheet: Table S29 subcluster_2 
ID	Metabolite		Metab ID	Fragmentation Score	Theoretical Fragmentation Score	KEGG Pathway ID	KEGG Pathway Description	Library ID	Adducts	Formula	Retention time	Pathways	KEGG Compound ID	Mode	KEGG Compound First Category	KEGG Compound Second Category	KEGG Pathway First Category	KEGG Pathway Second Category	HMDB Superclass	HMDB Class	M/Z	CAS ID	HMDB Subclass
pos_1110	N-(1-Deoxy-1-Fructosyl)Leucine	-	metab_1005	0	87.5	-	-	HMDB0037840	M+H-H2O	C12H23NO7	1.4044	-	-	pos	-	-	-	-	Organic acids and derivatives	Carboxylic acids and derivatives	276.143	34393-18-5	Amino acids, peptides, and analogues
pos_1197	N-Fructosyl Isoleucine	-	metab_1090	85.3	0	-	-	-	M+H	C12H23NO7	1.5532	-	-	pos	-	-	-	-	-	-	294.154	-	-
pos_1220	N-Fructosyl Phenylalanine	-	metab_1112	77.1	0	-	-	-	M+H	C15H21NO7	1.7135	-	-	pos	-	-	-	-	-	-	328.138	-	-
pos_6483	Tetraethylene Glycol	-	metab_5822	86	0	-	-	HMDB0094708	M+H	C8H18O5	2.2359	-	-	pos	-	-	-	-	Organic oxygen compounds	Organooxygen compounds	195.122	-	Ethers
pos_6507	N-(3,5-Dimethylphenyl)-2-(5-Pyrazin-2-Yl-1,3,4-Oxadiazol-2-Yl)Acetamide	-	metab_5842	73.7	0	-	-	-	M+H	C16H15N5O2	1.7188	-	-	pos	-	-	-	-	-	-	310.127	-	-
pos_6832	(3-Ethyl-3-Hydroxy-7-Azaspiro[3.5]Nonan-7-Yl)-Thiophen-2-Ylmethanone	-	metab_6141	63.1	0	-	-	-	M+H	C15H21NO2S	0.7531	-	-	pos	-	-	-	-	-	-	280.138	-	-
