# Supplementary material for: Transcriptomic and Metabolomic Profiling Reveals the Antiproliferative Mechanism of Goose Serum and Plasma in SW1990 Cells
Source: Biology (Basel). 2026 May 15;15(10):788. doi: 10.3390/biology15100788 (PMC13203157; doi:10.3390/biology15100788)
Supplement: Supplementary file 1 [file biology-15-00788-s001.zip › biology-4276550-supplementary/Table S3 Function Annotation information.xlsx]

## Sheet: Table S3 AnnotationQuer
Gene ID	Gene Name	Gene Description	GO ID	GO Term	GO Description	KO ID	KO Name	Pathway ID	Pathway Definition
gene-UBD-2	UBD	ubiquitin D	GO:0070842;;GO:0034612;;GO:0034341;;GO:0043065;;GO:0032446;;GO:0006511;;GO:1901990;;GO:0016567;;GO:0006508;;GO:0043687;;GO:0043011;;GO:0043123;;GO:0005737;;GO:0001650;;GO:0005829;;GO:0005654;;GO:0005634;;GO:0016235;;GO:0070628	biological_process;;biological_process;;biological_process;;biological_process;;biological_process;;biological_process;;biological_process;;biological_process;;biological_process;;biological_process;;biological_process;;biological_process;;cellular_component;;cellular_component;;cellular_component;;cellular_component;;cellular_component;;cellular_component;;molecular_function;;	BP:aggresome assembly;;BP:response to tumor necrosis factor;;BP:response to interferon-gamma;;BP:positive regulation of apoptotic process;;BP:protein modification by small protein conjugation;;BP:ubiquitin-dependent protein catabolic process;;BP:regulation of mitotic cell cycle phase transition;;BP:protein ubiquitination;;BP:proteolysis;;BP:post-translational protein modification;;BP:myeloid dend…	K12157	UBD, FAT10	hsa05131;;hsa04120;;hsa03320;;hsa04137;;hsa05171;;hsa03010;;hsa05022;;hsa05167;;hsa05012	Shigellosis;;Ubiquitin mediated proteolysis;;PPAR signaling pathway;;Mitophagy - animal;;Coronavirus disease - COVID-19;;Ribosome;;Pathways of neurodegeneration - multiple diseases;;Kaposi sarcoma-associated herpesvirus infection;;Parkinson disease
gene-UBD-3	UBD	ubiquitin D	GO:0034612;;GO:0070842;;GO:0043687;;GO:0034341;;GO:0043065;;GO:0032446;;GO:0006511;;GO:1901990;;GO:0016567;;GO:0006508;;GO:0043011;;GO:0043123;;GO:0005737;;GO:0005829;;GO:0005634;;GO:0005654;;GO:0001650;;GO:0016235;;GO:0070628	biological_process;;biological_process;;biological_process;;biological_process;;biological_process;;biological_process;;biological_process;;biological_process;;biological_process;;biological_process;;biological_process;;biological_process;;cellular_component;;cellular_component;;cellular_component;;cellular_component;;cellular_component;;cellular_component;;molecular_function;;	BP:response to tumor necrosis factor;;BP:aggresome assembly;;BP:post-translational protein modification;;BP:response to interferon-gamma;;BP:positive regulation of apoptotic process;;BP:protein modification by small protein conjugation;;BP:ubiquitin-dependent protein catabolic process;;BP:regulation of mitotic cell cycle phase transition;;BP:protein ubiquitination;;BP:proteolysis;;BP:myeloid dend…	K12157	UBD, FAT10	hsa05131;;hsa04120;;hsa03320;;hsa04137;;hsa05171;;hsa03010;;hsa05022;;hsa05167;;hsa05012	Shigellosis;;Ubiquitin mediated proteolysis;;PPAR signaling pathway;;Mitophagy - animal;;Coronavirus disease - COVID-19;;Ribosome;;Pathways of neurodegeneration - multiple diseases;;Kaposi sarcoma-associated herpesvirus infection;;Parkinson disease
gene-PLCXD1	PLCXD1	phosphatidylinositol specific phospholipase C X domain containing 1, transcript variant 5	------	------	------	------	------	hsa04140;;hsa04137;;hsa05168;;hsa05022;;hsa05014;;hsa05016;;hsa05017;;hsa05010	Autophagy - animal;;Mitophagy - animal;;Herpes simplex virus 1 infection;;Pathways of neurodegeneration - multiple diseases;;Amyotrophic lateral sclerosis;;Huntington disease;;Spinocerebellar ataxia;;Alzheimer disease
gene-UBD-6	UBD	ubiquitin D	GO:0034612;;GO:0070842;;GO:0043687;;GO:0034341;;GO:0043065;;GO:0032446;;GO:0006511;;GO:1901990;;GO:0016567;;GO:0006508;;GO:0043011;;GO:0043123;;GO:0005737;;GO:0005829;;GO:0005634;;GO:0005654;;GO:0001650;;GO:0016235;;GO:0070628	biological_process;;biological_process;;biological_process;;biological_process;;biological_process;;biological_process;;biological_process;;biological_process;;biological_process;;biological_process;;biological_process;;biological_process;;cellular_component;;cellular_component;;cellular_component;;cellular_component;;cellular_component;;cellular_component;;molecular_function;;	BP:response to tumor necrosis factor;;BP:aggresome assembly;;BP:post-translational protein modification;;BP:response to interferon-gamma;;BP:positive regulation of apoptotic process;;BP:protein modification by small protein conjugation;;BP:ubiquitin-dependent protein catabolic process;;BP:regulation of mitotic cell cycle phase transition;;BP:protein ubiquitination;;BP:proteolysis;;BP:myeloid dend…	K12157	UBD, FAT10	hsa05131;;hsa04120;;hsa03320;;hsa04137;;hsa05171;;hsa03010;;hsa05022;;hsa05167;;hsa05012	Shigellosis;;Ubiquitin mediated proteolysis;;PPAR signaling pathway;;Mitophagy - animal;;Coronavirus disease - COVID-19;;Ribosome;;Pathways of neurodegeneration - multiple diseases;;Kaposi sarcoma-associated herpesvirus infection;;Parkinson disease
gene-UBD-5	UBD	ubiquitin D	GO:0070842;;GO:0034612;;GO:0034341;;GO:0043065;;GO:0032446;;GO:0006511;;GO:1901990;;GO:0016567;;GO:0006508;;GO:0043687;;GO:0043011;;GO:0043123;;GO:0005737;;GO:0001650;;GO:0005829;;GO:0005654;;GO:0005634;;GO:0016235;;GO:0070628	biological_process;;biological_process;;biological_process;;biological_process;;biological_process;;biological_process;;biological_process;;biological_process;;biological_process;;biological_process;;biological_process;;biological_process;;cellular_component;;cellular_component;;cellular_component;;cellular_component;;cellular_component;;cellular_component;;molecular_function;;	BP:aggresome assembly;;BP:response to tumor necrosis factor;;BP:response to interferon-gamma;;BP:positive regulation of apoptotic process;;BP:protein modification by small protein conjugation;;BP:ubiquitin-dependent protein catabolic process;;BP:regulation of mitotic cell cycle phase transition;;BP:protein ubiquitination;;BP:proteolysis;;BP:post-translational protein modification;;BP:myeloid dend…	K12157	UBD, FAT10	hsa05131;;hsa04120;;hsa03320;;hsa04137;;hsa05171;;hsa03010;;hsa05022;;hsa05167;;hsa05012	Shigellosis;;Ubiquitin mediated proteolysis;;PPAR signaling pathway;;Mitophagy - animal;;Coronavirus disease - COVID-19;;Ribosome;;Pathways of neurodegeneration - multiple diseases;;Kaposi sarcoma-associated herpesvirus infection;;Parkinson disease
gene-THRB	THRB	thyroid hormone receptor beta, transcript variant X1	GO:0030154;;GO:0009755;;GO:0000122;;GO:0046549;;GO:0060509;;GO:0006367;;GO:0097474;;GO:0007621;;GO:0008016;;GO:0008050;;GO:0007605;;GO:0002154;;GO:0097067;;GO:0045944;;GO:0006351;;GO:0000785;;GO:0005634;;GO:0005654;;GO:0016604;;GO:0019899;;GO:0031490;;GO:0008270;;GO:0003677;;GO:0004879;;GO:0043565;;GO:1990837;;GO:0000981;;GO:0070324;;GO:0001225;;GO:0003700;;GO:0000978	biological_process;;biological_process;;biological_process;;biological_process;;biological_process;;biological_process;;biological_process;;biological_process;;biological_process;;biological_process;;biological_process;;biological_process;;biological_process;;biological_process;;biological_process;;cellular_component;;cellular_component;;cellular_component;;cellular_component;;molecular_function;…	BP:cell differentiation;;BP:hormone-mediated signaling pathway;;BP:negative regulation of transcription from RNA polymerase II promoter;;BP:retinal cone cell development;;BP:Type I pneumocyte differentiation;;BP:transcription initiation from RNA polymerase II promoter;;BP:retinal cone cell apoptotic process;;BP:negative regulation of female receptivity;;BP:regulation of heart contraction;;BP:fema…	K08362	THRB, NR1A2	hsa04659;;hsa05200;;hsa05202;;hsa05226;;hsa05223;;hsa05222;;hsa05221;;hsa04915;;hsa04919;;hsa04080	Th17 cell differentiation;;Pathways in cancer;;Transcriptional misregulation in cancer;;Gastric cancer;;Non-small cell lung cancer;;Small cell lung cancer;;Acute myeloid leukemia;;Estrogen signaling pathway;;Thyroid hormone signaling pathway;;Neuroactive ligand-receptor interaction
gene-LINC02239	LINC02239	long intergenic non-protein coding RNA 2239	GO:0005634	cellular_component;;	CC:nucleus;;	------	------	------	------
gene-DIRC3	DIRC3	disrupted in renal carcinoma 3	------	------	------	------	------	------	------
gene-UBD-7	UBD	ubiquitin D	GO:0070842;;GO:0034612;;GO:0034341;;GO:0043065;;GO:0032446;;GO:0006511;;GO:1901990;;GO:0016567;;GO:0006508;;GO:0043687;;GO:0043011;;GO:0043123;;GO:0005737;;GO:0001650;;GO:0005829;;GO:0005654;;GO:0005634;;GO:0016235;;GO:0070628	biological_process;;biological_process;;biological_process;;biological_process;;biological_process;;biological_process;;biological_process;;biological_process;;biological_process;;biological_process;;biological_process;;biological_process;;cellular_component;;cellular_component;;cellular_component;;cellular_component;;cellular_component;;cellular_component;;molecular_function;;	BP:aggresome assembly;;BP:response to tumor necrosis factor;;BP:response to interferon-gamma;;BP:positive regulation of apoptotic process;;BP:protein modification by small protein conjugation;;BP:ubiquitin-dependent protein catabolic process;;BP:regulation of mitotic cell cycle phase transition;;BP:protein ubiquitination;;BP:proteolysis;;BP:post-translational protein modification;;BP:myeloid dend…	K12157	UBD, FAT10	hsa05131;;hsa04120;;hsa03320;;hsa04137;;hsa05171;;hsa03010;;hsa05022;;hsa05167;;hsa05012	Shigellosis;;Ubiquitin mediated proteolysis;;PPAR signaling pathway;;Mitophagy - animal;;Coronavirus disease - COVID-19;;Ribosome;;Pathways of neurodegeneration - multiple diseases;;Kaposi sarcoma-associated herpesvirus infection;;Parkinson disease
gene-UBD-4	UBD	ubiquitin D	GO:0043011;;GO:0070842;;GO:0043123;;GO:0016567;;GO:0034341;;GO:0032446;;GO:0043065;;GO:1901990;;GO:0006511;;GO:0006508;;GO:0043687;;GO:0034612;;GO:0005737;;GO:0001650;;GO:0005829;;GO:0005634;;GO:0005654;;GO:0016235;;GO:0070628	biological_process;;biological_process;;biological_process;;biological_process;;biological_process;;biological_process;;biological_process;;biological_process;;biological_process;;biological_process;;biological_process;;biological_process;;cellular_component;;cellular_component;;cellular_component;;cellular_component;;cellular_component;;cellular_component;;molecular_function;;	BP:myeloid dendritic cell differentiation;;BP:aggresome assembly;;BP:positive regulation of I-kappaB kinase/NF-kappaB signaling;;BP:protein ubiquitination;;BP:response to interferon-gamma;;BP:protein modification by small protein conjugation;;BP:positive regulation of apoptotic process;;BP:regulation of mitotic cell cycle phase transition;;BP:ubiquitin-dependent protein catabolic process;;BP:prot…	K12157	UBD, FAT10	hsa05131;;hsa04120;;hsa03320;;hsa04137;;hsa05171;;hsa03010;;hsa05022;;hsa05167;;hsa05012	Shigellosis;;Ubiquitin mediated proteolysis;;PPAR signaling pathway;;Mitophagy - animal;;Coronavirus disease - COVID-19;;Ribosome;;Pathways of neurodegeneration - multiple diseases;;Kaposi sarcoma-associated herpesvirus infection;;Parkinson disease
gene-LOC105372485	LOC105372485	uncharacterized LOC105372485	GO:0006642;;GO:0000038;;GO:0015911;;GO:0015721;;GO:0006699;;GO:0046951;;GO:0030176;;GO:0005783;;GO:0009925;;GO:0016021;;GO:0005789;;GO:0032991;;GO:0005324;;GO:0031957;;GO:0000166;;GO:0004467;;GO:0047747;;GO:0044877;;GO:0015245;;GO:0005524;;GO:0016491	biological_process;;biological_process;;biological_process;;biological_process;;biological_process;;biological_process;;cellular_component;;cellular_component;;cellular_component;;cellular_component;;cellular_component;;cellular_component;;molecular_function;;molecular_function;;molecular_function;;molecular_function;;molecular_function;;molecular_function;;molecular_function;;molecular_function;…	BP:triglyceride mobilization;;BP:very long-chain fatty acid metabolic process;;BP:plasma membrane long-chain fatty acid transport;;BP:bile acid and bile salt transport;;BP:bile acid biosynthetic process;;BP:ketone body biosynthetic process;;CC:integral component of endoplasmic reticulum membrane;;CC:endoplasmic reticulum;;CC:basal plasma membrane;;CC:integral component of membrane;;CC:endoplasmic…	K08746;K08772;K08748	SLC27A2, FACVL1, FATP2;SLC27A3, FATP3;SLC27A5, FATP5	hsa04976;;hsa03320;;hsa05168;;hsa04146;;hsa00120;;hsa04931	Bile secretion;;PPAR signaling pathway;;Herpes simplex virus 1 infection;;Peroxisome;;Primary bile acid biosynthesis;;Insulin resistance
gene-CAPN10	CAPN10	calpain 10, transcript variant 1	GO:0032024;;GO:0032388;;GO:0006921;;GO:0031532;;GO:0097050;;GO:2000676;;GO:0046326;;GO:0032869;;GO:0006508;;GO:0005737;;GO:0005886;;GO:0005739;;GO:0005829;;GO:0008092;;GO:0000149;;GO:0004198	biological_process;;biological_process;;biological_process;;biological_process;;biological_process;;biological_process;;biological_process;;biological_process;;biological_process;;cellular_component;;cellular_component;;cellular_component;;cellular_component;;molecular_function;;molecular_function;;molecular_function;;	BP:positive regulation of insulin secretion;;BP:positive regulation of intracellular transport;;BP:cellular component disassembly involved in execution phase of apoptosis;;BP:actin cytoskeleton reorganization;;BP:type B pancreatic cell apoptotic process;;BP:positive regulation of type B pancreatic cell apoptotic process;;BP:positive regulation of glucose import;;BP:cellular response to insulin st…	K08579	CAPN10	hsa05131;;hsa04141;;hsa04218;;hsa05022;;hsa04210;;hsa05010;;hsa04217	Shigellosis;;Protein processing in endoplasmic reticulum;;Cellular senescence;;Pathways of neurodegeneration - multiple diseases;;Apoptosis;;Alzheimer disease;;Necroptosis
gene-TBCEL	TBCEL	tubulin folding cofactor E like, transcript variant 2	GO:0007021;;GO:0007023;;GO:0000226;;GO:0005856;;GO:0005737;;GO:0043014	biological_process;;biological_process;;biological_process;;cellular_component;;cellular_component;;molecular_function;;	BP:tubulin complex assembly;;BP:post-chaperonin tubulin folding pathway;;BP:microtubule cytoskeleton organization;;CC:cytoskeleton;;CC:cytoplasm;;MF:alpha-tubulin binding;;	K22449;K21768	TBCEL;TBCE	------	------
gene-C10orf105	C10orf105	chromosome 10 open reading frame 105, transcript variant 1	GO:0016021	cellular_component;;	CC:integral component of membrane;;	K06813	CDH23, USH1D	------	------
gene-RNU6-22P-2	RNU6-22P	-	------	------	------	------	------	------	------
gene-LOC124903442	LOC124903442	uncharacterized LOC124903442, transcript variant X1	------	------	------	------	------	------	------
gene-LOC441455	LOC441455	makorin ring finger protein 1 pseudogene	GO:0016567;;GO:0046872	biological_process;;molecular_function;;	BP:protein ubiquitination;;MF:metal ion binding;;	K15687	MKRN	------	------
gene-LINC02649	LINC02649	long intergenic non-protein coding RNA 2649	GO:0007275;;GO:0010468;;GO:0005737;;GO:0003723;;GO:0003729	biological_process;;biological_process;;cellular_component;;molecular_function;;molecular_function;;	BP:multicellular organism development;;BP:regulation of gene expression;;CC:cytoplasm;;MF:RNA binding;;MF:mRNA binding;;	------	------	hsa04140;;hsa04137;;hsa05168;;hsa05022;;hsa05014;;hsa05016;;hsa05017;;hsa05010;;hsa05412	Autophagy - animal;;Mitophagy - animal;;Herpes simplex virus 1 infection;;Pathways of neurodegeneration - multiple diseases;;Amyotrophic lateral sclerosis;;Huntington disease;;Spinocerebellar ataxia;;Alzheimer disease;;Arrhythmogenic right ventricular cardiomyopathy
gene-EIF2S2P4	EIF2S2P4	-	GO:0055085;;GO:0008584;;GO:0001701;;GO:0002176;;GO:0001732;;GO:0006413;;GO:0001731;;GO:0005737;;GO:0005850;;GO:0005829;;GO:0003729;;GO:0008135;;GO:0003723;;GO:0031369;;GO:0046872;;GO:0003743	biological_process;;biological_process;;biological_process;;biological_process;;biological_process;;biological_process;;biological_process;;cellular_component;;cellular_component;;cellular_component;;molecular_function;;molecular_function;;molecular_function;;molecular_function;;molecular_function;;molecular_function;;	BP:transmembrane transport;;BP:male gonad development;;BP:in utero embryonic development;;BP:male germ cell proliferation;;BP:formation of cytoplasmic translation initiation complex;;BP:translational initiation;;BP:formation of translation preinitiation complex;;CC:cytoplasm;;CC:eukaryotic translation initiation factor 2 complex;;CC:cytosol;;MF:mRNA binding;;MF:translation factor activity, RNA bi…	K03238	EIF2S2	------	------
gene-EIF2S2P5	EIF2S2P5	-	GO:0001701;;GO:0008584;;GO:0002176;;GO:0005850;;GO:0046872;;GO:0003743	biological_process;;biological_process;;biological_process;;cellular_component;;molecular_function;;molecular_function;;	BP:in utero embryonic development;;BP:male gonad development;;BP:male germ cell proliferation;;CC:eukaryotic translation initiation factor 2 complex;;MF:metal ion binding;;MF:translation initiation factor activity;;	K03238	EIF2S2	------	------
gene-EIF2S2P6	EIF2S2P6	-	GO:0003743	molecular_function;;	MF:translation initiation factor activity;;	K03238	EIF2S2	------	------
gene-EIF2S2P7	EIF2S2P7	-	GO:0008584;;GO:0001701;;GO:0002176;;GO:0005850;;GO:0003743	biological_process;;biological_process;;biological_process;;cellular_component;;molecular_function;;	BP:male gonad development;;BP:in utero embryonic development;;BP:male germ cell proliferation;;CC:eukaryotic translation initiation factor 2 complex;;MF:translation initiation factor activity;;	K03238	EIF2S2	------	------
gene-EIF2S2P1	EIF2S2P1	-	GO:0001701;;GO:0008584;;GO:0002176;;GO:0001732;;GO:0001731;;GO:0005850;;GO:0031369;;GO:0003729;;GO:0003743	biological_process;;biological_process;;biological_process;;biological_process;;biological_process;;cellular_component;;molecular_function;;molecular_function;;molecular_function;;	BP:in utero embryonic development;;BP:male gonad development;;BP:male germ cell proliferation;;BP:formation of cytoplasmic translation initiation complex;;BP:formation of translation preinitiation complex;;CC:eukaryotic translation initiation factor 2 complex;;MF:translation initiation factor binding;;MF:mRNA binding;;MF:translation initiation factor activity;;	K03238	EIF2S2	------	------
gene-TPRG1	TPRG1	tumor protein p63 regulated 1, transcript variant X8	GO:0005737	cellular_component;;	CC:cytoplasm;;	------	------	------	------
gene-LOC105375655	LOC105375655	uncharacterized LOC105375655	GO:0005634;;GO:0004190	cellular_component;;molecular_function;;	CC:nucleus;;MF:aspartic-type endopeptidase activity;;	------	------	------	------
gene-SLC35A5	SLC35A5	solute carrier family 35 member A5, transcript variant 2	GO:0008643;;GO:0016021;;GO:0000139;;GO:0030173;;GO:0015165	biological_process;;cellular_component;;cellular_component;;cellular_component;;molecular_function;;	BP:carbohydrate transport;;CC:integral component of membrane;;CC:Golgi membrane;;CC:integral component of Golgi membrane;;MF:pyrimidine nucleotide-sugar transmembrane transporter activity;;	K15274	SLC35A5	------	------
gene-LOC124903128	LOC124903128	uncharacterized LOC124903128	GO:0016021	cellular_component;;	CC:integral component of membrane;;	------	------	------	------
gene-LOC124905242	LOC124905242	uncharacterized LOC124905242	GO:0030324;;GO:0019221;;GO:0034446;;GO:0030155;;GO:0016331;;GO:0001658;;GO:0007411;;GO:0007517;;GO:0001942;;GO:0060445;;GO:0016477;;GO:0042127;;GO:0009887;;GO:0030334;;GO:0060271;;GO:0098609;;GO:0009888;;GO:0001738;;GO:0045995;;GO:0001755;;GO:0072659;;GO:0042475;;GO:0007229;;GO:0030198;;GO:0031594;;GO:0043260;;GO:0043083;;GO:0005610;;GO:0070062;;GO:0005576;;GO:0062023;;GO:0043259;;GO:0005615;;GO:…	biological_process;;biological_process;;biological_process;;biological_process;;biological_process;;biological_process;;biological_process;;biological_process;;biological_process;;biological_process;;biological_process;;biological_process;;biological_process;;biological_process;;biological_process;;biological_process;;biological_process;;biological_process;;biological_process;;biological_process;…	BP:lung development;;BP:cytokine-mediated signaling pathway;;BP:substrate adhesion-dependent cell spreading;;BP:regulation of cell adhesion;;BP:morphogenesis of embryonic epithelium;;BP:branching involved in ureteric bud morphogenesis;;BP:axon guidance;;BP:muscle organ development;;BP:hair follicle development;;BP:branching involved in salivary gland morphogenesis;;BP:cell migration;;BP:regulatio…	K12642;K08857;K09228;K16550;K17985	PKP2;NEK1_4_5;KRAB;RPGRIP1L;AMBRA1	hsa04140;;hsa04137;;hsa05168;;hsa05022;;hsa05014;;hsa05016;;hsa05017;;hsa05010;;hsa05412	Autophagy - animal;;Mitophagy - animal;;Herpes simplex virus 1 infection;;Pathways of neurodegeneration - multiple diseases;;Amyotrophic lateral sclerosis;;Huntington disease;;Spinocerebellar ataxia;;Alzheimer disease;;Arrhythmogenic right ventricular cardiomyopathy
gene-LOC124901389	LOC124901389	uncharacterized LOC124901389	------	------	------	------	------	------	------
gene-LRRC8A	LRRC8A	leucine rich repeat containing 8 VRAC subunit A, transcript variant X4	GO:0032024;;GO:0001678;;GO:0015810;;GO:0034214;;GO:0006820;;GO:0006884;;GO:0002329;;GO:0045663;;GO:0006811;;GO:1902476;;GO:0015734;;GO:0007283;;GO:0006970;;GO:0055085;;GO:0098656;;GO:0140361;;GO:0034702;;GO:0016021;;GO:0016020;;GO:0009986;;GO:0005887;;GO:0005886;;GO:1905103;;GO:0005225;;GO:0042802;;GO:0140360	biological_process;;biological_process;;biological_process;;biological_process;;biological_process;;biological_process;;biological_process;;biological_process;;biological_process;;biological_process;;biological_process;;biological_process;;biological_process;;biological_process;;biological_process;;biological_process;;cellular_component;;cellular_component;;cellular_component;;cellular_component;…	BP:positive regulation of insulin secretion;;BP:cellular glucose homeostasis;;BP:aspartate transport;;BP:protein hexamerization;;BP:anion transport;;BP:cell volume homeostasis;;BP:pre-B cell differentiation;;BP:positive regulation of myoblast differentiation;;BP:ion transport;;BP:chloride transmembrane transport;;BP:taurine transport;;BP:spermatogenesis;;BP:response to osmotic stress;;BP:transmem…	K22038	LRRC8	------	------
gene-GAS6-AS1	GAS6-AS1	GAS6 antisense RNA 1	GO:0032148;;GO:0035754;;GO:0031100;;GO:0043277;;GO:0005737;;GO:0070062;;GO:0005788;;GO:0005576;;GO:0030296;;GO:0005509;;GO:0001786;;GO:0043027	biological_process;;biological_process;;biological_process;;biological_process;;cellular_component;;cellular_component;;cellular_component;;cellular_component;;molecular_function;;molecular_function;;molecular_function;;molecular_function;;	BP:activation of protein kinase B activity;;BP:B cell chemotaxis;;BP:animal organ regeneration;;BP:apoptotic cell clearance;;CC:cytoplasm;;CC:extracellular exosome;;CC:endoplasmic reticulum lumen;;CC:extracellular region;;MF:protein tyrosine kinase activator activity;;MF:calcium ion binding;;MF:phosphatidylserine binding;;MF:cysteine-type endopeptidase inhibitor activity involved in apoptotic pro…	K24333;K19467;K24465;K05464;K03908	MEGF6;MATN;EGFL7_8;GAS6;PROS1	hsa01521;;hsa04610	EGFR tyrosine kinase inhibitor resistance;;Complement and coagulation cascades
gene-ABCA2	ABCA2	ATP binding cassette subfamily A member 2, transcript variant 2	GO:1901873;;GO:0032805;;GO:1905601;;GO:0006869;;GO:0032384;;GO:0042493;;GO:0032289;;GO:0032383;;GO:1902993;;GO:0060049;;GO:0042986;;GO:0099040;;GO:1905598;;GO:0070723;;GO:0006687;;GO:0006684;;GO:0150104;;GO:0071072;;GO:0007626;;GO:0006629;;GO:0090370;;GO:1904375;;GO:0010872;;GO:0042632;;GO:0150110;;GO:0001573;;GO:0055085;;GO:0046512;;GO:0090155;;GO:0090156;;GO:0006357;;GO:1902004;;GO:2000008;;GO:…	biological_process;;biological_process;;biological_process;;biological_process;;biological_process;;biological_process;;biological_process;;biological_process;;biological_process;;biological_process;;biological_process;;biological_process;;biological_process;;biological_process;;biological_process;;biological_process;;biological_process;;biological_process;;biological_process;;biological_process;…	BP:regulation of post-translational protein modification;;BP:positive regulation of low-density lipoprotein particle receptor catabolic process;;BP:negative regulation of receptor-mediated endocytosis involved in cholesterol transport;;BP:lipid transport;;BP:negative regulation of intracellular cholesterol transport;;BP:response to drug;;BP:central nervous system myelin formation;;BP:regulation o…	K05642	ABCA2	hsa02010;;hsa04979;;hsa04142;;hsa04975;;hsa05417	ABC transporters;;Cholesterol metabolism;;Lysosome;;Fat digestion and absorption;;Lipid and atherosclerosis
gene-LINC01270	LINC01270	long intergenic non-protein coding RNA 1270	------	------	------	------	------	------	------
gene-LRRC55	LRRC55	leucine rich repeat containing 55	GO:1903818;;GO:0071805;;GO:0016021;;GO:0008076;;GO:0005887;;GO:0005249;;GO:0044325;;GO:0099104	biological_process;;biological_process;;cellular_component;;cellular_component;;cellular_component;;molecular_function;;molecular_function;;molecular_function;;	BP:positive regulation of voltage-gated potassium channel activity;;BP:potassium ion transmembrane transport;;CC:integral component of membrane;;CC:voltage-gated potassium channel complex;;CC:integral component of plasma membrane;;MF:voltage-gated potassium channel activity;;MF:ion channel binding;;MF:potassium channel activator activity;;	K06838;K06262	SLIT1;GP1BB, CD42c	hsa04512;;hsa04611;;hsa04640;;hsa04360	ECM-receptor interaction;;Platelet activation;;Hematopoietic cell lineage;;Axon guidance
gene-DEPDC1P1	DEPDC1P1	-	GO:0035556;;GO:0045892;;GO:0007165;;GO:0005634;;GO:0017053	biological_process;;biological_process;;biological_process;;cellular_component;;cellular_component;;	BP:intracellular signal transduction;;BP:negative regulation of transcription, DNA-templated;;BP:signal transduction;;CC:nucleus;;CC:transcriptional repressor complex;;	------	------	------	------
gene-DEPDC1P2	DEPDC1P2	-	GO:0043547;;GO:0045892;;GO:0007165;;GO:0035556;;GO:0017053;;GO:0005634;;GO:0005096	biological_process;;biological_process;;biological_process;;biological_process;;cellular_component;;cellular_component;;molecular_function;;	BP:positive regulation of GTPase activity;;BP:negative regulation of transcription, DNA-templated;;BP:signal transduction;;BP:intracellular signal transduction;;CC:transcriptional repressor complex;;CC:nucleus;;MF:GTPase activator activity;;	------	------	------	------
gene-LOC124901728	LOC124901728	uncharacterized LOC124901728	------	------	------	------	------	------	------
gene-TTTY10	TTTY10	testis-specific transcript, Y-linked 10	------	------	------	------	------	------	------
gene-CALHM2	CALHM2	calcium homeostasis modulator family member 2, transcript variant X9	GO:0043065;;GO:0016021;;GO:0005887;;GO:0005261	biological_process;;cellular_component;;cellular_component;;molecular_function;;	BP:positive regulation of apoptotic process;;CC:integral component of membrane;;CC:integral component of plasma membrane;;MF:cation channel activity;;	K19739	CALHM2	hsa04742	Taste transduction
gene-CMTR2-2	CMTR2	cap methyltransferase 2, transcript variant 5	GO:0097309;;GO:0006370;;GO:0097310;;GO:0032259;;GO:0005737;;GO:0005634;;GO:0004483;;GO:0008168	biological_process;;biological_process;;biological_process;;biological_process;;cellular_component;;cellular_component;;molecular_function;;molecular_function;;	BP:cap1 mRNA methylation;;BP:7-methylguanosine mRNA capping;;BP:cap2 mRNA methylation;;BP:methylation;;CC:cytoplasm;;CC:nucleus;;MF:mRN;;MF:methyltransferase activity;;	K14590	CMTR2, FTSJD1, AFT	------	------
gene-CTSV	CTSV	cathepsin V, transcript variant 1	GO:0051384;;GO:0060008;;GO:0048102;;GO:1990834;;GO:0034698;;GO:0022617;;GO:0019886;;GO:0007283;;GO:0010259;;GO:0009267;;GO:0006955;;GO:0021675;;GO:0045616;;GO:0051603;;GO:0009749;;GO:0046697;;GO:0009897;;GO:0005902;;GO:0045177;;GO:0043202;;GO:0005615;;GO:0005576;;GO:0043005;;GO:0030141;;GO:0043204;;GO:0005764;;GO:0004177;;GO:0044877;;GO:0008234;;GO:0042277;;GO:0030984;;GO:0004197	biological_process;;biological_process;;biological_process;;biological_process;;biological_process;;biological_process;;biological_process;;biological_process;;biological_process;;biological_process;;biological_process;;biological_process;;biological_process;;biological_process;;biological_process;;biological_process;;cellular_component;;cellular_component;;cellular_component;;cellular_component;…	BP:response to glucocorticoid;;BP:Sertoli cell differentiation;;BP:autophagic cell death;;BP:response to odorant;;BP:response to gonadotropin;;BP:extracellular matrix disassembly;;BP:antigen processing and presentation of exogenous peptide antigen via MHC class II;;BP:spermatogenesis;;BP:multicellular organism aging;;BP:cellular response to starvation;;BP:immune response;;BP:nerve development;;BP…	K01375	CTSL2, CTSV	hsa04612;;hsa05205;;hsa05323;;hsa05152;;hsa04620;;hsa05418;;hsa04140;;hsa04142;;hsa04145;;hsa04380;;hsa04210	Antigen processing and presentation;;Proteoglycans in cancer;;Rheumatoid arthritis;;Tuberculosis;;Toll-like receptor signaling pathway;;Fluid shear stress and atherosclerosis;;Autophagy - animal;;Lysosome;;Phagosome;;Osteoclast differentiation;;Apoptosis
gene-DAG1	DAG1	dystroglycan 1, transcript variant X17	GO:0030336;;GO:0019048;;GO:0022011;;GO:0051898;;GO:0007411;;GO:0098696;;GO:0043409;;GO:0098942;;GO:0034453;;GO:0060441;;GO:0006509;;GO:1904261;;GO:0060445;;GO:0016203;;GO:0031103;;GO:0002009;;GO:0050807;;GO:0060055;;GO:0021675;;GO:0007568;;GO:0010717;;GO:0002011;;GO:0010470;;GO:0071711;;GO:0021682;;GO:0071679;;GO:0009897;;GO:0005925;;GO:0005737;;GO:0005615;;GO:0098982;;GO:0016021;;GO:0005654;;GO:…	biological_process;;biological_process;;biological_process;;biological_process;;biological_process;;biological_process;;biological_process;;biological_process;;biological_process;;biological_process;;biological_process;;biological_process;;biological_process;;biological_process;;biological_process;;biological_process;;biological_process;;biological_process;;biological_process;;biological_process;…	BP:negative regulation of cell migration;;BP:modulation by virus of host morphology or physiology;;BP:myelination in peripheral nervous system;;BP:negative regulation of protein kinase B signaling;;BP:axon guidance;;BP:regulation of neurotransmitter receptor localization to postsynaptic specialization membrane;;BP:negative regulation of MAPK cascade;;BP:retrograde trans-synaptic signaling by tran…	K06265	DAG1	hsa04512;;hsa05410;;hsa05168;;hsa05412;;hsa05414;;hsa05416	ECM-receptor interaction;;Hypertrophic cardiomyopathy;;Herpes simplex virus 1 infection;;Arrhythmogenic right ventricular cardiomyopathy;;Dilated cardiomyopathy;;Viral myocarditis
gene-NLE1	NLE1	notchless homolog 1, transcript variant 1	GO:0048705;;GO:0045930;;GO:0007219;;GO:0061484;;GO:0090263;;GO:0001826;;GO:0001822;;GO:0042273;;GO:0001756;;GO:0000027;;GO:2001268;;GO:0005730;;GO:0005654	biological_process;;biological_process;;biological_process;;biological_process;;biological_process;;biological_process;;biological_process;;biological_process;;biological_process;;biological_process;;biological_process;;cellular_component;;cellular_component;;	BP:skeletal system morphogenesis;;BP:negative regulation of mitotic cell cycle;;BP:Notch signaling pathway;;BP:hematopoietic stem cell homeostasis;;BP:positive regulation of canonical Wnt signaling pathway;;BP:inner cell mass cell differentiation;;BP:kidney development;;BP:ribosomal large subunit biogenesis;;BP:somitogenesis;;BP:ribosomal large subunit assembly;;BP:negative regulation of cysteine…	K14855	RSA4, NLE1	------	------
gene-PARVG	PARVG	parvin gamma, transcript variant 1	GO:0034446;;GO:0031532;;GO:0030031;;GO:0007160;;GO:0007163;;GO:0007155;;GO:0005737;;GO:0005856;;GO:0015629;;GO:0005886;;GO:0005925;;GO:0003779	biological_process;;biological_process;;biological_process;;biological_process;;biological_process;;biological_process;;cellular_component;;cellular_component;;cellular_component;;cellular_component;;cellular_component;;molecular_function;;	BP:substrate adhesion-dependent cell spreading;;BP:actin cytoskeleton reorganization;;BP:cell projection assembly;;BP:cell-matrix adhesion;;BP:establishment or maintenance of cell polarity;;BP:cell adhesion;;CC:cytoplasm;;CC:cytoskeleton;;CC:actin cytoskeleton;;CC:plasma membrane;;CC:focal adhesion;;MF:actin binding;;	K06275	PARV	hsa04510	Focal adhesion
gene-LOC124900190	LOC124900190	uncharacterized LOC124900190, transcript variant X1	GO:0005634;;GO:0003677	cellular_component;;molecular_function;;	CC:nucleus;;MF:DNA binding;;	K22190	MS4A3S	hsa04140;;hsa04137;;hsa05168;;hsa05022;;hsa05014;;hsa05016;;hsa05017;;hsa05010;;hsa05412	Autophagy - animal;;Mitophagy - animal;;Herpes simplex virus 1 infection;;Pathways of neurodegeneration - multiple diseases;;Amyotrophic lateral sclerosis;;Huntington disease;;Spinocerebellar ataxia;;Alzheimer disease;;Arrhythmogenic right ventricular cardiomyopathy
gene-LINC01831	LINC01831	long intergenic non-protein coding RNA 1831	------	------	------	------	------	------	------
gene-LINC02967	LINC02967	long intergenic non-protein coding RNA 2967, transcript variant X1	GO:0016021	cellular_component;;	CC:integral component of membrane;;	K24615	ERV3-1	------	------
gene-RNA28SN1-2	RNA28SN1	RNA, 28S ribosomal RNA N1	------	------	------	------	------	------	------
gene-DMTN	DMTN	dematin actin binding protein, transcript variant X1	GO:0050732;;GO:0030032;;GO:0033137;;GO:0030036;;GO:0090303;;GO:0010801;;GO:0051895;;GO:0065003;;GO:1900026;;GO:1900025;;GO:1901731;;GO:0035585;;GO:0035584;;GO:0048821;;GO:0010763;;GO:0051693;;GO:2001046;;GO:0010812;;GO:0051017;;GO:0008360;;GO:0071277;;GO:0032956;;GO:0055085;;GO:0010591;;GO:0051489;;GO:0090527;;GO:0007010;;GO:0071320;;GO:0070560;;GO:0090315;;GO:0030194;;GO:0015629;;GO:0005737;;GO:…	biological_process;;biological_process;;biological_process;;biological_process;;biological_process;;biological_process;;biological_process;;biological_process;;biological_process;;biological_process;;biological_process;;biological_process;;biological_process;;biological_process;;biological_process;;biological_process;;biological_process;;biological_process;;biological_process;;biological_process;…	BP:negative regulation of peptidyl-tyrosine phosphorylation;;BP:lamellipodium assembly;;BP:negative regulation of peptidyl-serine phosphorylation;;BP:actin cytoskeleton organization;;BP:positive regulation of wound healing;;BP:negative regulation of peptidyl-threonine phosphorylation;;BP:negative regulation of focal adhesion assembly;;BP:macromolecular complex assembly;;BP:positive regulation of …	K07520	ABLIM	hsa04360	Axon guidance
gene-MIR6873-2	MIR6873	microRNA 6873	------	------	------	------	------	------	------
gene-MIR6873-3	MIR6873	microRNA 6873	------	------	------	------	------	------	------
gene-LOC102724949	LOC102724949	uncharacterized LOC102724949	------	------	------	------	------	------	------
gene-MIR6873-4	MIR6873	microRNA 6873	------	------	------	------	------	------	------
gene-MIR6873-5	MIR6873	microRNA 6873	------	------	------	------	------	------	------
gene-LOC124905544	LOC124905544	uncharacterized LOC124905544	------	------	------	------	------	------	------
gene-MBTPS1	MBTPS1	membrane bound transcription factor peptidase, site 1, transcript variant X1	GO:0006629;;GO:0030968;;GO:0044267;;GO:0043687;;GO:0006606;;GO:0036500;;GO:0060627;;GO:0007040;;GO:0031293;;GO:0006508;;GO:0034976;;GO:0045540;;GO:0008203;;GO:0005795;;GO:0000139;;GO:0005789;;GO:0005788;;GO:0005794;;GO:0016021;;GO:0004252	biological_process;;biological_process;;biological_process;;biological_process;;biological_process;;biological_process;;biological_process;;biological_process;;biological_process;;biological_process;;biological_process;;biological_process;;biological_process;;cellular_component;;cellular_component;;cellular_component;;cellular_component;;cellular_component;;cellular_component;;molecular_function;;	BP:lipid metabolic process;;BP:endoplasmic reticulum unfolded protein response;;BP:cellular protein metabolic process;;BP:post-translational protein modification;;BP:protein import into nucleus;;BP:ATF6-mediated unfolded protein response;;BP:regulation of vesicle-mediated transport;;BP:lysosome organization;;BP:membrane protein intracellular domain proteolysis;;BP:proteolysis;;BP:response to endo…	K08653	MBTPS1	hsa04141	Protein processing in endoplasmic reticulum
gene-LINC00842	LINC00842	long intergenic non-protein coding RNA 842	------	------	------	------	------	------	------
gene-FFAR2	FFAR2	free fatty acid receptor 2, transcript variant 2	GO:0002752;;GO:0002232;;GO:0002673;;GO:0032722;;GO:0071398;;GO:0042593;;GO:0090276;;GO:0019915;;GO:0002879;;GO:0045444;;GO:0032757;;GO:0007186;;GO:0002720;;GO:0002385;;GO:0016021;;GO:0005886;;GO:0005887;;GO:0042995;;GO:0004930;;GO:0008289	biological_process;;biological_process;;biological_process;;biological_process;;biological_process;;biological_process;;biological_process;;biological_process;;biological_process;;biological_process;;biological_process;;biological_process;;biological_process;;biological_process;;cellular_component;;cellular_component;;cellular_component;;cellular_component;;molecular_function;;molecular_function;;	BP:cell surface pattern recognition receptor signaling pathway;;BP:leukocyte chemotaxis involved in inflammatory response;;BP:regulation of acute inflammatory response;;BP:positive regulation of chemokine production;;BP:cellular response to fatty acid;;BP:glucose homeostasis;;BP:regulation of peptide hormone secretion;;BP:lipid storage;;BP:positive regulation of acute inflammatory response to non…	K04328	FFAR2, GPR43	hsa04911;;hsa04080;;hsa04024	Insulin secretion;;Neuroactive ligand-receptor interaction;;cAMP signaling pathway
gene-LOC107987545	LOC107987545	olfactory receptor 2A7, transcript variant X1	GO:0030036;;GO:0043507;;GO:0035556;;GO:0043087;;GO:0043547;;GO:0051496;;GO:0051493;;GO:0043065;;GO:1904591;;GO:0007186;;GO:0051056;;GO:0071803;;GO:0032956;;GO:0051091;;GO:0002408;;GO:0061484;;GO:0090630;;GO:0005886;;GO:0071944;;GO:0030054;;GO:0005737;;GO:0005654;;GO:0002102;;GO:0005634;;GO:0042995;;GO:0005829;;GO:0005085;;GO:0005525;;GO:0008289	biological_process;;biological_process;;biological_process;;biological_process;;biological_process;;biological_process;;biological_process;;biological_process;;biological_process;;biological_process;;biological_process;;biological_process;;biological_process;;biological_process;;biological_process;;biological_process;;biological_process;;cellular_component;;cellular_component;;cellular_component;…	BP:actin cytoskeleton organization;;BP:positive regulation of JUN kinase activity;;BP:intracellular signal transduction;;BP:regulation of GTPase activity;;BP:positive regulation of GTPase activity;;BP:positive regulation of stress fiber assembly;;BP:regulation of cytoskeleton organization;;BP:positive regulation of apoptotic process;;BP:positive regulation of protein import;;BP:G-protein coupled …	K07525;K20687;K20691;K20684	NGEF, EPHEXIN, ARHGEF27;ARHGEF15;ARHGEF19, WGEF;ARHGEF5	hsa04360	Axon guidance
gene-LOC124900698	LOC124900698	uncharacterized LOC124900698	------	------	------	------	------	------	------
gene-LOC100129854	LOC100129854	-	GO:0006941;;GO:0071641;;GO:0002829;;GO:0071644;;GO:0006525;;GO:0032700;;GO:1905403;;GO:0019547;;GO:0032696;;GO:1903426;;GO:0032720;;GO:0032651;;GO:0001657;;GO:1900425;;GO:0000050;;GO:0071650;;GO:2000774;;GO:2000562;;GO:0005739;;GO:0005737;;GO:0004053;;GO:0046872;;GO:0030145	biological_process;;biological_process;;biological_process;;biological_process;;biological_process;;biological_process;;biological_process;;biological_process;;biological_process;;biological_process;;biological_process;;biological_process;;biological_process;;biological_process;;biological_process;;biological_process;;biological_process;;biological_process;;cellular_component;;cellular_component;…	BP:striated muscle contraction;;BP:negative regulation of macrophage inflammatory protein 1 alpha production;;BP:negative regulation of type 2 immune response;;BP:negative regulation of chemokin;;BP:arginine metabolic process;;BP:negative regulation of interleukin-17 production;;BP:negative regulation of activated CD8-positive, alpha-beta T cell apoptotic process;;BP:arginine catabolic process to…	K01476	E3.5.3.1, rocF, arg	hsa00220;;hsa05146;;hsa00330	Arginine biosynthesis;;Amoebiasis;;Arginine and proline metabolism
gene-OIP5	OIP5	Opa interacting protein 5, transcript variant 1	GO:0034080;;GO:0051301;;GO:0007059;;GO:0007154;;GO:0007049;;GO:0016607;;GO:0043231;;GO:0005634;;GO:0010369;;GO:0005654;;GO:0015030;;GO:0000785;;GO:0000775;;GO:0042802;;GO:0046872	biological_process;;biological_process;;biological_process;;biological_process;;biological_process;;cellular_component;;cellular_component;;cellular_component;;cellular_component;;cellular_component;;cellular_component;;cellular_component;;cellular_component;;molecular_function;;molecular_function;;	BP:CENP-A containing nucleosome assembly;;BP:cell division;;BP:chromosome segregation;;BP:cell communication;;BP:cell cycle;;CC:nuclear speck;;CC:intracellular membrane-bounded organelle;;CC:nucleus;;CC:chromocenter;;CC:nucleoplasm;;CC:Cajal body;;CC:chromatin;;CC:chromosome, centromeric region;;MF:identical protein binding;;MF:metal ion binding;;	K11565	OIP5	------	------
gene-TMEM150A	TMEM150A	transmembrane protein 150A, transcript variant 1	GO:0009056;;GO:0046854;;GO:0072659;;GO:0010506;;GO:0016021;;GO:0005886;;GO:0005764;;GO:0005887	biological_process;;biological_process;;biological_process;;biological_process;;cellular_component;;cellular_component;;cellular_component;;cellular_component;;	BP:catabolic process;;BP:phosphatidylinositol phosphorylation;;BP:protein localization to plasma membrane;;BP:regulation of autophagy;;CC:integral component of membrane;;CC:plasma membrane;;CC:lysosome;;CC:integral component of plasma membrane;;	K21846	TMEM150	------	------
gene-LOC101929950	LOC101929950	puromycin-sensitive aminopeptidase-like protein	GO:0043171;;GO:0006508;;GO:0005737;;GO:0070062;;GO:0004177;;GO:0042277;;GO:0008270;;GO:0070006;;GO:0008237	biological_process;;biological_process;;cellular_component;;cellular_component;;molecular_function;;molecular_function;;molecular_function;;molecular_function;;molecular_function;;	BP:peptide catabolic process;;BP:proteolysis;;CC:cytoplasm;;CC:extracellular exosome;;MF:aminopeptidase activity;;MF:peptide binding;;MF:zinc ion binding;;MF:metalloaminopeptidase activity;;MF:metallopeptidase activity;;	K11140;K09604;K01257;K13723;K08776	ANPEP, CD13;ARTS1;LNPEP;ERAP2;NPEPPS	hsa04614;;hsa00480;;hsa04640	Renin-angiotensin system;;Glutathione metabolism;;Hematopoietic cell lineage
gene-RNF113A	RNF113A	ring finger protein 113A	GO:0034247;;GO:0006281;;GO:0000398;;GO:0016567;;GO:0018276;;GO:0070100;;GO:0016607;;GO:0005684;;GO:0005634;;GO:0005737;;GO:0071005;;GO:0005654;;GO:0046872;;GO:0061630	biological_process;;biological_process;;biological_process;;biological_process;;biological_process;;biological_process;;cellular_component;;cellular_component;;cellular_component;;cellular_component;;cellular_component;;cellular_component;;molecular_function;;molecular_function;;	BP:snoRNA splicing;;BP:DNA repair;;BP:mRNA splicing, via spliceosome;;BP:protein ubiquitination;;BP:isopeptide cross-linking via N6-glycyl-L-lysine;;BP:negative regulation of chemokine-mediated signaling pathway;;CC:nuclear speck;;CC:U2-type spliceosomal complex;;CC:nucleus;;CC:cytoplasm;;CC:U2-type precatalytic spliceosome;;CC:nucleoplasm;;MF:metal ion binding;;MF:ubiquitin protein ligase activi…	K13127	RNF113A, CWC24	------	------
gene-LINC00367	LINC00367	long intergenic non-protein coding RNA 367	GO:0051028;;GO:0003723;;GO:0003676	biological_process;;molecular_function;;molecular_function;;	BP:mRNA transport;;MF:RNA binding;;MF:nucleic acid binding;;	K13158;K12741;K12894	HNRNPA2B1;HNRNPA1_3;HNRNPA0	hsa05014;;hsa03040	Amyotrophic lateral sclerosis;;Spliceosome
gene-MIR3973	MIR3973	microRNA 3973	------	------	------	------	------	------	------
gene-GAS7	GAS7	growth arrest specific 7, transcript variant c	GO:0048812;;GO:0030041;;GO:0005737;;GO:0005856;;GO:0005884;;GO:0005886;;GO:0051015;;GO:0042802	biological_process;;biological_process;;cellular_component;;cellular_component;;cellular_component;;cellular_component;;molecular_function;;molecular_function;;	BP:neuron projection morphogenesis;;BP:actin filament polymerization;;CC:cytoplasm;;CC:cytoskeleton;;CC:actin filament;;CC:plasma membrane;;MF:actin filament binding;;MF:identical protein binding;;	K18618	GAS7	hsa04621;;hsa04140;;hsa04137;;hsa05022;;hsa05014;;hsa05016;;hsa05017;;hsa05010	NOD-like receptor signaling pathway;;Autophagy - animal;;Mitophagy - animal;;Pathways of neurodegeneration - multiple diseases;;Amyotrophic lateral sclerosis;;Huntington disease;;Spinocerebellar ataxia;;Alzheimer disease
gene-LOC124901922	LOC124901922	uncharacterized LOC124901922, transcript variant X1	GO:0016021	cellular_component;;	CC:integral component of membrane;;	K08857;K17985	NEK1_4_5;AMBRA1	hsa04140;;hsa04137;;hsa05168;;hsa05022;;hsa05014;;hsa05016;;hsa05017;;hsa05010	Autophagy - animal;;Mitophagy - animal;;Herpes simplex virus 1 infection;;Pathways of neurodegeneration - multiple diseases;;Amyotrophic lateral sclerosis;;Huntington disease;;Spinocerebellar ataxia;;Alzheimer disease
gene-RNF220	RNF220	ring finger protein 220, transcript variant X5	------	------	------	K25174	RNF220	------	------
gene-CARD9	CARD9	caspase recruitment domain family member 9, transcript variant 1	GO:0007249;;GO:0032494;;GO:0032495;;GO:0042981;;GO:0043280;;GO:0032760;;GO:0045089;;GO:0043123;;GO:0045087;;GO:0046330;;GO:0032874;;GO:0051607;;GO:0009620;;GO:0042493;;GO:0050830;;GO:0043330;;GO:0002223;;GO:0032663;;GO:0032755;;GO:0005737;;GO:0005886;;GO:0032991;;GO:0005829;;GO:0050700;;GO:0042802;;GO:0042803;;GO:0019904	biological_process;;biological_process;;biological_process;;biological_process;;biological_process;;biological_process;;biological_process;;biological_process;;biological_process;;biological_process;;biological_process;;biological_process;;biological_process;;biological_process;;biological_process;;biological_process;;biological_process;;biological_process;;biological_process;;cellular_component;…	BP:I-kappaB kinase/NF-kappaB signaling;;BP:response to peptidoglycan;;BP:response to muramyl dipeptide;;BP:regulation of apoptotic process;;BP:positive regulation of cysteine-type endopeptidase activity involved in apoptotic process;;BP:positive regulation of tumor necrosis factor production;;BP:positive regulation of innate immune response;;BP:positive regulation of I-kappaB kinase/NF-kappaB sig…	K12794	CARD9	hsa04625;;hsa04621;;hsa04660;;hsa04662;;hsa05168;;hsa05152;;hsa04064	C-type lectin receptor signaling pathway;;NOD-like receptor signaling pathway;;T cell receptor signaling pathway;;B cell receptor signaling pathway;;Herpes simplex virus 1 infection;;Tuberculosis;;NF-kappa B signaling pathway
gene-SNX9-AS1	SNX9-AS1	SNX9 antisense RNA 1	------	------	------	------	------	------	------
gene-LOC105377337	LOC105377337	uncharacterized LOC105377337	GO:0016021	cellular_component;;	CC:integral component of membrane;;	------	------	------	------
gene-ITCH	ITCH	itchy E3 ubiquitin protein ligase, transcript variant 1	GO:0046718;;GO:0035519;;GO:0090085;;GO:0050687;;GO:0046642;;GO:0006511;;GO:0046329;;GO:0070936;;GO:0000209;;GO:0001558;;GO:0007219;;GO:0016567;;GO:0043161;;GO:0002669;;GO:1902036;;GO:0043066;;GO:0070534;;GO:0045087;;GO:0006915;;GO:2000646;;GO:0032480;;GO:0006954;;GO:0051607;;GO:0070423;;GO:0032088;;GO:0045732;;GO:0051865;;GO:0005886;;GO:0005737;;GO:0070062;;GO:0016020;;GO:0005654;;GO:0031901;;GO:…	biological_process;;biological_process;;biological_process;;biological_process;;biological_process;;biological_process;;biological_process;;biological_process;;biological_process;;biological_process;;biological_process;;biological_process;;biological_process;;biological_process;;biological_process;;biological_process;;biological_process;;biological_process;;biological_process;;biological_process;…	BP:viral entry into host cell;;BP:protein K29-linked ubiquitination;;BP:regulation of protein deubiquitination;;BP:negative regulation of defense response to virus;;BP:negative regulation of alpha-beta T cell proliferation;;BP:ubiquitin-dependent protein catabolic process;;BP:negative regulation of JNK cascade;;BP:protein K48-linked ubiquitination;;BP:protein polyubiquitination;;BP:regulation of …	K05632	ITCH, AIP4	hsa04960;;hsa04530;;hsa04144;;hsa04120;;hsa04668;;hsa04932;;hsa05169	Aldosterone-regulated sodium reabsorption;;Tight junction;;Endocytosis;;Ubiquitin mediated proteolysis;;TNF signaling pathway;;Non-alcoholic fatty liver disease;;Epstein-Barr virus infection
gene-CSGALNACT1	CSGALNACT1	chondroitin sulfate N-acetylgalactosaminyltransferase 1, transcript variant X15	GO:0030206;;GO:0019276;;GO:0030210;;GO:0030166;;GO:0051216;;GO:0046398;;GO:0001958;;GO:0050653;;GO:0050650;;GO:0050651;;GO:0030198;;GO:0015014;;GO:0030173;;GO:0016021;;GO:0032580;;GO:0000139;;GO:0008376;;GO:0047237;;GO:0047238;;GO:0015020;;GO:0046872;;GO:0008955	biological_process;;biological_process;;biological_process;;biological_process;;biological_process;;biological_process;;biological_process;;biological_process;;biological_process;;biological_process;;biological_process;;biological_process;;cellular_component;;cellular_component;;cellular_component;;cellular_component;;molecular_function;;molecular_function;;molecular_function;;molecular_function;…	BP:chondroitin sulfate biosynthetic process;;BP:UDP-N-acetylgalactosamine metabolic process;;BP:heparin biosynthetic process;;BP:proteoglycan biosynthetic process;;BP:cartilage development;;BP:UDP-glucuronate metabolic process;;BP:endochondral ossification;;BP:chondroitin sulfate proteoglycan biosynthetic process, polysaccharide chain biosynthetic process;;BP:chondroitin sulfate proteoglycan bios…	K00746	CSGALNACT1_2	hsa00532	Glycosaminoglycan biosynthesis - chondroitin sulfate / dermatan sulfate
gene-NFE2	NFE2	nuclear factor, erythroid 2, transcript variant 1	GO:0007599;;GO:0007596;;GO:0007275;;GO:0045893;;GO:0006337;;GO:0045652;;GO:0006357;;GO:0000785;;GO:0005737;;GO:0016605;;GO:0005634;;GO:0005654;;GO:0032993;;GO:0003677;;GO:0043565;;GO:1990837;;GO:0000987;;GO:0000981;;GO:0050699;;GO:0047485;;GO:0003700;;GO:0000978	biological_process;;biological_process;;biological_process;;biological_process;;biological_process;;biological_process;;biological_process;;cellular_component;;cellular_component;;cellular_component;;cellular_component;;cellular_component;;cellular_component;;molecular_function;;molecular_function;;molecular_function;;molecular_function;;molecular_function;;molecular_function;;molecular_function;…	BP:hemostasis;;BP:blood coagulation;;BP:multicellular organism development;;BP:positive regulation of transcription, DNA-templated;;BP:nucleosome disassembly;;BP:regulation of megakaryocyte differentiation;;BP:regulation of transcription from RNA polymerase II promoter;;CC:chromatin;;CC:cytoplasm;;CC:PML body;;CC:nucleus;;CC:nucleoplasm;;CC:protein-DNA complex;;MF:DNA binding;;MF:sequence-specifi…	K09039	NFE2	hsa04141;;hsa05208;;hsa05200;;hsa05418;;hsa05225;;hsa05012;;hsa05417	Protein processing in endoplasmic reticulum;;Chemical carcinogenesis - reactive oxygen species;;Pathways in cancer;;Fluid shear stress and atherosclerosis;;Hepatocellular carcinoma;;Parkinson disease;;Lipid and atherosclerosis
gene-KLF9	KLF9	Kruppel like factor 9	GO:0007623;;GO:0097067;;GO:0071387;;GO:0048511;;GO:0006357;;GO:0010839;;GO:0005829;;GO:0005654;;GO:0000785;;GO:0005886;;GO:0005634;;GO:0003700;;GO:0000978;;GO:0046872;;GO:0000981	biological_process;;biological_process;;biological_process;;biological_process;;biological_process;;biological_process;;cellular_component;;cellular_component;;cellular_component;;cellular_component;;cellular_component;;molecular_function;;molecular_function;;molecular_function;;molecular_function;;	BP:circadian rhythm;;BP:cellular response to thyroid hormone stimulus;;BP:cellular response to cortisol stimulus;;BP:rhythmic process;;BP:regulation of transcription from RNA polymerase II promoter;;BP:negative regulation of keratinocyte proliferation;;CC:cytosol;;CC:nucleoplasm;;CC:chromatin;;CC:plasma membrane;;CC:nucleus;;MF:transcription factor activity, sequence-specific DNA binding;;MF:RNA …	K09208	KLF9S, BTEB	------	------
gene-ATF7-NPFF	ATF7-NPFF	ATF7-NPFF readthrough, transcript variant 1	GO:0034399;;GO:0005654;;GO:0000781;;GO:0005634;;GO:0051019;;GO:1990837;;GO:0003700;;GO:0008134;;GO:0003677;;GO:0046872	cellular_component;;cellular_component;;cellular_component;;cellular_component;;molecular_function;;molecular_function;;molecular_function;;molecular_function;;molecular_function;;molecular_function;;	CC:nuclear periphery;;CC:nucleoplasm;;CC:chromosome, telomeric region;;CC:nucleus;;MF:mitogen-activated protein kinase binding;;MF:sequence-specific double-stranded DNA binding;;MF:transcription factor activity, sequence-specific DNA binding;;MF:transcription factor binding;;MF:DNA binding;;MF:metal ion binding;;	K09045;K09047;K04450;K05247	ATF7, ATFA;CREB5, CREBPA;ATF2, CREBP1;NPFF	hsa04022;;hsa04915;;hsa04024;;hsa05215;;hsa04668;;hsa04725;;hsa04928;;hsa04927;;hsa04728;;hsa04925;;hsa04922;;hsa04962;;hsa04152;;hsa05020;;hsa04211;;hsa05165;;hsa05166;;hsa05161;;hsa05163;;hsa05207;;hsa05203;;hsa04911;;hsa04010;;hsa04934;;hsa04935;;hsa04918;;hsa04714;;hsa04931;;hsa04151;;hsa05030;;hsa05031;;hsa04926;;hsa05034;;hsa05016;;hsa04080;;hsa04261	cGMP-PKG signaling pathway;;Estrogen signaling pathway;;cAMP signaling pathway;;Prostate cancer;;TNF signaling pathway;;Cholinergic synapse;;Parathyroid hormone synthesis, secretion and action;;Cortisol synthesis and secretion;;Dopaminergic synapse;;Aldosterone synthesis and secretion;;Glucagon signaling pathway;;Vasopressin-regulated water reabsorption;;AMPK signaling pathway;;Prion disease;;Lon…
gene-OR2T6	OR2T6	olfactory receptor family 2 subfamily T member 6	GO:0005886;;GO:0016021;;GO:0004930;;GO:0004984	cellular_component;;cellular_component;;molecular_function;;molecular_function;;	CC:plasma membrane;;CC:integral component of membrane;;MF:G-protein coupled receptor activity;;MF:olfactory receptor activity;;	K04257	OLFR	hsa04740	Olfactory transduction
gene-PSPH	PSPH	phosphoserine phosphatase, transcript variant 9	GO:0006564;;GO:0006563;;GO:0016311;;GO:0001701;;GO:0005737;;GO:0036425;;GO:0036424;;GO:0000287;;GO:0004647;;GO:0046872;;GO:0042803	biological_process;;biological_process;;biological_process;;biological_process;;cellular_component;;molecular_function;;molecular_function;;molecular_function;;molecular_function;;molecular_function;;molecular_function;;	BP:L-serine biosynthetic process;;BP:L-serine metabolic process;;BP:dephosphorylation;;BP:in utero embryonic development;;CC:cytoplasm;;MF:D-phosphoserine phosphatase activity;;MF:L-phosphoserine phosphatase activity;;MF:magnesium ion binding;;MF:phosphoserine phosphatase activity;;MF:metal ion binding;;MF:protein homodimerization activity;;	K01079	serB, PSPH	hsa05014;;hsa04140;;hsa04137;;hsa05168;;hsa05022;;hsa00260;;hsa05016;;hsa05017;;hsa05010	Amyotrophic lateral sclerosis;;Autophagy - animal;;Mitophagy - animal;;Herpes simplex virus 1 infection;;Pathways of neurodegeneration - multiple diseases;;Glycine, serine and threonine metabolism;;Huntington disease;;Spinocerebellar ataxia;;Alzheimer disease
gene-HLA-V-7	HLA-V	major histocompatibility complex, class I, V (pseudogene)	------	------	------	K06751	MHC1	hsa04612;;hsa05163;;hsa05320;;hsa05330;;hsa05203;;hsa05332;;hsa04940;;hsa04218;;hsa04514;;hsa05168;;hsa04144;;hsa05165;;hsa04145;;hsa05166;;hsa05167;;hsa05169;;hsa05416;;hsa05170	Antigen processing and presentation;;Human cytomegalovirus infection;;Autoimmune thyroid disease;;Allograft rejection;;Viral carcinogenesis;;Graft-versus-host disease;;Type I diabetes mellitus;;Cellular senescence;;Cell adhesion molecules;;Herpes simplex virus 1 infection;;Endocytosis;;Human papillomavirus infection;;Phagosome;;Human T-cell leukemia virus 1 infection;;Kaposi sarcoma-associated he…
gene-MIR9718	MIR9718	microRNA 9718	------	------	------	------	------	------	------
gene-SASH3	SASH3	SAM and SH3 domain containing 3, transcript variant X1	GO:0032760;;GO:0002726;;GO:0048873;;GO:0030890;;GO:0032743;;GO:0046622;;GO:0002821;;GO:0032733;;GO:0032729;;GO:0032753;;GO:0042102;;GO:0043372;;GO:0002639;;GO:0005737;;GO:0005634	biological_process;;biological_process;;biological_process;;biological_process;;biological_process;;biological_process;;biological_process;;biological_process;;biological_process;;biological_process;;biological_process;;biological_process;;biological_process;;cellular_component;;cellular_component;;	BP:positive regulation of tumor necrosis factor production;;BP:positive regulation of T cell cytokine production;;BP:homeostasis of number of cells within a tissue;;BP:positive regulation of B cell proliferation;;BP:positive regulation of interleukin-2 production;;BP:positive regulation of organ growth;;BP:positive regulation of adaptive immune response;;BP:positive regulation of interleukin-10 p…	K23707;K23706;K23705	SAMSN1;SASH3;SASH1	------	------
gene-LOC102723769	LOC102723769	uncharacterized LOC102723769	GO:0016021	cellular_component;;	CC:integral component of membrane;;	K04257;K09228	OLFR;KRAB	hsa05168;;hsa04740	Herpes simplex virus 1 infection;;Olfactory transduction
gene-STYK1	STYK1	serine/threonine/tyrosine kinase 1, transcript variant X3	GO:0045087;;GO:0030154;;GO:0007169;;GO:0016021;;GO:0005886;;GO:0031234;;GO:0004714;;GO:0004715;;GO:0004713;;GO:0005102;;GO:0005524;;GO:0004672	biological_process;;biological_process;;biological_process;;cellular_component;;cellular_component;;cellular_component;;molecular_function;;molecular_function;;molecular_function;;molecular_function;;molecular_function;;molecular_function;;	BP:innate immune response;;BP:cell differentiation;;BP:transmembrane receptor protein tyrosine kinase signaling pathway;;CC:integral component of membrane;;CC:plasma membrane;;CC:extrinsic component of cytoplasmic side of plasma membrane;;MF:transmembrane receptor protein tyrosine kinase activity;;MF:non-membrane spanning protein tyrosine kinase activity;;MF:protein tyrosine kinase activity;;MF:r…	K17510	STYK1	hsa04550;;hsa05219;;hsa05205;;hsa01521;;hsa04020;;hsa05206;;hsa05200;;hsa05224;;hsa05215;;hsa05226;;hsa04015;;hsa04014;;hsa05230;;hsa04144;;hsa04010;;hsa04928;;hsa04520;;hsa04151;;hsa04714;;hsa05218;;hsa04810	Signaling pathways regulating pluripotency of stem cells;;Bladder cancer;;Proteoglycans in cancer;;EGFR tyrosine kinase inhibitor resistance;;Calcium signaling pathway;;MicroRNAs in cancer;;Pathways in cancer;;Breast cancer;;Prostate cancer;;Gastric cancer;;Rap1 signaling pathway;;Ras signaling pathway;;Central carbon metabolism in cancer;;Endocytosis;;MAPK signaling pathway;;Parathyroid hormone …
gene-APOA1	APOA1	apolipoprotein A1, transcript variant 1	GO:0060192;;GO:0034375;;GO:0006656;;GO:0030325;;GO:0015914;;GO:0010804;;GO:0030300;;GO:0043691;;GO:0050821;;GO:0035025;;GO:0008211;;GO:0010903;;GO:0019915;;GO:0070328;;GO:0042158;;GO:0050766;;GO:0050728;;GO:0051346;;GO:0014012;;GO:1900026;;GO:0051496;;GO:0051180;;GO:0055091;;GO:0070508;;GO:0008203;;GO:0007186;;GO:0033700;;GO:0018158;;GO:0006644;;GO:0060354;;GO:0031100;;GO:0007229;;GO:0007584;;GO:…	biological_process;;biological_process;;biological_process;;biological_process;;biological_process;;biological_process;;biological_process;;biological_process;;biological_process;;biological_process;;biological_process;;biological_process;;biological_process;;biological_process;;biological_process;;biological_process;;biological_process;;biological_process;;biological_process;;biological_process;…	BP:negative regulation of lipase activity;;BP:high-density lipoprotein particle remodeling;;BP:phosphatidylcholine biosynthetic process;;BP:adrenal gland development;;BP:phospholipid transport;;BP:negative regulation of tumor necrosis factor-mediated signaling pathway;;BP:regulation of intestinal cholesterol absorption;;BP:reverse cholesterol transport;;BP:protein stabilization;;BP:positive regul…	K08757	APOA1	hsa04975;;hsa04977;;hsa04979;;hsa03320;;hsa05143;;hsa05417	Fat digestion and absorption;;Vitamin digestion and absorption;;Cholesterol metabolism;;PPAR signaling pathway;;African trypanosomiasis;;Lipid and atherosclerosis
gene-UBALD2	UBALD2	UBA like domain containing 2	------	------	------	------	------	------	------
gene-MTIF2	MTIF2	mitochondrial translational initiation factor 2, transcript variant X3	GO:0070124;;GO:0006446;;GO:0032790;;GO:0005739;;GO:0005654;;GO:0008135;;GO:0003924;;GO:0003723;;GO:0003743;;GO:0043024;;GO:0005525	biological_process;;biological_process;;biological_process;;cellular_component;;cellular_component;;molecular_function;;molecular_function;;molecular_function;;molecular_function;;molecular_function;;molecular_function;;	BP:mitochondrial translational initiation;;BP:regulation of translational initiation;;BP:ribosome disassembly;;CC:mitochondrion;;CC:nucleoplasm;;MF:translation factor activity, RNA binding;;MF:GTPase activity;;MF:RNA binding;;MF:translation initiation factor activity;;MF:ribosomal small subunit binding;;MF:GTP binding;;	K02519	infB, MTIF2	hsa04140;;hsa04137;;hsa05022;;hsa05014;;hsa05016;;hsa05017;;hsa05010	Autophagy - animal;;Mitophagy - animal;;Pathways of neurodegeneration - multiple diseases;;Amyotrophic lateral sclerosis;;Huntington disease;;Spinocerebellar ataxia;;Alzheimer disease
gene-LOC105374157	LOC105374157	uncharacterized LOC105374157	------	------	------	------	------	------	------
gene-LOC124904298	LOC124904298	uncharacterized LOC124904298	------	------	------	------	------	------	------
gene-ZNF418	ZNF418	zinc finger protein 418, transcript variant X2	GO:0006355;;GO:0006357;;GO:0005634;;GO:0000978;;GO:0046872;;GO:0000981	biological_process;;biological_process;;cellular_component;;molecular_function;;molecular_function;;molecular_function;;	BP:regulation of transcription, DNA-templated;;BP:regulation of transcription from RNA polymerase II promoter;;CC:nucleus;;MF:RNA polymerase II core promoter proximal region sequence-specific DNA binding;;MF:metal ion binding;;MF:RNA polymerase II transcription factor activity, sequence-specific DNA binding;;	K09228	KRAB	hsa05168	Herpes simplex virus 1 infection
gene-LOC112268057	LOC112268057	uncharacterized LOC112268057	------	------	------	------	------	------	------
gene-CRADD	CRADD	CASP2 and RIPK1 domain containing adaptor with death domain, transcript variant 1	GO:2001235;;GO:0008625;;GO:0006919;;GO:0006977;;GO:0097190;;GO:0043065;;GO:0007165;;GO:0042981;;GO:0071260;;GO:0005737;;GO:0005829;;GO:0005634;;GO:0030674;;GO:0070513;;GO:0002020	biological_process;;biological_process;;biological_process;;biological_process;;biological_process;;biological_process;;biological_process;;biological_process;;biological_process;;cellular_component;;cellular_component;;cellular_component;;molecular_function;;molecular_function;;molecular_function;;	BP:positive regulation of apoptotic signaling pathway;;BP:extrinsic apoptotic signaling pathway via death domain receptors;;BP:activation of cysteine-type endopeptidase activity involved in apoptotic process;;BP:DNA damage response, signal transduction by p53 class mediator resulting in cell cycle arrest;;BP:apoptotic signaling pathway;;BP:positive regulation of apoptotic process;;BP:signal trans…	K02832	RAIDD	------	------
gene-SETX	SETX	senataxin, transcript variant X4	GO:0030154;;GO:0008543;;GO:2000806;;GO:0006302;;GO:0000165;;GO:0044344;;GO:0043066;;GO:0006369;;GO:0045944;;GO:0060566;;GO:0033120;;GO:0007623;;GO:0070301;;GO:0006974;;GO:0007283;;GO:0010976;;GO:0034599;;GO:0006310;;GO:0007399;;GO:0043491;;GO:0071300;;GO:0006376;;GO:2000144;;GO:0006353;;GO:0006396;;GO:0030426;;GO:0030424;;GO:0000781;;GO:0000228;;GO:0005737;;GO:0016604;;GO:0045171;;GO:0005730;;GO:…	biological_process;;biological_process;;biological_process;;biological_process;;biological_process;;biological_process;;biological_process;;biological_process;;biological_process;;biological_process;;biological_process;;biological_process;;biological_process;;biological_process;;biological_process;;biological_process;;biological_process;;biological_process;;biological_process;;biological_process;…	BP:cell differentiation;;BP:fibroblast growth factor receptor signaling pathway;;BP:positive regulation of termination of RNA polymerase II transcription, pol;;BP:double-strand break repair;;BP:MAPK cascade;;BP:cellular response to fibroblast growth factor stimulus;;BP:negative regulation of apoptotic process;;BP:termination of RNA polymerase II transcription;;BP:positive regulation of transcript…	K10706	SETX, ALS4	hsa05014;;hsa03030;;hsa03015;;hsa03013	Amyotrophic lateral sclerosis;;DNA replication;;mRNA surveillance pathway;;Nucleocytoplasmic transport
gene-LINC01419	LINC01419	long intergenic non-protein coding RNA 1419	GO:0016021	cellular_component;;	CC:integral component of membrane;;	------	------	------	------
gene-RN7SL691P	RN7SL691P	-	------	------	------	------	------	------	------
gene-PSMD2P1	PSMD2P1	-	GO:0042176;;GO:0000502;;GO:0008540;;GO:0030234	biological_process;;cellular_component;;cellular_component;;molecular_function;;	BP:regulation of protein catabolic process;;CC:proteasome complex;;CC:proteasome regulatory particle, base subcomplex;;MF:enzyme regulator activity;;	K03028	PSMD2, RPN1	hsa03050;;hsa05020;;hsa05022;;hsa05014;;hsa05016;;hsa05017;;hsa05010;;hsa05012;;hsa05169	Proteasome;;Prion disease;;Pathways of neurodegeneration - multiple diseases;;Amyotrophic lateral sclerosis;;Huntington disease;;Spinocerebellar ataxia;;Alzheimer disease;;Parkinson disease;;Epstein-Barr virus infection
gene-LOC124906262	LOC124906262	endogenous retrovirus group K member 5 Gag polyprotein, transcript variant X2	GO:0046718;;GO:0006310;;GO:0044826;;GO:0016032;;GO:0075713;;GO:0015074;;GO:0016021;;GO:0005886;;GO:0003677;;GO:0035613;;GO:0004523;;GO:0005198;;GO:0003887;;GO:0004190;;GO:0008270;;GO:0003676;;GO:0003964	biological_process;;biological_process;;biological_process;;biological_process;;biological_process;;biological_process;;cellular_component;;cellular_component;;molecular_function;;molecular_function;;molecular_function;;molecular_function;;molecular_function;;molecular_function;;molecular_function;;molecular_function;;molecular_function;;	BP:viral entry into host cell;;BP:DNA recombination;;BP:viral genome integration into host DNA;;BP:viral process;;BP:establishment of integrated proviral latency;;BP:DNA integration;;CC:integral component of membrane;;CC:plasma membrane;;MF:DNA binding;;MF:RNA stem-loop binding;;MF:RNA-DNA hybrid ribonuclease activity;;MF:structural molecule activity;;MF:DNA-directed DNA polymerase activity;;MF:a…	K02896;K10498	RP-L24e, RPL24;ZBTB11	hsa04932;;hsa04120;;hsa04140;;hsa04137;;hsa04668;;hsa04144;;hsa03010;;hsa05022;;hsa05014;;hsa05016;;hsa05017;;hsa05010;;hsa05171	Non-alcoholic fatty liver disease;;Ubiquitin mediated proteolysis;;Autophagy - animal;;Mitophagy - animal;;TNF signaling pathway;;Endocytosis;;Ribosome;;Pathways of neurodegeneration - multiple diseases;;Amyotrophic lateral sclerosis;;Huntington disease;;Spinocerebellar ataxia;;Alzheimer disease;;Coronavirus disease - COVID-19
gene-WDR5	WDR5	WD repeat domain 5, transcript variant 9	GO:0031175;;GO:0001501;;GO:0051568;;GO:0045722;;GO:0043966;;GO:0043687;;GO:0051571;;GO:0051572;;GO:0043982;;GO:0045652;;GO:0043981;;GO:0043984;;GO:0035097;;GO:0000123;;GO:0005634;;GO:0005654;;GO:0005671;;GO:0071339;;GO:0048188;;GO:0044666;;GO:0042393;;GO:0035064;;GO:0042800	biological_process;;biological_process;;biological_process;;biological_process;;biological_process;;biological_process;;biological_process;;biological_process;;biological_process;;biological_process;;biological_process;;biological_process;;cellular_component;;cellular_component;;cellular_component;;cellular_component;;cellular_component;;cellular_component;;cellular_component;;cellular_component;…	BP:neuron projection development;;BP:skeletal system development;;BP:histone H3-K4 methylation;;BP:positive regulation of gluconeogenesis;;BP:histone H3 acetylation;;BP:post-translational protein modification;;BP:positive regulation of histone H3-K4 methylation;;BP:negative regulation of histone H3-K4 methylation;;BP:histone H4-K8 acetylation;;BP:regulation of megakaryocyte differentiation;;BP:hi…	K14963	WDR5, SWD3, CPS30	hsa04934	Cushing syndrome
gene-FUT3-2	FUT3	fucosyltransferase 3 (Lewis blood group), transcript variant 11	GO:0036065;;GO:0042127;;GO:0030334;;GO:0009988;;GO:0006486;;GO:0009311;;GO:0043413;;GO:0009312;;GO:0006672;;GO:0022409;;GO:0070062;;GO:0016021;;GO:0016020;;GO:0000139;;GO:0032580;;GO:0046920;;GO:0008417;;GO:0017083;;GO:0017060	biological_process;;biological_process;;biological_process;;biological_process;;biological_process;;biological_process;;biological_process;;biological_process;;biological_process;;biological_process;;cellular_component;;cellular_component;;cellular_component;;cellular_component;;cellular_component;;molecular_function;;molecular_function;;molecular_function;;molecular_function;;	BP:fucosylation;;BP:regulation of cell proliferation;;BP:regulation of cell migration;;BP:cell-cell recognition;;BP:protein glycosylation;;BP:oligosaccharide metabolic process;;BP:macromolecule glycosylation;;BP:oligosaccharide biosynthetic process;;BP:ceramide metabolic process;;BP:positive regulation of cell-cell adhesion;;CC:extracellular exosome;;CC:integral component of membrane;;CC:membrane…	K00716	FUT3	hsa00515;;hsa00603;;hsa00601	Mannose type O-glycan biosynthesis;;Glycosphingolipid biosynthesis - globo and isoglobo series;;Glycosphingolipid biosynthesis - lacto and neolacto series
gene-LOC100133077	LOC100133077	uncharacterized LOC100133077	------	------	------	K06817;K17985	PODXL;AMBRA1	hsa05132;;hsa05203;;hsa05202;;hsa04140;;hsa04014;;hsa04137;;hsa05168;;hsa05022;;hsa05014;;hsa05016;;hsa05017;;hsa05010	Salmonella infection;;Viral carcinogenesis;;Transcriptional misregulation in cancer;;Autophagy - animal;;Ras signaling pathway;;Mitophagy - animal;;Herpes simplex virus 1 infection;;Pathways of neurodegeneration - multiple diseases;;Amyotrophic lateral sclerosis;;Huntington disease;;Spinocerebellar ataxia;;Alzheimer disease
gene-CNIH3	CNIH3	cornichon family AMPA receptor auxiliary protein 3, transcript variant 2	------	------	------	K20368	CNIH, ERV14	------	------
gene-POMC	POMC	proopiomelanocortin, transcript variant 4	GO:0019221;;GO:2000852;;GO:0042593;;GO:0008217;;GO:0007165;;GO:0006091;;GO:0061844;;GO:0007218;;GO:0032098;;GO:0033059;;GO:0007186;;GO:0032720;;GO:0002862;;GO:0007267;;GO:0070873;;GO:0070965;;GO:0031640;;GO:0045944;;GO:0035821;;GO:0005782;;GO:0005737;;GO:0005615;;GO:0030141;;GO:0034774;;GO:0005576;;GO:0001664;;GO:0070996;;GO:0005179;;GO:0031781;;GO:0031782;;GO:0005102	biological_process;;biological_process;;biological_process;;biological_process;;biological_process;;biological_process;;biological_process;;biological_process;;biological_process;;biological_process;;biological_process;;biological_process;;biological_process;;biological_process;;biological_process;;biological_process;;biological_process;;biological_process;;biological_process;;cellular_component;…	BP:cytokine-mediated signaling pathway;;BP:regulation of corticosterone secretion;;BP:glucose homeostasis;;BP:regulation of blood pressure;;BP:signal transduction;;BP:generation of precursor metabolites and energy;;BP:antimicrobial humoral immune response mediated by antimicrobial peptide;;BP:neuropeptide signaling pathway;;BP:regulation of appetite;;BP:cellular pigmentation;;BP:G-protein coupled…	K05228	POMC	hsa04024;;hsa04927;;hsa04916;;hsa04915;;hsa04934;;hsa04925;;hsa04080;;hsa04920	cAMP signaling pathway;;Cortisol synthesis and secretion;;Melanogenesis;;Estrogen signaling pathway;;Cushing syndrome;;Aldosterone synthesis and secretion;;Neuroactive ligand-receptor interaction;;Adipocytokine signaling pathway
gene-LOC107986562	LOC107986562	uncharacterized LOC107986562	------	------	------	------	------	------	------
gene-UTP4	UTP4	UTP4 small subunit processome component, transcript variant 1	GO:0030490;;GO:0006355;;GO:0000462;;GO:0006364;;GO:0005654;;GO:0032040;;GO:0005730;;GO:0034455;;GO:0030686;;GO:0001650;;GO:0005694;;GO:0003723	biological_process;;biological_process;;biological_process;;biological_process;;cellular_component;;cellular_component;;cellular_component;;cellular_component;;cellular_component;;cellular_component;;cellular_component;;molecular_function;;	BP:maturation of SSU-rRNA;;BP:regulation of transcription, DNA-templated;;BP:maturation of SSU-rRNA from tricistronic rRNA transcrip;;BP:rRNA processing;;CC:nucleoplasm;;CC:small-subunit processome;;CC:nucleolus;;CC:t-UTP complex;;CC:90S preribosome;;CC:fibrillar center;;CC:chromosome;;MF:RNA binding;;	K14548	UTP4, CIRH1A	hsa03008	Ribosome biogenesis in eukaryotes
gene-LOC124902260	LOC124902260	uncharacterized LOC124902260, transcript variant X1	------	------	------	------	------	------	------
gene-LOC105377380	LOC105377380	uncharacterized LOC105377380	------	------	------	------	------	------	------
gene-LOC389831	LOC389831	uncharacterized LOC389831, transcript variant X3	GO:0006310;;GO:0032199;;GO:0007569;;GO:0030308;;GO:0097252;;GO:0006289;;GO:0000733;;GO:0043065;;GO:0090305;;GO:0032197;;GO:0005737;;GO:0005730;;GO:0005739;;GO:0005634;;GO:0046872;;GO:0009036;;GO:0003677;;GO:0003964;;GO:0005507	biological_process;;biological_process;;biological_process;;biological_process;;biological_process;;biological_process;;biological_process;;biological_process;;biological_process;;biological_process;;cellular_component;;cellular_component;;cellular_component;;cellular_component;;molecular_function;;molecular_function;;molecular_function;;molecular_function;;molecular_function;;	BP:DNA recombination;;BP:reverse transcription involved in RNA-mediated transposition;;BP:cell aging;;BP:negative regulation of cell growth;;BP:oligodendrocyte apoptotic process;;BP:nucleotide-excision repair;;BP:DNA strand renaturation;;BP:positive regulation of apoptotic process;;BP:nucleic acid phosphodiester bond hydrolysis;;BP:transposition, RNA-mediated;;CC:cytoplasm;;CC:nucleolus;;CC:mitoc…	K15731	CTDSP	hsa05168	Herpes simplex virus 1 infection
gene-LOC124902451	LOC124902451	uncharacterized LOC124902451, transcript variant X1	------	------	------	------	------	------	------
gene-NDUFA2	NDUFA2	NADH:ubiquinone oxidoreductase subunit A2, transcript variant 1	GO:0032981;;GO:0001835;;GO:0006120;;GO:0031966;;GO:0005743;;GO:0005747;;GO:0070469;;GO:0008137	biological_process;;biological_process;;biological_process;;cellular_component;;cellular_component;;cellular_component;;cellular_component;;molecular_function;;	BP:mitochondrial respiratory chain complex I assembly;;BP:blastocyst hatching;;BP:mitochondrial electron transport, NADH to ubiquinone;;CC:mitochondrial membrane;;CC:mitochondrial inner membrane;;CC:mitochondrial respiratory chain complex I;;CC:respiratory chain;;MF:NADH dehydrogenas;;	K03946	NDUFA2	hsa05208;;hsa00190;;hsa05010;;hsa04723;;hsa04932;;hsa05022;;hsa05014;;hsa05016;;hsa04714;;hsa05415;;hsa05012;;hsa05020	Chemical carcinogenesis - reactive oxygen species;;Oxidative phosphorylation;;Alzheimer disease;;Retrograde endocannabinoid signaling;;Non-alcoholic fatty liver disease;;Pathways of neurodegeneration - multiple diseases;;Amyotrophic lateral sclerosis;;Huntington disease;;Thermogenesis;;Diabetic cardiomyopathy;;Parkinson disease;;Prion disease
gene-RPL23AP7	RPL23AP7	ribosomal protein L23a pseudogene 7, transcript variant 1	GO:0006412;;GO:0000027;;GO:0005840;;GO:0022625;;GO:0019843;;GO:0003735	biological_process;;biological_process;;cellular_component;;cellular_component;;molecular_function;;molecular_function;;	BP:translation;;BP:ribosomal large subunit assembly;;CC:ribosome;;CC:cytosolic large ribosomal subunit;;MF:rRNA binding;;MF:structural constituent of ribosome;;	K02893	RP-L23Ae, RPL23A	hsa03010;;hsa05171	Ribosome;;Coronavirus disease - COVID-19
gene-TRE-CTC1-6	TRE-CTC1-6	tRNA-Glu	------	------	------	------	------	------	------
gene-TRE-CTC1-7	TRE-CTC1-7	tRNA-Glu	------	------	------	------	------	------	------
gene-TRE-CTC1-4	TRE-CTC1-4	tRNA-Glu	------	------	------	------	------	------	------
gene-TRE-CTC1-5	TRE-CTC1-5	tRNA-Glu	------	------	------	------	------	------	------
gene-TRE-CTC1-2	TRE-CTC1-2	tRNA-Glu	------	------	------	------	------	------	------
gene-TRE-CTC1-3	TRE-CTC1-3	tRNA-Glu	------	------	------	------	------	------	------
gene-KIF27	KIF27	kinesin family member 27, transcript variant X4	GO:0021591;;GO:0060271;;GO:0007018;;GO:0003351;;GO:0005737;;GO:0005874;;GO:0005576;;GO:0005929;;GO:0005871;;GO:0008017;;GO:0003777;;GO:0016887;;GO:1990939;;GO:0005524	biological_process;;biological_process;;biological_process;;biological_process;;cellular_component;;cellular_component;;cellular_component;;cellular_component;;cellular_component;;molecular_function;;molecular_function;;molecular_function;;molecular_function;;molecular_function;;	BP:ventricular system development;;BP:cilium assembly;;BP:microtubule-based movement;;BP:epithelial cilium movement;;CC:cytoplasm;;CC:microtubule;;CC:extracellular region;;CC:cilium;;CC:kinesin complex;;MF:microtubule binding;;MF:microtubule motor activity;;MF:ATPase activity;;MF:ATP-dependent microtubule motor activity;;MF:ATP binding;;	K10395	KIF4	hsa04340;;hsa05200;;hsa05217	Hedgehog signaling pathway;;Pathways in cancer;;Basal cell carcinoma
gene-TRE-CTC1-1	TRE-CTC1-1	tRNA-Glu	------	------	------	------	------	------	------
gene-LOC124903232	LOC124903232	uncharacterized LOC124903232	------	------	------	K17985	AMBRA1	hsa04010;;hsa04140;;hsa04137;;hsa05022;;hsa05014;;hsa05016;;hsa05017;;hsa05010	MAPK signaling pathway;;Autophagy - animal;;Mitophagy - animal;;Pathways of neurodegeneration - multiple diseases;;Amyotrophic lateral sclerosis;;Huntington disease;;Spinocerebellar ataxia;;Alzheimer disease
gene-SERP1	SERP1	stress associated endoplasmic reticulum protein 1	GO:0032024;;GO:0010259;;GO:0006486;;GO:0030968;;GO:0046622;;GO:0009791;;GO:0001501;;GO:0060124;;GO:0015031;;GO:0006006;;GO:0045727;;GO:0048644;;GO:0005881;;GO:0005789;;GO:0016021	biological_process;;biological_process;;biological_process;;biological_process;;biological_process;;biological_process;;biological_process;;biological_process;;biological_process;;biological_process;;biological_process;;biological_process;;cellular_component;;cellular_component;;cellular_component;;	BP:positive regulation of insulin secretion;;BP:multicellular organism aging;;BP:protein glycosylation;;BP:endoplasmic reticulum unfolded protein response;;BP:positive regulation of organ growth;;BP:post-embryonic development;;BP:skeletal system development;;BP:positive regulation of growth hormone secretion;;BP:protein transport;;BP:glucose metabolic process;;BP:positive regulation of translatio…	------	------	------	------
gene-SGMS1	SGMS1	sphingomyelin synthase 1	GO:0071222;;GO:0071356;;GO:0006686;;GO:0006665;;GO:2001242;;GO:0030148;;GO:0006915;;GO:0006954;;GO:0010628;;GO:0046513;;GO:0030176;;GO:0030173;;GO:0005887;;GO:0005634;;GO:0005783;;GO:0016021;;GO:0016020;;GO:0005886;;GO:0000138;;GO:0000139;;GO:0002950;;GO:0047493;;GO:0016740;;GO:0033188;;GO:0016301	biological_process;;biological_process;;biological_process;;biological_process;;biological_process;;biological_process;;biological_process;;biological_process;;biological_process;;biological_process;;cellular_component;;cellular_component;;cellular_component;;cellular_component;;cellular_component;;cellular_component;;cellular_component;;cellular_component;;cellular_component;;cellular_component;…	BP:cellular response to lipopolysaccharide;;BP:cellular response to tumor necrosis factor;;BP:sphingomyelin biosynthetic process;;BP:sphingolipid metabolic process;;BP:regulation of intrinsic apoptotic signaling pathway;;BP:sphingolipid biosynthetic process;;BP:apoptotic process;;BP:inflammatory response;;BP:positive regulation of gene expression;;BP:ceramide biosynthetic process;;CC:integral com…	K04714	SGMS	hsa04071;;hsa00600	Sphingolipid signaling pathway;;Sphingolipid metabolism
gene-LOC105371750	LOC105371750	uncharacterized LOC105371750, transcript variant X2	------	------	------	K17985	AMBRA1	hsa04010;;hsa04140;;hsa04137;;hsa05168;;hsa05022;;hsa05014;;hsa05016;;hsa05017;;hsa05010	MAPK signaling pathway;;Autophagy - animal;;Mitophagy - animal;;Herpes simplex virus 1 infection;;Pathways of neurodegeneration - multiple diseases;;Amyotrophic lateral sclerosis;;Huntington disease;;Spinocerebellar ataxia;;Alzheimer disease
gene-LOC124901630	LOC124901630	uncharacterized LOC124901630	------	------	------	------	------	------	------
gene-LOC124903837	LOC124903837	uncharacterized LOC124903837	------	------	------	------	------	------	------
gene-TBXT	TBXT	T-box transcription factor T, transcript variant 3	GO:0007498;;GO:0060349;;GO:0023019;;GO:0007165;;GO:0090009;;GO:0001707;;GO:0000122;;GO:0036342;;GO:0001843;;GO:0061371;;GO:0008284;;GO:0048706;;GO:0001839;;GO:0003007;;GO:0008595;;GO:0001756;;GO:0043433;;GO:0007341;;GO:0001570;;GO:0014028;;GO:0003257;;GO:0007509;;GO:0006357;;GO:0060395;;GO:0001708;;GO:0000785;;GO:0005737;;GO:0005634;;GO:0005654;;GO:1990837;;GO:0000981;;GO:0001102;;GO:0001085;;GO:…	biological_process;;biological_process;;biological_process;;biological_process;;biological_process;;biological_process;;biological_process;;biological_process;;biological_process;;biological_process;;biological_process;;biological_process;;biological_process;;biological_process;;biological_process;;biological_process;;biological_process;;biological_process;;biological_process;;biological_process;…	BP:mesoderm development;;BP:bone morphogenesis;;BP:signal transduction involved in regulation of gene expression;;BP:signal transduction;;BP:primitive streak formation;;BP:mesoderm formation;;BP:negative regulation of transcription from RNA polymerase II promoter;;BP:post-anal tail morphogenesis;;BP:neural tube closure;;BP:determination of heart left/right asymmetry;;BP:positive regulation of cel…	K10172	BRA, T	------	------
gene-ARID3A	ARID3A	AT-rich interaction domain 3A, transcript variant X2	GO:0006357;;GO:0006977;;GO:0045944;;GO:0005829;;GO:0045121;;GO:0005654;;GO:0005634;;GO:0003712;;GO:0003677;;GO:0003682;;GO:0042802	biological_process;;biological_process;;biological_process;;cellular_component;;cellular_component;;cellular_component;;cellular_component;;molecular_function;;molecular_function;;molecular_function;;molecular_function;;	BP:regulation of transcription from RNA polymerase II promoter;;BP:DNA damage response, signal transduction by p53 class mediator resulting in cell cycle arrest;;BP:positive regulation of transcription from RNA polymerase II promoter;;CC:cytosol;;CC:membrane raft;;CC:nucleoplasm;;CC:nucleus;;MF:transcription cofactor activity;;MF:DNA binding;;MF:chromatin binding;;MF:identical protein binding;;	K11653	ARID1	hsa05010;;hsa04140;;hsa05225;;hsa04137;;hsa05022;;hsa05014;;hsa05016;;hsa05017;;hsa04714	Alzheimer disease;;Autophagy - animal;;Hepatocellular carcinoma;;Mitophagy - animal;;Pathways of neurodegeneration - multiple diseases;;Amyotrophic lateral sclerosis;;Huntington disease;;Spinocerebellar ataxia;;Thermogenesis
gene-TRIM17	TRIM17	tripartite motif containing 17, transcript variant 2	GO:0006914;;GO:0016567;;GO:0051865;;GO:0045087;;GO:0010468;;GO:0032880;;GO:0005737;;GO:0030674;;GO:0004842;;GO:0008270;;GO:0061630	biological_process;;biological_process;;biological_process;;biological_process;;biological_process;;biological_process;;cellular_component;;molecular_function;;molecular_function;;molecular_function;;molecular_function;;	BP:autophagy;;BP:protein ubiquitination;;BP:protein autoubiquitination;;BP:innate immune response;;BP:regulation of gene expression;;BP:regulation of protein localization;;CC:cytoplasm;;MF:protein binding, bridging;;MF:ubiquitin-protein transferase activity;;MF:zinc ion binding;;MF:ubiquitin protein ligase activity;;	K12007	TRIM17	hsa05322	Systemic lupus erythematosus
gene-RIPOR1	RIPOR1	RHO family interacting cell polarization regulator 1, transcript variant X2	GO:0030335;;GO:0034067;;GO:0090316;;GO:0009611;;GO:0035024;;GO:0009267;;GO:0007266;;GO:0051683;;GO:2001107;;GO:1990869;;GO:0005737;;GO:0005794;;GO:0070062;;GO:0012506;;GO:0016020;;GO:0031252;;GO:0071889	biological_process;;biological_process;;biological_process;;biological_process;;biological_process;;biological_process;;biological_process;;biological_process;;biological_process;;biological_process;;cellular_component;;cellular_component;;cellular_component;;cellular_component;;cellular_component;;cellular_component;;molecular_function;;	BP:positive regulation of cell migration;;BP:protein localization to Golgi apparatus;;BP:positive regulation of intracellular protein transport;;BP:response to wounding;;BP:negative regulation of Rho protein signal transduction;;BP:cellular response to starvation;;BP:Rho protein signal transduction;;BP:establishment of Golgi localization;;BP:negative regulation of Rho guanyl-nucleotide exchange f…	K24818	RIPOR, FAM65	------	------
gene-MON1B	MON1B	MON1 homolog B, secretory trafficking associated, transcript variant 1	GO:0016192;;GO:0019085;;GO:0019086;;GO:0006623;;GO:0005737;;GO:0035658	biological_process;;biological_process;;biological_process;;biological_process;;cellular_component;;cellular_component;;	BP:vesicle-mediated transport;;BP:early viral transcription;;BP:late viral transcription;;BP:protein targeting to vacuole;;CC:cytoplasm;;CC:Mon1-Ccz1 complex;;	K20195	MON1	hsa04140;;hsa04137;;hsa05022;;hsa05014;;hsa05016;;hsa05017;;hsa05010;;hsa05412	Autophagy - animal;;Mitophagy - animal;;Pathways of neurodegeneration - multiple diseases;;Amyotrophic lateral sclerosis;;Huntington disease;;Spinocerebellar ataxia;;Alzheimer disease;;Arrhythmogenic right ventricular cardiomyopathy
gene-HECW2	HECW2	HECT, C2 and WW domain containing E3 ubiquitin protein ligase 2, transcript variant X5	GO:0004842	molecular_function;;	MF:ubiquitin-protein transferase activity;;	K12168	HECW2	hsa04960;;hsa04530;;hsa04144;;hsa04120;;hsa04668;;hsa04932;;hsa05169	Aldosterone-regulated sodium reabsorption;;Tight junction;;Endocytosis;;Ubiquitin mediated proteolysis;;TNF signaling pathway;;Non-alcoholic fatty liver disease;;Epstein-Barr virus infection
gene-SOCS6	SOCS6	suppressor of cytokine signaling 6, transcript variant X9	GO:0040008;;GO:0019221;;GO:0009968;;GO:0010498;;GO:0007259;;GO:0006952;;GO:0016567;;GO:0046854;;GO:0035556;;GO:0043687;;GO:0050868;;GO:0005737;;GO:0005829;;GO:0005942;;GO:0001772;;GO:0046935	biological_process;;biological_process;;biological_process;;biological_process;;biological_process;;biological_process;;biological_process;;biological_process;;biological_process;;biological_process;;biological_process;;cellular_component;;cellular_component;;cellular_component;;cellular_component;;molecular_function;;	BP:regulation of growth;;BP:cytokine-mediated signaling pathway;;BP:negative regulation of signal transduction;;BP:proteasomal protein catabolic process;;BP:JAK-STAT cascade;;BP:defense response;;BP:protein ubiquitination;;BP:phosphatidylinositol phosphorylation;;BP:intracellular signal transduction;;BP:post-translational protein modification;;BP:negative regulation of T cell activation;;CC:cytop…	K04699	SOCS6_7	hsa04935;;hsa04910;;hsa04930;;hsa04917;;hsa04630	Growth hormone synthesis, secretion and action;;Insulin signaling pathway;;Type II diabetes mellitus;;Prolactin signaling pathway;;JAK-STAT signaling pathway
gene-SUSD3	SUSD3	sushi domain containing 3, transcript variant 1	GO:0016021;;GO:0005886	cellular_component;;cellular_component;;	CC:integral component of membrane;;CC:plasma membrane;;	K23821	SUSD3	------	------
gene-GNPATP	GNPATP	-	GO:0021587;;GO:0006650;;GO:0030913;;GO:0061024;;GO:0007416;;GO:0008611;;GO:0005778;;GO:0016287	biological_process;;biological_process;;biological_process;;biological_process;;biological_process;;biological_process;;cellular_component;;molecular_function;;	BP:cerebellum morphogenesis;;BP:glycerophospholipid metabolic process;;BP:paranodal junction assembly;;BP:membrane organization;;BP:synapse assembly;;BP:ether lipid biosynthetic process;;CC:peroxisomal membrane;;MF:glycerone-phosphate O-acyltransferase activity;;	K00629;K00649	GPAT1_2;GNPAT	hsa00561;;hsa00564;;hsa04146	Glycerolipid metabolism;;Glycerophospholipid metabolism;;Peroxisome
gene-ZNF679	ZNF679	zinc finger protein 679, transcript variant X1	GO:0006355;;GO:0006357;;GO:0005634;;GO:0001228;;GO:0000978;;GO:0046872;;GO:0000981	biological_process;;biological_process;;cellular_component;;molecular_function;;molecular_function;;molecular_function;;molecular_function;;	BP:regulation of transcription, DNA-templated;;BP:regulation of transcription from RNA polymerase II promoter;;CC:nucleus;;MF:transcriptional activator activity, RNA polymerase II transcription regulatory region sequence-specific binding;;MF:RNA polymerase II core promoter proximal region sequence-specific DNA binding;;MF:metal ion binding;;MF:RNA polymerase II transcription factor activity, sequ…	K09228	KRAB	hsa05168	Herpes simplex virus 1 infection
gene-LOC101929141	LOC101929141	coiled-coil domain-containing protein 144A-like	------	------	------	K17299	POTE	------	------
gene-FAM133A	FAM133A	family with sequence similarity 133 member A, transcript variant X6	------	------	------	------	------	------	------
gene-LOC105370244	LOC105370244	uncharacterized LOC105370244	------	------	------	------	------	------	------
gene-CRBN	CRBN	cereblon, transcript variant 1	GO:0035641;;GO:0043161;;GO:1902607;;GO:0016567;;GO:0005737;;GO:0005829;;GO:0016020;;GO:0031464;;GO:0005634;;GO:0046872	biological_process;;biological_process;;biological_process;;biological_process;;cellular_component;;cellular_component;;cellular_component;;cellular_component;;cellular_component;;molecular_function;;	BP:locomotory exploration behavior;;BP:proteasome-mediated ubiquitin-dependent protein catabolic process;;BP:negative regulation of large conductance calcium-activated potassium channel activity;;BP:protein ubiquitination;;CC:cytoplasm;;CC:cytosol;;CC:membrane;;CC:Cul4A-RING E3 ubiquitin ligase complex;;CC:nucleus;;MF:metal ion binding;;	K11793	CRBN	------	------
gene-RBM12B	RBM12B	RNA binding motif protein 12B, transcript variant 5	GO:0003723	molecular_function;;	MF:RNA binding;;	K24984;K24526;K12898	GRSF1;RBM12;HNRNPF_H	------	------
gene-SULT4A1	SULT4A1	sulfotransferase family 4A member 1	GO:0051923;;GO:0006790;;GO:0050427;;GO:0008202;;GO:0005737;;GO:0005829;;GO:0008146;;GO:0042802	biological_process;;biological_process;;biological_process;;biological_process;;cellular_component;;cellular_component;;molecular_function;;molecular_function;;	BP:sulfation;;BP:sulfur compound metabolic process;;BP:3'-phosphoadenosine 5'-phosphosulfate metabolic process;;BP:steroid metabolic process;;CC:cytoplasm;;CC:cytosol;;MF:sulfotransferase activity;;MF:identical protein binding;;	K11823	SULT4A1	hsa05204	Chemical carcinogenesis - DNA adducts
gene-ATP9B	ATP9B	ATPase phospholipid transporting 9B (putative), transcript variant X1	------	------	------	K01530	E7.6.2.1	------	------
gene-DTX3	DTX3	deltex E3 ubiquitin ligase 3, transcript variant X3	GO:0007219;;GO:0016567;;GO:0005737;;GO:0005654;;GO:0046872;;GO:0061630	biological_process;;biological_process;;cellular_component;;cellular_component;;molecular_function;;molecular_function;;	BP:Notch signaling pathway;;BP:protein ubiquitination;;CC:cytoplasm;;CC:nucleoplasm;;MF:metal ion binding;;MF:ubiquitin protein ligase activity;;	K06058	DTX	hsa04330	Notch signaling pathway
gene-COPS7A	COPS7A	COP9 signalosome subunit 7A, transcript variant 3	GO:0010387;;GO:0005737;;GO:0008180	biological_process;;cellular_component;;cellular_component;;	BP:COP9 signalosome assembly;;CC:cytoplasm;;CC:COP9 signalosome;;	K12180	COPS7, CSN7	------	------
gene-LOC105372646	LOC105372646	uncharacterized LOC105372646	------	------	------	------	------	------	------
gene-FABP7	FABP7	fatty acid binding protein 7, transcript variant 2	GO:0008285;;GO:0007399;;GO:0050673;;GO:0021846;;GO:0019433;;GO:0060134;;GO:0022008;;GO:0005829;;GO:0071944;;GO:0005911;;GO:0042995;;GO:0043025;;GO:0005634;;GO:0008289	biological_process;;biological_process;;biological_process;;biological_process;;biological_process;;biological_process;;biological_process;;cellular_component;;cellular_component;;cellular_component;;cellular_component;;cellular_component;;cellular_component;;molecular_function;;	BP:negative regulation of cell proliferation;;BP:nervous system development;;BP:epithelial cell proliferation;;BP:cell proliferation in forebrain;;BP:triglyceride catabolic process;;BP:prepulse inhibition;;BP:neurogenesis;;CC:cytosol;;CC:cell periphery;;CC:cell-cell junction;;CC:cell projection;;CC:neuronal cell body;;CC:nucleus;;MF:lipid binding;;	K08756	FABP7	hsa04923;;hsa03320	Regulation of lipolysis in adipocytes;;PPAR signaling pathway
gene-LOC105369441	LOC105369441	uncharacterized LOC105369441	------	------	------	------	------	------	------
gene-XPO1	XPO1	exportin 1, transcript variant X5	GO:0034504;;GO:0032434;;GO:0006611;;GO:0042176;;GO:0051028;;GO:0043488;;GO:0042254;;GO:0075733;;GO:0006913;;GO:0007052;;GO:0010824;;GO:0000055;;GO:0000054;;GO:0000056;;GO:0046825;;GO:0016032;;GO:0006886;;GO:0005635;;GO:1990904;;GO:0043657;;GO:0005737;;GO:0005634;;GO:0016020;;GO:0005654;;GO:0031965;;GO:0032991;;GO:0000776;;GO:0043231;;GO:0005642;;GO:0005829;;GO:0005730;;GO:0015030;;GO:0031267;;GO:…	biological_process;;biological_process;;biological_process;;biological_process;;biological_process;;biological_process;;biological_process;;biological_process;;biological_process;;biological_process;;biological_process;;biological_process;;biological_process;;biological_process;;biological_process;;biological_process;;biological_process;;cellular_component;;cellular_component;;cellular_component;…	BP:protein localization to nucleus;;BP:regulation of proteasomal ubiquitin-dependent protein catabolic process;;BP:protein export from nucleus;;BP:regulation of protein catabolic process;;BP:mRNA transport;;BP:regulation of mRNA stability;;BP:ribosome biogenesis;;BP:intracellular transport of virus;;BP:nucleocytoplasmic transport;;BP:mitotic spindle organization;;BP:regulation of centrosome dupli…	K14290	XPO1, CRM1	hsa05164;;hsa03008;;hsa05166;;hsa03013	Influenza A;;Ribosome biogenesis in eukaryotes;;Human T-cell leukemia virus 1 infection;;Nucleocytoplasmic transport
gene-MIR944	MIR944	microRNA 944	------	------	------	------	------	------	------
gene-GRIA1	GRIA1	glutamate ionotropic receptor AMPA type subunit 1, transcript variant 5	GO:0048208;;GO:0007616;;GO:0071242;;GO:0007165;;GO:0006888;;GO:2000310;;GO:0007268;;GO:0031623;;GO:0060292;;GO:0032281;;GO:0055038;;GO:0055037;;GO:0005886;;GO:0033116;;GO:0032591;;GO:0099061;;GO:0097060;;GO:0030666;;GO:0016021;;GO:0044309;;GO:0044308;;GO:0043025;;GO:0031901;;GO:0009986;;GO:0099544;;GO:0060076;;GO:0045211;;GO:0014069;;GO:0030425;;GO:0012507;;GO:0005789;;GO:0030672;;GO:0043197;;GO:…	biological_process;;biological_process;;biological_process;;biological_process;;biological_process;;biological_process;;biological_process;;biological_process;;biological_process;;cellular_component;;cellular_component;;cellular_component;;cellular_component;;cellular_component;;cellular_component;;cellular_component;;cellular_component;;cellular_component;;cellular_component;;cellular_component;…	BP:COPII vesicle coating;;BP:long-term memory;;BP:cellular response to ammonium ion;;BP:signal transduction;;BP:ER to Golgi vesicle-mediated transport;;BP:regulation of N-methyl-D-aspartate selective glutamate receptor activity;;BP:chemical synaptic transmission;;BP:receptor internalization;;BP:long term synaptic depression;;CC:AMPA glutamate receptor complex;;CC:recycling endosome membrane;;CC:r…	K05197	GRIA1	hsa04713;;hsa04720;;hsa05030;;hsa04024;;hsa05202;;hsa05033;;hsa04723;;hsa05031;;hsa04724;;hsa05022;;hsa05014;;hsa04728;;hsa05016;;hsa05017;;hsa04080;;hsa04730	Circadian entrainment;;Long-term potentiation;;Cocaine addiction;;cAMP signaling pathway;;Transcriptional misregulation in cancer;;Nicotine addiction;;Retrograde endocannabinoid signaling;;Amphetamine addiction;;Glutamatergic synapse;;Pathways of neurodegeneration - multiple diseases;;Amyotrophic lateral sclerosis;;Dopaminergic synapse;;Huntington disease;;Spinocerebellar ataxia;;Neuroactive liga…
gene-LOC100506639	LOC100506639	uncharacterized LOC100506639	------	------	------	------	------	------	------
gene-CRP	CRP	C-reactive protein, transcript variant 1	GO:0010628;;GO:0032945;;GO:0042310;;GO:0010745;;GO:0032677;;GO:0032930;;GO:0045087;;GO:0006953;;GO:0008228;;GO:0006954;;GO:0044793;;GO:0006958;;GO:0050830;;GO:0010888;;GO:0005615;;GO:0005576;;GO:0001849;;GO:0005509;;GO:0050750;;GO:0042802;;GO:0030169;;GO:0046872;;GO:0033265	biological_process;;biological_process;;biological_process;;biological_process;;biological_process;;biological_process;;biological_process;;biological_process;;biological_process;;biological_process;;biological_process;;biological_process;;biological_process;;biological_process;;cellular_component;;cellular_component;;molecular_function;;molecular_function;;molecular_function;;molecular_function;…	BP:positive regulation of gene expression;;BP:negative regulation of mononuclear cell proliferation;;BP:vasoconstriction;;BP:negative regulation of macrophage derived foam cell differentiation;;BP:regulation of interleukin-8 production;;BP:positive regulation of superoxide anion generation;;BP:innate immune response;;BP:acute-phase response;;BP:opsonization;;BP:inflammatory response;;BP:negative …	K16143	CRP	------	------
gene-TNNI2	TNNI2	troponin I2, fast skeletal type, transcript variant 3	GO:0030049;;GO:0006936;;GO:0006937;;GO:0045893;;GO:0060048;;GO:0003009;;GO:0005861;;GO:0005829;;GO:0005634;;GO:0031014;;GO:0003779	biological_process;;biological_process;;biological_process;;biological_process;;biological_process;;biological_process;;cellular_component;;cellular_component;;cellular_component;;molecular_function;;molecular_function;;	BP:muscle filament sliding;;BP:muscle contraction;;BP:regulation of muscle contraction;;BP:positive regulation of transcription, DNA-templated;;BP:cardiac muscle contraction;;BP:skeletal muscle contraction;;CC:troponin complex;;CC:cytosol;;CC:nucleus;;MF:troponin T binding;;MF:actin binding;;	K12043	TNNI2	hsa04260;;hsa04024;;hsa04261;;hsa05410;;hsa05414;;hsa05415	Cardiac muscle contraction;;cAMP signaling pathway;;Adrenergic signaling in cardiomyocytes;;Hypertrophic cardiomyopathy;;Dilated cardiomyopathy;;Diabetic cardiomyopathy
gene-ARHGEF18	ARHGEF18	Rho/Rac guanine nucleotide exchange factor 18, transcript variant X2	GO:0051056;;GO:0007264;;GO:0051497;;GO:0150105;;GO:0030036;;GO:0043065;;GO:0008360;;GO:0035023;;GO:0007186;;GO:0007179;;GO:0005856;;GO:0045177;;GO:0070062;;GO:0005829;;GO:0005886;;GO:0016324;;GO:0030054;;GO:0005085;;GO:0046872	biological_process;;biological_process;;biological_process;;biological_process;;biological_process;;biological_process;;biological_process;;biological_process;;biological_process;;biological_process;;cellular_component;;cellular_component;;cellular_component;;cellular_component;;cellular_component;;cellular_component;;cellular_component;;molecular_function;;molecular_function;;	BP:regulation of small GTPase mediated signal transduction;;BP:small GTPase mediated signal transduction;;BP:negative regulation of stress fiber assembly;;BP:protein localization to cell-cell junction;;BP:actin cytoskeleton organization;;BP:positive regulation of apoptotic process;;BP:regulation of cell shape;;BP:regulation of Rho protein signal transduction;;BP:G-protein coupled receptor signali…	K21066	ARHGEF18	hsa05418;;hsa05131;;hsa05130;;hsa05135;;hsa05200;;hsa04530;;hsa04928;;hsa04270;;hsa05163	Fluid shear stress and atherosclerosis;;Shigellosis;;Pathogenic Escherichia coli infection;;Yersinia infection;;Pathways in cancer;;Tight junction;;Parathyroid hormone synthesis, secretion and action;;Vascular smooth muscle contraction;;Human cytomegalovirus infection
gene-TPGS1	TPGS1	tubulin polyglutamylase complex subunit 1	GO:0030534;;GO:0018095;;GO:0051648;;GO:0007268;;GO:0007288;;GO:0007275;;GO:0005737;;GO:0031514;;GO:0005813;;GO:0030425;;GO:0030424;;GO:0045202;;GO:0005874;;GO:0008017;;GO:0070740	biological_process;;biological_process;;biological_process;;biological_process;;biological_process;;biological_process;;cellular_component;;cellular_component;;cellular_component;;cellular_component;;cellular_component;;cellular_component;;cellular_component;;molecular_function;;molecular_function;;	BP:adult behavior;;BP:protein polyglutamylation;;BP:vesicle localization;;BP:chemical synaptic transmission;;BP:sperm axoneme assembly;;BP:multicellular organism development;;CC:cytoplasm;;CC:motile cilium;;CC:centrosome;;CC:dendrite;;CC:axon;;CC:synapse;;CC:microtubule;;MF:microtubule binding;;MF:tubulin-glutamic acid ligase activity;;	K16581	TPGS1	------	------
gene-NAB1	NAB1	NGFI-A binding protein 1, transcript variant X18	------	------	------	K22388	NAB	------	------
gene-AMELY	AMELY	amelogenin Y-linked, transcript variant 2	GO:0034505;;GO:0070172;;GO:0032967;;GO:0007165;;GO:0001649;;GO:0044267;;GO:0002062;;GO:0007584;;GO:0042127;;GO:0043687;;GO:0070166;;GO:0051592;;GO:0031214;;GO:0007155;;GO:0042475;;GO:0042493;;GO:0001837;;GO:0005788;;GO:0030139;;GO:0005794;;GO:0062023;;GO:0009986;;GO:0005576;;GO:0030345;;GO:0008083;;GO:0042802;;GO:0046848	biological_process;;biological_process;;biological_process;;biological_process;;biological_process;;biological_process;;biological_process;;biological_process;;biological_process;;biological_process;;biological_process;;biological_process;;biological_process;;biological_process;;biological_process;;biological_process;;biological_process;;cellular_component;;cellular_component;;cellular_component;…	BP:tooth mineralization;;BP:positive regulation of tooth mineralization;;BP:positive regulation of collagen biosynthetic process;;BP:signal transduction;;BP:osteoblast differentiation;;BP:cellular protein metabolic process;;BP:chondrocyte differentiation;;BP:response to nutrient;;BP:regulation of cell proliferation;;BP:post-translational protein modification;;BP:enamel mineralization;;BP:response…	K23443	AMELX_Y	------	------
gene-DHX34	DHX34	DExH-box helicase 34, transcript variant X4	GO:0000184;;GO:2000623;;GO:0000956;;GO:0016020;;GO:0016787;;GO:0004386;;GO:0003724;;GO:0003723;;GO:0005524	biological_process;;biological_process;;biological_process;;cellular_component;;molecular_function;;molecular_function;;molecular_function;;molecular_function;;molecular_function;;	BP:nuclear-transcribed mRNA catabolic process, nonsense-mediated decay;;BP:negative regulation of nuclear-transcribed mRNA catabolic process, nonsense-mediated decay;;BP:nuclear-transcribed mRNA catabolic process;;CC:membrane;;MF:hydrolase activity;;MF:helicase activity;;MF:RNA helicase activity;;MF:RNA binding;;MF:ATP binding;;	K20101	DHX34	hsa03040;;hsa04621	Spliceosome;;NOD-like receptor signaling pathway
gene-MICA-2	MICA	MHC class I polypeptide-related sequence A, transcript variant 1*00801	GO:0016021	cellular_component;;	CC:integral component of membrane;;	K07985	MIC	hsa05163;;hsa04612;;hsa04650;;hsa05320;;hsa05330;;hsa05203;;hsa05332;;hsa04940;;hsa04218;;hsa04514;;hsa05168;;hsa04144;;hsa05165;;hsa04145;;hsa05166;;hsa05167;;hsa05169;;hsa05416;;hsa05170	Human cytomegalovirus infection;;Antigen processing and presentation;;Natural killer cell mediated cytotoxicity;;Autoimmune thyroid disease;;Allograft rejection;;Viral carcinogenesis;;Graft-versus-host disease;;Type I diabetes mellitus;;Cellular senescence;;Cell adhesion molecules;;Herpes simplex virus 1 infection;;Endocytosis;;Human papillomavirus infection;;Phagosome;;Human T-cell leukemia viru…
gene-TMEM9	TMEM9	transmembrane protein 9, transcript variant 9	GO:0070070;;GO:0048388;;GO:0090263;;GO:0042176;;GO:0007042;;GO:0015031;;GO:0015630;;GO:0045171;;GO:0043231;;GO:0016021;;GO:0005770;;GO:0005764;;GO:0005765;;GO:0072686;;GO:0032585	biological_process;;biological_process;;biological_process;;biological_process;;biological_process;;biological_process;;cellular_component;;cellular_component;;cellular_component;;cellular_component;;cellular_component;;cellular_component;;cellular_component;;cellular_component;;cellular_component;;	BP:proton-transporting V-type ATPase complex assembly;;BP:endosomal lumen acidification;;BP:positive regulation of canonical Wnt signaling pathway;;BP:regulation of protein catabolic process;;BP:lysosomal lumen acidification;;BP:protein transport;;CC:microtubule cytoskeleton;;CC:intercellular bridge;;CC:intracellular membrane-bounded organelle;;CC:integral component of membrane;;CC:late endosome;…	------	------	------	------
gene-MIR4504	MIR4504	microRNA 4504	------	------	------	------	------	------	------
gene-KIF14	KIF14	kinesin family member 14, transcript variant 1	GO:0007080;;GO:0034446;;GO:0030155;;GO:0032147;;GO:0021766;;GO:0043523;;GO:0043524;;GO:0021987;;GO:0051301;;GO:0043161;;GO:1903429;;GO:0043066;;GO:0032467;;GO:0021695;;GO:0033624;;GO:0021693;;GO:0008284;;GO:0030334;;GO:0031146;;GO:0045184;;GO:0032487;;GO:0021772;;GO:0010389;;GO:2000045;;GO:0007018;;GO:0031641;;GO:0021846;;GO:0001558;;GO:0021685;;GO:0030496;;GO:0005886;;GO:0005871;;GO:0005874;;GO:…	biological_process;;biological_process;;biological_process;;biological_process;;biological_process;;biological_process;;biological_process;;biological_process;;biological_process;;biological_process;;biological_process;;biological_process;;biological_process;;biological_process;;biological_process;;biological_process;;biological_process;;biological_process;;biological_process;;biological_process;…	BP:mitotic metaphase plate congression;;BP:substrate adhesion-dependent cell spreading;;BP:regulation of cell adhesion;;BP:activation of protein kinase activity;;BP:hippocampus development;;BP:regulation of neuron apoptotic process;;BP:negative regulation of neuron apoptotic process;;BP:cerebral cortex development;;BP:cell division;;BP:proteasome-mediated ubiquitin-dependent protein catabolic pro…	K17915	KIF14	------	------
gene-SLC6A6	SLC6A6	solute carrier family 6 member 6, transcript variant 2	GO:0089718;;GO:0006865;;GO:0050804;;GO:0010940;;GO:0150104;;GO:0051939;;GO:0098739;;GO:0071705;;GO:0035725;;GO:0006836;;GO:0015734;;GO:0045597;;GO:0032328;;GO:0099055;;GO:0030425;;GO:0098982;;GO:0016021;;GO:0043025;;GO:0016324;;GO:0016323;;GO:0005887;;GO:0005886;;GO:0031528;;GO:0098797;;GO:0015185;;GO:0005368;;GO:0015171;;GO:0005369;;GO:0022858	biological_process;;biological_process;;biological_process;;biological_process;;biological_process;;biological_process;;biological_process;;biological_process;;biological_process;;biological_process;;biological_process;;biological_process;;biological_process;;cellular_component;;cellular_component;;cellular_component;;cellular_component;;cellular_component;;cellular_component;;cellular_component;…	BP:amino acid import across plasma membrane;;BP:amino acid transport;;BP:modulation of synaptic transmission;;BP:positive regulation of necrotic cell death;;BP:transport across blood-brain barrier;;BP:gamma-aminobutyric acid import;;BP:import across plasma membrane;;BP:nitrogen compound transport;;BP:sodium ion transmembrane transport;;BP:neurotransmitter transport;;BP:taurine transport;;BP:posit…	K05039	SLC6A6, TAUT	hsa04721;;hsa04727	Synaptic vesicle cycle;;GABAergic synapse
gene-TRIM34	TRIM34	tripartite motif containing 34, transcript variant 4	GO:0033138;;GO:2000737;;GO:0060340;;GO:0010800;;GO:0046596;;GO:0035458;;GO:0010629;;GO:0032496;;GO:0002720;;GO:0032880;;GO:0045071;;GO:0000209;;GO:0010994;;GO:0010468;;GO:0043123;;GO:0098586;;GO:0045087;;GO:0051091;;GO:0010508;;GO:0060333;;GO:0045892;;GO:0006914;;GO:0051092;;GO:0051607;;GO:0016567;;GO:0002230;;GO:0016032;;GO:2000679;;GO:0005737;;GO:0005634;;GO:0005654;;GO:0005829;;GO:0008270;;GO:…	biological_process;;biological_process;;biological_process;;biological_process;;biological_process;;biological_process;;biological_process;;biological_process;;biological_process;;biological_process;;biological_process;;biological_process;;biological_process;;biological_process;;biological_process;;biological_process;;biological_process;;biological_process;;biological_process;;biological_process;…	BP:positive regulation of peptidyl-serine phosphorylation;;BP:negative regulation of stem cell differentiation;;BP:positive regulation of type I interferon-mediated signaling pathway;;BP:positive regulation of peptidyl-threonine phosphorylation;;BP:regulation of viral entry into host cell;;BP:cellular response to interferon-beta;;BP:negative regulation of gene expression;;BP:response to lipopolys…	K11999	TRIM6_22_34	hsa05170	Human immunodeficiency virus 1 infection
gene-LOC729291	LOC729291	uncharacterized LOC729291	------	------	------	K24892;K24551	ARGFX;BCAS4	------	------
gene-VPS13C	VPS13C	vacuolar protein sorting 13 homolog C, transcript variant 2A	GO:1905090;;GO:0006895;;GO:0045053;;GO:0006623;;GO:0032868;;GO:0007005;;GO:0005737;;GO:0070062;;GO:0005829;;GO:0005741;;GO:0019898;;GO:0032127	biological_process;;biological_process;;biological_process;;biological_process;;biological_process;;biological_process;;cellular_component;;cellular_component;;cellular_component;;cellular_component;;cellular_component;;cellular_component;;	BP:negative regulation of parkin-mediated mitophagy in response to mitochondrial depolarization;;BP:Golgi to endosome transport;;BP:protein retention in Golgi apparatus;;BP:protein targeting to vacuole;;BP:response to insulin;;BP:mitochondrion organization;;CC:cytoplasm;;CC:extracellular exosome;;CC:cytosol;;CC:mitochondrial outer membrane;;CC:extrinsic component of membrane;;CC:dense core granul…	K19525	VPS13A_C	hsa05168	Herpes simplex virus 1 infection
gene-CT45A2	CT45A2	cancer/testis antigen family 45 member A2	GO:0034472;;GO:0032039;;GO:0042802	biological_process;;cellular_component;;molecular_function;;	BP:snRNA 3'-end processing;;CC:integrator complex;;MF:identical protein binding;;	------	------	------	------
gene-LOC124900854	LOC124900854	uncharacterized LOC124900854	GO:0046872;;GO:0003723;;GO:0003677	molecular_function;;molecular_function;;molecular_function;;	MF:metal ion binding;;MF:RNA binding;;MF:DNA binding;;	------	------	------	------
gene-CTSB-2	CTSB	cathepsin B, transcript variant 12	GO:0046718;;GO:0006590;;GO:0043312;;GO:0042981;;GO:0097067;;GO:0030855;;GO:0002224;;GO:0006508;;GO:0050790;;GO:0051603;;GO:0030574;;GO:0046697;;GO:0009897;;GO:1904813;;GO:0070062;;GO:0036021;;GO:0005576;;GO:0048471;;GO:0062023;;GO:0042470;;GO:0016324;;GO:0005615;;GO:0005622;;GO:0005764;;GO:0004175;;GO:0008233;;GO:0008234;;GO:0043394;;GO:0004197;;GO:0005518	biological_process;;biological_process;;biological_process;;biological_process;;biological_process;;biological_process;;biological_process;;biological_process;;biological_process;;biological_process;;biological_process;;biological_process;;cellular_component;;cellular_component;;cellular_component;;cellular_component;;cellular_component;;cellular_component;;cellular_component;;cellular_component;…	BP:viral entry into host cell;;BP:thyroid hormone generation;;BP:neutrophil degranulation;;BP:regulation of apoptotic process;;BP:cellular response to thyroid hormone stimulus;;BP:epithelial cell differentiation;;BP:toll-like receptor signaling pathway;;BP:proteolysis;;BP:regulation of catalytic activity;;BP:proteolysis involved in cellular protein catabolic process;;BP:collagen catabolic process…	K01363	CTSB	hsa05017;;hsa04612;;hsa05022;;hsa04621;;hsa04140;;hsa04142;;hsa04145;;hsa04137;;hsa05152;;hsa05014;;hsa04210;;hsa05016;;hsa04924;;hsa05010	Spinocerebellar ataxia;;Antigen processing and presentation;;Pathways of neurodegeneration - multiple diseases;;NOD-like receptor signaling pathway;;Autophagy - animal;;Lysosome;;Phagosome;;Mitophagy - animal;;Tuberculosis;;Amyotrophic lateral sclerosis;;Apoptosis;;Huntington disease;;Renin secretion;;Alzheimer disease
gene-TMEM9B	TMEM9B	TMEM9 domain family member B, transcript variant 1	GO:0043123;;GO:0005765;;GO:0016021;;GO:0031901	biological_process;;cellular_component;;cellular_component;;cellular_component;;	BP:positive regulation of I-kappaB kinase/NF-kappaB signaling;;CC:lysosomal membrane;;CC:integral component of membrane;;CC:early endosome membrane;;	------	------	------	------
gene-PIK3AP1	PIK3AP1	phosphoinositide-3-kinase adaptor protein 1	GO:0034134;;GO:0050727;;GO:0034154;;GO:0034162;;GO:0014068;;GO:0034142;;GO:0051897;;GO:0005829;;GO:0016020;;GO:0005886;;GO:0005102;;GO:0036312;;GO:0042802	biological_process;;biological_process;;biological_process;;biological_process;;biological_process;;biological_process;;biological_process;;cellular_component;;cellular_component;;cellular_component;;molecular_function;;molecular_function;;molecular_function;;	BP:toll-like receptor 2 signaling pathway;;BP:regulation of inflammatory response;;BP:toll-like receptor 7 signaling pathway;;BP:toll-like receptor 9 signaling pathway;;BP:positive regulation of phosphatidylinositol 3-kinase signaling;;BP:toll-like receptor 4 signaling pathway;;BP:positive regulation of protein kinase B signaling;;CC:cytosol;;CC:membrane;;CC:plasma membrane;;MF:receptor binding;;…	K12230	PIK3AP1, BCAP	hsa04662;;hsa04151	B cell receptor signaling pathway;;PI3K-Akt signaling pathway
gene-SLC27A4	SLC27A4	solute carrier family 27 member 4, transcript variant X1	GO:0006631;;GO:0044381;;GO:0044539;;GO:0042760;;GO:0043065;;GO:0150104;;GO:0043588;;GO:0015909;;GO:0015908;;GO:0007584;;GO:0046627;;GO:1990379;;GO:0001676;;GO:0062003;;GO:0001579;;GO:0090630;;GO:0005783;;GO:0005789;;GO:0005902;;GO:0016021;;GO:0016020;;GO:0005886;;GO:0031526;;GO:1901480;;GO:0005324;;GO:0031957;;GO:0090433;;GO:0090434;;GO:0000166;;GO:0004467;;GO:0047676	biological_process;;biological_process;;biological_process;;biological_process;;biological_process;;biological_process;;biological_process;;biological_process;;biological_process;;biological_process;;biological_process;;biological_process;;biological_process;;biological_process;;biological_process;;biological_process;;cellular_component;;cellular_component;;cellular_component;;cellular_component;…	BP:fatty acid metabolic process;;BP:glucose import in response to insulin stimulus;;BP:long-chain fatty acid import;;BP:very long-chain fatty acid catabolic process;;BP:positive regulation of apoptotic process;;BP:transport across blood-brain barrier;;BP:skin development;;BP:long-chain fatty acid transport;;BP:fatty acid transport;;BP:response to nutrient;;BP:negative regulation of insulin recept…	K08745	SLC27A1_4, FATP1_4	hsa04146;;hsa03320;;hsa04931;;hsa04975	Peroxisome;;PPAR signaling pathway;;Insulin resistance;;Fat digestion and absorption
gene-KLRA1P	KLRA1P	killer cell lectin like receptor A1, pseudogene	GO:0007166;;GO:0016021;;GO:0005886;;GO:0004888;;GO:0030246	biological_process;;cellular_component;;cellular_component;;molecular_function;;molecular_function;;	BP:cell surface receptor signaling pathway;;CC:integral component of membrane;;CC:plasma membrane;;MF:transmembrane signaling receptor activity;;MF:carbohydrate binding;;	K10074	CLEC7A, DECTIN1, CD369	hsa04625;;hsa04145;;hsa04613;;hsa05152	C-type lectin receptor signaling pathway;;Phagosome;;Neutrophil extracellular trap formation;;Tuberculosis
gene-ACR	ACR	acrosin	GO:0007340;;GO:0007341;;GO:0002077;;GO:0048545;;GO:0007338;;GO:0007339;;GO:0007190;;GO:0005798;;GO:0005634;;GO:0005576;;GO:0001669;;GO:0043159;;GO:0032991;;GO:0004252;;GO:0004040;;GO:0008270;;GO:0003677;;GO:0042806;;GO:0005507;;GO:0005537;;GO:0008236	biological_process;;biological_process;;biological_process;;biological_process;;biological_process;;biological_process;;biological_process;;cellular_component;;cellular_component;;cellular_component;;cellular_component;;cellular_component;;cellular_component;;molecular_function;;molecular_function;;molecular_function;;molecular_function;;molecular_function;;molecular_function;;molecular_function;…	BP:acrosome reaction;;BP:penetration of zona pellucida;;BP:acrosome matrix dispersal;;BP:response to steroid hormone;;BP:single fertilization;;BP:binding of sperm to zona pellucida;;BP:activation of adenylate cyclase activity;;CC:Golgi-associated vesicle;;CC:nucleus;;CC:extracellular region;;CC:acrosomal vesicle;;CC:acrosomal matrix;;CC:macromolecular complex;;MF:serine-type endopeptidase activit…	K01317	ACR	hsa05164;;hsa05202;;hsa05171;;hsa05215	Influenza A;;Transcriptional misregulation in cancer;;Coronavirus disease - COVID-19;;Prostate cancer
gene-KLLN-2	KLLN	killin, p53 regulated DNA replication inhibitor	GO:0007050;;GO:0006915;;GO:0005730;;GO:0005654;;GO:0003677	biological_process;;biological_process;;cellular_component;;cellular_component;;molecular_function;;	BP:cell cycle arrest;;BP:apoptotic process;;CC:nucleolus;;CC:nucleoplasm;;MF:DNA binding;;	K23389;K17985	KLLN;AMBRA1	hsa04740;;hsa04140;;hsa04137;;hsa05022;;hsa05014;;hsa05016;;hsa05017;;hsa05010;;hsa05412	Olfactory transduction;;Autophagy - animal;;Mitophagy - animal;;Pathways of neurodegeneration - multiple diseases;;Amyotrophic lateral sclerosis;;Huntington disease;;Spinocerebellar ataxia;;Alzheimer disease;;Arrhythmogenic right ventricular cardiomyopathy
gene-HINT2	HINT2	histidine triad nucleotide binding protein 2, transcript variant X1	GO:0006915;;GO:0016042;;GO:0006694;;GO:2000757;;GO:0005737;;GO:0005739;;GO:0016787;;GO:0003824;;GO:0000166	biological_process;;biological_process;;biological_process;;biological_process;;cellular_component;;cellular_component;;molecular_function;;molecular_function;;molecular_function;;	BP:apoptotic process;;BP:lipid catabolic process;;BP:steroid biosynthetic process;;BP:negative regulation of peptidyl-lysine acetylation;;CC:cytoplasm;;CC:mitochondrion;;MF:hydrolase activity;;MF:catalytic activity;;MF:nucleotide binding;;	K02503	HINT1, hinT, hit	------	------
gene-NAP1L4-2	NAP1L4	nucleosome assembly protein 1 like 4, transcript variant 10	GO:0006334;;GO:0005634	biological_process;;cellular_component;;	BP:nucleosome assembly;;CC:nucleus;;	K11282	NAP1L4, NAP2	------	------
gene-LOC105379389	LOC105379389	uncharacterized LOC105379389	------	------	------	------	------	------	------
gene-EIF2S2P3	EIF2S2P3	-	GO:0001701;;GO:0008584;;GO:0002176;;GO:0001732;;GO:0001731;;GO:0005850;;GO:0031369;;GO:0003743;;GO:0003729	biological_process;;biological_process;;biological_process;;biological_process;;biological_process;;cellular_component;;molecular_function;;molecular_function;;molecular_function;;	BP:in utero embryonic development;;BP:male gonad development;;BP:male germ cell proliferation;;BP:formation of cytoplasmic translation initiation complex;;BP:formation of translation preinitiation complex;;CC:eukaryotic translation initiation factor 2 complex;;MF:translation initiation factor binding;;MF:translation initiation factor activity;;MF:mRNA binding;;	K03238	EIF2S2	------	------
gene-ZSCAN20	ZSCAN20	zinc finger and SCAN domain containing 20, transcript variant X1	GO:0006357;;GO:0005634;;GO:0000978;;GO:0046872;;GO:0000981	biological_process;;cellular_component;;molecular_function;;molecular_function;;molecular_function;;	BP:regulation of transcription from RNA polymerase II promoter;;CC:nucleus;;MF:RNA polymerase II core promoter proximal region sequence-specific DNA binding;;MF:metal ion binding;;MF:RNA polymerase II transcription factor activity, sequence-specific DNA binding;;	K09230	SCAN	hsa05168	Herpes simplex virus 1 infection
gene-LOC124904757	LOC124904757	-	GO:0006355;;GO:0006357;;GO:0005634;;GO:0000978;;GO:0046872;;GO:0000981	biological_process;;biological_process;;cellular_component;;molecular_function;;molecular_function;;molecular_function;;	BP:regulation of transcription, DNA-templated;;BP:regulation of transcription from RNA polymerase II promoter;;CC:nucleus;;MF:RNA polymerase II core promoter proximal region sequence-specific DNA binding;;MF:metal ion binding;;MF:RNA polymerase II transcription factor activity, sequence-specific DNA binding;;	K09228	KRAB	hsa05168	Herpes simplex virus 1 infection
gene-GNG12	GNG12	G protein subunit gamma 12	GO:0007186;;GO:0005834;;GO:0031680;;GO:0031681;;GO:0030165	biological_process;;cellular_component;;cellular_component;;molecular_function;;molecular_function;;	BP:G-protein coupled receptor signaling pathway;;CC:heterotrimeric G-protein complex;;CC:G-protein beta/gamma-subunit complex;;MF:G-protein beta-subunit binding;;MF:PDZ domain binding;;	K04347	GNG12	hsa04713;;hsa04727;;hsa04371;;hsa05163;;hsa04010;;hsa04728;;hsa05200;;hsa05170;;hsa05032;;hsa04723;;hsa04014;;hsa04725;;hsa04724;;hsa05034;;hsa04726;;hsa04740;;hsa04926;;hsa04151;;hsa05167;;hsa04062;;hsa04810	Circadian entrainment;;GABAergic synapse;;Apelin signaling pathway;;Human cytomegalovirus infection;;MAPK signaling pathway;;Dopaminergic synapse;;Pathways in cancer;;Human immunodeficiency virus 1 infection;;Morphine addiction;;Retrograde endocannabinoid signaling;;Ras signaling pathway;;Cholinergic synapse;;Glutamatergic synapse;;Alcoholism;;Serotonergic synapse;;Olfactory transduction;;Relaxin…
gene-LOC124904750	LOC124904750	-	------	------	------	------	------	------	------
gene-DAB1	DAB1	DAB adaptor protein 1, transcript variant 3	GO:0007494;;GO:0021517;;GO:0030154;;GO:0016358;;GO:0021766;;GO:0007162;;GO:0007411;;GO:0048712;;GO:0007264;;GO:0045666;;GO:0097477;;GO:0046426;;GO:0021813;;GO:0007628;;GO:0051645;;GO:0050771;;GO:0007399;;GO:0042493;;GO:0021589;;GO:0045860;;GO:0021942;;GO:0005903;;GO:0005737;;GO:0045177;;GO:0016020;;GO:0043005;;GO:0048471;;GO:0043025;;GO:0014069;;GO:0043231;;GO:0005829;;GO:0043548	biological_process;;biological_process;;biological_process;;biological_process;;biological_process;;biological_process;;biological_process;;biological_process;;biological_process;;biological_process;;biological_process;;biological_process;;biological_process;;biological_process;;biological_process;;biological_process;;biological_process;;biological_process;;biological_process;;biological_process;…	BP:midgut development;;BP:ventral spinal cord development;;BP:cell differentiation;;BP:dendrite development;;BP:hippocampus development;;BP:negative regulation of cell adhesion;;BP:axon guidance;;BP:negative regulation of astrocyte differentiation;;BP:small GTPase mediated signal transduction;;BP:positive regulation of neuron differentiation;;BP:lateral motor column neuron migration;;BP:negative …	K20054	DAB1	hsa04330;;hsa05017;;hsa04144	Notch signaling pathway;;Spinocerebellar ataxia;;Endocytosis
gene-KIF5B	KIF5B	kinesin family member 5B, transcript variant X1	GO:0035774;;GO:0042391;;GO:0099641;;GO:0072383;;GO:0032418;;GO:0007411;;GO:0021766;;GO:1905152;;GO:0043268;;GO:0032230;;GO:0007028;;GO:0047496;;GO:0030705;;GO:0048489;;GO:1903078;;GO:0090316;;GO:1990049;;GO:0071346;;GO:0051642;;GO:1990048;;GO:0042267;;GO:0007018;;GO:0031340;;GO:0098971;;GO:0035617;;GO:0005871;;GO:0005874;;GO:1904115;;GO:0031982;;GO:0016020;;GO:0043005;;GO:0048471;;GO:0005737;;GO:…	biological_process;;biological_process;;biological_process;;biological_process;;biological_process;;biological_process;;biological_process;;biological_process;;biological_process;;biological_process;;biological_process;;biological_process;;biological_process;;biological_process;;biological_process;;biological_process;;biological_process;;biological_process;;biological_process;;biological_process;…	BP:positive regulation of insulin secretion involved in cellular response to glucose stimulus;;BP:regulation of membrane potential;;BP:anterograde axonal protein transport;;BP:plus-end-directed vesicle transport along microtubule;;BP:lysosome localization;;BP:axon guidance;;BP:hippocampus development;;BP:positive regulation of voltage-gated sodium channel activity;;BP:positive regulation of potas…	K10396	KIF5	hsa05132;;hsa04340;;hsa05223;;hsa04144;;hsa05022;;hsa05014;;hsa04728;;hsa05016;;hsa05010;;hsa05012;;hsa05020	Salmonella infection;;Hedgehog signaling pathway;;Non-small cell lung cancer;;Endocytosis;;Pathways of neurodegeneration - multiple diseases;;Amyotrophic lateral sclerosis;;Dopaminergic synapse;;Huntington disease;;Alzheimer disease;;Parkinson disease;;Prion disease
gene-LOC124904759	LOC124904759	-	------	------	------	------	------	------	------
gene-LOC644135	LOC644135	uncharacterized LOC644135	------	------	------	------	------	------	------
gene-CBLB	CBLB	Cbl proto-oncogene B, transcript variant 1	GO:0042110;;GO:0007166;;GO:0023051;;GO:0035556;;GO:0043087;;GO:0002669;;GO:0018193;;GO:0050852;;GO:0031398;;GO:0006607;;GO:0050860;;GO:0007175;;GO:0043393;;GO:0006955;;GO:0046642;;GO:0045732;;GO:2000583;;GO:0007165;;GO:0005886;;GO:0005737;;GO:0005654;;GO:0005829;;GO:0045121;;GO:0017124;;GO:0008270;;GO:0004842;;GO:0030971;;GO:0005509;;GO:0001784;;GO:0047690;;GO:0061630	biological_process;;biological_process;;biological_process;;biological_process;;biological_process;;biological_process;;biological_process;;biological_process;;biological_process;;biological_process;;biological_process;;biological_process;;biological_process;;biological_process;;biological_process;;biological_process;;biological_process;;biological_process;;cellular_component;;cellular_component;…	BP:T cell activation;;BP:cell surface receptor signaling pathway;;BP:regulation of signaling;;BP:intracellular signal transduction;;BP:regulation of GTPase activity;;BP:positive regulation of T cell anergy;;BP:peptidyl-amino acid modification;;BP:T cell receptor signaling pathway;;BP:positive regulation of protein ubiquitination;;BP:NLS-bearing protein import into nucleus;;BP:negative regulation …	K04707	CBL	hsa05100;;hsa05205;;hsa04625;;hsa05220;;hsa05200;;hsa04660;;hsa04910;;hsa04144;;hsa04120;;hsa05162;;hsa04012	Bacterial invasion of epithelial cells;;Proteoglycans in cancer;;C-type lectin receptor signaling pathway;;Chronic myeloid leukemia;;Pathways in cancer;;T cell receptor signaling pathway;;Insulin signaling pathway;;Endocytosis;;Ubiquitin mediated proteolysis;;Measles;;ErbB signaling pathway
gene-LOC105379085	LOC105379085	uncharacterized LOC105379085, transcript variant X1	------	------	------	------	------	------	------
gene-LOC650024	LOC650024	-	------	------	------	K13983	MOV10L1	------	------
gene-TAF11	TAF11	TATA-box binding protein associated factor 11, transcript variant 1	GO:0051123;;GO:1901796;;GO:0006366;;GO:0006367;;GO:0043923;;GO:0042795;;GO:0005794;;GO:0005654;;GO:0005669;;GO:0005634;;GO:0003743;;GO:0047485;;GO:0017025;;GO:0008134;;GO:0003713;;GO:0046966;;GO:0042809;;GO:0016251;;GO:0046982;;GO:0003677	biological_process;;biological_process;;biological_process;;biological_process;;biological_process;;biological_process;;cellular_component;;cellular_component;;cellular_component;;cellular_component;;molecular_function;;molecular_function;;molecular_function;;molecular_function;;molecular_function;;molecular_function;;molecular_function;;molecular_function;;molecular_function;;molecular_function;;	BP:RNA polymerase II transcriptional preinitiation complex assembly;;BP:regulation of signal transduction by p53 class mediator;;BP:transcription from RNA polymerase II promoter;;BP:transcription initiation from RNA polymerase II promoter;;BP:positive regulation by host of viral transcription;;BP:snRNA transcription from RNA polymerase II promoter;;CC:Golgi apparatus;;CC:nucleoplasm;;CC:transcrip…	K03135	TAF11	hsa03022	Basal transcription factors
gene-LOC105371860	LOC105371860	uncharacterized LOC105371860, transcript variant X1	GO:0016874	molecular_function;;	MF:ligase activity;;	------	------	------	------
gene-SPHK1	SPHK1	sphingosine kinase 1, transcript variant 2	GO:0045840;;GO:0006457;;GO:0016310;;GO:0006473;;GO:0010803;;GO:0010800;;GO:0150077;;GO:0035556;;GO:0045987;;GO:0048146;;GO:0050764;;GO:0001568;;GO:0045766;;GO:1900060;;GO:0043066;;GO:0031398;;GO:0030307;;GO:0006665;;GO:0045931;;GO:0030335;;GO:0032740;;GO:0019722;;GO:0034612;;GO:0070301;;GO:1903978;;GO:0006954;;GO:0030100;;GO:1905364;;GO:0051092;;GO:0071363;;GO:0007420;;GO:0030148;;GO:1901224;;GO:…	biological_process;;biological_process;;biological_process;;biological_process;;biological_process;;biological_process;;biological_process;;biological_process;;biological_process;;biological_process;;biological_process;;biological_process;;biological_process;;biological_process;;biological_process;;biological_process;;biological_process;;biological_process;;biological_process;;biological_process;…	BP:positive regulation of mitotic nuclear division;;BP:protein folding;;BP:phosphorylation;;BP:protein acetylation;;BP:regulation of tumor necrosis factor-mediated signaling pathway;;BP:positive regulation of peptidyl-threonine phosphorylation;;BP:regulation of neuroinflammatory response;;BP:intracellular signal transduction;;BP:positive regulation of smooth muscle contraction;;BP:positive regula…	K04718	SPHK	hsa00561;;hsa04370;;hsa04371;;hsa04020;;hsa00600;;hsa04071;;hsa04072;;hsa04666;;hsa05152	Glycerolipid metabolism;;VEGF signaling pathway;;Apelin signaling pathway;;Calcium signaling pathway;;Sphingolipid metabolism;;Sphingolipid signaling pathway;;Phospholipase D signaling pathway;;Fc gamma R-mediated phagocytosis;;Tuberculosis
gene-LINC02913	LINC02913	long intergenic non-protein coding RNA 2913	------	------	------	------	------	------	------
gene-TJAP1	TJAP1	tight junction associated protein 1, transcript variant 10	GO:0007030;;GO:0005794;;GO:0005802;;GO:0005923;;GO:0005886	biological_process;;cellular_component;;cellular_component;;cellular_component;;cellular_component;;	BP:Golgi organization;;CC:Golgi apparatus;;CC:trans-Golgi network;;CC:bicellular tight junction;;CC:plasma membrane;;	K06105	TJP4, PILT	hsa04530	Tight junction
gene-LOC105378863	LOC105378863	uncharacterized LOC105378863	------	------	------	------	------	------	------
gene-REEP6	REEP6	receptor accessory protein 6, transcript variant 1	GO:0007029;;GO:0032386;;GO:0050908;;GO:0030665;;GO:0005783;;GO:0005789;;GO:0001917;;GO:0005634;;GO:0016021	biological_process;;biological_process;;biological_process;;cellular_component;;cellular_component;;cellular_component;;cellular_component;;cellular_component;;cellular_component;;	BP:endoplasmic reticulum organization;;BP:regulation of intracellular transport;;BP:detection of light stimulus involved in visual perception;;CC:clathrin-coated vesicle membrane;;CC:endoplasmic reticulum;;CC:endoplasmic reticulum membrane;;CC:photoreceptor inner segment;;CC:nucleus;;CC:integral component of membrane;;	K17279	REEP5_6	------	------
gene-SNORD115-45	SNORD115-45	small nucleolar RNA, C/D box 115-45	------	------	------	------	------	------	------
gene-GSTT2	GSTT2	glutathione S-transferase theta 2 (gene/pseudogene), transcript variant 1, non-coding	GO:1901687;;GO:0006749;;GO:0005737;;GO:0070062;;GO:0005829;;GO:0005654;;GO:0004364	biological_process;;biological_process;;cellular_component;;cellular_component;;cellular_component;;cellular_component;;molecular_function;;	BP:glutathione derivative biosynthetic process;;BP:glutathione metabolic process;;CC:cytoplasm;;CC:extracellular exosome;;CC:cytosol;;CC:nucleoplasm;;MF:glutathione transferase activity;;	K00799	GST, gst	hsa00980;;hsa00983;;hsa00982;;hsa05208;;hsa05204;;hsa05207;;hsa01524;;hsa05200;;hsa05418;;hsa05225;;hsa00480	Metabolism of xenobiotics by cytochrome P450;;Drug metabolism - other enzymes;;Drug metabolism - cytochrome P450;;Chemical carcinogenesis - reactive oxygen species;;Chemical carcinogenesis - DNA adducts;;Chemical carcinogenesis - receptor activation;;Platinum drug resistance;;Pathways in cancer;;Fluid shear stress and atherosclerosis;;Hepatocellular carcinoma;;Glutathione metabolism
gene-MIR4285	MIR4285	microRNA 4285	------	------	------	------	------	------	------
gene-SLC25A19	SLC25A19	solute carrier family 25 member 19, transcript variant X5	GO:0042723;;GO:0030974;;GO:0030302;;GO:0055085;;GO:0005634;;GO:0031305;;GO:0005743;;GO:0016021;;GO:0015234;;GO:0030233	biological_process;;biological_process;;biological_process;;biological_process;;cellular_component;;cellular_component;;cellular_component;;cellular_component;;molecular_function;;molecular_function;;	BP:thiamine-containing compound metabolic process;;BP:thiamine pyrophosphate transport;;BP:deoxynucleotide transport;;BP:transmembrane transport;;CC:nucleus;;CC:integral component of mitochondrial inner membrane;;CC:mitochondrial inner membrane;;CC:integral component of membrane;;MF:thiamine transmembrane transporter activity;;MF:deoxynucleotide transmembrane transporter activity;;	K15108	SLC25A19, DNC, TPC1	------	------
gene-CCN6	CCN6	cellular communication network factor 6, transcript variant X1	GO:0008285;;GO:0060548;;GO:1903426;;GO:0007267;;GO:0007165;;GO:0007155;;GO:0051881;;GO:0016525;;GO:0005739;;GO:0031012;;GO:0005576;;GO:0005615;;GO:0005178;;GO:0008083;;GO:0005520;;GO:0008201	biological_process;;biological_process;;biological_process;;biological_process;;biological_process;;biological_process;;biological_process;;biological_process;;cellular_component;;cellular_component;;cellular_component;;cellular_component;;molecular_function;;molecular_function;;molecular_function;;molecular_function;;	BP:negative regulation of cell proliferation;;BP:negative regulation of cell death;;BP:regulation of reactive oxygen species biosynthetic process;;BP:cell-cell signaling;;BP:signal transduction;;BP:cell adhesion;;BP:regulation of mitochondrial membrane potential;;BP:negative regulation of angiogenesis;;CC:mitochondrion;;CC:extracellular matrix;;CC:extracellular region;;CC:extracellular space;;MF:…	K06829;K22471;K06827;K23571;K23090	CYR61, CCN1, IGFBP10;CCN4, WISP1;CTGF, CCN2, IGFBP8;NOV, CCN3, IGFBP9;CCN6, WISP3	hsa04390;;hsa04310;;hsa04371	Hippo signaling pathway;;Wnt signaling pathway;;Apelin signaling pathway
gene-LOC105374270	LOC105374270	uncharacterized LOC105374270	------	------	------	------	------	------	------
gene-CDH26	CDH26	cadherin 26, transcript variant a	GO:0007156;;GO:0098742;;GO:0035710;;GO:0015630;;GO:0016342;;GO:0016021;;GO:0005886;;GO:0005178;;GO:0045294;;GO:0070097;;GO:0045296;;GO:0008013;;GO:0005509	biological_process;;biological_process;;biological_process;;cellular_component;;cellular_component;;cellular_component;;cellular_component;;molecular_function;;molecular_function;;molecular_function;;molecular_function;;molecular_function;;molecular_function;;	BP:homophilic cell adhesion via plasma membrane adhesion molecules;;BP:cell-cell adhesion via plasma-membrane adhesion molecules;;BP:CD4-positive, alpha-beta T cell activation;;CC:microtubule cytoskeleton;;CC:catenin complex;;CC:integral component of membrane;;CC:plasma membrane;;MF:integrin binding;;MF:alpha-catenin binding;;MF:delta-catenin binding;;MF:cadherin binding;;MF:beta-catenin binding;…	K06736;K06797;K07601;K22658;K06808	CDH2, CDHN, CD325;CDH4;DSC2;CDH26;CDH13	hsa04514;;hsa05412	Cell adhesion molecules;;Arrhythmogenic right ventricular cardiomyopathy
gene-APOOP4	APOOP4	-	GO:0006869;;GO:0042407;;GO:0007007;;GO:0034361;;GO:0034362;;GO:0140275;;GO:0034364;;GO:0005615;;GO:0001401;;GO:0005829;;GO:0005739;;GO:0005789;;GO:0031305;;GO:0005576;;GO:0000139;;GO:0061617	biological_process;;biological_process;;biological_process;;cellular_component;;cellular_component;;cellular_component;;cellular_component;;cellular_component;;cellular_component;;cellular_component;;cellular_component;;cellular_component;;cellular_component;;cellular_component;;cellular_component;;cellular_component;;	BP:lipid transport;;BP:cristae formation;;BP:inner mitochondrial membrane organization;;CC:very-low-density lipoprotein particle;;CC:low-density lipoprotein particle;;CC:MIB complex;;CC:high-density lipoprotein particle;;CC:extracellular space;;CC:mitochondrial sorting and assembly machinery complex;;CC:cytosol;;CC:mitochondrion;;CC:endoplasmic reticulum membrane;;CC:integral component of mitocho…	K24625;K24626	APOO;APOOL	------	------
gene-DDR1	DDR1	discoidin domain receptor tyrosine kinase 1, transcript variant X3	GO:0005887;;GO:0038062;;GO:0005524	cellular_component;;molecular_function;;molecular_function;;	CC:integral component of plasma membrane;;MF:protein tyrosine kinase collagen receptor activity;;MF:ATP binding;;	K05124	DDR1, NEP, CD167a	hsa04210;;hsa04020;;hsa05216;;hsa05200;;hsa05202;;hsa04014;;hsa04722;;hsa04750;;hsa05034;;hsa04010;;hsa05230;;hsa04151	Apoptosis;;Calcium signaling pathway;;Thyroid cancer;;Pathways in cancer;;Transcriptional misregulation in cancer;;Ras signaling pathway;;Neurotrophin signaling pathway;;Inflammatory mediator regulation of TRP channels;;Alcoholism;;MAPK signaling pathway;;Central carbon metabolism in cancer;;PI3K-Akt signaling pathway
gene-APOOP2	APOOP2	-	GO:0042407;;GO:0005829;;GO:0005789;;GO:0005576;;GO:0000139;;GO:0061617	biological_process;;cellular_component;;cellular_component;;cellular_component;;cellular_component;;cellular_component;;	BP:cristae formation;;CC:cytosol;;CC:endoplasmic reticulum membrane;;CC:extracellular region;;CC:Golgi membrane;;CC:MICOS complex;;	K24625	APOO	------	------
gene-APOOP3	APOOP3	-	GO:0006869;;GO:0042407;;GO:0007007;;GO:0034361;;GO:0034362;;GO:0140275;;GO:0034364;;GO:0005615;;GO:0001401;;GO:0005829;;GO:0005739;;GO:0005789;;GO:0031305;;GO:0005576;;GO:0000139;;GO:0061617	biological_process;;biological_process;;biological_process;;cellular_component;;cellular_component;;cellular_component;;cellular_component;;cellular_component;;cellular_component;;cellular_component;;cellular_component;;cellular_component;;cellular_component;;cellular_component;;cellular_component;;cellular_component;;	BP:lipid transport;;BP:cristae formation;;BP:inner mitochondrial membrane organization;;CC:very-low-density lipoprotein particle;;CC:low-density lipoprotein particle;;CC:MIB complex;;CC:high-density lipoprotein particle;;CC:extracellular space;;CC:mitochondrial sorting and assembly machinery complex;;CC:cytosol;;CC:mitochondrion;;CC:endoplasmic reticulum membrane;;CC:integral component of mitocho…	K24625	APOO	------	------
gene-LOC124903647	LOC124903647	uncharacterized LOC124903647	------	------	------	------	------	------	------
gene-GRHL3-AS1	GRHL3-AS1	GRHL3 antisense RNA 1, transcript variant X2	------	------	------	------	------	------	------
gene-MIR521-2	MIR521-2	microRNA 521-2	------	------	------	------	------	------	------
gene-LOC124903336	LOC124903336	uncharacterized LOC124903336, transcript variant X1	GO:0016021;;GO:0005634;;GO:0046872;;GO:0003677	cellular_component;;cellular_component;;molecular_function;;molecular_function;;	CC:integral component of membrane;;CC:nucleus;;MF:metal ion binding;;MF:DNA binding;;	K08857	NEK1_4_5	hsa04140;;hsa04137;;hsa05022;;hsa05014;;hsa05016;;hsa05017;;hsa05010	Autophagy - animal;;Mitophagy - animal;;Pathways of neurodegeneration - multiple diseases;;Amyotrophic lateral sclerosis;;Huntington disease;;Spinocerebellar ataxia;;Alzheimer disease
gene-LOC105374021	LOC105374021	uncharacterized LOC105374021, transcript variant X1	GO:0006355;;GO:0016021;;GO:0008234	biological_process;;cellular_component;;molecular_function;;	BP:regulation of transcription, DNA-templated;;CC:integral component of membrane;;MF:cysteine-type peptidase activity;;	K18666	ASCC1	------	------
gene-FAM174A	FAM174A	family with sequence similarity 174 member A, transcript variant X1	GO:0016021	cellular_component;;	CC:integral component of membrane;;	------	------	------	------
gene-ZNF217	ZNF217	zinc finger protein 217, transcript variant X5	GO:0000122;;GO:0006355;;GO:0045892;;GO:0016607;;GO:0005654;;GO:0005634;;GO:0005739;;GO:0000118;;GO:0001227;;GO:0003700;;GO:0000976;;GO:0000978;;GO:0046872;;GO:0000981	biological_process;;biological_process;;biological_process;;cellular_component;;cellular_component;;cellular_component;;cellular_component;;cellular_component;;molecular_function;;molecular_function;;molecular_function;;molecular_function;;molecular_function;;molecular_function;;	BP:negative regulation of transcription from RNA polymerase II promoter;;BP:regulation of transcription, DNA-templated;;BP:negative regulation of transcription, DNA-templated;;CC:nuclear speck;;CC:nucleoplasm;;CC:nucleus;;CC:mitochondrion;;CC:histone deacetylase complex;;MF:transcriptional repressor activity, RNA polymerase II transcription regulatory region sequence-specific binding;;MF:transcri…	K22411	ZNF516	hsa04714;;hsa05202	Thermogenesis;;Transcriptional misregulation in cancer
gene-CBARP	CBARP	CACN subunit beta associated regulatory protein, transcript variant X1	GO:1903170;;GO:0045955;;GO:1901386;;GO:0030672;;GO:0030141;;GO:0016021;;GO:0030426;;GO:0005886;;GO:0044325	biological_process;;biological_process;;biological_process;;cellular_component;;cellular_component;;cellular_component;;cellular_component;;cellular_component;;molecular_function;;	BP:negative regulation of calcium ion transmembrane transport;;BP:negative regulation of calcium ion-dependent exocytosis;;BP:negative regulation of voltage-gated calcium channel activity;;CC:synaptic vesicle membrane;;CC:secretory granule;;CC:integral component of membrane;;CC:growth cone;;CC:plasma membrane;;MF:ion channel binding;;	------	------	------	------
gene-KCNC1	KCNC1	potassium voltage-gated channel subfamily C member 1, transcript variant 1	GO:0071805;;GO:0006813;;GO:0051260;;GO:0051262;;GO:0034765;;GO:0032590;;GO:0030673;;GO:0042734;;GO:0016021;;GO:0005886;;GO:0008076;;GO:0030424;;GO:0032809;;GO:0019894;;GO:0005249;;GO:0005251;;GO:0044325	biological_process;;biological_process;;biological_process;;biological_process;;biological_process;;cellular_component;;cellular_component;;cellular_component;;cellular_component;;cellular_component;;cellular_component;;cellular_component;;cellular_component;;molecular_function;;molecular_function;;molecular_function;;molecular_function;;	BP:potassium ion transmembrane transport;;BP:potassium ion transport;;BP:protein homooligomerization;;BP:protein tetramerization;;BP:regulation of ion transmembrane transport;;CC:dendrite membrane;;CC:axolemma;;CC:presynaptic membrane;;CC:integral component of membrane;;CC:plasma membrane;;CC:voltage-gated potassium channel complex;;CC:axon;;CC:neuronal cell body membrane;;MF:kinesin binding;;MF:…	K04887	KCNC1, KV3.1	hsa05017	Spinocerebellar ataxia
gene-MYOCOS	MYOCOS	myocilin opposite strand, transcript variant 2	------	------	------	------	------	------	------
gene-OXNAD1	OXNAD1	oxidoreductase NAD binding domain containing 1, transcript variant X1	GO:0016491	molecular_function;;	MF:oxidoreductase activity;;	K00326	E1.6.2.2	hsa00520	Amino sugar and nucleotide sugar metabolism
gene-LOC107987348	LOC107987348	uncharacterized LOC107987348, transcript variant X2	GO:0016021;;GO:0005886	cellular_component;;cellular_component;;	CC:integral component of membrane;;CC:plasma membrane;;	K24395;K24396	ERVW-1;ERVFRD-1	------	------
gene-FBXL5	FBXL5	F-box and leucine rich repeat protein 5, transcript variant 1	GO:1903364;;GO:0006879;;GO:0043687;;GO:0031146;;GO:0016567;;GO:0055072;;GO:0000209;;GO:0005829;;GO:0048471;;GO:0000151;;GO:0019005;;GO:0005506;;GO:0004842	biological_process;;biological_process;;biological_process;;biological_process;;biological_process;;biological_process;;biological_process;;cellular_component;;cellular_component;;cellular_component;;cellular_component;;molecular_function;;molecular_function;;	BP:positive regulation of cellular protein catabolic process;;BP:cellular iron ion homeostasis;;BP:post-translational protein modification;;BP:SCF-dependent proteasomal ubiquitin-dependent protein catabolic process;;BP:protein ubiquitination;;BP:iron ion homeostasis;;BP:protein polyubiquitination;;CC:cytosol;;CC:perinuclear region of cytoplasm;;CC:ubiquitin ligase complex;;CC:SCF ubiquitin ligase…	K10271	FBXL5	------	------
gene-LOC105375674	LOC105375674	uncharacterized LOC105375674, transcript variant X1	------	------	------	K12756;K09228	MYL10;KRAB	hsa05132;;hsa05131;;hsa04010;;hsa04140;;hsa04670;;hsa05168;;hsa04510;;hsa05022;;hsa05014;;hsa05016;;hsa05017;;hsa05010;;hsa04137;;hsa04810	Salmonella infection;;Shigellosis;;MAPK signaling pathway;;Autophagy - animal;;Leukocyte transendothelial migration;;Herpes simplex virus 1 infection;;Focal adhesion;;Pathways of neurodegeneration - multiple diseases;;Amyotrophic lateral sclerosis;;Huntington disease;;Spinocerebellar ataxia;;Alzheimer disease;;Mitophagy - animal;;Regulation of actin cytoskeleton
gene-LOC107984711	LOC107984711	uncharacterized LOC107984711	------	------	------	------	------	------	------
gene-LOC124901619	LOC124901619	uncharacterized LOC124901619	------	------	------	------	------	------	------
gene-USP29	USP29	ubiquitin specific peptidase 29, transcript variant 1	GO:0000082;;GO:0006511;;GO:0016579;;GO:0005829;;GO:0005634;;GO:0004197;;GO:0004843	biological_process;;biological_process;;biological_process;;cellular_component;;cellular_component;;molecular_function;;molecular_function;;	BP:G1/S transition of mitotic cell cycle;;BP:ubiquitin-dependent protein catabolic process;;BP:protein deubiquitination;;CC:cytosol;;CC:nucleus;;MF:cysteine-type endopeptidase activity;;MF:thiol-dependent ubiquitin-specific protease activity;;	K11850	USP26_29_37	hsa04934;;hsa04137;;hsa04144	Cushing syndrome;;Mitophagy - animal;;Endocytosis
gene-LOC124900625	LOC124900625	putative protein N-methyltransferase FAM86B1, transcript variant X1	GO:0006479;;GO:0018023;;GO:0032259;;GO:0005737;;GO:0032991;;GO:0005829;;GO:0016279;;GO:0008168	biological_process;;biological_process;;biological_process;;cellular_component;;cellular_component;;cellular_component;;molecular_function;;molecular_function;;	BP:protein methylation;;BP:peptidyl-lysine trimethylation;;BP:methylation;;CC:cytoplasm;;CC:macromolecular complex;;CC:cytosol;;MF:protein-lysine N-methyltransferase activity;;MF:methyltransferase activity;;	K22696	EEF2KMT	------	------
gene-LINC02696	LINC02696	long intergenic non-protein coding RNA 2696, transcript variant 1	------	------	------	------	------	------	------
gene-PPP2R5B	PPP2R5B	protein phosphatase 2 regulatory subunit B'beta, transcript variant X1	GO:0006470;;GO:0031952;;GO:0051388;;GO:0051898;;GO:0007165;;GO:0071158;;GO:0010469;;GO:0031334;;GO:0036498;;GO:0070317;;GO:0014066;;GO:0051091;;GO:0071363;;GO:0050730;;GO:0045944;;GO:0010976;;GO:0005737;;GO:0005634;;GO:0000159;;GO:0005829;;GO:0072542;;GO:0019888	biological_process;;biological_process;;biological_process;;biological_process;;biological_process;;biological_process;;biological_process;;biological_process;;biological_process;;biological_process;;biological_process;;biological_process;;biological_process;;biological_process;;biological_process;;biological_process;;cellular_component;;cellular_component;;cellular_component;;cellular_component;…	BP:protein dephosphorylation;;BP:regulation of protein autophosphorylation;;BP:positive regulation of neurotrophin TRK receptor signaling pathway;;BP:negative regulation of protein kinase B signaling;;BP:signal transduction;;BP:positive regulation of cell cycle arrest;;BP:regulation of receptor activity;;BP:positive regulation of protein complex assembly;;BP:IRE1-mediated unfolded protein respons…	K11584	PPP2R5	hsa04114;;hsa04071;;hsa03015;;hsa04728;;hsa05165;;hsa04152;;hsa04261;;hsa04151	Oocyte meiosis;;Sphingolipid signaling pathway;;mRNA surveillance pathway;;Dopaminergic synapse;;Human papillomavirus infection;;AMPK signaling pathway;;Adrenergic signaling in cardiomyocytes;;PI3K-Akt signaling pathway
gene-ADGRV1	ADGRV1	adhesion G protein-coupled receptor V1, transcript variant X1	GO:0007166;;GO:0030501;;GO:0007605;;GO:0097264;;GO:0007186;;GO:0098609;;GO:0050877;;GO:0007601;;GO:0071277;;GO:0045184;;GO:0060122;;GO:0048496;;GO:0050953;;GO:0090037;;GO:0048839;;GO:0007399;;GO:0050910;;GO:0031647;;GO:0010739;;GO:0007194;;GO:0045494;;GO:0060171;;GO:1990075;;GO:0045202;;GO:0002141;;GO:0002142;;GO:0005737;;GO:0070062;;GO:0016021;;GO:0016020;;GO:0043235;;GO:0009986;;GO:0005886;;GO:…	biological_process;;biological_process;;biological_process;;biological_process;;biological_process;;biological_process;;biological_process;;biological_process;;biological_process;;biological_process;;biological_process;;biological_process;;biological_process;;biological_process;;biological_process;;biological_process;;biological_process;;biological_process;;biological_process;;biological_process;…	BP:cell surface receptor signaling pathway;;BP:positive regulation of bone mineralization;;BP:sensory perception of sound;;BP:self proteolysis;;BP:G-protein coupled receptor signaling pathway;;BP:cell-cell adhesion;;BP:neurological system process;;BP:visual perception;;BP:cellular response to calcium ion;;BP:establishment of protein localization;;BP:inner ear receptor stereocilium organization;;B…	K18263	ADGRV1, GPR98, USH2C	hsa04961;;hsa04974;;hsa04371;;hsa04022;;hsa04260;;hsa04020;;hsa04978;;hsa04512;;hsa04740;;hsa05410;;hsa05412;;hsa05414;;hsa04261	Endocrine and other factor-regulated calcium reabsorption;;Protein digestion and absorption;;Apelin signaling pathway;;cGMP-PKG signaling pathway;;Cardiac muscle contraction;;Calcium signaling pathway;;Mineral absorption;;ECM-receptor interaction;;Olfactory transduction;;Hypertrophic cardiomyopathy;;Arrhythmogenic right ventricular cardiomyopathy;;Dilated cardiomyopathy;;Adrenergic signaling in c…
gene-TRA-AGC1-1	TRA-AGC1-1	tRNA-Ala	------	------	------	------	------	------	------
gene-LOC105374991-2	LOC105374991	uncharacterized LOC105374991, transcript variant X2	------	------	------	------	------	------	------
gene-LOC124902113	LOC124902113	uncharacterized LOC124902113	------	------	------	K04257;K08857;K16550;K17985	OLFR;NEK1_4_5;RPGRIP1L;AMBRA1	hsa04740;;hsa04140;;hsa04137;;hsa05022;;hsa05014;;hsa05016;;hsa05017;;hsa05010	Olfactory transduction;;Autophagy - animal;;Mitophagy - animal;;Pathways of neurodegeneration - multiple diseases;;Amyotrophic lateral sclerosis;;Huntington disease;;Spinocerebellar ataxia;;Alzheimer disease
gene-RHPN1-AS1	RHPN1-AS1	RHPN1 antisense RNA 1 (head to head)	GO:0006355;;GO:0005634	biological_process;;cellular_component;;	BP:regulation of transcription, DNA-templated;;CC:nucleus;;	K08857;K17985	NEK1_4_5;AMBRA1	hsa04010;;hsa04140;;hsa04137;;hsa05168;;hsa05022;;hsa05014;;hsa05016;;hsa05017;;hsa05010	MAPK signaling pathway;;Autophagy - animal;;Mitophagy - animal;;Herpes simplex virus 1 infection;;Pathways of neurodegeneration - multiple diseases;;Amyotrophic lateral sclerosis;;Huntington disease;;Spinocerebellar ataxia;;Alzheimer disease
gene-STK26	STK26	serine/threonine kinase 26, transcript variant 1	GO:0030033;;GO:0042981;;GO:0046777;;GO:0106311;;GO:0106310;;GO:1903205;;GO:0030336;;GO:0006468;;GO:0006915;;GO:0009267;;GO:0042542;;GO:0016020;;GO:0012506;;GO:0005794;;GO:0071944;;GO:0005737;;GO:0070062;;GO:0048471;;GO:0016324;;GO:0005798;;GO:0005829;;GO:0000287;;GO:0004674;;GO:0004672;;GO:0005524;;GO:0042803;;GO:0042802	biological_process;;biological_process;;biological_process;;deleted;;deleted;;biological_process;;biological_process;;biological_process;;biological_process;;biological_process;;biological_process;;cellular_component;;cellular_component;;cellular_component;;cellular_component;;cellular_component;;cellular_component;;cellular_component;;cellular_component;;cellular_component;;cellular_component;;m…	BP:microvillus assembly;;BP:regulation of apoptotic process;;BP:protein autophosphorylation;;BP:old GO;;BP:old GO;;BP:regulation of hydrogen peroxide-induced cell death;;BP:negative regulation of cell migration;;BP:protein phosphorylation;;BP:apoptotic process;;BP:cellular response to starvation;;BP:response to hydrogen peroxide;;CC:membrane;;CC:vesicle membrane;;CC:Golgi apparatus;;CC:cell perip…	K08838	STK24_25_MST4	hsa04068;;hsa05200;;hsa04014;;hsa05223;;hsa04392;;hsa04010;;hsa04390	FoxO signaling pathway;;Pathways in cancer;;Ras signaling pathway;;Non-small cell lung cancer;;Hippo signaling pathway - multiple species;;MAPK signaling pathway;;Hippo signaling pathway
gene-LOC112268145	LOC112268145	uncharacterized LOC112268145, transcript variant X1	GO:0005737;;GO:0005829;;GO:0005634;;GO:0043231;;GO:0005886	cellular_component;;cellular_component;;cellular_component;;cellular_component;;cellular_component;;	CC:cytoplasm;;CC:cytosol;;CC:nucleus;;CC:intracellular membrane-bounded organelle;;CC:plasma membrane;;	K22560	COMMD4	------	------
gene-LOC105374347	LOC105374347	uncharacterized LOC105374347	------	------	------	------	------	------	------
gene-DES	DES	desmin, transcript variant 1	GO:0030049;;GO:0007010;;GO:0045109;;GO:0006936;;GO:0008016;;GO:0045111;;GO:0097512;;GO:0014704;;GO:0005916;;GO:0005829;;GO:0005882;;GO:0031594;;GO:0042383;;GO:0005634;;GO:0030018;;GO:0070062;;GO:0005200;;GO:0008092;;GO:0042802	biological_process;;biological_process;;biological_process;;biological_process;;biological_process;;cellular_component;;cellular_component;;cellular_component;;cellular_component;;cellular_component;;cellular_component;;cellular_component;;cellular_component;;cellular_component;;cellular_component;;cellular_component;;molecular_function;;molecular_function;;molecular_function;;	BP:muscle filament sliding;;BP:cytoskeleton organization;;BP:intermediate filament organization;;BP:muscle contraction;;BP:regulation of heart contraction;;CC:intermediate filament cytoskeleton;;CC:cardiac myofibril;;CC:intercalated disc;;CC:fascia adherens;;CC:cytosol;;CC:intermediate filament;;CC:neuromuscular junction;;CC:sarcolemma;;CC:nucleus;;CC:Z disc;;CC:extracellular exosome;;MF:structur…	K07610	DES	hsa05206;;hsa04630;;hsa05014;;hsa05169;;hsa05022;;hsa05410;;hsa05412;;hsa05414	MicroRNAs in cancer;;JAK-STAT signaling pathway;;Amyotrophic lateral sclerosis;;Epstein-Barr virus infection;;Pathways of neurodegeneration - multiple diseases;;Hypertrophic cardiomyopathy;;Arrhythmogenic right ventricular cardiomyopathy;;Dilated cardiomyopathy
gene-URI1	URI1	URI1 prefoldin like chaperone, transcript variant 1	GO:0071363;;GO:0000122;;GO:0009615;;GO:0071383;;GO:0006357;;GO:0010923;;GO:2001243;;GO:0001558;;GO:0005737;;GO:0005739;;GO:0005634;;GO:0030425;;GO:0005654;;GO:0005829;;GO:0019212;;GO:0003714;;GO:0051219;;GO:0000993;;GO:0004864;;GO:0003682	biological_process;;biological_process;;biological_process;;biological_process;;biological_process;;biological_process;;biological_process;;biological_process;;cellular_component;;cellular_component;;cellular_component;;cellular_component;;cellular_component;;cellular_component;;molecular_function;;molecular_function;;molecular_function;;molecular_function;;molecular_function;;molecular_function;;	BP:cellular response to growth factor stimulus;;BP:negative regulation of transcription from RNA polymerase II promoter;;BP:response to virus;;BP:cellular response to steroid hormone stimulus;;BP:regulation of transcription from RNA polymerase II promoter;;BP:negative regulation of phosphatase activity;;BP:negative regulation of intrinsic apoptotic signaling pathway;;BP:regulation of cell growth;…	K17560	URI1	------	------
gene-KCTD15	KCTD15	potassium channel tetramerization domain containing 15, transcript variant X1	GO:0006511;;GO:0051260;;GO:0005886;;GO:0097602	biological_process;;biological_process;;cellular_component;;molecular_function;;	BP:ubiquitin-dependent protein catabolic process;;BP:protein homooligomerization;;CC:plasma membrane;;MF:cullin family protein binding;;	K21754;K21916;K21922	KCTD1_15;KCTD6;KCTD21	------	------
gene-GATC	GATC	glutamyl-tRNA amidotransferase subunit C, transcript variant 1	GO:0006450;;GO:0032543;;GO:0070681;;GO:0030956;;GO:0005739;;GO:0050567;;GO:0016740;;GO:0005524	biological_process;;biological_process;;biological_process;;cellular_component;;cellular_component;;molecular_function;;molecular_function;;molecular_function;;	BP:regulation of translational fidelity;;BP:mitochondrial translation;;BP:glutaminyl-tRNAGln biosynthesis via transamidation;;CC:glutamyl-tRN;;CC:mitochondrion;;MF:glutaminyl-tRNA synthas;;MF:transferase activity;;MF:ATP binding;;	K02435	gatC, GATC	hsa03040;;hsa00970;;hsa04140;;hsa04137;;hsa05168;;hsa05022;;hsa05014;;hsa05016;;hsa05017;;hsa05010	Spliceosome;;Aminoacyl-tRNA biosynthesis;;Autophagy - animal;;Mitophagy - animal;;Herpes simplex virus 1 infection;;Pathways of neurodegeneration - multiple diseases;;Amyotrophic lateral sclerosis;;Huntington disease;;Spinocerebellar ataxia;;Alzheimer disease
gene-LOC107986787	LOC107986787	uncharacterized LOC107986787	------	------	------	------	------	------	------
gene-WWP2	WWP2	WW domain containing E3 ubiquitin protein ligase 2, transcript variant X9	GO:0046718;;GO:0042391;;GO:0032410;;GO:0010629;;GO:0034765;;GO:0051224;;GO:0000209;;GO:0000122;;GO:0043161;;GO:0045746;;GO:0051865;;GO:0070534;;GO:0006464;;GO:0006858;;GO:0045892;;GO:0043433;;GO:1901016;;GO:0016567;;GO:0006511;;GO:0045944;;GO:0045732;;GO:0005737;;GO:0070062;;GO:0005634;;GO:0016020;;GO:0005576;;GO:0005829;;GO:0000151;;GO:0004842;;GO:0008134;;GO:0061630;;GO:0001085;;GO:0016874	biological_process;;biological_process;;biological_process;;biological_process;;biological_process;;biological_process;;biological_process;;biological_process;;biological_process;;biological_process;;biological_process;;biological_process;;biological_process;;biological_process;;biological_process;;biological_process;;biological_process;;biological_process;;biological_process;;biological_process;…	BP:viral entry into host cell;;BP:regulation of membrane potential;;BP:negative regulation of transporter activity;;BP:negative regulation of gene expression;;BP:regulation of ion transmembrane transport;;BP:negative regulation of protein transport;;BP:protein polyubiquitination;;BP:negative regulation of transcription from RNA polymerase II promoter;;BP:proteasome-mediated ubiquitin-dependent pr…	K05630	WWP2, AIP2	hsa04960;;hsa04530;;hsa04144;;hsa04120;;hsa04668;;hsa04932;;hsa05169	Aldosterone-regulated sodium reabsorption;;Tight junction;;Endocytosis;;Ubiquitin mediated proteolysis;;TNF signaling pathway;;Non-alcoholic fatty liver disease;;Epstein-Barr virus infection
gene-ATP6V1G2	ATP6V1G2	ATPase H+ transporting V1 subunit G2, transcript variant 1	GO:1902600;;GO:0008286;;GO:0090383;;GO:0034220;;GO:0033572;;GO:0034198;;GO:0016241;;GO:0042470;;GO:0005829;;GO:0005886;;GO:0030285;;GO:0016471;;GO:0042626;;GO:0046961	biological_process;;biological_process;;biological_process;;biological_process;;biological_process;;biological_process;;biological_process;;cellular_component;;cellular_component;;cellular_component;;cellular_component;;cellular_component;;molecular_function;;molecular_function;;	BP:hydrogen ion transmembrane transport;;BP:insulin receptor signaling pathway;;BP:phagosome acidification;;BP:ion transmembrane transport;;BP:transferrin transport;;BP:cellular response to amino acid starvation;;BP:regulation of macroautophagy;;CC:melanosome;;CC:cytosol;;CC:plasma membrane;;CC:integral component of synaptic vesicle membrane;;CC:vacuolar proton-transporting V-type ATPase complex;…	K02152	ATPeV1G, ATP6G	hsa05120;;hsa04966;;hsa00190;;hsa05323;;hsa04721;;hsa04145;;hsa05110;;hsa05165;;hsa04150	Epithelial cell signaling in Helicobacter pylori infection;;Collecting duct acid secretion;;Oxidative phosphorylation;;Rheumatoid arthritis;;Synaptic vesicle cycle;;Phagosome;;Vibrio cholerae infection;;Human papillomavirus infection;;mTOR signaling pathway
gene-SAMD12-AS1	SAMD12-AS1	SAMD12 antisense RNA 1	------	------	------	------	------	------	------
gene-TTL	TTL	tubulin tyrosine ligase, transcript variant 1	GO:0045931;;GO:0090235;;GO:0018166;;GO:0006464;;GO:0000226;;GO:0030516;;GO:0005876;;GO:0005524;;GO:0016874;;GO:0004835	biological_process;;biological_process;;biological_process;;biological_process;;biological_process;;biological_process;;cellular_component;;molecular_function;;molecular_function;;molecular_function;;	BP:positive regulation of mitotic cell cycle;;BP:regulation of metaphase plate congression;;BP:C-terminal protein-tyrosinylation;;BP:cellular protein modification process;;BP:microtubule cytoskeleton organization;;BP:regulation of axon extension;;CC:spindle microtubule;;MF:ATP binding;;MF:ligase activity;;MF:tubulin-tyrosine ligase activity;;	K06047	TTL	hsa04140;;hsa04137;;hsa05022;;hsa05014;;hsa05016;;hsa05017;;hsa05010	Autophagy - animal;;Mitophagy - animal;;Pathways of neurodegeneration - multiple diseases;;Amyotrophic lateral sclerosis;;Huntington disease;;Spinocerebellar ataxia;;Alzheimer disease
gene-ERRFI1	ERRFI1	ERBB receptor feedback inhibitor 1, transcript variant X1	GO:0042059;;GO:0031953;;GO:0032966;;GO:0032869;;GO:0061469;;GO:0036120;;GO:0071474;;GO:0032691;;GO:1903243;;GO:0032720;;GO:0043589;;GO:0060426;;GO:0060428;;GO:0007175;;GO:0071549;;GO:0071364;;GO:0048286;;GO:0045616;;GO:0070373;;GO:0005737;;GO:0005634;;GO:0005886;;GO:0031234;;GO:0005829;;GO:0017124;;GO:0031267;;GO:0005096;;GO:0019901;;GO:0019900	biological_process;;biological_process;;biological_process;;biological_process;;biological_process;;biological_process;;biological_process;;biological_process;;biological_process;;biological_process;;biological_process;;biological_process;;biological_process;;biological_process;;biological_process;;biological_process;;biological_process;;biological_process;;biological_process;;cellular_component;…	BP:negative regulation of epidermal growth factor receptor signaling pathway;;BP:negative regulation of protein autophosphorylation;;BP:negative regulation of collagen biosynthetic process;;BP:cellular response to insulin stimulus;;BP:regulation of type B pancreatic cell proliferation;;BP:cellular response to platelet-derived growth factor stimulus;;BP:cellular hyperosmotic response;;BP:negative …	K08886	TNK2, ACK1	------	------
gene-FAM90A1	FAM90A1	family with sequence similarity 90 member A1, transcript variant X5	------	------	------	------	------	------	------
gene-DOLK	DOLK	dolichol kinase	GO:0043048;;GO:0006489;;GO:0005783;;GO:0016021;;GO:0005789;;GO:0030176;;GO:0004168	biological_process;;biological_process;;cellular_component;;cellular_component;;cellular_component;;cellular_component;;molecular_function;;	BP:dolichyl monophosphate biosynthetic process;;BP:dolichyl diphosphate biosynthetic process;;CC:endoplasmic reticulum;;CC:integral component of membrane;;CC:endoplasmic reticulum membrane;;CC:integral component of endoplasmic reticulum membrane;;MF:dolichol kinase activity;;	K00902	DOLK	hsa00510	N-Glycan biosynthesis
gene-FAM234A	FAM234A	family with sequence similarity 234 member A, transcript variant X5	GO:0009986;;GO:0016021;;GO:0070062	cellular_component;;cellular_component;;cellular_component;;	CC:cell surface;;CC:integral component of membrane;;CC:extracellular exosome;;	K17258	ITFG3	------	------
gene-GLIPR1L1	GLIPR1L1	GLIPR1 like 1, transcript variant 1	GO:0007338;;GO:0016020;;GO:0005615;;GO:0045121;;GO:0005576;;GO:0001669;;GO:0005886;;GO:0031225	biological_process;;cellular_component;;cellular_component;;cellular_component;;cellular_component;;cellular_component;;cellular_component;;cellular_component;;	BP:single fertilization;;CC:membrane;;CC:extracellular space;;CC:membrane raft;;CC:extracellular region;;CC:acrosomal vesicle;;CC:plasma membrane;;CC:anchored component of membrane;;	K24834;K20412;K24836	GLIPR1;PI16, CRISP9, CD364;PI15, CRISP8	------	------
gene-DOP1A	DOP1A	DOP1 leucine zipper like protein A, transcript variant X3	GO:0006895;;GO:0007029;;GO:0015031;;GO:0005829;;GO:0005802;;GO:0005798;;GO:0000139;;GO:0005768	biological_process;;biological_process;;biological_process;;cellular_component;;cellular_component;;cellular_component;;cellular_component;;cellular_component;;	BP:Golgi to endosome transport;;BP:endoplasmic reticulum organization;;BP:protein transport;;CC:cytosol;;CC:trans-Golgi network;;CC:Golgi-associated vesicle;;CC:Golgi membrane;;CC:endosome;;	K01836	PGM3	hsa00520	Amino sugar and nucleotide sugar metabolism
gene-MARK2	MARK2	microtubule affinity regulating kinase 2, transcript variant 4	GO:0018107;;GO:0018105;;GO:1904526;;GO:0045197;;GO:0032147;;GO:0000226;;GO:0030010;;GO:0035556;;GO:0046777;;GO:0071963;;GO:0106310;;GO:0051493;;GO:0006468;;GO:0061564;;GO:0010976;;GO:0051646;;GO:0050770;;GO:0000422;;GO:0016055;;GO:0001764;;GO:0070507;;GO:0030425;;GO:0016328;;GO:0005737;;GO:0016020;;GO:0005739;;GO:0005654;;GO:0005886;;GO:0097427;;GO:0005884;;GO:0000287;;GO:0004674;;GO:0106311;;GO:…	biological_process;;biological_process;;biological_process;;biological_process;;biological_process;;biological_process;;biological_process;;biological_process;;biological_process;;biological_process;;deleted;;biological_process;;biological_process;;biological_process;;biological_process;;biological_process;;biological_process;;biological_process;;biological_process;;biological_process;;biological…	BP:peptidyl-threonine phosphorylation;;BP:peptidyl-serine phosphorylation;;BP:regulation of microtubule binding;;BP:establishment or maintenance of epithelial cell apical/basal polarity;;BP:activation of protein kinase activity;;BP:microtubule cytoskeleton organization;;BP:establishment of cell polarity;;BP:intracellular signal transduction;;BP:protein autophosphorylation;;BP:establishment or mai…	K08798	MARK	------	------
gene-ATXN2L	ATXN2L	ataxin 2 like, transcript variant X2	GO:0010603;;GO:0034063;;GO:0010494;;GO:0016607;;GO:0005829;;GO:0016020;;GO:0045296;;GO:0003723	biological_process;;biological_process;;cellular_component;;cellular_component;;cellular_component;;cellular_component;;molecular_function;;molecular_function;;	BP:regulation of cytoplasmic mRNA processing body assembly;;BP:stress granule assembly;;CC:cytoplasmic stress granule;;CC:nuclear speck;;CC:cytosol;;CC:membrane;;MF:cadherin binding;;MF:RNA binding;;	K23625	ATXN2_2L	hsa05014;;hsa05017;;hsa05022	Amyotrophic lateral sclerosis;;Spinocerebellar ataxia;;Pathways of neurodegeneration - multiple diseases
gene-LOC105370117	LOC105370117	uncharacterized LOC105370117, transcript variant X1	GO:0000086;;GO:0061511;;GO:1904951;;GO:0051301;;GO:0046599;;GO:0007020;;GO:0030954;;GO:0046785;;GO:0097711;;GO:0046427;;GO:0060271;;GO:1903724;;GO:0010389;;GO:0007099;;GO:0005874;;GO:0005737;;GO:0005813;;GO:0005634;;GO:0005814;;GO:0005654;;GO:0005886;;GO:0008275;;GO:0005829;;GO:0003713;;GO:0042802;;GO:0015631;;GO:0019901;;GO:0019904;;GO:0043015	biological_process;;biological_process;;biological_process;;biological_process;;biological_process;;biological_process;;biological_process;;biological_process;;biological_process;;biological_process;;biological_process;;biological_process;;biological_process;;biological_process;;cellular_component;;cellular_component;;cellular_component;;cellular_component;;cellular_component;;cellular_component;…	BP:G2/M transition of mitotic cell cycle;;BP:centriole elongation;;BP:positive regulation of establishment of protein localization;;BP:cell division;;BP:regulation of centriole replication;;BP:microtubule nucleation;;BP:astral microtubule nucleation;;BP:microtubule polymerization;;BP:ciliary basal body docking;;BP:positive regulation of JAK-STAT cascade;;BP:cilium assembly;;BP:positive regulation…	K11502	CENPJ	------	------
gene-RETREG2	RETREG2	reticulophagy regulator family member 2, transcript variant 1	GO:0016021	cellular_component;;	CC:integral component of membrane;;	K23880	RETREG	hsa04140;;hsa04137;;hsa05022;;hsa05014;;hsa05016;;hsa05017;;hsa05010	Autophagy - animal;;Mitophagy - animal;;Pathways of neurodegeneration - multiple diseases;;Amyotrophic lateral sclerosis;;Huntington disease;;Spinocerebellar ataxia;;Alzheimer disease
gene-NUF2	NUF2	NUF2 component of NDC80 kinetochore complex, transcript variant 2	GO:0051383;;GO:0045132;;GO:0007052;;GO:0007049;;GO:0007059;;GO:0051315;;GO:0051301;;GO:0005654;;GO:0016020;;GO:0005829;;GO:0000775;;GO:0000778;;GO:0000776;;GO:0031262;;GO:0044877	biological_process;;biological_process;;biological_process;;biological_process;;biological_process;;biological_process;;biological_process;;cellular_component;;cellular_component;;cellular_component;;cellular_component;;cellular_component;;cellular_component;;cellular_component;;molecular_function;;	BP:kinetochore organization;;BP:meiotic chromosome segregation;;BP:mitotic spindle organization;;BP:cell cycle;;BP:chromosome segregation;;BP:attachment of mitotic spindle microtubules to kinetochore;;BP:cell division;;CC:nucleoplasm;;CC:membrane;;CC:cytosol;;CC:chromosome, centromeric region;;CC:condensed nuclear chromosome kinetochore;;CC:kinetochore;;CC:Ndc80 complex;;MF:macromolecular complex…	K11548	NUF2, CDCA1	------	------
gene-LOC105373973	LOC105373973	uncharacterized LOC105373973, transcript variant X1	------	------	------	------	------	------	------
gene-RPL23AP59	RPL23AP59	-	------	------	------	K02893	RP-L23Ae, RPL23A	hsa03010;;hsa05171	Ribosome;;Coronavirus disease - COVID-19
gene-MIR139	MIR139	microRNA 139	------	------	------	------	------	------	------
gene-LOC101928385	LOC101928385	uncharacterized LOC101928385	------	------	------	------	------	------	------
gene-RELT	RELT	RELT TNF receptor, transcript variant 1	GO:0097186;;GO:0006915;;GO:0016021;;GO:0005654;;GO:0005886;;GO:0048471	biological_process;;biological_process;;cellular_component;;cellular_component;;cellular_component;;cellular_component;;	BP:amelogenesis;;BP:apoptotic process;;CC:integral component of membrane;;CC:nucleoplasm;;CC:plasma membrane;;CC:perinuclear region of cytoplasm;;	K05156	TNFRSF19L, RELT	hsa04064;;hsa04060	NF-kappa B signaling pathway;;Cytokine-cytokine receptor interaction
gene-LOC105379623-3	LOC105379623	uncharacterized LOC105379623, transcript variant X1	------	------	------	------	------	------	------
gene-ROBO1	ROBO1	roundabout guidance receptor 1, transcript variant X2	GO:0050925;;GO:0010629;;GO:0010628;;GO:0016199;;GO:0007411;;GO:0035385;;GO:0035025;;GO:0070100;;GO:0002042;;GO:0035481;;GO:0030336;;GO:0021836;;GO:0033600;;GO:0006919;;GO:0007155;;GO:0007156;;GO:0043406;;GO:0007399;;GO:0050772;;GO:0003148;;GO:0003272;;GO:0003184;;GO:0003180;;GO:0035904;;GO:0060412;;GO:1900748;;GO:0005886;;GO:0033116;;GO:0030424;;GO:0005737;;GO:0016020;;GO:0009986;;GO:0005887;;GO:…	biological_process;;biological_process;;biological_process;;biological_process;;biological_process;;biological_process;;biological_process;;biological_process;;biological_process;;biological_process;;biological_process;;biological_process;;biological_process;;biological_process;;biological_process;;biological_process;;biological_process;;biological_process;;biological_process;;biological_process;…	BP:negative regulation of negative chemotaxis;;BP:negative regulation of gene expression;;BP:positive regulation of gene expression;;BP:axon midline choice point recognition;;BP:axon guidance;;BP:Roundabout signaling pathway;;BP:positive regulation of Rho protein signal transduction;;BP:negative regulation of chemokine-mediated signaling pathway;;BP:cell migration involved in sprouting angiogenes…	K06753	ROBO1	hsa04360;;hsa04514	Axon guidance;;Cell adhesion molecules
gene-LOC124901224-2	LOC124901224	U4 spliceosomal RNA	------	------	------	------	------	------	------
gene-LOC105370407	LOC105370407	uncharacterized LOC105370407, transcript variant X1	------	------	------	------	------	------	------
gene-TERB1	TERB1	telomere repeat binding bouquet formation protein 1, transcript variant X2	GO:0070197;;GO:0007129;;GO:0045141;;GO:0070187;;GO:0005637;;GO:0000781	biological_process;;biological_process;;biological_process;;cellular_component;;cellular_component;;cellular_component;;	BP:meiotic attachment of telomere to nuclear envelope;;BP:synapsis;;BP:meiotic telomere clustering;;CC:telosome;;CC:nuclear inner membrane;;CC:chromosome, telomeric region;;	------	------	------	------
gene-FER1L5	FER1L5	fer-1 like family member 5, transcript variant X1	GO:0002280;;GO:0002281;;GO:0006906;;GO:0061025;;GO:0007009;;GO:0050765;;GO:0007520;;GO:0033292;;GO:0001778;;GO:0030315;;GO:0031410;;GO:0016021;;GO:0005886;;GO:0005544;;GO:0005509;;GO:0046872	biological_process;;biological_process;;biological_process;;biological_process;;biological_process;;biological_process;;biological_process;;biological_process;;biological_process;;cellular_component;;cellular_component;;cellular_component;;cellular_component;;molecular_function;;molecular_function;;molecular_function;;	BP:monocyte activation involved in immune response;;BP:macrophage activation involved in immune response;;BP:vesicle fusion;;BP:membrane fusion;;BP:plasma membrane organization;;BP:negative regulation of phagocytosis;;BP:myoblast fusion;;BP:T-tubule organization;;BP:plasma membrane repair;;CC:T-tubule;;CC:cytoplasmic vesicle;;CC:integral component of membrane;;CC:plasma membrane;;MF:calcium-depen…	K19949;K22127;K22125;K22126;K18261	OTOF;FER1L6;MYOF;FER1L5;DYSF	------	------
gene-SLC32A1	SLC32A1	solute carrier family 32 member 1	GO:0007269;;GO:0021766;;GO:0098700;;GO:0006811;;GO:0007568;;GO:0051286;;GO:0030425;;GO:0043229;;GO:0098982;;GO:0030285;;GO:0044306;;GO:0016021;;GO:0048786;;GO:0043005;;GO:0044292;;GO:0060077;;GO:0005886;;GO:0030672;;GO:0044316;;GO:0061202;;GO:0015187;;GO:0015495	biological_process;;biological_process;;biological_process;;biological_process;;biological_process;;cellular_component;;cellular_component;;cellular_component;;cellular_component;;cellular_component;;cellular_component;;cellular_component;;cellular_component;;cellular_component;;cellular_component;;cellular_component;;cellular_component;;cellular_component;;cellular_component;;cellular_component;…	BP:neurotransmitter secretion;;BP:hippocampus development;;BP:neurotransmitter loading into synaptic vesicle;;BP:ion transport;;BP:aging;;CC:cell tip;;CC:dendrite;;CC:intracellular organelle;;CC:GABA-ergic synapse;;CC:integral component of synaptic vesicle membrane;;CC:neuron projection terminus;;CC:integral component of membrane;;CC:presynaptic active zone;;CC:neuron projection;;CC:dendrite term…	K15015	SLC32A, VGAT	hsa05032;;hsa04974;;hsa04721;;hsa05033;;hsa04723;;hsa04724;;hsa04727	Morphine addiction;;Protein digestion and absorption;;Synaptic vesicle cycle;;Nicotine addiction;;Retrograde endocannabinoid signaling;;Glutamatergic synapse;;GABAergic synapse
gene-EMC9	EMC9	ER membrane protein complex subunit 9, transcript variant 1	GO:0045050;;GO:0071816;;GO:0005737;;GO:0072546;;GO:0032977	biological_process;;biological_process;;cellular_component;;cellular_component;;molecular_function;;	BP:protein insertion into ER membrane by stop-transfer membrane-anchor sequence;;BP:tail-anchored membrane protein insertion into ER membrane;;CC:cytoplasm;;CC:ER membrane protein complex;;MF:membrane insertase activity;;	K23569	EMC8_9	------	------
gene-ZNF473CR	ZNF473CR	ZNF473 cis regulating lncRNA, transcript variant 1	------	------	------	------	------	------	------
gene-CD101-AS1	CD101-AS1	CD101 antisense RNA 1	GO:0002763;;GO:0007166;;GO:0070062;;GO:0016021;;GO:0005886;;GO:0016812	biological_process;;biological_process;;cellular_component;;cellular_component;;cellular_component;;molecular_function;;	BP:positive regulation of myeloid leukocyte differentiation;;BP:cell surface receptor signaling pathway;;CC:extracellular exosome;;CC:integral component of membrane;;CC:plasma membrane;;MF:hydrolase activity, acting on carbon-nitroge;;	K06522	IGSF2_3, CD101	------	------
gene-STOX1	STOX1	storkhead box 1, transcript variant 1	GO:0033138;;GO:1901858;;GO:0010800;;GO:0010629;;GO:0010628;;GO:0010821;;GO:0061418;;GO:0051301;;GO:1904031;;GO:0007049;;GO:0010468;;GO:0008284;;GO:0010971;;GO:1902882;;GO:0051881;;GO:0071500;;GO:0006357;;GO:0005737;;GO:0005813;;GO:0005634;;GO:0005654;;GO:0001650;;GO:0005829;;GO:0000977	biological_process;;biological_process;;biological_process;;biological_process;;biological_process;;biological_process;;biological_process;;biological_process;;biological_process;;biological_process;;biological_process;;biological_process;;biological_process;;biological_process;;biological_process;;biological_process;;biological_process;;cellular_component;;cellular_component;;cellular_component;…	BP:positive regulation of peptidyl-serine phosphorylation;;BP:regulation of mitochondrial DNA metabolic process;;BP:positive regulation of peptidyl-threonine phosphorylation;;BP:negative regulation of gene expression;;BP:positive regulation of gene expression;;BP:regulation of mitochondrion organization;;BP:regulation of transcription from RNA polymerase II promoter in response to hypoxia;;BP:cel…	------	------	------	------
gene-LINC02613	LINC02613	long intergenic non-protein coding RNA 2613	------	------	------	------	------	------	------
gene-C4orf47	C4orf47	chromosome 4 open reading frame 47, transcript variant X6	GO:0005881;;GO:0097731;;GO:0005815;;GO:0005737;;GO:0005813	cellular_component;;cellular_component;;cellular_component;;cellular_component;;cellular_component;;	CC:cytoplasmic microtubule;;CC:9+0 non-motile cilium;;CC:microtubule organizing center;;CC:cytoplasm;;CC:centrosome;;	------	------	hsa04140;;hsa04137;;hsa05168;;hsa05022;;hsa05014;;hsa05016;;hsa05017;;hsa05010	Autophagy - animal;;Mitophagy - animal;;Herpes simplex virus 1 infection;;Pathways of neurodegeneration - multiple diseases;;Amyotrophic lateral sclerosis;;Huntington disease;;Spinocerebellar ataxia;;Alzheimer disease
gene-FAM163A	FAM163A	family with sequence similarity 163 member A, transcript variant 1	GO:0016021	cellular_component;;	CC:integral component of membrane;;	------	------	------	------
gene-POMGNT2	POMGNT2	protein O-linked mannose N-acetylglucosaminyltransferase 2 (beta 1,4-), transcript variant X2	GO:0006493;;GO:0006486;;GO:0001764;;GO:0035269;;GO:0005783;;GO:0016021;;GO:0005789;;GO:0097363;;GO:0016757;;GO:0008375	biological_process;;biological_process;;biological_process;;biological_process;;cellular_component;;cellular_component;;cellular_component;;molecular_function;;molecular_function;;molecular_function;;	BP:protein O-linked glycosylation;;BP:protein glycosylation;;BP:neuron migration;;BP:protein O-linked mannosylation;;CC:endoplasmic reticulum;;CC:integral component of membrane;;CC:endoplasmic reticulum membrane;;MF:protein O-GlcNAc transferase activity;;MF:transferase activity, transferring glycosyl groups;;MF:acetylglucosaminyltransferase activity;;	K18207	POMGNT2, GTDC2	hsa00515	Mannose type O-glycan biosynthesis
gene-TRIM64FP-2	TRIM64FP	-	GO:0045087;;GO:0016567;;GO:0010468;;GO:0005737;;GO:0008270;;GO:0061630	biological_process;;biological_process;;biological_process;;cellular_component;;molecular_function;;molecular_function;;	BP:innate immune response;;BP:protein ubiquitination;;BP:regulation of gene expression;;CC:cytoplasm;;MF:zinc ion binding;;MF:ubiquitin protein ligase activity;;	K12019	TRIM43S	------	------
gene-LOC105377231	LOC105377231	uncharacterized LOC105377231, transcript variant X1	------	------	------	------	------	------	------
gene-RNF182	RNF182	ring finger protein 182, transcript variant X1	GO:0016567;;GO:0005737;;GO:0016021;;GO:0016874;;GO:0016740;;GO:0046872;;GO:0004842	biological_process;;cellular_component;;cellular_component;;molecular_function;;molecular_function;;molecular_function;;molecular_function;;	BP:protein ubiquitination;;CC:cytoplasm;;CC:integral component of membrane;;MF:ligase activity;;MF:transferase activity;;MF:metal ion binding;;MF:ubiquitin-protein transferase activity;;	K11983	RNF182	------	------
gene-SNORD159-2	SNORD159	small nucleolar RNA, C/D box 159	------	------	------	------	------	------	------
gene-SLC26A9-AS1	SLC26A9-AS1	SLC26A9 and RAB7B antisense RNA 1, transcript variant 1	GO:0006355;;GO:0000976	biological_process;;molecular_function;;	BP:regulation of transcription, DNA-templated;;MF:transcription regulatory region sequence-specific DNA binding;;	------	------	------	------
gene-LNPEP	LNPEP	leucyl and cystinyl aminopeptidase, transcript variant 1	GO:0008217;;GO:0000209;;GO:0006508;;GO:0002480;;GO:0007267;;GO:0120163;;GO:0007565;;GO:0043171;;GO:0007165;;GO:0005737;;GO:0016021;;GO:0016020;;GO:0031905;;GO:0005887;;GO:0005886;;GO:0005829;;GO:0005765;;GO:0005576;;GO:0004177;;GO:0008270;;GO:0008237;;GO:0042277;;GO:0070006	biological_process;;biological_process;;biological_process;;biological_process;;biological_process;;biological_process;;biological_process;;biological_process;;biological_process;;cellular_component;;cellular_component;;cellular_component;;cellular_component;;cellular_component;;cellular_component;;cellular_component;;cellular_component;;cellular_component;;molecular_function;;molecular_function;…	BP:regulation of blood pressure;;BP:protein polyubiquitination;;BP:proteolysis;;BP:antigen processing and presentation of exogenous peptide antigen via MHC class I, TAP-independent;;BP:cell-cell signaling;;BP:negative regulation of cold-induced thermogenesis;;BP:female pregnancy;;BP:peptide catabolic process;;BP:signal transduction;;CC:cytoplasm;;CC:integral component of membrane;;CC:membrane;;CC…	K01257	LNPEP	hsa04614;;hsa00480;;hsa04640	Renin-angiotensin system;;Glutathione metabolism;;Hematopoietic cell lineage
gene-LOC101928882	LOC101928882	uncharacterized LOC101928882	GO:0016021	cellular_component;;	CC:integral component of membrane;;	K18666	ASCC1	------	------
gene-CUTALP	CUTALP	cutA divalent cation tolerance like, pseudogene, transcript variant 3	GO:0005634;;GO:0003677	cellular_component;;molecular_function;;	CC:nucleus;;MF:DNA binding;;	K08857;K17985	NEK1_4_5;AMBRA1	hsa04140;;hsa04137;;hsa05168;;hsa05022;;hsa05014;;hsa05016;;hsa05017;;hsa05010	Autophagy - animal;;Mitophagy - animal;;Herpes simplex virus 1 infection;;Pathways of neurodegeneration - multiple diseases;;Amyotrophic lateral sclerosis;;Huntington disease;;Spinocerebellar ataxia;;Alzheimer disease
gene-PCGEM1	PCGEM1	PCGEM1 prostate-specific transcript, transcript variant 2	------	------	------	K09228	KRAB	hsa05132;;hsa05131;;hsa04670;;hsa04140;;hsa04137;;hsa05168;;hsa04510;;hsa05022;;hsa05014;;hsa05016;;hsa05017;;hsa05010;;hsa04810	Salmonella infection;;Shigellosis;;Leukocyte transendothelial migration;;Autophagy - animal;;Mitophagy - animal;;Herpes simplex virus 1 infection;;Focal adhesion;;Pathways of neurodegeneration - multiple diseases;;Amyotrophic lateral sclerosis;;Huntington disease;;Spinocerebellar ataxia;;Alzheimer disease;;Regulation of actin cytoskeleton
gene-LOC124905065	LOC124905065	small nucleolar RNA U3	------	------	------	------	------	------	------
gene-CEP192	CEP192	centrosomal protein 192, transcript variant X1	GO:0010923;;GO:0090222;;GO:0071539;;GO:0000086;;GO:0009617;;GO:0007099;;GO:0097711;;GO:0090307;;GO:0010389;;GO:0051298;;GO:0005737;;GO:0000242;;GO:0005813;;GO:0005829;;GO:0005814;;GO:0019901;;GO:0019902	biological_process;;biological_process;;biological_process;;biological_process;;biological_process;;biological_process;;biological_process;;biological_process;;biological_process;;biological_process;;cellular_component;;cellular_component;;cellular_component;;cellular_component;;cellular_component;;molecular_function;;molecular_function;;	BP:negative regulation of phosphatase activity;;BP:centrosome-templated microtubule nucleation;;BP:protein localization to centrosome;;BP:G2/M transition of mitotic cell cycle;;BP:response to bacterium;;BP:centriole replication;;BP:ciliary basal body docking;;BP:mitotic spindle assembly;;BP:regulation of G2/M transition of mitotic cell cycle;;BP:centrosome duplication;;CC:cytoplasm;;CC:pericentri…	K16725	CEP192	------	------
gene-MYL4	MYL4	myosin light chain 4, transcript variant X4	GO:0002026;;GO:0032781;;GO:0030049;;GO:0060048;;GO:0005829;;GO:0031672;;GO:0016459;;GO:0032038;;GO:0051015;;GO:0003785;;GO:0005509	biological_process;;biological_process;;biological_process;;biological_process;;cellular_component;;cellular_component;;cellular_component;;molecular_function;;molecular_function;;molecular_function;;molecular_function;;	BP:regulation of the force of heart contraction;;BP:positive regulation of ATPase activity;;BP:muscle filament sliding;;BP:cardiac muscle contraction;;CC:cytosol;;CC:A band;;CC:myosin complex;;MF:myosin II heavy chain binding;;MF:actin filament binding;;MF:actin monomer binding;;MF:calcium ion binding;;	K12750	MYL4	hsa04371;;hsa04260;;hsa04530;;hsa05410;;hsa05414;;hsa04261;;hsa04921;;hsa04270	Apelin signaling pathway;;Cardiac muscle contraction;;Tight junction;;Hypertrophic cardiomyopathy;;Dilated cardiomyopathy;;Adrenergic signaling in cardiomyocytes;;Oxytocin signaling pathway;;Vascular smooth muscle contraction
gene-LOC124902362	LOC124902362	uncharacterized LOC124902362	------	------	------	------	------	------	------
gene-LOC105371099-2	LOC105371099	uncharacterized LOC105371099, transcript variant X3	------	------	------	K09228	KRAB	hsa05412;;hsa05168	Arrhythmogenic right ventricular cardiomyopathy;;Herpes simplex virus 1 infection
gene-SNORD46	SNORD46	small nucleolar RNA, C/D box 46	------	------	------	------	------	------	------
gene-DGLUCY	DGLUCY	D-glutamate cyclase, transcript variant 12	GO:0006536;;GO:0005759;;GO:0016829;;GO:0047820	biological_process;;cellular_component;;molecular_function;;molecular_function;;	BP:glutamate metabolic process;;CC:mitochondrial matrix;;MF:lyase activity;;MF:D-glutamate cyclase activity;;	K22210	DGLUCY	------	------
gene-FTHL17	FTHL17	ferritin heavy chain like 17	GO:0006879;;GO:0006880;;GO:0006826;;GO:0005737;;GO:0004322;;GO:0008198;;GO:0008199	biological_process;;biological_process;;biological_process;;cellular_component;;molecular_function;;molecular_function;;molecular_function;;	BP:cellular iron ion homeostasis;;BP:intracellular sequestering of iron ion;;BP:iron ion transport;;CC:cytoplasm;;MF:ferroxidase activity;;MF:ferrous iron binding;;MF:ferric iron binding;;	K18495;K13625;K00522	FTMT;FTL;FTH1	hsa04978;;hsa04217;;hsa04216	Mineral absorption;;Necroptosis;;Ferroptosis
gene-LOC105370210	LOC105370210	uncharacterized LOC105370210, transcript variant X1	------	------	------	------	------	------	------
gene-AGAP12P	AGAP12P	ArfGAP with GTPase domain, ankyrin repeat and PH domain 12, pseudogene	GO:0043547;;GO:0005634;;GO:0046872;;GO:0005096	biological_process;;cellular_component;;molecular_function;;molecular_function;;	BP:positive regulation of GTPase activity;;CC:nucleus;;MF:metal ion binding;;MF:GTPase activator activity;;	K12491	AGAP	hsa04144	Endocytosis
gene-SRGAP3	SRGAP3	SLIT-ROBO Rho GTPase activating protein 3, transcript variant X1	GO:0030336;;GO:0043547;;GO:0051056;;GO:0007165;;GO:0005737;;GO:0005829;;GO:0005096	biological_process;;biological_process;;biological_process;;biological_process;;cellular_component;;cellular_component;;molecular_function;;	BP:negative regulation of cell migration;;BP:positive regulation of GTPase activity;;BP:regulation of small GTPase mediated signal transduction;;BP:signal transduction;;CC:cytoplasm;;CC:cytosol;;MF:GTPase activator activity;;	K07526	SRGAP	hsa04360	Axon guidance
gene-LOC107985411	LOC107985411	uncharacterized LOC107985411, transcript variant X1	------	------	------	------	------	------	------
gene-LOC105370163	LOC105370163	uncharacterized LOC105370163, transcript variant X1	------	------	------	------	------	------	------
gene-TRIM50	TRIM50	tripartite motif containing 50, transcript variant 1	GO:0070201;;GO:0051607;;GO:0016567;;GO:0045087;;GO:0006914;;GO:0005737;;GO:0005829;;GO:0016235;;GO:0005634;;GO:0016740;;GO:0008270;;GO:0061630;;GO:0042802	biological_process;;biological_process;;biological_process;;biological_process;;biological_process;;cellular_component;;cellular_component;;cellular_component;;cellular_component;;molecular_function;;molecular_function;;molecular_function;;molecular_function;;	BP:regulation of establishment of protein localization;;BP:defense response to virus;;BP:protein ubiquitination;;BP:innate immune response;;BP:autophagy;;CC:cytoplasm;;CC:cytosol;;CC:aggresome;;CC:nucleus;;MF:transferase activity;;MF:zinc ion binding;;MF:ubiquitin protein ligase activity;;MF:identical protein binding;;	K12024	TRIM50_73_74	------	------
gene-NCCRP1	NCCRP1	NCCRP1, F-box associated domain containing	GO:0008284;;GO:0031146;;GO:0016567;;GO:0006516;;GO:0030433;;GO:0005737;;GO:0070062;;GO:0019005	biological_process;;biological_process;;biological_process;;biological_process;;biological_process;;cellular_component;;cellular_component;;cellular_component;;	BP:positive regulation of cell proliferation;;BP:SCF-dependent proteasomal ubiquitin-dependent protein catabolic process;;BP:protein ubiquitination;;BP:glycoprotein catabolic process;;BP:ER-associated ubiquitin-dependent protein catabolic process;;CC:cytoplasm;;CC:extracellular exosome;;CC:SCF ubiquitin ligase complex;;	K17985;K10099;K10100	AMBRA1;FBXO2, NFB42;FBXO6	hsa04120;;hsa04141;;hsa04140;;hsa04137;;hsa05022;;hsa05014;;hsa05016;;hsa05017;;hsa05010	Ubiquitin mediated proteolysis;;Protein processing in endoplasmic reticulum;;Autophagy - animal;;Mitophagy - animal;;Pathways of neurodegeneration - multiple diseases;;Amyotrophic lateral sclerosis;;Huntington disease;;Spinocerebellar ataxia;;Alzheimer disease
gene-LOC124903637	LOC124903637	uncharacterized LOC124903637, transcript variant X1	------	------	------	------	------	------	------
gene-C1QTNF7	C1QTNF7	C1q and TNF related 7, transcript variant 1	GO:0005576;;GO:0005581	cellular_component;;cellular_component;;	CC:extracellular region;;CC:collagen trimer;;	K07296;K24218;K24211;K24213	ADIPOQ, ACDC;C1QTNF7;C1QTNF2;C1QTNF9	hsa04152;;hsa03320;;hsa04211;;hsa04930;;hsa04932;;hsa04920	AMPK signaling pathway;;PPAR signaling pathway;;Longevity regulating pathway;;Type II diabetes mellitus;;Non-alcoholic fatty liver disease;;Adipocytokine signaling pathway
gene-KCNJ15	KCNJ15	potassium inwardly rectifying channel subfamily J member 15, transcript variant 7	GO:0006813;;GO:1901381;;GO:0034765;;GO:1990573;;GO:0016021;;GO:0005887;;GO:0005886;;GO:0005242	biological_process;;biological_process;;biological_process;;biological_process;;cellular_component;;cellular_component;;cellular_component;;molecular_function;;	BP:potassium ion transport;;BP:positive regulation of potassium ion transmembrane transport;;BP:regulation of ion transmembrane transport;;BP:potassium ion import across plasma membrane;;CC:integral component of membrane;;CC:integral component of plasma membrane;;CC:plasma membrane;;MF:inward rectifier potassium channel activity;;	K05008	KCNJ15, KIR4.2	hsa04971;;hsa05016;;hsa04960;;hsa04725;;hsa04921	Gastric acid secretion;;Huntington disease;;Aldosterone-regulated sodium reabsorption;;Cholinergic synapse;;Oxytocin signaling pathway
gene-CCDC182	CCDC182	coiled-coil domain containing 182	GO:0008585	biological_process;;	BP:female gonad development;;	------	------	------	------
gene-CSTF3-DT	CSTF3-DT	CSTF3 divergent transcript	GO:0006412;;GO:0005840;;GO:0003735	biological_process;;cellular_component;;molecular_function;;	BP:translation;;CC:ribosome;;MF:structural constituent of ribosome;;	K02905;K09228	RP-L29e, RPL29;KRAB	hsa05168;;hsa03010;;hsa05171	Herpes simplex virus 1 infection;;Ribosome;;Coronavirus disease - COVID-19
gene-LOC124903596	LOC124903596	small nucleolar RNA U13	------	------	------	------	------	------	------
gene-TMEM214	TMEM214	transmembrane protein 214, transcript variant X1	------	------	------	------	------	------	------
gene-GULP1	GULP1	GULP PTB domain containing engulfment adaptor 1, transcript variant X4	------	------	------	K12474;K21413;K06057;K23285	LDLRAP1, ARH;ANKS1;NUMBL;GULP1, CED6	hsa04979;;hsa04330;;hsa04144	Cholesterol metabolism;;Notch signaling pathway;;Endocytosis
gene-CWC25	CWC25	CWC25 spliceosome associated protein homolog, transcript variant 1	GO:0000398;;GO:0006397;;GO:0016607;;GO:0005634;;GO:0071006;;GO:0005654;;GO:0005684	biological_process;;biological_process;;cellular_component;;cellular_component;;cellular_component;;cellular_component;;cellular_component;;	BP:mRNA splicing, via spliceosome;;BP:mRNA processing;;CC:nuclear speck;;CC:nucleus;;CC:U2-type catalytic step 1 spliceosome;;CC:nucleoplasm;;CC:U2-type spliceosomal complex;;	K17985	AMBRA1	hsa04140;;hsa04137;;hsa05168;;hsa05022;;hsa05014;;hsa05016;;hsa05017;;hsa05010	Autophagy - animal;;Mitophagy - animal;;Herpes simplex virus 1 infection;;Pathways of neurodegeneration - multiple diseases;;Amyotrophic lateral sclerosis;;Huntington disease;;Spinocerebellar ataxia;;Alzheimer disease
gene-MBD3L1	MBD3L1	methyl-CpG binding domain protein 3 like 1, transcript variant 4	GO:0005634	cellular_component;;	CC:nucleus;;	K11591;K11590	MBD3;MBD2	------	------
gene-TRIM39-7	TRIM39	tripartite motif containing 39, transcript variant 1	GO:2001235;;GO:0032435;;GO:0006915;;GO:2000059;;GO:0010468;;GO:1902806;;GO:0016567;;GO:0043124;;GO:0007095;;GO:0050821;;GO:0045087;;GO:0005737;;GO:0005829;;GO:0005739;;GO:0005634;;GO:0061630;;GO:0042802;;GO:0008270	biological_process;;biological_process;;biological_process;;biological_process;;biological_process;;biological_process;;biological_process;;biological_process;;biological_process;;biological_process;;biological_process;;cellular_component;;cellular_component;;cellular_component;;cellular_component;;molecular_function;;molecular_function;;molecular_function;;	BP:positive regulation of apoptotic signaling pathway;;BP:negative regulation of proteasomal ubiquitin-dependent protein catabolic process;;BP:apoptotic process;;BP:negative regulation of protein ubiquitination involved in ubiquitin-dependent protein catabolic process;;BP:regulation of gene expression;;BP:regulation of cell cycle G1/S phase transition;;BP:protein ubiquitination;;BP:negative regul…	K12015	TRIM39	hsa05322	Systemic lupus erythematosus
gene-TRIM39-6	TRIM39	tripartite motif containing 39, transcript variant 1	GO:2001235;;GO:0032435;;GO:0006915;;GO:2000059;;GO:0010468;;GO:1902806;;GO:0016567;;GO:0043124;;GO:0007095;;GO:0050821;;GO:0045087;;GO:0005737;;GO:0005829;;GO:0005739;;GO:0005634;;GO:0061630;;GO:0042802;;GO:0008270	biological_process;;biological_process;;biological_process;;biological_process;;biological_process;;biological_process;;biological_process;;biological_process;;biological_process;;biological_process;;biological_process;;cellular_component;;cellular_component;;cellular_component;;cellular_component;;molecular_function;;molecular_function;;molecular_function;;	BP:positive regulation of apoptotic signaling pathway;;BP:negative regulation of proteasomal ubiquitin-dependent protein catabolic process;;BP:apoptotic process;;BP:negative regulation of protein ubiquitination involved in ubiquitin-dependent protein catabolic process;;BP:regulation of gene expression;;BP:regulation of cell cycle G1/S phase transition;;BP:protein ubiquitination;;BP:negative regul…	K12015	TRIM39	hsa05322	Systemic lupus erythematosus
gene-TRIM39-5	TRIM39	tripartite motif containing 39, transcript variant 1	GO:2001235;;GO:0032435;;GO:0006915;;GO:2000059;;GO:0010468;;GO:1902806;;GO:0016567;;GO:0043124;;GO:0007095;;GO:0050821;;GO:0045087;;GO:0005737;;GO:0005829;;GO:0005739;;GO:0005634;;GO:0061630;;GO:0042802;;GO:0008270	biological_process;;biological_process;;biological_process;;biological_process;;biological_process;;biological_process;;biological_process;;biological_process;;biological_process;;biological_process;;biological_process;;cellular_component;;cellular_component;;cellular_component;;cellular_component;;molecular_function;;molecular_function;;molecular_function;;	BP:positive regulation of apoptotic signaling pathway;;BP:negative regulation of proteasomal ubiquitin-dependent protein catabolic process;;BP:apoptotic process;;BP:negative regulation of protein ubiquitination involved in ubiquitin-dependent protein catabolic process;;BP:regulation of gene expression;;BP:regulation of cell cycle G1/S phase transition;;BP:protein ubiquitination;;BP:negative regul…	K12015	TRIM39	hsa05322	Systemic lupus erythematosus
gene-TRIM39-4	TRIM39	tripartite motif containing 39, transcript variant 1	GO:2001235;;GO:0032435;;GO:0006915;;GO:2000059;;GO:0010468;;GO:1902806;;GO:0016567;;GO:0043124;;GO:0007095;;GO:0050821;;GO:0045087;;GO:0005737;;GO:0005829;;GO:0005739;;GO:0005634;;GO:0061630;;GO:0042802;;GO:0008270	biological_process;;biological_process;;biological_process;;biological_process;;biological_process;;biological_process;;biological_process;;biological_process;;biological_process;;biological_process;;biological_process;;cellular_component;;cellular_component;;cellular_component;;cellular_component;;molecular_function;;molecular_function;;molecular_function;;	BP:positive regulation of apoptotic signaling pathway;;BP:negative regulation of proteasomal ubiquitin-dependent protein catabolic process;;BP:apoptotic process;;BP:negative regulation of protein ubiquitination involved in ubiquitin-dependent protein catabolic process;;BP:regulation of gene expression;;BP:regulation of cell cycle G1/S phase transition;;BP:protein ubiquitination;;BP:negative regul…	K12015	TRIM39	hsa05322	Systemic lupus erythematosus
gene-TRIM39-2	TRIM39	tripartite motif containing 39, transcript variant 1	GO:2001235;;GO:0032435;;GO:0006915;;GO:2000059;;GO:0010468;;GO:1902806;;GO:0016567;;GO:0043124;;GO:0007095;;GO:0050821;;GO:0045087;;GO:0005737;;GO:0005829;;GO:0005739;;GO:0005634;;GO:0061630;;GO:0042802;;GO:0008270	biological_process;;biological_process;;biological_process;;biological_process;;biological_process;;biological_process;;biological_process;;biological_process;;biological_process;;biological_process;;biological_process;;cellular_component;;cellular_component;;cellular_component;;cellular_component;;molecular_function;;molecular_function;;molecular_function;;	BP:positive regulation of apoptotic signaling pathway;;BP:negative regulation of proteasomal ubiquitin-dependent protein catabolic process;;BP:apoptotic process;;BP:negative regulation of protein ubiquitination involved in ubiquitin-dependent protein catabolic process;;BP:regulation of gene expression;;BP:regulation of cell cycle G1/S phase transition;;BP:protein ubiquitination;;BP:negative regul…	K12015	TRIM39	hsa05322	Systemic lupus erythematosus
gene-LOC105376933	LOC105376933	uncharacterized LOC105376933, transcript variant X1	------	------	------	------	------	------	------
gene-LOC124905184	LOC124905184	uncharacterized LOC124905184	GO:0016021	cellular_component;;	CC:integral component of membrane;;	K13194	ADARB	------	------
gene-RANBP2	RANBP2	RAN binding protein 2, transcript variant X1	GO:0006457;;GO:0019083;;GO:0033133;;GO:0051028;;GO:0000413;;GO:0043547;;GO:0075733;;GO:0006409;;GO:0019058;;GO:0006110;;GO:0006111;;GO:0006406;;GO:0006607;;GO:0007052;;GO:0060964;;GO:0016925;;GO:0051642;;GO:1900034;;GO:0001975;;GO:0016032;;GO:0005635;;GO:0005739;;GO:0005737;;GO:0044615;;GO:0016020;;GO:0043657;;GO:0005654;;GO:1990723;;GO:0031965;;GO:0044614;;GO:0043231;;GO:0005643;;GO:0005829;;GO:…	biological_process;;biological_process;;biological_process;;biological_process;;biological_process;;biological_process;;biological_process;;biological_process;;biological_process;;biological_process;;biological_process;;biological_process;;biological_process;;biological_process;;biological_process;;biological_process;;biological_process;;biological_process;;biological_process;;biological_process;…	BP:protein folding;;BP:viral transcription;;BP:positive regulation of glucokinase activity;;BP:mRNA transport;;BP:protein peptidyl-prolyl isomerization;;BP:positive regulation of GTPase activity;;BP:intracellular transport of virus;;BP:tRNA export from nucleus;;BP:viral life cycle;;BP:regulation of glycolytic process;;BP:regulation of gluconeogenesis;;BP:mRNA export from nucleus;;BP:NLS-bearing p…	K12172	RANBP2, NUP358	hsa05014;;hsa03013	Amyotrophic lateral sclerosis;;Nucleocytoplasmic transport
gene-LOC105378881	LOC105378881	uncharacterized LOC105378881	------	------	------	------	------	------	------
gene-MIR4317	MIR4317	microRNA 4317	------	------	------	------	------	------	------
gene-GK	GK	glycerol kinase, transcript variant X1	GO:0019563;;GO:0006072;;GO:0005741;;GO:0004370;;GO:0005524	biological_process;;biological_process;;cellular_component;;molecular_function;;molecular_function;;	BP:glycerol catabolic process;;BP:glycerol-3-phosphate metabolic process;;CC:mitochondrial outer membrane;;MF:glycerol kinase activity;;MF:ATP binding;;	K00864	glpK, GK	hsa00561;;hsa03320	Glycerolipid metabolism;;PPAR signaling pathway
gene-MORF4L2	MORF4L2	mortality factor 4 like 2, transcript variant 3	GO:0043967;;GO:0043968;;GO:0006342;;GO:0040008;;GO:0006281;;GO:0016575;;GO:0006355;;GO:0006325;;GO:0016573;;GO:0005730;;GO:0000123;;GO:0035267;;GO:0005886	biological_process;;biological_process;;biological_process;;biological_process;;biological_process;;biological_process;;biological_process;;biological_process;;biological_process;;cellular_component;;cellular_component;;cellular_component;;cellular_component;;	BP:histone H4 acetylation;;BP:histone H2A acetylation;;BP:chromatin silencing;;BP:regulation of growth;;BP:DNA repair;;BP:histone deacetylation;;BP:regulation of transcription, DNA-templated;;BP:chromatin organization;;BP:histone acetylation;;CC:nucleolus;;CC:histone acetyltransferase complex;;CC:NuA4 histone acetyltransferase complex;;CC:plasma membrane;;	K11342	MORF4L2, MRGX	------	------
gene-CAPN12	CAPN12	calpain 12	GO:0006508;;GO:0005737;;GO:0004198;;GO:0005509	biological_process;;cellular_component;;molecular_function;;molecular_function;;	BP:proteolysis;;CC:cytoplasm;;MF:calcium-dependent cysteine-type endopeptidase activity;;MF:calcium ion binding;;	K04740	CAPN12	hsa05131;;hsa04141;;hsa04218;;hsa04510;;hsa05022;;hsa04210;;hsa05010;;hsa04217	Shigellosis;;Protein processing in endoplasmic reticulum;;Cellular senescence;;Focal adhesion;;Pathways of neurodegeneration - multiple diseases;;Apoptosis;;Alzheimer disease;;Necroptosis
gene-LOC124903174	LOC124903174	uncharacterized LOC124903174	------	------	------	K24892;K08857;K16550;K17985	ARGFX;NEK1_4_5;RPGRIP1L;AMBRA1	hsa04140;;hsa04137;;hsa05022;;hsa05014;;hsa05016;;hsa05017;;hsa05010	Autophagy - animal;;Mitophagy - animal;;Pathways of neurodegeneration - multiple diseases;;Amyotrophic lateral sclerosis;;Huntington disease;;Spinocerebellar ataxia;;Alzheimer disease
gene-LOC391798	LOC391798	-	GO:0001824;;GO:0006606;;GO:1902466;;GO:0010629;;GO:0010628;;GO:0005737;;GO:0005819;;GO:0005634;;GO:0061608	biological_process;;biological_process;;biological_process;;biological_process;;biological_process;;cellular_component;;cellular_component;;cellular_component;;molecular_function;;	BP:blastocyst development;;BP:protein import into nucleus;;BP:positive regulation of histone H3-K27 trimethylation;;BP:negative regulation of gene expression;;BP:positive regulation of gene expression;;CC:cytoplasm;;CC:spindle;;CC:nucleus;;MF:nuclear import signal receptor activity;;	K23583;K15043;K15042	KPNA3_4;KPNA2_7;KPNA5_6	hsa05164;;hsa05132;;hsa05207;;hsa03013	Influenza A;;Salmonella infection;;Chemical carcinogenesis - receptor activation;;Nucleocytoplasmic transport
gene-MIR382	MIR382	microRNA 382	------	------	------	------	------	------	------
gene-MAN1A1	MAN1A1	mannosidase alpha class 1A member 1, transcript variant X1	GO:0005975;;GO:1904382;;GO:0045047;;GO:0005794;;GO:0005793;;GO:0031410;;GO:0005829;;GO:0016021;;GO:0004571;;GO:0005509	biological_process;;biological_process;;biological_process;;cellular_component;;cellular_component;;cellular_component;;cellular_component;;cellular_component;;molecular_function;;molecular_function;;	BP:carbohydrate metabolic process;;BP:mannose trimming involved in glycoprotein ERAD pathway;;BP:protein targeting to ER;;CC:Golgi apparatus;;CC:endoplasmic reticulum-Golgi intermediate compartment;;CC:cytoplasmic vesicle;;CC:cytosol;;CC:integral component of membrane;;MF:mannosyl-oligosaccharide 1,2-alpha-mannosidase activity;;MF:calcium ion binding;;	K01230	MAN1A_C, MNS1_2	hsa04141;;hsa00513;;hsa00510	Protein processing in endoplasmic reticulum;;Various types of N-glycan biosynthesis;;N-Glycan biosynthesis
gene-RSPH3	RSPH3	radial spoke head 3, transcript variant 2	GO:0005737;;GO:0005856;;GO:0042995;;GO:0005929	cellular_component;;cellular_component;;cellular_component;;cellular_component;;	CC:cytoplasm;;CC:cytoskeleton;;CC:cell projection;;CC:cilium;;	K23965	RSPH3	hsa04140;;hsa04137;;hsa05168;;hsa05022;;hsa05014;;hsa05016;;hsa05017;;hsa05010	Autophagy - animal;;Mitophagy - animal;;Herpes simplex virus 1 infection;;Pathways of neurodegeneration - multiple diseases;;Amyotrophic lateral sclerosis;;Huntington disease;;Spinocerebellar ataxia;;Alzheimer disease
gene-MIR197	MIR197	microRNA 197	------	------	------	K17117	MIR197	------	------
gene-PLIN1	PLIN1	perilipin 1, transcript variant X1	GO:0030522;;GO:0016042;;GO:0006629;;GO:0005783;;GO:0005829;;GO:0005811;;GO:0008289	biological_process;;biological_process;;biological_process;;cellular_component;;cellular_component;;cellular_component;;molecular_function;;	BP:intracellular receptor signaling pathway;;BP:lipid catabolic process;;BP:lipid metabolic process;;CC:endoplasmic reticulum;;CC:cytosol;;CC:lipid particle;;MF:lipid binding;;	K08768	PLIN1	hsa03320;;hsa04714;;hsa04923;;hsa04371	PPAR signaling pathway;;Thermogenesis;;Regulation of lipolysis in adipocytes;;Apelin signaling pathway
gene-LOC105369938	LOC105369938	uncharacterized LOC105369938, transcript variant X1	GO:0016021	cellular_component;;	CC:integral component of membrane;;	K12756;K08857;K04408;K16550;K17985	MYL10;NEK1_4_5;MAP4K1, HPK1;RPGRIP1L;AMBRA1	hsa05132;;hsa05131;;hsa04010;;hsa04670;;hsa04140;;hsa04137;;hsa04510;;hsa05022;;hsa05014;;hsa05016;;hsa05017;;hsa05010;;hsa04810	Salmonella infection;;Shigellosis;;MAPK signaling pathway;;Leukocyte transendothelial migration;;Autophagy - animal;;Mitophagy - animal;;Focal adhesion;;Pathways of neurodegeneration - multiple diseases;;Amyotrophic lateral sclerosis;;Huntington disease;;Spinocerebellar ataxia;;Alzheimer disease;;Regulation of actin cytoskeleton
gene-MIR1268B	MIR1268B	microRNA 1268b	------	------	------	------	------	------	------
gene-LOC124903282	LOC124903282	uncharacterized LOC124903282	------	------	------	------	------	------	------
gene-ZBTB16	ZBTB16	zinc finger and BTB domain containing 16, transcript variant 2	GO:0034504;;GO:0001501;;GO:0045892;;GO:0007417;;GO:0000122;;GO:0001823;;GO:0043065;;GO:0045600;;GO:0032332;;GO:0008285;;GO:0009880;;GO:0051138;;GO:0043687;;GO:0006915;;GO:0061036;;GO:0035116;;GO:0035136;;GO:0048133;;GO:0042733;;GO:0051216;;GO:0009952;;GO:0045778;;GO:0016567;;GO:0045638;;GO:0006357;;GO:0030099;;GO:0030097;;GO:0045893;;GO:0016607;;GO:0016605;;GO:0016604;;GO:0005634;;GO:0017053;;GO:…	biological_process;;biological_process;;biological_process;;biological_process;;biological_process;;biological_process;;biological_process;;biological_process;;biological_process;;biological_process;;biological_process;;biological_process;;biological_process;;biological_process;;biological_process;;biological_process;;biological_process;;biological_process;;biological_process;;biological_process;…	BP:protein localization to nucleus;;BP:skeletal system development;;BP:negative regulation of transcription, DNA-templated;;BP:central nervous system development;;BP:negative regulation of transcription from RNA polymerase II promoter;;BP:mesonephros development;;BP:positive regulation of apoptotic process;;BP:positive regulation of fat cell differentiation;;BP:positive regulation of chondrocyte …	K10055	ZBTB16, PLZF	hsa05200;;hsa05221;;hsa05202	Pathways in cancer;;Acute myeloid leukemia;;Transcriptional misregulation in cancer
gene-ZNF658	ZNF658	zinc finger protein 658, transcript variant 1	GO:0071294;;GO:0042254;;GO:0006355;;GO:0006357;;GO:0045892;;GO:0005634;;GO:0001228;;GO:0000976;;GO:0000978;;GO:0046872	biological_process;;biological_process;;biological_process;;biological_process;;biological_process;;cellular_component;;molecular_function;;molecular_function;;molecular_function;;molecular_function;;	BP:cellular response to zinc ion;;BP:ribosome biogenesis;;BP:regulation of transcription, DNA-templated;;BP:regulation of transcription from RNA polymerase II promoter;;BP:negative regulation of transcription, DNA-templated;;CC:nucleus;;MF:transcriptional activator activity, RNA polymerase II transcription regulatory region sequence-specific binding;;MF:transcription regulatory region sequence-sp…	K09228	KRAB	hsa05168	Herpes simplex virus 1 infection
gene-LOC101929645	LOC101929645	uncharacterized LOC101929645	------	------	------	------	------	------	------
gene-LOC124905575	LOC124905575	-	------	------	------	------	------	------	------
gene-LOC124905576	LOC124905576	-	------	------	------	------	------	------	------
gene-LRRC56	LRRC56	leucine rich repeat containing 56	GO:0030030;;GO:0005929	biological_process;;cellular_component;;	BP:cell projection organization;;CC:cilium;;	K12642;K24882;K09228	PKP2;NANOGNB;KRAB	hsa05412;;hsa05168	Arrhythmogenic right ventricular cardiomyopathy;;Herpes simplex virus 1 infection
gene-TMPRSS6	TMPRSS6	transmembrane serine protease 6, transcript variant 1	GO:0006879;;GO:0000122;;GO:0033619;;GO:0030574;;GO:0055072;;GO:0045892;;GO:0097264;;GO:0045944;;GO:0030514;;GO:0022617;;GO:0005615;;GO:0016021;;GO:0005886;;GO:0004252	biological_process;;biological_process;;biological_process;;biological_process;;biological_process;;biological_process;;biological_process;;biological_process;;biological_process;;biological_process;;cellular_component;;cellular_component;;cellular_component;;molecular_function;;	BP:cellular iron ion homeostasis;;BP:negative regulation of transcription from RNA polymerase II promoter;;BP:membrane protein proteolysis;;BP:collagen catabolic process;;BP:iron ion homeostasis;;BP:negative regulation of transcription, DNA-templated;;BP:self proteolysis;;BP:positive regulation of transcription from RNA polymerase II promoter;;BP:negative regulation of BMP signaling pathway;;BP:e…	K09637	TMPRSS6	hsa05206	MicroRNAs in cancer
gene-LOC105376352	LOC105376352	uncharacterized LOC105376352, transcript variant X3	------	------	------	------	------	------	------
gene-ZC3H12C	ZC3H12C	zinc finger CCCH-type containing 12C, transcript variant X2	GO:0090502;;GO:0005634;;GO:0036464;;GO:0004519;;GO:0004521;;GO:0046872;;GO:0003729	biological_process;;cellular_component;;cellular_component;;molecular_function;;molecular_function;;molecular_function;;molecular_function;;	BP:RNA phosphodiester bond hydrolysis, endonucleolytic;;CC:nucleus;;CC:cytoplasmic ribonucleoprotein granule;;MF:endonuclease activity;;MF:endoribonuclease activity;;MF:metal ion binding;;MF:mRNA binding;;	K18668	ZC3H12, MCPIP	------	------
gene-VAX1	VAX1	ventral anterior homeobox 1, transcript variant 1	GO:0007420;;GO:0030182;;GO:0060021;;GO:0006357;;GO:0001764;;GO:0007406;;GO:0035914;;GO:0007411;;GO:0043010;;GO:0007417;;GO:0005634;;GO:0000785;;GO:0001227;;GO:1990837;;GO:0001162;;GO:0031490;;GO:0000978;;GO:0000981	biological_process;;biological_process;;biological_process;;biological_process;;biological_process;;biological_process;;biological_process;;biological_process;;biological_process;;biological_process;;cellular_component;;cellular_component;;molecular_function;;molecular_function;;molecular_function;;molecular_function;;molecular_function;;molecular_function;;	BP:brain development;;BP:neuron differentiation;;BP:palate development;;BP:regulation of transcription from RNA polymerase II promoter;;BP:neuron migration;;BP:negative regulation of neuroblast proliferation;;BP:skeletal muscle cell differentiation;;BP:axon guidance;;BP:camera-type eye development;;BP:central nervous system development;;CC:nucleus;;CC:chromatin;;MF:transcriptional repressor activ…	K09318	VAX	------	------
gene-CCDC18	CCDC18	coiled-coil domain containing 18, transcript variant X3	------	------	------	------	------	------	------
gene-LOC101929598	LOC101929598	-	GO:0008270;;GO:0003676	molecular_function;;molecular_function;;	MF:zinc ion binding;;MF:nucleic acid binding;;	------	------	------	------
gene-MAGEA11	MAGEA11	MAGE family member A11, transcript variant 1	GO:0005654;;GO:0005829;;GO:0016604	cellular_component;;cellular_component;;cellular_component;;	CC:nucleoplasm;;CC:cytosol;;CC:nuclear body;;	K24127	MAGE	------	------
gene-LOC105370995	LOC105370995	uncharacterized LOC105370995	------	------	------	------	------	------	------
gene-LOC105373640	LOC105373640	uncharacterized LOC105373640	------	------	------	------	------	------	------
gene-KNTC1	KNTC1	kinetochore associated 1, transcript variant X1	GO:0065003;;GO:0007052;;GO:0007094;;GO:0007096;;GO:0051301;;GO:0015629;;GO:0005829;;GO:0005828;;GO:0000922;;GO:1990423;;GO:0005886;;GO:0005634;;GO:0000777	biological_process;;biological_process;;biological_process;;biological_process;;biological_process;;cellular_component;;cellular_component;;cellular_component;;cellular_component;;cellular_component;;cellular_component;;cellular_component;;cellular_component;;	BP:macromolecular complex assembly;;BP:mitotic spindle organization;;BP:mitotic spindle assembly checkpoint;;BP:regulation of exit from mitosis;;BP:cell division;;CC:actin cytoskeleton;;CC:cytosol;;CC:kinetochore microtubule;;CC:spindle pole;;CC:RZZ complex;;CC:plasma membrane;;CC:nucleus;;CC:condensed chromosome kinetochore;;	K11577	KNTC1, ROD	------	------
gene-LOC100131635	LOC100131635	hCG1645011-like	------	------	------	------	------	------	------
gene-SLC25A11	SLC25A11	solute carrier family 25 member 11, transcript variant 1	GO:0015729;;GO:0015709;;GO:0008272;;GO:0006094;;GO:0035435;;GO:0006839;;GO:0071422;;GO:0071423;;GO:0005743;;GO:0016021;;GO:0005739;;GO:0031966;;GO:0005887;;GO:0005634;;GO:0015141;;GO:0015140;;GO:0015297;;GO:0015131;;GO:0015116;;GO:0015117;;GO:0003723;;GO:0015367	biological_process;;biological_process;;biological_process;;biological_process;;biological_process;;biological_process;;biological_process;;biological_process;;cellular_component;;cellular_component;;cellular_component;;cellular_component;;cellular_component;;cellular_component;;molecular_function;;molecular_function;;molecular_function;;molecular_function;;molecular_function;;molecular_function;…	BP:oxaloacetate transport;;BP:thiosulfate transport;;BP:sulfate transport;;BP:gluconeogenesis;;BP:phosphate ion transmembrane transport;;BP:mitochondrial transport;;BP:succinate transmembrane transport;;BP:malate transmembrane transport;;CC:mitochondrial inner membrane;;CC:integral component of membrane;;CC:mitochondrion;;CC:mitochondrial membrane;;CC:integral component of plasma membrane;;CC:nuc…	K15104	SLC25A11, OGC	hsa03320;;hsa05016;;hsa04371;;hsa04714;;hsa04964	PPAR signaling pathway;;Huntington disease;;Apelin signaling pathway;;Thermogenesis;;Proximal tubule bicarbonate reclamation
gene-LOC105371486	LOC105371486	uncharacterized LOC105371486, transcript variant X3	------	------	------	------	------	------	------
gene-FYN	FYN	FYN proto-oncogene, Src family tyrosine kinase, transcript variant X2	GO:0007169;;GO:0050966;;GO:1905664;;GO:0007596;;GO:0050804;;GO:0010629;;GO:0042177;;GO:0001764;;GO:0003015;;GO:0007411;;GO:0030154;;GO:0035556;;GO:0036120;;GO:0042531;;GO:0046777;;GO:0018108;;GO:1904646;;GO:0031397;;GO:1902951;;GO:0043123;;GO:0050852;;GO:0050798;;GO:0045087;;GO:0090314;;GO:0045471;;GO:0008360;;GO:0010976;;GO:1901216;;GO:1900449;;GO:1900182;;GO:0071560;;GO:0048813;;GO:0030900;;GO:…	biological_process;;biological_process;;biological_process;;biological_process;;biological_process;;biological_process;;biological_process;;biological_process;;biological_process;;biological_process;;biological_process;;biological_process;;biological_process;;biological_process;;biological_process;;biological_process;;biological_process;;biological_process;;biological_process;;biological_process;…	BP:transmembrane receptor protein tyrosine kinase signaling pathway;;BP:detection of mechanical stimulus involved in sensory perception of pain;;BP:regulation of calcium ion import across plasma membrane;;BP:blood coagulation;;BP:modulation of synaptic transmission;;BP:negative regulation of gene expression;;BP:negative regulation of protein catabolic process;;BP:neuron migration;;BP:heart proces…	K05703	FYN	hsa05131;;hsa05130;;hsa04611;;hsa04510;;hsa04613;;hsa04650;;hsa04921;;hsa04750;;hsa04530;;hsa05219;;hsa04725;;hsa04144;;hsa04727;;hsa04380;;hsa04926;;hsa04062;;hsa05416;;hsa04540;;hsa05418;;hsa05135;;hsa01521;;hsa01522;;hsa05168;;hsa05020;;hsa05167;;hsa05161;;hsa05163;;hsa05120;;hsa05208;;hsa05100;;hsa05205;;hsa04625;;hsa05207;;hsa05203;;hsa04071;;hsa04015;;hsa04072;;hsa04664;;hsa04917;;hsa04666;…	Shigellosis;;Pathogenic Escherichia coli infection;;Platelet activation;;Focal adhesion;;Neutrophil extracellular trap formation;;Natural killer cell mediated cytotoxicity;;Oxytocin signaling pathway;;Inflammatory mediator regulation of TRP channels;;Tight junction;;Bladder cancer;;Cholinergic synapse;;Endocytosis;;GABAergic synapse;;Osteoclast differentiation;;Relaxin signaling pathway;;Chemokin…
gene-LOC124904994	LOC124904994	uncharacterized LOC124904994	------	------	------	------	------	------	------
gene-HRG	HRG	histidine rich glycoprotein, transcript variant X1	GO:0002839;;GO:0030308;;GO:0032956;;GO:2000504;;GO:0007162;;GO:0051894;;GO:0001525;;GO:0061844;;GO:0051838;;GO:0002576;;GO:0043065;;GO:0033629;;GO:0030168;;GO:0010468;;GO:0051918;;GO:0010543;;GO:0008285;;GO:0006935;;GO:0010593;;GO:0043537;;GO:0010951;;GO:0043254;;GO:2001027;;GO:0050832;;GO:0042730;;GO:0050730;;GO:0015886;;GO:1900747;;GO:0030193;;GO:0016525;;GO:0070062;;GO:0031093;;GO:0072562;;GO:…	biological_process;;biological_process;;biological_process;;biological_process;;biological_process;;biological_process;;biological_process;;biological_process;;biological_process;;biological_process;;biological_process;;biological_process;;biological_process;;biological_process;;biological_process;;biological_process;;biological_process;;biological_process;;biological_process;;biological_process;…	BP:positive regulation of immune response to tumor cell;;BP:negative regulation of cell growth;;BP:regulation of actin cytoskeleton organization;;BP:positive regulation of blood vessel remodeling;;BP:negative regulation of cell adhesion;;BP:positive regulation of focal adhesion assembly;;BP:angiogenesis;;BP:antimicrobial humoral immune response mediated by antimicrobial peptide;;BP:cytolysis by h…	K23411;K23410	FETUB;HRG	------	------
gene-LOC105378911	LOC105378911	uncharacterized LOC105378911	------	------	------	------	------	------	------
gene-PRAC1	PRAC1	PRAC1 small nuclear protein	GO:0005654;;GO:0005829	cellular_component;;cellular_component;;	CC:nucleoplasm;;CC:cytosol;;	------	------	------	------
gene-LOC124904724	LOC124904724	uncharacterized LOC124904724, transcript variant X1	------	------	------	------	------	------	------
gene-OR10A6-3	OR10A6	olfactory receptor family 10 subfamily A member 6 (gene/pseudogene), transcript variant 2	GO:0016021;;GO:0005886;;GO:0004930;;GO:0004984	cellular_component;;cellular_component;;molecular_function;;molecular_function;;	CC:integral component of membrane;;CC:plasma membrane;;MF:G-protein coupled receptor activity;;MF:olfactory receptor activity;;	K04257	OLFR	hsa04740	Olfactory transduction
gene-OR10A6-2	OR10A6	olfactory receptor family 10 subfamily A member 6 (gene/pseudogene), transcript variant 2	GO:0016021;;GO:0005886;;GO:0004930;;GO:0004984	cellular_component;;cellular_component;;molecular_function;;molecular_function;;	CC:integral component of membrane;;CC:plasma membrane;;MF:G-protein coupled receptor activity;;MF:olfactory receptor activity;;	K04257	OLFR	hsa04740	Olfactory transduction
gene-LOC124905307	LOC124905307	U1 spliceosomal RNA	GO:0016021;;GO:0005634;;GO:0046872	cellular_component;;cellular_component;;molecular_function;;	CC:integral component of membrane;;CC:nucleus;;MF:metal ion binding;;	------	------	------	------
gene-LOC105375370	LOC105375370	uncharacterized LOC105375370, transcript variant X2	------	------	------	------	------	------	------
gene-GTF2A1	GTF2A1	general transcription factor IIA subunit 1, transcript variant 1	GO:0006367;;GO:0005829;;GO:0005672;;GO:0005669;;GO:0097550;;GO:0000979;;GO:0017025;;GO:0001103;;GO:0016251;;GO:0046982;;GO:0003743	biological_process;;cellular_component;;cellular_component;;cellular_component;;cellular_component;;molecular_function;;molecular_function;;molecular_function;;molecular_function;;molecular_function;;molecular_function;;	BP:transcription initiation from RNA polymerase II promoter;;CC:cytosol;;CC:transcription factor TFIIA complex;;CC:transcription factor TFIID complex;;CC:transcriptional preinitiation complex;;MF:RNA polymerase II core promoter sequence-specific DNA binding;;MF:TBP-class protein binding;;MF:RNA polymerase II repressing transcription factor binding;;MF:obsolete general RNA polymerase II transcript…	K03122	TFIIA1, GTF2A1, TOA1	hsa03022;;hsa05203	Basal transcription factors;;Viral carcinogenesis
gene-LOC107984850	LOC107984850	uncharacterized LOC107984850, transcript variant X2	GO:0016021	cellular_component;;	CC:integral component of membrane;;	------	------	------	------
gene-PHAF1	PHAF1	phagosome assembly factor 1, transcript variant X2	------	------	------	------	------	------	------
gene-HDAC9-AS1	HDAC9-AS1	HDAC9 antisense RNA 1	------	------	------	------	------	------	------
gene-LCN9	LCN9	lipocalin 9, transcript variant 1	GO:0005576;;GO:0005615;;GO:0036094	cellular_component;;cellular_component;;molecular_function;;	CC:extracellular region;;CC:extracellular space;;MF:small molecule binding;;	------	------	------	------
gene-LOC101928718	LOC101928718	uncharacterized LOC101928718	------	------	------	K09228	KRAB	hsa05168	Herpes simplex virus 1 infection
gene-NFKBIL1	NFKBIL1	NFKB inhibitor like 1, transcript variant 1	GO:0071222;;GO:0007249;;GO:0034122;;GO:0032088;;GO:0031665;;GO:0032720;;GO:0005829;;GO:0005654;;GO:0005634	biological_process;;biological_process;;biological_process;;biological_process;;biological_process;;biological_process;;cellular_component;;cellular_component;;cellular_component;;	BP:cellular response to lipopolysaccharide;;BP:I-kappaB kinase/NF-kappaB signaling;;BP:negative regulation of toll-like receptor signaling pathway;;BP:negative regulation of NF-kappaB transcription factor activity;;BP:negative regulation of lipopolysaccharide-mediated signaling pathway;;BP:negative regulation of tumor necrosis factor production;;CC:cytosol;;CC:nucleoplasm;;CC:nucleus;;	K09256	NFKBIL1	------	------
gene-PCDH17	PCDH17	protocadherin 17, transcript variant X1	GO:0030534;;GO:2000807;;GO:1904071;;GO:0050805;;GO:0099560;;GO:0007155;;GO:0007156;;GO:0099055;;GO:0016021;;GO:0098978;;GO:0005887;;GO:0005886;;GO:0098982;;GO:0099056;;GO:0005509	biological_process;;biological_process;;biological_process;;biological_process;;biological_process;;biological_process;;biological_process;;cellular_component;;cellular_component;;cellular_component;;cellular_component;;cellular_component;;cellular_component;;cellular_component;;molecular_function;;	BP:adult behavior;;BP:regulation of synaptic vesicle clustering;;BP:presynaptic active zone assembly;;BP:negative regulation of synaptic transmission;;BP:synaptic membrane adhesion;;BP:cell adhesion;;BP:homophilic cell adhesion via plasma membrane adhesion molecules;;CC:integral component of postsynaptic membrane;;CC:integral component of membrane;;CC:glutamatergic synapse;;CC:integral component …	K16499	PCDHD2	------	------
gene-GTF3C1	GTF3C1	general transcription factor IIIC subunit 1, transcript variant 1	GO:0042797;;GO:0009304;;GO:0009303;;GO:0006384;;GO:0006383;;GO:0042791;;GO:0000127;;GO:0005730;;GO:0005634;;GO:0016020;;GO:1990904;;GO:0005654;;GO:0003677	biological_process;;biological_process;;biological_process;;biological_process;;biological_process;;biological_process;;cellular_component;;cellular_component;;cellular_component;;cellular_component;;cellular_component;;cellular_component;;molecular_function;;	BP:tRNA transcription from RNA polymerase III promoter;;BP:tRNA transcription;;BP:rRNA transcription;;BP:transcription initiation from RNA polymerase III promoter;;BP:transcription from RNA polymerase III promoter;;BP:5S class rRNA transcription from RNA polymerase III type 1 promoter;;CC:transcription factor TFIIIC complex;;CC:nucleolus;;CC:nucleus;;CC:membrane;;CC:ribonucleoprotein complex;;CC:…	K15199	GTF3C1	------	------
gene-GART	GART	phosphoribosylglycinamide formyltransferase, phosphoribosylglycinamide synthetase, phosphoribosylaminoimidazole synthetase, transcript variant X5	GO:0010035;;GO:0021549;;GO:0003360;;GO:0006164;;GO:0010033;;GO:0009168;;GO:0009113;;GO:0046654;;GO:0006189;;GO:0006544;;GO:0046084;;GO:0021987;;GO:0005829;;GO:0016021;;GO:0070062;;GO:0004641;;GO:0004644;;GO:0005524;;GO:0046872;;GO:0004637	biological_process;;biological_process;;biological_process;;biological_process;;biological_process;;biological_process;;biological_process;;biological_process;;biological_process;;biological_process;;biological_process;;biological_process;;cellular_component;;cellular_component;;cellular_component;;molecular_function;;molecular_function;;molecular_function;;molecular_function;;molecular_function;;	BP:response to inorganic substance;;BP:cerebellum development;;BP:brainstem development;;BP:purine nucleotide biosynthetic process;;BP:response to organic substance;;BP:purine ribonucleoside monophosphate biosynthetic process;;BP:purine nucleobase biosynthetic process;;BP:tetrahydrofolate biosynthetic process;;BP:'de novo' IMP biosynthetic process;;BP:glycine metabolic process;;BP:adenine biosynt…	K11787	GART	hsa00230;;hsa01523;;hsa00970;;hsa00670	Purine metabolism;;Antifolate resistance;;Aminoacyl-tRNA biosynthesis;;One carbon pool by folate
gene-LINC02540	LINC02540	long intergenic non-protein coding RNA 2540	------	------	------	------	------	------	------
gene-LOC124900645	LOC124900645	uncharacterized LOC124900645	GO:0016021	cellular_component;;	CC:integral component of membrane;;	K17985	AMBRA1	hsa04010;;hsa04140;;hsa04137;;hsa05168;;hsa05022;;hsa05014;;hsa05016;;hsa05017;;hsa05010	MAPK signaling pathway;;Autophagy - animal;;Mitophagy - animal;;Herpes simplex virus 1 infection;;Pathways of neurodegeneration - multiple diseases;;Amyotrophic lateral sclerosis;;Huntington disease;;Spinocerebellar ataxia;;Alzheimer disease
gene-LOC105378098	LOC105378098	uncharacterized LOC105378098, transcript variant 1	GO:0043065;;GO:0007569;;GO:0030308;;GO:0097252;;GO:0006289;;GO:0000733;;GO:0019985;;GO:0005737;;GO:0005730;;GO:0005739;;GO:0016035;;GO:0005634;;GO:0000166;;GO:0003887;;GO:0003677;;GO:0005507	biological_process;;biological_process;;biological_process;;biological_process;;biological_process;;biological_process;;biological_process;;cellular_component;;cellular_component;;cellular_component;;cellular_component;;cellular_component;;molecular_function;;molecular_function;;molecular_function;;molecular_function;;	BP:positive regulation of apoptotic process;;BP:cell aging;;BP:negative regulation of cell growth;;BP:oligodendrocyte apoptotic process;;BP:nucleotide-excision repair;;BP:DNA strand renaturation;;BP:translesion synthesis;;CC:cytoplasm;;CC:nucleolus;;CC:mitochondrion;;CC:zeta DNA polymerase complex;;CC:nucleus;;MF:nucleotide binding;;MF:DNA-directed DNA polymerase activity;;MF:DNA binding;;MF:copp…	K00543	ASMT	hsa00380	Tryptophan metabolism
gene-TIGD6	TIGD6	tigger transposable element derived 6, transcript variant 1	GO:0005634;;GO:0003677	cellular_component;;molecular_function;;	CC:nucleus;;MF:DNA binding;;	K11496	CENPB	------	------
gene-GALNT6	GALNT6	polypeptide N-acetylgalactosaminyltransferase 6, transcript variant X10	GO:0016266;;GO:0006493;;GO:0006486;;GO:0005794;;GO:0016021;;GO:0000139;;GO:0048471;;GO:0004653;;GO:0030246;;GO:0046872	biological_process;;biological_process;;biological_process;;cellular_component;;cellular_component;;cellular_component;;cellular_component;;molecular_function;;molecular_function;;molecular_function;;	BP:O-glycan processing;;BP:protein O-linked glycosylation;;BP:protein glycosylation;;CC:Golgi apparatus;;CC:integral component of membrane;;CC:Golgi membrane;;CC:perinuclear region of cytoplasm;;MF:polypeptide N-acetylgalactosaminyltransferase activity;;MF:carbohydrate binding;;MF:metal ion binding;;	K00710	GALNT	hsa00512;;hsa00514	Mucin type O-glycan biosynthesis;;Other types of O-glycan biosynthesis
gene-ZNF257	ZNF257	zinc finger protein 257, transcript variant 1	GO:0006355;;GO:0070062;;GO:0005634;;GO:0000978;;GO:0046872;;GO:0000981	biological_process;;cellular_component;;cellular_component;;molecular_function;;molecular_function;;molecular_function;;	BP:regulation of transcription, DNA-templated;;CC:extracellular exosome;;CC:nucleus;;MF:RNA polymerase II core promoter proximal region sequence-specific DNA binding;;MF:metal ion binding;;MF:RNA polymerase II transcription factor activity, sequence-specific DNA binding;;	K09228	KRAB	hsa05168	Herpes simplex virus 1 infection
gene-ANO3-AS1	ANO3-AS1	ANO3 antisense RNA 1	------	------	------	------	------	------	------
gene-ZFP36L2	ZFP36L2	ZFP36 ring finger protein like 2	GO:2000737;;GO:0071385;;GO:0009611;;GO:0048103;;GO:1901991;;GO:0007275;;GO:0000288;;GO:0070371;;GO:0043488;;GO:0071356;;GO:0044344;;GO:1900153;;GO:0006402;;GO:0033077;;GO:0061158;;GO:0060216;;GO:0035019;;GO:0045599;;GO:0071364;;GO:0097011;;GO:0071560;;GO:0030097;;GO:0045577;;GO:0005737;;GO:0005634;;GO:0046872;;GO:0003723;;GO:0035925	biological_process;;biological_process;;biological_process;;biological_process;;biological_process;;biological_process;;biological_process;;biological_process;;biological_process;;biological_process;;biological_process;;biological_process;;biological_process;;biological_process;;biological_process;;biological_process;;biological_process;;biological_process;;biological_process;;biological_process;…	BP:negative regulation of stem cell differentiation;;BP:cellular response to glucocorticoid stimulus;;BP:response to wounding;;BP:somatic stem cell division;;BP:negative regulation of mitotic cell cycle phase transition;;BP:multicellular organism development;;BP:nuclear-transcribed mRNA catabolic process, deadenylation-dependent decay;;BP:ERK1 and ERK2 cascade;;BP:regulation of mRNA stability;;BP…	K18753	ZFP36L	hsa04218;;hsa05166;;hsa05167	Cellular senescence;;Human T-cell leukemia virus 1 infection;;Kaposi sarcoma-associated herpesvirus infection
gene-DSP	DSP	desmoplakin, transcript variant 1	GO:0018149;;GO:0008544;;GO:0003223;;GO:0150105;;GO:0086073;;GO:0034332;;GO:0043588;;GO:0030216;;GO:0098609;;GO:0070268;;GO:0042060;;GO:0002934;;GO:0090136;;GO:0045109;;GO:0031424;;GO:0043312;;GO:0045104;;GO:0086091;;GO:0098911;;GO:0101003;;GO:0014704;;GO:0030057;;GO:0030054;;GO:0005737;;GO:0070062;;GO:0005634;;GO:0016020;;GO:0005856;;GO:0016323;;GO:0005916;;GO:0005882;;GO:0005886;;GO:0001533;;GO:…	biological_process;;biological_process;;biological_process;;biological_process;;biological_process;;biological_process;;biological_process;;biological_process;;biological_process;;biological_process;;biological_process;;biological_process;;biological_process;;biological_process;;biological_process;;biological_process;;biological_process;;biological_process;;biological_process;;cellular_component;…	BP:peptide cross-linking;;BP:epidermis development;;BP:ventricular compact myocardium morphogenesis;;BP:protein localization to cell-cell junction;;BP:bundle of His cell-Purkinje myocyte adhesion involved in cell communication;;BP:adherens junction organization;;BP:skin development;;BP:keratinocyte differentiation;;BP:cell-cell adhesion;;BP:cornification;;BP:wound healing;;BP:desmosome organizati…	K10381	DSP	hsa05412	Arrhythmogenic right ventricular cardiomyopathy
gene-RAB30-DT	RAB30-DT	RAB30 divergent transcript	------	------	------	------	------	------	------
gene-HNF1B	HNF1B	HNF1 homeobox B, transcript variant 1	GO:0060261;;GO:0032922;;GO:0031018;;GO:0031016;;GO:0048754;;GO:0030111;;GO:0010628;;GO:0050673;;GO:0009952;;GO:0014070;;GO:0030073;;GO:0007219;;GO:0000122;;GO:0001826;;GO:0001822;;GO:1900212;;GO:0048806;;GO:0065004;;GO:0072095;;GO:0070365;;GO:0048598;;GO:0048557;;GO:0030902;;GO:0061017;;GO:0061296;;GO:0060677;;GO:0045893;;GO:0001714;;GO:0039020;;GO:0035565;;GO:0009743;;GO:0001889;;GO:0042493;;GO:…	biological_process;;biological_process;;biological_process;;biological_process;;biological_process;;biological_process;;biological_process;;biological_process;;biological_process;;biological_process;;biological_process;;biological_process;;biological_process;;biological_process;;biological_process;;biological_process;;biological_process;;biological_process;;biological_process;;biological_process;…	BP:positive regulation of transcription initiation from RNA polymerase II promoter;;BP:circadian regulation of gene expression;;BP:endocrine pancreas development;;BP:pancreas development;;BP:branching morphogenesis of an epithelial tube;;BP:regulation of Wnt signaling pathway;;BP:positive regulation of gene expression;;BP:epithelial cell proliferation;;BP:anterior/posterior pattern specification;…	K08034	TCF2, HNF1B	hsa04950	Maturity onset diabetes of the young
gene-MIR4524A	MIR4524A	microRNA 4524a	------	------	------	------	------	------	------
gene-LOC105370353	LOC105370353	uncharacterized LOC105370353	------	------	------	------	------	------	------
gene-FBXW4	FBXW4	F-box and WD repeat domain containing 4, transcript variant 1	GO:0002053;;GO:0042733;;GO:0051216	biological_process;;biological_process;;biological_process;;	BP:positive regulation of mesenchymal cell proliferation;;BP:embryonic digit morphogenesis;;BP:cartilage development;;	K10262	FBXW4, SHFM3	------	------
gene-SIRT4	SIRT4	sirtuin 4, transcript variant X1	GO:1904182;;GO:0006471;;GO:0010667;;GO:0034983;;GO:0072350;;GO:0007005;;GO:0000820;;GO:0006541;;GO:0071456;;GO:0006974;;GO:0046889;;GO:0046322;;GO:1903217;;GO:0046676;;GO:0005739;;GO:0005759;;GO:0005743;;GO:0008270;;GO:0003950;;GO:0061690;;GO:0047708;;GO:0034979;;GO:0070403	biological_process;;biological_process;;biological_process;;biological_process;;biological_process;;biological_process;;biological_process;;biological_process;;biological_process;;biological_process;;biological_process;;biological_process;;biological_process;;biological_process;;cellular_component;;cellular_component;;cellular_component;;molecular_function;;molecular_function;;molecular_function;…	BP:regulation of pyruvate dehydrogenase activity;;BP:protein ADP-ribosylation;;BP:negative regulation of cardiac muscle cell apoptotic process;;BP:peptidyl-lysine deacetylation;;BP:tricarboxylic acid metabolic process;;BP:mitochondrion organization;;BP:regulation of glutamine family amino acid metabolic process;;BP:glutamine metabolic process;;BP:cellular response to hypoxia;;BP:cellular response…	K11414	SIRT4, SIR2L4	hsa00760;;hsa04714;;hsa05230	Nicotinate and nicotinamide metabolism;;Thermogenesis;;Central carbon metabolism in cancer
gene-MOB3B	MOB3B	MOB kinase activator 3B, transcript variant X3	GO:0035330;;GO:0046872;;GO:0016301	biological_process;;molecular_function;;molecular_function;;	BP:regulation of hippo signaling;;MF:metal ion binding;;MF:kinase activity;;	K06685	MOB1, Mats	hsa04390;;hsa04392	Hippo signaling pathway;;Hippo signaling pathway - multiple species
gene-FRS2	FRS2	fibroblast growth factor receptor substrate 2, transcript variant 7	GO:0000187;;GO:0000186;;GO:0003281;;GO:0007411;;GO:0046619;;GO:0001702;;GO:0008543;;GO:0000165;;GO:0060527;;GO:0042981;;GO:0007186;;GO:0051897;;GO:0007185;;GO:2000726;;GO:0070307;;GO:0008595;;GO:0001759;;GO:0048011;;GO:0007405;;GO:0050678;;GO:0030900;;GO:0070372;;GO:0016020;;GO:0005912;;GO:0005887;;GO:0005886;;GO:0005829;;GO:0012505;;GO:0005168;;GO:0019211;;GO:0005068;;GO:0005104	biological_process;;biological_process;;biological_process;;biological_process;;biological_process;;biological_process;;biological_process;;biological_process;;biological_process;;biological_process;;biological_process;;biological_process;;biological_process;;biological_process;;biological_process;;biological_process;;biological_process;;biological_process;;biological_process;;biological_process;…	BP:activation of MAPK activity;;BP:activation of MAPKK activity;;BP:ventricular septum development;;BP:axon guidance;;BP:optic placode formation involved in camera-type eye formation;;BP:gastrulation with mouth forming second;;BP:fibroblast growth factor receptor signaling pathway;;BP:MAPK cascade;;BP:prostate epithelial cord arborization involved in prostate glandular acinus morphogenesis;;BP:re…	K12461	FRS2	hsa05205;;hsa04722;;hsa04714	Proteoglycans in cancer;;Neurotrophin signaling pathway;;Thermogenesis
gene-ATG16L2	ATG16L2	autophagy related 16 like 2, transcript variant 1	GO:0039689;;GO:0000045;;GO:0015031;;GO:0000421;;GO:0005829;;GO:0005654	biological_process;;biological_process;;biological_process;;cellular_component;;cellular_component;;cellular_component;;	BP:negative stranded viral RNA replication;;BP:autophagosome assembly;;BP:protein transport;;CC:autophagosome membrane;;CC:cytosol;;CC:nucleoplasm;;	K20868	ATG16L2	hsa03040;;hsa04140;;hsa04136;;hsa04621;;hsa05131	Spliceosome;;Autophagy - animal;;Autophagy - other;;NOD-like receptor signaling pathway;;Shigellosis
gene-LOC442427	LOC442427	-	GO:0005737;;GO:0005615;;GO:0005509;;GO:0048306	cellular_component;;cellular_component;;molecular_function;;molecular_function;;	CC:cytoplasm;;CC:extracellular space;;MF:calcium ion binding;;MF:calcium-dependent protein binding;;	------	------	------	------
gene-XAGE-4	XAGE-4	XAGE-4 protein	------	------	------	------	------	------	------
gene-MIR3155A	MIR3155A	microRNA 3155a	------	------	------	------	------	------	------
gene-LOC102724593-2	LOC102724593	uncharacterized LOC102724593	------	------	------	------	------	------	------
gene-LOC124905452	LOC124905452	uncharacterized LOC124905452	GO:0016021;;GO:0030246	cellular_component;;molecular_function;;	CC:integral component of membrane;;MF:carbohydrate binding;;	------	------	------	------
gene-SULT1A4	SULT1A4	sulfotransferase family 1A member 4	GO:1903351;;GO:0070371;;GO:0006805;;GO:0051923;;GO:0098989;;GO:0009812;;GO:0006584;;GO:0036498;;GO:0007212;;GO:0042420;;GO:0097720;;GO:0006068;;GO:0050427;;GO:1901215;;GO:0008202;;GO:0005737;;GO:0005829;;GO:0047685;;GO:0043199;;GO:0008146;;GO:0004062	biological_process;;biological_process;;biological_process;;biological_process;;biological_process;;biological_process;;biological_process;;biological_process;;biological_process;;biological_process;;biological_process;;biological_process;;biological_process;;biological_process;;biological_process;;cellular_component;;cellular_component;;molecular_function;;molecular_function;;molecular_function;…	BP:cellular response to dopamine;;BP:ERK1 and ERK2 cascade;;BP:xenobiotic metabolic process;;BP:sulfation;;BP:NMDA selective glutamate receptor signaling pathway;;BP:flavonoid metabolic process;;BP:catecholamine metabolic process;;BP:IRE1-mediated unfolded protein response;;BP:dopamine receptor signaling pathway;;BP:dopamine catabolic process;;BP:calcineurin-mediated signaling;;BP:ethanol catabol…	K01014	SULT1A	hsa05204	Chemical carcinogenesis - DNA adducts
gene-PRAMEF20	PRAMEF20	PRAME family member 20	GO:0008284;;GO:0045596;;GO:0043066;;GO:0045892;;GO:0005737	biological_process;;biological_process;;biological_process;;biological_process;;cellular_component;;	BP:positive regulation of cell proliferation;;BP:negative regulation of cell differentiation;;BP:negative regulation of apoptotic process;;BP:negative regulation of transcription, DNA-templated;;CC:cytoplasm;;	------	------	------	------
gene-USP17L4	USP17L4	ubiquitin specific peptidase 17 like family member 4	GO:0071108;;GO:0042981;;GO:0043547;;GO:1900246;;GO:1900027;;GO:1900245;;GO:0000165;;GO:0006511;;GO:0016579;;GO:0070536;;GO:0042127;;GO:0030334;;GO:0006915;;GO:0034260;;GO:0090315;;GO:0050691;;GO:0031064;;GO:0010955;;GO:0071586;;GO:0007093;;GO:0005783;;GO:0005789;;GO:0005634;;GO:0005829;;GO:0004843;;GO:0004197	biological_process;;biological_process;;biological_process;;biological_process;;biological_process;;biological_process;;biological_process;;biological_process;;biological_process;;biological_process;;biological_process;;biological_process;;biological_process;;biological_process;;biological_process;;biological_process;;biological_process;;biological_process;;biological_process;;biological_process;…	BP:protein K48-linked deubiquitination;;BP:regulation of apoptotic process;;BP:positive regulation of GTPase activity;;BP:positive regulation of RIG-I signaling pathway;;BP:regulation of ruffle assembly;;BP:positive regulation of MDA-5 signaling pathway;;BP:MAPK cascade;;BP:ubiquitin-dependent protein catabolic process;;BP:protein deubiquitination;;BP:protein K63-linked deubiquitination;;BP:regul…	K11845	USP17, DUB3	------	------
gene-EEF1B2	EEF1B2	eukaryotic translation elongation factor 1 beta 2, transcript variant 1	GO:0006414;;GO:0005737;;GO:0005853;;GO:0005829;;GO:0005783;;GO:0005085;;GO:0003746	biological_process;;cellular_component;;cellular_component;;cellular_component;;cellular_component;;molecular_function;;molecular_function;;	BP:translational elongation;;CC:cytoplasm;;CC:eukaryotic translation elongation factor 1 complex;;CC:cytosol;;CC:endoplasmic reticulum;;MF:guanyl-nucleotide exchange factor activity;;MF:translation elongation factor activity;;	K03232	EEF1B	------	------
gene-RARRES1	RARRES1	retinoic acid receptor responder 1, transcript variant 1	GO:0008285;;GO:0016021;;GO:0005615;;GO:0070062;;GO:0008191	biological_process;;cellular_component;;cellular_component;;cellular_component;;molecular_function;;	BP:negative regulation of cell proliferation;;CC:integral component of membrane;;CC:extracellular space;;CC:extracellular exosome;;MF:metalloendopeptidase inhibitor activity;;	K23594;K23595	LXN;RARRES1	------	------
gene-LOC107986635	LOC107986635	uncharacterized LOC107986635, transcript variant X1	------	------	------	------	------	------	------
gene-LOC124903985	LOC124903985	uncharacterized LOC124903985	------	------	------	------	------	------	------
gene-GABPA	GABPA	GA binding protein transcription factor subunit alpha, transcript variant X5	GO:1903351;;GO:0045653;;GO:0000122;;GO:0001825;;GO:0030154;;GO:0045944;;GO:0006357;;GO:0007005;;GO:0010628;;GO:0005654;;GO:0000785;;GO:0005634;;GO:1990837;;GO:0033613;;GO:0003700;;GO:0043565;;GO:0001228;;GO:0000981;;GO:0000976;;GO:0000978;;GO:0003682	biological_process;;biological_process;;biological_process;;biological_process;;biological_process;;biological_process;;biological_process;;biological_process;;biological_process;;cellular_component;;cellular_component;;cellular_component;;molecular_function;;molecular_function;;molecular_function;;molecular_function;;molecular_function;;molecular_function;;molecular_function;;molecular_function;…	BP:cellular response to dopamine;;BP:negative regulation of megakaryocyte differentiation;;BP:negative regulation of transcription from RNA polymerase II promoter;;BP:blastocyst formation;;BP:cell differentiation;;BP:positive regulation of transcription from RNA polymerase II promoter;;BP:regulation of transcription from RNA polymerase II promoter;;BP:mitochondrion organization;;BP:positive regul…	K09441	GABPA	hsa05211;;hsa05200;;hsa05202;;hsa04218;;hsa04014;;hsa05166;;hsa05215	Renal cell carcinoma;;Pathways in cancer;;Transcriptional misregulation in cancer;;Cellular senescence;;Ras signaling pathway;;Human T-cell leukemia virus 1 infection;;Prostate cancer
gene-OGDHL	OGDHL	oxoglutarate dehydrogenase L, transcript variant X1	GO:0006099;;GO:0006103;;GO:0006096;;GO:0045252;;GO:0005739;;GO:0005759;;GO:0030976;;GO:0004591;;GO:0046872	biological_process;;biological_process;;biological_process;;cellular_component;;cellular_component;;cellular_component;;molecular_function;;molecular_function;;molecular_function;;	BP:tricarboxylic acid cycle;;BP:2-oxoglutarate metabolic process;;BP:glycolytic process;;CC:oxoglutarate dehydrogenase complex;;CC:mitochondrion;;CC:mitochondrial matrix;;MF:thiamine pyrophosphate binding;;MF:oxoglutarate dehydrogenas;;MF:metal ion binding;;	K00164	OGDH, sucA	hsa00310;;hsa00380;;hsa00020	Lysine degradation;;Tryptophan metabolism;;Citrate cycle (TCA cycle)
gene-SNORA110	SNORA110	small nucleolar RNA, H/ACA box 110	------	------	------	------	------	------	------
gene-OR10H2	OR10H2	olfactory receptor family 10 subfamily H member 2	GO:0007268;;GO:0007187;;GO:0016021;;GO:0030425;;GO:0045202;;GO:0005887;;GO:0005886;;GO:0004930;;GO:0030594;;GO:0004984;;GO:0004993	biological_process;;biological_process;;cellular_component;;cellular_component;;cellular_component;;cellular_component;;cellular_component;;molecular_function;;molecular_function;;molecular_function;;molecular_function;;	BP:chemical synaptic transmission;;BP:G-protein coupled receptor signaling pathway, coupled to cyclic nucleotide second messenger;;CC:integral component of membrane;;CC:dendrite;;CC:synapse;;CC:integral component of plasma membrane;;CC:plasma membrane;;MF:G-protein coupled receptor activity;;MF:neurotransmitter receptor activity;;MF:olfactory receptor activity;;MF:G-protein coupled serotonin rece…	K04257	OLFR	hsa04740	Olfactory transduction
gene-LOC124901826	LOC124901826	small nucleolar RNA U2-19	------	------	------	------	------	------	------
gene-LOC107986167	LOC107986167	uncharacterized LOC107986167, transcript variant X1	------	------	------	------	------	------	------
gene-ETFB	ETFB	electron transfer flavoprotein subunit beta, transcript variant 2	GO:0033539;;GO:0022904;;GO:0005739;;GO:0005759;;GO:0000166;;GO:0009055	biological_process;;biological_process;;cellular_component;;cellular_component;;molecular_function;;molecular_function;;	BP:fatty acid beta-oxidation using acyl-CoA dehydrogenase;;BP:respiratory electron transport chain;;CC:mitochondrion;;CC:mitochondrial matrix;;MF:nucleotide binding;;MF:electron carrier activity;;	K03521	fixA, etfB	------	------
gene-LOC107986042	LOC107986042	uncharacterized LOC107986042	------	------	------	------	------	------	------
gene-CLEC3A	CLEC3A	C-type lectin domain family 3 member A	GO:0001501;;GO:0001503;;GO:0005615;;GO:0030246	biological_process;;biological_process;;cellular_component;;molecular_function;;	BP:skeletal system development;;BP:ossification;;CC:extracellular space;;MF:carbohydrate binding;;	K17519	CLEC3A	hsa04145;;hsa04610;;hsa05171;;hsa05150	Phagosome;;Complement and coagulation cascades;;Coronavirus disease - COVID-19;;Staphylococcus aureus infection
gene-LOC124902079	LOC124902079	small nucleolar RNA U13	------	------	------	------	------	------	------
gene-LOC124903176	LOC124903176	uncharacterized LOC124903176	GO:0005524;;GO:0004672	molecular_function;;molecular_function;;	MF:ATP binding;;MF:protein kinase activity;;	K17985;K20873	AMBRA1;NEK3	hsa04140;;hsa04137;;hsa05022;;hsa05014;;hsa05016;;hsa05017;;hsa05010	Autophagy - animal;;Mitophagy - animal;;Pathways of neurodegeneration - multiple diseases;;Amyotrophic lateral sclerosis;;Huntington disease;;Spinocerebellar ataxia;;Alzheimer disease
gene-MIGA2	MIGA2	mitoguardin 2, transcript variant 1	GO:0060348;;GO:0008053;;GO:0016021;;GO:0005739;;GO:0005741;;GO:0005887;;GO:0046982;;GO:0042803	biological_process;;biological_process;;cellular_component;;cellular_component;;cellular_component;;cellular_component;;molecular_function;;molecular_function;;	BP:bone development;;BP:mitochondrial fusion;;CC:integral component of membrane;;CC:mitochondrion;;CC:mitochondrial outer membrane;;CC:integral component of plasma membrane;;MF:protein heterodimerization activity;;MF:protein homodimerization activity;;	------	------	------	------
gene-ZNF731P	ZNF731P	-	GO:0006355;;GO:0005634;;GO:0000978;;GO:0046872;;GO:0000981	biological_process;;cellular_component;;molecular_function;;molecular_function;;molecular_function;;	BP:regulation of transcription, DNA-templated;;CC:nucleus;;MF:RNA polymerase II core promoter proximal region sequence-specific DNA binding;;MF:metal ion binding;;MF:RNA polymerase II transcription factor activity, sequence-specific DNA binding;;	K09228	KRAB	hsa05168	Herpes simplex virus 1 infection
gene-PSG5	PSG5	pregnancy specific beta-1-glycoprotein 5, transcript variant X1	GO:0007565;;GO:0016020;;GO:0005576	biological_process;;cellular_component;;cellular_component;;	BP:female pregnancy;;CC:membrane;;CC:extracellular region;;	K06500	PSG, CD66f	------	------
gene-IFIT1	IFIT1	interferon induced protein with tetratricopeptide repeats 1, transcript variant 2	GO:0032091;;GO:0019060;;GO:0051097;;GO:0051607;;GO:0071360;;GO:0071357;;GO:0060337;;GO:0045070;;GO:0045071;;GO:0016032;;GO:0009615;;GO:0140374;;GO:0050688;;GO:0005737;;GO:0043657;;GO:0005829;;GO:0003723	biological_process;;biological_process;;biological_process;;biological_process;;biological_process;;biological_process;;biological_process;;biological_process;;biological_process;;biological_process;;biological_process;;biological_process;;biological_process;;cellular_component;;cellular_component;;cellular_component;;molecular_function;;	BP:negative regulation of protein binding;;BP:intracellular transport of viral protein in host cell;;BP:negative regulation of helicase activity;;BP:defense response to virus;;BP:cellular response to exogenous dsRNA;;BP:cellular response to type I interferon;;BP:type I interferon signaling pathway;;BP:positive regulation of viral genome replication;;BP:negative regulation of viral genome replicat…	K14217	IFIT1	hsa05160	Hepatitis C
gene-LOC105378437	LOC105378437	uncharacterized LOC105378437, transcript variant X2	GO:0016021	cellular_component;;	CC:integral component of membrane;;	K17985	AMBRA1	hsa04010;;hsa04140;;hsa04137;;hsa05168;;hsa05022;;hsa05014;;hsa05016;;hsa05017;;hsa05010	MAPK signaling pathway;;Autophagy - animal;;Mitophagy - animal;;Herpes simplex virus 1 infection;;Pathways of neurodegeneration - multiple diseases;;Amyotrophic lateral sclerosis;;Huntington disease;;Spinocerebellar ataxia;;Alzheimer disease
gene-NCBP2	NCBP2	nuclear cap binding protein subunit 2, transcript variant 1	GO:0006446;;GO:0031442;;GO:0045292;;GO:0000398;;GO:0008380;;GO:0006408;;GO:0000184;;GO:0031047;;GO:0046833;;GO:0098789;;GO:0051028;;GO:0005737;;GO:0005846;;GO:0005654;;GO:0005845;;GO:0005634;;GO:0017069;;GO:0000339;;GO:0000340;;GO:0003729	biological_process;;biological_process;;biological_process;;biological_process;;biological_process;;biological_process;;biological_process;;biological_process;;biological_process;;biological_process;;biological_process;;cellular_component;;cellular_component;;cellular_component;;cellular_component;;cellular_component;;molecular_function;;molecular_function;;molecular_function;;molecular_function;;	BP:regulation of translational initiation;;BP:positive regulation of mRNA 3'-end processing;;BP:mRNA cis splicing, via spliceosome;;BP:mRNA splicing, via spliceosome;;BP:RNA splicing;;BP:snRNA export from nucleus;;BP:nuclear-transcribed mRNA catabolic process, nonsense-mediated decay;;BP:gene silencing by RNA;;BP:positive regulation of RNA export from nucleus;;BP:pre-mRNA cleavage required for po…	K12883	NCBP2, CBP20	hsa03015;;hsa03013;;hsa03040	mRNA surveillance pathway;;Nucleocytoplasmic transport;;Spliceosome
gene-POTEI	POTEI	POTE ankyrin domain family member I, transcript variant 1	GO:0021762;;GO:0001895;;GO:0070062;;GO:0072562;;GO:0005938;;GO:0005615	biological_process;;biological_process;;cellular_component;;cellular_component;;cellular_component;;cellular_component;;	BP:substantia nigra development;;BP:retina homeostasis;;CC:extracellular exosome;;CC:blood microparticle;;CC:cell cortex;;CC:extracellular space;;	K17299	POTE	hsa05132;;hsa05131;;hsa05130;;hsa04611;;hsa05135;;hsa05418;;hsa04670;;hsa04145;;hsa04510;;hsa05410;;hsa05412;;hsa05414;;hsa05416;;hsa04613;;hsa04921;;hsa05164;;hsa04210;;hsa05100;;hsa04971;;hsa05205;;hsa04015;;hsa04520;;hsa04390;;hsa04919;;hsa04714;;hsa04810;;hsa04530;;hsa05225;;hsa05014;;hsa05110	Salmonella infection;;Shigellosis;;Pathogenic Escherichia coli infection;;Platelet activation;;Yersinia infection;;Fluid shear stress and atherosclerosis;;Leukocyte transendothelial migration;;Phagosome;;Focal adhesion;;Hypertrophic cardiomyopathy;;Arrhythmogenic right ventricular cardiomyopathy;;Dilated cardiomyopathy;;Viral myocarditis;;Neutrophil extracellular trap formation;;Oxytocin signalin…
gene-LOC124900936	LOC124900936	uncharacterized LOC124900936	------	------	------	------	------	------	------
gene-ATP2A2	ATP2A2	ATPase sarcoplasmic/endoplasmic reticulum Ca2+ transporting 2, transcript variant b	GO:1990456;;GO:1903779;;GO:1903515;;GO:0007155;;GO:1990036;;GO:0008544;;GO:0006984;;GO:0140056;;GO:1900121;;GO:0000045;;GO:0002026;;GO:0032469;;GO:0045822;;GO:0098909;;GO:0034605;;GO:0010460;;GO:0032496;;GO:0006874;;GO:0034220;;GO:0055119;;GO:0034599;;GO:0033292;;GO:0003009;;GO:0006996;;GO:0014898;;GO:0086036;;GO:0070588;;GO:0014883;;GO:0070296;;GO:0010882;;GO:0016240;;GO:1903233;;GO:0032470;;GO:…	biological_process;;biological_process;;biological_process;;biological_process;;biological_process;;biological_process;;biological_process;;biological_process;;biological_process;;biological_process;;biological_process;;biological_process;;biological_process;;biological_process;;biological_process;;biological_process;;biological_process;;biological_process;;biological_process;;biological_process;…	BP:mitochondrion-ER tethering;;BP:regulation of cardiac conduction;;BP:calcium ion transport from cytosol to endoplasmic reticulum;;BP:cell adhesion;;BP:calcium ion import into sarcoplasmic reticulum;;BP:epidermis development;;BP:ER-nucleus signaling pathway;;BP:organelle localization by membrane tethering;;BP:negative regulation of receptor binding;;BP:autophagosome assembly;;BP:regulation of th…	K05853	ATP2A	hsa04972;;hsa04919;;hsa04022;;hsa05414;;hsa04020;;hsa04260;;hsa04024;;hsa04261;;hsa05022;;hsa05410;;hsa05412;;hsa05017;;hsa05010;;hsa05415	Pancreatic secretion;;Thyroid hormone signaling pathway;;cGMP-PKG signaling pathway;;Dilated cardiomyopathy;;Calcium signaling pathway;;Cardiac muscle contraction;;cAMP signaling pathway;;Adrenergic signaling in cardiomyocytes;;Pathways of neurodegeneration - multiple diseases;;Hypertrophic cardiomyopathy;;Arrhythmogenic right ventricular cardiomyopathy;;Spinocerebellar ataxia;;Alzheimer disease;…
gene-GHSR	GHSR	growth hormone secretagogue receptor, transcript variant 1a	GO:0045923;;GO:0071222;;GO:0032100;;GO:0120058;;GO:1904349;;GO:0007611;;GO:1903672;;GO:0046676;;GO:1905333;;GO:0032869;;GO:0098696;;GO:0009755;;GO:0032354;;GO:0032094;;GO:0097067;;GO:0010700;;GO:0032099;;GO:0043568;;GO:2000110;;GO:0099170;;GO:0032691;;GO:0099175;;GO:0007186;;GO:1905564;;GO:0051969;;GO:0050728;;GO:0032355;;GO:0009725;;GO:0008154;;GO:0007283;;GO:1990314;;GO:0030252;;GO:0008343;;GO:…	biological_process;;biological_process;;biological_process;;biological_process;;biological_process;;biological_process;;biological_process;;biological_process;;biological_process;;biological_process;;biological_process;;biological_process;;biological_process;;biological_process;;biological_process;;biological_process;;biological_process;;biological_process;;biological_process;;biological_process;…	BP:positive regulation of fatty acid metabolic process;;BP:cellular response to lipopolysaccharide;;BP:positive regulation of appetite;;BP:positive regulation of small intestinal transit;;BP:positive regulation of small intestine smooth muscle contraction;;BP:learning or memory;;BP:positive regulation of sprouting angiogenesis;;BP:negative regulation of insulin secretion;;BP:regulation of gastric…	K04284	GHSR	hsa04935;;hsa04020;;hsa04080;;hsa04024	Growth hormone synthesis, secretion and action;;Calcium signaling pathway;;Neuroactive ligand-receptor interaction;;cAMP signaling pathway
gene-LOC105371753	LOC105371753	uncharacterized LOC105371753	------	------	------	------	------	------	------
gene-CMYA5	CMYA5	cardiomyopathy associated 5	GO:0016607;;GO:0031430;;GO:0043231;;GO:0005634;;GO:0016529;;GO:0005886;;GO:0048471;;GO:0005829	cellular_component;;cellular_component;;cellular_component;;cellular_component;;cellular_component;;cellular_component;;cellular_component;;cellular_component;;	CC:nuclear speck;;CC:M band;;CC:intracellular membrane-bounded organelle;;CC:nucleus;;CC:sarcoplasmic reticulum;;CC:plasma membrane;;CC:perinuclear region of cytoplasm;;CC:cytosol;;	K08285;K24489;K24480;K24490	TRIM18, MID1;FSD1;CMYA5;FSD2	hsa04120	Ubiquitin mediated proteolysis
gene-MYO1D-DT	MYO1D-DT	MYO1D divergent transcript, transcript variant X2	------	------	------	K16550	RPGRIP1L	hsa04140;;hsa04137;;hsa05168;;hsa05022;;hsa05014;;hsa05016;;hsa05017;;hsa05010	Autophagy - animal;;Mitophagy - animal;;Herpes simplex virus 1 infection;;Pathways of neurodegeneration - multiple diseases;;Amyotrophic lateral sclerosis;;Huntington disease;;Spinocerebellar ataxia;;Alzheimer disease
gene-PSTPIP1	PSTPIP1	proline-serine-threonine phosphatase interacting protein 1, transcript variant 4	GO:0006897;;GO:0045087;;GO:0035590;;GO:0007155;;GO:0007165;;GO:0006954;;GO:0030041;;GO:0005737;;GO:0005856;;GO:0030027;;GO:0016020;;GO:0032154;;GO:0005886;;GO:0001931;;GO:0048471;;GO:0005829;;GO:0005884;;GO:0051015;;GO:0042802	biological_process;;biological_process;;biological_process;;biological_process;;biological_process;;biological_process;;biological_process;;cellular_component;;cellular_component;;cellular_component;;cellular_component;;cellular_component;;cellular_component;;cellular_component;;cellular_component;;cellular_component;;cellular_component;;molecular_function;;molecular_function;;	BP:endocytosis;;BP:innate immune response;;BP:purinergic nucleotide receptor signaling pathway;;BP:cell adhesion;;BP:signal transduction;;BP:inflammatory response;;BP:actin filament polymerization;;CC:cytoplasm;;CC:cytoskeleton;;CC:lamellipodium;;CC:membrane;;CC:cleavage furrow;;CC:plasma membrane;;CC:uropod;;CC:perinuclear region of cytoplasm;;CC:cytosol;;CC:actin filament;;MF:actin filament bin…	K12804	PSTPIP1	hsa04621	NOD-like receptor signaling pathway
gene-LOC101929918	LOC101929918	uncharacterized LOC101929918, transcript variant X4	GO:0016021	cellular_component;;	CC:integral component of membrane;;	K08857;K18666;K04408;K18743;K17985	NEK1_4_5;ASCC1;MAP4K1, HPK1;CAPRIN1, GPIAP1;AMBRA1	hsa04010;;hsa04140;;hsa04137;;hsa05022;;hsa05014;;hsa05016;;hsa05017;;hsa05010	MAPK signaling pathway;;Autophagy - animal;;Mitophagy - animal;;Pathways of neurodegeneration - multiple diseases;;Amyotrophic lateral sclerosis;;Huntington disease;;Spinocerebellar ataxia;;Alzheimer disease
gene-IKZF3	IKZF3	IKAROS family zinc finger 3, transcript variant 1	GO:0007498;;GO:0042113;;GO:0042981;;GO:0009617;;GO:0045619;;GO:0030888;;GO:0006357;;GO:0045577;;GO:0005737;;GO:0005634;;GO:0005654;;GO:0005829;;GO:0043565;;GO:0046872;;GO:0042826;;GO:0042802;;GO:1990841;;GO:0003700;;GO:0001228;;GO:0000977;;GO:0000978;;GO:0042803	biological_process;;biological_process;;biological_process;;biological_process;;biological_process;;biological_process;;biological_process;;biological_process;;cellular_component;;cellular_component;;cellular_component;;cellular_component;;molecular_function;;molecular_function;;molecular_function;;molecular_function;;molecular_function;;molecular_function;;molecular_function;;molecular_function;…	BP:mesoderm development;;BP:B cell activation;;BP:regulation of apoptotic process;;BP:response to bacterium;;BP:regulation of lymphocyte differentiation;;BP:regulation of B cell proliferation;;BP:regulation of transcription from RNA polymerase II promoter;;BP:regulation of B cell differentiation;;CC:cytoplasm;;CC:nucleus;;CC:nucleoplasm;;CC:cytosol;;MF:sequence-specific DNA binding;;MF:metal ion …	K09220	IKZF, ZNFN1A	hsa04140;;hsa04137;;hsa05022;;hsa05014;;hsa05016;;hsa05017;;hsa05010	Autophagy - animal;;Mitophagy - animal;;Pathways of neurodegeneration - multiple diseases;;Amyotrophic lateral sclerosis;;Huntington disease;;Spinocerebellar ataxia;;Alzheimer disease
gene-LOC124900307	LOC124900307	-	------	------	------	------	------	------	------
gene-ZNF83	ZNF83	zinc finger protein 83, transcript variant 5	GO:0006355;;GO:0005634;;GO:0046872	biological_process;;cellular_component;;molecular_function;;	BP:regulation of transcription, DNA-templated;;CC:nucleus;;MF:metal ion binding;;	K09228	KRAB	hsa05168	Herpes simplex virus 1 infection
gene-NBPF14	NBPF14	NBPF member 14, transcript variant 2	GO:0005737	cellular_component;;	CC:cytoplasm;;	------	------	------	------
gene-LINC02228	LINC02228	long intergenic non-protein coding RNA 2228	------	------	------	------	------	------	------
gene-UBL7-DT	UBL7-DT	UBL7 divergent transcript, transcript variant 1	------	------	------	------	------	------	------
gene-LOC107987011	LOC107987011	uncharacterized LOC107987011, transcript variant X1	GO:0019985;;GO:0016021;;GO:0016035;;GO:0000166;;GO:0003887;;GO:0003677	biological_process;;cellular_component;;cellular_component;;molecular_function;;molecular_function;;molecular_function;;	BP:translesion synthesis;;CC:integral component of membrane;;CC:zeta DNA polymerase complex;;MF:nucleotide binding;;MF:DNA-directed DNA polymerase activity;;MF:DNA binding;;	K09228	KRAB	hsa05168	Herpes simplex virus 1 infection
gene-LOC105375366	LOC105375366	uncharacterized LOC105375366	------	------	------	------	------	------	------
gene-LOC124900165	LOC124900165	uncharacterized LOC124900165, transcript variant X7	GO:0016021	cellular_component;;	CC:integral component of membrane;;	K17985	AMBRA1	hsa04140;;hsa04137;;hsa05168;;hsa05022;;hsa05014;;hsa05016;;hsa05017;;hsa05010	Autophagy - animal;;Mitophagy - animal;;Herpes simplex virus 1 infection;;Pathways of neurodegeneration - multiple diseases;;Amyotrophic lateral sclerosis;;Huntington disease;;Spinocerebellar ataxia;;Alzheimer disease
gene-NIPA2	NIPA2	NIPA magnesium transporter 2, transcript variant X15	GO:0015693;;GO:0016021;;GO:0016020;;GO:0005886;;GO:0005769;;GO:0015095	biological_process;;cellular_component;;cellular_component;;cellular_component;;cellular_component;;molecular_function;;	BP:magnesium ion transport;;CC:integral component of membrane;;CC:membrane;;CC:plasma membrane;;CC:early endosome;;MF:magnesium ion transmembrane transporter activity;;	K19364;K22733	NIPA1, SLC57A1;NIPA, SLC57A2S	------	------
gene-AHCYL1	AHCYL1	adenosylhomocysteinase like 1, transcript variant 1	GO:0010765;;GO:0006611;;GO:1990456;;GO:0042045;;GO:0032412;;GO:0006730;;GO:0038166;;GO:0031440;;GO:0006915;;GO:0051592;;GO:0033353;;GO:0006378;;GO:0044070;;GO:0044233;;GO:0005829;;GO:0043231;;GO:0004013;;GO:0042802	biological_process;;biological_process;;biological_process;;biological_process;;biological_process;;biological_process;;biological_process;;biological_process;;biological_process;;biological_process;;biological_process;;biological_process;;biological_process;;cellular_component;;cellular_component;;cellular_component;;molecular_function;;molecular_function;;	BP:positive regulation of sodium ion transport;;BP:protein export from nucleus;;BP:mitochondrion-ER tethering;;BP:epithelial fluid transport;;BP:regulation of ion transmembrane transporter activity;;BP:one-carbon metabolic process;;BP:angiotensin-activated signaling pathway;;BP:regulation of mRNA 3'-end processing;;BP:apoptotic process;;BP:response to calcium ion;;BP:S-adenosylmethionine cycle;;B…	K01251	E3.3.1.1, ahcY	hsa00270	Cysteine and methionine metabolism
gene-IWS1	IWS1	interacts with SUPT6H, CTD assembly factor 1, transcript variant X1	GO:0016973;;GO:0090239;;GO:0006366;;GO:0008380;;GO:0010793;;GO:0050684;;GO:0006368;;GO:2001253;;GO:0006397;;GO:0005634;;GO:0005654	biological_process;;biological_process;;biological_process;;biological_process;;biological_process;;biological_process;;biological_process;;biological_process;;biological_process;;cellular_component;;cellular_component;;	BP:pol;;BP:regulation of histone H4 acetylation;;BP:transcription from RNA polymerase II promoter;;BP:RNA splicing;;BP:regulation of mRNA export from nucleus;;BP:regulation of mRNA processing;;BP:transcription elongation from RNA polymerase II promoter;;BP:regulation of histone H3-K36 trimethylation;;BP:mRNA processing;;CC:nucleus;;CC:nucleoplasm;;	K17498	SPN1, IWS1	------	------
gene-MEIG1	MEIG1	meiosis/spermiogenesis associated 1, transcript variant X1	GO:0005634	cellular_component;;	CC:nucleus;;	------	------	------	------
gene-NHLRC1	NHLRC1	NHL repeat containing E3 ubiquitin protein ligase 1	GO:1903076;;GO:0006914;;GO:0045859;;GO:0000209;;GO:0031398;;GO:0005978;;GO:0010468;;GO:0043161;;GO:0034976;;GO:0005829;;GO:0005634;;GO:0005783;;GO:0048471;;GO:0061630;;GO:0016874;;GO:0046872;;GO:0004842	biological_process;;biological_process;;biological_process;;biological_process;;biological_process;;biological_process;;biological_process;;biological_process;;biological_process;;cellular_component;;cellular_component;;cellular_component;;cellular_component;;molecular_function;;molecular_function;;molecular_function;;molecular_function;;	BP:regulation of protein localization to plasma membrane;;BP:autophagy;;BP:regulation of protein kinase activity;;BP:protein polyubiquitination;;BP:positive regulation of protein ubiquitination;;BP:glycogen biosynthetic process;;BP:regulation of gene expression;;BP:proteasome-mediated ubiquitin-dependent protein catabolic process;;BP:response to endoplasmic reticulum stress;;CC:cytosol;;CC:nucleu…	K10602	NHLRC1	hsa04120;;hsa04140;;hsa04137;;hsa05022;;hsa05014;;hsa05016;;hsa05017;;hsa05010	Ubiquitin mediated proteolysis;;Autophagy - animal;;Mitophagy - animal;;Pathways of neurodegeneration - multiple diseases;;Amyotrophic lateral sclerosis;;Huntington disease;;Spinocerebellar ataxia;;Alzheimer disease
gene-PTK2B	PTK2B	protein tyrosine kinase 2 beta, transcript variant X13	GO:0051279;;GO:0070098;;GO:2000249;;GO:0042127;;GO:0030155;;GO:0033209;;GO:0050848;;GO:0043267;;GO:0045428;;GO:0051000;;GO:0007165;;GO:0030500;;GO:0007169;;GO:0030502;;GO:0001525;;GO:0086100;;GO:0038083;;GO:0010752;;GO:0030838;;GO:2000114;;GO:0045765;;GO:0045766;;GO:0032960;;GO:0007172;;GO:0002040;;GO:0008284;;GO:0008285;;GO:0030154;;GO:2000538;;GO:0045087;;GO:0071498;;GO:0002688;;GO:0046330;;GO:…	biological_process;;biological_process;;biological_process;;biological_process;;biological_process;;biological_process;;biological_process;;biological_process;;biological_process;;biological_process;;biological_process;;biological_process;;biological_process;;biological_process;;biological_process;;biological_process;;biological_process;;biological_process;;biological_process;;biological_process;…	BP:regulation of release of sequestered calcium ion into cytosol;;BP:chemokine-mediated signaling pathway;;BP:regulation of actin cytoskeleton reorganization;;BP:regulation of cell proliferation;;BP:regulation of cell adhesion;;BP:tumor necrosis factor-mediated signaling pathway;;BP:regulation of calcium-mediated signaling;;BP:negative regulation of potassium ion transport;;BP:regulation of nitri…	K05871	PTK2B, FAK2	hsa05131;;hsa05130;;hsa05135;;hsa04650;;hsa04020;;hsa05418;;hsa04670;;hsa04510;;hsa04722;;hsa04062;;hsa05416;;hsa05417;;hsa05100;;hsa01522;;hsa05146;;hsa05165;;hsa04810;;hsa05161;;hsa05163;;hsa05208;;hsa04370;;hsa05205;;hsa04110;;hsa05206;;hsa05200;;hsa05202;;hsa04912;;hsa04072;;hsa04012;;hsa04666;;hsa05220;;hsa04935;;hsa04151;;hsa05167;;hsa05222;;hsa04014;;hsa04520;;hsa04360;;hsa05170	Shigellosis;;Pathogenic Escherichia coli infection;;Yersinia infection;;Natural killer cell mediated cytotoxicity;;Calcium signaling pathway;;Fluid shear stress and atherosclerosis;;Leukocyte transendothelial migration;;Focal adhesion;;Neurotrophin signaling pathway;;Chemokine signaling pathway;;Viral myocarditis;;Lipid and atherosclerosis;;Bacterial invasion of epithelial cells;;Endocrine resist…
gene-SOCS4	SOCS4	suppressor of cytokine signaling 4, transcript variant X1	GO:0032436;;GO:0040008;;GO:0016567;;GO:0007175;;GO:0046854;;GO:0035556;;GO:0005942;;GO:0046935	biological_process;;biological_process;;biological_process;;biological_process;;biological_process;;biological_process;;cellular_component;;molecular_function;;	BP:positive regulation of proteasomal ubiquitin-dependent protein catabolic process;;BP:regulation of growth;;BP:protein ubiquitination;;BP:negative regulation of epidermal growth factor-activated receptor activity;;BP:phosphatidylinositol phosphorylation;;BP:intracellular signal transduction;;CC:phosphatidylinositol 3-kinase complex;;MF:1-phosphatidylinositol-3-kinase regulator activity;;	K04697	SOCS4	hsa04910;;hsa04930;;hsa04917;;hsa04630	Insulin signaling pathway;;Type II diabetes mellitus;;Prolactin signaling pathway;;JAK-STAT signaling pathway
gene-RFXANK	RFXANK	regulatory factor X associated ankyrin containing protein, transcript variant 10	GO:0010468;;GO:0006357;;GO:0007265;;GO:0045171;;GO:0005829;;GO:0005654;;GO:0090575;;GO:0005634;;GO:0001228;;GO:0000977;;GO:0042826	biological_process;;biological_process;;biological_process;;cellular_component;;cellular_component;;cellular_component;;cellular_component;;cellular_component;;molecular_function;;molecular_function;;molecular_function;;	BP:regulation of gene expression;;BP:regulation of transcription from RNA polymerase II promoter;;BP:Ras protein signal transduction;;CC:intercellular bridge;;CC:cytosol;;CC:nucleoplasm;;CC:RNA polymerase II transcription factor complex;;CC:nucleus;;MF:transcriptional activator activity, RNA polymerase II transcription regulatory region sequence-specific binding;;MF:RNA polymerase II regulatory r…	K08062	RFXANK	hsa05340;;hsa00760;;hsa04612;;hsa04146;;hsa05152	Primary immunodeficiency;;Nicotinate and nicotinamide metabolism;;Antigen processing and presentation;;Peroxisome;;Tuberculosis
gene-TMBIM1	TMBIM1	transmembrane BAX inhibitor motif containing 1, transcript variant 1	GO:1902042;;GO:1902045;;GO:1903077;;GO:0043312;;GO:2000504;;GO:0043086;;GO:0005794;;GO:0070062;;GO:0016021;;GO:0005765;;GO:0035579;;GO:0005886;;GO:0043231;;GO:0010008;;GO:0005123	biological_process;;biological_process;;biological_process;;biological_process;;biological_process;;biological_process;;cellular_component;;cellular_component;;cellular_component;;cellular_component;;cellular_component;;cellular_component;;cellular_component;;cellular_component;;molecular_function;;	BP:negative regulation of extrinsic apoptotic signaling pathway via death domain receptors;;BP:negative regulation of Fas signaling pathway;;BP:negative regulation of protein localization to plasma membrane;;BP:neutrophil degranulation;;BP:positive regulation of blood vessel remodeling;;BP:negative regulation of catalytic activity;;CC:Golgi apparatus;;CC:extracellular exosome;;CC:integral compone…	K06890	K06890	------	------
gene-LOC105377896	LOC105377896	uncharacterized LOC105377896	------	------	------	------	------	------	------
gene-TPM3	TPM3	tropomyosin 3, transcript variant 16	GO:0005856;;GO:0016021;;GO:0003779	cellular_component;;cellular_component;;molecular_function;;	CC:cytoskeleton;;CC:integral component of membrane;;MF:actin binding;;	K09290	TPM3	hsa04120;;hsa05410;;hsa04260;;hsa04740;;hsa05216;;hsa05200;;hsa04140;;hsa05414;;hsa04137;;hsa04668;;hsa04144;;hsa05022;;hsa05014;;hsa05016;;hsa05017;;hsa05010;;hsa04261;;hsa04932	Ubiquitin mediated proteolysis;;Hypertrophic cardiomyopathy;;Cardiac muscle contraction;;Olfactory transduction;;Thyroid cancer;;Pathways in cancer;;Autophagy - animal;;Dilated cardiomyopathy;;Mitophagy - animal;;TNF signaling pathway;;Endocytosis;;Pathways of neurodegeneration - multiple diseases;;Amyotrophic lateral sclerosis;;Huntington disease;;Spinocerebellar ataxia;;Alzheimer disease;;Adren…
gene-LOC107986185	LOC107986185	uncharacterized LOC107986185	------	------	------	------	------	------	------
gene-OR3A3	OR3A3	olfactory receptor family 3 subfamily A member 3, transcript variant 2	GO:0007165;;GO:0016021;;GO:0005886;;GO:0004930;;GO:0004984	biological_process;;cellular_component;;cellular_component;;molecular_function;;molecular_function;;	BP:signal transduction;;CC:integral component of membrane;;CC:plasma membrane;;MF:G-protein coupled receptor activity;;MF:olfactory receptor activity;;	K04257	OLFR	hsa04740	Olfactory transduction
gene-LOC124906316	LOC124906316	uncharacterized LOC124906316	------	------	------	------	------	------	------
gene-LINC00910	LINC00910	long intergenic non-protein coding RNA 910, transcript variant 1	------	------	------	K18666;K09228;K16550;K17985	ASCC1;KRAB;RPGRIP1L;AMBRA1	hsa04140;;hsa04137;;hsa05168;;hsa05022;;hsa05014;;hsa05016;;hsa05017;;hsa05010	Autophagy - animal;;Mitophagy - animal;;Herpes simplex virus 1 infection;;Pathways of neurodegeneration - multiple diseases;;Amyotrophic lateral sclerosis;;Huntington disease;;Spinocerebellar ataxia;;Alzheimer disease
gene-LARGE1	LARGE1	LARGE xylosyl- and glucuronyltransferase 1, transcript variant 6	GO:0016021;;GO:0016740;;GO:0016757	cellular_component;;molecular_function;;molecular_function;;	CC:integral component of membrane;;MF:transferase activity;;MF:transferase activity, transferring glycosyl groups;;	K09668	LARGE	hsa00514;;hsa00515	Other types of O-glycan biosynthesis;;Mannose type O-glycan biosynthesis
gene-LOC124900850	LOC124900850	uncharacterized LOC124900850	------	------	------	------	------	------	------
gene-AIFM1	AIFM1	apoptosis inducing factor mitochondria associated 1, transcript variant 1	GO:0030261;;GO:0010942;;GO:0032981;;GO:0043065;;GO:0033108;;GO:0030182;;GO:0006919;;GO:0006915;;GO:0051402;;GO:1902510;;GO:0070059;;GO:0045041;;GO:0005634;;GO:0005739;;GO:0005758;;GO:0048471;;GO:0005829;;GO:0005743;;GO:0016021;;GO:0016174;;GO:0003677;;GO:0003954;;GO:0071949;;GO:0016491;;GO:0050660;;GO:0016651;;GO:0046983	biological_process;;biological_process;;biological_process;;biological_process;;biological_process;;biological_process;;biological_process;;biological_process;;biological_process;;biological_process;;biological_process;;biological_process;;cellular_component;;cellular_component;;cellular_component;;cellular_component;;cellular_component;;cellular_component;;cellular_component;;molecular_function;…	BP:chromosome condensation;;BP:positive regulation of cell death;;BP:mitochondrial respiratory chain complex I assembly;;BP:positive regulation of apoptotic process;;BP:mitochondrial respiratory chain complex assembly;;BP:neuron differentiation;;BP:activation of cysteine-type endopeptidase activity involved in apoptotic process;;BP:apoptotic process;;BP:neuron apoptotic process;;BP:regulation of …	K04727	AIFM1, PDCD8	hsa04210;;hsa04217;;hsa04115	Apoptosis;;Necroptosis;;p53 signaling pathway
gene-LOC124902041	LOC124902041	uncharacterized LOC124902041	GO:0006882;;GO:0034224;;GO:0071578;;GO:0071577;;GO:0055038;;GO:0016324;;GO:0031410;;GO:0016021;;GO:0005886;;GO:0005887;;GO:0005385;;GO:0046873	biological_process;;biological_process;;biological_process;;biological_process;;cellular_component;;cellular_component;;cellular_component;;cellular_component;;cellular_component;;cellular_component;;molecular_function;;molecular_function;;	BP:cellular zinc ion homeostasis;;BP:cellular response to zinc ion starvation;;BP:zinc II ion transmembrane import;;BP:zinc II ion transmembrane transport;;CC:recycling endosome membrane;;CC:apical plasma membrane;;CC:cytoplasmic vesicle;;CC:integral component of membrane;;CC:plasma membrane;;CC:integral component of plasma membrane;;MF:zinc ion transmembrane transporter activity;;MF:metal ion tr…	K14710	SLC39A4, ZIP4	hsa05132;;hsa05131;;hsa04978;;hsa04670;;hsa05168;;hsa04510;;hsa04810	Salmonella infection;;Shigellosis;;Mineral absorption;;Leukocyte transendothelial migration;;Herpes simplex virus 1 infection;;Focal adhesion;;Regulation of actin cytoskeleton
gene-TOGARAM2	TOGARAM2	TOG array regulator of axonemal microtubules 2, transcript variant X2	GO:0090307;;GO:0000226;;GO:0072686;;GO:0005815;;GO:0005881;;GO:0005929;;GO:0005876;;GO:0008017	biological_process;;biological_process;;cellular_component;;cellular_component;;cellular_component;;cellular_component;;cellular_component;;molecular_function;;	BP:mitotic spindle assembly;;BP:microtubule cytoskeleton organization;;CC:mitotic spindle;;CC:microtubule organizing center;;CC:cytoplasmic microtubule;;CC:cilium;;CC:spindle microtubule;;MF:microtubule binding;;	K24886	TOGARAM	------	------
gene-MAGEB10	MAGEB10	MAGE family member B10	------	------	------	K24127	MAGE	------	------
gene-LIMD2	LIMD2	LIM domain containing 2, transcript variant X2	GO:0046872	molecular_function;;	MF:metal ion binding;;	K23026;K19947	LIMA1, EPLIN;MICAL	------	------
gene-LOC105372768	LOC105372768	uncharacterized LOC105372768	GO:0042391;;GO:0007268;;GO:0019228;;GO:0050806;;GO:0050804;;GO:0014054;;GO:0060080;;GO:0046328;;GO:0048266;;GO:0035249;;GO:0001662;;GO:0032230;;GO:0120169;;GO:0048169;;GO:0007215;;GO:0035235;;GO:0006874;;GO:0051402;;GO:0048172;;GO:0060079;;GO:0030534;;GO:0007399;;GO:0051899;;GO:0032229;;GO:0043524;;GO:0051967;;GO:0043113;;GO:0043525;;GO:0032839;;GO:0030425;;GO:0045202;;GO:0032983;;GO:0016021;;GO:…	biological_process;;biological_process;;biological_process;;biological_process;;biological_process;;biological_process;;biological_process;;biological_process;;biological_process;;biological_process;;biological_process;;biological_process;;biological_process;;biological_process;;biological_process;;biological_process;;biological_process;;biological_process;;biological_process;;biological_process;…	BP:regulation of membrane potential;;BP:chemical synaptic transmission;;BP:neuronal action potential;;BP:positive regulation of synaptic transmission;;BP:modulation of synaptic transmission;;BP:positive regulation of gamma-aminobutyric acid secretion;;BP:inhibitory postsynaptic potential;;BP:regulation of JNK cascade;;BP:behavioral response to pain;;BP:synaptic transmission, glutamatergic;;BP:beh…	K05205;K05202;K05203;K05198;K05201	GRIK5;GRIK2;GRIK3;GRIA2;GRIK1	hsa04713;;hsa04720;;hsa04723;;hsa04024;;hsa05033;;hsa05030;;hsa05031;;hsa04724;;hsa05022;;hsa05014;;hsa04728;;hsa05016;;hsa05017;;hsa04080;;hsa04730	Circadian entrainment;;Long-term potentiation;;Retrograde endocannabinoid signaling;;cAMP signaling pathway;;Nicotine addiction;;Cocaine addiction;;Amphetamine addiction;;Glutamatergic synapse;;Pathways of neurodegeneration - multiple diseases;;Amyotrophic lateral sclerosis;;Dopaminergic synapse;;Huntington disease;;Spinocerebellar ataxia;;Neuroactive ligand-receptor interaction;;Long-term depres…
gene-MIR4724	MIR4724	microRNA 4724	------	------	------	------	------	------	------
gene-SNORD8	SNORD8	small nucleolar RNA, C/D box 8	------	------	------	------	------	------	------
gene-GZMA	GZMA	granzyme A	GO:0019835;;GO:0032078;;GO:0009617;;GO:1902483;;GO:0051354;;GO:0006915;;GO:0070269;;GO:0043065;;GO:0051603;;GO:0043392;;GO:0006955;;GO:0140507;;GO:0005634;;GO:0001772;;GO:0005576;;GO:0004252;;GO:0042803	biological_process;;biological_process;;biological_process;;biological_process;;biological_process;;biological_process;;biological_process;;biological_process;;biological_process;;biological_process;;biological_process;;deleted;;cellular_component;;cellular_component;;cellular_component;;molecular_function;;molecular_function;;	BP:cytolysis;;BP:negative regulation of endodeoxyribonuclease activity;;BP:response to bacterium;;BP:cytotoxic T cell apoptotic process;;BP:negative regulation of oxidoreductase activity;;BP:apoptotic process;;BP:pyroptosis;;BP:positive regulation of apoptotic process;;BP:proteolysis involved in cellular protein catabolic process;;BP:negative regulation of DNA binding;;BP:immune response;;BP:old …	K01352	GZMA	hsa04610;;hsa04650;;hsa05320;;hsa05330;;hsa05202;;hsa05150;;hsa04940;;hsa04210;;hsa05332;;hsa04080;;hsa05171	Complement and coagulation cascades;;Natural killer cell mediated cytotoxicity;;Autoimmune thyroid disease;;Allograft rejection;;Transcriptional misregulation in cancer;;Staphylococcus aureus infection;;Type I diabetes mellitus;;Apoptosis;;Graft-versus-host disease;;Neuroactive ligand-receptor interaction;;Coronavirus disease - COVID-19
gene-SLFN12L	SLFN12L	schlafen family member 12 like, transcript variant 1	GO:0016021	cellular_component;;	CC:integral component of membrane;;	K24459;K24445;K24457	SLFN13;SLFN14;SLFN12, SLFN12L	------	------
gene-LOC124900967	LOC124900967	uncharacterized LOC124900967	------	------	------	------	------	------	------
gene-CARHSP1	CARHSP1	calcium regulated heat stable protein 1, transcript variant X4	GO:0043488;;GO:0035556;;GO:0005737;;GO:0043186;;GO:0005829;;GO:0000932;;GO:0000177;;GO:0019902;;GO:0003730	biological_process;;biological_process;;cellular_component;;cellular_component;;cellular_component;;cellular_component;;cellular_component;;molecular_function;;molecular_function;;	BP:regulation of mRNA stability;;BP:intracellular signal transduction;;CC:cytoplasm;;CC:P granule;;CC:cytosol;;CC:cytoplasmic mRNA processing body;;CC:cytoplasmic exosom;;MF:phosphatase binding;;MF:mRNA 3'-UTR binding;;	------	------	hsa05132;;hsa04140;;hsa04137;;hsa05168;;hsa05022;;hsa05014;;hsa05016;;hsa05017;;hsa05010	Salmonella infection;;Autophagy - animal;;Mitophagy - animal;;Herpes simplex virus 1 infection;;Pathways of neurodegeneration - multiple diseases;;Amyotrophic lateral sclerosis;;Huntington disease;;Spinocerebellar ataxia;;Alzheimer disease
gene-ECD	ECD	ecdysoneless cell cycle regulator, transcript variant 2	GO:0045944;;GO:0008380;;GO:0006397;;GO:0005737;;GO:0005829;;GO:0005654;;GO:0005634;;GO:0035035	biological_process;;biological_process;;biological_process;;cellular_component;;cellular_component;;cellular_component;;cellular_component;;molecular_function;;	BP:positive regulation of transcription from RNA polymerase II promoter;;BP:RNA splicing;;BP:mRNA processing;;CC:cytoplasm;;CC:cytosol;;CC:nucleoplasm;;CC:nucleus;;MF:histone acetyltransferase binding;;	K09228	KRAB	hsa05168	Herpes simplex virus 1 infection
gene-UNC93A	UNC93A	unc-93 homolog A, transcript variant X3	GO:0016021;;GO:0005886	cellular_component;;cellular_component;;	CC:integral component of membrane;;CC:plasma membrane;;	------	------	------	------
gene-LOC124900227-7	LOC124900227	small nucleolar RNA SNORA48	------	------	------	------	------	------	------
gene-SNORD84	SNORD84	small nucleolar RNA, C/D box 84	------	------	------	------	------	------	------
gene-ZNF133	ZNF133	zinc finger protein 133, transcript variant 32	------	------	------	K09228	KRAB	hsa05168	Herpes simplex virus 1 infection
gene-LOC124905371	LOC124905371	uncharacterized LOC124905371, transcript variant X1	------	------	------	K10595	HERC2	hsa04120;;hsa04140;;hsa04137;;hsa05168;;hsa05022;;hsa05014;;hsa05016;;hsa05017;;hsa05010	Ubiquitin mediated proteolysis;;Autophagy - animal;;Mitophagy - animal;;Herpes simplex virus 1 infection;;Pathways of neurodegeneration - multiple diseases;;Amyotrophic lateral sclerosis;;Huntington disease;;Spinocerebellar ataxia;;Alzheimer disease
gene-SPINK5	SPINK5	serine peptidase inhibitor Kazal type 5, transcript variant 1	GO:0030155;;GO:0030154;;GO:0045580;;GO:0007275;;GO:0035315;;GO:1900004;;GO:0002787;;GO:0030855;;GO:0007417;;GO:0070268;;GO:1902572;;GO:0051884;;GO:0050777;;GO:0009913;;GO:0030198;;GO:0016525;;GO:0005783;;GO:0005789;;GO:0005737;;GO:0097209;;GO:0005576;;GO:0048471;;GO:0005938;;GO:0043231;;GO:0005829;;GO:0004867	biological_process;;biological_process;;biological_process;;biological_process;;biological_process;;biological_process;;biological_process;;biological_process;;biological_process;;biological_process;;biological_process;;biological_process;;biological_process;;biological_process;;biological_process;;biological_process;;cellular_component;;cellular_component;;cellular_component;;cellular_component;…	BP:regulation of cell adhesion;;BP:cell differentiation;;BP:regulation of T cell differentiation;;BP:multicellular organism development;;BP:hair cell differentiation;;BP:negative regulation of serine-type endopeptidase activity;;BP:negative regulation of antibacterial peptide production;;BP:epithelial cell differentiation;;BP:central nervous system development;;BP:cornification;;BP:negative regul…	K23420;K23417;K23603;K23613	SPINK5;SPINK1;SPINK6_7_9;SPINK14	------	------
gene-LYNX1	LYNX1	Ly6/neurotoxin 1, transcript variant 1	GO:0007271;;GO:0099601;;GO:0005783;;GO:0016021;;GO:0030425;;GO:0045202;;GO:0005886;;GO:0031225;;GO:0030550;;GO:0030548;;GO:0033130;;GO:0008200	biological_process;;biological_process;;cellular_component;;cellular_component;;cellular_component;;cellular_component;;cellular_component;;cellular_component;;molecular_function;;molecular_function;;molecular_function;;molecular_function;;	BP:synaptic transmission, cholinergic;;BP:regulation of neurotransmitter receptor activity;;CC:endoplasmic reticulum;;CC:integral component of membrane;;CC:dendrite;;CC:synapse;;CC:plasma membrane;;CC:anchored component of membrane;;MF:acetylcholine receptor inhibitor activity;;MF:acetylcholine receptor regulator activity;;MF:acetylcholine receptor binding;;MF:ion channel inhibitor activity;;	------	------	------	------
gene-PPT2	PPT2	palmitoyl-protein thioesterase 2, transcript variant 2	GO:0046949;;GO:0043202;;GO:0070062;;GO:0005764;;GO:0043231;;GO:0016790;;GO:0098599;;GO:0008474	biological_process;;cellular_component;;cellular_component;;cellular_component;;cellular_component;;molecular_function;;molecular_function;;molecular_function;;	BP:fatty-acyl-CoA biosynthetic process;;CC:lysosomal lumen;;CC:extracellular exosome;;CC:lysosome;;CC:intracellular membrane-bounded organelle;;MF:thiolester hydrolase activity;;MF:palmitoyl hydrolase activity;;MF:palmitoyl;;	K01074	PPT	hsa00062;;hsa04142	Fatty acid elongation;;Lysosome
gene-GJB6	GJB6	gap junction protein beta 6, transcript variant 5	GO:0035633;;GO:1990349;;GO:0032496;;GO:0007605;;GO:0071333;;GO:0008285;;GO:0006915;;GO:0007267;;GO:0007154;;GO:0016264;;GO:0055085;;GO:0042471;;GO:0048839;;GO:0007568;;GO:0003163;;GO:0051602;;GO:0005922;;GO:0030054;;GO:0005921;;GO:0016021;;GO:0016324;;GO:0005884;;GO:0005829;;GO:0048487;;GO:1903763;;GO:0008017;;GO:0051015;;GO:0005243	biological_process;;biological_process;;biological_process;;biological_process;;biological_process;;biological_process;;biological_process;;biological_process;;biological_process;;biological_process;;biological_process;;biological_process;;biological_process;;biological_process;;biological_process;;biological_process;;cellular_component;;cellular_component;;cellular_component;;cellular_component;…	BP:maintenance of permeability of blood-brain barrier;;BP:gap junction-mediated intercellular transport;;BP:response to lipopolysaccharide;;BP:sensory perception of sound;;BP:cellular response to glucose stimulus;;BP:negative regulation of cell proliferation;;BP:apoptotic process;;BP:cell-cell signaling;;BP:cell communication;;BP:gap junction assembly;;BP:transmembrane transport;;BP:ear morphogen…	K07625	GJB6, CX30	------	------
gene-LOC101927473	LOC101927473	uncharacterized LOC101927473, transcript variant X2	------	------	------	------	------	------	------
gene-CABP4	CABP4	calcium binding protein 4, transcript variant 1	GO:0046549;;GO:0006937;;GO:0007601;;GO:0007602;;GO:0008594;;GO:0060040;;GO:0003009;;GO:0007165;;GO:0043195;;GO:0005829;;GO:0005576;;GO:0045202;;GO:0005861;;GO:0048306;;GO:0051015;;GO:0005509;;GO:0005246;;GO:0044325	biological_process;;biological_process;;biological_process;;biological_process;;biological_process;;biological_process;;biological_process;;biological_process;;cellular_component;;cellular_component;;cellular_component;;cellular_component;;cellular_component;;molecular_function;;molecular_function;;molecular_function;;molecular_function;;molecular_function;;	BP:retinal cone cell development;;BP:regulation of muscle contraction;;BP:visual perception;;BP:phototransduction;;BP:photoreceptor cell morphogenesis;;BP:retinal bipolar neuron differentiation;;BP:skeletal muscle contraction;;BP:signal transduction;;CC:terminal bouton;;CC:cytosol;;CC:extracellular region;;CC:synapse;;CC:troponin complex;;MF:calcium-dependent protein binding;;MF:actin filament bi…	K23531	CABP1_2_4_5	------	------
gene-LOC105379264-2	LOC105379264	uncharacterized LOC105379264	------	------	------	------	------	------	------
gene-LOC124900322	LOC124900322	small nucleolar RNA SNORA64/SNORA10 family	------	------	------	------	------	------	------
gene-PGAP3	PGAP3	post-GPI attachment to proteins phospholipase 3, transcript variant 1	GO:0006505;;GO:0006506;;GO:0016021;;GO:0000139;;GO:0031227;;GO:0016788	biological_process;;biological_process;;cellular_component;;cellular_component;;cellular_component;;molecular_function;;	BP:GPI anchor metabolic process;;BP:GPI anchor biosynthetic process;;CC:integral component of membrane;;CC:Golgi membrane;;CC:intrinsic component of endoplasmic reticulum membrane;;MF:hydrolase activity, acting on ester bonds;;	K23553	PGAP3, PER1	------	------
gene-MPP3	MPP3	MAGUK p55 scaffold protein 3, transcript variant 3	GO:0030165	molecular_function;;	MF:PDZ domain binding;;	K06091;K24049;K24048;K21109	MPP5, PALS1;MPP3_7;MPP2_6;MPP4	hsa04530;;hsa05165;;hsa04390	Tight junction;;Human papillomavirus infection;;Hippo signaling pathway
gene-LOC107986560	LOC107986560	uncharacterized LOC107986560	------	------	------	------	------	------	------
gene-SI	SI	sucrase-isomaltase	GO:0005975;;GO:0044245;;GO:0005794;;GO:0016020;;GO:0070062;;GO:0016324;;GO:0016021;;GO:0005903;;GO:0005886;;GO:0004553;;GO:0030246;;GO:0004574;;GO:0004575;;GO:0004558	biological_process;;biological_process;;cellular_component;;cellular_component;;cellular_component;;cellular_component;;cellular_component;;cellular_component;;cellular_component;;molecular_function;;molecular_function;;molecular_function;;molecular_function;;molecular_function;;	BP:carbohydrate metabolic process;;BP:polysaccharide digestion;;CC:Golgi apparatus;;CC:membrane;;CC:extracellular exosome;;CC:apical plasma membrane;;CC:integral component of membrane;;CC:brush border;;CC:plasma membrane;;MF:hydrolase activity, hydrolyzing O-glycosyl compounds;;MF:carbohydrate binding;;MF:oligo-1,6-glucosidase activity;;MF:sucrose alpha-glucosidase activity;;MF:alpha-1,4-glucosid…	K01203	SI	hsa04973;;hsa04142;;hsa00052;;hsa00500	Carbohydrate digestion and absorption;;Lysosome;;Galactose metabolism;;Starch and sucrose metabolism
gene-LINC00379	LINC00379	long intergenic non-protein coding RNA 379	------	------	------	------	------	------	------
gene-ATP6V1G3	ATP6V1G3	ATPase H+ transporting V1 subunit G3, transcript variant 5	GO:0008286;;GO:0033572;;GO:1902600;;GO:0090383;;GO:0034220;;GO:0034198;;GO:0005829;;GO:0005886;;GO:0016471;;GO:0051117;;GO:0042626;;GO:0046961	biological_process;;biological_process;;biological_process;;biological_process;;biological_process;;biological_process;;cellular_component;;cellular_component;;cellular_component;;molecular_function;;molecular_function;;molecular_function;;	BP:insulin receptor signaling pathway;;BP:transferrin transport;;BP:hydrogen ion transmembrane transport;;BP:phagosome acidification;;BP:ion transmembrane transport;;BP:cellular response to amino acid starvation;;CC:cytosol;;CC:plasma membrane;;CC:vacuolar proton-transporting V-type ATPase complex;;MF:ATPase binding;;MF:ATPase activity, coupled to transmembrane movement of substances;;MF:proton-t…	K02152	ATPeV1G, ATP6G	hsa05120;;hsa04966;;hsa00190;;hsa05323;;hsa04721;;hsa04145;;hsa05110;;hsa05165;;hsa04150	Epithelial cell signaling in Helicobacter pylori infection;;Collecting duct acid secretion;;Oxidative phosphorylation;;Rheumatoid arthritis;;Synaptic vesicle cycle;;Phagosome;;Vibrio cholerae infection;;Human papillomavirus infection;;mTOR signaling pathway
gene-LOC105377909	LOC105377909	uncharacterized LOC105377909	------	------	------	------	------	------	------
gene-NLRP10-3	NLRP10	NLR family pyrin domain containing 10, transcript variant 2	------	------	------	K12800;K22666;K12798;K22266;K20865	NLRP3, PYPAF1;NLRP14, NALP14;NLRP1, CARD7;NLRP10;NLRP12	hsa05133;;hsa05132;;hsa05131;;hsa05130;;hsa05135;;hsa04625;;hsa04621;;hsa04217;;hsa05164;;hsa05171;;hsa05417	Pertussis;;Salmonella infection;;Shigellosis;;Pathogenic Escherichia coli infection;;Yersinia infection;;C-type lectin receptor signaling pathway;;NOD-like receptor signaling pathway;;Necroptosis;;Influenza A;;Coronavirus disease - COVID-19;;Lipid and atherosclerosis
gene-NLRP10-2	NLRP10	NLR family pyrin domain containing 10, transcript variant 2	------	------	------	K12800;K22666;K12798;K22266;K20865	NLRP3, PYPAF1;NLRP14, NALP14;NLRP1, CARD7;NLRP10;NLRP12	hsa05133;;hsa05132;;hsa05131;;hsa05130;;hsa05135;;hsa04625;;hsa04621;;hsa04217;;hsa05164;;hsa05171;;hsa05417	Pertussis;;Salmonella infection;;Shigellosis;;Pathogenic Escherichia coli infection;;Yersinia infection;;C-type lectin receptor signaling pathway;;NOD-like receptor signaling pathway;;Necroptosis;;Influenza A;;Coronavirus disease - COVID-19;;Lipid and atherosclerosis
gene-LOC105379524	LOC105379524	uncharacterized LOC105379524	GO:0016021	cellular_component;;	CC:integral component of membrane;;	K08857;K09228;K17985	NEK1_4_5;KRAB;AMBRA1	hsa04140;;hsa04137;;hsa05168;;hsa05022;;hsa05014;;hsa05016;;hsa05017;;hsa05010	Autophagy - animal;;Mitophagy - animal;;Herpes simplex virus 1 infection;;Pathways of neurodegeneration - multiple diseases;;Amyotrophic lateral sclerosis;;Huntington disease;;Spinocerebellar ataxia;;Alzheimer disease
gene-MIR4497	MIR4497	microRNA 4497	------	------	------	------	------	------	------
gene-ZC3H11A	ZC3H11A	zinc finger CCCH-type containing 11A, transcript variant 10	GO:0016973;;GO:0031124;;GO:0006405;;GO:0006406;;GO:0005654;;GO:0003723;;GO:0046872;;GO:0003729	biological_process;;biological_process;;biological_process;;biological_process;;cellular_component;;molecular_function;;molecular_function;;molecular_function;;	BP:pol;;BP:mRNA 3'-end processing;;BP:RNA export from nucleus;;BP:mRNA export from nucleus;;CC:nucleoplasm;;MF:RNA binding;;MF:metal ion binding;;MF:mRNA binding;;	K22415	ZC3H11	------	------
gene-VTRNA2-1	VTRNA2-1	vault RNA 2-1	------	------	------	------	------	------	------
gene-CALB2-2	CALB2	calbindin 2, transcript variant CALB2	GO:1900271;;GO:0051480;;GO:0099509;;GO:0097060;;GO:0032420;;GO:0043195;;GO:0032437;;GO:0005829;;GO:0030425;;GO:0098688;;GO:0098793;;GO:0043005;;GO:0005921;;GO:0005634;;GO:0045202;;GO:0005509;;GO:0099534	biological_process;;biological_process;;biological_process;;cellular_component;;cellular_component;;cellular_component;;cellular_component;;cellular_component;;cellular_component;;cellular_component;;cellular_component;;cellular_component;;cellular_component;;cellular_component;;cellular_component;;molecular_function;;molecular_function;;	BP:regulation of long-term synaptic potentiation;;BP:regulation of cytosolic calcium ion concentration;;BP:regulation of presynaptic cytosolic calcium ion concentration;;CC:synaptic membrane;;CC:stereocilium;;CC:terminal bouton;;CC:cuticular plate;;CC:cytosol;;CC:dendrite;;CC:parallel fiber to Purkinje cell synapse;;CC:presynapse;;CC:neuron projection;;CC:gap junction;;CC:nucleus;;CC:synapse;;MF:…	K23908;K23928;K14757	CALB2;SCGN;CALB1, CALB	hsa04961	Endocrine and other factor-regulated calcium reabsorption
gene-ZNF639	ZNF639	zinc finger protein 639, transcript variant X1	GO:0046718;;GO:0006357;;GO:0030307;;GO:0045944;;GO:0043922;;GO:0043923;;GO:0045892;;GO:0005634;;GO:0005654;;GO:0003700;;GO:0001228;;GO:0000976;;GO:0000978;;GO:0046872;;GO:0043621	biological_process;;biological_process;;biological_process;;biological_process;;biological_process;;biological_process;;biological_process;;cellular_component;;cellular_component;;molecular_function;;molecular_function;;molecular_function;;molecular_function;;molecular_function;;molecular_function;;	BP:viral entry into host cell;;BP:regulation of transcription from RNA polymerase II promoter;;BP:positive regulation of cell growth;;BP:positive regulation of transcription from RNA polymerase II promoter;;BP:negative regulation by host of viral transcription;;BP:positive regulation by host of viral transcription;;BP:negative regulation of transcription, DNA-templated;;CC:nucleus;;CC:nucleoplasm…	K24376	ZNF711	hsa04140;;hsa04137;;hsa05168;;hsa05022;;hsa05014;;hsa05016;;hsa05017;;hsa05010	Autophagy - animal;;Mitophagy - animal;;Herpes simplex virus 1 infection;;Pathways of neurodegeneration - multiple diseases;;Amyotrophic lateral sclerosis;;Huntington disease;;Spinocerebellar ataxia;;Alzheimer disease
gene-LOC124900930	LOC124900930	uncharacterized LOC124900930	------	------	------	------	------	------	------
gene-ACSBG2	ACSBG2	acyl-CoA synthetase bubblegum family member 2, transcript variant 3	GO:0006631;;GO:0030154;;GO:0007283;;GO:0035338;;GO:0042759;;GO:0007275;;GO:0005737;;GO:0005829;;GO:0016020;;GO:0005739;;GO:0047676;;GO:0000166;;GO:0016405;;GO:0004467;;GO:0047617;;GO:0005524	biological_process;;biological_process;;biological_process;;biological_process;;biological_process;;biological_process;;cellular_component;;cellular_component;;cellular_component;;cellular_component;;molecular_function;;molecular_function;;molecular_function;;molecular_function;;molecular_function;;molecular_function;;	BP:fatty acid metabolic process;;BP:cell differentiation;;BP:spermatogenesis;;BP:long-chain fatty-acyl-CoA biosynthetic process;;BP:long-chain fatty acid biosynthetic process;;BP:multicellular organism development;;CC:cytoplasm;;CC:cytosol;;CC:membrane;;CC:mitochondrion;;MF:arachidonate-CoA ligase activity;;MF:nucleotide binding;;MF:CoA-ligase activity;;MF:long-chain fatty acid-CoA ligase activit…	K15013	ACSBG	hsa03320;;hsa00061;;hsa00071;;hsa04146;;hsa04216;;hsa04714;;hsa04920	PPAR signaling pathway;;Fatty acid biosynthesis;;Fatty acid degradation;;Peroxisome;;Ferroptosis;;Thermogenesis;;Adipocytokine signaling pathway
gene-DDX59	DDX59	DEAD-box helicase 59, transcript variant 1	GO:0005737;;GO:0005634;;GO:0016787;;GO:0003724;;GO:0003723;;GO:0003676;;GO:0046872;;GO:0005524	cellular_component;;cellular_component;;molecular_function;;molecular_function;;molecular_function;;molecular_function;;molecular_function;;molecular_function;;	CC:cytoplasm;;CC:nucleus;;MF:hydrolase activity;;MF:RNA helicase activity;;MF:RNA binding;;MF:nucleic acid binding;;MF:metal ion binding;;MF:ATP binding;;	K19466	DDX59	hsa05205;;hsa03040;;hsa05202	Proteoglycans in cancer;;Spliceosome;;Transcriptional misregulation in cancer
gene-LOC107984219	LOC107984219	uncharacterized LOC107984219	GO:0007018;;GO:1990939	biological_process;;molecular_function;;	BP:microtubule-based movement;;MF:ATP-dependent microtubule motor activity;;	K10396;K17985	KIF5;AMBRA1	hsa05132;;hsa04140;;hsa04137;;hsa05223;;hsa04144;;hsa05022;;hsa05014;;hsa04728;;hsa05016;;hsa05017;;hsa05010;;hsa05012;;hsa05020	Salmonella infection;;Autophagy - animal;;Mitophagy - animal;;Non-small cell lung cancer;;Endocytosis;;Pathways of neurodegeneration - multiple diseases;;Amyotrophic lateral sclerosis;;Dopaminergic synapse;;Huntington disease;;Spinocerebellar ataxia;;Alzheimer disease;;Parkinson disease;;Prion disease
gene-LOC105377876	LOC105377876	uncharacterized LOC105377876, transcript variant X1	------	------	------	------	------	------	------
gene-MIR4458	MIR4458	microRNA 4458	------	------	------	------	------	------	------
gene-LOC124904931	LOC124904931	uncharacterized LOC124904931	------	------	------	------	------	------	------
gene-LOC105373523	LOC105373523	uncharacterized LOC105373523, transcript variant X1	------	------	------	------	------	------	------
gene-SLITRK4	SLITRK4	SLIT and NTRK like family member 4, transcript variant 3	GO:1905606;;GO:0007409;;GO:0016021;;GO:0098978	biological_process;;biological_process;;cellular_component;;cellular_component;;	BP:regulation of presynapse assembly;;BP:axonogenesis;;CC:integral component of membrane;;CC:glutamatergic synapse;;	------	------	hsa04512;;hsa04611;;hsa04640	ECM-receptor interaction;;Platelet activation;;Hematopoietic cell lineage
gene-COL11A2	COL11A2	collagen type XI alpha 2 chain, transcript variant 1	GO:0060023;;GO:0001501;;GO:0001649;;GO:0030198;;GO:0002062;;GO:0048705;;GO:0007605;;GO:0001894;;GO:0060021;;GO:0051216;;GO:0030199;;GO:0005788;;GO:0031012;;GO:0005581;;GO:0062023;;GO:0005592;;GO:0005615;;GO:0005576;;GO:0005201;;GO:0046872;;GO:0030020;;GO:0030674	biological_process;;biological_process;;biological_process;;biological_process;;biological_process;;biological_process;;biological_process;;biological_process;;biological_process;;biological_process;;biological_process;;cellular_component;;cellular_component;;cellular_component;;cellular_component;;cellular_component;;cellular_component;;cellular_component;;molecular_function;;molecular_function;…	BP:soft palate development;;BP:skeletal system development;;BP:osteoblast differentiation;;BP:extracellular matrix organization;;BP:chondrocyte differentiation;;BP:skeletal system morphogenesis;;BP:sensory perception of sound;;BP:tissue homeostasis;;BP:palate development;;BP:cartilage development;;BP:collagen fibril organization;;CC:endoplasmic reticulum lumen;;CC:extracellular matrix;;CC:collage…	K19721	COL5AS	hsa04512;;hsa04151;;hsa04974;;hsa04510;;hsa05165	ECM-receptor interaction;;PI3K-Akt signaling pathway;;Protein digestion and absorption;;Focal adhesion;;Human papillomavirus infection
gene-CEP72-DT-2	CEP72-DT	CEP72 divergent transcript	------	------	------	------	------	------	------
gene-ULK4P1-4	ULK4P1	ULK4 pseudogene 1	------	------	------	K09228	KRAB	hsa05168	Herpes simplex virus 1 infection
gene-LOC105376232	LOC105376232	uncharacterized LOC105376232, transcript variant X2	------	------	------	------	------	------	------
gene-LOC124901791	LOC124901791	uncharacterized LOC124901791	------	------	------	------	------	------	------
gene-GFOD2	GFOD2	glucose-fructose oxidoreductase domain containing 2, transcript variant 1	GO:0030198;;GO:0031012;;GO:0005576;;GO:0016491;;GO:0000166	biological_process;;cellular_component;;cellular_component;;molecular_function;;molecular_function;;	BP:extracellular matrix organization;;CC:extracellular matrix;;CC:extracellular region;;MF:oxidoreductase activity;;MF:nucleotide binding;;	------	------	------	------
gene-MIR3681HG	MIR3681HG	MIR3681 host gene, transcript variant 1	------	------	------	------	------	------	------
gene-AFP	AFP	alpha fetoprotein, transcript variant 1	GO:0044267;;GO:0001542;;GO:0060395;;GO:0043687;;GO:0042448;;GO:0005737;;GO:0005615;;GO:0005788;;GO:0008270;;GO:0005504;;GO:0046872	biological_process;;biological_process;;biological_process;;biological_process;;biological_process;;cellular_component;;cellular_component;;cellular_component;;molecular_function;;molecular_function;;molecular_function;;	BP:cellular protein metabolic process;;BP:ovulation from ovarian follicle;;BP:SMAD protein signal transduction;;BP:post-translational protein modification;;BP:progesterone metabolic process;;CC:cytoplasm;;CC:extracellular space;;CC:endoplasmic reticulum lumen;;MF:zinc ion binding;;MF:fatty acid binding;;MF:metal ion binding;;	K16144	AFP	hsa04918;;hsa04390	Thyroid hormone synthesis;;Hippo signaling pathway
gene-LOC107987380	LOC107987380	-	GO:0007186;;GO:0005886;;GO:0016021;;GO:0004930;;GO:0004984	biological_process;;cellular_component;;cellular_component;;molecular_function;;molecular_function;;	BP:G-protein coupled receptor signaling pathway;;CC:plasma membrane;;CC:integral component of membrane;;MF:G-protein coupled receptor activity;;MF:olfactory receptor activity;;	K04257	OLFR	hsa04740	Olfactory transduction
gene-EIF2B5-DT	EIF2B5-DT	EIF2B5 divergent transcript	------	------	------	------	------	------	------
gene-LOC105373102	LOC105373102	uncharacterized LOC105373102, transcript variant X1	------	------	------	------	------	------	------
gene-LOC124901088	LOC124901088	uncharacterized LOC124901088	GO:0006364;;GO:0005737;;GO:0005654;;GO:0005730	biological_process;;cellular_component;;cellular_component;;cellular_component;;	BP:rRNA processing;;CC:cytoplasm;;CC:nucleoplasm;;CC:nucleolus;;	K24750;K16550;K17985	WDR55, JIP5;RPGRIP1L;AMBRA1	hsa04140;;hsa04137;;hsa05168;;hsa05022;;hsa05014;;hsa05016;;hsa05017;;hsa05010	Autophagy - animal;;Mitophagy - animal;;Herpes simplex virus 1 infection;;Pathways of neurodegeneration - multiple diseases;;Amyotrophic lateral sclerosis;;Huntington disease;;Spinocerebellar ataxia;;Alzheimer disease
gene-LOC124904980	LOC124904980	small nucleolar RNA U13	------	------	------	------	------	------	------
gene-ADAM7-AS2	ADAM7-AS2	ADAM7 antisense RNA 2	GO:0016021;;GO:0005886;;GO:0004175;;GO:0004222;;GO:0008237	cellular_component;;cellular_component;;molecular_function;;molecular_function;;molecular_function;;	CC:integral component of membrane;;CC:plasma membrane;;MF:endopeptidase activity;;MF:metalloendopeptidase activity;;MF:metallopeptidase activity;;	K06540;K08616;K16071;K08614;K06835	ADAM8, CD156a;ADAM33;ADAM7;ADAM28;ADAM12	------	------
gene-LOC124907910	LOC124907910	uncharacterized LOC124907910	------	------	------	------	------	------	------
gene-LOC124905366	LOC124905366	protein ALEX-like	------	------	------	K23214	AUTS2	------	------
gene-AGBL4-AS1	AGBL4-AS1	AGBL4 antisense RNA 1	------	------	------	------	------	------	------
gene-PP2D1	PP2D1	protein phosphatase 2C like domain containing 1, transcript variant 1	GO:0006470;;GO:0004722	biological_process;;molecular_function;;	BP:protein dephosphorylation;;MF:protein serine/threonine phosphatase activity;;	K17506;K17499;K16340;K17505	PPM1L, PP2CE;PPM1G, PP2CG;PHLPP;PPM1K, PP2CM	hsa04151	PI3K-Akt signaling pathway
gene-PSENEN	PSENEN	presenilin enhancer, gamma-secretase subunit, transcript variant 2	GO:0007219;;GO:0007220;;GO:0034205;;GO:0016485;;GO:0006509;;GO:0005783;;GO:0016021;;GO:0070765;;GO:0005887;;GO:0032580;;GO:0061133;;GO:0019899	biological_process;;biological_process;;biological_process;;biological_process;;biological_process;;cellular_component;;cellular_component;;cellular_component;;cellular_component;;cellular_component;;molecular_function;;molecular_function;;	BP:Notch signaling pathway;;BP:Notch receptor processing;;BP:beta-amyloid formation;;BP:protein processing;;BP:membrane protein ectodomain proteolysis;;CC:endoplasmic reticulum;;CC:integral component of membrane;;CC:gamma-secretase complex;;CC:integral component of plasma membrane;;CC:Golgi cisterna membrane;;MF:endopeptidase activator activity;;MF:enzyme binding;;	K06170	PSENEN, PEN2	hsa04330;;hsa05010	Notch signaling pathway;;Alzheimer disease
gene-AKT3-2	AKT3	AKT serine/threonine kinase 3, transcript variant 4	GO:1905564;;GO:0045793;;GO:0018105;;GO:0048873;;GO:0048854;;GO:0032008;;GO:0090050;;GO:0045766;;GO:1905653;;GO:0000002;;GO:0035556;;GO:2000773;;GO:0106311;;GO:0106310;;GO:0005634;;GO:0005886;;GO:0004674;;GO:0005524	biological_process;;biological_process;;biological_process;;biological_process;;biological_process;;biological_process;;biological_process;;biological_process;;biological_process;;biological_process;;biological_process;;biological_process;;deleted;;deleted;;cellular_component;;cellular_component;;molecular_function;;molecular_function;;	BP:positive regulation of vascular endothelial cell proliferation;;BP:positive regulation of cell size;;BP:peptidyl-serine phosphorylation;;BP:homeostasis of number of cells within a tissue;;BP:brain morphogenesis;;BP:positive regulation of TOR signaling;;BP:positive regulation of cell migration involved in sprouting angiogenesis;;BP:positive regulation of angiogenesis;;BP:positive regulation of …	K04456	AKT	hsa04010;;hsa04929;;hsa04926;;hsa04923;;hsa04922;;hsa04920;;hsa01521;;hsa01522;;hsa01524;;hsa05168;;hsa05169;;hsa05164;;hsa05165;;hsa05166;;hsa05167;;hsa05160;;hsa05161;;hsa05162;;hsa05163;;hsa04910;;hsa04014;;hsa04012;;hsa04914;;hsa04915;;hsa04919;;hsa04152;;hsa04150;;hsa04151;;hsa04725;;hsa05170;;hsa04550;;hsa04022;;hsa04024;;hsa05418;;hsa04140;;hsa04380;;hsa05415;;hsa05417;;hsa05142;;hsa05145;…	MAPK signaling pathway;;GnRH secretion;;Relaxin signaling pathway;;Regulation of lipolysis in adipocytes;;Glucagon signaling pathway;;Adipocytokine signaling pathway;;EGFR tyrosine kinase inhibitor resistance;;Endocrine resistance;;Platinum drug resistance;;Herpes simplex virus 1 infection;;Epstein-Barr virus infection;;Influenza A;;Human papillomavirus infection;;Human T-cell leukemia virus 1 in…
gene-LOC105374464	LOC105374464	uncharacterized LOC105374464, transcript variant X1	------	------	------	------	------	------	------
gene-ATP6V0E1P2	ATP6V0E1P2	-	GO:0016021;;GO:0033179;;GO:0016787;;GO:0015078;;GO:0046961	cellular_component;;cellular_component;;molecular_function;;molecular_function;;molecular_function;;	CC:integral component of membrane;;CC:proton-transporting V-type ATPase, V0 domain;;MF:hydrolase activity;;MF:hydrogen ion transmembrane transporter activity;;MF:proton-transporting ATPase activity, rotational mechanism;;	K02153	ATPeV0E, ATP6H	hsa05120;;hsa04966;;hsa00190;;hsa05323;;hsa04721;;hsa04145;;hsa05110;;hsa05165	Epithelial cell signaling in Helicobacter pylori infection;;Collecting duct acid secretion;;Oxidative phosphorylation;;Rheumatoid arthritis;;Synaptic vesicle cycle;;Phagosome;;Vibrio cholerae infection;;Human papillomavirus infection
gene-TTK	TTK	TTK protein kinase, transcript variant 1	GO:0018107;;GO:0018105;;GO:0034501;;GO:0018108;;GO:0010862;;GO:0046777;;GO:0106311;;GO:0106310;;GO:0051304;;GO:1903096;;GO:0008284;;GO:0033316;;GO:0016321;;GO:0007051;;GO:0007052;;GO:0007059;;GO:0007094;;GO:0005737;;GO:0005634;;GO:0016020;;GO:0005819;;GO:0000776;;GO:0004674;;GO:0004714;;GO:0004712;;GO:0004713;;GO:0005524;;GO:0043515	biological_process;;biological_process;;biological_process;;biological_process;;biological_process;;biological_process;;deleted;;deleted;;biological_process;;biological_process;;biological_process;;biological_process;;biological_process;;biological_process;;biological_process;;biological_process;;biological_process;;cellular_component;;cellular_component;;cellular_component;;cellular_component;;c…	BP:peptidyl-threonine phosphorylation;;BP:peptidyl-serine phosphorylation;;BP:protein localization to kinetochore;;BP:peptidyl-tyrosine phosphorylation;;BP:positive regulation of pathway-restricted SMAD protein phosphorylation;;BP:protein autophosphorylation;;BP:old GO;;BP:old GO;;BP:chromosome separation;;BP:protein localization to meiotic spindle midzone;;BP:positive regulation of cell prolifer…	K08866	TTK, MPS1	hsa04110;;hsa04912;;hsa04140;;hsa05034;;hsa04010;;hsa04211;;hsa04152;;hsa04921;;hsa04920	Cell cycle;;GnRH signaling pathway;;Autophagy - animal;;Alcoholism;;MAPK signaling pathway;;Longevity regulating pathway;;AMPK signaling pathway;;Oxytocin signaling pathway;;Adipocytokine signaling pathway
gene-CPT1A	CPT1A	carnitine palmitoyltransferase 1A, transcript variant X1	GO:0006631;;GO:0006635;;GO:0009437;;GO:0046677;;GO:0014070;;GO:0030855;;GO:0071398;;GO:0006853;;GO:0006641;;GO:0050796;;GO:0045471;;GO:0042755;;GO:0001676;;GO:0043279;;GO:0010876;;GO:0097421;;GO:0042493;;GO:0031667;;GO:0010883;;GO:0006006;;GO:1904772;;GO:0032000;;GO:0031307;;GO:0016021;;GO:0016020;;GO:0005739;;GO:0005741;;GO:0016746;;GO:0004095;;GO:0042802;;GO:1990698	biological_process;;biological_process;;biological_process;;biological_process;;biological_process;;biological_process;;biological_process;;biological_process;;biological_process;;biological_process;;biological_process;;biological_process;;biological_process;;biological_process;;biological_process;;biological_process;;biological_process;;biological_process;;biological_process;;biological_process;…	BP:fatty acid metabolic process;;BP:fatty acid beta-oxidation;;BP:carnitine metabolic process;;BP:response to antibiotic;;BP:response to organic cyclic compound;;BP:epithelial cell differentiation;;BP:cellular response to fatty acid;;BP:carnitine shuttle;;BP:triglyceride metabolic process;;BP:regulation of insulin secretion;;BP:response to ethanol;;BP:eating behavior;;BP:long-chain fatty acid met…	K08765	CPT1A	hsa04152;;hsa00564;;hsa03320;;hsa00071;;hsa04922;;hsa05415;;hsa04725;;hsa04146;;hsa04714;;hsa04931;;hsa04920	AMPK signaling pathway;;Glycerophospholipid metabolism;;PPAR signaling pathway;;Fatty acid degradation;;Glucagon signaling pathway;;Diabetic cardiomyopathy;;Cholinergic synapse;;Peroxisome;;Thermogenesis;;Insulin resistance;;Adipocytokine signaling pathway
gene-CELA2A	CELA2A	chymotrypsin like elastase 2A	GO:0070268;;GO:0050796;;GO:0032868;;GO:0090330;;GO:1901143;;GO:0006508;;GO:0005615;;GO:0036457;;GO:0005829;;GO:0005576;;GO:0004252;;GO:0004175;;GO:0017171	biological_process;;biological_process;;biological_process;;biological_process;;biological_process;;biological_process;;cellular_component;;cellular_component;;cellular_component;;cellular_component;;molecular_function;;molecular_function;;molecular_function;;	BP:cornification;;BP:regulation of insulin secretion;;BP:response to insulin;;BP:regulation of platelet aggregation;;BP:insulin catabolic process;;BP:proteolysis;;CC:extracellular space;;CC:keratohyalin granule;;CC:cytosol;;CC:extracellular region;;MF:serine-type endopeptidase activity;;MF:endopeptidase activity;;MF:serine hydrolase activity;;	K01346	CELA2	hsa04972;;hsa04974	Pancreatic secretion;;Protein digestion and absorption
gene-TRBJ2-5-2	TRBJ2-5	-	------	------	------	------	------	------	------
gene-LOC124901429	LOC124901429	uncharacterized LOC124901429	------	------	------	------	------	------	------
gene-CAB39	CAB39	calcium binding protein 39, transcript variant 3	GO:0018105;;GO:0010800;;GO:0035556;;GO:0005737;;GO:0019900;;GO:0030295;;GO:0043539	biological_process;;biological_process;;biological_process;;cellular_component;;molecular_function;;molecular_function;;molecular_function;;	BP:peptidyl-serine phosphorylation;;BP:positive regulation of peptidyl-threonine phosphorylation;;BP:intracellular signal transduction;;CC:cytoplasm;;MF:kinase binding;;MF:protein kinase activator activity;;MF:protein serine/threonine kinase activator activity;;	K08272	CAB39, MO25	hsa04152;;hsa04150	AMPK signaling pathway;;mTOR signaling pathway
gene-RTKN	RTKN	rhotekin, transcript variant 1	GO:0031106;;GO:0034260;;GO:0032185;;GO:0000915;;GO:0006915;;GO:0000281;;GO:0007165;;GO:0007266;;GO:0042981;;GO:0005829;;GO:0005826;;GO:0005095;;GO:0031267;;GO:0005525	biological_process;;biological_process;;biological_process;;biological_process;;biological_process;;biological_process;;biological_process;;biological_process;;biological_process;;cellular_component;;cellular_component;;molecular_function;;molecular_function;;molecular_function;;	BP:septin ring organization;;BP:negative regulation of GTPase activity;;BP:septin cytoskeleton organization;;BP:actomyosin contractile ring assembly;;BP:apoptotic process;;BP:mitotic cytokinesis;;BP:signal transduction;;BP:Rho protein signal transduction;;BP:regulation of apoptotic process;;CC:cytosol;;CC:actomyosin contractile ring;;MF:GTPase inhibitor activity;;MF:small GTPase binding;;MF:GTP b…	K24024	RTKN	------	------
gene-KRTAP13-3	KRTAP13-3	keratin associated protein 13-3	GO:0031424;;GO:0005829;;GO:0005882	biological_process;;cellular_component;;cellular_component;;	BP:keratinization;;CC:cytosol;;CC:intermediate filament;;	------	------	------	------
gene-DDR1-6	DDR1	discoidin domain receptor tyrosine kinase 1, transcript variant 11	GO:0005887;;GO:0038062;;GO:0005524	cellular_component;;molecular_function;;molecular_function;;	CC:integral component of plasma membrane;;MF:protein tyrosine kinase collagen receptor activity;;MF:ATP binding;;	K05124	DDR1, NEP, CD167a	hsa04360;;hsa05166;;hsa05171	Axon guidance;;Human T-cell leukemia virus 1 infection;;Coronavirus disease - COVID-19
gene-TMEM44-AS1	TMEM44-AS1	TMEM44 antisense RNA 1, transcript variant 1	GO:0000976	molecular_function;;	MF:transcription regulatory region sequence-specific DNA binding;;	K19874;K08857;K17985	SEPN1;NEK1_4_5;AMBRA1	hsa04010;;hsa04140;;hsa04137;;hsa05022;;hsa05014;;hsa05016;;hsa05017;;hsa05010	MAPK signaling pathway;;Autophagy - animal;;Mitophagy - animal;;Pathways of neurodegeneration - multiple diseases;;Amyotrophic lateral sclerosis;;Huntington disease;;Spinocerebellar ataxia;;Alzheimer disease
gene-ANAPC16	ANAPC16	anaphase promoting complex subunit 16, transcript variant X2	GO:0016567;;GO:0007049;;GO:0051301;;GO:0005737;;GO:0005829;;GO:0000776;;GO:0005680;;GO:0000777	biological_process;;biological_process;;biological_process;;cellular_component;;cellular_component;;cellular_component;;cellular_component;;cellular_component;;	BP:protein ubiquitination;;BP:cell cycle;;BP:cell division;;CC:cytoplasm;;CC:cytosol;;CC:kinetochore;;CC:anaphase-promoting complex;;CC:condensed chromosome kinetochore;;	K17985	AMBRA1	hsa04140;;hsa04137;;hsa05168;;hsa05022;;hsa05014;;hsa05016;;hsa05017;;hsa05010	Autophagy - animal;;Mitophagy - animal;;Herpes simplex virus 1 infection;;Pathways of neurodegeneration - multiple diseases;;Amyotrophic lateral sclerosis;;Huntington disease;;Spinocerebellar ataxia;;Alzheimer disease
gene-ABCE1	ABCE1	ATP binding cassette subfamily E member 1, transcript variant 2	GO:0060338;;GO:0006415;;GO:0060702;;GO:0000054;;GO:0016032;;GO:0006417;;GO:0006413;;GO:0051607;;GO:0005829;;GO:0016020;;GO:0005739;;GO:0005759;;GO:0005737;;GO:0042626;;GO:0051539;;GO:0060698;;GO:0005506;;GO:0043024;;GO:0005524	biological_process;;biological_process;;biological_process;;biological_process;;biological_process;;biological_process;;biological_process;;biological_process;;cellular_component;;cellular_component;;cellular_component;;cellular_component;;cellular_component;;molecular_function;;molecular_function;;molecular_function;;molecular_function;;molecular_function;;molecular_function;;	BP:regulation of type I interferon-mediated signaling pathway;;BP:translational termination;;BP:negative regulation of endoribonuclease activity;;BP:ribosomal subunit export from nucleus;;BP:viral process;;BP:regulation of translation;;BP:translational initiation;;BP:defense response to virus;;CC:cytosol;;CC:membrane;;CC:mitochondrion;;CC:mitochondrial matrix;;CC:cytoplasm;;MF:ATPase activity, co…	K06174	ABCE1, Rli1	hsa02010;;hsa04972;;hsa04976;;hsa04971;;hsa04024;;hsa04530;;hsa04142;;hsa05110;;hsa04152	ABC transporters;;Pancreatic secretion;;Bile secretion;;Gastric acid secretion;;cAMP signaling pathway;;Tight junction;;Lysosome;;Vibrio cholerae infection;;AMPK signaling pathway
gene-LOC101927414	LOC101927414	uncharacterized LOC101927414, transcript variant X4	------	------	------	------	------	------	------
gene-FAM83B	FAM83B	family with sequence similarity 83 member B	GO:0008283;;GO:0007173;;GO:0007165;;GO:0005737;;GO:0016020;;GO:0005154;;GO:0019901;;GO:0036313;;GO:0036312	biological_process;;biological_process;;biological_process;;cellular_component;;cellular_component;;molecular_function;;molecular_function;;molecular_function;;molecular_function;;	BP:cell proliferation;;BP:epidermal growth factor receptor signaling pathway;;BP:signal transduction;;CC:cytoplasm;;CC:membrane;;MF:epidermal growth factor receptor binding;;MF:protein kinase binding;;MF:phosphatidylinositol 3-kinase catalytic subunit binding;;MF:phosphatidylinositol 3-kinase regulatory subunit binding;;	K16805;K23930;K23931	FAM83D, CHICA;FAM83;FAM83H	------	------
gene-LOC107985705	LOC107985705	uncharacterized LOC107985705, transcript variant X2	GO:0016021	cellular_component;;	CC:integral component of membrane;;	K24882;K09228	NANOGNB;KRAB	hsa05168	Herpes simplex virus 1 infection
gene-OR4C45-2	OR4C45	olfactory receptor family 4 subfamily C member 45 (gene/pseudogene), transcript variant 1, coding	GO:0016021;;GO:0004930;;GO:0004984	cellular_component;;molecular_function;;molecular_function;;	CC:integral component of membrane;;MF:G-protein coupled receptor activity;;MF:olfactory receptor activity;;	K04257	OLFR	hsa04740	Olfactory transduction
gene-IK	IK	IK cytokine	GO:0000278;;GO:0000398;;GO:0016032;;GO:0007094;;GO:0034501;;GO:0005737;;GO:0016607;;GO:0005634;;GO:0000922;;GO:0005654;;GO:0097431;;GO:0000228;;GO:0071005;;GO:0005694;;GO:0042802	biological_process;;biological_process;;biological_process;;biological_process;;biological_process;;cellular_component;;cellular_component;;cellular_component;;cellular_component;;cellular_component;;cellular_component;;cellular_component;;cellular_component;;cellular_component;;molecular_function;;	BP:mitotic cell cycle;;BP:mRNA splicing, via spliceosome;;BP:viral process;;BP:mitotic spindle assembly checkpoint;;BP:protein localization to kinetochore;;CC:cytoplasm;;CC:nuclear speck;;CC:nucleus;;CC:spindle pole;;CC:nucleoplasm;;CC:mitotic spindle pole;;CC:nuclear chromosome;;CC:U2-type precatalytic spliceosome;;CC:chromosome;;MF:identical protein binding;;	K13109	IK, RED, RER	------	------
gene-PSMF1	PSMF1	proteasome inhibitor subunit 1, transcript variant 2	GO:0036388;;GO:0000165;;GO:0038061;;GO:0033209;;GO:1901990;;GO:0070498;;GO:0061418;;GO:0000209;;GO:0043488;;GO:0043161;;GO:0006521;;GO:0002479;;GO:1902036;;GO:1901799;;GO:0016579;;GO:0090090;;GO:0050852;;GO:0043687;;GO:0031146;;GO:0031145;;GO:0060071;;GO:0010972;;GO:0055085;;GO:0038095;;GO:0006511;;GO:0090263;;GO:0002223;;GO:0005783;;GO:0016020;;GO:0005654;;GO:0048471;;GO:0000502;;GO:0005839;;GO:…	biological_process;;biological_process;;biological_process;;biological_process;;biological_process;;biological_process;;biological_process;;biological_process;;biological_process;;biological_process;;biological_process;;biological_process;;biological_process;;biological_process;;biological_process;;biological_process;;biological_process;;biological_process;;biological_process;;biological_process;…	BP:pre-replicative complex assembly;;BP:MAPK cascade;;BP:NIK/NF-kappaB signaling;;BP:tumor necrosis factor-mediated signaling pathway;;BP:regulation of mitotic cell cycle phase transition;;BP:interleukin-1-mediated signaling pathway;;BP:regulation of transcription from RNA polymerase II promoter in response to hypoxia;;BP:protein polyubiquitination;;BP:regulation of mRNA stability;;BP:proteasome-…	K06700	PSMF1	hsa03050	Proteasome
gene-LOC124900405	LOC124900405	uncharacterized LOC124900405, transcript variant X1	------	------	------	------	------	------	------
gene-LOC124901391	LOC124901391	uncharacterized LOC124901391	GO:0005507	molecular_function;;	MF:copper ion binding;;	------	------	------	------
gene-PITPNM3	PITPNM3	PITPNM family member 3, transcript variant 1	GO:0006661;;GO:0005737;;GO:0005829;;GO:0016020;;GO:0044297;;GO:0042995;;GO:0030134;;GO:0012505;;GO:0046872;;GO:0030971;;GO:0008289;;GO:0005509;;GO:0004620	biological_process;;cellular_component;;cellular_component;;cellular_component;;cellular_component;;cellular_component;;cellular_component;;cellular_component;;molecular_function;;molecular_function;;molecular_function;;molecular_function;;molecular_function;;	BP:phosphatidylinositol biosynthetic process;;CC:cytoplasm;;CC:cytosol;;CC:membrane;;CC:cell body;;CC:cell projection;;CC:ER to Golgi transport vesicle;;CC:endomembrane system;;MF:metal ion binding;;MF:receptor tyrosine kinase binding;;MF:lipid binding;;MF:calcium ion binding;;MF:phospholipase activity;;	K16545;K13619;K24069	DDHD2;DDHD1;PITPNM	------	------
gene-RN7SL218P	RN7SL218P	-	GO:0016192;;GO:0006886;;GO:0006915;;GO:0042981;;GO:0005576;;GO:0030117;;GO:0016021;;GO:0005882;;GO:0005198	biological_process;;biological_process;;biological_process;;biological_process;;cellular_component;;cellular_component;;cellular_component;;cellular_component;;molecular_function;;	BP:vesicle-mediated transport;;BP:intracellular protein transport;;BP:apoptotic process;;BP:regulation of apoptotic process;;CC:extracellular region;;CC:membrane coat;;CC:integral component of membrane;;CC:intermediate filament;;MF:structural molecule activity;;	------	------	------	------
gene-SNORA35B	SNORA35B	small nucleolar RNA, H/ACA box 35B	------	------	------	------	------	------	------
gene-MIR8062	MIR8062	microRNA 8062	------	------	------	------	------	------	------
gene-SULT1E1	SULT1E1	sulfotransferase family 1E member 1, transcript variant X1	GO:0008210;;GO:0051923;;GO:0006711;;GO:0045600;;GO:0006068;;GO:0050427;;GO:0008202;;GO:0005737;;GO:0005829;;GO:0031965;;GO:0050294;;GO:0047894;;GO:0008146;;GO:0004304;;GO:0005496;;GO:0004062	biological_process;;biological_process;;biological_process;;biological_process;;biological_process;;biological_process;;biological_process;;cellular_component;;cellular_component;;cellular_component;;molecular_function;;molecular_function;;molecular_function;;molecular_function;;molecular_function;;molecular_function;;	BP:estrogen metabolic process;;BP:sulfation;;BP:estrogen catabolic process;;BP:positive regulation of fat cell differentiation;;BP:ethanol catabolic process;;BP:3'-phosphoadenosine 5'-phosphosulfate metabolic process;;BP:steroid metabolic process;;CC:cytoplasm;;CC:cytosol;;CC:nuclear membrane;;MF:steroid sulfotransferase activity;;MF:flavonol 3-sulfotransferase activity;;MF:sulfotransferase activ…	K01016	SULT1E1, STE	hsa05204;;hsa00140	Chemical carcinogenesis - DNA adducts;;Steroid hormone biosynthesis
gene-LOC107987119	LOC107987119	uncharacterized LOC107987119, transcript variant X1	------	------	------	K17985	AMBRA1	hsa04140;;hsa04137;;hsa05168;;hsa05022;;hsa05014;;hsa05016;;hsa05017;;hsa05010	Autophagy - animal;;Mitophagy - animal;;Herpes simplex virus 1 infection;;Pathways of neurodegeneration - multiple diseases;;Amyotrophic lateral sclerosis;;Huntington disease;;Spinocerebellar ataxia;;Alzheimer disease
gene-LOC124903752	LOC124903752	uncharacterized LOC124903752	GO:0016125;;GO:0016021;;GO:0047750	biological_process;;cellular_component;;molecular_function;;	BP:sterol metabolic process;;CC:integral component of membrane;;MF:cholestenol delta-isomerase activity;;	K17985	AMBRA1	hsa04010;;hsa04140;;hsa04137;;hsa05168;;hsa05022;;hsa05014;;hsa05016;;hsa05017;;hsa05010	MAPK signaling pathway;;Autophagy - animal;;Mitophagy - animal;;Herpes simplex virus 1 infection;;Pathways of neurodegeneration - multiple diseases;;Amyotrophic lateral sclerosis;;Huntington disease;;Spinocerebellar ataxia;;Alzheimer disease
gene-TMEM205	TMEM205	transmembrane protein 205, transcript variant X2	GO:0016021	cellular_component;;	CC:integral component of membrane;;	------	------	------	------
gene-LOC124904592	LOC124904592	uncharacterized LOC124904592	------	------	------	------	------	------	------
gene-MYOT	MYOT	myotilin, transcript variant 1	------	------	------	K19875	MYOT	hsa04971;;hsa04611;;hsa04371;;hsa04022;;hsa04020;;hsa04510;;hsa05410;;hsa04270;;hsa05414;;hsa04921;;hsa04810	Gastric acid secretion;;Platelet activation;;Apelin signaling pathway;;cGMP-PKG signaling pathway;;Calcium signaling pathway;;Focal adhesion;;Hypertrophic cardiomyopathy;;Vascular smooth muscle contraction;;Dilated cardiomyopathy;;Oxytocin signaling pathway;;Regulation of actin cytoskeleton
gene-PCDHB11-2	PCDHB11	protocadherin beta 11	GO:0007399;;GO:0007268;;GO:0007155;;GO:0007156;;GO:0016339;;GO:0007416;;GO:0016021;;GO:0005887;;GO:0005886;;GO:0045202;;GO:0005509	biological_process;;biological_process;;biological_process;;biological_process;;biological_process;;biological_process;;cellular_component;;cellular_component;;cellular_component;;cellular_component;;molecular_function;;	BP:nervous system development;;BP:chemical synaptic transmission;;BP:cell adhesion;;BP:homophilic cell adhesion via plasma membrane adhesion molecules;;BP:calcium-dependent cell-cell adhesion via plasma membrane cell adhesion molecules;;BP:synapse assembly;;CC:integral component of membrane;;CC:integral component of plasma membrane;;CC:plasma membrane;;CC:synapse;;MF:calcium ion binding;;	K16494	PCDHB	------	------
gene-PARG	PARG	poly(ADP-ribose) glycohydrolase, transcript variant 1	GO:0006282;;GO:0006287;;GO:0009225;;GO:0031056;;GO:0005975;;GO:1990966;;GO:0005737;;GO:0043231;;GO:0005829;;GO:0005654;;GO:0005759;;GO:0005634;;GO:0004649	biological_process;;biological_process;;biological_process;;biological_process;;biological_process;;biological_process;;cellular_component;;cellular_component;;cellular_component;;cellular_component;;cellular_component;;cellular_component;;molecular_function;;	BP:regulation of DNA repair;;BP:base-excision repair, gap-filling;;BP:nucleotide-sugar metabolic process;;BP:regulation of histone modification;;BP:carbohydrate metabolic process;;BP:ATP generation from poly-ADP-D-ribose;;CC:cytoplasm;;CC:intracellular membrane-bounded organelle;;CC:cytosol;;CC:nucleoplasm;;CC:mitochondrial matrix;;CC:nucleus;;MF:pol;;	K07759	PARG	------	------
gene-MUC7	MUC7	mucin 7, secreted, transcript variant 2	GO:0031640;;GO:0016266;;GO:0061844;;GO:0002223;;GO:0005796;;GO:0070062;;GO:0005886	biological_process;;biological_process;;biological_process;;biological_process;;cellular_component;;cellular_component;;cellular_component;;	BP:killing of cells of other organism;;BP:O-glycan processing;;BP:antimicrobial humoral immune response mediated by antimicrobial peptide;;BP:stimulatory C-type lectin receptor signaling pathway;;CC:Golgi lumen;;CC:extracellular exosome;;CC:plasma membrane;;	K13909	MUC7, MG2	hsa04970	Salivary secretion
gene-RSPH10B2	RSPH10B2	radial spoke head 10 homolog B2, transcript variant X2	------	------	------	------	------	------	------
gene-LOC100130345	LOC100130345	cadherin-related family member 3-like	GO:0007156;;GO:0016021;;GO:0005509	biological_process;;cellular_component;;molecular_function;;	BP:homophilic cell adhesion via plasma membrane adhesion molecules;;CC:integral component of membrane;;MF:calcium ion binding;;	K16494;K04601;K04600	PCDHB;CELSR2;CELSR1	------	------
gene-LOC105377101	LOC105377101	uncharacterized LOC105377101, transcript variant X1	------	------	------	K08857;K16550	NEK1_4_5;RPGRIP1L	hsa04120;;hsa04140;;hsa04137;;hsa04668;;hsa04144;;hsa05022;;hsa05014;;hsa05168;;hsa05016;;hsa05017;;hsa05010;;hsa04932	Ubiquitin mediated proteolysis;;Autophagy - animal;;Mitophagy - animal;;TNF signaling pathway;;Endocytosis;;Pathways of neurodegeneration - multiple diseases;;Amyotrophic lateral sclerosis;;Herpes simplex virus 1 infection;;Huntington disease;;Spinocerebellar ataxia;;Alzheimer disease;;Non-alcoholic fatty liver disease
gene-MIR765	MIR765	microRNA 765	------	------	------	------	------	------	------
gene-LOC105373992	LOC105373992	uncharacterized LOC105373992, transcript variant X2	------	------	------	------	------	------	------
gene-RMC1	RMC1	regulator of MON1-CCZ1, transcript variant 1	GO:0006914;;GO:0010506;;GO:0005765;;GO:0031902;;GO:0035658	biological_process;;biological_process;;cellular_component;;cellular_component;;cellular_component;;	BP:autophagy;;BP:regulation of autophagy;;CC:lysosomal membrane;;CC:late endosome membrane;;CC:Mon1-Ccz1 complex;;	K24763	RMC1	------	------
gene-FUT6	FUT6	fucosyltransferase 6, transcript variant 6	GO:0036065;;GO:0006486;;GO:0036071;;GO:0042355;;GO:0009312;;GO:0006672;;GO:0005794;;GO:0070062;;GO:0016021;;GO:0005576;;GO:0032580;;GO:0000139;;GO:0008417;;GO:0017083;;GO:0046920	biological_process;;biological_process;;biological_process;;biological_process;;biological_process;;biological_process;;cellular_component;;cellular_component;;cellular_component;;cellular_component;;cellular_component;;cellular_component;;molecular_function;;molecular_function;;molecular_function;;	BP:fucosylation;;BP:protein glycosylation;;BP:N-glycan fucosylation;;BP:L-fucose catabolic process;;BP:oligosaccharide biosynthetic process;;BP:ceramide metabolic process;;CC:Golgi apparatus;;CC:extracellular exosome;;CC:integral component of membrane;;CC:extracellular region;;CC:Golgi cisterna membrane;;CC:Golgi membrane;;MF:fucosyltransferase activity;;MF:4-galactosyl-N-acetylglucosaminide 3-al…	K07634	FUT6	hsa00515;;hsa00603;;hsa00601	Mannose type O-glycan biosynthesis;;Glycosphingolipid biosynthesis - globo and isoglobo series;;Glycosphingolipid biosynthesis - lacto and neolacto series
gene-MRGPRF	MRGPRF	MAS related GPR family member F, transcript variant X2	GO:0007186;;GO:0031965;;GO:0016021;;GO:0005886;;GO:0004930	biological_process;;cellular_component;;cellular_component;;cellular_component;;molecular_function;;	BP:G-protein coupled receptor signaling pathway;;CC:nuclear membrane;;CC:integral component of membrane;;CC:plasma membrane;;MF:G-protein coupled receptor activity;;	K08394	MRGPRF	hsa04614;;hsa04080;;hsa05171	Renin-angiotensin system;;Neuroactive ligand-receptor interaction;;Coronavirus disease - COVID-19
gene-NAPEPLD-2	NAPEPLD	N-acyl phosphatidylethanolamine phospholipase D, transcript variant 13	GO:0001523;;GO:0009395;;GO:0050729;;GO:0070291;;GO:0090336;;GO:0001659;;GO:0048874;;GO:0007568;;GO:0035900;;GO:0070292;;GO:1903999;;GO:0005794;;GO:0043227;;GO:0070062;;GO:0042622;;GO:0005635;;GO:0005654;;GO:0031901;;GO:0005737;;GO:0000139;;GO:0005769;;GO:0008270;;GO:0102200;;GO:0032052;;GO:0070290;;GO:0042802	biological_process;;biological_process;;biological_process;;biological_process;;biological_process;;biological_process;;biological_process;;biological_process;;biological_process;;biological_process;;biological_process;;cellular_component;;cellular_component;;cellular_component;;cellular_component;;cellular_component;;cellular_component;;cellular_component;;cellular_component;;cellular_component;…	BP:retinoid metabolic process;;BP:phospholipid catabolic process;;BP:positive regulation of inflammatory response;;BP:N-acylethanolamine metabolic process;;BP:positive regulation of brown fat cell differentiation;;BP:temperature homeostasis;;BP:homeostasis of number of cells in a free-living population;;BP:aging;;BP:response to isolation stress;;BP:N-acylphosphatidylethanolamine metabolic process…	K13985	NAPEPLD	hsa04140;;hsa04723;;hsa04137;;hsa05022;;hsa05014;;hsa05016;;hsa05017;;hsa05010	Autophagy - animal;;Retrograde endocannabinoid signaling;;Mitophagy - animal;;Pathways of neurodegeneration - multiple diseases;;Amyotrophic lateral sclerosis;;Huntington disease;;Spinocerebellar ataxia;;Alzheimer disease
gene-LOC105369483	LOC105369483	uncharacterized LOC105369483	------	------	------	------	------	------	------
gene-ZNF266	ZNF266	zinc finger protein 266, transcript variant 4	GO:0000122;;GO:0006355;;GO:0006357;;GO:0005634;;GO:0001227;;GO:0000977;;GO:0000978;;GO:0046872;;GO:0000981	biological_process;;biological_process;;biological_process;;cellular_component;;molecular_function;;molecular_function;;molecular_function;;molecular_function;;molecular_function;;	BP:negative regulation of transcription from RNA polymerase II promoter;;BP:regulation of transcription, DNA-templated;;BP:regulation of transcription from RNA polymerase II promoter;;CC:nucleus;;MF:transcriptional repressor activity, RNA polymerase II transcription regulatory region sequence-specific binding;;MF:RNA polymerase II regulatory region sequence-specific DNA binding;;MF:RNA polymerase…	K09228	KRAB	hsa05168	Herpes simplex virus 1 infection
gene-LOC124902219	LOC124902219	uncharacterized LOC124902219	GO:0016021	cellular_component;;	CC:integral component of membrane;;	K08857;K09228;K17985	NEK1_4_5;KRAB;AMBRA1	hsa04140;;hsa04137;;hsa05168;;hsa05022;;hsa05014;;hsa05016;;hsa05017;;hsa05010	Autophagy - animal;;Mitophagy - animal;;Herpes simplex virus 1 infection;;Pathways of neurodegeneration - multiple diseases;;Amyotrophic lateral sclerosis;;Huntington disease;;Spinocerebellar ataxia;;Alzheimer disease
gene-PALS1	PALS1	protein associated with LIN7 1, MAGUK p55 family member, transcript variant X4	GO:0032287;;GO:0032288;;GO:0021987;;GO:0035750;;GO:0010467;;GO:0021954;;GO:0017015;;GO:0072659;;GO:0070830;;GO:0002011;;GO:0030424;;GO:0043220;;GO:0005737;;GO:0045177;;GO:0070062;;GO:0016020;;GO:0005923;;GO:0016324;;GO:0005794;;GO:0005793;;GO:0035749;;GO:0005886;;GO:0043204;;GO:0032991;;GO:0043219;;GO:0012505;;GO:0005912;;GO:0005524;;GO:0019904	biological_process;;biological_process;;biological_process;;biological_process;;biological_process;;biological_process;;biological_process;;biological_process;;biological_process;;biological_process;;cellular_component;;cellular_component;;cellular_component;;cellular_component;;cellular_component;;cellular_component;;cellular_component;;cellular_component;;cellular_component;;cellular_component;…	BP:peripheral nervous system myelin maintenance;;BP:myelin assembly;;BP:cerebral cortex development;;BP:protein localization to myelin sheath abaxonal region;;BP:gene expression;;BP:central nervous system neuron development;;BP:regulation of transforming growth factor beta receptor signaling pathway;;BP:protein localization to plasma membrane;;BP:bicellular tight junction assembly;;BP:morphogenes…	K06091	MPP5, PALS1	hsa04530;;hsa05165;;hsa04390	Tight junction;;Human papillomavirus infection;;Hippo signaling pathway
gene-LOC105375156	LOC105375156	uncharacterized LOC105375156, transcript variant X2	GO:0050909;;GO:0016021;;GO:0004930	biological_process;;cellular_component;;molecular_function;;	BP:sensory perception of taste;;CC:integral component of membrane;;MF:G-protein coupled receptor activity;;	K08474	TAS2R	hsa04742	Taste transduction
gene-LOC105372529	LOC105372529	uncharacterized LOC105372529	------	------	------	------	------	------	------
gene-CRTC3-AS1	CRTC3-AS1	CRTC3 antisense RNA 1	GO:0051289;;GO:0042116;;GO:0032793;;GO:0050995;;GO:0043951;;GO:0045944;;GO:0016032;;GO:0097009;;GO:0005737;;GO:0005829;;GO:0005654;;GO:0005634;;GO:0008140	biological_process;;biological_process;;biological_process;;biological_process;;biological_process;;biological_process;;biological_process;;biological_process;;cellular_component;;cellular_component;;cellular_component;;cellular_component;;molecular_function;;	BP:protein homotetramerization;;BP:macrophage activation;;BP:positive regulation of CREB transcription factor activity;;BP:negative regulation of lipid catabolic process;;BP:negative regulation of cAMP-mediated signaling;;BP:positive regulation of transcription from RNA polymerase II promoter;;BP:viral process;;BP:energy homeostasis;;CC:cytoplasm;;CC:cytosol;;CC:nucleoplasm;;CC:nucleus;;MF:cAMP r…	K16334	CRTC3, TORC3	hsa05166	Human T-cell leukemia virus 1 infection
gene-C5orf52	C5orf52	chromosome 5 open reading frame 52	------	------	------	------	------	------	------
gene-LOC107985670	LOC107985670	uncharacterized LOC107985670	GO:0006270;;GO:0051301;;GO:0006383;;GO:0005634;;GO:0005886;;GO:0016021;;GO:0004930;;GO:0016887;;GO:0004984;;GO:0005524	biological_process;;biological_process;;biological_process;;cellular_component;;cellular_component;;cellular_component;;molecular_function;;molecular_function;;molecular_function;;molecular_function;;	BP:DNA replication initiation;;BP:cell division;;BP:transcription from RNA polymerase III promoter;;CC:nucleus;;CC:plasma membrane;;CC:integral component of membrane;;MF:G-protein coupled receptor activity;;MF:ATPase activity;;MF:olfactory receptor activity;;MF:ATP binding;;	------	------	------	------
gene-BMPER	BMPER	BMP binding endothelial regulator, transcript variant 1	GO:0048839;;GO:0030514;;GO:0010594;;GO:0042118;;GO:0001568;;GO:0045765;;GO:0060393;;GO:1903672;;GO:0001657;;GO:0070374;;GO:0002043;;GO:0031012;;GO:0005615	biological_process;;biological_process;;biological_process;;biological_process;;biological_process;;biological_process;;biological_process;;biological_process;;biological_process;;biological_process;;biological_process;;cellular_component;;cellular_component;;	BP:inner ear development;;BP:negative regulation of BMP signaling pathway;;BP:regulation of endothelial cell migration;;BP:endothelial cell activation;;BP:blood vessel development;;BP:regulation of angiogenesis;;BP:regulation of pathway-restricted SMAD protein phosphorylation;;BP:positive regulation of sprouting angiogenesis;;BP:ureteric bud development;;BP:positive regulation of ERK1 and ERK2 ca…	K24517;K24831;K18273;K03900	BMPER;ZAN;TECTA;VWF	hsa04970;;hsa04611;;hsa04610;;hsa04613;;hsa04657;;hsa04512;;hsa04510;;hsa05165;;hsa05171;;hsa04151	Salivary secretion;;Platelet activation;;Complement and coagulation cascades;;Neutrophil extracellular trap formation;;IL-17 signaling pathway;;ECM-receptor interaction;;Focal adhesion;;Human papillomavirus infection;;Coronavirus disease - COVID-19;;PI3K-Akt signaling pathway
gene-ZFP30	ZFP30	ZFP30 zinc finger protein, transcript variant 5	GO:0000122;;GO:0006355;;GO:0006357;;GO:0005634;;GO:0001227;;GO:0000977;;GO:0003677;;GO:0000978;;GO:0046872;;GO:0000981	biological_process;;biological_process;;biological_process;;cellular_component;;molecular_function;;molecular_function;;molecular_function;;molecular_function;;molecular_function;;molecular_function;;	BP:negative regulation of transcription from RNA polymerase II promoter;;BP:regulation of transcription, DNA-templated;;BP:regulation of transcription from RNA polymerase II promoter;;CC:nucleus;;MF:transcriptional repressor activity, RNA polymerase II transcription regulatory region sequence-specific binding;;MF:RNA polymerase II regulatory region sequence-specific DNA binding;;MF:DNA binding;;M…	K09228	KRAB	hsa05168	Herpes simplex virus 1 infection
gene-LOC124902173	LOC124902173	uncharacterized LOC124902173	GO:0016021	cellular_component;;	CC:integral component of membrane;;	K09228;K12795	KRAB;SUGT1, SGT1	hsa05168;;hsa04621	Herpes simplex virus 1 infection;;NOD-like receptor signaling pathway
gene-SETD5	SETD5	SET domain containing 5, transcript variant X4	------	------	------	K09189;K11423;K06101;K23216	MLL5;SETD2;ASH1L;SETD5	hsa00310	Lysine degradation
gene-IGLV5-52	IGLV5-52	-	------	------	------	K06553	VPREB, CD179a	------	------
gene-LOC124904382	LOC124904382	-	------	------	------	------	------	------	------
gene-LOC124904383	LOC124904383	-	------	------	------	------	------	------	------
gene-KIF20A	KIF20A	kinesin family member 20A	GO:0061952;;GO:0001578;;GO:0007018;;GO:0000281;;GO:0032465;;GO:0015031;;GO:0005794;;GO:0045171;;GO:0030496;;GO:0005654;;GO:0032154;;GO:0005819;;GO:0005871;;GO:0005634;;GO:0005874;;GO:0008017;;GO:0019901;;GO:0003777;;GO:0016887;;GO:1990939;;GO:0005524	biological_process;;biological_process;;biological_process;;biological_process;;biological_process;;biological_process;;cellular_component;;cellular_component;;cellular_component;;cellular_component;;cellular_component;;cellular_component;;cellular_component;;cellular_component;;cellular_component;;molecular_function;;molecular_function;;molecular_function;;molecular_function;;molecular_function;…	BP:midbody abscission;;BP:microtubule bundle formation;;BP:microtubule-based movement;;BP:mitotic cytokinesis;;BP:regulation of cytokinesis;;BP:protein transport;;CC:Golgi apparatus;;CC:intercellular bridge;;CC:midbody;;CC:nucleoplasm;;CC:cleavage furrow;;CC:spindle;;CC:kinesin complex;;CC:nucleus;;CC:microtubule;;MF:microtubule binding;;MF:protein kinase binding;;MF:microtubule motor activity;;M…	K10402	KIF20	hsa05206;;hsa04340	MicroRNAs in cancer;;Hedgehog signaling pathway
gene-IGSF10	IGSF10	immunoglobulin superfamily member 10, transcript variant X2	GO:0005576	cellular_component;;	CC:extracellular region;;	K12567;K24400;K17341	TTN;MXRA5;HMCN	hsa05410;;hsa05414	Hypertrophic cardiomyopathy;;Dilated cardiomyopathy
gene-TRAV40	TRAV40	-	------	------	------	------	------	------	------
gene-TRAV41	TRAV41	-	GO:0016020	cellular_component;;	CC:membrane;;	------	------	------	------
gene-LILRB2-3	LILRB2	leukocyte immunoglobulin like receptor B2, transcript variant 1	GO:0042130;;GO:0006968;;GO:0034113;;GO:0045591;;GO:2000524;;GO:2001198;;GO:0007611;;GO:1900454;;GO:0007165;;GO:0007166;;GO:0071222;;GO:0051248;;GO:0002767;;GO:0002645;;GO:1905875;;GO:0002666;;GO:0042102;;GO:0006955;;GO:0007267;;GO:0002578;;GO:0035307;;GO:0050776;;GO:1900271;;GO:0002774;;GO:0051926;;GO:0043312;;GO:0002250;;GO:0140105;;GO:0032755;;GO:0005886;;GO:0101003;;GO:0005887;;GO:0005737;;GO:…	biological_process;;biological_process;;biological_process;;biological_process;;biological_process;;biological_process;;biological_process;;biological_process;;biological_process;;biological_process;;biological_process;;biological_process;;biological_process;;biological_process;;biological_process;;biological_process;;biological_process;;biological_process;;biological_process;;biological_process;…	BP:negative regulation of T cell proliferation;;BP:cellular defense response;;BP:heterotypic cell-cell adhesion;;BP:positive regulation of regulatory T cell differentiation;;BP:negative regulation of T cell costimulation;;BP:regulation of dendritic cell differentiation;;BP:learning or memory;;BP:positive regulation of long term synaptic depression;;BP:signal transduction;;BP:cell surface receptor…	K06512	LILR, CD85	hsa04662;;hsa04380	B cell receptor signaling pathway;;Osteoclast differentiation
gene-LILRB2-2	LILRB2	leukocyte immunoglobulin like receptor B2, transcript variant 1	GO:0042130;;GO:0006968;;GO:0034113;;GO:0045591;;GO:2000524;;GO:2001198;;GO:0007611;;GO:1900454;;GO:0007165;;GO:0007166;;GO:0071222;;GO:0051248;;GO:0002767;;GO:0002645;;GO:1905875;;GO:0002666;;GO:0042102;;GO:0006955;;GO:0007267;;GO:0002578;;GO:0035307;;GO:0050776;;GO:1900271;;GO:0002774;;GO:0051926;;GO:0043312;;GO:0002250;;GO:0140105;;GO:0032755;;GO:0005886;;GO:0101003;;GO:0005887;;GO:0005737;;GO:…	biological_process;;biological_process;;biological_process;;biological_process;;biological_process;;biological_process;;biological_process;;biological_process;;biological_process;;biological_process;;biological_process;;biological_process;;biological_process;;biological_process;;biological_process;;biological_process;;biological_process;;biological_process;;biological_process;;biological_process;…	BP:negative regulation of T cell proliferation;;BP:cellular defense response;;BP:heterotypic cell-cell adhesion;;BP:positive regulation of regulatory T cell differentiation;;BP:negative regulation of T cell costimulation;;BP:regulation of dendritic cell differentiation;;BP:learning or memory;;BP:positive regulation of long term synaptic depression;;BP:signal transduction;;BP:cell surface receptor…	K06512	LILR, CD85	hsa04662;;hsa04380	B cell receptor signaling pathway;;Osteoclast differentiation
gene-KANTR	KANTR	KANTR integral membrane protein, transcript variant 9	GO:0016021	cellular_component;;	CC:integral component of membrane;;	------	------	------	------
gene-LINC00628	LINC00628	long intergenic non-protein coding RNA 628	------	------	------	------	------	------	------
gene-LILRB2-4	LILRB2	leukocyte immunoglobulin like receptor B2, transcript variant 1	GO:0042130;;GO:0006968;;GO:0034113;;GO:0045591;;GO:2000524;;GO:2001198;;GO:0007611;;GO:1900454;;GO:0007165;;GO:0007166;;GO:0071222;;GO:0051248;;GO:0002767;;GO:0002645;;GO:1905875;;GO:0002666;;GO:0042102;;GO:0006955;;GO:0007267;;GO:0002578;;GO:0035307;;GO:0050776;;GO:1900271;;GO:0002774;;GO:0051926;;GO:0043312;;GO:0002250;;GO:0140105;;GO:0032755;;GO:0005886;;GO:0101003;;GO:0005887;;GO:0005737;;GO:…	biological_process;;biological_process;;biological_process;;biological_process;;biological_process;;biological_process;;biological_process;;biological_process;;biological_process;;biological_process;;biological_process;;biological_process;;biological_process;;biological_process;;biological_process;;biological_process;;biological_process;;biological_process;;biological_process;;biological_process;…	BP:negative regulation of T cell proliferation;;BP:cellular defense response;;BP:heterotypic cell-cell adhesion;;BP:positive regulation of regulatory T cell differentiation;;BP:negative regulation of T cell costimulation;;BP:regulation of dendritic cell differentiation;;BP:learning or memory;;BP:positive regulation of long term synaptic depression;;BP:signal transduction;;BP:cell surface receptor…	K06512	LILR, CD85	hsa04662;;hsa04380	B cell receptor signaling pathway;;Osteoclast differentiation
gene-TTC13	TTC13	tetratricopeptide repeat domain 13, transcript variant 1	------	------	------	K09523;K12795	DNAJC3;SUGT1, SGT1	hsa04141;;hsa05164;;hsa04621	Protein processing in endoplasmic reticulum;;Influenza A;;NOD-like receptor signaling pathway
gene-RAD18	RAD18	RAD18 E3 ubiquitin protein ligase	GO:0009411;;GO:0006301;;GO:0016567;;GO:0006281;;GO:0060548;;GO:0006974;;GO:0051984;;GO:0006513;;GO:0051865;;GO:0042769;;GO:0042405;;GO:0005737;;GO:0016604;;GO:0005813;;GO:0005634;;GO:0005654;;GO:0005657;;GO:0035861;;GO:0097505;;GO:0044877;;GO:0031593;;GO:0046872;;GO:0003697;;GO:0042802;;GO:0061630;;GO:0000403;;GO:0031625;;GO:0003684	biological_process;;biological_process;;biological_process;;biological_process;;biological_process;;biological_process;;biological_process;;biological_process;;biological_process;;biological_process;;cellular_component;;cellular_component;;cellular_component;;cellular_component;;cellular_component;;cellular_component;;cellular_component;;cellular_component;;cellular_component;;molecular_function;…	BP:response to UV;;BP:postreplication repair;;BP:protein ubiquitination;;BP:DNA repair;;BP:negative regulation of cell death;;BP:cellular response to DNA damage stimulus;;BP:positive regulation of chromosome segregation;;BP:protein monoubiquitination;;BP:protein autoubiquitination;;BP:DNA damage response, detection of DNA damage;;CC:nuclear inclusion body;;CC:cytoplasm;;CC:nuclear body;;CC:centro…	K10627	RAD18	hsa04550	Signaling pathways regulating pluripotency of stem cells
gene-LOC105375194	LOC105375194	uncharacterized LOC105375194	------	------	------	------	------	------	------
gene-CIBAR1	CIBAR1	CBY1 interacting BAR domain containing 1, transcript variant 1	GO:0035108;;GO:0060271;;GO:0030030;;GO:0061024;;GO:0045880;;GO:0007007;;GO:0005737;;GO:0036064;;GO:0035869;;GO:0005634;;GO:0005814;;GO:0005743;;GO:0097546;;GO:0005543	biological_process;;biological_process;;biological_process;;biological_process;;biological_process;;biological_process;;cellular_component;;cellular_component;;cellular_component;;cellular_component;;cellular_component;;cellular_component;;cellular_component;;molecular_function;;	BP:limb morphogenesis;;BP:cilium assembly;;BP:cell projection organization;;BP:membrane organization;;BP:positive regulation of smoothened signaling pathway;;BP:inner mitochondrial membrane organization;;CC:cytoplasm;;CC:ciliary basal body;;CC:ciliary transition zone;;CC:nucleus;;CC:centriole;;CC:mitochondrial inner membrane;;CC:ciliary base;;MF:phospholipid binding;;	K23868	FAM92	------	------
gene-SRPK1	SRPK1	SRSF protein kinase 1, transcript variant 1	GO:0000245;;GO:0050684;;GO:0030154;;GO:0048024;;GO:0035556;;GO:0106311;;GO:0106310;;GO:0045070;;GO:0045071;;GO:0008380;;GO:0006468;;GO:0045087;;GO:0007059;;GO:0035092;;GO:0016032;;GO:0006397;;GO:0000785;;GO:0005737;;GO:0005634;;GO:0005654;;GO:0016363;;GO:0016607;;GO:0005886;;GO:0005829;;GO:0005783;;GO:0000287;;GO:0004674;;GO:0004672;;GO:0005524;;GO:0003723	biological_process;;biological_process;;biological_process;;biological_process;;biological_process;;deleted;;deleted;;biological_process;;biological_process;;biological_process;;biological_process;;biological_process;;biological_process;;biological_process;;biological_process;;biological_process;;cellular_component;;cellular_component;;cellular_component;;cellular_component;;cellular_component;;c…	BP:spliceosomal complex assembly;;BP:regulation of mRNA processing;;BP:cell differentiation;;BP:regulation of mRNA splicing, via spliceosome;;BP:intracellular signal transduction;;BP:old GO;;BP:old GO;;BP:positive regulation of viral genome replication;;BP:negative regulation of viral genome replication;;BP:RNA splicing;;BP:protein phosphorylation;;BP:innate immune response;;BP:chromosome segrega…	K15409	SRPK1	hsa05168	Herpes simplex virus 1 infection
gene-UBE2E3	UBE2E3	ubiquitin conjugating enzyme E2 E3, transcript variant 2	GO:0000209;;GO:0070979;;GO:0040008;;GO:0070534;;GO:0070936;;GO:0005737;;GO:0005634;;GO:0016740;;GO:0004842;;GO:0061631;;GO:0005524	biological_process;;biological_process;;biological_process;;biological_process;;biological_process;;cellular_component;;cellular_component;;molecular_function;;molecular_function;;molecular_function;;molecular_function;;	BP:protein polyubiquitination;;BP:protein K11-linked ubiquitination;;BP:regulation of growth;;BP:protein K63-linked ubiquitination;;BP:protein K48-linked ubiquitination;;CC:cytoplasm;;CC:nucleus;;MF:transferase activity;;MF:ubiquitin-protein transferase activity;;MF:ubiquitin conjugating enzyme activity;;MF:ATP binding;;	K20217	UBE2E	hsa04141;;hsa05131;;hsa04120	Protein processing in endoplasmic reticulum;;Shigellosis;;Ubiquitin mediated proteolysis
gene-MXD4	MXD4	MAX dimerization protein 4	GO:0000122;;GO:0006357;;GO:0005654;;GO:0000785;;GO:0046983;;GO:0000978;;GO:0000981	biological_process;;biological_process;;cellular_component;;cellular_component;;molecular_function;;molecular_function;;molecular_function;;	BP:negative regulation of transcription from RNA polymerase II promoter;;BP:regulation of transcription from RNA polymerase II promoter;;CC:nucleoplasm;;CC:chromatin;;MF:protein dimerization activity;;MF:RNA polymerase II core promoter proximal region sequence-specific DNA binding;;MF:RNA polymerase II transcription factor activity, sequence-specific DNA binding;;	K09114	MXD, MAD	------	------
gene-BCS1L	BCS1L	BCS1 homolog, ubiquinol-cytochrome c reductase complex chaperone, transcript variant 1	GO:0033617;;GO:0034551;;GO:0032981;;GO:0032979;;GO:0007005;;GO:0016021;;GO:0005739;;GO:0005743;;GO:0005750;;GO:0016887;;GO:0005524	biological_process;;biological_process;;biological_process;;biological_process;;biological_process;;cellular_component;;cellular_component;;cellular_component;;cellular_component;;molecular_function;;molecular_function;;	BP:mitochondrial respiratory chain complex IV assembly;;BP:mitochondrial respiratory chain complex III assembly;;BP:mitochondrial respiratory chain complex I assembly;;BP:protein insertion into mitochondrial membrane from inner side;;BP:mitochondrion organization;;CC:integral component of membrane;;CC:mitochondrion;;CC:mitochondrial inner membrane;;CC:mitochondrial respiratory chain complex III;;…	K08900	BCS1	hsa03008;;hsa03050;;hsa05203;;hsa05020;;hsa05022;;hsa05014;;hsa05165;;hsa05016;;hsa05017;;hsa05010;;hsa05012;;hsa05169	Ribosome biogenesis in eukaryotes;;Proteasome;;Viral carcinogenesis;;Prion disease;;Pathways of neurodegeneration - multiple diseases;;Amyotrophic lateral sclerosis;;Human papillomavirus infection;;Huntington disease;;Spinocerebellar ataxia;;Alzheimer disease;;Parkinson disease;;Epstein-Barr virus infection
gene-MIR4491	MIR4491	microRNA 4491	------	------	------	------	------	------	------
gene-TCF20	TCF20	transcription factor 20, transcript variant 1	GO:0006357;;GO:0045944;;GO:0016604;;GO:0005634;;GO:0005654;;GO:0003723;;GO:0003677;;GO:0046872	biological_process;;biological_process;;cellular_component;;cellular_component;;cellular_component;;molecular_function;;molecular_function;;molecular_function;;	BP:regulation of transcription from RNA polymerase II promoter;;BP:positive regulation of transcription from RNA polymerase II promoter;;CC:nuclear body;;CC:nucleus;;CC:nucleoplasm;;MF:RNA binding;;MF:DNA binding;;MF:metal ion binding;;	K09188;K09186;K24769;K09187;K19749	MLL3;MLL1;TCF20;MLL2, ALR;RAI1	hsa00310;;hsa04934;;hsa05202	Lysine degradation;;Cushing syndrome;;Transcriptional misregulation in cancer
gene-MROH1	MROH1	maestro heat like repeat family member 1, transcript variant X14	------	------	------	K24816;K24817	MROH1, HEATR7A;MROH2, HEATR7B	------	------
gene-FAM217B	FAM217B	family with sequence similarity 217 member B, transcript variant 2	GO:0005654;;GO:0005829	cellular_component;;cellular_component;;	CC:nucleoplasm;;CC:cytosol;;	K09228;K17985	KRAB;AMBRA1	hsa04621;;hsa05203;;hsa05202;;hsa04140;;hsa04014;;hsa04137;;hsa05168;;hsa05022;;hsa05014;;hsa05016;;hsa05017;;hsa05010	NOD-like receptor signaling pathway;;Viral carcinogenesis;;Transcriptional misregulation in cancer;;Autophagy - animal;;Ras signaling pathway;;Mitophagy - animal;;Herpes simplex virus 1 infection;;Pathways of neurodegeneration - multiple diseases;;Amyotrophic lateral sclerosis;;Huntington disease;;Spinocerebellar ataxia;;Alzheimer disease
gene-ABCG2	ABCG2	ATP binding cassette subfamily G member 2 (Junior blood group), transcript variant 1	GO:0015878;;GO:0097744;;GO:0150104;;GO:0032218;;GO:0006783;;GO:0006879;;GO:0140115;;GO:0042167;;GO:0015711;;GO:1990748;;GO:0055085;;GO:0070633;;GO:1990962;;GO:0046415;;GO:0098591;;GO:0016021;;GO:0005654;;GO:0016324;;GO:0031966;;GO:0005886;;GO:0045121;;GO:0031526;;GO:0042626;;GO:0032217;;GO:0015143;;GO:0005524;;GO:0042803;;GO:0008559;;GO:0015562;;GO:0015225;;GO:0008514;;GO:0042802;;GO:0042910	biological_process;;biological_process;;biological_process;;biological_process;;biological_process;;biological_process;;biological_process;;biological_process;;biological_process;;biological_process;;biological_process;;biological_process;;biological_process;;biological_process;;cellular_component;;cellular_component;;cellular_component;;cellular_component;;cellular_component;;cellular_component;…	BP:biotin transport;;BP:urate salt excretion;;BP:transport across blood-brain barrier;;BP:riboflavin transport;;BP:heme biosynthetic process;;BP:cellular iron ion homeostasis;;BP:export across plasma membrane;;BP:heme catabolic process;;BP:organic anion transport;;BP:cellular detoxification;;BP:transmembrane transport;;BP:transepithelial transport;;BP:drug transport across blood-brain barrier;;BP…	K05681	ABCG2, CD338	hsa02010;;hsa04975;;hsa04976;;hsa04979;;hsa01523;;hsa05417	ABC transporters;;Fat digestion and absorption;;Bile secretion;;Cholesterol metabolism;;Antifolate resistance;;Lipid and atherosclerosis
gene-LOC105372238	LOC105372238	uncharacterized LOC105372238	------	------	------	------	------	------	------
gene-PAM	PAM	peptidylglycine alpha-amidating monooxygenase, transcript variant X2	GO:0051384;;GO:0022602;;GO:0007595;;GO:0060173;;GO:0001676;;GO:0062112;;GO:0010043;;GO:0060135;;GO:0001666;;GO:0007417;;GO:0032355;;GO:0050708;;GO:0006357;;GO:0046688;;GO:0018032;;GO:0007507;;GO:0009404;;GO:0032956;;GO:0007076;;GO:0009268;;GO:0001519;;GO:0042476;;GO:0042493;;GO:0000785;;GO:0070062;;GO:0016021;;GO:0016020;;GO:0048471;;GO:0043005;;GO:0009986;;GO:0030667;;GO:0030658;;GO:0000793;;GO:…	biological_process;;biological_process;;biological_process;;biological_process;;biological_process;;biological_process;;biological_process;;biological_process;;biological_process;;biological_process;;biological_process;;biological_process;;biological_process;;biological_process;;biological_process;;biological_process;;biological_process;;biological_process;;biological_process;;biological_process;…	BP:response to glucocorticoid;;BP:ovulation cycle process;;BP:lactation;;BP:limb development;;BP:long-chain fatty acid metabolic process;;BP:fatty acid primary amide biosynthetic process;;BP:response to zinc ion;;BP:maternal process involved in female pregnancy;;BP:response to hypoxia;;BP:central nervous system development;;BP:response to estradiol;;BP:regulation of protein secretion;;BP:regulati…	K18200	PAL	------	------
gene-LINC01639	LINC01639	long intergenic non-protein coding RNA 1639	------	------	------	------	------	------	------
gene-LOC107985362	LOC107985362	uncharacterized LOC107985362, transcript variant X2	------	------	------	K17985	AMBRA1	hsa04740;;hsa04140;;hsa04137;;hsa05168;;hsa05022;;hsa05014;;hsa05016;;hsa05017;;hsa05010	Olfactory transduction;;Autophagy - animal;;Mitophagy - animal;;Herpes simplex virus 1 infection;;Pathways of neurodegeneration - multiple diseases;;Amyotrophic lateral sclerosis;;Huntington disease;;Spinocerebellar ataxia;;Alzheimer disease
gene-HTR1E	HTR1E	5-hydroxytryptamine receptor 1E	GO:0007198;;GO:0007268;;GO:0007193;;GO:0007186;;GO:0007187;;GO:0005886;;GO:0030425;;GO:0045202;;GO:0005887;;GO:0004930;;GO:0030594;;GO:0051378;;GO:0004993	biological_process;;biological_process;;biological_process;;biological_process;;biological_process;;cellular_component;;cellular_component;;cellular_component;;cellular_component;;molecular_function;;molecular_function;;molecular_function;;molecular_function;;	BP:adenylate cyclase-inhibiting serotonin receptor signaling pathway;;BP:chemical synaptic transmission;;BP:adenylate cyclase-inhibiting G-protein coupled receptor signaling pathway;;BP:G-protein coupled receptor signaling pathway;;BP:G-protein coupled receptor signaling pathway, coupled to cyclic nucleotide second messenger;;CC:plasma membrane;;CC:dendrite;;CC:synapse;;CC:integral component of p…	K04153	HTR1	hsa04080;;hsa04742;;hsa04024;;hsa04726	Neuroactive ligand-receptor interaction;;Taste transduction;;cAMP signaling pathway;;Serotonergic synapse
gene-IGHD6-6	IGHD6-6	-	------	------	------	------	------	------	------
gene-LOC105375775	LOC105375775	uncharacterized LOC105375775	------	------	------	------	------	------	------
gene-LOC124902338	LOC124902338	small nucleolar RNA SNORD62	------	------	------	------	------	------	------
gene-LOC124904215	LOC124904215	uncharacterized LOC124904215	------	------	------	------	------	------	------
gene-LOC124902118	LOC124902118	uncharacterized LOC124902118	GO:0006355;;GO:0046872;;GO:0016746	biological_process;;molecular_function;;molecular_function;;	BP:regulation of transcription, DNA-templated;;MF:metal ion binding;;MF:transferase activity, transferring acyl groups;;	K12642;K04257;K24882;K09228	PKP2;OLFR;NANOGNB;KRAB	hsa05412;;hsa05168;;hsa04740	Arrhythmogenic right ventricular cardiomyopathy;;Herpes simplex virus 1 infection;;Olfactory transduction
gene-GUSBP2	GUSBP2	GUSB pseudogene 2	GO:0005975;;GO:0007399;;GO:0001501;;GO:0019391;;GO:0005615;;GO:0004553;;GO:0030246;;GO:0004566;;GO:0005102	biological_process;;biological_process;;biological_process;;biological_process;;cellular_component;;molecular_function;;molecular_function;;molecular_function;;molecular_function;;	BP:carbohydrate metabolic process;;BP:nervous system development;;BP:skeletal system development;;BP:glucuronoside catabolic process;;CC:extracellular space;;MF:hydrolase activity, hydrolyzing O-glycosyl compounds;;MF:carbohydrate binding;;MF:beta-glucuronidase activity;;MF:receptor binding;;	K01195	uidA, GUSB	hsa00983;;hsa00860;;hsa01240;;hsa04142;;hsa00053;;hsa00040;;hsa00531	Drug metabolism - other enzymes;;Porphyrin and chlorophyll metabolism;;Biosynthesis of cofactors;;Lysosome;;Ascorbate and aldarate metabolism;;Pentose and glucuronate interconversions;;Glycosaminoglycan degradation
gene-ANKRD34B	ANKRD34B	ankyrin repeat domain 34B, transcript variant X5	GO:0005737;;GO:0005634	cellular_component;;cellular_component;;	CC:cytoplasm;;CC:nucleus;;	------	------	------	------
gene-LSM12P1	LSM12P1	-	------	------	------	K23643	LSM12	------	------
gene-NCK2	NCK2	NCK adaptor protein 2, transcript variant X1	GO:0001771;;GO:0030032;;GO:0033137;;GO:1902237;;GO:0007165;;GO:1903912;;GO:0030838;;GO:0045944;;GO:0016477;;GO:0060996;;GO:1990441;;GO:0008285;;GO:0042102;;GO:0007176;;GO:0007173;;GO:0042110;;GO:0048010;;GO:0048013;;GO:0036493;;GO:0007015;;GO:0006417;;GO:1903898;;GO:0007172;;GO:0005783;;GO:0005737;;GO:0012506;;GO:0005829;;GO:0014069;;GO:0030159;;GO:0044877;;GO:0001784;;GO:0008093;;GO:0035591;;GO:…	biological_process;;biological_process;;biological_process;;biological_process;;biological_process;;biological_process;;biological_process;;biological_process;;biological_process;;biological_process;;biological_process;;biological_process;;biological_process;;biological_process;;biological_process;;biological_process;;biological_process;;biological_process;;biological_process;;biological_process;…	BP:immunological synapse formation;;BP:lamellipodium assembly;;BP:negative regulation of peptidyl-serine phosphorylation;;BP:positive regulation of endoplasmic reticulum stress-induced intrinsic apoptotic signaling pathway;;BP:signal transduction;;BP:negative regulation of endoplasmic reticulum stress-induced eIF2 alpha phosphorylation;;BP:positive regulation of actin filament polymerization;;BP:…	K19862	NCK2, GRB4	hsa04144;;hsa04550;;hsa05130;;hsa04611;;hsa04068;;hsa04613;;hsa04650;;hsa05210;;hsa05220;;hsa04750;;hsa05131;;hsa05214;;hsa04630;;hsa04530;;hsa04722;;hsa04727;;hsa05231;;hsa04510;;hsa04380;;hsa04926;;hsa04062;;hsa04921;;hsa04540;;hsa05418;;hsa04919;;hsa04810;;hsa05135;;hsa01521;;hsa01522;;hsa04015;;hsa05168;;hsa05213;;hsa05165;;hsa04520;;hsa05167;;hsa05160;;hsa05161;;hsa05163;;hsa04662;;hsa05211;…	Endocytosis;;Signaling pathways regulating pluripotency of stem cells;;Pathogenic Escherichia coli infection;;Platelet activation;;FoxO signaling pathway;;Neutrophil extracellular trap formation;;Natural killer cell mediated cytotoxicity;;Colorectal cancer;;Chronic myeloid leukemia;;Inflammatory mediator regulation of TRP channels;;Shigellosis;;Glioma;;JAK-STAT signaling pathway;;Tight junction;;…
gene-EIF2S3B	EIF2S3B	eukaryotic translation initiation factor 2 subunit gamma B, transcript variant 1	GO:0045903;;GO:0001731;;GO:0006413;;GO:0055085;;GO:0005737;;GO:0070062;;GO:0005850;;GO:0005829;;GO:0000049;;GO:0008135;;GO:0003924;;GO:0045296;;GO:0005525;;GO:0003743	biological_process;;biological_process;;biological_process;;biological_process;;cellular_component;;cellular_component;;cellular_component;;cellular_component;;molecular_function;;molecular_function;;molecular_function;;molecular_function;;molecular_function;;molecular_function;;	BP:positive regulation of translational fidelity;;BP:formation of translation preinitiation complex;;BP:translational initiation;;BP:transmembrane transport;;CC:cytoplasm;;CC:extracellular exosome;;CC:eukaryotic translation initiation factor 2 complex;;CC:cytosol;;MF:tRNA binding;;MF:translation factor activity, RNA binding;;MF:GTPase activity;;MF:cadherin binding;;MF:GTP binding;;MF:translation …	K02358;K03242;K03833;K17985	tuf, TUFM;EIF2S3;selB, EEFSEC;AMBRA1	hsa04140;;hsa04137;;hsa05022;;hsa05014;;hsa05016;;hsa05017;;hsa05010	Autophagy - animal;;Mitophagy - animal;;Pathways of neurodegeneration - multiple diseases;;Amyotrophic lateral sclerosis;;Huntington disease;;Spinocerebellar ataxia;;Alzheimer disease
gene-SPDYE6	SPDYE6	speedy/RINGO cell cycle regulator family member E6, transcript variant X1	GO:0019901	molecular_function;;	MF:protein kinase binding;;	K08694	SPDY, RINGO	hsa04114;;hsa04914	Oocyte meiosis;;Progesterone-mediated oocyte maturation
gene-C14orf180	C14orf180	chromosome 14 open reading frame 180, transcript variant X2	GO:0016021;;GO:0005886	cellular_component;;cellular_component;;	CC:integral component of membrane;;CC:plasma membrane;;	------	------	------	------
gene-TXLNB	TXLNB	taxilin beta, transcript variant X1	GO:0005737;;GO:0019905	cellular_component;;molecular_function;;	CC:cytoplasm;;MF:syntaxin binding;;	------	------	------	------
gene-RNF126P1	RNF126P1	ring finger protein 126 pseudogene 1	GO:0042127;;GO:0070936;;GO:0043161;;GO:0042059;;GO:0006513;;GO:0071629;;GO:0042147;;GO:0006511;;GO:0043162;;GO:0070534;;GO:0005737;;GO:0005829;;GO:0005634;;GO:0005654;;GO:0005154;;GO:0046872;;GO:0061630	biological_process;;biological_process;;biological_process;;biological_process;;biological_process;;biological_process;;biological_process;;biological_process;;biological_process;;biological_process;;cellular_component;;cellular_component;;cellular_component;;cellular_component;;molecular_function;;molecular_function;;molecular_function;;	BP:regulation of cell proliferation;;BP:protein K48-linked ubiquitination;;BP:proteasome-mediated ubiquitin-dependent protein catabolic process;;BP:negative regulation of epidermal growth factor receptor signaling pathway;;BP:protein monoubiquitination;;BP:cytoplasm-associated proteasomal ubiquitin-dependent protein catabolic process;;BP:retrograde transport, endosome to Golgi;;BP:ubiquitin-depen…	K22753;K10636;K11982	RNF6;AMFR, GP78;RNF115_126	hsa04141	Protein processing in endoplasmic reticulum
gene-LOC105373582	LOC105373582	uncharacterized LOC105373582, transcript variant X1	GO:0016021	cellular_component;;	CC:integral component of membrane;;	K23963;K17985	EPB41L5;AMBRA1	hsa04010;;hsa04140;;hsa04137;;hsa05168;;hsa05022;;hsa05014;;hsa05016;;hsa05017;;hsa05010	MAPK signaling pathway;;Autophagy - animal;;Mitophagy - animal;;Herpes simplex virus 1 infection;;Pathways of neurodegeneration - multiple diseases;;Amyotrophic lateral sclerosis;;Huntington disease;;Spinocerebellar ataxia;;Alzheimer disease
gene-LOC105370283	LOC105370283	uncharacterized LOC105370283	------	------	------	------	------	------	------
gene-BCL9	BCL9	BCL9 transcription coactivator	GO:0014908;;GO:0035019;;GO:0060070;;GO:0045944;;GO:0035914;;GO:1904837;;GO:0005801;;GO:0005634;;GO:1990907;;GO:0005654;;GO:0003713;;GO:0008013	biological_process;;biological_process;;biological_process;;biological_process;;biological_process;;biological_process;;cellular_component;;cellular_component;;cellular_component;;cellular_component;;molecular_function;;molecular_function;;	BP:myotube differentiation involved in skeletal muscle regeneration;;BP:somatic stem cell population maintenance;;BP:canonical Wnt signaling pathway;;BP:positive regulation of transcription from RNA polymerase II promoter;;BP:skeletal muscle cell differentiation;;BP:beta-catenin-TCF complex assembly;;CC:cis-Golgi network;;CC:nucleus;;CC:beta-catenin-TCF complex;;CC:nucleoplasm;;MF:transcription c…	K22649	BCL9, BCL9L	------	------
gene-CLIC1	CLIC1	chloride intracellular channel 1, transcript variant 3	GO:0006821;;GO:0007165;;GO:0034765;;GO:0006749;;GO:0045669;;GO:0051881;;GO:0051726;;GO:0070527;;GO:0016020;;GO:0034707;;GO:0005737;;GO:0070062;;GO:0005634;;GO:0005635;;GO:0005739;;GO:0048471;;GO:0031965;;GO:0031982;;GO:0005886;;GO:0005615;;GO:0005903;;GO:0072562;;GO:0005254;;GO:0045296;;GO:0005244	biological_process;;biological_process;;biological_process;;biological_process;;biological_process;;biological_process;;biological_process;;biological_process;;cellular_component;;cellular_component;;cellular_component;;cellular_component;;cellular_component;;cellular_component;;cellular_component;;cellular_component;;cellular_component;;cellular_component;;cellular_component;;cellular_component;…	BP:chloride transport;;BP:signal transduction;;BP:regulation of ion transmembrane transport;;BP:glutathione metabolic process;;BP:positive regulation of osteoblast differentiation;;BP:regulation of mitochondrial membrane potential;;BP:regulation of cell cycle;;BP:platelet aggregation;;CC:membrane;;CC:chloride channel complex;;CC:cytoplasm;;CC:extracellular exosome;;CC:nucleus;;CC:nuclear envelope…	K05021	CLIC1	------	------
gene-EVA1B	EVA1B	eva-1 homolog B, transcript variant 1	GO:0016021	cellular_component;;	CC:integral component of membrane;;	------	------	------	------
gene-ACHE	ACHE	acetylcholinesterase (Cartwright blood group), transcript variant 8	------	------	------	K01049	ACHE	hsa04514;;hsa04725;;hsa00564	Cell adhesion molecules;;Cholinergic synapse;;Glycerophospholipid metabolism
gene-LOC105375429	LOC105375429	uncharacterized LOC105375429	------	------	------	------	------	------	------
gene-LNPK	LNPK	lunapark, ER junction formation factor, transcript variant 1	GO:0042733;;GO:0071786;;GO:0060173;;GO:0032330;;GO:0007029;;GO:0007596;;GO:0035115;;GO:0071788;;GO:1903373;;GO:0005783;;GO:0030176;;GO:0016021;;GO:0005789;;GO:0005654;;GO:0098826;;GO:0071782;;GO:0046872;;GO:0042802	biological_process;;biological_process;;biological_process;;biological_process;;biological_process;;biological_process;;biological_process;;biological_process;;biological_process;;cellular_component;;cellular_component;;cellular_component;;cellular_component;;cellular_component;;cellular_component;;cellular_component;;molecular_function;;molecular_function;;	BP:embryonic digit morphogenesis;;BP:endoplasmic reticulum tubular network organization;;BP:limb development;;BP:regulation of chondrocyte differentiation;;BP:endoplasmic reticulum organization;;BP:blood coagulation;;BP:embryonic forelimb morphogenesis;;BP:endoplasmic reticulum tubular network maintenance;;BP:positive regulation of endoplasmic reticulum tubular network organization;;CC:endoplasmi…	K23292	LNPK	hsa05168	Herpes simplex virus 1 infection
gene-LOC124903457	LOC124903457	uncharacterized LOC124903457	------	------	------	------	------	------	------
gene-MIR103B1	MIR103B1	microRNA 103b-1	------	------	------	K16989	MIR103	------	------
gene-RPRD2	RPRD2	regulation of nuclear pre-mRNA domain containing 2, transcript variant 1	GO:0031124;;GO:0042795;;GO:0005654;;GO:0016591;;GO:0000993	biological_process;;biological_process;;cellular_component;;cellular_component;;molecular_function;;	BP:mRNA 3'-end processing;;BP:snRNA transcription from RNA polymerase II promoter;;CC:nucleoplasm;;CC:DNA-directed RNA polymerase II, holoenzyme;;MF:RNA polymerase II core binding;;	K15559	RTT103	------	------
gene-RALY	RALY	RALY heterogeneous nuclear ribonucleoprotein, transcript variant X4	GO:0000398;;GO:1903506;;GO:0042632;;GO:0071013;;GO:0005634;;GO:0003712;;GO:0003723;;GO:0042802	biological_process;;biological_process;;biological_process;;cellular_component;;cellular_component;;molecular_function;;molecular_function;;molecular_function;;	BP:mRNA splicing, via spliceosome;;BP:regulation of nucleic acid-templated transcription;;BP:cholesterol homeostasis;;CC:catalytic step 2 spliceosome;;CC:nucleus;;MF:transcription cofactor activity;;MF:RNA binding;;MF:identical protein binding;;	K12895	RALY, HNRNPCL2	hsa05168;;hsa03040	Herpes simplex virus 1 infection;;Spliceosome
gene-LOC100129175	LOC100129175	uncharacterized LOC100129175	GO:0030317;;GO:0007288;;GO:0005737;;GO:0097225;;GO:0002080;;GO:0001669;;GO:0005886;;GO:0036126;;GO:0016021;;GO:0003723	biological_process;;biological_process;;cellular_component;;cellular_component;;cellular_component;;cellular_component;;cellular_component;;cellular_component;;cellular_component;;molecular_function;;	BP:flagellated sperm motility;;BP:sperm axoneme assembly;;CC:cytoplasm;;CC:sperm midpiece;;CC:acrosomal membrane;;CC:acrosomal vesicle;;CC:plasma membrane;;CC:sperm flagellum;;CC:integral component of membrane;;MF:RNA binding;;	K24226	CFAP65	------	------
gene-RASGRP3	RASGRP3	RAS guanyl releasing protein 3, transcript variant X4	GO:0043547;;GO:0000165;;GO:0007265;;GO:0007264;;GO:0032045;;GO:0005887;;GO:0005886;;GO:0048471;;GO:0019900;;GO:0019992;;GO:0005096;;GO:0005085;;GO:0031267;;GO:0005509	biological_process;;biological_process;;biological_process;;biological_process;;cellular_component;;cellular_component;;cellular_component;;cellular_component;;molecular_function;;molecular_function;;molecular_function;;molecular_function;;molecular_function;;molecular_function;;	BP:positive regulation of GTPase activity;;BP:MAPK cascade;;BP:Ras protein signal transduction;;BP:small GTPase mediated signal transduction;;CC:guanyl-nucleotide exchange factor complex;;CC:integral component of plasma membrane;;CC:plasma membrane;;CC:perinuclear region of cytoplasm;;MF:kinase binding;;MF:diacylglycerol binding;;MF:GTPase activator activity;;MF:guanyl-nucleotide exchange factor …	K12362	RASGRP3	hsa04611;;hsa04015;;hsa05200;;hsa04660;;hsa05235;;hsa04662;;hsa04014;;hsa04010;;hsa04062	Platelet activation;;Rap1 signaling pathway;;Pathways in cancer;;T cell receptor signaling pathway;;PD-L1 expression and PD-1 checkpoint pathway in cancer;;B cell receptor signaling pathway;;Ras signaling pathway;;MAPK signaling pathway;;Chemokine signaling pathway
gene-MIR6511A3	MIR6511A3	microRNA 6511a-3	------	------	------	------	------	------	------
gene-PPP1R26	PPP1R26	protein phosphatase 1 regulatory subunit 26, transcript variant X21	GO:0010923;;GO:0005730;;GO:0004864	biological_process;;cellular_component;;molecular_function;;	BP:negative regulation of phosphatase activity;;CC:nucleolus;;MF:protein phosphatase inhibitor activity;;	K17565	PPP1R26	------	------
gene-TNS2-AS1	TNS2-AS1	TNS2 antisense RNA 1	GO:0016021	cellular_component;;	CC:integral component of membrane;;	K12642;K18080;K17985	PKP2;TNS;AMBRA1	hsa04740;;hsa04140;;hsa04137;;hsa05022;;hsa05014;;hsa05412;;hsa05017;;hsa05010;;hsa05016	Olfactory transduction;;Autophagy - animal;;Mitophagy - animal;;Pathways of neurodegeneration - multiple diseases;;Amyotrophic lateral sclerosis;;Arrhythmogenic right ventricular cardiomyopathy;;Spinocerebellar ataxia;;Alzheimer disease;;Huntington disease
gene-BMP7-AS1	BMP7-AS1	BMP7 antisense RNA 1	------	------	------	------	------	------	------
gene-NLRP11	NLRP11	NLR family pyrin domain containing 11, transcript variant 8	GO:0016715;;GO:0003723;;GO:0005524	molecular_function;;molecular_function;;molecular_function;;	MF:oxidoreductase activity, acting on paired donors, with incorporation or reduction of molecular oxygen, reduced ascorbate as one donor, and incorporation of one atom of oxygen;;MF:RNA binding;;MF:ATP binding;;	K22666;K22665;K22664;K22663;K22265	NLRP14, NALP14;NLRP13, NALP13;NLRP11, NALP11;NLRP9, NALP9;NLRP4	hsa05130	Pathogenic Escherichia coli infection
gene-ARF1	ARF1	ADP ribosylation factor 1, transcript variant 2	GO:0016021;;GO:0005525	cellular_component;;molecular_function;;	CC:integral component of membrane;;MF:GTP binding;;	K07937	ARF1_2	hsa05132;;hsa05131;;hsa05130;;hsa05135;;hsa05134;;hsa04014;;hsa04072;;hsa04144;;hsa04666;;hsa05110	Salmonella infection;;Shigellosis;;Pathogenic Escherichia coli infection;;Yersinia infection;;Legionellosis;;Ras signaling pathway;;Phospholipase D signaling pathway;;Endocytosis;;Fc gamma R-mediated phagocytosis;;Vibrio cholerae infection
gene-SYNGR2P1-2	SYNGR2P1	-	GO:0045055;;GO:0016032;;GO:0048499;;GO:0030672;;GO:0070062;;GO:0016021;;GO:0005811;;GO:0031594	biological_process;;biological_process;;biological_process;;cellular_component;;cellular_component;;cellular_component;;cellular_component;;cellular_component;;	BP:regulated exocytosis;;BP:viral process;;BP:synaptic vesicle membrane organization;;CC:synaptic vesicle membrane;;CC:extracellular exosome;;CC:integral component of membrane;;CC:lipid particle;;CC:neuromuscular junction;;	------	------	------	------
gene-SYNGR2P1-3	SYNGR2P1	-	GO:0045055;;GO:0016032;;GO:0048499;;GO:0030672;;GO:0070062;;GO:0016021;;GO:0005811;;GO:0031594	biological_process;;biological_process;;biological_process;;cellular_component;;cellular_component;;cellular_component;;cellular_component;;cellular_component;;	BP:regulated exocytosis;;BP:viral process;;BP:synaptic vesicle membrane organization;;CC:synaptic vesicle membrane;;CC:extracellular exosome;;CC:integral component of membrane;;CC:lipid particle;;CC:neuromuscular junction;;	------	------	------	------
gene-RBSN	RBSN	rabenosyn, RAB effector, transcript variant X3	GO:0016197;;GO:1903358;;GO:0007596;;GO:0090160;;GO:0034498;;GO:0015031;;GO:0070062;;GO:0005829;;GO:0010008;;GO:0005886;;GO:0005768;;GO:0031901;;GO:0043231;;GO:0031267;;GO:0008270;;GO:0046872	biological_process;;biological_process;;biological_process;;biological_process;;biological_process;;biological_process;;cellular_component;;cellular_component;;cellular_component;;cellular_component;;cellular_component;;cellular_component;;cellular_component;;molecular_function;;molecular_function;;molecular_function;;	BP:endosomal transport;;BP:regulation of Golgi organization;;BP:blood coagulation;;BP:Golgi to lysosome transport;;BP:early endosome to Golgi transport;;BP:protein transport;;CC:extracellular exosome;;CC:cytosol;;CC:endosome membrane;;CC:plasma membrane;;CC:endosome;;CC:early endosome membrane;;CC:intracellular membrane-bounded organelle;;MF:small GTPase binding;;MF:zinc ion binding;;MF:metal ion…	K12481	RBSN, ZFYVE20	hsa04120;;hsa04140;;hsa04137;;hsa05168;;hsa04144;;hsa05022;;hsa05014;;hsa05016;;hsa05017;;hsa05010;;hsa04668;;hsa04932	Ubiquitin mediated proteolysis;;Autophagy - animal;;Mitophagy - animal;;Herpes simplex virus 1 infection;;Endocytosis;;Pathways of neurodegeneration - multiple diseases;;Amyotrophic lateral sclerosis;;Huntington disease;;Spinocerebellar ataxia;;Alzheimer disease;;TNF signaling pathway;;Non-alcoholic fatty liver disease
gene-LIG1	LIG1	DNA ligase 1, transcript variant 1	GO:0006297;;GO:0006298;;GO:0009653;;GO:0051301;;GO:0006266;;GO:0006260;;GO:1903461;;GO:0006287;;GO:0006284;;GO:0006283;;GO:0006281;;GO:0006310;;GO:0006273;;GO:0071897;;GO:0005737;;GO:0005634;;GO:0005739;;GO:0005654;;GO:0043231;;GO:0003910;;GO:0003677;;GO:0046872;;GO:0005524;;GO:0003909	biological_process;;biological_process;;biological_process;;biological_process;;biological_process;;biological_process;;biological_process;;biological_process;;biological_process;;biological_process;;biological_process;;biological_process;;biological_process;;biological_process;;cellular_component;;cellular_component;;cellular_component;;cellular_component;;cellular_component;;molecular_function;…	BP:nucleotide-excision repair, DNA gap filling;;BP:mismatch repair;;BP:anatomical structure morphogenesis;;BP:cell division;;BP:DNA ligation;;BP:DNA replication;;BP:Okazaki fragment processing involved in mitotic DNA replication;;BP:base-excision repair, gap-filling;;BP:base-excision repair;;BP:transcription-coupled nucleotide-excision repair;;BP:DNA repair;;BP:DNA recombination;;BP:lagging stran…	K10747	LIG1	hsa03030;;hsa03410;;hsa03430;;hsa03450;;hsa03420	DNA replication;;Base excision repair;;Mismatch repair;;Non-homologous end-joining;;Nucleotide excision repair
gene-MIR4639	MIR4639	microRNA 4639	------	------	------	------	------	------	------
gene-SLC7A3	SLC7A3	solute carrier family 7 member 3, transcript variant X1	GO:1902475;;GO:1903352;;GO:0006865;;GO:0150104;;GO:0097640;;GO:0097639;;GO:0097638;;GO:0016021;;GO:0005886;;GO:0000064;;GO:0061459;;GO:0022857;;GO:0015189;;GO:0015181;;GO:0015171	biological_process;;biological_process;;biological_process;;biological_process;;biological_process;;biological_process;;biological_process;;cellular_component;;cellular_component;;molecular_function;;molecular_function;;molecular_function;;molecular_function;;molecular_function;;molecular_function;;	BP:L-alpha-amino acid transmembrane transport;;BP:L-ornithine transmembrane transport;;BP:amino acid transport;;BP:transport across blood-brain barrier;;BP:L-ornithine import across plasma membrane;;BP:L-lysine import across plasma membrane;;BP:L-arginine import across plasma membrane;;CC:integral component of membrane;;CC:plasma membrane;;MF:L-ornithine transmembrane transporter activity;;MF:L-a…	K13865	SLC7A3, ATRC3	hsa05206	MicroRNAs in cancer
gene-LOC105371705	LOC105371705	uncharacterized LOC105371705	GO:0005737;;GO:0004497	cellular_component;;molecular_function;;	CC:cytoplasm;;MF:monooxygenase activity;;	K16197;K06630	YWHAB_Q_Z;YWHAE	hsa04110;;hsa04621;;hsa05203;;hsa04722;;hsa04390;;hsa04114;;hsa05160;;hsa05161;;hsa04151	Cell cycle;;NOD-like receptor signaling pathway;;Viral carcinogenesis;;Neurotrophin signaling pathway;;Hippo signaling pathway;;Oocyte meiosis;;Hepatitis C;;Hepatitis B;;PI3K-Akt signaling pathway
gene-LINC01089	LINC01089	long intergenic non-protein coding RNA 1089, transcript variant 7	------	------	------	------	------	------	------
gene-LPAR2	LPAR2	lysophosphatidic acid receptor 2, transcript variant X3	GO:0019222;;GO:0007202;;GO:0007204;;GO:0007189;;GO:0007186;;GO:0005737;;GO:0009986;;GO:0030139;;GO:0005887;;GO:0005886;;GO:0016021;;GO:0004930;;GO:0008289;;GO:0070915	biological_process;;biological_process;;biological_process;;biological_process;;biological_process;;cellular_component;;cellular_component;;cellular_component;;cellular_component;;cellular_component;;cellular_component;;molecular_function;;molecular_function;;molecular_function;;	BP:regulation of metabolic process;;BP:activation of phospholipase C activity;;BP:positive regulation of cytosolic calcium ion concentration;;BP:adenylate cyclase-activating G-protein coupled receptor signaling pathway;;BP:G-protein coupled receptor signaling pathway;;CC:cytoplasm;;CC:cell surface;;CC:endocytic vesicle;;CC:integral component of plasma membrane;;CC:plasma membrane;;CC:integral com…	K04291	LPAR2, EDG4	hsa05130;;hsa04540;;hsa05200;;hsa04071;;hsa04015;;hsa04072;;hsa04068;;hsa04810;;hsa04080;;hsa04151	Pathogenic Escherichia coli infection;;Gap junction;;Pathways in cancer;;Sphingolipid signaling pathway;;Rap1 signaling pathway;;Phospholipase D signaling pathway;;FoxO signaling pathway;;Regulation of actin cytoskeleton;;Neuroactive ligand-receptor interaction;;PI3K-Akt signaling pathway
gene-LOC124905118	LOC124905118	uncharacterized LOC124905118	------	------	------	------	------	------	------
gene-CHL1	CHL1	cell adhesion molecule L1 like, transcript variant X3	GO:0031103;;GO:0070593;;GO:0007165;;GO:0007155;;GO:0007411;;GO:0007156;;GO:0070062;;GO:0016021;;GO:0030424;;GO:0005886;;GO:0098632	biological_process;;biological_process;;biological_process;;biological_process;;biological_process;;biological_process;;cellular_component;;cellular_component;;cellular_component;;cellular_component;;molecular_function;;	BP:axon regeneration;;BP:dendrite self-avoidance;;BP:signal transduction;;BP:cell adhesion;;BP:axon guidance;;BP:homophilic cell adhesion via plasma membrane adhesion molecules;;CC:extracellular exosome;;CC:integral component of membrane;;CC:axon;;CC:plasma membrane;;MF:protein binding involved in cell-cell adhesion;;	K06758	CHL1	hsa04360;;hsa04514	Axon guidance;;Cell adhesion molecules
gene-SCN2A	SCN2A	sodium voltage-gated channel alpha subunit 2, transcript variant 4	GO:0019228;;GO:0007613;;GO:0034765;;GO:0008627;;GO:0042552;;GO:0035725;;GO:0071456;;GO:0006814;;GO:0051402;;GO:0086010;;GO:0007399;;GO:0030424;;GO:0014704;;GO:0031226;;GO:0016020;;GO:0033270;;GO:0030315;;GO:0099056;;GO:0005887;;GO:0005886;;GO:0001518;;GO:0034706;;GO:0098978;;GO:0033268;;GO:0005248;;GO:0005244	biological_process;;biological_process;;biological_process;;biological_process;;biological_process;;biological_process;;biological_process;;biological_process;;biological_process;;biological_process;;biological_process;;cellular_component;;cellular_component;;cellular_component;;cellular_component;;cellular_component;;cellular_component;;cellular_component;;cellular_component;;cellular_component;…	BP:neuronal action potential;;BP:memory;;BP:regulation of ion transmembrane transport;;BP:intrinsic apoptotic signaling pathway in response to osmotic stress;;BP:myelination;;BP:sodium ion transmembrane transport;;BP:cellular response to hypoxia;;BP:sodium ion transport;;BP:neuron apoptotic process;;BP:membrane depolarization during action potential;;BP:nervous system development;;CC:axon;;CC:int…	K04834	SCN2A, NAV1.2	hsa04728;;hsa04742	Dopaminergic synapse;;Taste transduction
gene-TAGAP	TAGAP	T cell activation RhoGTPase activating protein, transcript variant 2	GO:0007165;;GO:0051056;;GO:0005829;;GO:0005085;;GO:0005096	biological_process;;biological_process;;cellular_component;;molecular_function;;molecular_function;;	BP:signal transduction;;BP:regulation of small GTPase mediated signal transduction;;CC:cytosol;;MF:guanyl-nucleotide exchange factor activity;;MF:GTPase activator activity;;	K20654	TAGAP, ARHGAP47	------	------
gene-LINC02032	LINC02032	long intergenic non-protein coding RNA 2032	------	------	------	------	------	------	------
gene-LOC646012	LOC646012	-	GO:0070126;;GO:0070125;;GO:0045862;;GO:0045839;;GO:0006397;;GO:0043231;;GO:0005634;;GO:0005739;;GO:0005654;;GO:0005743;;GO:0005840;;GO:0016301	biological_process;;biological_process;;biological_process;;biological_process;;biological_process;;cellular_component;;cellular_component;;cellular_component;;cellular_component;;cellular_component;;cellular_component;;molecular_function;;	BP:mitochondrial translational termination;;BP:mitochondrial translational elongation;;BP:positive regulation of proteolysis;;BP:negative regulation of mitotic nuclear division;;BP:mRNA processing;;CC:intracellular membrane-bounded organelle;;CC:nucleus;;CC:mitochondrion;;CC:nucleoplasm;;CC:mitochondrial inner membrane;;CC:ribosome;;MF:kinase activity;;	K16830	AURKAIP1	------	------
gene-OTOA	OTOA	otoancorin, transcript variant 1	GO:0007605;;GO:0007160;;GO:0009986;;GO:0016020;;GO:0016324;;GO:0005576;;GO:0005886;;GO:0031225	biological_process;;biological_process;;cellular_component;;cellular_component;;cellular_component;;cellular_component;;cellular_component;;cellular_component;;	BP:sensory perception of sound;;BP:cell-matrix adhesion;;CC:cell surface;;CC:membrane;;CC:apical plasma membrane;;CC:extracellular region;;CC:plasma membrane;;CC:anchored component of membrane;;	K24636;K25029	STRC;OTOA	------	------
gene-LOC124904175	LOC124904175	uncharacterized LOC124904175	------	------	------	------	------	------	------
gene-PAIP2B	PAIP2B	poly(A) binding protein interacting protein 2B, transcript variant X1	GO:0045947;;GO:0017148;;GO:0005737;;GO:0030371;;GO:0000900	biological_process;;biological_process;;cellular_component;;molecular_function;;molecular_function;;	BP:negative regulation of translational initiation;;BP:negative regulation of translation;;CC:cytoplasm;;MF:translation repressor activity;;MF:translation repressor activity, nucleic acid binding;;	K08857;K17985	NEK1_4_5;AMBRA1	hsa04140;;hsa04137;;hsa05022;;hsa05014;;hsa05016;;hsa05017;;hsa05010	Autophagy - animal;;Mitophagy - animal;;Pathways of neurodegeneration - multiple diseases;;Amyotrophic lateral sclerosis;;Huntington disease;;Spinocerebellar ataxia;;Alzheimer disease
gene-SNORA116	SNORA116	small nucleolar RNA, H/ACA box 116	------	------	------	------	------	------	------
gene-PPIAP46	PPIAP46	peptidylprolyl isomerase A pseudogene 46	GO:0006457;;GO:0003755	biological_process;;molecular_function;;	BP:protein folding;;MF:peptidyl-prolyl cis-trans isomerase activity;;	K03767;K12738	PPIA;PPIAL4	hsa04217	Necroptosis
gene-KIF26A	KIF26A	kinesin family member 26A	GO:0001560;;GO:0006890;;GO:0009968;;GO:0019886;;GO:0007018;;GO:0048484;;GO:0005871;;GO:0005874;;GO:0005829;;GO:1990939;;GO:0008017;;GO:0005524;;GO:0003777	biological_process;;biological_process;;biological_process;;biological_process;;biological_process;;biological_process;;cellular_component;;cellular_component;;cellular_component;;molecular_function;;molecular_function;;molecular_function;;molecular_function;;	BP:regulation of cell growth by extracellular stimulus;;BP:retrograde vesicle-mediated transport, Golgi to ER;;BP:negative regulation of signal transduction;;BP:antigen processing and presentation of exogenous peptide antigen via MHC class II;;BP:microtubule-based movement;;BP:enteric nervous system development;;CC:kinesin complex;;CC:microtubule;;CC:cytosol;;MF:ATP-dependent microtubule motor ac…	K10404	KIF26	hsa04340	Hedgehog signaling pathway
gene-SMIM32	SMIM32	small integral membrane protein 32	------	------	------	------	------	------	------
gene-LOC101927646	LOC101927646	uncharacterized LOC101927646, transcript variant X2	------	------	------	------	------	------	------
gene-RAD1	RAD1	RAD1 checkpoint DNA exonuclease, transcript variant 1	GO:0006974;;GO:0071479;;GO:0000077;;GO:0021762;;GO:0006281;;GO:0006260;;GO:1901796;;GO:0051598;;GO:0030896;;GO:0043231;;GO:0005654;;GO:0005694;;GO:0005634;;GO:0008853;;GO:0008408;;GO:0003684	biological_process;;biological_process;;biological_process;;biological_process;;biological_process;;biological_process;;biological_process;;biological_process;;cellular_component;;cellular_component;;cellular_component;;cellular_component;;cellular_component;;molecular_function;;molecular_function;;molecular_function;;	BP:cellular response to DNA damage stimulus;;BP:cellular response to ionizing radiation;;BP:DNA damage checkpoint;;BP:substantia nigra development;;BP:DNA repair;;BP:DNA replication;;BP:regulation of signal transduction by p53 class mediator;;BP:meiotic recombination checkpoint;;CC:checkpoint clamp complex;;CC:intracellular membrane-bounded organelle;;CC:nucleoplasm;;CC:chromosome;;CC:nucleus;;MF…	K02830	HRAD1, RAD17	hsa04140;;hsa04218;;hsa04137;;hsa05168;;hsa05022;;hsa05014;;hsa05016;;hsa05017;;hsa05010	Autophagy - animal;;Cellular senescence;;Mitophagy - animal;;Herpes simplex virus 1 infection;;Pathways of neurodegeneration - multiple diseases;;Amyotrophic lateral sclerosis;;Huntington disease;;Spinocerebellar ataxia;;Alzheimer disease
gene-LOC124901412	LOC124901412	uncharacterized LOC124901412	------	------	------	------	------	------	------
gene-TEAD3	TEAD3	TEA domain transcription factor 3, transcript variant 1	GO:0035329;;GO:0045944;;GO:0005634;;GO:0003700;;GO:0003677	biological_process;;biological_process;;cellular_component;;molecular_function;;molecular_function;;	BP:hippo signaling;;BP:positive regulation of transcription from RNA polymerase II promoter;;CC:nucleus;;MF:transcription factor activity, sequence-specific DNA binding;;MF:DNA binding;;	K09448	TEAD	hsa04390;;hsa04392	Hippo signaling pathway;;Hippo signaling pathway - multiple species
gene-NDUFC1	NDUFC1	NADH:ubiquinone oxidoreductase subunit C1, transcript variant 6	GO:0032981;;GO:0006120;;GO:0016021;;GO:0005743;;GO:0005747;;GO:0008137	biological_process;;biological_process;;cellular_component;;cellular_component;;cellular_component;;molecular_function;;	BP:mitochondrial respiratory chain complex I assembly;;BP:mitochondrial electron transport, NADH to ubiquinone;;CC:integral component of membrane;;CC:mitochondrial inner membrane;;CC:mitochondrial respiratory chain complex I;;MF:NADH dehydrogenas;;	K03967	NDUFC1	hsa05208;;hsa00190;;hsa05010;;hsa04723;;hsa04932;;hsa05022;;hsa05014;;hsa05016;;hsa04714;;hsa05415;;hsa05012;;hsa05020	Chemical carcinogenesis - reactive oxygen species;;Oxidative phosphorylation;;Alzheimer disease;;Retrograde endocannabinoid signaling;;Non-alcoholic fatty liver disease;;Pathways of neurodegeneration - multiple diseases;;Amyotrophic lateral sclerosis;;Huntington disease;;Thermogenesis;;Diabetic cardiomyopathy;;Parkinson disease;;Prion disease
gene-NOL11	NOL11	nucleolar protein 11, transcript variant 1	GO:0030490;;GO:1901838;;GO:0006364;;GO:0005730;;GO:0034455;;GO:0005654;;GO:0003723	biological_process;;biological_process;;biological_process;;cellular_component;;cellular_component;;cellular_component;;molecular_function;;	BP:maturation of SSU-rRNA;;BP:positive regulation of transcription of nuclear large rRNA transcript from RNA polymerase I promoter;;BP:rRNA processing;;CC:nucleolus;;CC:t-UTP complex;;CC:nucleoplasm;;MF:RNA binding;;	------	------	------	------
gene-LOC124903352	LOC124903352	uncharacterized LOC124903352	GO:0005634;;GO:0003677	cellular_component;;molecular_function;;	CC:nucleus;;MF:DNA binding;;	------	------	------	------
gene-DDA1	DDA1	DET1 and DDB1 associated 1	GO:0032436;;GO:0000209;;GO:0032434;;GO:0080008	biological_process;;biological_process;;biological_process;;cellular_component;;	BP:positive regulation of proteasomal ubiquitin-dependent protein catabolic process;;BP:protein polyubiquitination;;BP:regulation of proteasomal ubiquitin-dependent protein catabolic process;;CC:Cul4-RING E3 ubiquitin ligase complex;;	K11792	DDA1	hsa04140;;hsa04137;;hsa05168;;hsa05022;;hsa05014;;hsa05016;;hsa05017;;hsa05010	Autophagy - animal;;Mitophagy - animal;;Herpes simplex virus 1 infection;;Pathways of neurodegeneration - multiple diseases;;Amyotrophic lateral sclerosis;;Huntington disease;;Spinocerebellar ataxia;;Alzheimer disease
[truncated: 55,133 more rows]
