# Supplementary material for: Transcriptomic and Metabolomic Profiling Reveals the Antiproliferative Mechanism of Goose Serum and Plasma in SW1990 Cells
Source: Biology (Basel). 2026 May 15;15(10):788. doi: 10.3390/biology15100788 (PMC13203157; doi:10.3390/biology15100788)
Supplement: Supplementary file 1 [file biology-15-00788-s001.zip › biology-4276550-supplementary/Table S30 Metabolites information subcluster_3.xlsx]

## Sheet: Table S30 subcluster_3 
ID	Metabolite		Metab ID	Fragmentation Score	Theoretical Fragmentation Score	KEGG Pathway ID	KEGG Pathway Description	Library ID	Adducts	Formula	Retention time	Pathways	KEGG Compound ID	Mode	KEGG Compound First Category	KEGG Compound Second Category	KEGG Pathway First Category	KEGG Pathway Second Category	HMDB Superclass	HMDB Class	M/Z	CAS ID	HMDB Subclass
pos_1198	Oxolinic Acid		metab_1091	40.1	0	-	-	HMDB0255996	M+NH4	C13H11NO5	1.5639	-	C11342	pos	-	-	-	-	Organoheterocyclic compounds	Quinolines and derivatives	279.1	14698-29-4;_	Quinoline carboxylic acids
pos_1237	Butyrylcarnitine		metab_1128	88.3	0	-	-	HMDB0002013;LMFA07070054	M+H	C11H21NO4	2.0121	-	C02862	pos	-	-	-	-	Lipids and lipid-like molecules	Fatty Acyls	232.153	25576-40-3;	Fatty acid esters
pos_6643	(+/-)-Propionylcarnitine		metab_5968	60.4	0	-	-	-	M+H	C10H19NO4	1.1322	-	-	pos	-	-	-	-	-	-	218.138	-	-
pos_7022	3-Methylhistidine		metab_6308	80.2	0	map01100;map00340	Metabolic pathways;Histidine metabolism	HMDB0000001;HMDB0000479;HMDB0000479;PW_C000364	M+H	C7H11N3O2	0.6241	Metabolic pathway; Histidine metabolism	C01152	pos	-	-	Metabolism;Metabolism	Global and overview maps;Amino acid metabolism	Organic acids and derivatives	Carboxylic acids and derivatives	170.092	368-16-1	Amino acids, peptides, and analogues
pos_7058	Carnitine		metab_6341	90.6	0	map01100;map00310;map02010	Metabolic pathways;Lysine degradation;ABC transporters	-	M+H	C7H15NO3	0.6058	Metabolic pathway; Lysine degradation; ABC transporter	C00487	pos	-	-	Metabolism;Metabolism;Environmental Information Processing	Global and overview maps;Amino acid metabolism;Membrane transport	-	-	162.112	406-76-8	-
neg_1919	3-Methyl-2-Oxovaleric Acid		metab_8775	67.7	0	map01100;map00280;map00290;map01210;map00785;map01230	Metabolic pathways;Valine, leucine and isoleucine degradation;Valine, leucine and isoleucine biosynthesis;2-Oxocarboxylic acid metabolism;Lipoic acid metabolism;Biosynthesis of amino acids	HMDB0000491;PW_C000373	M-H	C6H10O3	3.6649	Metabolic pathways; Degradation of valine, leucine and isoleucine; Biosynthesis of valine, leucine and isoleucine; 2-oxoacids metabolism; Lipoic acid metabolism; Amino acid biosynthesis	C00671;C03465	neg	Organic acids;-	Carboxylic acids;-	Metabolism;Metabolism;Metabolism;Metabolism;Metabolism;Metabolism	Global and overview maps;Amino acid metabolism;Amino acid metabolism;Global and overview maps;Metabolism of cofactors and vitamins;Global and overview maps	Organic acids and derivatives	Keto acids and derivatives	129.055	24809-08-3;1460-34-0	Short-chain keto acids and derivatives
