# Supplementary material for: Transcriptomic and Metabolomic Profiling Reveals the Antiproliferative Mechanism of Goose Serum and Plasma in SW1990 Cells
Source: Biology (Basel). 2026 May 15;15(10):788. doi: 10.3390/biology15100788 (PMC13203157; doi:10.3390/biology15100788)
Supplement: Supplementary file 1 [file biology-15-00788-s001.zip › biology-4276550-supplementary/Table S31 Metabolites information subcluster_4.xlsx]

## Sheet: Table S31 subcluster_4 
ID	Metabolite		Metab ID	Fragmentation Score	Theoretical Fragmentation Score	KEGG Pathway ID	KEGG Pathway Description	Library ID	Adducts	Formula	Retention time	Pathways	KEGG Compound ID	Mode	KEGG Compound First Category	KEGG Compound Second Category	KEGG Pathway First Category	KEGG Pathway Second Category	HMDB Superclass	HMDB Class	M/Z	CAS ID	HMDB Subclass
pos_1269	L-Leucine		metab_1159	54.7	0	map01100;map00280;map00290;map01210;map02010;map01230;map00970;map04150	Metabolic pathways;Valine, leucine and isoleucine degradation;Valine, leucine and isoleucine biosynthesis;2-Oxocarboxylic acid metabolism;ABC transporters;Biosynthesis of amino acids;Aminoacyl-tRNA biosynthesis;mTOR signaling pathway	HMDB0000687;PW_C000540	M+ACN+H	C6H13NO2	2.7121	Metabolic pathways; Degradation of valine, leucine and isoleucine; Biosynthesis of valine, leucine and isoleucine; 2-oxoacids metabolism; ABC transporters; Amino acid biosynthesis; Aminoacyl tRNA biosynthesis; mTOR signaling pathway	C00123	pos	Peptides	Amino acids	Metabolism;Metabolism;Metabolism;Metabolism;Environmental Information Processing;Metabolism;Genetic Information Processing;Environmental Information Processing	Global and overview maps;Amino acid metabolism;Amino acid metabolism;Global and overview maps;Membrane transport;Global and overview maps;Translation;Signal transduction	Organic acids and derivatives	Carboxylic acids and derivatives	173.128	61-90-5	Amino acids, peptides, and analogues
pos_1426	3H-Indole-3-Propanoic Acid,A-Amino-		metab_1305	0	56.4	-	-	HMDB0246269	M+ACN+H	C11H12N2O2	3.6123	-	-	pos	-	-	-	-	Organoheterocyclic compounds	Indoles and derivatives	246.123	-	Indolyl carboxylic acids and derivatives
pos_3008	Lysopc(20:4(8Z,11Z,14Z,17Z)/0:0)		metab_2776	0	79	map00564	Glycerophospholipid metabolism	HMDB0010396	M+H	C28H50NO7P	6.4291	Glycerophospholipid metabolism	C04230	pos	Lipids	Phospholipids	Metabolism	Lipid metabolism	Lipids and lipid-like molecules	Glycerophospholipids	544.338	-	Glycerophosphocholines
pos_4137	Pc(20:4/0:0)		metab_3725	86.6	0	-	-	LMGP01050048	M+Na	C28H50NO7P	7.3355	-	-	pos	-	-	-	-	-	-	566.32	0	-
pos_4428	Pc(22:4/0:0)		metab_3940	84	0	-	-	-	M+H	C30H54NO7P	6.7865	-	-	pos	-	-	-	-	-	-	572.369	-	-
pos_6362	2-Propyl-4H-3,1-Benzoxazin-4-One		metab_5708	55.2	0	-	-	-	M+NH4	C11H11NO2	3.2894	-	-	pos	-	-	-	-	-	-	207.112	-	-
pos_7262	Asparagine-Betaxanthin		metab_6532	0	61.5	-	-	HMDB0304648	M+Na	C13H15N3O7	0.5503	-	-	pos	-	-	-	-	Organic acids and derivatives	Carboxylic acids and derivatives	348.078	-	Amino acids, peptides, and analogues
neg_3514	Lysopc(20:4(5Z,8Z,11Z,14Z)/0:0)		metab_10313	0	86.5	map00564	Glycerophospholipid metabolism	HMDB0010395	M+FA-H	C28H50NO7P	7.3562	Glycerophospholipid metabolism	C04230	neg	Lipids	Phospholipids	Metabolism	Lipid metabolism	Lipids and lipid-like molecules	Glycerophospholipids	588.33	60701-99-7	Glycerophosphocholines
