# Supplementary material for: Transcriptomic and Metabolomic Profiling Reveals the Antiproliferative Mechanism of Goose Serum and Plasma in SW1990 Cells
Source: Biology (Basel). 2026 May 15;15(10):788. doi: 10.3390/biology15100788 (PMC13203157; doi:10.3390/biology15100788)
Supplement: Supplementary file 1 [file biology-15-00788-s001.zip › biology-4276550-supplementary/Table S32 Metabolites information subcluster_5.xlsx]

## Sheet: Table S32 subcluster_5 
ID	Metabolite		Metab ID	Fragmentation Score	Theoretical Fragmentation Score	KEGG Pathway ID	KEGG Pathway Description	Library ID	Adducts	Formula	Retention time	Pathways	KEGG Compound ID	Mode	KEGG Compound First Category	KEGG Compound Second Category	KEGG Pathway First Category	KEGG Pathway Second Category	HMDB Superclass	HMDB Class	M/Z	CAS ID	HMDB Subclass
pos_2651	Oleoyl-L-Carnitine		metab_2473	69.3	0	-	-	-	M+H	C25H47NO4	6.071	-	-	pos	-	-	-	-	-	-	426.356	-	-
pos_5088	Palmitoylcarnitine		metab_4491	65.1	0	map01212;map00071	Fatty acid metabolism;Fatty acid degradation	HMDB0000222;LMFA07070004	M+H	C23H45NO4	6.0656	Fatty acid metabolism; Fatty acid degradation	C02990	pos	-	-	Metabolism;Metabolism	Global and overview maps;Lipid metabolism	Lipids and lipid-like molecules	Fatty Acyls	400.341	2364-67-2;	Fatty acid esters
