# Supplementary material for: Transcriptomic and Metabolomic Profiling Reveals the Antiproliferative Mechanism of Goose Serum and Plasma in SW1990 Cells
Source: Biology (Basel). 2026 May 15;15(10):788. doi: 10.3390/biology15100788 (PMC13203157; doi:10.3390/biology15100788)
Supplement: Supplementary file 1 [file biology-15-00788-s001.zip › biology-4276550-supplementary/Table S33 Metabolites information subcluster_6.xlsx]

## Sheet: Table S33 subcluster_6 
ID	Metabolite		Metab ID	Fragmentation Score	Theoretical Fragmentation Score	KEGG Pathway ID	KEGG Pathway Description	Library ID	Adducts	Formula	Retention time	Pathways	KEGG Compound ID	Mode	KEGG Compound First Category	KEGG Compound Second Category	KEGG Pathway First Category	KEGG Pathway Second Category	HMDB Superclass	HMDB Class	M/Z	CAS ID	HMDB Subclass
pos_3074	Myristoyllysophosphatidylcholine		metab_2821	90.6	0	-	-	-	M+H	C22H46NO7P	6.5251	-	-	pos	-	-	-	-	-	-	468.307	-	-
pos_4105	Pc(18:1/0:0)		metab_3695	68.6	0	-	-	LMGP01050029	M+H	C26H52NO7P	7.3517	-	-	pos	-	-	-	-	-	-	522.354	0	-
pos_4349	Lpc(18:1)		metab_3895	89.4	0	-	-	HMDB0002815	M+H	C26H52NO7P	6.9939	-	-	pos	-	-	-	-	Lipids and lipid-like molecules	Glycerophospholipids	522.354	19420-56-5	Glycerophosphocholines
pos_4723	Pi(20:0/Pgf2Alpha)		metab_4175	0	61.1	-	-	HMDB0276993	M+CH3OH+H	C49H89O16P	6.3968	-	-	pos	-	-	-	-	Not Available	Not Available	997.621	-	Not Available
pos_4734	Lysope(18:1(11Z)/0:0)		metab_4184	0	63.4	-	-	HMDB0011505	M+H	C23H46NO7P	6.3808	-	-	pos	-	-	-	-	Lipids and lipid-like molecules	Glycerophospholipids	480.307	-	Glycerophosphoethanolamines
neg_1081	Citric Acid		metab_8027	94.8	0	map01100;map00630;map01240;map01210;map01200;map01230;map00250;map00020	Metabolic pathways;Glyoxylate and dicarboxylate metabolism;Biosynthesis of cofactors;2-Oxocarboxylic acid metabolism;Carbon metabolism;Biosynthesis of amino acids;Alanine, aspartate and glutamate metabolism;Citrate cycle (TCA cycle)	HMDB0000094;PW_C000063	M-H	C6H8O7	0.7527	Metabolic pathways; Acetaldehyde and dicarboxylic acid metabolism; Biosynthesis of cofactors; 2-Oxocarboxylic acid metabolism; Carbon metabolism; Amino acid biosynthesis; Alanine, aspartate and glutamate metabolism; Citrate cycle (TCA cycle)	C00158	neg	Organic acids	Carboxylic acids	Metabolism;Metabolism;Metabolism;Metabolism;Metabolism;Metabolism;Metabolism;Metabolism	Global and overview maps;Carbohydrate metabolism;Global and overview maps;Global and overview maps;Global and overview maps;Global and overview maps;Amino acid metabolism;Carbohydrate metabolism	Organic acids and derivatives	Carboxylic acids and derivatives	191.019	77-92-9	Tricarboxylic acids and derivatives
neg_4086	Lysopc(0:0/18:1(9Z))		metab_10867	0	53.7	-	-	HMDB0061701	M+FA-H	C26H52NO7P	7.3509	-	-	neg	-	-	-	-	Lipids and lipid-like molecules	Glycerophospholipids	566.345	22248-65-3	Glycerophosphocholines
neg_4578	Lpe(18:1)		metab_11343	90	0	-	-	HMDB0011475	M-H	C23H46NO7P	6.3839	-	-	neg	-	-	-	-	Lipids and lipid-like molecules	Glycerophospholipids	478.293	-	Glycerophosphoethanolamines
neg_4737	(+/-)9-Hpode		metab_11495	86.7	0	-	-	-	M-H	C18H32O4	6.2076	-	-	neg	-	-	-	-	-	-	311.222	-	-
