# Supplementary material for: Transcriptomic and Metabolomic Profiling Reveals the Antiproliferative Mechanism of Goose Serum and Plasma in SW1990 Cells
Source: Biology (Basel). 2026 May 15;15(10):788. doi: 10.3390/biology15100788 (PMC13203157; doi:10.3390/biology15100788)
Supplement: Supplementary file 1 [file biology-15-00788-s001.zip › biology-4276550-supplementary/Table S34 Metabolites information subcluster_7 .xlsx]

## Sheet: Table S34 subcluster_7 
ID	Metabolite		Metab ID	Fragmentation Score	Theoretical Fragmentation Score	KEGG Pathway ID	KEGG Pathway Description	Library ID	Adducts	Formula	Retention time	Pathways	KEGG Compound ID	Mode	KEGG Compound First Category	KEGG Compound Second Category	KEGG Pathway First Category	KEGG Pathway Second Category	HMDB Superclass	HMDB Class	M/Z	CAS ID	HMDB Subclass
pos_3101	Gpcho(20:4/20:3)		metab_2848	62.8	0	-	-	HMDB0008441	M+H	C48H82NO8P	6.5304	-	-	pos	-	-	-	-	Lipids and lipid-like molecules	Glycerophospholipids	832.579	-	Glycerophosphocholines
pos_4611	Pc(22:6(4Z,7Z,10Z,13Z,16Z,19Z)/18:0)		metab_4083	0	76.9	map01100;map00564;map00592;map00590;map00591	Metabolic pathways;Glycerophospholipid metabolism;alpha-Linolenic acid metabolism;Arachidonic acid metabolism;Linoleic acid metabolism	HMDB0008727	M+H	C48H84NO8P	6.5304	Metabolic pathways; Glycerophospholipid metabolism; α-linolenic acid metabolism; Arachidonic acid metabolism; Linoleic acid metabolism	_;C00157	pos	-;Lipids	-;Phospholipids	Metabolism;Metabolism;Metabolism;Metabolism;Metabolism	Global and overview maps;Lipid metabolism;Lipid metabolism;Lipid metabolism;Lipid metabolism	Lipids and lipid-like molecules	Glycerophospholipids	834.596	_;	Glycerophosphocholines
neg_2844	Pe(36:2)		metab_9672	94.9	0	map01100;map00564;map00563;map04136;map04140	Metabolic pathways;Glycerophospholipid metabolism;Glycosylphosphatidylinositol (GPI)-anchor biosynthesis;Autophagy - other;Autophagy - animal	HMDB0008843	M+Hac-H	C41H78NO8P	6.2076	Metabolic pathway; Glycerophospholipid metabolism; Glycosylphosphatidylinositol (GPI)-anchored biosynthesis; Autophagy - Others; Autophagy - Animals	C00350	neg	Lipids	Phospholipids	Metabolism;Metabolism;Metabolism;Cellular Processes;Cellular Processes	Global and overview maps;Lipid metabolism;Glycan biosynthesis and metabolism;Transport and catabolism;Transport and catabolism	Lipids and lipid-like molecules	Glycerophospholipids	802.559	-	Glycerophosphoethanolamines
