# Supplementary material for: Transcriptomic and Metabolomic Profiling Reveals the Antiproliferative Mechanism of Goose Serum and Plasma in SW1990 Cells
Source: Biology (Basel). 2026 May 15;15(10):788. doi: 10.3390/biology15100788 (PMC13203157; doi:10.3390/biology15100788)
Supplement: Supplementary file 1 [file biology-15-00788-s001.zip › biology-4276550-supplementary/Table S35 Metabolites information subcluster_8 .xlsx]

## Sheet: Table S35 subcluster_8 
ID	Metabolite		Metab ID	Fragmentation Score	Theoretical Fragmentation Score	KEGG Pathway ID	KEGG Pathway Description	Library ID	Adducts	Formula	Retention time	Pathways	KEGG Compound ID	Mode	KEGG Compound First Category	KEGG Compound Second Category	KEGG Pathway First Category	KEGG Pathway Second Category	HMDB Superclass	HMDB Class	M/Z	CAS ID	HMDB Subclass
pos_3410	Physangulide		metab_3050	0	43.5	-	-	HMDB0037381	M+	C28H42O9	7.2021	-	-	pos	-	-	-	-	Lipids and lipid-like molecules	Steroids and steroid derivatives	522.284	131749-58-1	Steroid lactones
pos_4289	Physagulin F		metab_3855	0	71	-	-	HMDB0039631	M+	C30H40O9	7.2287	-	-	pos	-	-	-	-	Lipids and lipid-like molecules	Steroids and steroid derivatives	544.266	_;	Steroid lactones
neg_2577	Cucurbitacin D		metab_9415	0	80	-	-	HMDB0034695	M-H	C30H44O7	5.9939	-	C08796	neg	-	-	-	-	Lipids and lipid-like molecules	Steroids and steroid derivatives	515.304	3877-86-9;	Cucurbitacins
neg_2706	Gymnodimine		metab_9542	0	75.5	-	-	HMDB0041430	M+Hac-H	C32H45NO4	6.0793	-	C20025;_	neg	-	-	-	-	Organoheterocyclic compounds	Pyridines and derivatives	566.345	173792-58-0	Hydropyridines
