# Supplementary material for: Transcriptomic and Metabolomic Profiling Reveals the Antiproliferative Mechanism of Goose Serum and Plasma in SW1990 Cells
Source: Biology (Basel). 2026 May 15;15(10):788. doi: 10.3390/biology15100788 (PMC13203157; doi:10.3390/biology15100788)
Supplement: Supplementary file 1 [file biology-15-00788-s001.zip › biology-4276550-supplementary/Table S36 Metabolites information subcluster_9 .xlsx]

## Sheet: Table S36 subcluster_9 
ID	Metabolite		Metab ID	Fragmentation Score	Theoretical Fragmentation Score	KEGG Pathway ID	KEGG Pathway Description	Library ID	Adducts	Formula	Retention time	Pathways	KEGG Compound ID	Mode	KEGG Compound First Category	KEGG Compound Second Category	KEGG Pathway First Category	KEGG Pathway Second Category	HMDB Superclass	HMDB Class	M/Z	CAS ID	HMDB Subclass
neg_3266	Lysopa(0:0/18:2(9Z,12Z))		metab_10072	0	65.8	-	-	HMDB0007852	M-H	C21H39O7P	6.6986	-	-	neg	-	-	-	-	Lipids and lipid-like molecules	Glycerophospholipids	433.235	-	Glycerophosphates
neg_4337	Oleoyl-L-Alpha-Lysophosphatidic Acid		metab_11114	81.2	0	-	-	-	M+Na-2H	C21H41O7P	6.6558	-	-	neg	-	-	-	-	-	-	457.235	-	-
