# Supplementary material for: Transcriptomic and Metabolomic Profiling Reveals the Antiproliferative Mechanism of Goose Serum and Plasma in SW1990 Cells
Source: Biology (Basel). 2026 May 15;15(10):788. doi: 10.3390/biology15100788 (PMC13203157; doi:10.3390/biology15100788)
Supplement: Supplementary file 1 [file biology-15-00788-s001.zip › biology-4276550-supplementary/Table S37 Metabolites information subcluster_10 .xlsx]

## Sheet: Table S37 subcluster_10 
ID	Metabolite		Metab ID	Fragmentation Score	Theoretical Fragmentation Score	KEGG Pathway ID	KEGG Pathway Description	Library ID	Adducts	Formula	Retention time	Pathways	KEGG Compound ID	Mode	KEGG Compound First Category	KEGG Compound Second Category	KEGG Pathway First Category	KEGG Pathway Second Category	HMDB Superclass	HMDB Class	M/Z	CAS ID	HMDB Subclass
neg_5329	P-Cresol Sulfate		metab_12069	80.4	0	-	-	HMDB0011635	M-H	C7H8O4S	4.6064	-	-	neg	-	-	-	-	Organic acids and derivatives	Organic sulfuric acids and derivatives	187.007	3233-58-7	Arylsulfates
