# Supplementary material for: Transcriptomic and Metabolomic Profiling Reveals the Antiproliferative Mechanism of Goose Serum and Plasma in SW1990 Cells
Source: Biology (Basel). 2026 May 15;15(10):788. doi: 10.3390/biology15100788 (PMC13203157; doi:10.3390/biology15100788)
Supplement: Supplementary file 1 [file biology-15-00788-s001.zip › biology-4276550-supplementary/Table S4 TPM expression level of genes.xlsx]

## Sheet: Table S4 
Gene ID	Gene Name	Gene Description	XQ1	XQ3	XQ2	CO1	CO2	CO3	XJ1	XJ2	XJ3	XQ	CO	XJ
gene-A1BG	A1BG	alpha-1-B glycoprotein	0.12	0.1	0.07	0.18	0.05	0.1	0.11	0.25	0.14	0.096667	0.11	0.166667
gene-A1BG-AS1	A1BG-AS1	A1BG antisense RNA 1	0.15	0.45	0.36	0.53	0.41	0.43	0.11	0.18	0.18	0.32	0.456667	0.156667
gene-A1CF	A1CF	APOBEC1 complementation factor, transcript variant 5	0	0	0	0.01	0.02	0	0.01	0	0	0	0.01	0.003333
gene-A2M	A2M	alpha-2-macroglobulin, transcript variant X1	0.07	0	0.03	0	0	0	0	0	0	0.033333	0	0
gene-A2M-AS1	A2M-AS1	A2M antisense RNA 1, transcript variant 1	0.12	0.12	0.01	0.2	0.11	0.08	0.07	0	0.15	0.083333	0.13	0.073333
gene-A2ML1	A2ML1	alpha-2-macroglobulin like 1, transcript variant X2	0.15	0.2	0.11	0.15	0.12	0.07	0.15	0.16	0.1	0.153333	0.113333	0.136667
gene-A2MP1	A2MP1	alpha-2-macroglobulin pseudogene 1	0	0	0	0	0.16	0	0	0	0	0	0.053333	0
gene-A3GALT2	A3GALT2	alpha 1,3-galactosyltransferase 2	0	0	0	0	0.1	0	0	0	0	0	0.033333	0
gene-A4GALT	A4GALT	alpha 1,4-galactosyltransferase (P blood group), transcript variant X9	6.52	6.23	5.98	7.21	6.44	7.51	7.14	7.3	9.63	6.24333	7.05333	8.02333
gene-A4GNT	A4GNT	alpha-1,4-N-acetylglucosaminyltransferase, transcript variant X2	0.05	0.05	0.05	0	0.05	0	0	0.05	0.05	0.05	0.016667	0.033333
gene-AA06	AA06	uncharacterized LOC100506677	0	0	0	0	0	0	0	0	0	0	0	0
gene-AAAS	AAAS	aladin WD repeat nucleoporin, transcript variant 1	11.39	11.48	11.18	18.83	18.46	16.39	13.43	13.68	13.2	11.35	17.8933	13.4367
gene-AAAS-2	AAAS	aladin WD repeat nucleoporin, transcript variant 1	4.88	5.33	5.89	11.18	11.61	11.34	7.97	9.51	8.63	5.36667	11.3767	8.70333
gene-AACS	AACS	acetoacetyl-CoA synthetase, transcript variant 1	12.66	12.65	12.16	12.81	13.51	13.07	11.33	10.74	10.33	12.49	13.13	10.8
gene-AACSP1	AACSP1	acetoacetyl-CoA synthetase pseudogene 1, transcript variant 1	0.21	0.16	0.21	0.29	0.15	0.69	0.16	0.24	0.14	0.193333	0.376667	0.18
gene-AADAC	AADAC	arylacetamide deacetylase	68.59	66.36	68.15	25.04	21.1	28.35	68.5	74.15	67.34	67.7	24.83	69.9967
gene-AADACL2	AADACL2	arylacetamide deacetylase like 2	0	0	0	0.02	0	0.03	0	0.02	0	0	0.016667	0.006667
gene-AADACL2-2	AADACL2	arylacetamide deacetylase like 2	0	0	0	0	0	0	0	0	0	0	0	0
gene-AADACL2-AS1	AADACL2-AS1	AADACL2 antisense RNA 1, transcript variant 1	0	0	0	0	0	0	0	0	0	0	0	0
gene-AADACL2-AS1-2	AADACL2-AS1	AADACL2 antisense RNA 1, transcript variant 1	0	0	0	0	0	0	0	0	0	0	0	0
gene-AADACL3	AADACL3	arylacetamide deacetylase like 3, transcript variant 1	0	0	0	0	0	0	0	0	0	0	0	0
gene-AADACL4	AADACL4	arylacetamide deacetylase like 4	0	0	0	0	0	0	0	0	0	0	0	0
gene-AADACP1	AADACP1	arylacetamide deacetylase pseudogene 1	4.69	4.29	5.13	4.1	2.65	3.36	3.38	4.36	3.66	4.70333	3.37	3.8
gene-AADAT	AADAT	aminoadipate aminotransferase, transcript variant X1	5.8	6.36	6.82	7.79	7.34	8.28	5.07	6.54	5.56	6.32667	7.80333	5.72333
gene-AAGAB	AAGAB	alpha and gamma adaptin binding protein, transcript variant 1	19.55	20.22	18.35	21.3	21.39	21.8	14.16	14.76	15.81	19.3733	21.4967	14.91
gene-AAK1	AAK1	AP2 associated kinase 1, transcript variant 1	15.27	16.42	15.65	13.36	12.48	14.46	11.44	12	11.85	15.78	13.4333	11.7633
gene-AAMDC	AAMDC	adipogenesis associated Mth938 domain containing, transcript variant X1	31.82	28.41	34.06	25.36	23.73	21	26.84	23.83	22.74	31.43	23.3633	24.47
gene-AAMP	AAMP	angio associated migratory cell protein, transcript variant 1	88.65	88.59	89.31	99.54	92.7	90.89	88.02	96.5	94.16	88.85	94.3767	92.8933
gene-AANAT	AANAT	aralkylamine N-acetyltransferase, transcript variant 1	0.11	0.11	0	0	0.11	0.22	0.11	0.11	0.11	0.073333	0.11	0.11
gene-AAR2	AAR2	AAR2 splicing factor, transcript variant 1	33.58	31.63	33.4	28.7	30.36	29.89	26.15	26.12	25.05	32.87	29.65	25.7733
gene-AARD	AARD	alanine and arginine rich domain containing protein	0	0.04	0	0	0	0	0.03	0	0	0.013333	0	0.01
gene-AARS1	AARS1	alanyl-tRNA synthetase 1	58.74	58.55	59.25	85.5	82.25	82.85	70.44	71.73	67.14	58.8467	83.5333	69.77
gene-AARS2	AARS2	alanyl-tRNA synthetase 2, mitochondrial	2.71	3.59	2.77	4.3	4.31	5.01	2.67	2.7	2.43	3.02333	4.54	2.6
gene-AARSD1	AARSD1	alanyl-tRNA synthetase domain containing 1	15.4	19.58	15.45	21.53	17.85	17.26	18.12	17.79	18.11	16.81	18.88	18.0067
gene-AASDH	AASDH	aminoadipate-semialdehyde dehydrogenase, transcript variant 7	4.56	4.86	4.96	5.92	4.31	5.79	3.17	3.44	2.85	4.79333	5.34	3.15333
gene-AASDHPPT	AASDHPPT	aminoadipate-semialdehyde dehydrogenase-phosphopantetheinyl transferase	50.86	48.15	48.41	57.12	52.56	60.07	40.47	44.83	42.48	49.14	56.5833	42.5933
gene-AASS	AASS	aminoadipate-semialdehyde synthase	1.83	1.37	2.14	1.05	0.53	0.84	0.71	0.79	0.45	1.78	0.806667	0.65
gene-AATBC	AATBC	apoptosis associated transcript in bladder cancer	0.04	0.11	0.11	0.19	0.3	0.32	0.13	0.12	0.07	0.086667	0.27	0.106667
gene-AATF	AATF	apoptosis antagonizing transcription factor	59.71	60.64	58.91	60.3	55.91	55.6	48.95	48.42	46.32	59.7533	57.27	47.8967
gene-AATF-2	AATF	apoptosis antagonizing transcription factor	59.82	60.71	57.97	60.17	55.88	57.13	46.47	48.8	45.97	59.5	57.7267	47.08
gene-AATK	AATK	apoptosis associated tyrosine kinase, transcript variant 1	0.27	0.2	0.17	0.13	0.1	0.16	0.12	0.1	0.08	0.213333	0.13	0.1
gene-ABALON	ABALON	apoptotic BCL2L1-antisense long non-coding RNA	20.54	22.71	20.25	18.65	16.77	17.43	15.84	15.95	16.64	21.1667	17.6167	16.1433
gene-ABAT	ABAT	4-aminobutyrate aminotransferase, transcript variant 19	2.9	2.79	2.64	2.87	2.44	2.59	1.52	2.23	1.88	2.77667	2.63333	1.87667
gene-ABCA1	ABCA1	ATP binding cassette subfamily A member 1	3.6	3.42	3.76	1.65	1.68	2.02	2.32	2.39	2.34	3.59333	1.78333	2.35
gene-ABCA10	ABCA10	ATP binding cassette subfamily A member 10, transcript variant 2	19.26	20.19	20.6	1.65	1.42	1.92	8.41	7.94	7.75	20.0167	1.66333	8.03333
gene-ABCA11P	ABCA11P	ATP binding cassette subfamily A member 11, pseudogene	1.05	1.07	1.33	1.55	1.6	1.7	0.85	0.34	0.08	1.15	1.61667	0.423333
gene-ABCA12	ABCA12	ATP binding cassette subfamily A member 12, transcript variant X1	3.26	2.65	2.73	0.73	0.64	0.96	1.08	0.93	1.48	2.88	0.776667	1.16333
gene-ABCA13	ABCA13	ATP binding cassette subfamily A member 13, transcript variant X1	0.06	0.03	0.04	0.01	0.04	0.01	0.03	0.01	0.01	0.043333	0.02	0.016667
gene-ABCA17P	ABCA17P	ATP binding cassette subfamily A member 17, pseudogene	0.06	0	0.06	0.08	0.08	0	0.02	0.04	0.02	0.04	0.053333	0.026667
gene-ABCA2	ABCA2	ATP binding cassette subfamily A member 2, transcript variant 2	7.06	7.51	7.17	7.45	7.32	7.23	6.34	5.92	5.85	7.24667	7.33333	6.03667
gene-ABCA3	ABCA3	ATP binding cassette subfamily A member 3	1.11	0.89	1.21	0.92	1	1.03	1.07	1.19	1.18	1.07	0.983333	1.14667
gene-ABCA4	ABCA4	ATP binding cassette subfamily A member 4	0.04	0.05	0.1	0.02	0.01	0.02	0.01	0	0	0.063333	0.016667	0.003333
gene-ABCA5	ABCA5	ATP binding cassette subfamily A member 5, transcript variant 2	1.91	1.87	1.9	1.57	1.37	1.84	1.32	1.38	1.4	1.89333	1.59333	1.36667
gene-ABCA6	ABCA6	ATP binding cassette subfamily A member 6	0.12	0.09	0.1	0.07	0	0.05	0.06	0.07	0.05	0.103333	0.04	0.06
gene-ABCA7	ABCA7	ATP binding cassette subfamily A member 7, transcript variant X1	7.88	8.3	7.07	7.42	8.02	8.22	5.02	4.65	4.89	7.75	7.88667	4.85333
gene-ABCA8	ABCA8	ATP binding cassette subfamily A member 8, transcript variant 1	0	0	0	0	0.01	0	0	0	0	0	0.003333	0
gene-ABCA9	ABCA9	ATP binding cassette subfamily A member 9, transcript variant X1	0.07	0.1	0.15	0.06	0	0.05	0.02	0.03	0.02	0.106667	0.036667	0.023333
gene-ABCA9-AS1	ABCA9-AS1	ABCA9 antisense RNA 1	0	0	0	0	0	0	0	0	0	0	0	0
gene-ABCB1	ABCB1	ATP binding cassette subfamily B member 1, transcript variant 1	0.02	0.02	0	0	0	0	0	0	0	0.013333	0	0
gene-ABCB10	ABCB10	ATP binding cassette subfamily B member 10	16.92	19.51	18.64	32.65	31.26	31.76	23.88	22.44	24.92	18.3567	31.89	23.7467
gene-ABCB10P1	ABCB10P1	-	0.01	0	0	0	0	0	0	0	0	0.003333	0	0
gene-ABCB10P1-2	ABCB10P1	-	0.01	0	0	0	0	0	0	0	0	0.003333	0	0
gene-ABCB10P1-3	ABCB10P1	-	0.01	0	0	0	0	0	0	0	0	0.003333	0	0
gene-ABCB10P1-4	ABCB10P1	-	0.01	0	0	0	0	0	0	0	0	0.003333	0	0
gene-ABCB10P3	ABCB10P3	-	0	0	0	0	0	0	0	0	0	0	0	0
gene-ABCB10P3-2	ABCB10P3	-	0	0	0	0	0	0.01	0	0	0	0	0.003333	0
gene-ABCB10P3-3	ABCB10P3	-	0	0	0	0	0	0.01	0	0	0	0	0.003333	0
gene-ABCB10P3-4	ABCB10P3	-	0	0	0	0	0	0.01	0	0	0	0	0.003333	0
gene-ABCB10P4	ABCB10P4	-	0	0	0	0	0	0	0	0	0	0	0	0
gene-ABCB10P4-2	ABCB10P4	-	0	0	0	0	0	0	0	0	0	0	0	0
gene-ABCB10P4-3	ABCB10P4	-	0	0	0	0	0	0	0	0	0	0	0	0
gene-ABCB10P4-4	ABCB10P4	-	0	0	0	0	0	0	0	0	0	0	0	0
gene-ABCB11	ABCB11	ATP binding cassette subfamily B member 11, transcript variant X1	11.83	10.07	9.84	3.58	3.55	3.9	2.29	2.6	2.71	10.58	3.67667	2.53333
gene-ABCB11-2	ABCB11	ATP binding cassette subfamily B member 11	7.47	8.38	9.24	4.17	2.82	3.81	2.34	2.76	2.66	8.36333	3.6	2.58667
gene-ABCB4	ABCB4	ATP binding cassette subfamily B member 4, transcript variant X1	0.12	0.04	0.03	0.24	0.26	0.24	0.04	0.04	0.02	0.063333	0.246667	0.033333
gene-ABCB5	ABCB5	ATP binding cassette subfamily B member 5, transcript variant 1	0	0	0	0	0	0	0	0	0	0	0	0
gene-ABCB6	ABCB6	ATP binding cassette subfamily B member 6 (Langereis blood group), transcript variant 1	8.95	8.1	8.68	13.01	12.26	13.78	5.55	6.27	5.61	8.57667	13.0167	5.81
gene-ABCB7	ABCB7	ATP binding cassette subfamily B member 7, transcript variant 1	4.16	4.12	3.77	6.71	6.8	7.99	5.38	5.12	6	4.01667	7.16667	5.5
gene-ABCB8	ABCB8	ATP binding cassette subfamily B member 8, transcript variant 1	4.46	5.79	5.53	6.56	6.32	6.36	4.72	4.15	4.65	5.26	6.41333	4.50667
gene-ABCB9	ABCB9	ATP binding cassette subfamily B member 9, transcript variant 1	1.84	2.02	1.58	1.6	2.05	1.76	1.3	1.59	1.12	1.81333	1.80333	1.33667
gene-ABCC1	ABCC1	ATP binding cassette subfamily C member 1, transcript variant X1	32.56	32.89	30.04	36.42	35.39	37.67	26.5	26.21	27	31.83	36.4933	26.57
gene-ABCC1-2	ABCC1	ATP binding cassette subfamily C member 1	10.55	10.43	10.69	11.59	11.71	12.31	8.96	8.57	8.14	10.5567	11.87	8.55667
gene-ABCC10	ABCC10	ATP binding cassette subfamily C member 10, transcript variant X3	5.72	5.23	5.68	5.95	6.49	7.58	3.77	3.79	3.42	5.54333	6.67333	3.66
gene-ABCC11	ABCC11	ATP binding cassette subfamily C member 11, transcript variant 4	0.67	0.68	0.73	0.1	0.21	0.17	0.21	0.11	0.13	0.693333	0.16	0.15
gene-ABCC12	ABCC12	ATP binding cassette subfamily C member 12, transcript variant 1	0.28	0.22	0.17	0.05	0	0	0.05	0	0.04	0.223333	0.016667	0.03
gene-ABCC13	ABCC13	ATP binding cassette subfamily C member 13 (pseudogene), transcript variant A	0	0.1	0	0	0	0	0	0	0	0.033333	0	0
gene-ABCC2	ABCC2	ATP binding cassette subfamily C member 2	0.51	0.32	0.35	0.28	0.27	0.21	0.19	0.27	0.14	0.393333	0.253333	0.2
gene-ABCC3	ABCC3	ATP binding cassette subfamily C member 3, transcript variant 1	24.08	21.74	22.87	26	22.04	25.39	17.87	17.83	17.19	22.8967	24.4767	17.63
gene-ABCC4	ABCC4	ATP binding cassette subfamily C member 4, transcript variant 1	121.48	131.35	137.54	121.19	136.64	102.83	65.61	69.94	92.08	130.123	120.22	75.8767
gene-ABCC5	ABCC5	ATP binding cassette subfamily C member 5, transcript variant X2	40.53	39.24	40.88	34.62	26.98	34.01	33.1	33.24	33.1	40.2167	31.87	33.1467
gene-ABCC5-AS1	ABCC5-AS1	ABCC5 antisense RNA 1	0	0	0	0	0	0.4	0	0	0	0	0.133333	0
gene-ABCC6	ABCC6	ATP binding cassette subfamily C member 6, transcript variant 1	0.31	0.15	0.22	0.03	0.02	0.37	0.29	0.17	0.19	0.226667	0.14	0.216667
gene-ABCC6-2	ABCC6	ATP binding cassette subfamily C member 6, transcript variant 1	0.27	0.09	0.18	0	0	0.35	0.27	0.17	0.16	0.18	0.116667	0.2
gene-ABCC6P1	ABCC6P1	ATP binding cassette subfamily C member 6 pseudogene 1	0	0.03	0	0	0.03	0	0	0	0	0.01	0.01	0
gene-ABCC6P1-2	ABCC6P1	ATP binding cassette subfamily C member 6 pseudogene 1	0	0	0	0	0.29	0	0.26	0	0	0	0.096667	0.086667
gene-ABCC6P2	ABCC6P2	ATP binding cassette subfamily C member 6 pseudogene 2	0	0	0.26	0	0.09	0.35	0.19	0.09	0.08	0.086667	0.146667	0.12
gene-ABCC6P2-2	ABCC6P2	ATP binding cassette subfamily C member 6 pseudogene 2	0	0	0.26	0	0.09	0.35	0.19	0.09	0.08	0.086667	0.146667	0.12
gene-ABCC8	ABCC8	ATP binding cassette subfamily C member 8, transcript variant 3	0	0	0	0.03	0.02	0.02	0	0.02	0.04	0	0.023333	0.02
gene-ABCC9	ABCC9	ATP binding cassette subfamily C member 9, transcript variant 4	0.59	0.41	0.55	0.44	0.3	0.56	0.38	0.53	0.47	0.516667	0.433333	0.46
gene-ABCD1	ABCD1	ATP binding cassette subfamily D member 1, transcript variant X1	4.2	4.51	3.63	5.25	5.52	5.31	2.64	2.45	2.55	4.11333	5.36	2.54667
gene-ABCD1P2	ABCD1P2	-	0	0	0	0	0	0	0	0	0	0	0	0
gene-ABCD1P2-2	ABCD1P2	-	0	0	0	0	0	0	0	0	0	0	0	0
gene-ABCD1P3	ABCD1P3	-	0	0	0	0	0	0	0	0	0	0	0	0
gene-ABCD1P4	ABCD1P4	-	0	0	0	0	0	0	0	0	0	0	0	0
gene-ABCD1P4-2	ABCD1P4	-	0	0	0	0	0	0	0	0	0	0	0	0
gene-ABCD1P5	ABCD1P5	-	0	0	0.14	0	0	0	0	0	0	0.046667	0	0
gene-ABCD2	ABCD2	ATP binding cassette subfamily D member 2	0	0	0	0	0	0	0	0	0	0	0	0
gene-ABCD3	ABCD3	ATP binding cassette subfamily D member 3, transcript variant X1	23.05	27.64	24.76	28.69	25.47	28.84	21.37	20.12	18.31	25.15	27.6667	19.9333
gene-ABCD4	ABCD4	ATP binding cassette subfamily D member 4, transcript variant 1	10.08	9.35	10.5	12.44	10.87	12.61	8.72	8.68	9.16	9.97667	11.9733	8.85333
gene-ABCE1	ABCE1	ATP binding cassette subfamily E member 1, transcript variant 2	93.61	95.59	95.69	78.32	68.35	83.75	70.17	77.78	75.93	94.9633	76.8067	74.6267
gene-ABCF1	ABCF1	ATP binding cassette subfamily F member 1, transcript variant 1	17.06	13.31	13.88	11.96	14.6	11.93	9.94	11.11	16.1	14.75	12.83	12.3833
gene-ABCF1-2	ABCF1	ATP binding cassette subfamily F member 1, transcript variant 1	16.18	18.15	17.14	12.75	13.66	11.39	12.14	12.08	12.58	17.1567	12.6	12.2667
gene-ABCF1-3	ABCF1	ATP binding cassette subfamily F member 1, transcript variant 1	13.58	14.96	15.67	13.99	13.17	10.71	14.38	12.37	11.98	14.7367	12.6233	12.91
gene-ABCF1-4	ABCF1	ATP binding cassette subfamily F member 1, transcript variant 1	13.45	14.25	12.89	9.71	11.46	13.17	13.28	14.06	12.69	13.53	11.4467	13.3433
gene-ABCF1-5	ABCF1	ATP binding cassette subfamily F member 1, transcript variant 1	16.61	18.08	19.3	15.37	14.33	18.02	14.99	14.96	10.67	17.9967	15.9067	13.54
gene-ABCF1-6	ABCF1	ATP binding cassette subfamily F member 1, transcript variant 1	16.78	12.62	17.46	15.85	11.06	12.64	11.41	15.53	12.01	15.62	13.1833	12.9833
gene-ABCF1-7	ABCF1	ATP binding cassette subfamily F member 1, transcript variant 1	16.81	16.34	16.12	15.5	10.86	11.19	12.93	13.79	13.25	16.4233	12.5167	13.3233
gene-ABCF1-DT	ABCF1-DT	ABCF1 divergent transcript	0.28	0	0	0.3	0.28	0.87	0	0.27	0.26	0.093333	0.483333	0.176667
gene-ABCF2	ABCF2	ATP binding cassette subfamily F member 2	14.62	13.25	10.92	13.04	13.72	12.89	14.11	16.55	13.78	12.93	13.2167	14.8133
gene-ABCF2-H2BK1	ABCF2-H2BK1	ABCF2-H2BK1 readthrough, transcript variant 1	31.61	31.13	36.5	36.86	36.15	34.06	23.91	23.27	23.64	33.08	35.69	23.6067
gene-ABCF2P1	ABCF2P1	-	0	0	0	0	0	0	0	0	0	0	0	0
gene-ABCF3	ABCF3	ATP binding cassette subfamily F member 3, transcript variant 1	28.18	29.19	28.41	30.31	28.39	28.71	22.76	22.43	21.99	28.5933	29.1367	22.3933
gene-ABCG1	ABCG1	ATP binding cassette subfamily G member 1, transcript variant X6	2.45	2.57	2.64	1.62	2.15	1.51	1.94	1.54	1.58	2.55333	1.76	1.68667
gene-ABCG2	ABCG2	ATP binding cassette subfamily G member 2 (Junior blood group), transcript variant 1	13.97	14.04	14.04	17.68	16.93	18.94	11.97	11.95	12.21	14.0167	17.85	12.0433
gene-ABCG4	ABCG4	ATP binding cassette subfamily G member 4, transcript variant 2	0	0.02	0	0.07	0	0.02	0	0	0	0.006667	0.03	0
gene-ABCG5	ABCG5	ATP binding cassette subfamily G member 5	0	0.1	0.05	0	0	0	0	0	0	0.05	0	0
gene-ABCG8	ABCG8	ATP binding cassette subfamily G member 8, transcript variant 1	0.02	0.01	0.01	0	0	0.02	0	0	0	0.013333	0.006667	0
gene-ABHD1	ABHD1	abhydrolase domain containing 1	0	0.07	0.43	0.17	0.32	0.25	0	0	0	0.166667	0.246667	0
gene-ABHD10	ABHD10	abhydrolase domain containing 10, depalmitoylase, transcript variant 1	29.11	28.98	29.07	39.04	37.49	43.39	21.3	22.14	24.22	29.0533	39.9733	22.5533
gene-ABHD11	ABHD11	abhydrolase domain containing 11, transcript variant X2	11.66	13.2	11.4	16.02	16.12	15.71	6.95	7.39	7.28	12.0867	15.95	7.20667
gene-ABHD11-AS1	ABHD11-AS1	ABHD11 antisense RNA 1 (tail to tail)	0.74	0.77	0.76	0.83	1.12	0.78	1.65	0.36	1.05	0.756667	0.91	1.02
gene-ABHD12	ABHD12	abhydrolase domain containing 12, lysophospholipase, transcript variant X1	47.48	51.21	47.38	45.16	46.6	40.22	40.31	38.49	39.39	48.69	43.9933	39.3967
gene-ABHD12B	ABHD12B	abhydrolase domain containing 12B, transcript variant 1	42.17	56.27	66.79	37.76	34.85	27.78	49.18	63.42	67.58	55.0767	33.4633	60.06
gene-ABHD13	ABHD13	abhydrolase domain containing 13	11.15	12.99	11.61	13.29	11.82	14.74	12.64	13.24	12.28	11.9167	13.2833	12.72
gene-ABHD14A	ABHD14A	abhydrolase domain containing 14A	4.24	3.64	4.85	5.47	4.16	3.48	3.62	4.09	5.15	4.24333	4.37	4.28667
gene-ABHD14A-ACY1	ABHD14A-ACY1	ABHD14A-ACY1 readthrough	1.65	1.93	1.78	0.85	1.21	1.35	1.48	0.86	0.77	1.78667	1.13667	1.03667
gene-ABHD14B	ABHD14B	abhydrolase domain containing 14B, transcript variant 1	26.68	23.48	26.45	31.51	34.79	32.73	26.45	25.82	25.83	25.5367	33.01	26.0333
gene-ABHD15	ABHD15	abhydrolase domain containing 15	3.54	4.59	4.42	9.53	9.27	9.35	4.72	5.37	4.27	4.18333	9.38333	4.78667
gene-ABHD16A	ABHD16A	abhydrolase domain containing 16A, phospholipase, transcript variant 1	2.19	2.87	0.3	2.33	2.77	4.39	3.83	2.6	0	1.78667	3.16333	2.14333
gene-ABHD16A-2	ABHD16A	abhydrolase domain containing 16A, phospholipase, transcript variant 1	17.35	16.57	13.1	17.56	14.72	14.49	14.05	12.08	15.61	15.6733	15.59	13.9133
gene-ABHD16A-3	ABHD16A	abhydrolase domain containing 16A, phospholipase, transcript variant 1	13.04	10.53	14.14	14.53	16.94	13.93	12.19	13.53	13.06	12.57	15.1333	12.9267
gene-ABHD16A-4	ABHD16A	abhydrolase domain containing 16A, phospholipase, transcript variant 1	2.97	3.95	4.09	1.94	2.97	2.37	2.73	3.14	4.37	3.67	2.42667	3.41333
gene-ABHD16A-5	ABHD16A	abhydrolase domain containing 16A, phospholipase, transcript variant 1	13.46	14.33	14.28	14.95	16.14	16.78	11.22	11.75	13.55	14.0233	15.9567	12.1733
gene-ABHD16A-6	ABHD16A	abhydrolase domain containing 16A, phospholipase, transcript variant 1	2.08	1.17	3.65	3.03	1.87	1.19	2.06	1.15	1.23	2.3	2.03	1.48
gene-ABHD16A-7	ABHD16A	abhydrolase domain containing 16A, phospholipase, transcript variant 1	1.6	4.04	1.96	1.45	1.4	1.13	0.53	1.43	0	2.53333	1.32667	0.653333
gene-ABHD16B	ABHD16B	abhydrolase domain containing 16B	0	0	0	0	0	0	0	0	0	0	0	0
gene-ABHD17A	ABHD17A	abhydrolase domain containing 17A, depalmitoylase, transcript variant 1	15.72	17.23	13.67	16.37	16.43	17.3	13.63	13.26	11.06	15.54	16.7	12.65
gene-ABHD17AP1	ABHD17AP1	-	0.13	0.13	0	0.07	0	0.13	0	0	0.06	0.086667	0.066667	0.02
gene-ABHD17AP3	ABHD17AP3	-	0	0.06	0	0	0	0.12	0	0	0	0.02	0.04	0
gene-ABHD17AP4	ABHD17AP4	-	0	0	0	0	0	0	0	0	0	0	0	0
gene-ABHD17AP6	ABHD17AP6	-	0	0	0	0	0	0	0	0	0	0	0	0
gene-ABHD17AP7	ABHD17AP7	-	0	0	0	0	0	0	0	0	0	0	0	0
gene-ABHD17AP8	ABHD17AP8	-	0	0	0	0	0	0	0	0	0	0	0	0
gene-ABHD17AP9	ABHD17AP9	-	0	0	0	0	0	0	0	0	0	0	0	0
gene-ABHD17B	ABHD17B	abhydrolase domain containing 17B, depalmitoylase, transcript variant X1	3.14	3.43	3.02	4.11	4.19	3.2	3.44	3.33	4.03	3.19667	3.83333	3.6
gene-ABHD17C	ABHD17C	abhydrolase domain containing 17C, depalmitoylase	30.32	34.2	29.73	29.76	24.66	30.56	38.68	41.14	44.62	31.4167	28.3267	41.48
gene-ABHD18	ABHD18	abhydrolase domain containing 18, transcript variant 5	3.72	3.75	3.92	5.93	4.35	5.87	3.01	2.9	3.38	3.79667	5.38333	3.09667
gene-ABHD2	ABHD2	abhydrolase domain containing 2, acylglycerol lipase, transcript variant X9	40	39.63	39.8	17.62	17.06	17.39	25.74	25.04	24.92	39.81	17.3567	25.2333
gene-ABHD3	ABHD3	abhydrolase domain containing 3, phospholipase, transcript variant 1	23.02	25.23	26.53	19.09	16.37	18.68	18.74	17.19	17.05	24.9267	18.0467	17.66
gene-ABHD4	ABHD4	abhydrolase domain containing 4, N-acyl phospholipase B, transcript variant 1	7.52	6.26	6.9	12.27	13.92	12.12	3.62	4.09	3.29	6.89333	12.77	3.66667
gene-ABHD5	ABHD5	abhydrolase domain containing 5, lysophosphatidic acid acyltransferase, transcript variant 1	14.7	15.55	15.7	7.66	6.37	8.64	11.57	14.22	12.62	15.3167	7.55667	12.8033
gene-ABHD6	ABHD6	abhydrolase domain containing 6, acylglycerol lipase, transcript variant X2	3.97	4.04	4.08	2.41	3.03	2.87	4.05	3.98	5.56	4.03	2.77	4.53
gene-ABHD8	ABHD8	abhydrolase domain containing 8	6.67	7.51	6.24	5.8	6.29	6.19	4.68	4.4	4.7	6.80667	6.09333	4.59333
gene-ABI1	ABI1	abl interactor 1, transcript variant 1	30.97	32.1	32.18	35.33	30.48	33.85	30.75	34.96	36.27	31.75	33.22	33.9933
gene-ABI2	ABI2	abl interactor 2, transcript variant 15	18.95	18.71	19.84	23.06	20	23.26	14.57	18.14	16.93	19.1667	22.1067	16.5467
gene-ABI3	ABI3	ABI family member 3, transcript variant X1	0.06	0	0.06	0	0	0	0	0	0	0.04	0	0
gene-ABI3BP	ABI3BP	ABI family member 3 binding protein, transcript variant 8	1.13	1.22	1.16	2.13	1.52	1.78	1.52	1.69	1.51	1.17	1.81	1.57333
gene-ABITRAM	ABITRAM	actin binding transcription modulator	14.01	13.58	13.98	14.35	11.6	13.66	9.76	9.32	9.71	13.8567	13.2033	9.59667
gene-ABITRAMP1	ABITRAMP1	-	0	0	0	0	0	0	0	0	0	0	0	0
gene-ABL1	ABL1	ABL proto-oncogene 1, non-receptor tyrosine kinase, transcript variant b	9.42	10.46	10.54	11.02	11.71	10.49	11.61	11.1	10.9	10.14	11.0733	11.2033
gene-ABL2	ABL2	ABL proto-oncogene 2, non-receptor tyrosine kinase, transcript variant b	29.94	28.55	28.57	5.82	5.73	5.64	28.67	31.54	32.15	29.02	5.73	30.7867
gene-ABLIM1	ABLIM1	actin binding LIM protein 1, transcript variant X1	47.72	45.56	47.13	41.62	44.16	46.43	35.03	30.89	32.1	46.8033	44.07	32.6733
gene-ABLIM2	ABLIM2	actin binding LIM protein family member 2, transcript variant X1	0.43	0.28	0.44	0.23	0.39	0.25	0.04	0.23	0.18	0.383333	0.29	0.15
gene-ABLIM3	ABLIM3	actin binding LIM protein family member 3, transcript variant 1	8.36	9.1	8.39	7.05	7.15	8.39	7.13	6.96	7.24	8.61667	7.53	7.11
gene-ABO	ABO	ABO, alpha 1-3-N-acetylgalactosaminyltransferase and alpha 1-3-galactosyltransferase	0.16	0.08	0.12	0.33	0.42	0.51	0.27	0.23	0.12	0.12	0.42	0.206667
gene-ABO-2	ABO	ABO, alpha 1-3-N-acetylgalactosaminyltransferase and alpha 1-3-galactosyltransferase	0.08	0.02	0.04	0.07	0.28	0.12	0	0	0.11	0.046667	0.156667	0.036667
gene-ABR	ABR	ABR activator of RhoGEF and GTPase, transcript variant X1	2.63	2.81	2.41	5.21	5.3	6.68	2.59	1.81	2.24	2.61667	5.73	2.21333
gene-ABR-2	ABR	ABR activator of RhoGEF and GTPase, transcript variant 1	1.63	0.87	0.82	3.22	1.42	2.11	1.2	1.18	0.75	1.10667	2.25	1.04333
gene-ABR-3	ABR	ABR activator of RhoGEF and GTPase, transcript variant 2	1.01	1.18	1.69	3.69	3.6	3.79	0.93	1.32	1.85	1.29333	3.69333	1.36667
gene-ABR-AS1	ABR-AS1	ABR antisense RNA 1, transcript variant X2	0	0	0	0	0	0	0	0	0	0	0	0
gene-ABR-AS1-2	ABR-AS1	ABR antisense RNA 1, transcript variant X4	0	0	0	0	0	0	0	0	0	0	0	0
gene-ABRA	ABRA	actin binding Rho activating protein	0	0.03	0	0	0	0	0.03	0.03	0	0.01	0	0.02
gene-ABRACL	ABRACL	ABRA C-terminal like, transcript variant X1	126.3	122.82	130	105.58	103.69	106.63	133.99	151.27	146.95	126.373	105.3	144.07
gene-ABRAXAS1	ABRAXAS1	abraxas 1, BRCA1 A complex subunit, transcript variant 1	4.36	5.31	4.66	4.76	5.13	5.56	3.61	3.41	4.12	4.77667	5.15	3.71333
gene-ABRAXAS2	ABRAXAS2	abraxas 2, BRISC complex subunit	15.18	12.3	14.28	11.27	12.52	12.95	9.22	9.42	8.48	13.92	12.2467	9.04
gene-ABT1	ABT1	activator of basal transcription 1	10.62	9.36	10.87	10.8	11.37	11.16	8.21	9.05	7.97	10.2833	11.11	8.41
gene-ABT1-2	ABT1	activator of basal transcription 1	8.07	8.98	8.14	11.97	11.99	11.58	8.62	6.84	8.55	8.39667	11.8467	8.00333
gene-ABT1P1	ABT1P1	-	0.1	0	0	0	0	0	0	0.1	0	0.033333	0	0.033333
gene-ABTB1	ABTB1	ankyrin repeat and BTB domain containing 1, transcript variant X1	2.03	2.03	1.98	2.09	1.77	2.35	3.01	2.1	2.41	2.01333	2.07	2.50667
gene-ABTB2	ABTB2	ankyrin repeat and BTB domain containing 2	9.22	10.26	8.52	5.3	5.21	5.08	8.89	8.33	8	9.33333	5.19667	8.40667
gene-ACAA1	ACAA1	acetyl-CoA acyltransferase 1, transcript variant 1	22.09	23.54	23.74	26.96	22.69	24.37	26.29	23.17	24.01	23.1233	24.6733	24.49
gene-ACAA2	ACAA2	acetyl-CoA acyltransferase 2	17.75	19.34	17.96	14.24	14.28	15.29	20.32	22.41	21.49	18.35	14.6033	21.4067
gene-ACACA	ACACA	acetyl-CoA carboxylase alpha, transcript variant 1	17.98	18.78	18.46	34.8	34.56	39.06	15.8	14.38	14.45	18.4067	36.14	14.8767
gene-ACACA-2	ACACA	acetyl-CoA carboxylase alpha, transcript variant 1	5.64	4.72	5.18	9.48	11.13	9.33	3.74	4.69	3.48	5.18	9.98	3.97
gene-ACACB	ACACB	acetyl-CoA carboxylase beta, transcript variant X1	0.19	0.18	0.17	0.31	0.37	0.48	0.1	0.11	0.12	0.18	0.386667	0.11
gene-ACAD10	ACAD10	acyl-CoA dehydrogenase family member 10, transcript variant 1	3.14	2.88	2.83	2.63	2.64	2.57	1.39	1.19	1.21	2.95	2.61333	1.26333
gene-ACAD11	ACAD11	acyl-CoA dehydrogenase family member 11, transcript variant 1	9.36	10.56	9.57	8.01	6.74	8.1	6.21	7.52	8.06	9.83	7.61667	7.26333
gene-ACAD8	ACAD8	acyl-CoA dehydrogenase family member 8, transcript variant X1	6.8	7.01	7.65	10.26	8.98	11.01	5.42	6.31	5.67	7.15333	10.0833	5.8
gene-ACAD9	ACAD9	acyl-CoA dehydrogenase family member 9, transcript variant 1	24.75	25.91	25.41	40.6	40.35	40.26	23.25	23.69	21.82	25.3567	40.4033	22.92
gene-ACAD9-DT	ACAD9-DT	ACAD9 divergent transcript	0.14	0.18	0.15	0.23	0.13	0.23	0.09	0.1	0.13	0.156667	0.196667	0.106667
gene-ACADL	ACADL	acyl-CoA dehydrogenase long chain	0.03	0.28	0.1	0	0	0.07	0	0.06	0.03	0.136667	0.023333	0.03
gene-ACADM	ACADM	acyl-CoA dehydrogenase medium chain, transcript variant 5	43.52	42.19	45.98	58.36	46.51	59.33	31.04	35.3	38.34	43.8967	54.7333	34.8933
gene-ACADS	ACADS	acyl-CoA dehydrogenase short chain, transcript variant 1	5.34	4.6	3.98	6.37	7.36	6.95	4.06	4.13	3.45	4.64	6.89333	3.88
gene-ACADSB	ACADSB	acyl-CoA dehydrogenase short/branched chain, transcript variant 1	2.4	2.56	2.86	4.45	4.12	4.74	1.92	2.12	2.22	2.60667	4.43667	2.08667
gene-ACADVL	ACADVL	acyl-CoA dehydrogenase very long chain, transcript variant 3	160.9	169.66	169.86	119.43	120.98	118.48	153.28	159.9	151.64	166.807	119.63	154.94
gene-ACAN	ACAN	aggrecan, transcript variant 3	0	0	0	0	0	0	0	0.01	0	0	0	0.003333
gene-ACAP1	ACAP1	ArfGAP with coiled-coil, ankyrin repeat and PH domains 1	0.18	0.22	0.17	0.07	0.07	0.04	0.05	0.14	0.1	0.19	0.06	0.096667
gene-ACAP1-2	ACAP1	ArfGAP with coiled-coil, ankyrin repeat and PH domains 1	0	0	0	0	0	0	0.05	0	0	0	0	0.016667
gene-ACAP2	ACAP2	ArfGAP with coiled-coil, ankyrin repeat and PH domains 2, transcript variant X1	18.07	18.41	19.28	23.93	20.48	25.92	16.08	17.98	18.6	18.5867	23.4433	17.5533
gene-ACAP3	ACAP3	ArfGAP with coiled-coil, ankyrin repeat and PH domains 3, transcript variant X2	9.12	9.34	9.6	9.19	9.16	9.59	7.41	6.62	6.54	9.35333	9.31333	6.85667
gene-ACAT1	ACAT1	acetyl-CoA acetyltransferase 1, transcript variant 1	112.02	116.29	107.9	139.01	129.07	140.62	111.57	119.91	128.85	112.07	136.233	120.11
gene-ACAT2	ACAT2	acetyl-CoA acetyltransferase 2, transcript variant 2	36.09	48.38	41.85	59.29	61.95	66.23	20.59	20.5	20.92	42.1067	62.49	20.67
gene-ACBD3	ACBD3	acyl-CoA binding domain containing 3	45.45	41.45	45.36	40.37	36.98	39.39	26.59	28.98	27.85	44.0867	38.9133	27.8067
gene-ACBD3-AS1	ACBD3-AS1	ACBD3 antisense RNA 1	0	0.92	0	0	0	0.47	0.78	0	0	0.306667	0.156667	0.26
gene-ACBD4	ACBD4	acyl-CoA binding domain containing 4, transcript variant X1	6.29	5.07	6.48	8.26	7.25	9.15	3.75	3.82	5.37	5.94667	8.22	4.31333
gene-ACBD5	ACBD5	acyl-CoA binding domain containing 5, transcript variant X3	16.67	16.63	15.76	21.64	18.82	21.48	14.89	16.08	15.28	16.3533	20.6467	15.4167
gene-ACBD6	ACBD6	acyl-CoA binding domain containing 6	45.85	46.15	45.3	60.2	66.3	60.37	47.28	52.82	57.62	45.7667	62.29	52.5733
gene-ACBD7	ACBD7	acyl-CoA binding domain containing 7	9.31	7.52	8.45	9.93	8.32	9.7	3.34	4	3.3	8.42667	9.31667	3.54667
gene-ACBD7-DCLRE1CP1	ACBD7-DCLRE1CP1	ACBD7-DCLRE1CP1 readthrough	0	0	0	0	0	0	0	0	0	0	0	0
gene-ACCS	ACCS	1-aminocyclopropane-1-carboxylate synthase homolog (inactive), transcript variant X1	1.4	1.91	1.56	1.82	1.88	2.39	1.88	1.05	0.97	1.62333	2.03	1.3
gene-ACCSL	ACCSL	1-aminocyclopropane-1-carboxylate synthase homolog (inactive) like, transcript variant X1	0	0	0	0	0	0	0	0	0	0	0	0
gene-ACD	ACD	ACD shelterin complex subunit and telomerase recruitment factor, transcript variant 1	15.29	16.39	14.96	21.74	20.92	20.38	15.24	13.05	14.8	15.5467	21.0133	14.3633
gene-ACE	ACE	angiotensin I converting enzyme, transcript variant 1	2.23	2.01	2.02	2.72	2.6	3.34	1.49	1.39	1.95	2.08667	2.88667	1.61
gene-ACE2	ACE2	angiotensin converting enzyme 2, transcript variant 2	1.13	1.2	0.7	0.27	0.22	0.4	0.14	0.37	0.37	1.01	0.296667	0.293333
gene-ACER1	ACER1	alkaline ceramidase 1	0	0	0	0	0	0	0	0	0	0	0	0
gene-ACER2	ACER2	alkaline ceramidase 2	3.8	3.93	3.56	2.68	2.55	2.6	3.25	2.89	3.56	3.76333	2.61	3.23333
gene-ACER2P1	ACER2P1	-	0	0	0	0	0	0	0	0	0	0	0	0
gene-ACER2P1-2	ACER2P1	-	0	0	0	0	0	0	0	0	0	0	0	0
gene-ACER3	ACER3	alkaline ceramidase 3, transcript variant 1	21.77	23.47	22.69	18.75	16.73	17.57	17.39	19.69	19.25	22.6433	17.6833	18.7767
gene-ACHE	ACHE	acetylcholinesterase (Cartwright blood group), transcript variant 8	0	0	0.08	0.03	0	0.03	0	0.05	0.03	0.026667	0.02	0.026667
gene-ACIN1	ACIN1	apoptotic chromatin condensation inducer 1, transcript variant 1	116.11	113.78	117.25	130.82	113.65	127.87	81.02	84.53	82.47	115.713	124.113	82.6733
gene-ACKR1	ACKR1	atypical chemokine receptor 1 (Duffy blood group), transcript variant 1	0	0	0	0	0	0	0	0	0	0	0	0
gene-ACKR2	ACKR2	atypical chemokine receptor 2	0.28	0.2	0.31	0.18	0.06	0.06	0.1	0.03	0	0.263333	0.1	0.043333
gene-ACKR3	ACKR3	atypical chemokine receptor 3, transcript variant X1	1.53	1.56	1.63	0.69	0.72	0.66	2.05	2.03	1.61	1.57333	0.69	1.89667
gene-ACKR4	ACKR4	atypical chemokine receptor 4, transcript variant 2	0.29	0.21	0.45	0.14	0.24	0.23	0.42	0.33	0.33	0.316667	0.203333	0.36
gene-ACKR4P1	ACKR4P1	-	0.56	0.61	0.45	0	0	0	0.64	0.44	0.91	0.54	0	0.663333
gene-ACLY	ACLY	ATP citrate lyase, transcript variant 3	58.32	58.55	57.45	67.74	68.89	65.87	45.56	46.72	42.9	58.1067	67.5	45.06
gene-ACMSD	ACMSD	aminocarboxymuconate semialdehyde decarboxylase, transcript variant 1	0.05	0.08	0.07	0.03	0	0.05	0	0.08	0	0.066667	0.026667	0.026667
gene-ACO1	ACO1	aconitase 1, transcript variant X1	12.23	11.72	12.07	15.94	15.8	15.34	9.18	9.96	10.3	12.0067	15.6933	9.81333
gene-ACO2	ACO2	aconitase 2	66.9	70.35	69.69	81.36	81.35	76.24	48.34	47.13	48.79	68.98	79.65	48.0867
gene-ACOD1	ACOD1	aconitate decarboxylase 1	0.37	0.56	0.5	0	0.04	0	0.44	0.25	0.47	0.476667	0.013333	0.386667
gene-ACOT1	ACOT1	acyl-CoA thioesterase 1	11.42	11.9	10.4	16.53	17.32	15.09	11.46	10.76	11.85	11.24	16.3133	11.3567
gene-ACOT11	ACOT11	acyl-CoA thioesterase 11, transcript variant 1	4.76	5.86	5.13	5.56	6.59	6.05	5.77	5.39	5.47	5.25	6.06667	5.54333
gene-ACOT12	ACOT12	acyl-CoA thioesterase 12, transcript variant X1	0.04	0.02	0.09	0.14	0.09	0.09	0.08	0.09	0.04	0.05	0.106667	0.07
gene-ACOT13	ACOT13	acyl-CoA thioesterase 13, transcript variant 1	5.42	4.37	5.57	6.47	6.19	6.17	4.53	4.61	4.55	5.12	6.27667	4.56333
gene-ACOT2	ACOT2	acyl-CoA thioesterase 2, transcript variant 1	24.32	28.1	24.8	34.77	28.91	32.69	27.36	30.41	27.48	25.74	32.1233	28.4167
gene-ACOT4	ACOT4	acyl-CoA thioesterase 4	6.9	9.44	6.45	6.86	8.36	9.07	6.54	4.91	6.47	7.59667	8.09667	5.97333
gene-ACOT6	ACOT6	acyl-CoA thioesterase 6, transcript variant 1	0	0.71	0.1	0.44	0.21	0.21	0.19	0.1	0	0.27	0.286667	0.096667
gene-ACOT7	ACOT7	acyl-CoA thioesterase 7, transcript variant hBACHb	125.26	131.62	127.64	76.66	78.35	67.38	117.17	110.45	118.58	128.173	74.13	115.4
gene-ACOT8	ACOT8	acyl-CoA thioesterase 8	18.21	17.53	17.7	20.99	22.61	25.97	21.31	15.65	16.59	17.8133	23.19	17.85
gene-ACOT9	ACOT9	acyl-CoA thioesterase 9, transcript variant 1	40.1	42.89	43.09	29.25	31.42	31.74	39.99	39.58	39.56	42.0267	30.8033	39.71
gene-ACOX1	ACOX1	acyl-CoA oxidase 1, transcript variant 2	9.29	9.39	9.64	12.18	11.64	11.99	7.69	7.89	8.15	9.44	11.9367	7.91
gene-ACOX2	ACOX2	acyl-CoA oxidase 2, transcript variant X1	1.3	1.15	1.2	3.28	2.47	3.29	1.88	2.04	2.2	1.21667	3.01333	2.04
gene-ACOX3	ACOX3	acyl-CoA oxidase 3, pristanoyl, transcript variant 1	3.83	3.47	3.61	2.88	2.9	3.06	1.97	2.01	1.44	3.63667	2.94667	1.80667
gene-ACOXL	ACOXL	acyl-CoA oxidase like, transcript variant X4	0.09	0.19	0.19	0.03	0.04	0.01	0.08	0.15	0.11	0.156667	0.026667	0.113333
gene-ACOXL-AS1	ACOXL-AS1	ACOXL antisense RNA 1	0	0	0	0	0.03	0	0	0	0	0	0.01	0
gene-ACP1	ACP1	acid phosphatase 1, transcript variant 3	120.94	118.17	120.2	135.66	126.07	135.94	97.98	103.51	106.06	119.77	132.557	102.517
gene-ACP2	ACP2	acid phosphatase 2, lysosomal, transcript variant 1	10.41	11.79	10.68	13.15	15.05	12.11	9.85	8.64	7.78	10.96	13.4367	8.75667
gene-ACP3	ACP3	acid phosphatase 3, transcript variant 2	0.98	0.47	0.51	0.79	0.47	0.39	0.39	0.23	0.32	0.653333	0.55	0.313333
gene-ACP4	ACP4	acid phosphatase 4	0	0	0	0	0	0	0	0	0	0	0	0
gene-ACP5	ACP5	acid phosphatase 5, tartrate resistant, transcript variant X1	0.18	0	0.21	0	0.07	0	0.12	0.07	0.07	0.13	0.023333	0.086667
gene-ACP6	ACP6	acid phosphatase 6, lysophosphatidic, transcript variant 1	10.55	11.33	10.35	43.81	45.45	50.41	8.08	9.44	9.19	10.7433	46.5567	8.90333
gene-ACP7	ACP7	acid phosphatase 7, tartrate resistant (putative), transcript variant X2	5.77	5.68	5.57	3.3	2.86	3.46	4.09	3.79	4.35	5.67333	3.20667	4.07667
gene-ACR	ACR	acrosin	0.1	0	0.03	0.03	0	0	0	0	0.03	0.043333	0.01	0.01
gene-ACR-2	ACR	acrosin	0.1	0	0.03	0.03	0	0	0	0	0.03	0.043333	0.01	0.01
gene-ACRBP	ACRBP	acrosin binding protein	0.23	0.39	0.09	0.15	0.19	0.09	0.08	0.23	0	0.236667	0.143333	0.103333
gene-ACRP1	ACRP1	-	0	0	0	0	0	0	0	0	0	0	0	0
gene-ACRV1	ACRV1	acrosomal vesicle protein 1, transcript variant 1	0.05	0.11	0	0	0.05	0.16	0.05	0.21	0.05	0.053333	0.07	0.103333
gene-ACSBG1	ACSBG1	acyl-CoA synthetase bubblegum family member 1, transcript variant X1	0.08	0.28	0.25	0.25	0.21	0.14	0.12	0.1	0.06	0.203333	0.2	0.093333
gene-ACSBG2	ACSBG2	acyl-CoA synthetase bubblegum family member 2, transcript variant 3	0	0	0.03	0.11	0	0	0.03	0	0.03	0.01	0.036667	0.02
gene-ACSF2	ACSF2	acyl-CoA synthetase family member 2, transcript variant 1	36.94	37.09	34.78	48.53	47.64	47.84	27.82	25.2	25.77	36.27	48.0033	26.2633
gene-ACSF3	ACSF3	acyl-CoA synthetase family member 3, transcript variant X2	7.16	7.36	7.32	10.43	9.43	10.65	6.02	6.51	6.14	7.28	10.17	6.22333
gene-ACSL1	ACSL1	acyl-CoA synthetase long chain family member 1, transcript variant 3	9.07	9.52	7.96	13.09	13.03	14.75	6.93	5.95	6.25	8.85	13.6233	6.37667
gene-ACSL3	ACSL3	acyl-CoA synthetase long chain family member 3, transcript variant 4	116.91	115.54	113.25	81.31	71.02	83.22	100.49	113.46	110.01	115.233	78.5167	107.987
gene-ACSL3-AS1	ACSL3-AS1	ACSL3 antisense RNA 1	1.59	2.47	1.51	0.31	0.29	0.44	1.89	1.73	1.86	1.85667	0.346667	1.82667
gene-ACSL4	ACSL4	acyl-CoA synthetase long chain family member 4, transcript variant X1	20.85	21.61	21.47	17.52	16.99	19.26	20.32	19.36	19.86	21.31	17.9233	19.8467
gene-ACSL5	ACSL5	acyl-CoA synthetase long chain family member 5, transcript variant 1	95.27	99.38	99.45	31.65	29.39	32.83	86.69	82.44	83.96	98.0333	31.29	84.3633
gene-ACSL6	ACSL6	acyl-CoA synthetase long chain family member 6, transcript variant 1	0.04	0.03	0.03	0.01	0.01	0.04	0.02	0	0.02	0.033333	0.02	0.013333
gene-ACSL6-AS1	ACSL6-AS1	ACSL6 antisense RNA 1	0	0	0	0	0	0	0	0	0	0	0	0
gene-ACSM1	ACSM1	acyl-CoA synthetase medium chain family member 1, transcript variant 1	0	0	0.19	0	0.24	0.06	0	0	0.04	0.063333	0.1	0.013333
gene-ACSM2A	ACSM2A	acyl-CoA synthetase medium chain family member 2A, transcript variant 1	0	0	0	0	0	0	0	0	0	0	0	0
gene-ACSM2B	ACSM2B	acyl-CoA synthetase medium chain family member 2B, transcript variant 1	0	0	0	0	0	0	0	0	0	0	0	0
gene-ACSM3	ACSM3	acyl-CoA synthetase medium chain family member 3, transcript variant X11	6.58	6.17	5.94	5.72	5.28	6.83	3.75	3.15	2.66	6.23	5.94333	3.18667
gene-ACSM4	ACSM4	acyl-CoA synthetase medium chain family member 4	0	0	0	0	0	0	0	0	0	0	0	0
gene-ACSM5	ACSM5	acyl-CoA synthetase medium chain family member 5, transcript variant 3	0	0	0	0.03	0	0	0	0	0	0	0.01	0
gene-ACSM5P1	ACSM5P1	-	0	0	0	0	0	0	0	0	0	0	0	0
gene-ACSM6	ACSM6	acyl-CoA synthetase medium chain family member 6, transcript variant X1	0	0	0.1	0.06	0.06	0.05	0	0	0.05	0.033333	0.056667	0.016667
gene-ACSS1	ACSS1	acyl-CoA synthetase short chain family member 1, transcript variant 1	1.42	1.65	1.14	3.27	2.76	2.63	1.39	1.68	1.6	1.40333	2.88667	1.55667
gene-ACSS2	ACSS2	acyl-CoA synthetase short chain family member 2, transcript variant X1	23.23	25.19	24.98	58.7	65.5	65.01	14.85	15	15.12	24.4667	63.07	14.99
gene-ACSS3	ACSS3	acyl-CoA synthetase short chain family member 3, transcript variant 1	0.09	0.13	0.15	0.08	0.05	0.08	0.1	0.1	0.05	0.123333	0.07	0.083333
gene-ACTA1	ACTA1	actin alpha 1, skeletal muscle	0	0.07	0.06	0	0.13	0.13	0.06	0.12	0.06	0.043333	0.086667	0.08
gene-ACTA2	ACTA2	actin alpha 2, smooth muscle, transcript variant 3	5.85	6.23	6.9	6.15	5.85	5.48	4.47	5.61	5	6.32667	5.82667	5.02667
gene-ACTA2-AS1	ACTA2-AS1	ACTA2 antisense RNA 1	0.04	0	0	0.05	0.09	0	0.04	0.05	0	0.013333	0.046667	0.03
gene-ACTB	ACTB	actin beta	2110.14	2165.99	2121.28	2284.13	2318.09	2231.39	2162.42	2154.66	2134.42	2132.47	2277.87	2150.5
gene-ACTBL2	ACTBL2	actin beta like 2	0.61	0.44	0.51	0.1	0.21	0.12	0.27	0.21	0.43	0.52	0.143333	0.303333
gene-ACTBP1	ACTBP1	-	0	0	0	0	0	0	0	0	0	0	0	0
gene-ACTBP10	ACTBP10	-	0	0	0	0	0	0	0	0	0	0	0	0
gene-ACTBP11	ACTBP11	-	1.46	0.94	0.85	0.43	0.63	0.3	0.46	0.65	0.67	1.08333	0.453333	0.593333
gene-ACTBP12	ACTBP12	-	0	0	0	0	0	0	0	0	0	0	0	0
gene-ACTBP2	ACTBP2	-	1.15	1.15	1.25	1.59	1.56	1.46	1.14	1.2	1.15	1.18333	1.53667	1.16333
gene-ACTBP4	ACTBP4	-	0.05	0.11	0.05	0.05	0.08	0	0.14	0.15	0.24	0.07	0.043333	0.176667
gene-ACTBP7	ACTBP7	-	0.15	0.1	0.05	0	0	0	0.09	0.1	0.29	0.1	0	0.16
gene-ACTBP8	ACTBP8	-	0.08	0	0	0	0	0.1	0	0	0	0.026667	0.033333	0
gene-ACTBP9	ACTBP9	-	0.07	0.05	0	0	0	0	0	0.05	0.05	0.04	0	0.033333
gene-ACTC1	ACTC1	actin alpha cardiac muscle 1	0	0	0	0	0	0	0	0	0	0	0	0
gene-ACTE1P	ACTE1P	actin epsilon 1, pseudogene	0	0	0	0	0	0	0	0	0	0	0	0
gene-ACTG1	ACTG1	actin gamma 1, transcript variant 2	2026.44	1600.51	1095.43	1041.04	1242.66	1094.49	1189.53	1322.07	815.64	1574.13	1126.06	1109.08
gene-ACTG1-2	ACTG1	actin gamma 1, transcript variant 2	1137.63	1510.97	1978.58	1285.92	1175.86	1257.19	1341.36	1214.36	1644.67	1542.39	1239.66	1400.13
gene-ACTG1P17	ACTG1P17	actin gamma 1 pseudogene 17	0.11	0	0.05	0	0	0	0	0.05	0.05	0.053333	0	0.033333
gene-ACTG1P20	ACTG1P20	actin gamma 1 pseudogene 20	0.45	0.55	0.99	0.61	0.29	0.48	0.26	0.39	0.58	0.663333	0.46	0.41
gene-ACTG1P24	ACTG1P24	-	0	0	0	0	0	0.25	0	0	0	0	0.083333	0
gene-ACTG1P25	ACTG1P25	actin gamma 1 pseudogene 25	0.11	0.08	0.04	0.63	0.49	0.45	0.1	0.22	0.04	0.076667	0.523333	0.12
gene-ACTG1P4	ACTG1P4	actin gamma 1 pseudogene 4	0.13	0.14	0.04	0.09	0	0	0	0	0	0.103333	0.03	0
gene-ACTG2	ACTG2	actin gamma 2, smooth muscle, transcript variant 1	0.06	0.19	0.12	0.13	0.19	0.19	0.22	0.25	0.12	0.123333	0.17	0.196667
gene-ACTL10	ACTL10	actin like 10	2.15	2.18	2.21	2.72	2.69	2.11	2	1.86	1.72	2.18	2.50667	1.86
gene-ACTL6A	ACTL6A	actin like 6A, transcript variant 1	75.39	80.83	81.52	111.73	106.6	115.01	84.02	87.29	86.5	79.2467	111.113	85.9367
gene-ACTL6B	ACTL6B	actin like 6B, transcript variant 1	0	0	0	0	0	0	0	0	0	0	0	0
gene-ACTL7A	ACTL7A	actin like 7A	0	0	0	0	0	0	0	0	0	0	0	0
gene-ACTL7B	ACTL7B	actin like 7B	0	0	0	0	0	0	0	0	0	0	0	0
gene-ACTL8	ACTL8	actin like 8	0.15	0.05	0	0	0	0.05	0	0	0	0.066667	0.016667	0
gene-ACTL9	ACTL9	actin like 9	0	0	0	0	0	0	0	0	0	0	0	0
gene-ACTN1	ACTN1	actinin alpha 1, transcript variant X1	179.49	173.62	173.27	169.01	160.87	165.36	165.65	174.67	169.63	175.46	165.08	169.983
gene-ACTN1-DT	ACTN1-DT	ACTN1 divergent transcript	0	0	0.23	0.25	0.23	0	0	0.23	0.44	0.076667	0.16	0.223333
gene-ACTN2	ACTN2	actinin alpha 2, transcript variant 1	0.02	0.02	0.05	0	0	0	0.02	0	0.02	0.03	0	0.013333
gene-ACTN3	ACTN3	actinin alpha 3, transcript variant 2	0.06	0	0	0	0	0	0	0	0	0.02	0	0
gene-ACTN4	ACTN4	actinin alpha 4, transcript variant X3	182.56	185.3	196.93	242.61	251.76	237.07	215.87	202.77	189.24	188.263	243.813	202.627
gene-ACTN4-2	ACTN4	actinin alpha 4, transcript variant 1	197.14	193.31	185.39	278.63	257.29	253.61	174.97	181.77	175.54	191.947	263.177	177.427
gene-ACTN4P1	ACTN4P1	-	0	0	0.03	0	0	0	0	0	0	0.01	0	0
gene-ACTN4P2	ACTN4P2	-	0	0	0	0	0	0	0	0	0	0	0	0
gene-ACTR10	ACTR10	actin related protein 10, transcript variant X1	53.04	49.3	50.69	54.4	51.85	57.35	45.81	48.91	51.12	51.01	54.5333	48.6133
gene-ACTR1A	ACTR1A	actin related protein 1A	30.07	33.62	33.55	39.76	40.94	38.51	35.11	32.84	33.46	32.4133	39.7367	33.8033
gene-ACTR1AP1	ACTR1AP1	-	0.07	0	0.07	0	0	0	0	0	0	0.046667	0	0
gene-ACTR1B	ACTR1B	actin related protein 1B	12.57	13.12	14.05	17.14	17.17	18.24	12.25	12.04	12.4	13.2467	17.5167	12.23
gene-ACTR1B-2	ACTR1B	actin related protein 1B	10.1	9.84	10.7	14.41	14.55	14.98	9.97	10.29	10.76	10.2133	14.6467	10.34
gene-ACTR2	ACTR2	actin related protein 2, transcript variant 1	220.34	221.06	226.75	263.21	240.45	260.69	185.88	199.56	202.93	222.717	254.783	196.123
gene-ACTR3	ACTR3	actin related protein 3, transcript variant 1	99.81	97.83	100.86	101.84	93.89	100.36	92.73	95.28	96.27	99.5	98.6967	94.76
gene-ACTR3-AS1	ACTR3-AS1	ACTR3 antisense RNA 1	0.47	0.25	0.48	0	0.71	0.25	0.42	0	0	0.4	0.32	0.14
gene-ACTR3B	ACTR3B	actin related protein 3B, transcript variant 1	10.77	9.61	10	10.44	9.65	9.56	9.07	8.69	8.83	10.1267	9.88333	8.86333
gene-ACTR3BP2	ACTR3BP2	ACTR3B pseudogene 2	0.14	0	0	0	0	0	0	0	0	0.046667	0	0
gene-ACTR3BP5	ACTR3BP5	ACTR3B pseudogene 5	0	0	0	0	0	0	0	0	0	0	0	0
gene-ACTR3BP5-2	ACTR3BP5	ACTR3B pseudogene 5	0	0	0	0	0	0	0	0	0	0	0	0
gene-ACTR3C	ACTR3C	actin related protein 3C, transcript variant X1	38.29	35.3	34.65	29.08	28.06	27.91	23	22.51	27.15	36.08	28.35	24.22
gene-ACTR3P1	ACTR3P1	-	0	0	0	0	0.07	0	0	0	0	0	0.023333	0
gene-ACTR3P2	ACTR3P2	-	0.07	0.56	0.33	0.21	0.07	0.4	0.18	0.2	0.51	0.32	0.226667	0.296667
gene-ACTR3P3	ACTR3P3	-	0	0	0	0	0	0	0	0	0	0	0	0
gene-ACTR5	ACTR5	actin related protein 5	7.63	6.37	6.84	7.14	8.31	7.51	6	5.44	4.99	6.94667	7.65333	5.47667
gene-ACTR6	ACTR6	actin related protein 6, transcript variant 1	23.19	21.99	22.8	22.46	18.31	23.92	15.44	17.11	19.34	22.66	21.5633	17.2967
gene-ACTR8	ACTR8	actin related protein 8	10.05	9.58	11.26	7.86	9.53	8.1	5.57	4.88	5.41	10.2967	8.49667	5.28667
gene-ACTRT1	ACTRT1	actin related protein T1	0	0	0	0	0	0	0	0	0	0	0	0
gene-ACTRT2	ACTRT2	actin related protein T2	0	0	0	0	0	0	0	0	0	0	0	0
gene-ACTRT3	ACTRT3	actin related protein T3	5.07	5.22	5.61	5.84	6.59	6.8	4.89	4.74	3.44	5.3	6.41	4.35667
gene-ACVR1	ACVR1	activin A receptor type 1, transcript variant 6	13.72	13.63	14.88	14.12	15.49	14.59	18.92	22.01	19.49	14.0767	14.7333	20.14
gene-ACVR1B	ACVR1B	activin A receptor type 1B, transcript variant 3	6.37	7.07	6.6	6.59	7.11	6.7	7.14	6.7	6.27	6.68	6.8	6.70333
gene-ACVR1C	ACVR1C	activin A receptor type 1C, transcript variant 1	0.54	0.66	0.67	0.36	0.27	0.31	0.75	0.91	0.81	0.623333	0.313333	0.823333
gene-ACVR2A	ACVR2A	activin A receptor type 2A, transcript variant 2	4.18	4.15	4.07	3.68	3.11	3.58	3.26	3.47	3.18	4.13333	3.45667	3.30333
gene-ACVR2B	ACVR2B	activin A receptor type 2B, transcript variant X1	0.4	0.46	0.38	0.62	0.64	0.66	0.68	0.76	0.93	0.413333	0.64	0.79
gene-ACVR2B-AS1	ACVR2B-AS1	ACVR2B antisense RNA 1	0.03	0.04	0.03	0.07	0.03	0.07	0.03	0.31	0.03	0.033333	0.056667	0.123333
gene-ACVRL1	ACVRL1	activin A receptor like type 1, transcript variant 2	0.85	0.95	0.87	0.49	0.33	0.78	0.7	0.47	0.53	0.89	0.533333	0.566667
gene-ACY1	ACY1	aminoacylase 1, transcript variant 1	24	26.41	22.43	29.02	28.87	27.46	24.68	21.18	22.24	24.28	28.45	22.7
gene-ACY3	ACY3	aminoacylase 3, transcript variant X1	0.16	0.08	0.24	0.08	0.08	0.08	0	0	0.08	0.16	0.08	0.026667
gene-ACYP1	ACYP1	acylphosphatase 1, transcript variant 4	93.41	95.77	86.08	83.47	66.89	81.01	72.73	81.5	83.91	91.7533	77.1233	79.38
gene-ACYP2	ACYP2	acylphosphatase 2, transcript variant 1	10.42	9.18	10.06	6.02	6.32	5.14	6.84	4.88	5.99	9.88667	5.82667	5.90333
gene-ADA	ADA	adenosine deaminase, transcript variant 1	41.36	35.67	36.93	32.91	29.9	30.75	32.7	31.84	33.71	37.9867	31.1867	32.75
gene-ADA2	ADA2	adenosine deaminase 2, transcript variant 3	0	0.04	0	0	0.02	0	0	0	0	0.013333	0.006667	0
gene-ADAD1	ADAD1	adenosine deaminase domain containing 1, transcript variant X1	0	0	0	0	0	0	0	0	0	0	0	0
gene-ADAD2	ADAD2	adenosine deaminase domain containing 2, transcript variant 1	0	0	0	0	0	0.09	0	0	0	0	0.03	0
gene-ADAL	ADAL	adenosine deaminase like, transcript variant X4	2.73	3.41	2.38	2.64	3.65	4.34	1.93	2.3	2.22	2.84	3.54333	2.15
gene-ADAM10	ADAM10	ADAM metallopeptidase domain 10, transcript variant 1	15.6	14.63	14.77	15.97	13.31	16.57	12.49	13.77	13.43	15	15.2833	13.23
gene-ADAM11	ADAM11	ADAM metallopeptidase domain 11, transcript variant X1	0.29	0.21	0.2	0.14	0.22	0.2	0.22	0.22	0.14	0.233333	0.186667	0.193333
gene-ADAM12	ADAM12	ADAM metallopeptidase domain 12, transcript variant 1	2.43	2.35	2.2	0.06	0.04	0.1	0.88	0.79	0.97	2.32667	0.066667	0.88
gene-ADAM15	ADAM15	ADAM metallopeptidase domain 15, transcript variant 6	79.19	81.07	82.37	91.15	91.55	89.36	75.03	71.42	76.01	80.8767	90.6867	74.1533
gene-ADAM17	ADAM17	ADAM metallopeptidase domain 17, transcript variant 1	21.6	21.47	20.61	17.43	14.5	16.18	14.84	15.31	15.3	21.2267	16.0367	15.15
gene-ADAM18	ADAM18	ADAM metallopeptidase domain 18, transcript variant 1	0	0	0	0	0	0	0	0	0	0	0	0
gene-ADAM18-2	ADAM18	ADAM metallopeptidase domain 18, transcript variant 1	0	0	0	0	0	0	0	0	0	0	0	0
gene-ADAM19	ADAM19	ADAM metallopeptidase domain 19, transcript variant X1	3.93	4.58	4.02	3.82	3.66	3.66	4.54	4.07	4.44	4.17667	3.71333	4.35
gene-ADAM2	ADAM2	ADAM metallopeptidase domain 2, transcript variant 1	0	0	0	0	0	0	0	0	0	0	0	0
gene-ADAM2-2	ADAM2	ADAM metallopeptidase domain 2, transcript variant 1	0	0	0	0	0	0	0	0	0	0	0	0
gene-ADAM20	ADAM20	ADAM metallopeptidase domain 20, transcript variant X1	0.07	0.12	0.17	0.24	0.05	0.16	0.03	0.06	0.06	0.12	0.15	0.05
gene-ADAM20P1	ADAM20P1	ADAM metallopeptidase domain 20 pseudogene 1	0.11	0.17	0.22	0.09	0.08	0.33	0.05	0.19	0.18	0.166667	0.166667	0.14
gene-ADAM21	ADAM21	ADAM metallopeptidase domain 21	0.39	0.3	0.19	0.14	0.03	0.16	0.23	0.03	0.06	0.293333	0.11	0.106667
gene-ADAM21P1	ADAM21P1	ADAM metallopeptidase domain 21 pseudogene 1	0.04	0	0.17	0	0	0	0	0	0.05	0.07	0	0.016667
gene-ADAM22	ADAM22	ADAM metallopeptidase domain 22, transcript variant X1	0.11	0.19	0.18	0.19	0.19	0.25	0.23	0.2	0.24	0.16	0.21	0.223333
gene-ADAM23	ADAM23	ADAM metallopeptidase domain 23, transcript variant X2	0.01	0	0	0	0.01	0	0	0	0.01	0.003333	0.003333	0.003333
gene-ADAM28	ADAM28	ADAM metallopeptidase domain 28, transcript variant 1	1.23	1.06	1.53	1.09	0.79	1.01	0.46	0.39	0.42	1.27333	0.963333	0.423333
gene-ADAM29	ADAM29	ADAM metallopeptidase domain 29, transcript variant 4	0	0	0	0	0	0	0	0	0	0	0	0
gene-ADAM30	ADAM30	ADAM metallopeptidase domain 30	0	0	0	0	0	0	0	0	0	0	0	0
gene-ADAM32	ADAM32	ADAM metallopeptidase domain 32, transcript variant 1	0.47	0.3	0.29	0.33	0.08	0.21	0.07	0.4	0.52	0.353333	0.206667	0.33
gene-ADAM32-2	ADAM32	ADAM metallopeptidase domain 32, transcript variant 1	0	0.13	0.07	0.05	0.06	0.11	0.14	0.09	0.22	0.066667	0.073333	0.15
gene-ADAM33	ADAM33	ADAM metallopeptidase domain 33, transcript variant X1	0	0	0	0	0	0	0	0	0	0	0	0
gene-ADAM3A	ADAM3A	ADAM metallopeptidase domain 3A (pseudogene), transcript variant 4	0	0	0	0	0	0	0	0	0	0	0	0
gene-ADAM3B	ADAM3B	ADAM metallopeptidase domain 3B (pseudogene)	0	0	0	0	0	0	0	0	0	0	0	0
gene-ADAM5	ADAM5	ADAM metallopeptidase domain 5 (pseudogene)	0	0	0	0	0	0	0	0	0	0	0	0
gene-ADAM5-2	ADAM5	ADAM metallopeptidase domain 5 (pseudogene)	0	0	0	0	0	0	0	0	0	0	0	0
gene-ADAM6	ADAM6	ADAM metallopeptidase domain 6 (pseudogene)	0	0	0	0	0	0	0	0	0	0	0	0
gene-ADAM6-2	ADAM6	ADAM metallopeptidase domain 6 (pseudogene)	0	0	0	0	0	0	0	0	0	0	0	0
gene-ADAM7	ADAM7	ADAM metallopeptidase domain 7	0	0	0	0	0	0.02	0	0	0	0	0.006667	0
gene-ADAM7-AS1	ADAM7-AS1	ADAM7, ADAMDEC1 and ADAM28 antisense RNA 1	0	0	0	0	0	0	0	0	0	0	0	0
gene-ADAM7-AS2	ADAM7-AS2	ADAM7 antisense RNA 2	0	0	0	0	0	0	0	0	0	0	0	0
gene-ADAM8	ADAM8	ADAM metallopeptidase domain 8, transcript variant X1	18.12	17.81	19.31	14.97	13.98	15.51	16.24	15.22	16.58	18.4133	14.82	16.0133
gene-ADAM9	ADAM9	ADAM metallopeptidase domain 9, transcript variant 1	235.34	222.07	229.19	223.46	194.24	232.59	180.92	196.9	197.42	228.867	216.763	191.747
gene-ADAM9-2	ADAM9	ADAM metallopeptidase domain 9, transcript variant 1	86.9	102.24	97.43	82.96	66.74	79.76	84.38	106.53	101.42	95.5233	76.4867	97.4433
gene-ADAMDEC1	ADAMDEC1	ADAM like decysin 1, transcript variant 1	0	0	0	0	0	0	0	0	0	0	0	0
gene-ADAMTS1	ADAMTS1	ADAM metallopeptidase with thrombospondin type 1 motif 1	9.66	10.53	10.35	10.98	9.36	11.79	13.68	15.21	16.53	10.18	10.71	15.14
gene-ADAMTS10	ADAMTS10	ADAM metallopeptidase with thrombospondin type 1 motif 10, transcript variant X2	0.08	0.24	0.08	0.04	0.05	0.03	0.11	0.12	0.06	0.133333	0.04	0.096667
gene-ADAMTS12	ADAMTS12	ADAM metallopeptidase with thrombospondin type 1 motif 12, transcript variant X1	0.76	1.34	1.23	0.49	0.53	0.33	0.61	0.93	0.21	1.11	0.45	0.583333
gene-ADAMTS12-2	ADAMTS12	ADAM metallopeptidase with thrombospondin type 1 motif 12, transcript variant 1	0.01	0	0	0	0.1	0	0	0	0	0.003333	0.033333	0
gene-ADAMTS13	ADAMTS13	ADAM metallopeptidase with thrombospondin type 1 motif 13, transcript variant 1	0.3	0.3	0.18	0.25	0.04	0.11	0.1	0.04	0.16	0.26	0.133333	0.1
gene-ADAMTS13-2	ADAMTS13	ADAM metallopeptidase with thrombospondin type 1 motif 13, transcript variant 1	0.07	0	0.03	0.04	0.04	0	0	0.07	0	0.033333	0.026667	0.023333
gene-ADAMTS14	ADAMTS14	ADAM metallopeptidase with thrombospondin type 1 motif 14, transcript variant 1	0.26	0.27	0.27	0.11	0.19	0.13	0.15	0.12	0.17	0.266667	0.143333	0.146667
gene-ADAMTS15	ADAMTS15	ADAM metallopeptidase with thrombospondin type 1 motif 15	2.88	2.51	2.96	3.4	3.79	3.35	2.55	2.36	2.02	2.78333	3.51333	2.31
gene-ADAMTS16	ADAMTS16	ADAM metallopeptidase with thrombospondin type 1 motif 16, transcript variant X1	0.6	0.61	0.84	0.35	0.09	0.34	0.34	0.3	0.36	0.683333	0.26	0.333333
gene-ADAMTS16-DT	ADAMTS16-DT	ADAMTS16 divergent transcript	0	0	0	0	0	0	0	0	0	0	0	0
gene-ADAMTS17	ADAMTS17	ADAM metallopeptidase with thrombospondin type 1 motif 17, transcript variant X1	0.22	0.31	0.21	0.21	0.19	0.34	0.2	0.22	0.2	0.246667	0.246667	0.206667
gene-ADAMTS18	ADAMTS18	ADAM metallopeptidase with thrombospondin type 1 motif 18, transcript variant 1	0.39	0.37	0.2	0.06	0	0.15	0.08	0.17	0.07	0.32	0.07	0.106667
gene-ADAMTS19	ADAMTS19	ADAM metallopeptidase with thrombospondin type 1 motif 19, transcript variant X1	0	0	0	0	0	0	0	0	0	0	0	0
gene-ADAMTS19-AS1	ADAMTS19-AS1	ADAMTS19 antisense RNA 1	0	0	0	0	0	0	0	0	0	0	0	0
gene-ADAMTS2	ADAMTS2	ADAM metallopeptidase with thrombospondin type 1 motif 2, transcript variant 1	0	0	0	0	0.01	0.01	0	0	0	0	0.006667	0
gene-ADAMTS2-2	ADAMTS2	ADAM metallopeptidase with thrombospondin type 1 motif 2, transcript variant 1	0	0	0	0	0	0	0	0	0	0	0	0
gene-ADAMTS20	ADAMTS20	ADAM metallopeptidase with thrombospondin type 1 motif 20, transcript variant X1	0.04	0.05	0.03	0.08	0.04	0.06	0.07	0.03	0.04	0.04	0.06	0.046667
gene-ADAMTS3	ADAMTS3	ADAM metallopeptidase with thrombospondin type 1 motif 3	0.07	0.04	0.03	0.01	0	0.01	0.04	0.04	0.04	0.046667	0.006667	0.04
gene-ADAMTS4	ADAMTS4	ADAM metallopeptidase with thrombospondin type 1 motif 4, transcript variant 2	0.49	0.45	0.54	0.35	0.19	0.36	0.15	0.28	0.29	0.493333	0.3	0.24
gene-ADAMTS5	ADAMTS5	ADAM metallopeptidase with thrombospondin type 1 motif 5	0	0	0	0	0	0	0	0	0	0	0	0
gene-ADAMTS6	ADAMTS6	ADAM metallopeptidase with thrombospondin type 1 motif 6, transcript variant 1	8.91	8	9.02	0.24	0.29	0.11	8	8.75	7.38	8.64333	0.213333	8.04333
gene-ADAMTS7	ADAMTS7	ADAM metallopeptidase with thrombospondin type 1 motif 7, transcript variant X1	2.83	2.77	2.94	2.23	1.89	2.2	2.67	2.54	2.26	2.84667	2.10667	2.49
gene-ADAMTS7P1	ADAMTS7P1	ADAMTS7 pseudogene 1	0	0	0	0	0	0	0	0	0	0	0	0
gene-ADAMTS7P1-2	ADAMTS7P1	ADAMTS7 pseudogene 1	0	0	0	0	0	0	0	0	0	0	0	0
gene-ADAMTS7P3	ADAMTS7P3	-	0	0	0	0.02	0	0	0	0.02	0	0	0.006667	0.006667
gene-ADAMTS7P4	ADAMTS7P4	-	0	0	0	0	0	0	0	0	0.02	0	0	0.006667
gene-ADAMTS8	ADAMTS8	ADAM metallopeptidase with thrombospondin type 1 motif 8	0.05	0	0	0	0	0	0	0	0	0.016667	0	0
gene-ADAMTS9	ADAMTS9	ADAM metallopeptidase with thrombospondin type 1 motif 9, transcript variant 1	0.73	0.9	0.96	0.08	0.04	0.06	0.32	0.23	0.3	0.863333	0.06	0.283333
gene-ADAMTS9-AS1	ADAMTS9-AS1	ADAMTS9 antisense RNA 1, transcript variant 1	0.11	0.05	0	0	0	0	0.02	0	0	0.053333	0	0.006667
gene-ADAMTS9-AS2	ADAMTS9-AS2	ADAMTS9 antisense RNA 2	0.08	0	0	0	0	0	0	0	0	0.026667	0	0
gene-ADAMTSL1	ADAMTSL1	ADAMTS like 1, transcript variant X1	0	0	0	0	0.01	0	0	0	0	0	0.003333	0
gene-ADAMTSL2	ADAMTSL2	ADAMTS like 2, transcript variant X1	0	0	0	0	0.02	0.05	0.04	0	0.02	0	0.023333	0.02
gene-ADAMTSL3	ADAMTSL3	ADAMTS like 3, transcript variant X1	0	0.06	0	0	0	0.06	0.03	0.01	0	0.02	0.02	0.013333
gene-ADAMTSL3-2	ADAMTSL3	ADAMTS like 3, transcript variant 1	0	0	0	0	0	0	0	0	0	0	0	0
gene-ADAMTSL4	ADAMTSL4	ADAMTS like 4, transcript variant X1	48.94	51.66	50.77	20.27	18.07	19.85	43.95	40.37	41.28	50.4567	19.3967	41.8667
gene-ADAMTSL4-AS1	ADAMTSL4-AS1	ADAMTSL4 antisense RNA 1	0.1	0.1	0.2	0	0.3	0	0	0	0.09	0.133333	0.1	0.03
gene-ADAMTSL4-AS2	ADAMTSL4-AS2	ADAMTSL4 antisense RNA 2, transcript variant X3	0.57	0.6	0.33	0	0	0	0.51	0.31	0	0.5	0	0.273333
gene-ADAMTSL5	ADAMTSL5	ADAMTS like 5, transcript variant X1	3.94	3.87	3.37	2.29	3.05	2.71	3.62	3.56	3.04	3.72667	2.68333	3.40667
gene-ADAP1	ADAP1	ArfGAP with dual PH domains 1, transcript variant 2	16.2	17.92	15.61	22.86	24.96	21.16	12.51	11.79	12.28	16.5767	22.9933	12.1933
gene-ADAP2	ADAP2	ArfGAP with dual PH domains 2, transcript variant 1	0.54	0.34	0.37	0.63	0.11	0.52	0.52	0.68	0.62	0.416667	0.42	0.606667
gene-ADAP2-2	ADAP2	ArfGAP with dual PH domains 2, transcript variant 1	0.13	0.46	0.5	0.23	0.59	0.42	0.01	0.01	0.06	0.363333	0.413333	0.026667
gene-ADAR	ADAR	adenosine deaminase RNA specific, transcript variant 6	60.98	59.68	60.68	72.42	66.99	69.5	54.95	48.97	45.37	60.4467	69.6367	49.7633
gene-ADARB1	ADARB1	adenosine deaminase RNA specific B1, transcript variant X2	5.14	5.64	5.43	5.83	5.56	5.88	5.51	5.54	4.65	5.40333	5.75667	5.23333
gene-ADARB2	ADARB2	adenosine deaminase RNA specific B2 (inactive)	0.02	0.03	0.02	0	0	0.02	0.02	0.02	0.01	0.023333	0.006667	0.016667
gene-ADARB2-AS1	ADARB2-AS1	ADARB2 antisense RNA 1, transcript variant 1	0	0	0	0	0	0	0	0	0	0	0	0
gene-ADAT1	ADAT1	adenosine deaminase tRNA specific 1, transcript variant 1	12.03	10.63	12.14	10.95	10.64	11.22	7.58	6.81	6.51	11.6	10.9367	6.96667
gene-ADAT2	ADAT2	adenosine deaminase tRNA specific 2, transcript variant X1	3.42	3.94	3.54	3.18	3.54	3.11	2.63	3.04	2.71	3.63333	3.27667	2.79333
gene-ADAT3	ADAT3	adenosine deaminase tRNA specific 3, transcript variant 1	0.88	0.57	0.88	0.67	0.51	0.46	0.8	0.8	1.27	0.776667	0.546667	0.956667
gene-ADCK1	ADCK1	aarF domain containing kinase 1, transcript variant 7	1.41	2.03	1.82	1.94	1.55	2.09	1.32	0.98	1.1	1.75333	1.86	1.13333
gene-ADCK2	ADCK2	aarF domain containing kinase 2	7.92	8.6	8.47	11.24	11.33	12.56	9.37	8.39	9.35	8.33	11.71	9.03667
gene-ADCK5	ADCK5	aarF domain containing kinase 5, transcript variant X1	1.44	1.71	1.28	1.45	2.17	1.86	2.23	1.52	1.13	1.47667	1.82667	1.62667
gene-ADCK5-2	ADCK5	aarF domain containing kinase 5	2.56	2.82	2.62	2.97	3.96	2.5	1.85	2.29	2.03	2.66667	3.14333	2.05667
gene-ADCY1	ADCY1	adenylate cyclase 1, transcript variant 1	0.82	0.56	0.91	0.62	0.86	0.68	1.43	0.61	0.52	0.763333	0.72	0.853333
gene-ADCY10	ADCY10	adenylate cyclase 10, transcript variant 1	0.03	0.02	0.02	0.04	0.02	0.02	0	0	0	0.023333	0.026667	0
gene-ADCY10P1	ADCY10P1	ADCY10 pseudogene 1	0.32	0.26	0.28	0.09	0.07	0.14	0.1	0.2	0.07	0.286667	0.1	0.123333
gene-ADCY2	ADCY2	adenylate cyclase 2	0	0	0	0	0	0	0	0	0	0	0	0
gene-ADCY3	ADCY3	adenylate cyclase 3, transcript variant X1	16.43	18.39	17.43	22.04	21.9	21.97	20.24	20.35	20.01	17.4167	21.97	20.2
gene-ADCY4	ADCY4	adenylate cyclase 4, transcript variant 1	0.02	0.05	0.01	0.03	0.04	0.04	0.01	0.02	0.02	0.026667	0.036667	0.016667
gene-ADCY4-2	ADCY4	adenylate cyclase 4, transcript variant 1	0.02	0.05	0.01	0.03	0.04	0.04	0.01	0.02	0.02	0.026667	0.036667	0.016667
gene-ADCY5	ADCY5	adenylate cyclase 5, transcript variant 3	0.02	0.05	0.03	0.05	0	0.02	0	0	0.03	0.033333	0.023333	0.01
gene-ADCY6	ADCY6	adenylate cyclase 6, transcript variant 3	5.75	5.77	6.23	11.58	11.3	12.34	6.02	6.69	5.86	5.91667	11.74	6.19
gene-ADCY6-DT	ADCY6-DT	ADCY6 divergent transcript, transcript variant 1	0.44	0	0	0	0	0.78	1.18	0	0	0.146667	0.26	0.393333
gene-ADCY7	ADCY7	adenylate cyclase 7, transcript variant X11	3.42	3.51	3.83	7.5	6.76	7.45	3.81	3.84	3.51	3.58667	7.23667	3.72
gene-ADCY8	ADCY8	adenylate cyclase 8	0.02	0	0.03	0	0	0	0.04	0	0.02	0.016667	0	0.02
gene-ADCY9	ADCY9	adenylate cyclase 9, transcript variant X1	4.6	5.02	4.9	5.24	5.76	5.66	4.69	5.48	4.77	4.84	5.55333	4.98
gene-ADCYAP1	ADCYAP1	adenylate cyclase activating polypeptide 1, transcript variant X2	0	0	0	0	0	0	0	0	0	0	0	0
gene-ADCYAP1R1	ADCYAP1R1	ADCYAP receptor type I, transcript variant X1	0.02	0	0	0	0	0	0	0	0.01	0.006667	0	0.003333
gene-ADD1	ADD1	adducin 1, transcript variant X5	27.76	28.19	28.57	45.99	41.84	43.79	25.28	23.51	23.41	28.1733	43.8733	24.0667
gene-ADD2	ADD2	adducin 2, transcript variant 5	0	0	0.01	0	0	0	0	0	0	0.003333	0	0
gene-ADD3	ADD3	adducin 3, transcript variant 1	7.67	6.91	7.3	10.82	8.4	11.65	5.48	5.75	6.29	7.29333	10.29	5.84
gene-ADD3-AS1	ADD3-AS1	ADD3 antisense RNA 1	0.08	0	0	0	0.08	0	0	0.08	0.07	0.026667	0.026667	0.05
gene-ADGB	ADGB	androglobin	0	0	0	0	0	0	0	0	0	0	0	0
gene-ADGB-DT	ADGB-DT	ADGB divergent transcript	0	0	0	0	0	0	0	0	0	0	0	0
gene-ADGRA1	ADGRA1	adhesion G protein-coupled receptor A1, transcript variant 1	0	0.02	0	0.02	0	0.02	0	0	0	0.006667	0.013333	0
gene-ADGRA1-AS1	ADGRA1-AS1	ADGRA1 antisense RNA 1	0	0	0	0	0	0	0	0	0	0	0	0
gene-ADGRA2	ADGRA2	adhesion G protein-coupled receptor A2, transcript variant X1	0.16	0.12	0.21	0.25	0.21	0.21	0.15	0.18	0.12	0.163333	0.223333	0.15
gene-ADGRA3	ADGRA3	adhesion G protein-coupled receptor A3	16.03	18.62	16.33	22.36	19.58	21.96	18.42	21	21.6	16.9933	21.3	20.34
gene-ADGRB1	ADGRB1	adhesion G protein-coupled receptor B1, transcript variant X1	0.1	0.27	0.07	0.14	0.15	0.19	0.08	0.09	0.11	0.146667	0.16	0.093333
gene-ADGRB2	ADGRB2	adhesion G protein-coupled receptor B2, transcript variant X2	1.54	1.91	1.32	0.63	0.63	0.69	0.96	1.04	1.16	1.59	0.65	1.05333
gene-ADGRB3	ADGRB3	adhesion G protein-coupled receptor B3	0	0	0	0	0	0	0	0	0	0	0	0
gene-ADGRB3-DT	ADGRB3-DT	ADGRB3 divergent transcript	0	0	0	0	0	0	0	0	0	0	0	0
gene-ADGRD1	ADGRD1	adhesion G protein-coupled receptor D1, transcript variant 2	0.02	0.06	0.03	0	0.03	0	0	0	0	0.036667	0.01	0
gene-ADGRD1-AS1	ADGRD1-AS1	ADGRD1 antisense RNA 1, transcript variant 1	0	0	0	0	0	0	0	0	0	0	0	0
gene-ADGRD2	ADGRD2	adhesion G protein-coupled receptor D2	0.06	0	0.12	0.13	0	0	0	0	0	0.06	0.043333	0
gene-ADGRE1	ADGRE1	adhesion G protein-coupled receptor E1, transcript variant X1	0	0	0	0.03	0	0	0.02	0.03	0	0	0.01	0.016667
gene-ADGRE2	ADGRE2	adhesion G protein-coupled receptor E2, transcript variant X1	0.01	0.11	0.16	0.19	0.04	0.06	0.14	0.03	0.16	0.093333	0.096667	0.11
gene-ADGRE3	ADGRE3	adhesion G protein-coupled receptor E3, transcript variant 1	0	0	0	0	0	0	0	0	0	0	0	0
gene-ADGRE4P	ADGRE4P	adhesion G protein-coupled receptor E4, pseudogene, transcript variant 2	0.21	0.16	0.22	0.12	0.15	0.22	0.27	0.27	0.18	0.196667	0.163333	0.24
gene-ADGRE5	ADGRE5	adhesion G protein-coupled receptor E5, transcript variant 1	14.95	13.83	14.37	18.19	17.43	18.12	14.89	13.89	13.38	14.3833	17.9133	14.0533
gene-ADGRF1	ADGRF1	adhesion G protein-coupled receptor F1, transcript variant 1	21.23	18.68	19.6	49.53	46.1	56.82	14.34	16.52	14.34	19.8367	50.8167	15.0667
gene-ADGRF2	ADGRF2	adhesion G protein-coupled receptor F2, transcript variant 1	0.03	0.07	0.03	0.07	0.03	0	0.03	0.03	0.03	0.043333	0.033333	0.03
gene-ADGRF3	ADGRF3	adhesion G protein-coupled receptor F3, transcript variant 1	0.21	0.19	0.08	0.18	0.12	0.13	0.11	0.14	0.04	0.16	0.143333	0.096667
gene-ADGRF4	ADGRF4	adhesion G protein-coupled receptor F4, transcript variant 1	16.17	15.18	15.32	5.79	5.91	6.79	15.8	16.63	13.81	15.5567	6.16333	15.4133
gene-ADGRF5	ADGRF5	adhesion G protein-coupled receptor F5, transcript variant X1	0.42	0.35	0.34	0.14	0.11	0.28	0.11	0.13	0.18	0.37	0.176667	0.14
gene-ADGRF5-AS1	ADGRF5-AS1	ADGRF5 antisense RNA 1	0	0	0	0	0	0	0	0	0	0	0	0
gene-ADGRF5P1	ADGRF5P1	-	0.07	0	0	0	0	0	0	0	0	0.023333	0	0
gene-ADGRF5P2	ADGRF5P2	-	0	0	0	0	0	0	0	0	0	0	0	0
gene-ADGRG1	ADGRG1	adhesion G protein-coupled receptor G1, transcript variant X4	23.03	24	22.92	29.09	28.81	27.88	21.38	20.47	23.1	23.3167	28.5933	21.65
gene-ADGRG2	ADGRG2	adhesion G protein-coupled receptor G2, transcript variant X1	0.23	0.22	0.31	0.19	0.11	0.11	0.2	0.19	0.19	0.253333	0.136667	0.193333
gene-ADGRG3	ADGRG3	adhesion G protein-coupled receptor G3, transcript variant X1	0.05	0.16	0.31	0.04	0	0.05	0.04	0.08	0.1	0.173333	0.03	0.073333
gene-ADGRG4	ADGRG4	adhesion G protein-coupled receptor G4, transcript variant X1	0	0.02	0.01	0	0	0	0.02	0.03	0	0.01	0	0.016667
gene-ADGRG5	ADGRG5	adhesion G protein-coupled receptor G5, transcript variant X1	0.71	0.67	0.74	1.09	0.73	0.75	0.62	0.79	0.51	0.706667	0.856667	0.64
gene-ADGRG6	ADGRG6	adhesion G protein-coupled receptor G6, transcript variant X1	16.56	18.23	18.61	23.23	19.96	22.9	19.16	18.99	19.04	17.8	22.03	19.0633
gene-ADGRG7	ADGRG7	adhesion G protein-coupled receptor G7, transcript variant 1	0.77	0.46	0.56	0.04	0.08	0	0.06	0.03	0.04	0.596667	0.04	0.043333
gene-ADGRL1	ADGRL1	adhesion G protein-coupled receptor L1, transcript variant X3	2.52	3.07	2.92	3.02	3.29	2.97	2.91	2.9	3.54	2.83667	3.09333	3.11667
gene-ADGRL1-2	ADGRL1	adhesion G protein-coupled receptor L1, transcript variant 1	1.17	1.26	1.1	1.04	0.71	1.11	1.47	1.14	0.68	1.17667	0.953333	1.09667
gene-ADGRL1-AS1	ADGRL1-AS1	ADGRL1 antisense RNA 1	0.45	0.3	0.47	0.56	0.78	0.83	0.33	0.34	0.46	0.406667	0.723333	0.376667
gene-ADGRL1-AS1-2	ADGRL1-AS1	ADGRL1 antisense RNA 1	0.45	0.3	0.47	0.56	0.78	0.83	0.33	0.34	0.46	0.406667	0.723333	0.376667
gene-ADGRL2	ADGRL2	adhesion G protein-coupled receptor L2, transcript variant 12	0.41	0.33	0.38	0.12	0.13	0.14	0.32	0.32	0.33	0.373333	0.13	0.323333
gene-ADGRL3	ADGRL3	adhesion G protein-coupled receptor L3, transcript variant X1	0.13	0.15	0.17	0.15	0.19	0.2	0.19	0.15	0.1	0.15	0.18	0.146667
gene-ADGRL3-AS1	ADGRL3-AS1	ADGRL3 antisense RNA 1	0	0	0	0	0	0	0	0	0	0	0	0
gene-ADGRL4	ADGRL4	adhesion G protein-coupled receptor L4	0	0	0	0	0	0	0.02	0.02	0.02	0	0	0.02
gene-ADGRV1	ADGRV1	adhesion G protein-coupled receptor V1, transcript variant X1	0.02	0.03	0.01	0.03	0.01	0.02	0.01	0.02	0.01	0.02	0.02	0.013333
gene-ADH1A	ADH1A	alcohol dehydrogenase 1A (class I), alpha polypeptide	0	0	0	0	0	0	0	0	0	0	0	0
gene-ADH1B	ADH1B	alcohol dehydrogenase 1B (class I), beta polypeptide, transcript variant 1	0	0	0	0	0	0	0	0	0	0	0	0
gene-ADH1C	ADH1C	alcohol dehydrogenase 1C (class I), gamma polypeptide, transcript variant 1	5.72	5.77	5.38	34.19	38.59	38.81	2.61	2.62	2.96	5.62333	37.1967	2.73
gene-ADH4	ADH4	alcohol dehydrogenase 4 (class II), pi polypeptide, transcript variant 1	0	0	0	0	0	0	0	0	0	0	0	0
gene-ADH5	ADH5	alcohol dehydrogenase 5 (class III), chi polypeptide	53.89	58.02	57.15	72.25	78.58	79.13	52.53	56.17	55.66	56.3533	76.6533	54.7867
gene-ADH5P2	ADH5P2	-	0	0	0	0	0	0	0	0	0	0	0	0
gene-ADH5P3	ADH5P3	-	0	0	0	0	0	0	0	0	0.07	0	0	0.023333
gene-ADH5P4	ADH5P4	-	0	0	0	0	0	0	0	0	0	0	0	0
gene-ADH5P4-2	ADH5P4	-	0	0	0	0	0	0	0	0	0	0	0	0
gene-ADH6	ADH6	alcohol dehydrogenase 6 (class V), transcript variant 1	0	0.02	0.04	0	0	0	0	0	0	0.02	0	0
gene-ADH7	ADH7	alcohol dehydrogenase 7 (class IV), mu or sigma polypeptide, transcript variant 1	0	0	0	0	0	0.04	0	0	0	0	0.013333	0
gene-ADHFE1	ADHFE1	alcohol dehydrogenase iron containing 1	1.9	1.66	2.12	2.07	1.69	2.05	1.01	1.19	1.01	1.89333	1.93667	1.07
gene-ADI1	ADI1	acireductone dioxygenase 1, transcript variant 1	49.73	54.21	47.36	76.23	82.8	79.35	60.61	60.09	59.2	50.4333	79.46	59.9667
gene-ADI1-2	ADI1	acireductone dioxygenase 1, transcript variant 2	0.07	0	0	0.14	0	0	0	0	0	0.023333	0.046667	0
gene-ADIG	ADIG	adipogenin, transcript variant 2	0	0	0	0	0	0	0	0	0	0	0	0
gene-ADIPOQ	ADIPOQ	adiponectin, C1Q and collagen domain containing, transcript variant 2	0	0	0	0	0	0	0	0	0	0	0	0
gene-ADIPOQ-AS1	ADIPOQ-AS1	ADIPOQ antisense RNA 1	0	0	0	0	0	0	0	0	0	0	0	0
gene-ADIPOR1	ADIPOR1	adiponectin receptor 1, transcript variant 1	111.65	108.37	111.44	104.82	108.55	105.15	100.75	99.98	106.29	110.487	106.173	102.34
gene-ADIPOR2	ADIPOR2	adiponectin receptor 2, transcript variant 1	34.72	31.47	34.08	32.29	36.02	28.71	23.53	25.58	24.8	33.4233	32.34	24.6367
gene-ADIPOR2-2	ADIPOR2	adiponectin receptor 2, transcript variant 1	18.29	16.57	17.81	16.69	10.32	19.73	14.42	12.65	12.9	17.5567	15.58	13.3233
gene-ADIRF	ADIRF	adipogenesis regulatory factor	158.59	160.01	169.77	250.4	265.31	236.08	192.64	172.91	184.3	162.79	250.597	183.283
gene-ADIRF-AS1	ADIRF-AS1	ADIRF antisense RNA 1, transcript variant 9	3.24	3.17	3.48	3.03	2.42	3.56	2.65	3.08	3.54	3.29667	3.00333	3.09
gene-ADK	ADK	adenosine kinase, transcript variant 2	60.12	63.17	65.23	85.73	79.68	85.77	68.35	67.51	71.25	62.84	83.7267	69.0367
gene-ADM	ADM	adrenomedullin	35.67	34.85	33.52	6.38	6.23	6.6	30.8	36.51	32.52	34.68	6.40333	33.2767
gene-ADM2	ADM2	adrenomedullin 2, transcript variant 2	3.44	3.17	3.75	1.35	1.48	1.66	7.92	8.13	7.12	3.45333	1.49667	7.72333
gene-ADM5	ADM5	adrenomedullin 5 (putative)	0	0	0	0	0	0	0	0	0	0	0	0
gene-ADNP	ADNP	activity dependent neuroprotector homeobox, transcript variant X1	39.83	39.7	41.04	42.43	41.13	43.86	35.62	38.83	37.34	40.19	42.4733	37.2633
gene-ADNP-AS1	ADNP-AS1	ADNP antisense RNA 1, transcript variant 1	7.37	8.94	8.47	8.42	9.27	9.69	5.47	7.4	7.64	8.26	9.12667	6.83667
gene-ADNP2	ADNP2	ADNP homeobox 2	8.22	7.78	8.54	6.85	6.57	6.68	6.3	6.3	5.7	8.18	6.7	6.1
gene-ADO	ADO	2-aminoethanethiol dioxygenase	22.53	23.17	24.15	22.45	19.26	21.04	23.85	25.72	23.64	23.2833	20.9167	24.4033
gene-ADORA1	ADORA1	adenosine A1 receptor, transcript variant X1	0.03	0.15	0.21	0.49	0.44	0.57	0.03	0.09	0	0.13	0.5	0.04
gene-ADORA2A	ADORA2A	adenosine A2a receptor, transcript variant 2	0.69	0.31	0.81	0.63	0.39	0.91	0.56	0.29	0.25	0.603333	0.643333	0.366667
gene-ADORA2A-AS1	ADORA2A-AS1	ADORA2A antisense RNA 1, transcript variant 1	0.15	0.14	0.12	0.13	0.18	0.18	0.05	0.09	0.03	0.136667	0.163333	0.056667
gene-ADORA2B	ADORA2B	adenosine A2b receptor	56.36	60.03	60.17	41.82	38.62	43.79	39.54	37.5	40.73	58.8533	41.41	39.2567
gene-ADORA3	ADORA3	adenosine A3 receptor, transcript variant A	0	0	0	0	0	0	0	0	0	0	0	0
gene-ADPGK	ADPGK	ADP dependent glucokinase, transcript variant 4	26.13	28.8	28.79	27.3	23.55	28.61	23.5	22.36	23.75	27.9067	26.4867	23.2033
gene-ADPGK-AS1	ADPGK-AS1	ADPGK antisense RNA 1	0	0	0.03	0.03	0	0	0.03	0	0.03	0.01	0.01	0.02
gene-ADPRH	ADPRH	ADP-ribosylarginine hydrolase, transcript variant X1	0.98	1.01	1.15	0.77	0.66	0.75	0.96	0.94	0.94	1.04667	0.726667	0.946667
gene-ADPRHL1	ADPRHL1	ADP-ribosylhydrolase like 1, transcript variant 5	8.93	8.61	8.51	4.7	5.51	4.99	5.36	4.89	4.46	8.68333	5.06667	4.90333
gene-ADPRM	ADPRM	ADP-ribose/CDP-alcohol diphosphatase, manganese dependent	4.21	3.1	4.34	2.75	2.7	3.34	2.11	2.46	2.58	3.88333	2.93	2.38333
gene-ADPRS	ADPRS	ADP-ribosylserine hydrolase	15.36	16.99	18.12	15.38	15.95	13.94	14.21	11.26	12.58	16.8233	15.09	12.6833
gene-ADRA1A	ADRA1A	adrenoceptor alpha 1A, transcript variant X1	0	0	0	0.03	0	0.05	0	0	0	0	0.026667	0
gene-ADRA1B	ADRA1B	adrenoceptor alpha 1B, transcript variant X1	10.51	10.84	10.73	4.95	5.14	5.5	11.16	10.73	9.35	10.6933	5.19667	10.4133
gene-ADRA1D	ADRA1D	adrenoceptor alpha 1D	0	0.03	0.03	0	0	0.06	0.03	0.06	0.03	0.02	0.02	0.04
gene-ADRA2A	ADRA2A	adrenoceptor alpha 2A	0	0	0.04	0	0	0	0.02	0.02	0	0.013333	0	0.013333
gene-ADRA2B	ADRA2B	adrenoceptor alpha 2B	0.02	0	0	0.02	0.04	0.09	0	0	0.04	0.006667	0.05	0.013333
gene-ADRA2C	ADRA2C	adrenoceptor alpha 2C	0.16	0.13	0.16	0.52	0.37	0.2	0.22	0.2	0.16	0.15	0.363333	0.193333
gene-ADRB1	ADRB1	adrenoceptor beta 1	0.25	0.23	0.25	0.06	0	0.08	0.08	0.28	0.08	0.243333	0.046667	0.146667
gene-ADRB2	ADRB2	adrenoceptor beta 2	73.09	72.91	71.26	26.43	25.61	28.32	69.29	72.11	68.61	72.42	26.7867	70.0033
gene-ADRB3	ADRB3	adrenoceptor beta 3	0	0	0	0	0	0	0	0	0.03	0	0	0.01
gene-ADRM1	ADRM1	ADRM1 26S proteasome ubiquitin receptor, transcript variant 2	112.71	117.8	116.97	113.37	117.25	110.4	86.96	90.16	90.12	115.827	113.673	89.08
gene-ADSL	ADSL	adenylosuccinate lyase, transcript variant X1	54.13	56.41	57.73	67.49	72.84	73.23	58.97	56.9	58.22	56.09	71.1867	58.03
gene-ADSS1	ADSS1	adenylosuccinate synthase 1, transcript variant X1	7.03	6.3	4.82	3.15	2.21	3.12	2.22	1.69	1.87	6.05	2.82667	1.92667
gene-ADSS2	ADSS2	adenylosuccinate synthase 2, transcript variant 1	67.86	68.68	67.05	97.08	86.27	92.93	69.83	76.19	74.87	67.8633	92.0933	73.63
gene-ADTRP	ADTRP	androgen dependent TFPI regulating protein, transcript variant X1	12.29	14.26	13.02	5.11	3.03	4.95	8.84	9.38	10.44	13.19	4.36333	9.55333
gene-AEBP1	AEBP1	AE binding protein 1	0.35	0.34	0.41	0.45	0.25	0.45	0.17	0.18	0.2	0.366667	0.383333	0.183333
gene-AEBP2	AEBP2	AE binding protein 2, transcript variant 2	23.26	22.85	22.9	23.54	21.26	23.36	17.16	19.53	18.97	23.0033	22.72	18.5533
gene-AEN	AEN	apoptosis enhancing nuclease, transcript variant X5	37.54	36.84	38.22	11.39	10.94	13.25	20.67	21.72	21	37.5333	11.86	21.13
gene-AFAP1	AFAP1	actin filament associated protein 1, transcript variant A	26.79	26.23	27.96	22.8	23.35	24.36	21.04	21.99	20.82	26.9933	23.5033	21.2833
gene-AFAP1-AS1	AFAP1-AS1	AFAP1 antisense RNA 1	19.02	19.52	19.85	19.01	18.01	17.71	18.77	19.69	17.96	19.4633	18.2433	18.8067
gene-AFAP1L1	AFAP1L1	actin filament associated protein 1 like 1, transcript variant 1	8.75	9.08	9.04	7.74	7.33	7.33	11.27	12.28	11.13	8.95667	7.46667	11.56
gene-AFAP1L2	AFAP1L2	actin filament associated protein 1 like 2, transcript variant X1	20.04	20.07	21.44	32.61	30.17	32.79	16.29	17.94	17.97	20.5167	31.8567	17.4
gene-AFDN	AFDN	afadin, adherens junction formation factor, transcript variant X1	23.08	22.77	22.32	24.13	20.05	23.38	21.34	22.08	21.97	22.7233	22.52	21.7967
gene-AFDN-DT	AFDN-DT	AFDN divergent transcript	0.04	0	0	0.16	0.04	0.11	0.17	0	0.11	0.013333	0.103333	0.093333
gene-AFF1	AFF1	AF4/FMR2 family member 1, transcript variant X1	18.72	17.55	17.55	8.11	7.4	8.65	17.27	20.81	21.68	17.94	8.05333	19.92
gene-AFF1-AS1	AFF1-AS1	AFF1 antisense RNA 1	4.24	4.33	3.03	2.02	3.57	1.64	4.66	3.47	2.18	3.86667	2.41	3.43667
gene-AFF2	AFF2	AF4/FMR2 family member 2, transcript variant 1	8.51	5.98	11.29	0.83	1.44	0.79	2.53	3.47	4.04	8.59333	1.02	3.34667
gene-AFF3	AFF3	AF4/FMR2 family member 3, transcript variant X1	0.12	0.15	0.12	0.04	0.04	0.04	0.04	0.06	0.04	0.13	0.04	0.046667
gene-AFF4	AFF4	AF4/FMR2 family member 4, transcript variant X1	32.99	32.65	34.19	21.09	19.77	21.72	28.94	29.43	29.92	33.2767	20.86	29.43
gene-AFG1L	AFG1L	AFG1 like ATPase, transcript variant 1	0.78	1.2	0.91	0.98	0.89	1.06	0.46	0.43	0.39	0.963333	0.976667	0.426667
gene-AFG3L1P	AFG3L1P	AFG3 like matrix AAA peptidase subunit 1, pseudogene, transcript variant 1	8.68	9.72	9.47	10.16	6.6	9.64	6.4	6.31	5.59	9.29	8.8	6.1
gene-AFG3L2	AFG3L2	AFG3 like matrix AAA peptidase subunit 2	60.28	59.34	62.06	57.07	60.07	59.87	53.03	55.09	50.73	60.56	59.0033	52.95
gene-AFM	AFM	afamin	0.07	0	0	0	0	0	0	0	0	0.023333	0	0
gene-AFMID	AFMID	arylformamidase, transcript variant 1	28.87	32.29	29.19	29.58	30.47	30.25	18.59	19.85	19.56	30.1167	30.1	19.3333
gene-AFP	AFP	alpha fetoprotein, transcript variant 1	0	0	0	0	0	0	0	0	0	0	0	0
gene-AFTPH	AFTPH	aftiphilin, transcript variant 4	16.9	17.06	16.74	17.81	16.93	19.29	12.48	13.63	12.68	16.9	18.01	12.93
gene-AFTPH-DT	AFTPH-DT	AFTPH divergent transcript	0.23	0.19	0.09	0.1	0.05	0.27	0.08	0.05	0.22	0.17	0.14	0.116667
gene-AGA	AGA	aspartylglucosaminidase, transcript variant 1	13	11.22	10.21	7.75	9.52	6.97	7.66	8.26	7.94	11.4767	8.08	7.95333
gene-AGA-DT	AGA-DT	AGA divergent transcript, transcript variant X8	6.03	11.21	2.12	0.2	0.09	0.31	2.27	3.84	6.88	6.45333	0.2	4.33
gene-AGAP1	AGAP1	ArfGAP with GTPase domain, ankyrin repeat and PH domain 1, transcript variant X1	10.22	10.99	11.06	10.89	10.15	10.86	11.31	11.73	11.35	10.7567	10.6333	11.4633
gene-AGAP1-IT1	AGAP1-IT1	AGAP1 intronic transcript 1	0.38	0	0.39	0.21	0	0.2	0.52	0	0.55	0.256667	0.136667	0.356667
gene-AGAP10P	AGAP10P	ArfGAP with GTPase domain, ankyrin repeat and PH domain 10, pseudogene	0.16	0.1	0.17	0.12	0.14	0	0	0	0.09	0.143333	0.086667	0.03
gene-AGAP11	AGAP11	ArfGAP with GTPase domain, ankyrin repeat and PH domain 11	1.02	1.32	0.85	0.88	1.03	0.88	1.03	1.18	0.96	1.06333	0.93	1.05667
gene-AGAP12P	AGAP12P	ArfGAP with GTPase domain, ankyrin repeat and PH domain 12, pseudogene	2.13	2.61	3.18	2.54	2.5	2.3	1.36	1.65	1.64	2.64	2.44667	1.55
gene-AGAP12P-2	AGAP12P	ArfGAP with GTPase domain, ankyrin repeat and PH domain 12, pseudogene	0.28	0.3	0	0	0	0.16	0	0	0.23	0.193333	0.053333	0.076667
gene-AGAP13P	AGAP13P	ArfGAP with GTPase domain, ankyrin repeat and PH domain 13, pseudogene	1.43	2.09	1.86	1.82	1.84	2.58	1.22	1.35	1.08	1.79333	2.08	1.21667
gene-AGAP14P	AGAP14P	ArfGAP with GTPase domain, ankyrin repeat and PH domain 14, pseudogene	0.69	0.19	0.37	0.3	0.34	0	0.26	0.27	0.27	0.416667	0.213333	0.266667
gene-AGAP2	AGAP2	ArfGAP with GTPase domain, ankyrin repeat and PH domain 2, transcript variant 1	0.1	0.06	0.07	0.06	0.02	0.08	0.04	0	0.01	0.076667	0.053333	0.016667
gene-AGAP2-AS1	AGAP2-AS1	AGAP2 antisense RNA 1	1.27	1.39	1.51	2.25	2.32	2.31	2.3	2.18	2.54	1.39	2.29333	2.34
gene-AGAP3	AGAP3	ArfGAP with GTPase domain, ankyrin repeat and PH domain 3, transcript variant X1	19.1	20.42	19.87	23.11	21.47	23.15	20.73	21.65	19.86	19.7967	22.5767	20.7467
gene-AGAP4	AGAP4	ArfGAP with GTPase domain, ankyrin repeat and PH domain 4, transcript variant 1	1.68	1.48	1.61	1.07	1.14	0.83	1.26	1.01	0.9	1.59	1.01333	1.05667
gene-AGAP5	AGAP5	ArfGAP with GTPase domain, ankyrin repeat and PH domain 5	0.86	0.75	0.91	1.29	0.93	1.32	0.91	0.99	0.42	0.84	1.18	0.773333
gene-AGAP6	AGAP6	ArfGAP with GTPase domain, ankyrin repeat and PH domain 6, transcript variant 1	2.33	2.84	2.91	1.52	1.82	0.13	2.32	2.05	2.46	2.69333	1.15667	2.27667
gene-AGAP7P	AGAP7P	ArfGAP with GTPase domain, ankyrin repeat and PH domain 7, pseudogene	3.18	3.79	3.52	2.5	2.27	2.85	2.54	2.15	2.42	3.49667	2.54	2.37
gene-AGAP9	AGAP9	ArfGAP with GTPase domain, ankyrin repeat and PH domain 9	3.29	3.98	3.59	3.94	3.94	1.82	1.98	2.43	2.58	3.62	3.23333	2.33
gene-AGBL1	AGBL1	AGBL carboxypeptidase 1, transcript variant 1	0.02	0	0	0	0	0	0	0.02	0	0.006667	0	0.006667
gene-AGBL1-AS1	AGBL1-AS1	AGBL1 antisense RNA 1	0	0	0	0	0	0	0	0	0	0	0	0
gene-AGBL2	AGBL2	AGBL carboxypeptidase 2	0.09	0.12	0.18	0.12	0.1	0.17	0.06	0.08	0.07	0.13	0.13	0.07
gene-AGBL2-2	AGBL2	AGBL carboxypeptidase 2	0.09	0.12	0.18	0.12	0.1	0.17	0.06	0.08	0.07	0.13	0.13	0.07
gene-AGBL3	AGBL3	AGBL carboxypeptidase 3, transcript variant 1	0.4	1	0.47	1.1	1.24	0.88	0.17	0.38	0.57	0.623333	1.07333	0.373333
gene-AGBL4	AGBL4	AGBL carboxypeptidase 4, transcript variant X1	0	0	0	0	0	0	0	0	0	0	0	0
gene-AGBL4-AS1	AGBL4-AS1	AGBL4 antisense RNA 1	0	0	0	0	0	0	0	0	0	0	0	0
gene-AGBL4-IT1	AGBL4-IT1	AGBL4 intronic transcript 1	0	0	0	0	0	0	0	0	0	0	0	0
gene-AGBL5	AGBL5	AGBL carboxypeptidase 5, transcript variant X3	23.17	25.64	23.85	36.21	35.26	38.06	24.18	24.28	24.82	24.22	36.51	24.4267
gene-AGBL5-AS1	AGBL5-AS1	AGBL5 antisense RNA 1	0	0	0	0	0	0	0	0	0	0	0	0
gene-AGER	AGER	advanced glycosylation end-product specific receptor, transcript variant 2	0.94	1.64	1.29	0.98	0.71	0.5	0.47	1.02	1.26	1.29	0.73	0.916667
gene-AGER-2	AGER	advanced glycosylation end-product specific receptor, transcript variant 2	0.67	1.68	0.18	0	0.86	0	0	0.72	0.25	0.843333	0.286667	0.323333
gene-AGER-3	AGER	advanced glycosylation end-product specific receptor, transcript variant 2	0.32	0.33	0.48	0.54	0.29	0.88	0.61	0.26	0.49	0.376667	0.57	0.453333
gene-AGER-4	AGER	advanced glycosylation end-product specific receptor, transcript variant 2	0.28	1.46	1.15	1.25	1.46	1.64	0.62	0.83	0.5	0.963333	1.45	0.65
gene-AGER-5	AGER	advanced glycosylation end-product specific receptor, transcript variant 2	0.75	0	0.11	1.47	0	0	0.53	0.25	0.55	0.286667	0.49	0.443333
gene-AGER-6	AGER	advanced glycosylation end-product specific receptor, transcript variant 2	1.35	1.7	2.02	0.66	1.15	2.22	0.74	0.86	0.7	1.69	1.34333	0.766667
gene-AGER-7	AGER	advanced glycosylation end-product specific receptor, transcript variant 2	1.07	0.33	0.99	0.85	0.33	1.6	1.85	1.11	0.73	0.796667	0.926667	1.23
gene-AGFG1	AGFG1	ArfGAP with FG repeats 1, transcript variant 1	20.3	19.78	20.8	16.96	15.46	17.97	20.19	21.46	21.29	20.2933	16.7967	20.98
gene-AGFG2	AGFG2	ArfGAP with FG repeats 2, transcript variant X1	2.89	2.83	2.74	6.68	5.59	5.82	1.91	1.75	2.12	2.82	6.03	1.92667
gene-AGGF1	AGGF1	angiogenic factor with G-patch and FHA domains 1	6.37	5.79	5.86	11.9	10.09	11.4	5.06	4.47	4.54	6.00667	11.13	4.69
gene-AGGF1P1	AGGF1P1	-	0	0	0.03	0	0	0	0	0.05	0	0.01	0	0.016667
gene-AGGF1P1-2	AGGF1P1	-	0.03	0	0.01	0	0	0.02	0	0	0.02	0.013333	0.006667	0.006667
gene-AGGF1P1-3	AGGF1P1	-	0.03	0	0.01	0	0	0.02	0	0	0.02	0.013333	0.006667	0.006667
gene-AGGF1P10	AGGF1P10	-	0	0	0	0	0	0	0	0	0	0	0	0
gene-AGGF1P2	AGGF1P2	-	0	0	0.08	0.09	0.08	0.04	0	0.08	0.16	0.026667	0.07	0.08
gene-AGGF1P3	AGGF1P3	-	0	0	0	0	0	0	0	0	0	0	0	0
gene-AGGF1P4	AGGF1P4	-	0	0	0	0	0	0	0	0	0	0	0	0
gene-AGGF1P5	AGGF1P5	-	0	0	0	0	0	0	0	0	0	0	0	0
gene-AGGF1P6	AGGF1P6	-	0	0	0	0	0	0	0	0	0	0	0	0
gene-AGGF1P7	AGGF1P7	-	0	0	0	0	0	0	0	0	0	0	0	0
gene-AGGF1P8	AGGF1P8	-	0	0	0	0	0	0	0	0	0	0	0	0
gene-AGGF1P9	AGGF1P9	-	0	0	0	0	0	0	0	0	0	0	0	0
gene-AGK	AGK	acylglycerol kinase, transcript variant X1	11.5	12.42	10.7	19.2	15.03	16.84	12.52	12.99	10.57	11.54	17.0233	12.0267
gene-AGK-2	AGK	acylglycerol kinase, transcript variant 1	0	0	0	0	1.79	0	0	0	0	0	0.596667	0
gene-AGK-DT	AGK-DT	AGK divergent transcript, transcript variant X1	0	0	0	0	0	0	0	0	0	0	0	0
gene-AGL	AGL	amylo-alpha-1, 6-glucosidase, 4-alpha-glucanotransferase, transcript variant 1	5.4	6.05	5.53	6.45	5.81	6.49	4.1	5.15	4.35	5.66	6.25	4.53333
gene-AGMAT	AGMAT	agmatinase	1.19	1.18	1.86	2.58	1.91	1.63	1.18	1.19	0.96	1.41	2.04	1.11
gene-AGMO	AGMO	alkylglycerol monooxygenase, transcript variant X1	0	0	0	0	0	0	0	0	0	0	0	0
gene-AGO1	AGO1	argonaute RISC component 1, transcript variant 1	3.58	3.8	3.86	5.17	4.92	5.28	2.93	3.53	3.01	3.74667	5.12333	3.15667
gene-AGO2	AGO2	argonaute RISC catalytic component 2, transcript variant X1	15.71	17.13	16.31	9.72	9.24	10.14	15.89	17.36	17.67	16.3833	9.7	16.9733
gene-AGO3	AGO3	argonaute RISC catalytic component 3, transcript variant X1	2.97	2.87	2.77	2.09	2.02	2.2	2.24	2.31	2.34	2.87	2.10333	2.29667
gene-AGO4	AGO4	argonaute RISC component 4, transcript variant 1	4.02	3.72	4.02	3.62	3.74	3.86	3.28	4.06	3.57	3.92	3.74	3.63667
gene-AGPAT1	AGPAT1	1-acylglycerol-3-phosphate O-acyltransferase 1, transcript variant 3	2.25	3.05	1.7	2.25	1.77	2.51	2.31	2.47	1.76	2.33333	2.17667	2.18
gene-AGPAT1-2	AGPAT1	1-acylglycerol-3-phosphate O-acyltransferase 1, transcript variant 3	33.13	36.19	36.78	39.94	35.65	38.61	29.89	28.76	28.78	35.3667	38.0667	29.1433
gene-AGPAT1-3	AGPAT1	1-acylglycerol-3-phosphate O-acyltransferase 1, transcript variant 3	6.57	7.1	7.81	4.24	5.27	5.49	7.66	6.85	5.77	7.16	5	6.76
gene-AGPAT1-4	AGPAT1	1-acylglycerol-3-phosphate O-acyltransferase 1, transcript variant 3	8.3	4.21	4.28	2.37	4.87	3.39	1.23	3.04	2.85	5.59667	3.54333	2.37333
gene-AGPAT1-5	AGPAT1	1-acylglycerol-3-phosphate O-acyltransferase 1, transcript variant 3	3.15	4.97	4.79	9.74	5.1	4.29	5.34	3.92	5.26	4.30333	6.37667	4.84
gene-AGPAT1-6	AGPAT1	1-acylglycerol-3-phosphate O-acyltransferase 1, transcript variant 3	5.57	7.77	8.35	7.15	5.88	6.92	6.75	4.39	5.69	7.23	6.65	5.61
gene-AGPAT1-7	AGPAT1	1-acylglycerol-3-phosphate O-acyltransferase 1, transcript variant 3	34.59	35.61	32.63	37.14	35.52	36.83	26.85	30.43	27.54	34.2767	36.4967	28.2733
gene-AGPAT2	AGPAT2	1-acylglycerol-3-phosphate O-acyltransferase 2, transcript variant 1	12.9	14.04	14	12.47	12.55	10.82	16.17	15.74	18.72	13.6467	11.9467	16.8767
gene-AGPAT3	AGPAT3	1-acylglycerol-3-phosphate O-acyltransferase 3, transcript variant X2	6.86	6.87	6.47	11.23	10.99	11.55	6.1	6.07	6.2	6.73333	11.2567	6.12333
gene-AGPAT4	AGPAT4	1-acylglycerol-3-phosphate O-acyltransferase 4	1.57	1.51	1.63	1.34	1.29	1.29	1.24	1.37	1.48	1.57	1.30667	1.36333
gene-AGPAT4-IT1	AGPAT4-IT1	AGPAT4 intronic transcript 1	0.19	0.2	0.29	0.56	0.48	0.43	0.48	0.62	0.41	0.226667	0.49	0.503333
gene-AGPAT5	AGPAT5	1-acylglycerol-3-phosphate O-acyltransferase 5	24.48	24.04	24.21	2.92	18.99	19.73	19.43	20.33	20.72	24.2433	13.88	20.16
gene-AGPAT5-2	AGPAT5	1-acylglycerol-3-phosphate O-acyltransferase 5	23.56	23.98	24.07	36.55	17.74	19.83	17.27	18.17	18.27	23.87	24.7067	17.9033
gene-AGPAT5P1	AGPAT5P1	-	0	0	0	0	0	0	0	0	0	0	0	0
gene-AGPS	AGPS	alkylglycerone phosphate synthase	22.85	23.66	24.92	28.33	24.73	29.18	19.04	21.79	21.07	23.81	27.4133	20.6333
gene-AGR2	AGR2	anterior gradient 2, protein disulphide isomerase family member, transcript variant X1	47.53	50.92	46.18	103.77	109.23	115.44	19.66	18.4	16.31	48.21	109.48	18.1233
gene-AGR3	AGR3	anterior gradient 3, protein disulphide isomerase family member, transcript variant X1	0	0	0	0.18	0	0	0	0	0	0	0.06	0
gene-AGRN	AGRN	agrin, transcript variant 1	49.77	54.32	53.01	50.28	46.71	48.37	46.01	42.88	43.08	52.3667	48.4533	43.99
gene-AGRP	AGRP	agouti related neuropeptide, transcript variant X1	0	0	0	0	0	0	0	0	0	0	0	0
gene-AGT	AGT	angiotensinogen, transcript variant 1	0	0	0	0	0	0.04	0	0	0	0	0.013333	0
gene-AGTPBP1	AGTPBP1	ATP/GTP binding carboxypeptidase 1, transcript variant 1	6.94	7.24	7.63	8.61	8.53	9.14	8.23	8.88	10.51	7.27	8.76	9.20667
gene-AGTR1	AGTR1	angiotensin II receptor type 1, transcript variant 6	0	0	0	0	0	0.04	0	0.04	0	0	0.013333	0.013333
gene-AGTR2	AGTR2	angiotensin II receptor type 2, transcript variant 2	0	0	0	0	0	0	0	0	0	0	0	0
gene-AGTRAP	AGTRAP	angiotensin II receptor associated protein, transcript variant X1	7.48	8.22	11.19	9.68	12.4	10.44	8.37	7.86	7.7	8.96333	10.84	7.97667
gene-AGXT	AGXT	alanine--glyoxylate and serine--pyruvate aminotransferase	0.03	0	0.03	0.09	0	0	0	0	0	0.02	0.03	0
gene-AGXT2	AGXT2	alanine--glyoxylate aminotransferase 2, transcript variant 1	0	0	0	0	0	0	0	0	0	0	0	0
gene-AHCTF1	AHCTF1	AT-hook containing transcription factor 1, transcript variant X1	39.04	38.42	38.86	32.72	23.94	31.01	30.26	36.67	35.85	38.7733	29.2233	34.26
gene-AHCTF1P1	AHCTF1P1	AT-hook containing transcription factor 1 pseudogene 1	0.02	0.01	0.03	0	0.01	0.01	0.01	0.01	0	0.02	0.006667	0.006667
gene-AHCY	AHCY	adenosylhomocysteinase, transcript variant 3	309.89	308.4	305.18	286.42	284.61	276.78	252.05	266.91	272.41	307.823	282.603	263.79
gene-AHCYL1	AHCYL1	adenosylhomocysteinase like 1, transcript variant 1	63.54	58.87	62.42	62.14	59.78	61.89	41.93	41.53	42.26	61.61	61.27	41.9067
gene-AHCYL2	AHCYL2	adenosylhomocysteinase like 2, transcript variant X1	16.44	15.83	16.65	7.07	6	7.91	8.25	7.96	7.51	16.3067	6.99333	7.90667
gene-AHDC1	AHDC1	AT-hook DNA binding motif containing 1, transcript variant X11	2.43	2.42	2.48	2.69	2.26	2.82	1.47	1.43	1.78	2.44333	2.59	1.56
gene-AHI1	AHI1	Abelson helper integration site 1, transcript variant 3	4.22	4.18	4.07	6.12	5.74	5.87	3.34	4.52	3.83	4.15667	5.91	3.89667
gene-AHI1-DT	AHI1-DT	AHI1 divergent transcript, transcript variant 5	0	0	0	0	0	0.37	0	0.18	0	0	0.123333	0.06
gene-AHNAK	AHNAK	AHNAK nucleoprotein, transcript variant 3	91.69	92.1	94.49	151.54	141.08	149.07	106.24	105.56	104.06	92.76	147.23	105.287
gene-AHNAK2	AHNAK2	AHNAK nucleoprotein 2, transcript variant 1	53.15	54.31	53.74	69.18	67.75	70.2	55.25	52.22	48.83	53.7333	69.0433	52.1
gene-AHR	AHR	aryl hydrocarbon receptor	13.55	14.08	13.98	6.41	6.53	6.21	12.34	11.87	13.08	13.87	6.38333	12.43
gene-AHRR	AHRR	aryl-hydrocarbon receptor repressor, transcript variant 1	0.74	0.57	0.65	1.19	1.18	1.53	0.07	0.57	0.38	0.653333	1.3	0.34
gene-AHSA1	AHSA1	activator of HSP90 ATPase activity 1, transcript variant 1	196.52	211.2	203.76	253.69	234.11	242.11	192.75	198.26	201.14	203.827	243.303	197.383
gene-AHSA2P	AHSA2P	activator of HSP90 ATPase homolog 2, pseudogene, transcript variant 6	31.56	33.93	32.14	36.89	26	39.47	22.17	25.36	23.22	32.5433	34.12	23.5833
gene-AHSG	AHSG	alpha 2-HS glycoprotein, transcript variant 1	0	0	0	0	0.06	0	0	0	0	0	0.02	0
gene-AHSP	AHSP	alpha hemoglobin stabilizing protein, transcript variant 2	0	0	0	0	0	0	0	0	0	0	0	0
gene-AICDA	AICDA	activation induced cytidine deaminase, transcript variant 1	0	0.03	0	0	0	0	0	0.09	0.03	0.01	0	0.04
gene-AIDA	AIDA	axin interactor, dorsalization associated	59.63	64.23	62.92	66.03	62.12	66.31	57.8	58.07	58.96	62.26	64.82	58.2767
gene-AIDAP1	AIDAP1	-	0	0	0.08	0	0	0	0	0.08	0	0.026667	0	0.026667
gene-AIDAP2	AIDAP2	-	0.26	0.09	0.09	0	0.18	0.09	0.08	0.09	0.17	0.146667	0.09	0.113333
gene-AIDAP3	AIDAP3	-	0	0	0	0	0	0	0	0	0	0	0	0
gene-AIF1	AIF1	allograft inflammatory factor 1, transcript variant X1	0	0	0.03	0	0.03	0	0	0	0	0.01	0.01	0
gene-AIF1-2	AIF1	allograft inflammatory factor 1, transcript variant 3	0	0	0.03	0	0.03	0	0	0	0	0.01	0.01	0
gene-AIF1-3	AIF1	allograft inflammatory factor 1, transcript variant 3	0	0	0.03	0	0.03	0	0	0	0	0.01	0.01	0
gene-AIF1-4	AIF1	allograft inflammatory factor 1, transcript variant 3	0	0	0.03	0	0.03	0	0	0	0	0.01	0.01	0
gene-AIF1-5	AIF1	allograft inflammatory factor 1, transcript variant 3	0	0	0.03	0	0.03	0	0	0	0	0.01	0.01	0
gene-AIF1-6	AIF1	allograft inflammatory factor 1, transcript variant 3	0	0	0.03	0	0.03	0	0	0	0	0.01	0.01	0
gene-AIF1L	AIF1L	allograft inflammatory factor 1 like, transcript variant 3	13.17	13.69	11.58	23.75	23.86	23.83	11.64	12.6	10.59	12.8133	23.8133	11.61
gene-AIFM1	AIFM1	apoptosis inducing factor mitochondria associated 1, transcript variant 1	21.7	22.57	22.41	31.11	26.88	28.36	19.53	22.54	22.18	22.2267	28.7833	21.4167
gene-AIFM2	AIFM2	apoptosis inducing factor mitochondria associated 2, transcript variant 1	7.51	6.61	7.39	11.65	10.43	9.56	7.8	7.38	7.12	7.17	10.5467	7.43333
gene-AIFM3	AIFM3	apoptosis inducing factor mitochondria associated 3, transcript variant 5	2.03	3.14	2.17	2.38	2.06	1.82	1.06	1.17	1.42	2.44667	2.08667	1.21667
gene-AIG1	AIG1	androgen induced 1, transcript variant 6	92.07	90.19	84.2	47.84	51.48	55.79	62.34	65.09	69.92	88.82	51.7033	65.7833
gene-AIM2	AIM2	absent in melanoma 2, transcript variant X4	0.02	0.02	0.05	0.02	0.04	0.02	0.05	0.02	0.02	0.03	0.026667	0.03
gene-AIMP1	AIMP1	aminoacyl tRNA synthetase complex interacting multifunctional protein 1, transcript variant X1	31.42	29.47	28.78	31.29	25.52	30.29	24.13	27.14	27	29.89	29.0333	26.09
gene-AIMP2	AIMP2	aminoacyl tRNA synthetase complex interacting multifunctional protein 2, transcript variant 1	42.27	45.77	44.09	45.18	46.67	42.88	38.49	37.98	30.75	44.0433	44.91	35.74
gene-AIP	AIP	aryl hydrocarbon receptor interacting protein, transcript variant 1	69.79	74.12	73.59	77.39	75.43	78.73	62.49	67.75	68.26	72.5	77.1833	66.1667
gene-AIPL1	AIPL1	aryl hydrocarbon receptor interacting protein like 1, transcript variant 1	0.03	0	0	0.03	0	0	0.03	0	0.03	0.01	0.01	0.02
gene-AIRE	AIRE	autoimmune regulator	0	0	0	0	0	0	0	0	0	0	0	0
gene-AIRN	AIRN	antisense of IGF2R non-protein coding RNA, transcript variant 2	0	0	0	0	0	0.02	0	0	0	0	0.006667	0
gene-AJAP1	AJAP1	adherens junctions associated protein 1, transcript variant 1	1.74	0	3.58	0	0	0	0.01	0.34	0	1.77333	0	0.116667
gene-AJM1	AJM1	apical junction component 1 homolog	0.38	0.24	0.21	0.6	0.38	0.48	0.35	0.3	0.32	0.276667	0.486667	0.323333
gene-AJUBA	AJUBA	ajuba LIM protein, transcript variant 1	113.68	115.38	113.01	80.4	80.74	83.73	137.95	140.19	126.11	114.023	81.6233	134.75
gene-AJUBA-DT	AJUBA-DT	AJUBA divergent transcript	0.63	0.85	0.51	1.28	2.11	1.37	0.7	1.52	0.75	0.663333	1.58667	0.99
gene-AK1	AK1	adenylate kinase 1, transcript variant 3	12.13	12.36	13	17.38	18.92	17.66	14.69	16.07	16.33	12.4967	17.9867	15.6967
gene-AK2	AK2	adenylate kinase 2, transcript variant 1	56.38	57.54	57.18	68.56	69.51	66.14	57.96	59.7	57.25	57.0333	68.07	58.3033
gene-AK3	AK3	adenylate kinase 3, transcript variant 1	52.68	52.83	50.23	42.51	42.92	44.74	37.63	40.67	44.54	51.9133	43.39	40.9467
gene-AK4	AK4	adenylate kinase 4, transcript variant 3	15.54	14.26	14.77	20.68	18.86	21.14	12.73	12.6	12.81	14.8567	20.2267	12.7133
gene-AK5	AK5	adenylate kinase 5, transcript variant 1	0	0.06	0	0	0	0	0	0	0.05	0.02	0	0.016667
gene-AK6	AK6	adenylate kinase 6, transcript variant 2	10.72	10.49	11.64	7.28	10.49	8.44	9.16	10.84	9.03	10.95	8.73667	9.67667
gene-AK6-2	AK6	adenylate kinase 6, transcript variant 2	15.72	15.86	14.65	10.05	3.76	13.18	11.54	13.27	10.29	15.41	8.99667	11.7
gene-AK6-3	AK6	adenylate kinase 6, transcript variant 2	10.72	10.49	12.34	7.97	12.96	8.44	10.11	12.13	10.98	11.1833	9.79	11.0733
gene-AK6P1	AK6P1	-	0	0	0	0	0	0	0	0	0	0	0	0
gene-AK6P2	AK6P2	-	0	0	0	0	0	0	0	0	0	0	0	0
gene-AK7	AK7	adenylate kinase 7, transcript variant X1	0.7	0.5	0.69	0.74	0.29	0.57	0.17	0.12	0.18	0.63	0.533333	0.156667
gene-AK8	AK8	adenylate kinase 8, transcript variant X1	0.35	0.24	0.33	0.82	1.11	0.2	0.12	0.23	0.09	0.306667	0.71	0.146667
gene-AK9	AK9	adenylate kinase 9, transcript variant X2	0.7	0.89	0.8	0.55	0.87	0.84	0.12	0.46	0.23	0.796667	0.753333	0.27
gene-AKAIN1	AKAIN1	A-kinase anchor inhibitor 1, transcript variant 2	0	0	0	0	0	0.03	0	0	0	0	0.01	0
gene-AKAP1	AKAP1	A-kinase anchoring protein 1, transcript variant X3	34.43	33.75	33.56	28.87	28.01	29.2	33.47	33.61	31.09	33.9133	28.6933	32.7233
gene-AKAP10	AKAP10	A-kinase anchoring protein 10, transcript variant 1	10.05	9.98	9.63	9.58	10.18	10.32	9.29	8.96	9.18	9.88667	10.0267	9.14333
gene-AKAP11	AKAP11	A-kinase anchoring protein 11, transcript variant X2	22.29	19.63	21.47	22.18	19.58	22.72	13.24	13.46	14.24	21.13	21.4933	13.6467
gene-AKAP12	AKAP12	A-kinase anchoring protein 12, transcript variant X1	44.43	45.65	45.93	3.74	3.25	3.3	41.05	45.79	48.26	45.3367	3.43	45.0333
gene-AKAP13	AKAP13	A-kinase anchoring protein 13, transcript variant 1	10.25	10.43	10.05	8.85	8.09	8.84	10.65	11.02	10.89	10.2433	8.59333	10.8533
gene-AKAP14	AKAP14	A-kinase anchoring protein 14, transcript variant 1	0	0.28	0	0	0	0	0	0	0	0.093333	0	0
gene-AKAP17A	AKAP17A	A-kinase anchoring protein 17A, transcript variant 1	5.55	6.38	6.19	7.02	5.82	7.2	3.91	4.02	4.38	6.04	6.68	4.10333
gene-AKAP17A-2	AKAP17A	A-kinase anchoring protein 17A, transcript variant 1	5.55	6.38	6.19	7.02	5.82	7.2	3.91	4.02	4.38	6.04	6.68	4.10333
gene-AKAP17BP	AKAP17BP	A-kinase anchoring protein 17B, pseudogene	0	0.02	0	0	0	0	0.01	0	0.03	0.006667	0	0.013333
gene-AKAP3	AKAP3	A-kinase anchoring protein 3, transcript variant 2	0	0.03	0.08	0.11	0	0.13	0	0.05	0.05	0.036667	0.08	0.033333
gene-AKAP4	AKAP4	A-kinase anchoring protein 4, transcript variant 1	0	0	0	0	0.03	0	0	0.09	0.03	0	0.01	0.04
gene-AKAP5	AKAP5	A-kinase anchoring protein 5	0.58	0.53	0.32	1.48	1.3	1.13	0.59	0.7	0.55	0.476667	1.30333	0.613333
gene-AKAP6	AKAP6	A-kinase anchoring protein 6, transcript variant X5	0.06	0.08	0.09	0.08	0.07	0.12	0.07	0.09	0.07	0.076667	0.09	0.076667
gene-AKAP7	AKAP7	A-kinase anchoring protein 7, transcript variant X1	2.27	1.79	2.05	1.25	1.63	2.24	1.73	2.16	1.88	2.03667	1.70667	1.92333
gene-AKAP8	AKAP8	A-kinase anchoring protein 8	17.05	17.54	16.65	15.8	14.44	16.47	13.03	12.89	13.89	17.08	15.57	13.27
gene-AKAP8L	AKAP8L	A-kinase anchoring protein 8 like, transcript variant 1	29.98	30.02	29.13	29.74	25.93	30.72	26.47	29.19	28.46	29.71	28.7967	28.04
gene-AKAP8P1	AKAP8P1	-	0	0	0	0	0	0	0	0	0	0	0	0
gene-AKAP9	AKAP9	A-kinase anchoring protein 9, transcript variant 2	3.52	3.13	3.48	5.89	2.64	6.3	2.77	3.94	3.65	3.37667	4.94333	3.45333
gene-AKIP1	AKIP1	A-kinase interacting protein 1, transcript variant X1	14.99	15.7	17.06	23.22	23.64	22.96	13.03	13.67	13.13	15.9167	23.2733	13.2767
gene-AKIRIN1	AKIRIN1	akirin 1, transcript variant 1	54.38	56.5	55.79	35.36	42.33	39.12	41.71	45.51	44.61	55.5567	38.9367	43.9433
gene-AKIRIN2	AKIRIN2	akirin 2	25.82	27.01	26.83	28.16	25.79	27.1	27.96	25.85	27.94	26.5533	27.0167	27.25
gene-AKIRIN2P1	AKIRIN2P1	-	0	0	0	0	0	0	0	0	0	0	0	0
gene-AKNA	AKNA	AT-hook transcription factor, transcript variant X5	0.28	0.26	0.29	0.32	0.41	0.27	0.19	0.24	0.13	0.276667	0.333333	0.186667
gene-AKNAD1	AKNAD1	AKNA domain containing 1, transcript variant 1	0.14	0.09	0	0	0	0.06	0	0.03	0.08	0.076667	0.02	0.036667
gene-AKR1A1	AKR1A1	aldo-keto reductase family 1 member A1, transcript variant 2	56	56.07	60.87	71.31	72.58	69.03	47.17	48.92	49.35	57.6467	70.9733	48.48
gene-AKR1B1	AKR1B1	aldo-keto reductase family 1 member B, transcript variant 1	237.71	252.89	240.67	229.48	232.49	233.59	234.77	223.14	240.62	243.757	231.853	232.843
gene-AKR1B10	AKR1B10	aldo-keto reductase family 1 member B10	19.93	17.55	19.26	27.71	25.5	28.51	6.11	4.75	5.25	18.9133	27.24	5.37
gene-AKR1B10P1	AKR1B10P1	-	0.16	0	0	0.09	0	0	0	0	0	0.053333	0.03	0
gene-AKR1B15	AKR1B15	aldo-keto reductase family 1 member B15, transcript variant 1	0.15	0.29	0.23	0.15	0.07	0.35	0	0.14	0.14	0.223333	0.19	0.093333
gene-AKR1B1P1	AKR1B1P1	-	0.08	0.09	0.42	0.27	0	0.08	0.23	0.17	0.08	0.196667	0.116667	0.16
gene-AKR1B1P2	AKR1B1P2	-	0	0	0	0	0	0	0	0	0	0	0	0
gene-AKR1B1P3	AKR1B1P3	-	0	0	0	0	0	0	0	0	0	0	0	0
gene-AKR1B1P4	AKR1B1P4	-	0	0	0	0	0	0	0	0	0	0	0	0
gene-AKR1B1P5	AKR1B1P5	-	0	0	0	0	0	0	0	0	0	0	0	0
gene-AKR1B1P6	AKR1B1P6	-	0	0	0	0	0	0	0	0	0	0	0	0
gene-AKR1B1P7	AKR1B1P7	-	0.14	0.37	0.07	0	0.14	0.07	0	0.07	0.27	0.193333	0.07	0.113333
gene-AKR1B1P8	AKR1B1P8	-	0	0	0	0	0	0	0	0	0	0	0	0
gene-AKR1C1	AKR1C1	aldo-keto reductase family 1 member C1	20.25	18.21	15.94	10.49	16.17	11.37	12.78	13.46	14.08	18.1333	12.6767	13.44
gene-AKR1C2	AKR1C2	aldo-keto reductase family 1 member C2, transcript variant 5	63.52	57.16	52.64	55.85	53.91	52.11	38.24	33.48	34.87	57.7733	53.9567	35.53
gene-AKR1C3	AKR1C3	aldo-keto reductase family 1 member C3, transcript variant 2	65.47	63.29	70.49	196.13	188.16	206.17	33.04	30.1	29.45	66.4167	196.82	30.8633
gene-AKR1C4	AKR1C4	aldo-keto reductase family 1 member C4	0	0	0	0	0.17	0	0	0	0	0	0.056667	0
gene-AKR1C6P	AKR1C6P	aldo-keto reductase family 1 member C6, pseudogene	0	0	0	0	0	0	0	0	0	0	0	0
gene-AKR1C8	AKR1C8	aldo-keto reductase family 1 member C8, transcript variant X5	0.1	0.02	0.14	0.23	0.15	0.21	0	0.08	0.07	0.086667	0.196667	0.05
gene-AKR1D1	AKR1D1	aldo-keto reductase family 1 member D1, transcript variant 1	0.03	0.04	0	0	0	0.03	0	0	0	0.023333	0.01	0
gene-AKR1D1P1	AKR1D1P1	-	0	0	0.07	0	0	0.04	0	0.03	0	0.023333	0.013333	0.01
gene-AKR1E2	AKR1E2	aldo-keto reductase family 1 member E2, transcript variant X1	0.19	0.17	0.18	0.22	0.1	0.06	0.05	0.09	0.1	0.18	0.126667	0.08
gene-AKR7A2	AKR7A2	aldo-keto reductase family 7 member A2, transcript variant 1	29.72	28.62	26.33	38.26	40.03	37.4	29.28	29.27	28.24	28.2233	38.5633	28.93
gene-AKR7A2P1	AKR7A2P1	AKR7A2 pseudogene 1	0.22	0.23	0.11	0.15	0.07	0.15	0.13	0.22	0.03	0.186667	0.123333	0.126667
gene-AKR7A2P1-2	AKR7A2P1	AKR7A2 pseudogene 1	0.22	0.23	0.11	0.15	0.07	0.15	0.13	0.22	0.03	0.186667	0.123333	0.126667
gene-AKR7A3	AKR7A3	aldo-keto reductase family 7 member A3, transcript variant X1	0.55	0.55	0.48	0.69	0.71	0.63	0.22	0.64	0.67	0.526667	0.676667	0.51
gene-AKR7L	AKR7L	aldo-keto reductase family 7 like (gene/pseudogene), transcript variant 1, noncoding	0.16	0.11	0.12	0.16	0.07	0.29	0.17	0.11	0.08	0.13	0.173333	0.12
gene-AKT1	AKT1	AKT serine/threonine kinase 1, transcript variant X4	91.17	98.62	93.75	130.45	135.51	133.03	88.11	85.19	83.34	94.5133	132.997	85.5467
gene-AKT1S1	AKT1S1	AKT1 substrate 1, transcript variant 1	45.11	46.24	43.58	44.53	41.49	42.97	30.67	32.1	29.39	44.9767	42.9967	30.72
gene-AKT2	AKT2	AKT serine/threonine kinase 2, transcript variant X1	17.18	19.06	17.46	22.18	21.52	21.81	15.05	14.24	11.93	17.9	21.8367	13.74
gene-AKT3	AKT3	AKT serine/threonine kinase 3, transcript variant 1	14.09	11.63	13.1	10.4	9.67	13.13	10.88	11.72	12.28	12.94	11.0667	11.6267
gene-AKT3-2	AKT3	AKT serine/threonine kinase 3, transcript variant 4	11.05	10.72	11	13.94	11.86	11.81	11.57	12.26	12.05	10.9233	12.5367	11.96
gene-AKT3-IT1	AKT3-IT1	AKT3 intronic transcript 1	0	0	0	0	0.15	0	0	0	0	0	0.05	0
gene-AKT3-IT1-2	AKT3-IT1	AKT3 intronic transcript 1	0	0	0	0	0.15	0	0	0	0	0	0.05	0
gene-AKTIP	AKTIP	AKT interacting protein, transcript variant X5	18.9	21.59	18.96	27.28	22.7	28.71	19.16	22.14	20.76	19.8167	26.23	20.6867
gene-ALAD	ALAD	aminolevulinate dehydratase, transcript variant X2	4.17	4.11	4.29	7.98	8.49	9.5	3.51	3.46	3.57	4.19	8.65667	3.51333
gene-ALAS1	ALAS1	5'-aminolevulinate synthase 1, transcript variant 4	39.23	37.72	36.19	43.45	40.36	41.85	26.08	28.67	27.87	37.7133	41.8867	27.54
gene-ALAS2	ALAS2	5'-aminolevulinate synthase 2, transcript variant 1	0	0	0	0	0	0	0	0	0	0	0	0
gene-ALB	ALB	albumin	0	0	0	0	0	0	0	0	0	0	0	0
gene-ALCAM	ALCAM	activated leukocyte cell adhesion molecule, transcript variant 1	234.61	227.79	228.12	252.01	214.56	256.06	207.34	219.46	214.93	230.173	240.877	213.91
gene-ALDH16A1	ALDH16A1	aldehyde dehydrogenase 16 family member A1, transcript variant 1	11.1	11.22	10.53	16.28	17.84	16.89	10.58	11.05	12.33	10.95	17.0033	11.32
gene-ALDH18A1	ALDH18A1	aldehyde dehydrogenase 18 family member A1, transcript variant 1	42.35	43.51	42.94	43.6	44.99	42.92	28.78	29.14	27.86	42.9333	43.8367	28.5933
gene-ALDH1A1	ALDH1A1	aldehyde dehydrogenase 1 family member A1	0.21	0.22	0.17	0.09	0	0.04	0.11	0.08	0.12	0.2	0.043333	0.103333
gene-ALDH1A2	ALDH1A2	aldehyde dehydrogenase 1 family member A2, transcript variant 1	0.08	0.08	0.05	0.03	0	0.03	0.1	0	0	0.07	0.02	0.033333
gene-ALDH1A2-AS1	ALDH1A2-AS1	ALDH1A2 antisense RNA 1	0	0	0	0	0	0	0	0	0	0	0	0
gene-ALDH1A3	ALDH1A3	aldehyde dehydrogenase 1 family member A3, transcript variant 1	421.82	394.43	405.76	347.6	325.19	355.18	252.31	251.73	248.56	407.337	342.657	250.867
gene-ALDH1A3-AS1	ALDH1A3-AS1	ALDH1A3 antisense RNA 1, transcript variant 1	19.36	19.11	20.82	19.27	17.43	21.03	8.8	9.17	8.94	19.7633	19.2433	8.97
gene-ALDH1B1	ALDH1B1	aldehyde dehydrogenase 1 family member B1, transcript variant X1	27.11	26.76	26.77	23.93	25.09	26.16	16.86	16.26	16.44	26.88	25.06	16.52
gene-ALDH1L1	ALDH1L1	aldehyde dehydrogenase 1 family member L1, transcript variant 1	7.01	7.62	8.36	9.01	9.49	8.45	2.78	2.46	2.82	7.66333	8.98333	2.68667
gene-ALDH1L1-AS1	ALDH1L1-AS1	ALDH1L1 antisense RNA 1	0	0	0	0	0	0	0	0	0	0	0	0
gene-ALDH1L1-AS2	ALDH1L1-AS2	ALDH1L1 antisense RNA 2	0.19	0.15	0.15	0.55	0.45	0.52	0.2	0.04	0.18	0.163333	0.506667	0.14
gene-ALDH1L2	ALDH1L2	aldehyde dehydrogenase 1 family member L2, transcript variant 1	5.98	5.62	5.77	2.63	2.25	3.07	7.26	8.36	6.52	5.79	2.65	7.38
gene-ALDH2	ALDH2	aldehyde dehydrogenase 2 family member, transcript variant 1	1.03	1.14	0.81	0.42	0.46	0.29	0.6	0.75	0.69	0.993333	0.39	0.68
gene-ALDH3A1	ALDH3A1	aldehyde dehydrogenase 3 family member A1, transcript variant X1	666.41	589.4	626.47	707.66	724.96	698.9	285.91	295.75	277.97	627.427	710.507	286.543
gene-ALDH3A2	ALDH3A2	aldehyde dehydrogenase 3 family member A2, transcript variant 3	50.87	45.95	45.98	80	71.37	84.02	35.76	37.3	36.16	47.6	78.4633	36.4067
gene-ALDH3B1	ALDH3B1	aldehyde dehydrogenase 3 family member B1, transcript variant 3	38.27	41.56	41.49	59.03	59.43	56.65	40.96	39.59	37	40.44	58.37	39.1833
gene-ALDH3B2	ALDH3B2	aldehyde dehydrogenase 3 family member B2, transcript variant 4	0.14	0.14	0.1	0.51	0.58	0.72	0.06	0.04	0.06	0.126667	0.603333	0.053333
gene-ALDH4A1	ALDH4A1	aldehyde dehydrogenase 4 family member A1, transcript variant P5CDhS	4.88	4.82	5.43	7.31	7.83	7.07	5.21	4.44	4.4	5.04333	7.40333	4.68333
gene-ALDH5A1	ALDH5A1	aldehyde dehydrogenase 5 family member A1, transcript variant 1	3.62	3.18	3.38	7.87	6.95	8.21	2.6	3.37	3.07	3.39333	7.67667	3.01333
gene-ALDH6A1	ALDH6A1	aldehyde dehydrogenase 6 family member A1, transcript variant 1	4.45	3.4	4.21	5.17	5.71	5.48	2.12	2.48	2.14	4.02	5.45333	2.24667
gene-ALDH7A1	ALDH7A1	aldehyde dehydrogenase 7 family member A1, transcript variant 1	22.96	22.07	21.09	24.25	25.12	24.1	18.01	20.54	20.2	22.04	24.49	19.5833
gene-ALDH7A1P1	ALDH7A1P1	-	0	0	0	0	0	0	0	0	0	0	0	0
gene-ALDH7A1P3	ALDH7A1P3	-	0	0	0	0	0	0	0	0	0	0	0	0
gene-ALDH7A1P4	ALDH7A1P4	-	0	0	0	0	0	0	0	0	0	0	0	0
gene-ALDH8A1	ALDH8A1	aldehyde dehydrogenase 8 family member A1, transcript variant 1	0.07	0.19	0.18	0.04	0.04	0.07	0.07	0.07	0	0.146667	0.05	0.046667
gene-ALDH9A1	ALDH9A1	aldehyde dehydrogenase 9 family member A1, transcript variant 1	32.99	34.05	31.29	50.07	49.12	51.56	32.22	35.16	32.11	32.7767	50.25	33.1633
gene-ALDOA	ALDOA	aldolase, fructose-bisphosphate A, transcript variant 6	820.79	882.37	862.81	876.15	900.83	854.89	793.74	772.66	760.83	855.323	877.29	775.743
gene-ALDOAP1	ALDOAP1	-	0	0	0	0	0	0	0.06	0	0	0	0	0.02
gene-ALDOAP2	ALDOAP2	-	0	0	0	0	0.07	0	0	0.07	0	0	0.023333	0.023333
gene-ALDOB	ALDOB	aldolase, fructose-bisphosphate B	0.04	0	0	0.04	0	0.07	0.03	0	0	0.013333	0.036667	0.01
gene-ALDOC	ALDOC	aldolase, fructose-bisphosphate C	50.92	57.04	56.03	50.46	50.44	49.32	24.22	22.63	20.48	54.6633	50.0733	22.4433
gene-ALG1	ALG1	ALG1 chitobiosyldiphosphodolichol beta-mannosyltransferase, transcript variant 1	25.11	30.48	27.46	23.99	30.42	33.23	23.93	18.94	22.84	27.6833	29.2133	21.9033
gene-ALG10	ALG10	ALG10 alpha-1,2-glucosyltransferase	6.03	4.97	4.73	5.37	5.07	6.18	3.65	3.36	3.32	5.24333	5.54	3.44333
gene-ALG10B	ALG10B	ALG10 alpha-1,2-glucosyltransferase B, transcript variant 1	3.15	3.23	3.44	4.57	4.2	4.59	2.45	2.65	2.57	3.27333	4.45333	2.55667
gene-ALG11	ALG11	ALG11 alpha-1,2-mannosyltransferase, transcript variant A	14.69	13.27	13.5	15.46	11.69	13.27	10.63	11.95	10.85	13.82	13.4733	11.1433
gene-ALG12	ALG12	ALG12 alpha-1,6-mannosyltransferase	6.53	5.27	6.63	11.78	9.6	10.9	4.39	5.44	4.67	6.14333	10.76	4.83333
gene-ALG13	ALG13	ALG13 UDP-N-acetylglucosaminyltransferase subunit, transcript variant X1	8.71	7.65	8.78	7.96	7.22	7.96	6.06	6.41	5.45	8.38	7.71333	5.97333
gene-ALG14	ALG14	ALG14 UDP-N-acetylglucosaminyltransferase subunit, transcript variant 1	2.37	1.47	1.61	1.62	1.72	0.84	1.43	1.6	0.97	1.81667	1.39333	1.33333
gene-ALG14-AS1	ALG14-AS1	ALG14 antisense RNA 1	0	0	0	0	0	0	0	0	0	0	0	0
gene-ALG1L	ALG1L	ALG1 chitobiosyldiphosphodolichol beta-mannosyltransferase like, transcript variant 1	1.3	0.48	1.97	0.75	0.5	1.1	0.42	0.13	0.35	1.25	0.783333	0.3
gene-ALG1L14P	ALG1L14P	-	0	0.79	0.8	0	0.77	0	0	0	0	0.53	0.256667	0
gene-ALG1L15P	ALG1L15P	-	0	0	0	0	0	0	0	0	0	0	0	0
gene-ALG1L2	ALG1L2	ALG1 chitobiosyldiphosphodolichol beta-mannosyltransferase like 2, transcript variant X1	1.28	0.54	1.63	2.86	4.34	2.16	0.99	1	1.6	1.15	3.12	1.19667
gene-ALG1L9P	ALG1L9P	ALG1 like 9, pseudogene, transcript variant 2	0.53	0.48	0.76	0.66	0.84	0.69	0.42	0.58	0.45	0.59	0.73	0.483333
gene-ALG2	ALG2	ALG2 alpha-1,3/1,6-mannosyltransferase, transcript variant 1	18.63	19.89	20.69	16.61	16.76	17.8	18.86	18.71	14.6	19.7367	17.0567	17.39
gene-ALG3	ALG3	ALG3 alpha-1,3- mannosyltransferase, transcript variant 1	24.43	20.93	22.34	17.59	16.63	15.32	23.07	20.56	21.77	22.5667	16.5133	21.8
gene-ALG3P1	ALG3P1	-	0	0	0	0	0	0	0	0	0	0	0	0
gene-ALG5	ALG5	ALG5 dolichyl-phosphate beta-glucosyltransferase, transcript variant 1	57.82	59.17	55.47	56.3	50.82	57.23	61.72	76.07	68.49	57.4867	54.7833	68.76
gene-ALG6	ALG6	ALG6 alpha-1,3-glucosyltransferase	5.39	6.88	6.26	6.88	5.39	7.26	3.82	4.29	4.55	6.17667	6.51	4.22
gene-ALG8	ALG8	ALG8 alpha-1,3-glucosyltransferase, transcript variant 1	51.38	48.31	50.9	57.46	58.5	59.32	47.41	51.37	48.69	50.1967	58.4267	49.1567
gene-ALG9	ALG9	ALG9 alpha-1,2-mannosyltransferase, transcript variant X1	11.76	13.15	13.59	12.79	11.94	12.69	11.46	12.36	10.69	12.8333	12.4733	11.5033
gene-ALK	ALK	ALK receptor tyrosine kinase, transcript variant 1	0.04	0.04	0	0.13	0	0.07	0	0.04	0.13	0.026667	0.066667	0.056667
gene-ALKAL1	ALKAL1	ALK and LTK ligand 1	0.88	0.64	0.44	0.28	0	0.18	0.56	0.96	1.09	0.653333	0.153333	0.87
gene-ALKAL2	ALKAL2	ALK and LTK ligand 2	0.84	0.57	0.55	1.07	0.09	0.42	1.18	0.5	0.64	0.653333	0.526667	0.773333
gene-ALKBH1	ALKBH1	alkB homolog 1, histone H2A dioxygenase	16.37	13.82	15.9	11.71	10.55	16.93	10.12	13.27	11.38	15.3633	13.0633	11.59
gene-ALKBH2	ALKBH2	alkB homolog 2, alpha-ketoglutarate dependent dioxygenase, transcript variant 3	34.58	37.93	35.53	26.15	24.72	23.92	23.09	22.79	21.2	36.0133	24.93	22.36
gene-ALKBH3	ALKBH3	alkB homolog 3, alpha-ketoglutarate dependent dioxygenase	11.08	8.8	11.52	11.42	11.34	9.1	8.54	10.57	8.06	10.4667	10.62	9.05667
gene-ALKBH3-AS1	ALKBH3-AS1	ALKBH3 antisense RNA 1	0	0.05	0.09	0	0	0.05	0	0	0	0.046667	0.016667	0
gene-ALKBH4	ALKBH4	alkB homolog 4, lysine demethylase	3.43	3.22	3.47	3.13	3.96	3.18	2.15	1.81	2.1	3.37333	3.42333	2.02
gene-ALKBH5	ALKBH5	alkB homolog 5, RNA demethylase	30.64	31.33	31.77	34.01	33.08	31.8	25.18	25.34	26.04	31.2467	32.9633	25.52
gene-ALKBH6	ALKBH6	alkB homolog 6, transcript variant 3	16.17	18.3	16.74	17.2	19.51	17.18	11.84	15.76	11.7	17.07	17.9633	13.1
gene-ALKBH7	ALKBH7	alkB homolog 7	17.64	17.12	15.85	24.95	25.2	21.76	15.16	14.86	13.81	16.87	23.97	14.61
gene-ALKBH8	ALKBH8	alkB homolog 8, tRNA methyltransferase, transcript variant 1	8	10.12	8.98	9.34	7.43	9.8	6.3	5.94	6.73	9.03333	8.85667	6.32333
gene-ALLC	ALLC	allantoicase, transcript variant X1	0	0	0	0	0	0	0	0.12	0	0	0	0.04
gene-ALMS1	ALMS1	ALMS1 centrosome and basal body associated protein, transcript variant 2	0.43	0.62	0.56	0.2	0.72	0.29	0.36	0.08	0	0.536667	0.403333	0.146667
gene-ALMS1-2	ALMS1	ALMS1 centrosome and basal body associated protein, transcript variant 1	2.08	2.17	1.9	3.44	2.47	3.29	1.48	2.13	2.09	2.05	3.06667	1.9
gene-ALMS1-IT1	ALMS1-IT1	ALMS1 intronic transcript 1	1.28	1.04	1.02	1.27	1.36	1.28	0.83	0.84	0.73	1.11333	1.30333	0.8
gene-ALMS1-IT1-2	ALMS1-IT1	ALMS1 intronic transcript 1	1.28	1.04	1.02	1.27	1.36	1.28	0.83	0.84	0.73	1.11333	1.30333	0.8
gene-ALMS1P1	ALMS1P1	ALMS1 pseudogene 1	0	0	0	0	0	0	0	0.03	0	0	0	0.01
gene-ALMS1P1-2	ALMS1P1	ALMS1 pseudogene 1	0	0	0	0	0	0	0	0.03	0	0	0	0.01
gene-ALOX12	ALOX12	arachidonate 12-lipoxygenase, 12S type	0	0	0	0.08	0.2	0	0	0.04	0.04	0	0.093333	0.026667
gene-ALOX12-AS1	ALOX12-AS1	ALOX12 antisense RNA 1	2.14	5.96	4.58	11.59	7	9.49	2.81	4.54	2.81	4.22667	9.36	3.38667
gene-ALOX12B	ALOX12B	arachidonate 12-lipoxygenase, 12R type	0.34	0.14	0.24	0.29	0.14	0.24	0.22	0.14	0.16	0.24	0.223333	0.173333
gene-ALOX12P1	ALOX12P1	-	0	0	0	0	0	0	0	0	0	0	0	0
gene-ALOX12P2	ALOX12P2	arachidonate 12-lipoxygenase pseudogene 2, transcript variant 1	2.37	1.83	2.42	3.67	2.88	3.1	1.89	1.76	2.21	2.20667	3.21667	1.95333
gene-ALOX15	ALOX15	arachidonate 15-lipoxygenase	0.35	0.33	0.22	1.13	1.36	1.01	0.06	0.06	0.12	0.3	1.16667	0.08
gene-ALOX15B	ALOX15B	arachidonate 15-lipoxygenase type B, transcript variant d	0.13	0.17	0.07	0.15	0.1	0.09	0.13	0.13	0	0.123333	0.113333	0.086667
gene-ALOX15P1	ALOX15P1	arachidonate 15-lipoxygenase pseudogene 1	2.61	2.26	2.13	2.08	2.64	2.29	3.05	2.98	3.12	2.33333	2.33667	3.05
gene-ALOX15P2	ALOX15P2	-	0	0	0	0	0	0	0	0	0	0	0	0
gene-ALOX5	ALOX5	arachidonate 5-lipoxygenase, transcript variant 1	21.69	19.41	19.28	20.11	15.77	17.53	10.19	9.62	11.13	20.1267	17.8033	10.3133
gene-ALOX5-2	ALOX5	arachidonate 5-lipoxygenase, transcript variant 1	13.69	14.69	13.85	8.87	10.08	11.99	8.7	9.21	8.12	14.0767	10.3133	8.67667
gene-ALOX5AP	ALOX5AP	arachidonate 5-lipoxygenase activating protein, transcript variant 2	1.27	0.79	0.95	0.27	0.26	0.26	0.69	0.38	0.23	1.00333	0.263333	0.433333
gene-ALOXE3	ALOXE3	arachidonate lipoxygenase 3, transcript variant 1	2.22	2.55	2.23	0.47	0.19	0.23	1.49	1.68	1.02	2.33333	0.296667	1.39667
gene-ALPG	ALPG	alkaline phosphatase, germ cell	0.35	0.47	0.28	0.89	1.29	0.85	0.32	0.14	0.1	0.366667	1.01	0.186667
gene-ALPI	ALPI	alkaline phosphatase, intestinal	0.03	0.03	0	0	0	0	0	0.03	0	0.02	0	0.01
gene-ALPK1	ALPK1	alpha kinase 1, transcript variant 2	1.17	1.11	1.09	1.81	1.23	1.21	0.53	0.4	0.45	1.12333	1.41667	0.46
gene-ALPK2	ALPK2	alpha kinase 2	0.01	0	0	0	0	0	0.02	0	0	0.003333	0	0.006667
gene-ALPK3	ALPK3	alpha kinase 3	1.61	1.52	1.44	0.64	0.49	0.6	0.28	0.32	0.27	1.52333	0.576667	0.29
gene-ALPL	ALPL	alkaline phosphatase, biomineralization associated, transcript variant 5	0	0	0	0	0	0	0	0	0.04	0	0	0.013333
gene-ALPP	ALPP	alkaline phosphatase, placental	1.96	2.4	2.73	5.68	6.53	6.02	1.7	1.81	1.44	2.36333	6.07667	1.65
gene-ALS2	ALS2	alsin Rho guanine nucleotide exchange factor ALS2, transcript variant 1	9.27	10.92	9.51	9.71	10.15	11.98	8.73	9.5	8.42	9.9	10.6133	8.88333
gene-ALS2CL	ALS2CL	ALS2 C-terminal like, transcript variant 1	47.43	51.79	50.44	26.03	21.75	30.37	24.29	26.14	21.54	49.8867	26.05	23.99
gene-ALX1	ALX1	ALX homeobox 1	0.07	0.07	0.14	0	0	0.07	0	0	0.34	0.093333	0.023333	0.113333
gene-ALX3	ALX3	ALX homeobox 3	1.04	1.46	1.67	1.73	1.78	1.37	0.9	1.27	0.95	1.39	1.62667	1.04
gene-ALX4	ALX4	ALX homeobox 4	0.03	0	0.03	0	0	0	0.01	0	0.01	0.02	0	0.006667
gene-ALYREF	ALYREF	Aly/REF export factor, transcript variant 1	81.65	87.93	101.21	116.84	110.48	101.18	87.5	82.54	80.25	90.2633	109.5	83.43
gene-AMACR	AMACR	alpha-methylacyl-CoA racemase, transcript variant 3	2.04	2.28	2.47	2.76	2.24	2.67	1.61	1.8	1.39	2.26333	2.55667	1.6
gene-AMBN	AMBN	ameloblastin	0	0	0	0	0	0	0	0	0	0	0	0
gene-AMBP	AMBP	alpha-1-microglobulin/bikunin precursor	0	0	0	0	0	0.08	0	0	0	0	0.026667	0
gene-AMBRA1	AMBRA1	autophagy and beclin 1 regulator 1, transcript variant 1	7.36	7.45	6.45	7.58	8.36	8.15	6.91	6.74	6.59	7.08667	8.03	6.74667
gene-AMD1	AMD1	adenosylmethionine decarboxylase 1, transcript variant 1	53.49	49.98	52.7	65.87	56.31	65.67	42.09	45.73	43.24	52.0567	62.6167	43.6867
gene-AMDHD1	AMDHD1	amidohydrolase domain containing 1	0.35	0	0.19	0.29	0.16	0.08	0.04	0.23	0.26	0.18	0.176667	0.176667
gene-AMDHD2	AMDHD2	amidohydrolase domain containing 2, transcript variant 2	5.93	6.47	5.68	8.55	7.84	7.6	6.4	8.03	7.22	6.02667	7.99667	7.21667
gene-AMELX	AMELX	amelogenin X-linked, transcript variant X1	0	0	0	0	0	0	0	0	0	0	0	0
gene-AMELY	AMELY	amelogenin Y-linked, transcript variant 2	0	0	0	0	0	0	0	0	0	0	0	0
gene-AMER1	AMER1	APC membrane recruitment protein 1	1.98	2.01	2.08	2.59	2.5	2.75	1.8	1.85	2	2.02333	2.61333	1.88333
gene-AMER2	AMER2	APC membrane recruitment protein 2, transcript variant 1	0	0	0	0	0	0	0	0	0	0	0	0
gene-AMER3	AMER3	APC membrane recruitment protein 3, transcript variant 1	0	0	0	0	0	0	0	0	0.01	0	0	0.003333
gene-AMFR	AMFR	autocrine motility factor receptor, transcript variant 4	22.6	24.34	22.69	29.37	30.57	27.55	29.67	29.3	30.72	23.21	29.1633	29.8967
gene-AMH	AMH	anti-Mullerian hormone	0	0	0.13	0	0	0	0	0	0	0.043333	0	0
gene-AMHR2	AMHR2	anti-Mullerian hormone receptor type 2, transcript variant X1	0	0	0	0	0	0	0	0	0	0	0	0
gene-AMIGO1	AMIGO1	adhesion molecule with Ig like domain 1, transcript variant X1	0.27	0.2	0.22	0.4	0.4	0.33	0.22	0.19	0.21	0.23	0.376667	0.206667
gene-AMIGO2	AMIGO2	adhesion molecule with Ig like domain 2, transcript variant 1	72.51	75.48	75.66	43.68	41.62	46.23	178.41	200.78	190.81	74.55	43.8433	190
gene-AMIGO3	AMIGO3	adhesion molecule with Ig like domain 3	1.12	0.83	1.24	0.97	0.8	0.77	0.51	0.62	0.28	1.06333	0.846667	0.47
gene-AMMECR1	AMMECR1	AMMECR nuclear protein 1, transcript variant 1	9.28	9.49	9.02	10.25	9.67	10.54	9.59	10.07	10.59	9.26333	10.1533	10.0833
gene-AMMECR1L	AMMECR1L	AMMECR1 like, transcript variant X1	17.15	16.64	17.29	14.75	13.47	13.67	16.88	18.09	16.05	17.0267	13.9633	17.0067
gene-AMN	AMN	amnion associated transmembrane protein	0.48	0.5	0.83	0.32	0.96	0.78	0.32	0.55	0.4	0.603333	0.686667	0.423333
gene-AMN1	AMN1	antagonist of mitotic exit network 1 homolog, transcript variant 1	20.31	21.08	18.78	10.03	8.25	9.36	6.38	7.54	7.02	20.0567	9.21333	6.98
gene-AMOT	AMOT	angiomotin, transcript variant 4	0.08	0.09	0.12	0.25	0.17	0.17	0.05	0.01	0.05	0.096667	0.196667	0.036667
gene-AMOTL1	AMOTL1	angiomotin like 1, transcript variant X1	34.62	34.59	35.76	37.07	33.54	34.61	38.71	38.49	37.14	34.99	35.0733	38.1133
gene-AMOTL2	AMOTL2	angiomotin like 2, transcript variant 1	66.32	65.57	68.64	33.07	33.26	35.47	47.83	51.85	51.59	66.8433	33.9333	50.4233
gene-AMPD1	AMPD1	adenosine monophosphate deaminase 1, transcript variant 1	0	0	0	0	0	0.04	0	0	0	0	0.013333	0
gene-AMPD2	AMPD2	adenosine monophosphate deaminase 2, transcript variant 1	13.05	14.3	13.66	13.25	12.43	12.91	9.8	9.79	10.92	13.67	12.8633	10.17
gene-AMPD3	AMPD3	adenosine monophosphate deaminase 3, transcript variant 1	7.88	7.85	7.66	5.07	3.67	4.96	7.85	7.67	7.1	7.79667	4.56667	7.54
gene-AMPH	AMPH	amphiphysin, transcript variant X1	0	0	0	0	0	0	0	0	0	0	0	0
gene-AMT	AMT	aminomethyltransferase, transcript variant 1	2.22	2.98	2.73	2.02	2.46	2.94	2.55	1.54	2.03	2.64333	2.47333	2.04
gene-AMTN	AMTN	amelotin, transcript variant 1	0.31	0.43	0.52	0	0	0	1.5	1.34	0.69	0.42	0	1.17667
gene-AMY1A	AMY1A	amylase alpha 1A, transcript variant 2	0	0	0	0	0	0	0.02	0	0.02	0	0	0.013333
gene-AMY1B	AMY1B	amylase alpha 1B, transcript variant 1	0	0	0	0	0	0	0.02	0	0.02	0	0	0.013333
gene-AMY1C	AMY1C	amylase alpha 1C, transcript variant 2	0	0	0	0	0	0	0.02	0	0.02	0	0	0.013333
gene-AMY2A	AMY2A	amylase alpha 2A	0	0	0	0	0	0	0	0	0	0	0	0
gene-AMY2B	AMY2B	amylase alpha 2B, transcript variant 2	0.12	0.36	0	0	0	0	0.04	0.07	0.17	0.16	0	0.093333
gene-AMZ1	AMZ1	archaelysin family metallopeptidase 1, transcript variant 8	0.88	1.19	1.18	0.63	0.78	0.77	0.62	0.85	0.98	1.08333	0.726667	0.816667
gene-AMZ2	AMZ2	archaelysin family metallopeptidase 2, transcript variant 12	79.1	79.88	81.07	79.16	80.53	86.26	72.81	77.66	79.56	80.0167	81.9833	76.6767
gene-AMZ2P1	AMZ2P1	AMZ2 pseudogene 1	5.45	5.64	5.33	3.48	3.29	4.52	3.07	3.63	3.03	5.47333	3.76333	3.24333
gene-ANAPC1	ANAPC1	anaphase promoting complex subunit 1, transcript variant X1	18.56	18.69	18.11	27.27	25.04	26.83	15.4	15.89	16.16	18.4533	26.38	15.8167
gene-ANAPC10	ANAPC10	anaphase promoting complex subunit 10, transcript variant X1	22.55	22.53	24.94	15.35	15.34	16.14	12.79	14.32	16.41	23.34	15.61	14.5067
gene-ANAPC11	ANAPC11	anaphase promoting complex subunit 11, transcript variant 1	107.33	99.14	112.1	114.53	123.83	113.76	113.06	122.43	125.28	106.19	117.373	120.257
gene-ANAPC13	ANAPC13	anaphase promoting complex subunit 13, transcript variant 3	78.68	79.28	78.43	70.69	70.99	75.25	58.74	59.34	60.23	78.7967	72.31	59.4367
gene-ANAPC15	ANAPC15	anaphase promoting complex subunit 15, transcript variant 14	105.81	116.66	107.42	109.1	117.12	114.29	128.76	135.9	129.81	109.963	113.503	131.49
gene-ANAPC16	ANAPC16	anaphase promoting complex subunit 16, transcript variant X2	25.81	25.11	27.03	36.09	32.45	39.03	23.33	25	24.11	25.9833	35.8567	24.1467
gene-ANAPC1P1	ANAPC1P1	ANAPC1 pseudogene 1	0	0.04	0	0	0.04	0	0	0	0	0.013333	0.013333	0
gene-ANAPC1P2	ANAPC1P2	ANAPC1 pseudogene 2	7.4	6.71	6.61	4.88	4.76	4.3	6.02	6.84	7.01	6.90667	4.64667	6.62333
gene-ANAPC1P3	ANAPC1P3	-	0	0	0	0	0	0	0	0	0	0	0	0
gene-ANAPC1P4	ANAPC1P4	ANAPC1 pseudogene 4	5.71	5.8	5.31	10.94	10.67	12.06	6.19	6.16	5.9	5.60667	11.2233	6.08333
gene-ANAPC1P5	ANAPC1P5	-	0	0.31	0	0	0	0	0	0	0	0.103333	0	0
gene-ANAPC1P6	ANAPC1P6	ANAPC1 pseudogene 6	0	0	0	0	0	0	0	0	0	0	0	0
gene-ANAPC2	ANAPC2	anaphase promoting complex subunit 2	8.4	9.37	8.76	11.05	9.44	12.39	5.93	6.51	5.38	8.84333	10.96	5.94
gene-ANAPC4	ANAPC4	anaphase promoting complex subunit 4, transcript variant 1	18.13	15.17	17.87	19.28	15.5	19.94	12.48	11.51	13.06	17.0567	18.24	12.35
gene-ANAPC5	ANAPC5	anaphase promoting complex subunit 5, transcript variant 1	39.19	41.83	42.16	48.45	47.42	48.88	40.34	38.78	40.69	41.06	48.25	39.9367
gene-ANAPC7	ANAPC7	anaphase promoting complex subunit 7, transcript variant 3	25.22	25.89	27.26	31.2	27.3	30.99	21.17	19.4	20.37	26.1233	29.83	20.3133
gene-ANG	ANG	angiogenin, transcript variant 4	8.84	9.92	8.99	3.27	2.5	2.36	4.67	3.9	5.29	9.25	2.71	4.62
gene-ANGEL1	ANGEL1	angel homolog 1, transcript variant 1	7.13	7.34	7.98	11.74	11.07	12	6.3	6.24	6.78	7.48333	11.6033	6.44
gene-ANGEL2	ANGEL2	angel homolog 2, transcript variant 1	10.36	9.95	9	11.41	9.4	12.05	6.99	7.65	5.78	9.77	10.9533	6.80667
gene-ANGPT1	ANGPT1	angiopoietin 1, transcript variant 1	0	0	0	0.02	0	0	0.02	0	0.02	0	0.006667	0.013333
gene-ANGPT2	ANGPT2	angiopoietin 2, transcript variant 1	0.13	0.13	0.13	0.24	0.06	0.09	0.03	0.02	0.12	0.13	0.13	0.056667
gene-ANGPT4	ANGPT4	angiopoietin 4, transcript variant 1	3.95	5.41	4.09	2.5	1.93	1.35	4.56	5.23	4.44	4.48333	1.92667	4.74333
gene-ANGPTL1	ANGPTL1	angiopoietin like 1, transcript variant X1	0.11	0.07	0.03	0	0	0.05	0	0.02	0.11	0.07	0.016667	0.043333
gene-ANGPTL2	ANGPTL2	angiopoietin like 2	0.12	0.08	0.21	0.47	0.41	0.28	0.12	0.12	0.02	0.136667	0.386667	0.086667
gene-ANGPTL3	ANGPTL3	angiopoietin like 3	0.03	0.09	0	0.06	0	0	0.03	0.06	0.03	0.04	0.02	0.04
gene-ANGPTL4	ANGPTL4	angiopoietin like 4, transcript variant X1	1.18	0.65	1.19	0.11	0	0.25	0.22	0.71	0.34	1.00667	0.12	0.423333
gene-ANGPTL5	ANGPTL5	angiopoietin like 5	0.15	0.04	0.14	0	0.08	0.05	0	0.04	0.04	0.11	0.043333	0.026667
gene-ANGPTL6	ANGPTL6	angiopoietin like 6, transcript variant X1	0	0.12	0.11	0	0.12	0.04	0.05	0.12	0	0.076667	0.053333	0.056667
gene-ANGPTL7	ANGPTL7	angiopoietin like 7	0.04	0	0	0	0	0	0	0	0	0.013333	0	0
gene-ANGPTL8	ANGPTL8	angiopoietin like 8	0.13	0	0	0.14	0	0	0	0	0	0.043333	0.046667	0
gene-ANHX	ANHX	anomalous homeobox, transcript variant X2	0	0	0	0	0	0	0	0	0	0	0	0
gene-ANK1	ANK1	ankyrin 1, transcript variant 9	7.82	7.4	7.58	20.1	18.28	18.2	6.73	7.17	6.36	7.6	18.86	6.75333
gene-ANK2	ANK2	ankyrin 2, transcript variant 70	0.06	0.09	0.05	0	0.01	0	0	0.02	0.02	0.066667	0.003333	0.013333
gene-ANK2-AS1	ANK2-AS1	ANK2 antisense RNA 1, transcript variant X2	0	0	0	0	0	0	0	0	0	0	0	0
gene-ANK3	ANK3	ankyrin 3, transcript variant 1	5.69	5.38	5.43	10.26	9.07	10.19	3.89	4.67	4.74	5.5	9.84	4.43333
gene-ANK3-DT	ANK3-DT	ANK3 divergent transcript, transcript variant X1	0	0.67	0	0	0.22	0.22	0.39	0.21	0	0.223333	0.146667	0.2
gene-ANKAR	ANKAR	ankyrin and armadillo repeat containing, transcript variant X1	1.11	1.17	0.6	1.55	0.81	1.22	0.97	0.95	1.21	0.96	1.19333	1.04333
gene-ANKDD1A	ANKDD1A	ankyrin repeat and death domain containing 1A	0.46	0.82	0.4	0.89	1.09	1.27	0.32	0.57	0.44	0.56	1.08333	0.443333
gene-ANKDD1B	ANKDD1B	ankyrin repeat and death domain containing 1B, transcript variant X1	0.16	0.21	0.35	0.13	0.15	0.04	0.26	0.22	0.16	0.24	0.106667	0.213333
gene-ANKEF1	ANKEF1	ankyrin repeat and EF-hand domain containing 1, transcript variant 1	6.9	6.88	7.42	7.57	7.6	7.19	4.92	5.1	4.49	7.06667	7.45333	4.83667
gene-ANKFN1	ANKFN1	ankyrin repeat and fibronectin type III domain containing 1, transcript variant X1	0.02	0.01	0.08	0.07	0.01	0.01	0.06	0.02	0	0.036667	0.03	0.026667
gene-ANKFY1	ANKFY1	ankyrin repeat and FYVE domain containing 1, transcript variant X1	9.6	9.82	10.1	14.05	13.72	14.46	7.61	6.86	6.94	9.84	14.0767	7.13667
gene-ANKH	ANKH	ANKH inorganic pyrophosphate transport regulator	1.63	2.8	2.19	4.39	4.09	3.79	2.83	2.6	3	2.20667	4.09	2.81
gene-ANKHD1	ANKHD1	ankyrin repeat and KH domain containing 1, transcript variant 1	3.28	4.23	5.37	1.92	3.76	1.58	3.94	2.26	2.17	4.29333	2.42	2.79
gene-ANKHD1-EIF4EBP3	ANKHD1-EIF4EBP3	ANKHD1-EIF4EBP3 readthrough	21.88	19.74	18.78	25.65	20.92	25.05	15.09	17.68	18.47	20.1333	23.8733	17.08
gene-ANKIB1	ANKIB1	ankyrin repeat and IBR domain containing 1	15.41	15.6	14.93	13.65	11.97	13.92	14.44	13.29	12.89	15.3133	13.18	13.54
gene-ANKK1	ANKK1	ankyrin repeat and kinase domain containing 1, transcript variant X1	0.82	0.7	0.94	0.24	0.18	0.17	0.45	0.28	0.14	0.82	0.196667	0.29
gene-ANKLE1	ANKLE1	ankyrin repeat and LEM domain containing 1, transcript variant 1	0.19	0.13	0.24	0.17	0.13	0.13	0.08	0.06	0.11	0.186667	0.143333	0.083333
gene-ANKLE2	ANKLE2	ankyrin repeat and LEM domain containing 2	35.4	35.39	34.99	26.44	27.01	27.87	28.51	26.51	25.89	35.26	27.1067	26.97
gene-ANKMY1	ANKMY1	ankyrin repeat and MYND domain containing 1, transcript variant X1	5.51	4.93	4.86	3.94	3.65	5.28	3.58	3.97	3.49	5.1	4.29	3.68
gene-ANKMY2	ANKMY2	ankyrin repeat and MYND domain containing 2	6.96	5.84	6.18	14.4	11.93	16.19	5.41	6.76	7.21	6.32667	14.1733	6.46
gene-ANKRA2	ANKRA2	ankyrin repeat family A member 2	6.06	5.57	5.1	5.68	5.6	5.2	5.06	5.69	5.05	5.57667	5.49333	5.26667
gene-ANKRD1	ANKRD1	ankyrin repeat domain 1	573.05	564.04	567.2	117.27	108.86	123.83	433.96	535.02	506.02	568.097	116.653	491.667
gene-ANKRD10	ANKRD10	ankyrin repeat domain 10, transcript variant 1	173.32	188.64	179.47	202.26	175.07	208.64	207.51	226.9	229.65	180.477	195.323	221.353
gene-ANKRD11	ANKRD11	ankyrin repeat domain containing 11, transcript variant X15	27.74	25.62	32.48	36.97	29.78	36.24	26.49	29.72	29.53	28.6133	34.33	28.58
gene-ANKRD11P1	ANKRD11P1	-	0	0.01	0.03	0	0	0.01	0.01	0	0	0.013333	0.003333	0.003333
gene-ANKRD11P2	ANKRD11P2	-	0	0	0	0	0	0	0	0	0	0	0	0
gene-ANKRD12	ANKRD12	ankyrin repeat domain 12, transcript variant X4	4.01	3.29	3.73	4.33	2.21	4.78	3.21	3.94	4.54	3.67667	3.77333	3.89667
gene-ANKRD13A	ANKRD13A	ankyrin repeat domain 13A, transcript variant X1	9.51	9.66	10.63	13.03	12.39	12.51	8.21	8.74	9.13	9.93333	12.6433	8.69333
gene-ANKRD13B	ANKRD13B	ankyrin repeat domain 13B, transcript variant X1	5.48	6.9	6.42	6.23	5.82	5.37	4.97	4.32	3.83	6.26667	5.80667	4.37333
gene-ANKRD13C	ANKRD13C	ankyrin repeat domain 13C	14.35	14.99	13.39	15.41	12.14	12.81	12.52	14.91	12.81	14.2433	13.4533	13.4133
gene-ANKRD13D	ANKRD13D	ankyrin repeat domain 13D, transcript variant 1	16.53	19.13	20.41	19.28	17.87	18.86	15.77	15.78	15.2	18.69	18.67	15.5833
gene-ANKRD16	ANKRD16	ankyrin repeat domain 16, transcript variant 2	5.07	5.04	5.28	5.12	4.35	4.78	4.5	3.49	3.79	5.13	4.75	3.92667
gene-ANKRD17	ANKRD17	ankyrin repeat domain 17, transcript variant 1	19.39	19.24	18.99	19.12	17.07	19.91	16.4	16.48	17.02	19.2067	18.7	16.6333
gene-ANKRD17-DT	ANKRD17-DT	ANKRD17 divergent transcript, transcript variant X4	0.02	0	0	0.01	0.01	0.01	0.01	0.01	0.01	0.006667	0.01	0.01
gene-ANKRD18A	ANKRD18A	ankyrin repeat domain 18A, transcript variant X7	4.48	4.88	5.11	5.7	3.78	5.42	2.75	2.81	2.77	4.82333	4.96667	2.77667
gene-ANKRD18B	ANKRD18B	ankyrin repeat domain 18B, transcript variant 1	3.54	4.57	3.68	6.79	5.17	6.92	4.89	5.13	4.97	3.93	6.29333	4.99667
gene-ANKRD18CP	ANKRD18CP	ankyrin repeat domain 18C, pseudogene	0	0.07	0.04	0.04	0.11	0.08	0.11	0.02	0.04	0.036667	0.076667	0.056667
gene-ANKRD18DP	ANKRD18DP	ankyrin repeat domain 18D, pseudogene	0	0.02	0	0	0	0	0	0	0	0.006667	0	0
gene-ANKRD18DP-2	ANKRD18DP	ankyrin repeat domain 18D, pseudogene	0	0.02	0	0	0	0	0	0	0	0.006667	0	0
gene-ANKRD19P	ANKRD19P	ankyrin repeat domain 19, pseudogene	0	0.04	0	0	0.04	0.08	0.03	0.04	0.11	0.013333	0.04	0.06
gene-ANKRD2	ANKRD2	ankyrin repeat domain 2, transcript variant 3	6.44	5.77	6.48	4.4	3.61	3.82	2.07	3.02	2.12	6.23	3.94333	2.40333
gene-ANKRD20A1	ANKRD20A1	ankyrin repeat domain 20 family member A1	0.35	0.45	0.23	0.07	0	0.1	0.13	0.23	0.07	0.343333	0.056667	0.143333
gene-ANKRD20A11P	ANKRD20A11P	ankyrin repeat domain 20 family member A11, pseudogene	1.69	0.79	0.19	2.22	0.37	2.29	0.58	0.09	0.59	0.89	1.62667	0.42
gene-ANKRD20A12P	ANKRD20A12P	ankyrin repeat domain 20 family member A12, pseudogene	0	0.11	0	0	0	0	0	0	0	0.036667	0	0
gene-ANKRD20A12P-2	ANKRD20A12P	ankyrin repeat domain 20 family member A12, pseudogene	0.19	0	0.13	0.14	0.07	0.1	0.08	0.08	0	0.106667	0.103333	0.053333
gene-ANKRD20A19P	ANKRD20A19P	ankyrin repeat domain 20 family member A19, pseudogene	0.06	0.1	0.06	0.07	0.11	0.16	0.01	0.06	0.06	0.073333	0.113333	0.043333
gene-ANKRD20A20P	ANKRD20A20P	-	0	0	0	0	0	0	0.09	0	0	0	0	0.03
gene-ANKRD20A21P	ANKRD20A21P	ankyrin repeat domain 20 family member A21, pseudogene	0	0.03	0.06	0	0.06	0.06	0	0	0	0.03	0.04	0
gene-ANKRD20A2P	ANKRD20A2P	ankyrin repeat domain 20 family member A2, pseudogene, transcript variant X5	0.24	0.4	0.55	0.18	0.26	0.26	0.18	0.31	0.31	0.396667	0.233333	0.266667
gene-ANKRD20A3P	ANKRD20A3P	ankyrin repeat domain 20 family member A3, pseudogene, transcript variant X4	0.23	0	0.1	0.32	0.1	0	0	0	0	0.11	0.14	0
gene-ANKRD20A4-ANKRD20A20P	ANKRD20A4-ANKRD20A20P	ANKRD20A4-ANKRD20A20P readthrough	0.53	0.58	0.77	0.15	0.12	0.25	0.21	0.19	0.24	0.626667	0.173333	0.213333
gene-ANKRD20A5P	ANKRD20A5P	ankyrin repeat domain 20 family member A5, pseudogene	3.17	2.78	3.34	4.1	3.19	4.04	1.36	0.82	1.85	3.09667	3.77667	1.34333
gene-ANKRD20A6P	ANKRD20A6P	-	0.66	0.35	0.34	1.84	0	0.35	0	1.31	0.31	0.45	0.73	0.54
gene-ANKRD20A8P	ANKRD20A8P	ankyrin repeat domain 20 family member A8, pseudogene	0.02	0.03	0	0.03	0	0	0.04	0	0	0.016667	0.01	0.013333
gene-ANKRD20A9P	ANKRD20A9P	ankyrin repeat domain 20 family member A9, pseudogene	0.11	0.16	0.06	0.11	0.18	0.21	0.02	6.09	0.01	0.11	0.166667	2.04
gene-ANKRD20A9P-2	ANKRD20A9P	ankyrin repeat domain 20 family member A9, pseudogene	0.11	0.16	0.06	0.11	0	0.21	0.02	0.05	0.01	0.11	0.106667	0.026667
gene-ANKRD22	ANKRD22	ankyrin repeat domain 22	5.06	5.1	5.65	12.58	13.5	13.77	3.78	4.4	5.36	5.27	13.2833	4.51333
gene-ANKRD23	ANKRD23	ankyrin repeat domain 23	0.73	0.96	1.09	1.43	1.1	1.46	0.51	0.66	0.51	0.926667	1.33	0.56
gene-ANKRD24	ANKRD24	ankyrin repeat domain 24, transcript variant X2	0.57	0.35	0.42	0.27	0.13	0.12	0.08	0.13	0.11	0.446667	0.173333	0.106667
gene-ANKRD26	ANKRD26	ankyrin repeat domain containing 26, transcript variant X3	3.2	3.25	3.49	6.38	3.44	6.59	1.87	2.31	2.33	3.31333	5.47	2.17
gene-ANKRD26P1	ANKRD26P1	ankyrin repeat domain 26 pseudogene 1	0.01	0	0.03	0.01	0.01	0.01	0.01	0	0.01	0.013333	0.01	0.006667
gene-ANKRD26P3	ANKRD26P3	ankyrin repeat domain 26 pseudogene 3	0	0	0	0	0	0	0	0	0	0	0	0
gene-ANKRD27	ANKRD27	ankyrin repeat domain 27	16.18	14.79	15.34	19.14	18.38	18.02	15.16	17.05	17.05	15.4367	18.5133	16.42
gene-ANKRD28	ANKRD28	ankyrin repeat domain 28, transcript variant 4	12.36	13.55	12.97	13.25	11.13	13.02	14.97	16.85	16.29	12.96	12.4667	16.0367
gene-ANKRD29	ANKRD29	ankyrin repeat domain 29, transcript variant 1	3.18	3.73	3.67	3.34	2.21	3.29	3.23	4.22	2.87	3.52667	2.94667	3.44
gene-ANKRD30A	ANKRD30A	ankyrin repeat domain 30A, transcript variant X1	0	0	0	0	0	0	0	0	0	0	0	0
gene-ANKRD30B	ANKRD30B	ankyrin repeat domain 30B, transcript variant 2	0.02	0.05	0.1	0.02	0	0	0.08	0.05	0.04	0.056667	0.006667	0.056667
gene-ANKRD30BL	ANKRD30BL	ankyrin repeat domain 30B like, transcript variant 3	0	0	0	0.02	0	0	0	0	0	0	0.006667	0
gene-ANKRD30BP2	ANKRD30BP2	ankyrin repeat domain 30B pseudogene 2	0.58	0.43	0.46	0.26	0.22	0.12	0.53	0.34	0.19	0.49	0.2	0.353333
gene-ANKRD30BP3	ANKRD30BP3	ankyrin repeat domain 30B pseudogene 3	0	0	0	0	0	0	0	0	0	0	0	0
gene-ANKRD31	ANKRD31	ankyrin repeat domain 31, transcript variant X1	0.19	0.11	0.07	0.03	0.04	0.08	0.07	0.11	0.03	0.123333	0.05	0.07
gene-ANKRD33	ANKRD33	ankyrin repeat domain 33, transcript variant X4	0	0.06	0	0	0	0	0	0	0	0.02	0	0
gene-ANKRD33B	ANKRD33B	ankyrin repeat domain 33B	6.25	5.4	5.95	5.99	5.44	5.01	5.83	6.32	6.03	5.86667	5.48	6.06
gene-ANKRD34A	ANKRD34A	ankyrin repeat domain 34A	0.23	0.31	0.43	0.39	0.46	0.55	0.23	0.23	0.15	0.323333	0.466667	0.203333
gene-ANKRD34B	ANKRD34B	ankyrin repeat domain 34B, transcript variant X5	0.07	0.05	0.04	0.02	0.04	0.04	0.04	0.03	0	0.053333	0.033333	0.023333
gene-ANKRD34C	ANKRD34C	ankyrin repeat domain 34C	0	0	0.01	0.03	0.01	0	0	0.01	0	0.003333	0.013333	0.003333
gene-ANKRD34C-AS1	ANKRD34C-AS1	ANKRD34C antisense RNA 1	0	0	0	0	0	0	0	0	0	0	0	0
gene-ANKRD35	ANKRD35	ankyrin repeat domain 35, transcript variant 1	0.05	0.06	0.1	0.24	0.07	0.27	0.02	0	0.03	0.07	0.193333	0.016667
gene-ANKRD36	ANKRD36	ankyrin repeat domain 36, transcript variant X1	1.61	1.55	1.73	4.45	3.2	4.95	1.75	1.58	1.99	1.63	4.2	1.77333
gene-ANKRD36-2	ANKRD36	ankyrin repeat domain 36, transcript variant 1	0.45	0.25	0.68	1.94	0.43	1.46	0.78	1.32	0	0.46	1.27667	0.7
gene-ANKRD36B	ANKRD36B	ankyrin repeat domain 36B, transcript variant 3	3.1	2.37	2.57	6.74	4.18	6.96	1.57	3.24	2.56	2.68	5.96	2.45667
gene-ANKRD36B-2	ANKRD36B	ankyrin repeat domain 36B, transcript variant 1	0.22	0.65	1.03	2.44	2.19	2.83	2.09	2.19	3.1	0.633333	2.48667	2.46
gene-ANKRD36BP1	ANKRD36BP1	ankyrin repeat domain 36B pseudogene 1	0	0	0	0	0	0	0	0	0	0	0	0
gene-ANKRD36BP2	ANKRD36BP2	ankyrin repeat domain 36B pseudogene 2	0	0	0	0	0	0	0.05	0	0.1	0	0	0.05
gene-ANKRD36C	ANKRD36C	ankyrin repeat domain 36C, transcript variant 1	0.48	0.35	0.46	0.84	0.56	0.93	0.45	0.55	0.56	0.43	0.776667	0.52
gene-ANKRD36P1	ANKRD36P1	-	0	0	0	0	0.08	0	0	0	0	0	0.026667	0
gene-ANKRD37	ANKRD37	ankyrin repeat domain 37, transcript variant X1	5.61	5.25	6.08	2.12	3.13	2.71	7.35	7.09	7.62	5.64667	2.65333	7.35333
gene-ANKRD39	ANKRD39	ankyrin repeat domain 39	8.8	9.93	10.33	10.38	14.29	12.94	8.95	8.16	10.73	9.68667	12.5367	9.28
gene-ANKRD40	ANKRD40	ankyrin repeat domain 40	35.25	33.41	36.25	26.36	25.41	27.19	30.14	32.28	31.58	34.97	26.32	31.3333
gene-ANKRD40CL	ANKRD40CL	ANKRD40 C-terminal like, transcript variant X1	0	0	0	0	0	0	0	0	0	0	0	0
gene-ANKRD42	ANKRD42	ankyrin repeat domain 42, transcript variant 1	7.71	7.07	7.77	6.76	5.27	5.76	5.65	5.99	5.51	7.51667	5.93	5.71667
gene-ANKRD42-DT	ANKRD42-DT	ANKRD42 divergent transcript, transcript variant 2	4.68	3.46	2.2	6.34	5.38	3.37	3.27	4.29	2.41	3.44667	5.03	3.32333
gene-ANKRD44	ANKRD44	ankyrin repeat domain 44, transcript variant D	0.48	0.26	0.59	0.63	0.63	0.74	0.51	0.55	0.45	0.443333	0.666667	0.503333
gene-ANKRD44-AS1	ANKRD44-AS1	ANKRD44 antisense RNA 1	0.4	0	0	0	0	0	0	0	0	0.133333	0	0
gene-ANKRD44-DT	ANKRD44-DT	ANKRD44 divergent transcript, transcript variant X3	0	0	0	0	0	0	0.04	0	0	0	0	0.013333
gene-ANKRD44-IT1	ANKRD44-IT1	ANKRD44 intronic transcript 1	0	0	0	0	0	0	0	0	0	0	0	0
gene-ANKRD45	ANKRD45	ankyrin repeat domain 45, transcript variant X2	0.03	0.24	0.17	0	0.1	0.03	0.06	0.13	0.02	0.146667	0.043333	0.07
gene-ANKRD46	ANKRD46	ankyrin repeat domain 46, transcript variant 4	6.32	5.71	6.32	7.73	6.8	7.42	8.06	9.18	7.71	6.11667	7.31667	8.31667
gene-ANKRD49	ANKRD49	ankyrin repeat domain 49, transcript variant X1	16.37	16.63	17.29	21.41	17.2	20.19	15.36	16.37	15.14	16.7633	19.6	15.6233
gene-ANKRD49P1	ANKRD49P1	-	0.6	0.62	0.3	0.21	0.2	0.3	0.54	0.2	0.76	0.506667	0.236667	0.5
gene-ANKRD49P3	ANKRD49P3	-	0	0	0	0	0	0	0	0	0	0	0	0
gene-ANKRD49P4	ANKRD49P4	-	0	0	0	0	0	0	0	0	0	0	0	0
gene-ANKRD50	ANKRD50	ankyrin repeat domain containing 50, transcript variant X1	10.96	11.8	10.79	16.03	14.12	17.62	11.87	12.54	13.7	11.1833	15.9233	12.7033
gene-ANKRD52	ANKRD52	ankyrin repeat domain 52	17.84	18.7	17.89	16.36	16.05	16.68	14.3	13.97	13.46	18.1433	16.3633	13.91
gene-ANKRD53	ANKRD53	ankyrin repeat domain 53, transcript variant 1	0.1	0.21	0.14	0	0	0	0.09	0.29	0.09	0.15	0	0.156667
gene-ANKRD54	ANKRD54	ankyrin repeat domain 54, transcript variant X1	10.58	10.06	10.44	16.41	13.26	14.37	10.99	10.62	10.55	10.36	14.68	10.72
gene-ANKRD55	ANKRD55	ankyrin repeat domain 55	0.42	0.35	0.25	0.45	0.17	0.13	0.27	0.47	0.28	0.34	0.25	0.34
gene-ANKRD6	ANKRD6	ankyrin repeat domain 6, transcript variant X1	0.56	0.65	0.45	0.75	0.55	0.64	0.43	0.54	0.61	0.553333	0.646667	0.526667
gene-ANKRD60	ANKRD60	ankyrin repeat domain 60	0.02	0.03	0	0	0	0	0.02	0	0	0.016667	0	0.006667
gene-ANKRD61	ANKRD61	ankyrin repeat domain 61	0.46	0.62	0.4	0.63	0.33	0.47	0.48	0.33	0.25	0.493333	0.476667	0.353333
gene-ANKRD62	ANKRD62	ankyrin repeat domain 62	0.13	0.06	0.13	0.12	0.06	0.09	0.03	0.03	0.02	0.106667	0.09	0.026667
gene-ANKRD62P1-PARP4P3	ANKRD62P1-PARP4P3	ANKRD62P1-PARP4P3 readthrough, transcribed pseudogene	0	0	0	0	0.06	0	0	0	0	0	0.02	0
gene-ANKRD63	ANKRD63	ankyrin repeat domain 63	0.12	0.05	0.02	0.09	0.19	0.16	0	0	0.03	0.063333	0.146667	0.01
gene-ANKRD65	ANKRD65	ankyrin repeat domain 65, transcript variant X2	1.91	2.16	1.82	2.75	1.93	2.65	1.32	0.74	0.91	1.96333	2.44333	0.99
gene-ANKRD65-AS1	ANKRD65-AS1	ANKRD65 antisense RNA 1, transcript variant X1	1.05	1.34	1.13	0.69	0.57	0.57	0.36	0.48	0.54	1.17333	0.61	0.46
gene-ANKRD66	ANKRD66	ankyrin repeat domain 66	0	0	0	0	0	0	0	0	0	0	0	0
gene-ANKRD7	ANKRD7	ankyrin repeat domain 7	0.29	0.08	0.29	0.08	0.15	0	0	0.15	0.14	0.22	0.076667	0.096667
gene-ANKRD9	ANKRD9	ankyrin repeat domain 9, transcript variant 3	10.42	12.79	12.44	7.47	7.04	6.68	8.49	9.58	8.53	11.8833	7.06333	8.86667
gene-ANKS1A	ANKS1A	ankyrin repeat and sterile alpha motif domain containing 1A, transcript variant X1	9.93	9.47	8.98	10.86	9.04	9.45	8.08	8.29	7.26	9.46	9.78333	7.87667
gene-ANKS1B	ANKS1B	ankyrin repeat and sterile alpha motif domain containing 1B, transcript variant 13	1.09	1.09	1.29	2.31	1.45	2.08	1.56	1.33	1.34	1.15667	1.94667	1.41
gene-ANKS3	ANKS3	ankyrin repeat and sterile alpha motif domain containing 3, transcript variant X1	5.54	6.5	6.64	6.22	4.69	5.9	3.25	3.26	3.93	6.22667	5.60333	3.48
gene-ANKS4B	ANKS4B	ankyrin repeat and sterile alpha motif domain containing 4B	0.01	0	0.03	0.01	0.01	0	0.01	0	0	0.013333	0.006667	0.003333
gene-ANKS4B-2	ANKS4B	ankyrin repeat and sterile alpha motif domain containing 4B	0.01	0	0.03	0.01	0.01	0	0.01	0	0	0.013333	0.006667	0.003333
gene-ANKS6	ANKS6	ankyrin repeat and sterile alpha motif domain containing 6	12.26	12.53	12.14	17.62	16.07	17.7	9.8	10.12	10.25	12.31	17.13	10.0567
gene-ANKUB1	ANKUB1	ankyrin repeat and ubiquitin domain containing 1, transcript variant 1	1.83	1.2	1.16	0.1	0.13	0.09	0.27	0.36	0.38	1.39667	0.106667	0.336667
gene-ANKZF1	ANKZF1	ankyrin repeat and zinc finger peptidyl tRNA hydrolase 1, transcript variant 2	8.45	9.33	9.39	13.2	9.61	12.59	8.16	10.99	7.72	9.05667	11.8	8.95667
gene-ANLN	ANLN	anillin actin binding protein, transcript variant X1	64.07	66.17	66.32	118.37	107.25	123.35	67.1	71.3	70.29	65.52	116.323	69.5633
gene-ANO1	ANO1	anoctamin 1, transcript variant 3	87.31	89.9	89.39	102.49	97.4	98.15	85.55	85.16	82.98	88.8667	99.3467	84.5633
gene-ANO10	ANO10	anoctamin 10, transcript variant 7	8.32	8.17	8.82	8.64	8.2	8.68	7.57	6.68	7.31	8.43667	8.50667	7.18667
gene-ANO2	ANO2	anoctamin 2, transcript variant 1	0.02	0.05	0.02	0	0	0	0	0	0	0.03	0	0
gene-ANO3	ANO3	anoctamin 3, transcript variant 1	0.08	0.02	0.05	0	0.02	0	0	0.02	0.04	0.05	0.006667	0.02
gene-ANO3-AS1	ANO3-AS1	ANO3 antisense RNA 1	0	0	0	0	0	0	0	0	0	0	0	0
gene-ANO4	ANO4	anoctamin 4, transcript variant X1	0	0	0	0	0	0	0	0	0	0	0	0
gene-ANO4-2	ANO4	anoctamin 4, transcript variant 2	0	0	0	0	0	0	0	0	0.07	0	0	0.023333
gene-ANO5	ANO5	anoctamin 5, transcript variant 1	0.17	0.14	0.17	0.18	0.1	0.1	0.07	0.06	0.14	0.16	0.126667	0.09
gene-ANO6	ANO6	anoctamin 6, transcript variant 5	42.85	42.96	44.23	54.57	51.3	55.6	47.16	49.69	48.71	43.3467	53.8233	48.52
gene-ANO7	ANO7	anoctamin 7, transcript variant X1	0.49	0.55	0.47	0.47	0.48	0.32	0.32	0.24	0.49	0.503333	0.423333	0.35
gene-ANO7L1	ANO7L1	anoctamin 7 like 1 (pseudogene), transcript variant X3	0.44	0.24	0.24	0.52	0.07	0.22	0.21	0.3	0.34	0.306667	0.27	0.283333
gene-ANO7L1-2	ANO7L1	anoctamin 7 like 1 (pseudogene), transcript variant X3	0	0.06	0.23	0.02	0.47	0.06	0	0	0	0.096667	0.183333	0
gene-ANO8	ANO8	anoctamin 8	3.57	4.4	3.8	4.36	3.53	4.82	2.15	2.76	2.56	3.92333	4.23667	2.49
gene-ANO9	ANO9	anoctamin 9, transcript variant 1	8.03	8.63	8.8	4.94	4.77	6.12	4.38	5.1	4.13	8.48667	5.27667	4.53667
gene-ANOS1	ANOS1	anosmin 1	3.16	3.16	2.95	1.22	1.33	1.13	3.39	3.34	3.44	3.09	1.22667	3.39
gene-ANOS2P	ANOS2P	-	0	0	0	0	0	0	0	0	0	0	0	0
gene-ANP32A	ANP32A	acidic nuclear phosphoprotein 32 family member A	84.66	81.87	79.66	145.28	136.12	145.91	94.21	103.8	100.34	82.0633	142.437	99.45
gene-ANP32A-IT1	ANP32A-IT1	ANP32A intronic transcript 1	0.05	0.05	0.15	0.21	0.13	0.15	0.21	0.13	0.17	0.083333	0.163333	0.17
gene-ANP32AP1	ANP32AP1	acidic nuclear phosphoprotein 32 family member A pseudogene 1	0	0	0	0	0	0	0.09	0	0	0	0	0.03
gene-ANP32B	ANP32B	acidic nuclear phosphoprotein 32 family member B	222.69	235.71	238.44	329.23	302.89	313.3	308	317.52	308.22	232.28	315.14	311.247
gene-ANP32BP1	ANP32BP1	-	0	0.09	0	0	0	0.09	0	0	0	0.03	0.03	0
gene-ANP32BP3	ANP32BP3	-	0	0	0	0.09	0	0	0	0	0	0	0.03	0
gene-ANP32D	ANP32D	acidic nuclear phosphoprotein 32 family member D	0	0	0.1	0	0	0	0	0	0	0.033333	0	0
gene-ANP32E	ANP32E	acidic nuclear phosphoprotein 32 family member E, transcript variant X1	40.71	40.65	42.73	71.52	61.67	69.32	39.31	41.31	43.19	41.3633	67.5033	41.27
gene-ANPEP	ANPEP	alanyl aminopeptidase, membrane, transcript variant 1	0.62	0.51	0.61	0.9	0.76	1.06	1.2	1.23	1.17	0.58	0.906667	1.2
gene-ANTKMT	ANTKMT	adenine nucleotide translocase lysine methyltransferase, transcript variant 1	7.45	6.33	7.15	11.19	9.29	8.2	10.76	9.56	9.99	6.97667	9.56	10.1033
gene-ANTXR1	ANTXR1	ANTXR cell adhesion molecule 1, transcript variant 1	2.77	2.62	3.6	1.4	2.07	1.81	1.86	2.15	2.71	2.99667	1.76	2.24
gene-ANTXR2	ANTXR2	ANTXR cell adhesion molecule 2, transcript variant 2	23.57	23.15	20.73	13.09	10.18	10.94	21.48	19.93	23.42	22.4833	11.4033	21.61
gene-ANTXRL	ANTXRL	ANTXR like, transcript variant 1	0.07	0.21	0.18	0	0	0.13	0.09	0	0	0.153333	0.043333	0.03
gene-ANTXRLP1	ANTXRLP1	ANTXR like pseudogene 1, transcript variant 1	0	0	0.11	0	0	0	0	0	0	0.036667	0	0
gene-ANXA1	ANXA1	annexin A1, transcript variant X1	256.81	260.89	251.24	314.68	276.64	312.97	291.69	322.27	331.05	256.313	301.43	315.003
gene-ANXA10	ANXA10	annexin A10, transcript variant X1	31.58	34.34	31.67	4.19	5.53	3.55	20.38	23.79	26.21	32.53	4.42333	23.46
gene-ANXA11	ANXA11	annexin A11, transcript variant X1	74.94	73.39	75.11	85.63	89.41	83.98	57.2	52.28	51.43	74.48	86.34	53.6367
gene-ANXA13	ANXA13	annexin A13, transcript variant 2	0	0	0	0	0	0	0	0	0	0	0	0
gene-ANXA2	ANXA2	annexin A2, transcript variant 1	1956.03	1978.51	1947.82	2603.04	2642.52	2612.41	2292.22	2348.06	2419.75	1960.79	2619.32	2353.34
gene-ANXA2P1	ANXA2P1	annexin A2 pseudogene 1	0	0	0	0	0.07	0	0	0	0	0	0.023333	0
gene-ANXA2P2	ANXA2P2	annexin A2 pseudogene 2	0	0.08	0.08	0	0.23	0.25	0.22	0.23	0.23	0.053333	0.16	0.226667
gene-ANXA2P3	ANXA2P3	annexin A2 pseudogene 3	0.07	0.15	0	0.38	0.14	0.28	0.19	0.14	0.07	0.073333	0.266667	0.133333
gene-ANXA2R	ANXA2R	annexin A2 receptor, transcript variant 2	0	0	0	0	0.07	0	0	0	0	0	0.023333	0
gene-ANXA2R-AS1	ANXA2R-AS1	ANXA2R antisense RNA 1	0.87	1.01	1.09	4.14	3.04	3.68	0.72	0.81	1.07	0.99	3.62	0.866667
gene-ANXA2R-OT1	ANXA2R-OT1	ANXA2R overlapping transcript, transcript variant 1	1.07	2.39	1.31	5.32	4.65	5.5	3.16	2.54	1.77	1.59	5.15667	2.49
gene-ANXA3	ANXA3	annexin A3	371.56	361.19	355.59	361.57	343.25	359.84	376.62	423.73	426.02	362.78	354.887	408.79
gene-ANXA4	ANXA4	annexin A4, transcript variant 2	46.54	45.41	44.5	52.52	51.27	55.39	33.59	33.44	35.22	45.4833	53.06	34.0833
gene-ANXA5	ANXA5	annexin A5	823.71	841.38	837.46	782.16	805.97	775.15	957.85	970.4	1004.63	834.183	787.76	977.627
gene-ANXA6	ANXA6	annexin A6, transcript variant 1	24.64	25.09	23.23	19.31	18.74	19.49	27.09	26.97	28.06	24.32	19.18	27.3733
gene-ANXA7	ANXA7	annexin A7, transcript variant X1	55.87	59.26	57.64	63.68	61.93	63.51	58.94	59.45	60.52	57.59	63.04	59.6367
gene-ANXA8	ANXA8	annexin A8, transcript variant X1	448.18	469.88	451.34	357.06	358.73	392.75	401.7	424.87	395.64	456.467	369.513	407.403
gene-ANXA8-2	ANXA8	annexin A8, transcript variant X12	23.07	19.46	23.48	14.67	10.95	13.58	21.86	27.65	25.91	22.0033	13.0667	25.14
gene-ANXA8L1	ANXA8L1	annexin A8 like 1, transcript variant 1	151.94	154.44	144.97	114.71	114.26	117.79	135.5	137.83	139.38	150.45	115.587	137.57
gene-ANXA9	ANXA9	annexin A9, transcript variant X2	3.59	3.01	3.26	8.74	9.16	9.76	2	1.63	3.36	3.28667	9.22	2.33
gene-AOAH	AOAH	acyloxyacyl hydrolase, transcript variant 2	0.02	0	0	0	0	0	0	0	0	0.006667	0	0
gene-AOAH-IT1	AOAH-IT1	AOAH intronic transcript 1	0	0	0	0	0	0	0	0	0	0	0	0
gene-AOC1	AOC1	amine oxidase copper containing 1, transcript variant X1	0.46	0.1	0.29	0.52	0.26	0.26	0.21	0.2	0.09	0.283333	0.346667	0.166667
gene-AOC2	AOC2	amine oxidase copper containing 2, transcript variant 2	0.24	0.19	0.24	0.09	0.13	0	0.19	0.45	0.08	0.223333	0.073333	0.24
gene-AOC3	AOC3	amine oxidase copper containing 3, transcript variant X1	0.46	0.47	0.16	0.08	0.03	0.07	0.11	0.2	0.11	0.363333	0.06	0.14
gene-AOC4P	AOC4P	amine oxidase copper containing 4, pseudogene	0	0	0.04	0	0	0	0	0.04	0	0.013333	0	0.013333
gene-AOPEP	AOPEP	aminopeptidase O (putative), transcript variant 8	9.72	6.21	5.75	16.68	13.79	16.4	6.75	6.65	5.72	7.22667	15.6233	6.37333
gene-AOX1	AOX1	aldehyde oxidase 1, transcript variant X1	2.86	2.75	1.98	0.82	1.01	0.72	2.75	2.46	2.14	2.53	0.85	2.45
gene-AOX3P-AOX2P	AOX3P-AOX2P	AOX3P-AOX2P readthrough, transcribed pseudogene, transcript variant B	0.11	0.12	0.07	0	0	0	0	0.02	0.03	0.1	0	0.016667
gene-AP1AR	AP1AR	adaptor related protein complex 1 associated regulatory protein, transcript variant 1	9.77	10.22	10.34	7.02	6.72	7.56	13.85	15.32	14.23	10.11	7.1	14.4667
gene-AP1B1	AP1B1	adaptor related protein complex 1 subunit beta 1, transcript variant 1	28.88	32.01	30.36	42.66	41.39	40.54	28.73	26.93	27.32	30.4167	41.53	27.66
gene-AP1B1P1	AP1B1P1	AP1B1 pseudogene 1	0	0.14	0	0	0	0	0	0.27	0	0.046667	0	0.09
gene-AP1G1	AP1G1	adaptor related protein complex 1 subunit gamma 1, transcript variant 1	28.87	27.72	27.85	32.33	29.83	32.91	21.45	23.52	22.15	28.1467	31.69	22.3733
gene-AP1G2	AP1G2	adaptor related protein complex 1 subunit gamma 2, transcript variant X1	47.41	50.39	48	67.23	66.08	70.24	39.11	39.68	37.77	48.6	67.85	38.8533
gene-AP1G2-AS1	AP1G2-AS1	AP1G2 antisense RNA 1	1.55	1.99	2.38	1.27	0.96	1.61	0.63	0.97	0.95	1.97333	1.28	0.85
gene-AP1M1	AP1M1	adaptor related protein complex 1 subunit mu 1, transcript variant 1	2.64	2.9	2.75	3.04	2.74	2.66	2.28	2.35	1.98	2.76333	2.81333	2.20333
gene-AP1M2	AP1M2	adaptor related protein complex 1 subunit mu 2, transcript variant 1	51.27	52.35	46.89	66.7	69.02	67.57	55.12	51.59	54.45	50.17	67.7633	53.72
gene-AP1S1	AP1S1	adaptor related protein complex 1 subunit sigma 1	56.64	57.54	57.48	85.31	84.3	84.98	55.04	58.58	57.56	57.22	84.8633	57.06
gene-AP1S2	AP1S2	adaptor related protein complex 1 subunit sigma 2, transcript variant X1	34.54	38.84	36.24	25.58	25	25.97	29.26	33.76	31.81	36.54	25.5167	31.61
gene-AP1S3	AP1S3	adaptor related protein complex 1 subunit sigma 3, transcript variant 1	44.09	41.56	42.89	57.5	55.42	57.01	53.3	53.39	53.44	42.8467	56.6433	53.3767
gene-AP2A1	AP2A1	adaptor related protein complex 2 subunit alpha 1, transcript variant X1	47.27	51.49	48.06	52.77	51.39	49.23	36.84	35.46	38.22	48.94	51.13	36.84
gene-AP2A2	AP2A2	adaptor related protein complex 2 subunit alpha 2, transcript variant 1	3.68	3.26	3.29	3.75	3.64	3.94	2.52	2.17	2.63	3.41	3.77667	2.44
gene-AP2A2-2	AP2A2	adaptor related protein complex 2 subunit alpha 2, transcript variant 1	8.12	8.13	6.92	6.09	7.21	6.85	6.82	7.07	6.81	7.72333	6.71667	6.9
gene-AP2A2-3	AP2A2	adaptor related protein complex 2 subunit alpha 2, transcript variant 1	5.33	5.58	5.48	6.9	5.9	6.06	5.04	5.14	5.31	5.46333	6.28667	5.16333
gene-AP2B1	AP2B1	adaptor related protein complex 2 subunit beta 1, transcript variant X3	210.12	212.74	211.82	253.03	250.69	254.47	183.63	183.86	184.25	211.56	252.73	183.913
gene-AP2M1	AP2M1	adaptor related protein complex 2 subunit mu 1, transcript variant 3	290.64	305.81	312.17	385.18	370.63	370.5	269.96	266.06	255.72	302.873	375.437	263.913
gene-AP2S1	AP2S1	adaptor related protein complex 2 subunit sigma 1, transcript variant X1	222.62	228.57	195.61	221.43	238.53	221.92	217.09	210.21	219.48	215.6	227.293	215.593
gene-AP3B1	AP3B1	adaptor related protein complex 3 subunit beta 1, transcript variant 1	27.55	28.25	28.51	33.69	31.44	32.91	20.75	22.37	22.77	28.1033	32.68	21.9633
gene-AP3B2	AP3B2	adaptor related protein complex 3 subunit beta 2, transcript variant 1	1.25	0.83	1.16	0.36	0.29	0.59	0.48	0.73	0.35	1.08	0.413333	0.52
gene-AP3D1	AP3D1	adaptor related protein complex 3 subunit delta 1, transcript variant 3	64.5	63.42	63.78	66.18	62.1	60.88	51.47	53.26	51.42	63.9	63.0533	52.05
gene-AP3M1	AP3M1	adaptor related protein complex 3 subunit mu 1, transcript variant 3	19.73	19.87	18.79	24.76	23.06	25.58	12.63	14.84	14.79	19.4633	24.4667	14.0867
gene-AP3M2	AP3M2	adaptor related protein complex 3 subunit mu 2, transcript variant 1	11.49	12.51	13.59	19.54	18.84	20.72	10.85	13.77	12.37	12.53	19.7	12.33
gene-AP3S1	AP3S1	adaptor related protein complex 3 subunit sigma 1, transcript variant 7	117.13	110.15	120.41	117.77	116.14	116.62	111.49	118.28	116.53	115.897	116.843	115.433
gene-AP3S2	AP3S2	adaptor related protein complex 3 subunit sigma 2, transcript variant 1	5.26	5.55	5.83	8.81	8.55	7.72	4.36	4.66	4.39	5.54667	8.36	4.47
gene-AP4B1	AP4B1	adaptor related protein complex 4 subunit beta 1, transcript variant 2	5.13	5.64	5.88	6.57	5.47	5.67	3.27	4.02	4.34	5.55	5.90333	3.87667
gene-AP4B1-AS1	AP4B1-AS1	AP4B1 antisense RNA 1, transcript variant 1	0.32	0.57	0.6	0.75	0.45	0.61	0.38	0.23	0.28	0.496667	0.603333	0.296667
gene-AP4E1	AP4E1	adaptor related protein complex 4 subunit epsilon 1, transcript variant 1	5.7	5.48	6.25	5.42	5.15	6.3	3.77	4.19	4.61	5.81	5.62333	4.19
gene-AP4M1	AP4M1	adaptor related protein complex 4 subunit mu 1, transcript variant X1	1.69	2.8	2.36	3.1	4.01	2.94	1.6	1.72	1.97	2.28333	3.35	1.76333
gene-AP4S1	AP4S1	adaptor related protein complex 4 subunit sigma 1, transcript variant X2	5.45	5.78	5.03	10.08	9.94	10.43	5.86	5.96	6.29	5.42	10.15	6.03667
gene-AP5B1	AP5B1	adaptor related protein complex 5 subunit beta 1	2.85	2.58	2.69	3.66	3.48	4.33	3.67	3.06	3.44	2.70667	3.82333	3.39
gene-AP5M1	AP5M1	adaptor related protein complex 5 subunit mu 1, transcript variant X1	7.91	8.8	8.27	12.64	11.84	12.56	7.7	8.51	7.7	8.32667	12.3467	7.97
gene-AP5S1	AP5S1	adaptor related protein complex 5 subunit sigma 1, transcript variant 3	2.93	2.59	2.97	2.87	2.79	2.43	2.24	1.94	1.74	2.83	2.69667	1.97333
gene-AP5Z1	AP5Z1	adaptor related protein complex 5 subunit zeta 1, transcript variant 1	2.6	2.33	2.58	2.22	2.46	2.14	2.2	1.99	2.09	2.50333	2.27333	2.09333
gene-APAF1	APAF1	apoptotic peptidase activating factor 1, transcript variant 3	6.25	5.95	6.5	10.78	10.09	10.09	5.14	5.44	5.94	6.23333	10.32	5.50667
gene-APBA1	APBA1	amyloid beta precursor protein binding family A member 1	0.08	0	0.08	0.05	0	0.04	0.04	0.09	0.02	0.053333	0.03	0.05
gene-APBA1-2	APBA1	amyloid beta precursor protein binding family A member 1	0.14	0.21	0.09	0.03	0	0.17	0	0	0.1	0.146667	0.066667	0.033333
gene-APBA2	APBA2	amyloid beta precursor protein binding family A member 2, transcript variant X3	0.07	0.07	0	0.04	0.04	0.04	0	0.04	0	0.046667	0.04	0.013333
gene-APBA2-2	APBA2	amyloid beta precursor protein binding family A member 2, transcript variant 13	0	0	0	0	0	0	0	0	0	0	0	0
gene-APBA2-3	APBA2	amyloid beta precursor protein binding family A member 2, transcript variant 13	0.05	0	0.05	0	0	0	0.03	0	0	0.033333	0	0.01
gene-APBA3	APBA3	amyloid beta precursor protein binding family A member 3, transcript variant X1	3.51	3.99	3.64	3.19	4.28	3.4	2.15	2.05	2.18	3.71333	3.62333	2.12667
gene-APBB1	APBB1	amyloid beta precursor protein binding family B member 1, transcript variant 1	0.29	0.33	0.42	0.24	0.12	0.31	0.12	0.06	0.24	0.346667	0.223333	0.14
gene-APBB1IP	APBB1IP	amyloid beta precursor protein binding family B member 1 interacting protein	0	0	0	0	0	0	0	0	0	0	0	0
gene-APBB2	APBB2	amyloid beta precursor protein binding family B member 2, transcript variant X4	4.34	4.32	5.08	3.83	3.23	3.9	7.42	8.75	7.66	4.58	3.65333	7.94333
gene-APBB3	APBB3	amyloid beta precursor protein binding family B member 3, transcript variant 4	1.37	1.51	1.45	1.36	1.68	2.17	1.17	0.76	1.66	1.44333	1.73667	1.19667
gene-APC	APC	APC regulator of WNT signaling pathway, transcript variant 5	2.73	3.03	2.79	3.54	3.25	3.94	1.78	2.33	2.27	2.85	3.57667	2.12667
gene-APC2	APC2	APC regulator of WNT signaling pathway 2, transcript variant X3	4.48	6.45	4.6	8.69	6.04	7.18	3.79	6.92	5.22	5.17667	7.30333	5.31
gene-APCDD1	APCDD1	APC down-regulated 1	0.05	0	0	0.07	0.02	0.05	0.02	0.03	0	0.016667	0.046667	0.016667
gene-APCDD1L	APCDD1L	APC down-regulated 1 like, transcript variant 2	11.67	12.69	11.59	1.14	1.02	1.27	4.73	5.23	3.55	11.9833	1.14333	4.50333
gene-APCDD1L-DT	APCDD1L-DT	APCDD1L divergent transcript	7.87	8.75	6.6	1.83	2.9	3.43	5.4	5.1	5.63	7.74	2.72	5.37667
gene-APCS	APCS	amyloid P component, serum	0	0	0	0	0	0	0	0	0	0	0	0
gene-APEH	APEH	acylaminoacyl-peptide hydrolase, transcript variant X1	51.52	53.7	55.15	75.09	78.04	72.63	52.8	52.56	55.12	53.4567	75.2533	53.4933
gene-APELA	APELA	apelin receptor early endogenous ligand	0	0	0	0	0	0	0	0	0	0	0	0
gene-APEX1	APEX1	apurinic/apyrimidinic endodeoxyribonuclease 1, transcript variant 2	123.12	107.56	129.06	163.08	172.31	172.16	120.23	134.3	120.9	119.913	169.183	125.143
gene-APEX1-2	APEX1	apurinic/apyrimidinic endodeoxyribonuclease 1, transcript variant 4	97.59	113.39	94.27	164.87	149.2	150.38	99.1	100.66	104.75	101.75	154.817	101.503
gene-APEX2	APEX2	apurinic/apyrimidinic endodeoxyribonuclease 2, transcript variant 1	10.5	10.44	9.97	13.93	11.94	12.08	7.6	8.38	7.87	10.3033	12.65	7.95
gene-APH1A	APH1A	aph-1 homolog A, gamma-secretase subunit, transcript variant 1	105.24	110.57	107.79	129.58	132.4	126.38	104.82	99.8	96.31	107.867	129.453	100.31
gene-APH1B	APH1B	aph-1 homolog B, gamma-secretase subunit, transcript variant 1	0.78	1.33	1.33	2.06	1.69	1.52	1.87	1.95	2.57	1.14667	1.75667	2.13
gene-API5	API5	apoptosis inhibitor 5, transcript variant 1	76.75	75.23	75.88	91.55	89.9	94.21	70.63	75.11	71.71	75.9533	91.8867	72.4833
gene-API5P1	API5P1	-	0.02	0.05	0	0	0	0.05	0.04	0.02	0.02	0.023333	0.016667	0.026667
gene-API5P2	API5P2	-	0.05	0	0	0	0	0.02	0.02	0	0	0.016667	0.006667	0.006667
gene-APIP	APIP	APAF1 interacting protein, transcript variant X1	54.79	55.52	51.88	55.86	49.05	52.92	36.05	42.15	38.44	54.0633	52.61	38.88
gene-APLF	APLF	aprataxin and PNKP like factor	0.19	0.31	0.43	0.27	0.28	0.19	0.16	0.11	0.16	0.31	0.246667	0.143333
gene-APLN	APLN	apelin	0.05	0.05	0.03	0.11	0.16	0.13	0.26	0.05	0.17	0.043333	0.133333	0.16
gene-APLNR	APLNR	apelin receptor, transcript variant 1	0.02	0	0.05	0.02	0.02	0.09	0.04	0.05	0.05	0.023333	0.043333	0.046667
gene-APLP1	APLP1	amyloid beta precursor like protein 1, transcript variant 1	5.48	6.33	6.18	4.17	3.02	3.25	2.98	3.62	4.49	5.99667	3.48	3.69667
gene-APLP2	APLP2	amyloid beta precursor like protein 2, transcript variant 1	703.13	662.71	686.75	566.16	549.28	573.38	560.9	582.35	568.34	684.197	562.94	570.53
gene-APMAP	APMAP	adipocyte plasma membrane associated protein	106.15	102.7	99.3	90.68	86.83	94.1	104.03	103.74	106.53	102.717	90.5367	104.767
gene-APOA1	APOA1	apolipoprotein A1, transcript variant 1	0.12	0.13	0.49	0.65	0.37	0	0.11	0	0	0.246667	0.34	0.036667
gene-APOA1-AS	APOA1-AS	APOA1 antisense RNA	0	0.54	0	0	0	0	0	0.26	0	0.18	0	0.086667
gene-APOA2	APOA2	apolipoprotein A2	0	0	0.38	0	0	0	0	0	0	0.126667	0	0
gene-APOA4	APOA4	apolipoprotein A4	0	0	0	0	0	0.06	0	0.06	0	0	0.02	0.02
gene-APOA5	APOA5	apolipoprotein A5, transcript variant 2	0	0	0	0	0	0	0	0	0	0	0	0
gene-APOB	APOB	apolipoprotein B	0	0	0	0	0	0	0	0	0	0	0	0
gene-APOB-2	APOB	apolipoprotein B	0	0	0	0	0	0	0	0	0	0	0	0
gene-APOBEC1	APOBEC1	apolipoprotein B mRNA editing enzyme catalytic subunit 1, transcript variant 2	0	0	0	0	0	0	0	0	0	0	0	0
gene-APOBEC2	APOBEC2	apolipoprotein B mRNA editing enzyme catalytic subunit 2	0.11	0.06	0	0	0.06	0.06	0	0	0.11	0.056667	0.04	0.036667
gene-APOBEC3A	APOBEC3A	apolipoprotein B mRNA editing enzyme catalytic subunit 3A, transcript variant 1	0.07	0	0	0.08	0	0	0	0	0	0.023333	0.026667	0
gene-APOBEC3A_B	APOBEC3A_B	APOBEC3A and APOBEC3B deletion hybrid	0	0	0	0	0	0.09	0.11	0	0	0	0.03	0.036667
gene-APOBEC3B	APOBEC3B	apolipoprotein B mRNA editing enzyme catalytic subunit 3B, transcript variant 1	34.59	33.89	32.81	11.92	13.34	13.77	9.69	8.73	9.56	33.7633	13.01	9.32667
gene-APOBEC3B-AS1	APOBEC3B-AS1	APOBEC3B antisense RNA 1	0.18	0	0	0	0	0	0	0	0	0.06	0	0
gene-APOBEC3C	APOBEC3C	apolipoprotein B mRNA editing enzyme catalytic subunit 3C	20.53	23.23	24.39	35.84	37.8	35.49	17.68	17.56	17.58	22.7167	36.3767	17.6067
gene-APOBEC3D	APOBEC3D	apolipoprotein B mRNA editing enzyme catalytic subunit 3D, transcript variant X1	0.18	0.07	0.08	0.22	0.07	0.19	0	0.14	0.07	0.11	0.16	0.07
gene-APOBEC3F	APOBEC3F	apolipoprotein B mRNA editing enzyme catalytic subunit 3F, transcript variant X1	2.26	3.12	2.97	5.07	4.61	5.51	1.61	0.91	1.63	2.78333	5.06333	1.38333
gene-APOBEC3G	APOBEC3G	apolipoprotein B mRNA editing enzyme catalytic subunit 3G, transcript variant 1	1.29	0.85	0.84	0.48	0.45	0.71	0.59	0.53	0.56	0.993333	0.546667	0.56
gene-APOBEC3H	APOBEC3H	apolipoprotein B mRNA editing enzyme catalytic subunit 3H, transcript variant X1	1.99	1.48	4.34	1.16	1.6	1.92	1.61	0.6	1.59	2.60333	1.56	1.26667
gene-APOBEC4	APOBEC4	apolipoprotein B mRNA editing enzyme catalytic polypeptide like 4	0	0.03	0	0.1	0	0	0	0.06	0	0.01	0.033333	0.02
gene-APOBR	APOBR	apolipoprotein B receptor	0.09	0.02	0.02	0.07	0.13	0.04	0.06	0.09	0	0.043333	0.08	0.05
gene-APOC1	APOC1	apolipoprotein C1, transcript variant 4	4	3.54	4.42	2.73	2.8	5.51	5.8	5.18	6.93	3.98667	3.68	5.97
gene-APOC1P1	APOC1P1	apolipoprotein C1 pseudogene 1, transcript variant 1	0.31	0.15	0	0	0	0	0	0.27	0	0.153333	0	0.09
gene-APOC2	APOC2	apolipoprotein C2	0	0	0	0	0	0	0	0	0	0	0	0
gene-APOC3	APOC3	apolipoprotein C3	0	0	0	0	0	0	0	0	0	0	0	0
gene-APOC4	APOC4	apolipoprotein C4	0	0	0	0	0	0	0	0	0	0	0	0
gene-APOC4-APOC2	APOC4-APOC2	APOC4-APOC2 readthrough (NMD candidate)	0	0	0	0	0	0	0	0	0	0	0	0
gene-APOD	APOD	apolipoprotein D	1.67	1.87	2.45	0.28	0.78	0.52	1.16	0.38	0.49	1.99667	0.526667	0.676667
gene-APOE	APOE	apolipoprotein E, transcript variant 1	35.66	38.85	32.74	10.52	11.1	11.7	22.98	23.28	23.52	35.75	11.1067	23.26
gene-APOF	APOF	apolipoprotein F	0	0	0	0	0	0	0	0	0	0	0	0
gene-APOH	APOH	apolipoprotein H	0	0	0	0	0	0	0	0	0	0	0	0
gene-APOL1	APOL1	apolipoprotein L1, transcript variant 2	13.58	14.49	15.68	8.76	8.9	9.28	11.67	8.19	5.96	14.5833	8.98	8.60667
gene-APOL2	APOL2	apolipoprotein L2, transcript variant X1	5.6	6.84	6.82	9.14	9.04	9.14	7.11	4.98	4.94	6.42	9.10667	5.67667
gene-APOL3	APOL3	apolipoprotein L3, transcript variant alpha/d	7.22	5.59	6.23	8.59	7.86	8.23	4.06	3.34	3.72	6.34667	8.22667	3.70667
gene-APOL4	APOL4	apolipoprotein L4, transcript variant X1	0.37	0.17	0.16	0.08	0.06	0.23	0.05	0.2	0.17	0.233333	0.123333	0.14
gene-APOL5	APOL5	apolipoprotein L5	0	0	0	0	0	0	0	0	0	0	0	0
gene-APOL5-2	APOL5	apolipoprotein L5	0	0	0	0	0	0	0	0	0	0	0	0
gene-APOL6	APOL6	apolipoprotein L6, transcript variant X1	11.76	12.16	12.13	12.74	12.92	12.97	16.35	15.25	12.69	12.0167	12.8767	14.7633
gene-APOLD1	APOLD1	apolipoprotein L domain containing 1, transcript variant 1	3.44	3.94	2.89	4.11	3.73	4.55	3.43	3.42	3.07	3.42333	4.13	3.30667
gene-APOM	APOM	apolipoprotein M, transcript variant 1	0	1.27	0.88	5.49	0	2.72	3.2	0	0.27	0.716667	2.73667	1.15667
gene-APOM-2	APOM	apolipoprotein M, transcript variant 1	0.84	0.49	0	0	1.7	4.76	2.59	0.13	0.41	0.443333	2.15333	1.04333
gene-APOM-3	APOM	apolipoprotein M, transcript variant 1	0.63	0	0.69	2.06	1.85	1.02	0.77	1.63	3.4	0.44	1.64333	1.93333
gene-APOM-4	APOM	apolipoprotein M, transcript variant 1	3.24	2.02	0	0	2.96	0.66	1.26	4.82	4.19	1.75333	1.20667	3.42333
gene-APOM-5	APOM	apolipoprotein M, transcript variant 1	2.45	5.09	1.98	2.83	5.44	0	0.72	0	1.62	3.17333	2.75667	0.78
gene-APOM-6	APOM	apolipoprotein M, transcript variant 1	1.75	0	3.02	0	0.3	4.48	0.26	0.15	0	1.59	1.59333	0.136667
gene-APOM-7	APOM	apolipoprotein M, transcript variant 1	1.97	0	3.08	1.43	2.27	2.77	1.27	2.58	0	1.68333	2.15667	1.28333
gene-APOO	APOO	apolipoprotein O, transcript variant X1	38.86	36.42	39.59	43.91	40.05	39.76	40.07	36.45	35.34	38.29	41.24	37.2867
gene-APOOL	APOOL	apolipoprotein O like, transcript variant X1	2.45	2.33	2.51	3.4	2.93	3.43	1.7	1.84	1.67	2.43	3.25333	1.73667
gene-APOOP1	APOOP1	-	0	0	0	0	0	0	0	0	0	0	0	0
gene-APOOP2	APOOP2	-	0	0	0	0	0	0	0	0	0	0	0	0
gene-APOOP3	APOOP3	-	0	0	0	0	0	0	0	0	0	0	0	0
gene-APOOP4	APOOP4	-	0	0	0	0	0	0	0	0	0	0	0	0
gene-APOOP5	APOOP5	apolipoprotein O pseudogene 5	0	0	0	0	0	0	0	0	0	0	0	0
gene-APP	APP	amyloid beta precursor protein, transcript variant 1	440.58	422.39	424	345.07	311.68	340.92	358.18	383.26	377.06	428.99	332.557	372.833
gene-APPBP2	APPBP2	amyloid beta precursor protein binding protein 2, transcript variant 1	11.05	11.52	11.74	13.84	13.18	15.39	10.02	10.58	10.72	11.4367	14.1367	10.44
gene-APPL1	APPL1	adaptor protein, phosphotyrosine interacting with PH domain and leucine zipper 1	7.11	7.1	7.3	9.71	8.79	9.78	5.93	6.54	5.81	7.17	9.42667	6.09333
gene-APPL2	APPL2	adaptor protein, phosphotyrosine interacting with PH domain and leucine zipper 2, transcript variant 2	8.88	7.82	8.23	8.25	8.41	9.23	5.96	5.24	6.15	8.31	8.63	5.78333
gene-APRG1	APRG1	APRG1 tumor suppressor candidate	0.36	0.32	0.34	0.35	0.07	0.3	0.43	0.35	0.51	0.34	0.24	0.43
gene-APRG1-2	APRG1	APRG1 tumor suppressor candidate, transcript variant D	0	0	0.04	0	0	0	0	0	0.18	0.013333	0	0.06
gene-APRT	APRT	adenine phosphoribosyltransferase, transcript variant 1	53.45	53.77	51.98	64.85	63.76	60	60.96	67.6	63.46	53.0667	62.87	64.0067
gene-APTR	APTR	Alu-mediated CDKN1A/p21 transcriptional regulator, transcript variant 3	2.22	2.69	1.93	5.65	4.58	6.77	2.36	2.19	2.22	2.28	5.66667	2.25667
gene-APTX	APTX	aprataxin, transcript variant 6	29.4	30.35	31.26	33.52	32.94	35.48	24.72	23.73	22.72	30.3367	33.98	23.7233
gene-AQP1	AQP1	aquaporin 1 (Colton blood group), transcript variant 5	0.43	0.35	0.4	0.65	0.77	0.59	0.52	0.37	0.39	0.393333	0.67	0.426667
gene-AQP10	AQP10	aquaporin 10, transcript variant X1	0	0	0.05	0	0	0	0	0	0	0.016667	0	0
gene-AQP11	AQP11	aquaporin 11, transcript variant 1	3.48	4.23	3.42	1.24	0.88	0.89	0.8	1.56	1.32	3.71	1.00333	1.22667
gene-AQP12A	AQP12A	aquaporin 12A	0	0	0	0	0	0	0	0	0	0	0	0
gene-AQP12B	AQP12B	aquaporin 12B, transcript variant X1	0	0	0	0	0	0	0	0	0	0	0	0
gene-AQP2	AQP2	aquaporin 2	0	0.02	0.04	0.65	0.72	0.85	0.04	0.02	0.03	0.02	0.74	0.03
gene-AQP3	AQP3	aquaporin 3 (Gill blood group), transcript variant 1	137.15	138.46	136.78	144.08	138.04	144.25	68.24	58.01	66.6	137.463	142.123	64.2833
gene-AQP4	AQP4	aquaporin 4, transcript variant 4	0	0	0	0	0	0	0	0	0	0	0	0
gene-AQP4-AS1	AQP4-AS1	AQP4 antisense RNA 1	0	0	0	0	0	0	0	0	0	0	0	0
gene-AQP5	AQP5	aquaporin 5	0.06	0.13	0.06	0.69	1.17	0.98	0.12	0.06	0	0.083333	0.946667	0.06
gene-AQP5-AS1	AQP5-AS1	AQP5 and AQP2 antisense RNA 2, transcript variant 1	3.29	3.1	2.34	39.46	38.23	35.75	2.58	2.74	4.3	2.91	37.8133	3.20667
gene-AQP6	AQP6	aquaporin 6	0.72	0.7	0.77	0.21	0.24	0.17	0.92	0.74	0.61	0.73	0.206667	0.756667
gene-AQP7	AQP7	aquaporin 7, transcript variant 8	0.14	0	0.2	0.15	0.06	0.11	0.05	0	0.11	0.113333	0.106667	0.053333
gene-AQP7B	AQP7B	aquaporin 7B, transcript variant X6	0.11	0.11	0.05	0	0	0	0.05	0	0.05	0.09	0	0.033333
gene-AQP7P1	AQP7P1	aquaporin 7 pseudogene 1	4.17	2.67	2.42	0.03	0.03	0.03	0.83	0.24	1.02	3.08667	0.03	0.696667
gene-AQP7P3	AQP7P3	aquaporin 7 pseudogene 3	0.93	0.6	0.52	0	0	0	0.26	0	0	0.683333	0	0.086667
gene-AQP8	AQP8	aquaporin 8, transcript variant X1	0.07	0	0	0	0	0	0	0.21	0	0.023333	0	0.07
gene-AQP9	AQP9	aquaporin 9, transcript variant 1	0	0	0	0	0	0	0	0	0	0	0	0
gene-AQR	AQR	aquarius intron-binding spliceosomal factor	10.12	10.26	10.78	12.96	12.09	13.5	9.18	9.94	9.33	10.3867	12.85	9.48333
gene-AR	AR	androgen receptor, transcript variant 1	0.01	0.02	0.01	0.02	0.04	0.03	0.01	0.03	0.01	0.013333	0.03	0.016667
gene-ARAF	ARAF	A-Raf proto-oncogene, serine/threonine kinase, transcript variant 2	18.42	19.69	17.76	18.49	19.88	21.06	17.69	17.73	17.45	18.6233	19.81	17.6233
gene-ARAP1	ARAP1	ArfGAP with RhoGAP domain, ankyrin repeat and PH domain 1, transcript variant 3	18.77	19.98	20.26	26.67	25.13	26.85	20.72	18.36	18.98	19.67	26.2167	19.3533
gene-ARAP1-AS2	ARAP1-AS2	ARAP1 antisense RNA 2	0.44	0.21	0.15	0.26	0.1	0.4	0.13	0.15	0.14	0.266667	0.253333	0.14
gene-ARAP2	ARAP2	ArfGAP with RhoGAP domain, ankyrin repeat and PH domain 2, transcript variant 1	7.59	7.23	7.14	6.19	5.66	6.37	5.85	6.63	5.68	7.32	6.07333	6.05333
gene-ARAP3	ARAP3	ArfGAP with RhoGAP domain, ankyrin repeat and PH domain 3, transcript variant X1	10.48	11.03	10.88	20.63	19.87	22.59	10.84	9.95	10.88	10.7967	21.03	10.5567
gene-ARC	ARC	activity regulated cytoskeleton associated protein, transcript variant X1	0.4	0.59	0.51	0.36	0.53	0.25	0.68	0.31	0.48	0.5	0.38	0.49
gene-ARCN1	ARCN1	archain 1, transcript variant 1	96.18	92.51	93.36	73.6	72.48	76.81	59.45	58.81	54.76	94.0167	74.2967	57.6733
gene-AREG	AREG	amphiregulin	790.85	827.26	817.93	48.7	40.15	48.72	673.45	735.09	751.07	812.013	45.8567	719.87
gene-AREL1	AREL1	apoptosis resistant E3 ubiquitin protein ligase 1, transcript variant X1	20.7	20.57	20.15	23.37	22.1	22.7	17.51	19.1	17.46	20.4733	22.7233	18.0233
gene-ARF1	ARF1	ADP ribosylation factor 1, transcript variant 2	314.59	309.75	310.86	307.57	300.04	289.59	244.29	240.56	238.97	311.733	299.067	241.273
gene-ARF3	ARF3	ADP ribosylation factor 3, transcript variant X2	105.35	105.88	109.74	139.55	137.73	138.48	104.03	100.88	98.9	106.99	138.587	101.27
gene-ARF4	ARF4	ADP ribosylation factor 4	172.29	171.91	179.36	91.63	96.89	98.21	109.87	111.15	117.57	174.52	95.5767	112.863
gene-ARF4-AS1	ARF4-AS1	ARF4 antisense RNA 1, transcript variant 1	0	0.47	0.46	0	0.55	0	0.4	0.71	0.42	0.31	0.183333	0.51
gene-ARF4P1	ARF4P1	-	0	0	0	0	0	0	0	0	0	0	0	0
gene-ARF4P2	ARF4P2	-	0.21	0.43	0.1	0.44	0.1	0.21	0.19	0.31	0.1	0.246667	0.25	0.2
gene-ARF4P3	ARF4P3	-	0	0	0	0	0	0	0	0	0	0	0	0
gene-ARF4P4	ARF4P4	-	0	0	0	0	0	0	0	0	0	0	0	0
gene-ARF4P5	ARF4P5	-	0	0	0	0	0	0	0	0	0	0	0	0
gene-ARF5	ARF5	ADP ribosylation factor 5	68.87	66.82	67.97	99.03	104.2	97.04	79.85	78.26	78.9	67.8867	100.09	79.0033
gene-ARF6	ARF6	ADP ribosylation factor 6	49.26	51.06	47.44	82.68	80.26	83.62	58.45	61.12	60.33	49.2533	82.1867	59.9667
gene-ARFGAP1	ARFGAP1	ADP ribosylation factor GTPase activating protein 1, transcript variant X1	44.98	46.03	43.16	34.55	32.97	32.27	26.12	28.44	26.86	44.7233	33.2633	27.14
gene-ARFGAP2	ARFGAP2	ADP ribosylation factor GTPase activating protein 2, transcript variant X1	28.59	30.59	31.14	46.12	44.4	44.97	27.44	25.73	26.01	30.1067	45.1633	26.3933
gene-ARFGAP3	ARFGAP3	ADP ribosylation factor GTPase activating protein 3, transcript variant 1	65.13	65.82	66.5	41	42.01	43.59	39.75	42.04	45.24	65.8167	42.2	42.3433
gene-ARFGEF1	ARFGEF1	ADP ribosylation factor guanine nucleotide exchange factor 1, transcript variant X1	15.9	15.75	15.66	24.03	21.61	24.86	12.31	14.21	14.44	15.77	23.5	13.6533
gene-ARFGEF1-DT	ARFGEF1-DT	ARFGEF1 divergent transcript, transcript variant 1	0.09	0.04	0.13	0.06	0.04	0.04	0.04	0.13	0.19	0.086667	0.046667	0.12
gene-ARFGEF2	ARFGEF2	ADP ribosylation factor guanine nucleotide exchange factor 2	29.21	28.35	27.98	29.08	26.58	30.18	21.75	23.04	22.77	28.5133	28.6133	22.52
gene-ARFGEF3	ARFGEF3	ARFGEF family member 3	3.5	3.56	3.46	5.78	5.49	6.03	2.74	3.17	3	3.50667	5.76667	2.97
gene-ARFIP1	ARFIP1	ADP ribosylation factor interacting protein 1, transcript variant 1	20.65	18.66	19.46	22.38	22.54	23.43	16.13	16.25	17.36	19.59	22.7833	16.58
gene-ARFIP2	ARFIP2	ADP ribosylation factor interacting protein 2, transcript variant 1	22.97	23.02	25.11	20.45	22.83	21.4	14.49	14.98	13.22	23.7	21.56	14.23
gene-ARFRP1	ARFRP1	ADP ribosylation factor related protein 1, transcript variant 6	22.01	24.19	19.65	27.3	26.37	25.83	20.63	18.03	15.75	21.95	26.5	18.1367
gene-ARG1	ARG1	arginase 1, transcript variant 1	0	0	0	0	0	0	0	0.08	0.08	0	0	0.053333
gene-ARG2	ARG2	arginase 2	13.59	12.37	13.21	5.51	5.09	4.31	24.96	25.09	23.8	13.0567	4.97	24.6167
gene-ARGFX	ARGFX	arginine-fifty homeobox	0.02	0.05	0.03	0	0.02	0	0.03	0.02	0.02	0.033333	0.006667	0.023333
gene-ARGFXP1	ARGFXP1	-	0	0	0	0	0	0	0	0	0	0	0	0
gene-ARGFXP2	ARGFXP2	arginine-fifty homeobox pseudogene 2	0.48	0.76	0.65	0	0.16	0.16	0.07	0	0.46	0.63	0.106667	0.176667
gene-ARGLU1	ARGLU1	arginine and glutamate rich 1	97.85	102.55	101.51	131.63	101.41	136.96	87.08	107.36	104.19	100.637	123.333	99.5433
gene-ARHGAP1	ARHGAP1	Rho GTPase activating protein 1	17.1	17.2	17.63	23.92	22.2	23.16	13.39	11.88	10.95	17.31	23.0933	12.0733
gene-ARHGAP10	ARHGAP10	Rho GTPase activating protein 10	8.91	9.57	10.47	11.47	9.45	9.9	12.07	10.21	11.29	9.65	10.2733	11.19
gene-ARHGAP11A	ARHGAP11A	Rho GTPase activating protein 11A, transcript variant 1	9.58	7.26	10.68	18.29	12.46	19.07	7.26	9.77	8.87	9.17333	16.6067	8.63333
gene-ARHGAP11A-2	ARHGAP11A	Rho GTPase activating protein 11A, transcript variant 1	10.12	8.63	9.51	9.14	9.88	11.31	3.49	7.8	3.6	9.42	10.11	4.96333
gene-ARHGAP11A-3	ARHGAP11A	Rho GTPase activating protein 11A, transcript variant 1	12.01	11.82	11	19.56	17.83	21.45	12	10.69	10.47	11.61	19.6133	11.0533
gene-ARHGAP11A-4	ARHGAP11A	Rho GTPase activating protein 11A, transcript variant 1	5.47	7.16	4.8	11.93	8.76	7.83	8.37	5.82	7.05	5.81	9.50667	7.08
gene-ARHGAP11A-DT	ARHGAP11A-DT	ARHGAP11A divergent transcript	0	0	0	0	0	0	0	0	0	0	0	0
gene-ARHGAP11A-DT-2	ARHGAP11A-DT	ARHGAP11A divergent transcript	0	0	0	0	0	0	0	0	0	0	0	0
gene-ARHGAP11A-DT-3	ARHGAP11A-DT	ARHGAP11A divergent transcript	0	0.27	0	0.28	0.26	0	0	0	0	0.09	0.18	0
gene-ARHGAP11A-DT-4	ARHGAP11A-DT	ARHGAP11A divergent transcript	0	0	0	0	0	0	0	0	0	0	0	0
gene-ARHGAP11A-SCG5	ARHGAP11A-SCG5	ARHGAP11A-SCG5 readthrough	1.85	0	0	0	0	1.29	0.46	0.2	0.2	0.616667	0.43	0.286667
gene-ARHGAP11A-SCG5-2	ARHGAP11A-SCG5	ARHGAP11A-SCG5 readthrough	0	0.75	0	1.02	0	0	0	0	0.39	0.25	0.34	0.13
gene-ARHGAP11A-SCG5-3	ARHGAP11A-SCG5	ARHGAP11A-SCG5 readthrough	0.11	0.54	0	0	0	0.1	0	1.24	0.84	0.216667	0.033333	0.693333
gene-ARHGAP11A-SCG5-4	ARHGAP11A-SCG5	ARHGAP11A-SCG5 readthrough	0.28	0.11	0.98	0.52	0	0.79	1.13	0	0	0.456667	0.436667	0.376667
gene-ARHGAP11B	ARHGAP11B	Rho GTPase activating protein 11B, transcript variant 1	1.56	1.23	1.21	2.1	3.64	1.72	1.43	1.42	0.35	1.33333	2.48667	1.06667
gene-ARHGAP11B-2	ARHGAP11B	Rho GTPase activating protein 11B, transcript variant 1	0.59	0.49	0.87	1.01	1.01	0.17	0.05	0.75	0.62	0.65	0.73	0.473333
gene-ARHGAP11B-3	ARHGAP11B	Rho GTPase activating protein 11B, transcript variant 1	6.85	6.74	6.17	10.42	6.13	12.6	5.01	5.58	3.23	6.58667	9.71667	4.60667
gene-ARHGAP11B-4	ARHGAP11B	Rho GTPase activating protein 11B, transcript variant 1	0.48	1.18	1.97	2.69	2.84	2.59	0.52	0.2	0.69	1.21	2.70667	0.47
gene-ARHGAP11B-DT	ARHGAP11B-DT	ARHGAP11B divergent transcript, transcript variant 1	0.15	0	0.21	0.21	0	0.14	0	0.12	0.06	0.12	0.116667	0.06
gene-ARHGAP11B-DT-2	ARHGAP11B-DT	ARHGAP11B divergent transcript, transcript variant 1	0.02	0.13	0.08	0.36	0.42	0.62	0.21	0.24	0	0.076667	0.466667	0.15
gene-ARHGAP11B-DT-3	ARHGAP11B-DT	ARHGAP11B divergent transcript, transcript variant 1	0	0	0	0	0.14	0	0.26	0	0.06	0	0.046667	0.106667
gene-ARHGAP11B-DT-4	ARHGAP11B-DT	ARHGAP11B divergent transcript, transcript variant 1	0.14	0.42	0.11	0.62	0.28	0.11	0.14	0.2	0.1	0.223333	0.336667	0.146667
gene-ARHGAP12	ARHGAP12	Rho GTPase activating protein 12, transcript variant 1	11.87	11.95	11.81	16.39	14.71	18.76	12.78	14.03	14.62	11.8767	16.62	13.81
gene-ARHGAP15	ARHGAP15	Rho GTPase activating protein 15	0	0	0.1	0	0	0	0	0	0	0.033333	0	0
gene-ARHGAP15-AS1	ARHGAP15-AS1	ARHGAP15 antisense RNA 1, transcript variant X5	0	0	0	0	0.01	0	0	0	0	0	0.003333	0
gene-ARHGAP17	ARHGAP17	Rho GTPase activating protein 17, transcript variant X1	8.93	7.22	8.26	8.21	9.17	8.43	6.67	7.6	6.72	8.13667	8.60333	6.99667
gene-ARHGAP17-2	ARHGAP17	Rho GTPase activating protein 17, transcript variant 1	3.66	4.79	3.51	6.41	4.32	4.22	3.39	3.04	4.16	3.98667	4.98333	3.53
gene-ARHGAP18	ARHGAP18	Rho GTPase activating protein 18	11.81	12.52	11.28	26.28	22.03	25.53	13.15	14.5	15.43	11.87	24.6133	14.36
gene-ARHGAP19	ARHGAP19	Rho GTPase activating protein 19, transcript variant 1	6.68	6.38	6.3	9.94	9.23	10.27	3.43	3.41	3.77	6.45333	9.81333	3.53667
gene-ARHGAP19-SLIT1	ARHGAP19-SLIT1	ARHGAP19-SLIT1 readthrough (NMD candidate)	0	0.11	0.25	0.2	0.35	0.1	0	0.14	0	0.12	0.216667	0.046667
gene-ARHGAP20	ARHGAP20	Rho GTPase activating protein 20, transcript variant 6	0.5	0.29	0.21	0.07	0.05	0.11	0.3	0.22	0.28	0.333333	0.076667	0.266667
gene-ARHGAP21	ARHGAP21	Rho GTPase activating protein 21, transcript variant X3	55.98	59.05	56.85	36.06	32.3	37.09	76.29	84.65	80.66	57.2933	35.15	80.5333
gene-ARHGAP22	ARHGAP22	Rho GTPase activating protein 22, transcript variant X1	1.9	1.84	1.8	0.6	0.73	0.6	0.96	1.93	0.94	1.84667	0.643333	1.27667
gene-ARHGAP22-IT1	ARHGAP22-IT1	ARHGAP22 intronic transcript 1	0	0	0	0.09	0.09	0	0	0	0	0	0.06	0
gene-ARHGAP23	ARHGAP23	Rho GTPase activating protein 23	66.75	67.37	72.65	102.96	101.6	98.56	72.26	75.46	72.44	68.9233	101.04	73.3867
gene-ARHGAP23-2	ARHGAP23	Rho GTPase activating protein 23	15.04	16.49	13.56	22.78	21.99	23.4	16.19	16.82	15.34	15.03	22.7233	16.1167
gene-ARHGAP23P1	ARHGAP23P1	-	0	0.16	0	0	0	0	0.1	0	0	0.053333	0	0.033333
gene-ARHGAP24	ARHGAP24	Rho GTPase activating protein 24, transcript variant 1	1.33	1.75	1.53	1.76	1.22	1.37	2.13	2.6	2.27	1.53667	1.45	2.33333
gene-ARHGAP25	ARHGAP25	Rho GTPase activating protein 25, transcript variant 1	0.3	0.31	0.15	0.28	0.1	0.23	0.14	0.31	0.33	0.253333	0.203333	0.26
gene-ARHGAP26	ARHGAP26	Rho GTPase activating protein 26, transcript variant X6	11.97	10.45	12.29	16.57	16.32	17.22	11.33	11.69	11.7	11.57	16.7033	11.5733
gene-ARHGAP26-AS1	ARHGAP26-AS1	ARHGAP26 antisense RNA 1	0	0	0	0	0	0	0	0	0	0	0	0
gene-ARHGAP26-IT1	ARHGAP26-IT1	ARHGAP26 intronic transcript 1	0	0	0	0	0	0	0	0	0	0	0	0
gene-ARHGAP27	ARHGAP27	Rho GTPase activating protein 27, transcript variant X1	3.68	4.58	4.66	6.02	6.23	7.31	5.37	5.22	5.54	4.30667	6.52	5.37667
gene-ARHGAP27-2	ARHGAP27	Rho GTPase activating protein 27, transcript variant 4	1.19	0.94	1.17	2.29	1.61	1.99	0.82	0.9	1.32	1.1	1.96333	1.01333
gene-ARHGAP27-3	ARHGAP27	Rho GTPase activating protein 27, transcript variant 4	3.28	4.22	2.92	4.91	6.2	4.56	3.44	3.2	3.26	3.47333	5.22333	3.3
gene-ARHGAP27P1	ARHGAP27P1	Rho GTPase activating protein 27 pseudogene 1	1.18	1.65	1.19	2.08	1.72	2.19	1.29	1.11	1.67	1.34	1.99667	1.35667
gene-ARHGAP27P1-BPTFP1-KPNA2P3	ARHGAP27P1-BPTFP1-KPNA2P3	ARHGAP27P1-BPTFP1-KPNA2P3 readthrough, transcribed pseudogene	14.88	15.52	14.91	15.61	13.8	18.87	12.37	13.04	10.12	15.1033	16.0933	11.8433
gene-ARHGAP27P2	ARHGAP27P2	Rho GTPase activating protein 27 pseudogene 2	0	0.17	0	0.3	0.45	0.22	0	0	0	0.056667	0.323333	0
gene-ARHGAP28	ARHGAP28	Rho GTPase activating protein 28, transcript variant 3	0	0	0.04	0	0	0.01	0	0	0	0.013333	0.003333	0
gene-ARHGAP28-AS1	ARHGAP28-AS1	ARHGAP28 antisense RNA 1	0	0	0	0	0	0	0	0	0	0	0	0
gene-ARHGAP29	ARHGAP29	Rho GTPase activating protein 29, transcript variant 2	40.03	43.24	41.7	45.81	41.07	47.62	47.63	52.3	51.12	41.6567	44.8333	50.35
gene-ARHGAP29-AS1	ARHGAP29-AS1	ARHGAP29 antisense RNA 1, transcript variant X4	3.09	3.8	1.38	0.94	0.48	0.61	0.87	0.72	1.05	2.75667	0.676667	0.88
gene-ARHGAP30	ARHGAP30	Rho GTPase activating protein 30, transcript variant 1	33.77	36.27	34.24	46.79	44.64	45.72	32.94	30.75	32.91	34.76	45.7167	32.2
gene-ARHGAP31	ARHGAP31	Rho GTPase activating protein 31	0.21	0.27	0.29	0.2	0.1	0.19	0.23	0.16	0.17	0.256667	0.163333	0.186667
gene-ARHGAP31-AS1	ARHGAP31-AS1	ARHGAP31 antisense RNA 1	0.43	0.22	0	0.23	0	0.22	0	0	0	0.216667	0.15	0
gene-ARHGAP32	ARHGAP32	Rho GTPase activating protein 32, transcript variant 3	3.66	3.53	3.61	7.61	7.67	8.23	4.05	4.05	4.4	3.6	7.83667	4.16667
gene-ARHGAP33	ARHGAP33	Rho GTPase activating protein 33, transcript variant X2	0.95	0.97	1.02	1.56	1.41	1.89	0.78	0.72	0.69	0.98	1.62	0.73
gene-ARHGAP35	ARHGAP35	Rho GTPase activating protein 35	19.12	18.95	18.53	31.27	28.67	31.14	17.54	17.75	17.49	18.8667	30.36	17.5933
gene-ARHGAP36	ARHGAP36	Rho GTPase activating protein 36, transcript variant 1	0	0	0	0	0	0	0	0	0	0	0	0
gene-ARHGAP39	ARHGAP39	Rho GTPase activating protein 39, transcript variant 3	2.95	3.13	2.51	2.61	2.56	2.56	3.28	3.23	3.07	2.86333	2.57667	3.19333
gene-ARHGAP4	ARHGAP4	Rho GTPase activating protein 4, transcript variant 1	0.59	0.45	0.64	0.57	0.36	0.51	0.44	0.18	0.33	0.56	0.48	0.316667
gene-ARHGAP40	ARHGAP40	Rho GTPase activating protein 40	4.31	4.64	4.49	4.49	4.28	5.89	3.6	3.7	2.83	4.48	4.88667	3.37667
gene-ARHGAP42	ARHGAP42	Rho GTPase activating protein 42, transcript variant 1	13.91	14.27	14.6	7.28	7.03	7.93	14.03	16.75	18.25	14.26	7.41333	16.3433
gene-ARHGAP42-AS1	ARHGAP42-AS1	ARHGAP42 antisense RNA 1	0.1	0.1	0	0.15	0.14	0.19	0.09	0.1	0.09	0.066667	0.16	0.093333
gene-ARHGAP42P1	ARHGAP42P1	-	0	0	0	0	0	0	0	0	0	0	0	0
gene-ARHGAP42P2	ARHGAP42P2	-	0	0	0	0	0	0	0	0	0	0	0	0
gene-ARHGAP42P2-2	ARHGAP42P2	-	0	0	0	0	0	0	0	0	0	0	0	0
gene-ARHGAP42P4	ARHGAP42P4	-	0	0	0	0	0	0	0.03	0	0	0	0	0.01
gene-ARHGAP42P5	ARHGAP42P5	-	0	0	0	0	0	0	0	0	0	0	0	0
gene-ARHGAP44	ARHGAP44	Rho GTPase activating protein 44, transcript variant 1	0.25	0.1	0.19	0.26	0.27	0.54	0.43	0.37	0.21	0.18	0.356667	0.336667
gene-ARHGAP44-AS1	ARHGAP44-AS1	ARHGAP44 and MYOCD antisense RNA 1	0	0	0	0	0	0	0	0	0	0	0	0
gene-ARHGAP45	ARHGAP45	Rho GTPase activating protein 45, transcript variant X1	16.77	20.16	15.73	22.42	19.21	22.03	13.27	13.5	11.6	17.5533	21.22	12.79
gene-ARHGAP5	ARHGAP5	Rho GTPase activating protein 5, transcript variant X1	31.79	32.83	32.86	31.33	26.64	32.07	29.39	31.83	33.03	32.4933	30.0133	31.4167
gene-ARHGAP5-AS1	ARHGAP5-AS1	ARHGAP5 antisense RNA 1 (head to head)	4.5	4.74	4.26	2.87	3.18	2.59	2.11	3.69	2.94	4.5	2.88	2.91333
gene-ARHGAP6	ARHGAP6	Rho GTPase activating protein 6, transcript variant 1	0.03	0.04	0	0.02	0	0.04	0	0	0.02	0.023333	0.02	0.006667
gene-ARHGAP8	ARHGAP8	Rho GTPase activating protein 8, transcript variant 1	10.66	12.63	8.48	9.55	9.08	11.51	7.56	7.52	7.04	10.59	10.0467	7.37333
gene-ARHGAP9	ARHGAP9	Rho GTPase activating protein 9, transcript variant X2	0.05	0.05	0.05	0.2	0.03	0.06	0	0	0	0.05	0.096667	0
gene-ARHGDIA	ARHGDIA	Rho GDP dissociation inhibitor alpha, transcript variant 6	180.64	186.3	177.54	181.43	180.39	176.19	158.2	153.1	138.57	181.493	179.337	149.957
gene-ARHGDIB	ARHGDIB	Rho GDP dissociation inhibitor beta, transcript variant 2	434.1	461.47	451.7	560.89	533.53	570.68	425.73	440.89	417.95	449.09	555.033	428.19
gene-ARHGDIG	ARHGDIG	Rho GDP dissociation inhibitor gamma	0.33	0.23	0	0.71	0.11	0.33	0	0.22	0.1	0.186667	0.383333	0.106667
gene-ARHGEF1	ARHGEF1	Rho guanine nucleotide exchange factor 1, transcript variant X1	22.86	24.91	25.13	32.69	32.66	31.69	23.94	23.18	23.12	24.3	32.3467	23.4133
gene-ARHGEF10	ARHGEF10	Rho guanine nucleotide exchange factor 10, transcript variant X1	18.72	17.43	19.26	16.27	16.25	18.85	14.48	14.64	14.27	18.47	17.1233	14.4633
gene-ARHGEF10-2	ARHGEF10	Rho guanine nucleotide exchange factor 10, transcript variant 3	3.6	3.54	2.73	3.39	1.51	2.15	1.94	2.14	1.49	3.29	2.35	1.85667
gene-ARHGEF10L	ARHGEF10L	Rho guanine nucleotide exchange factor 10 like, transcript variant 1	2.09	1.77	1.94	3.28	3.05	3.04	1.69	1.8	1.38	1.93333	3.12333	1.62333
gene-ARHGEF11	ARHGEF11	Rho guanine nucleotide exchange factor 11, transcript variant X1	6.09	6.12	6.55	8.45	7.41	8.32	5.89	5.64	5.33	6.25333	8.06	5.62
gene-ARHGEF12	ARHGEF12	Rho guanine nucleotide exchange factor 12, transcript variant 1	21.5	20.69	21.28	26.05	23.89	26.27	17.49	18.12	18.26	21.1567	25.4033	17.9567
gene-ARHGEF15	ARHGEF15	Rho guanine nucleotide exchange factor 15, transcript variant X2	0	0	0	0	0	0	0	0	0	0	0	0
gene-ARHGEF16	ARHGEF16	Rho guanine nucleotide exchange factor 16, transcript variant X1	18.46	16.31	16.25	18.79	20.11	19.7	13.57	14.54	13.95	17.0067	19.5333	14.02
gene-ARHGEF17	ARHGEF17	Rho guanine nucleotide exchange factor 17	6.55	7.03	7.47	7.42	6.99	7.87	7.48	7.22	6.32	7.01667	7.42667	7.00667
gene-ARHGEF17-AS1	ARHGEF17-AS1	ARHGEF17 antisense RNA 1	0.36	0.21	0.23	0.68	0.5	0.52	0.07	0.39	0.38	0.266667	0.566667	0.28
gene-ARHGEF18	ARHGEF18	Rho/Rac guanine nucleotide exchange factor 18, transcript variant X2	26.11	26.35	26.35	14.51	14.09	13.42	19.74	21.19	19.65	26.27	14.0067	20.1933
gene-ARHGEF19	ARHGEF19	Rho guanine nucleotide exchange factor 19	5.74	5.91	5.98	9.02	7.54	8.13	6.67	6.77	6.94	5.87667	8.23	6.79333
gene-ARHGEF19-2	ARHGEF19	Rho guanine nucleotide exchange factor 19	5.74	5.91	5.98	6.98	7.54	7.66	6.67	6.77	6.94	5.87667	7.39333	6.79333
gene-ARHGEF2	ARHGEF2	Rho/Rac guanine nucleotide exchange factor 2, transcript variant 1	32.91	32.93	30.95	32.3	29.11	28.46	37.03	40.78	40.98	32.2633	29.9567	39.5967
gene-ARHGEF2-AS1	ARHGEF2-AS1	ARHGEF2 antisense RNA 1	0	0	0	0	0	0	0	0	0	0	0	0
gene-ARHGEF2-AS2	ARHGEF2-AS2	ARHGEF2 antisense RNA 2, transcript variant X1	0.91	1.25	1.05	3.01	1.62	2.36	1.68	1.59	1.15	1.07	2.33	1.47333
gene-ARHGEF25	ARHGEF25	Rho guanine nucleotide exchange factor 25, transcript variant 3	2.06	1.47	1.87	1.31	1.61	1.42	1.09	1.17	1.17	1.8	1.44667	1.14333
gene-ARHGEF26	ARHGEF26	Rho guanine nucleotide exchange factor 26, transcript variant 2	0.81	0.7	0.77	0.25	0.21	0.34	0.32	0.43	0.4	0.76	0.266667	0.383333
gene-ARHGEF26-2	ARHGEF26	Rho guanine nucleotide exchange factor 26, transcript variant 2	0.81	0.7	0.77	0.25	0.16	0.34	0.32	0.43	0.22	0.76	0.25	0.323333
gene-ARHGEF26-AS1	ARHGEF26-AS1	ARHGEF26 antisense RNA 1	0.83	0.88	0.94	0.46	0.76	0.75	0.69	0.66	0.53	0.883333	0.656667	0.626667
gene-ARHGEF28	ARHGEF28	Rho guanine nucleotide exchange factor 28, transcript variant 1	6.23	5.34	6.26	7.03	6.33	7.1	7.71	8.18	7.68	5.94333	6.82	7.85667
gene-ARHGEF3	ARHGEF3	Rho guanine nucleotide exchange factor 3, transcript variant X1	7.99	8.35	7.95	5.09	5.41	5.23	6.03	6.85	6.62	8.09667	5.24333	6.5
gene-ARHGEF3-AS1	ARHGEF3-AS1	ARHGEF3 antisense RNA 1	0	0	0	0	0	0	0	0	0	0	0	0
gene-ARHGEF33	ARHGEF33	Rho guanine nucleotide exchange factor 33, transcript variant 1	0.04	0.06	0.03	0.04	0	0.05	0.02	0	0.02	0.043333	0.03	0.013333
gene-ARHGEF34P	ARHGEF34P	Rho guanine nucleotide exchange factor 34, pseudogene	0.18	0	0	0.22	0.17	0.53	0.18	0.04	0.22	0.06	0.306667	0.146667
gene-ARHGEF34P-2	ARHGEF34P	Rho guanine nucleotide exchange factor 34, pseudogene	1.55	1.39	1.28	1.34	1.53	1.54	1.36	1.48	1.44	1.40667	1.47	1.42667
gene-ARHGEF35	ARHGEF35	Rho guanine nucleotide exchange factor 35, transcript variant 2	3.2	3.49	2.21	4.32	3.71	4.67	3.47	2.91	2.93	2.96667	4.23333	3.10333
gene-ARHGEF35-2	ARHGEF35	Rho guanine nucleotide exchange factor 35, transcript variant 1	5.21	4.79	4.66	8.03	8.3	8.21	5.8	6.36	6.43	4.88667	8.18	6.19667
gene-ARHGEF35-AS1	ARHGEF35-AS1	ARHGEF35 antisense RNA 1	0	0	0	0	0.11	0.05	0	0	0.14	0	0.053333	0.046667
gene-ARHGEF35-AS1-2	ARHGEF35-AS1	ARHGEF35 antisense RNA 1	0	0	0	0	0.11	0.05	0	0	0.14	0	0.053333	0.046667
gene-ARHGEF37	ARHGEF37	Rho guanine nucleotide exchange factor 37, transcript variant X3	5.52	4.98	5.32	2.84	2.81	3.31	1.95	1.91	1.67	5.27333	2.98667	1.84333
gene-ARHGEF38	ARHGEF38	Rho guanine nucleotide exchange factor 38, transcript variant 1	0.1	0.03	0.03	0.02	0	0.02	0	0	0.02	0.053333	0.013333	0.006667
gene-ARHGEF38-IT1	ARHGEF38-IT1	ARHGEF38 intronic transcript 1	0	0	0	0	0	0	0	0	0	0	0	0
gene-ARHGEF39	ARHGEF39	Rho guanine nucleotide exchange factor 39	3.12	3.58	3.01	10.08	10.2	9.61	3.6	3.27	3.45	3.23667	9.96333	3.44
gene-ARHGEF4	ARHGEF4	Rho guanine nucleotide exchange factor 4, transcript variant 3	8.54	8.42	7.62	6.26	6.29	7.82	9.74	10.47	8.64	8.19333	6.79	9.61667
gene-ARHGEF40	ARHGEF40	Rho guanine nucleotide exchange factor 40, transcript variant X1	7.01	7.46	6.98	11.65	10.35	11.83	6.31	6.43	6.38	7.15	11.2767	6.37333
gene-ARHGEF5	ARHGEF5	Rho guanine nucleotide exchange factor 5	2.12	2.63	2.15	3.22	3.25	3.63	2.98	3.02	2.73	2.3	3.36667	2.91
gene-ARHGEF5-2	ARHGEF5	Rho guanine nucleotide exchange factor 5	3.34	2.56	2.59	3.58	3.49	2.98	2.81	3.17	3.18	2.83	3.35	3.05333
gene-ARHGEF6	ARHGEF6	Rac/Cdc42 guanine nucleotide exchange factor 6, transcript variant X1	0.02	0.11	0.05	0.02	0.08	0.03	0.02	0.02	0.02	0.06	0.043333	0.02
gene-ARHGEF7	ARHGEF7	Rho guanine nucleotide exchange factor 7, transcript variant X1	27.22	26.92	24.24	31.6	30.15	30.35	25.55	27.9	26.16	26.1267	30.7	26.5367
gene-ARHGEF7-AS1	ARHGEF7-AS1	ARHGEF7 antisense RNA 1	0	0	0	0	0	0	0	0	0	0	0	0
gene-ARHGEF7-AS2	ARHGEF7-AS2	ARHGEF7 antisense RNA 2	0	0	0	0	0	0	0	0	0	0	0	0
gene-ARHGEF9	ARHGEF9	Cdc42 guanine nucleotide exchange factor 9, transcript variant 7	2.78	2.5	3.12	4.15	4.11	4.91	1.75	1.97	1.82	2.8	4.39	1.84667
gene-ARHGEF9-IT1	ARHGEF9-IT1	ARHGEF9 intronic transcript 1	0	0	0	0	0	0	0	0	0	0	0	0
gene-ARID1A	ARID1A	AT-rich interaction domain 1A, transcript variant 1	13	12.33	12.3	18.67	17.21	18.13	14.34	15.15	14.02	12.5433	18.0033	14.5033
gene-ARID1B	ARID1B	AT-rich interaction domain 1B, transcript variant X1	4.09	4.54	4.59	8.16	7.78	7.74	6.1	6.66	6.17	4.40667	7.89333	6.31
gene-ARID2	ARID2	AT-rich interaction domain 2, transcript variant 1	4.85	5.73	5.06	11.96	9.77	11.41	7.41	7.86	8.3	5.21333	11.0467	7.85667
gene-ARID3A	ARID3A	AT-rich interaction domain 3A, transcript variant X2	0.32	0.31	0.45	0.16	0.13	0.1	0.36	0.41	0.22	0.36	0.13	0.33
gene-ARID3B	ARID3B	AT-rich interaction domain 3B, transcript variant 1	5.3	5.76	5.56	1.18	0.99	1.15	5.48	5.84	6.28	5.54	1.10667	5.86667
gene-ARID3C	ARID3C	AT-rich interaction domain 3C, transcript variant X1	0	0.08	0.17	0.2	0.13	0.17	0.1	0.06	0.09	0.083333	0.166667	0.083333
gene-ARID4A	ARID4A	AT-rich interaction domain 4A, transcript variant X1	6.55	6.44	7.46	14.1	11.44	15.06	5.84	6.85	8.28	6.81667	13.5333	6.99
gene-ARID4B	ARID4B	AT-rich interaction domain 4B, transcript variant X1	9.99	10.25	10.82	16.84	13.29	16.89	10.89	12.55	12.92	10.3533	15.6733	12.12
gene-ARID5A	ARID5A	AT-rich interaction domain 5A, transcript variant X2	3.29	2.9	4.32	1.01	1.14	0.91	2.23	2.4	2.04	3.50333	1.02	2.22333
gene-ARID5B	ARID5B	AT-rich interaction domain 5B, transcript variant 1	0.97	0.74	0.93	0.75	0.64	0.95	0.79	0.81	0.72	0.88	0.78	0.773333
gene-ARIH1	ARIH1	ariadne RBR E3 ubiquitin protein ligase 1	18.52	18.33	16.8	15.59	12.82	15.15	14.18	15.37	14.9	17.8833	14.52	14.8167
gene-ARIH2	ARIH2	ariadne RBR E3 ubiquitin protein ligase 2, transcript variant X3	31.31	31.06	30.93	28.8	28.05	28.73	28.6	29.7	27.71	31.1	28.5267	28.67
gene-ARIH2OS	ARIH2OS	ARIH2 opposite strand lncRNA	0.52	0.36	0.52	0.68	0.52	0.29	0.36	0.46	0.33	0.466667	0.496667	0.383333
gene-ARIH2P1	ARIH2P1	-	0.04	0.04	0	0	0	0.08	0	0	0.08	0.026667	0.026667	0.026667
gene-ARL1	ARL1	ADP ribosylation factor like GTPase 1, transcript variant 1	32.69	31.82	30.79	33.77	34.44	34.93	26.65	28.25	29.65	31.7667	34.38	28.1833
gene-ARL10	ARL10	ADP ribosylation factor like GTPase 10, transcript variant X1	3.45	4.16	4.1	4.48	3.93	4.06	2.96	2.91	2.93	3.90333	4.15667	2.93333
gene-ARL11	ARL11	ADP ribosylation factor like GTPase 11	0.05	0	0	0.02	0	0.02	0	0	0	0.016667	0.013333	0
gene-ARL13A	ARL13A	ADP ribosylation factor like GTPase 13A, transcript variant 3	0	0	0.09	0.26	0	0	0.05	0	0	0.03	0.086667	0.016667
gene-ARL13B	ARL13B	ADP ribosylation factor like GTPase 13B, transcript variant 3	5.89	5.74	6.07	4.82	4.58	4.93	3.91	4.38	4.74	5.9	4.77667	4.34333
gene-ARL14	ARL14	ADP ribosylation factor like GTPase 14	87.14	96.08	94.66	7.1	6.03	8.46	35.26	50.3	43.89	92.6267	7.19667	43.15
gene-ARL14EP	ARL14EP	ADP ribosylation factor like GTPase 14 effector protein	16.69	15.75	14.85	11.73	12.3	11.91	9.99	12.05	11.38	15.7633	11.98	11.14
gene-ARL14EP-DT	ARL14EP-DT	ARL14EP divergent transcript, transcript variant X1	0	0	0	0	0	0	0	0	0	0	0	0
gene-ARL14EPL	ARL14EPL	ADP ribosylation factor like GTPase 14 effector protein like, transcript variant 1	2.37	2.78	3.79	1.22	1.31	0.92	1.86	1.8	1.35	2.98	1.15	1.67
gene-ARL14EPP1	ARL14EPP1	-	0	0.29	0	0	0	0	0	0	0.25	0.096667	0	0.083333
gene-ARL15	ARL15	ADP ribosylation factor like GTPase 15, transcript variant X1	2.96	3.39	2.59	3.32	4.33	3.59	3.18	3	3.23	2.98	3.74667	3.13667
gene-ARL16	ARL16	ADP ribosylation factor like GTPase 16, transcript variant 1	31.52	38.05	40.47	28.9	26.26	30.13	22.78	26.8	23.81	36.68	28.43	24.4633
gene-ARL17A	ARL17A	ADP ribosylation factor like GTPase 17A, transcript variant X5	6.29	5.37	4.91	8.02	6.55	9.74	6.99	5.12	7.33	5.52333	8.10333	6.48
gene-ARL17A-2	ARL17A	ADP ribosylation factor like GTPase 17A, transcript variant 1	0.44	0.39	0.54	0.76	1.05	0.84	0.35	0.62	1.4	0.456667	0.883333	0.79
gene-ARL17B	ARL17B	ADP ribosylation factor like GTPase 17B, transcript variant 5	3.32	4.31	4.39	5.85	7.2	5.64	3.18	3.14	2.55	4.00667	6.23	2.95667
gene-ARL2	ARL2	ADP ribosylation factor like GTPase 2, transcript variant 1	40.1	51.9	52.93	65.29	72.08	69.31	55.53	60.23	66.92	48.31	68.8933	60.8933
gene-ARL2-SNX15	ARL2-SNX15	ARL2-SNX15 readthrough (NMD candidate)	106.28	89.21	85.18	124.09	125.01	107.59	91.42	100.38	95.55	93.5567	118.897	95.7833
gene-ARL2BP	ARL2BP	ADP ribosylation factor like GTPase 2 binding protein	58.04	50.43	55.28	76.15	74.63	75.29	49.51	48.75	47.42	54.5833	75.3567	48.56
gene-ARL2BPP2	ARL2BPP2	-	0	0	0	0	0	0	0	0	0	0	0	0
gene-ARL2BPP3	ARL2BPP3	-	0	0	0	0	0	0	0	0	0	0	0	0
gene-ARL2BPP4	ARL2BPP4	-	0	0	0	0	0	0	0	0	0	0	0	0
gene-ARL2BPP7	ARL2BPP7	-	0	0	0	0	0	0	0	0	0	0	0	0
gene-ARL2BPP8	ARL2BPP8	-	0	0	0	0	0	0	0	0	0	0	0	0
gene-ARL2BPP9	ARL2BPP9	-	0.63	0.79	1.02	0.27	0.13	0.26	0.23	0.25	0.61	0.813333	0.22	0.363333
gene-ARL3	ARL3	ADP ribosylation factor like GTPase 3	8.38	6.97	7.69	8.11	7.8	8.86	7.23	6.32	6.24	7.68	8.25667	6.59667
gene-ARL4A	ARL4A	ADP ribosylation factor like GTPase 4A, transcript variant 3	21.98	22.66	22.33	5.11	5.05	6.24	16.54	18.15	18.89	22.3233	5.46667	17.86
gene-ARL4AP3	ARL4AP3	-	0	0	0.12	0	0	0	0	0	0	0.04	0	0
gene-ARL4AP5	ARL4AP5	ADP ribosylation factor like GTPase 4A pseudogene 5	0.25	0.28	0.05	0.3	0	0.13	1.01	0.71	1.55	0.193333	0.143333	1.09
gene-ARL4C	ARL4C	ADP ribosylation factor like GTPase 4C, transcript variant 1	56.23	50.1	52.26	19.28	17.76	20.4	45.37	51.21	48.42	52.8633	19.1467	48.3333
gene-ARL4D	ARL4D	ADP ribosylation factor like GTPase 4D	26.81	25.3	22.41	21.29	21.54	21.19	34.69	38.26	35.32	24.84	21.34	36.09
gene-ARL5A	ARL5A	ADP ribosylation factor like GTPase 5A, transcript variant 1	22.46	22.47	22.55	19.74	18.92	21.01	16.32	17.02	17.56	22.4933	19.89	16.9667
gene-ARL5B	ARL5B	ADP ribosylation factor like GTPase 5B	26.62	25.22	25.21	17.68	14.93	17.12	22.23	27.26	28.59	25.6833	16.5767	26.0267
gene-ARL5C	ARL5C	ADP ribosylation factor like GTPase 5C	0	0	0	0	0.02	0	0	0	0	0	0.006667	0
gene-ARL6	ARL6	ADP ribosylation factor like GTPase 6, transcript variant 5	3.4	3.29	2.79	2.35	1.99	3.07	2.25	2.08	1.52	3.16	2.47	1.95
gene-ARL6IP1	ARL6IP1	ADP ribosylation factor like GTPase 6 interacting protein 1, transcript variant 1	557.31	518.85	544.2	515.25	476.46	512.23	404.87	409.47	403.68	540.12	501.313	406.007
gene-ARL6IP1P1	ARL6IP1P1	-	0	0	0	0	0	0	0	0	0	0	0	0
gene-ARL6IP1P2	ARL6IP1P2	-	0	0	0	0	0	0	0	0	0	0	0	0
gene-ARL6IP1P3	ARL6IP1P3	-	0	0.12	0.34	0.12	0	0	0	0	0	0.153333	0.04	0
gene-ARL6IP4	ARL6IP4	ADP ribosylation factor like GTPase 6 interacting protein 4, transcript variant 1	105.6	113.07	114.54	146.22	153.97	143.28	138.98	145.01	135.76	111.07	147.823	139.917
gene-ARL6IP5	ARL6IP5	ADP ribosylation factor like GTPase 6 interacting protein 5	50.41	54.66	52.29	84.69	79.74	85.34	52.11	54	55.56	52.4533	83.2567	53.89
gene-ARL6IP6	ARL6IP6	ADP ribosylation factor like GTPase 6 interacting protein 6, transcript variant 1	19.19	19.5	20.74	23.59	25.76	23.97	21.48	22.97	23.16	19.81	24.44	22.5367
gene-ARL8A	ARL8A	ADP ribosylation factor like GTPase 8A, transcript variant 1	15.24	16.77	13.5	18.81	18.41	19.67	15.61	16.74	16.91	15.17	18.9633	16.42
gene-ARL8B	ARL8B	ADP ribosylation factor like GTPase 8B	47.85	43.52	45.71	37.78	33.77	37.87	37.78	44.1	41.88	45.6933	36.4733	41.2533
gene-ARL9	ARL9	ADP ribosylation factor like GTPase 9, transcript variant 1	3.51	2.85	3.93	2.49	2.56	2.16	2.27	4.36	3.45	3.43	2.40333	3.36
gene-ARLNC1	ARLNC1	androgen receptor regulated long noncoding RNA 1, transcript variant 1	0	0.04	0.08	0.12	0.12	0.08	0.11	0	0.04	0.04	0.106667	0.05
gene-ARMC1	ARMC1	armadillo repeat containing 1, transcript variant X1	30.05	29.76	29.53	34.02	31.81	36.1	24.78	25.37	23.21	29.78	33.9767	24.4533
gene-ARMC10	ARMC10	armadillo repeat containing 10, transcript variant X1	14.38	14.29	11.09	17.87	16	17.83	11.73	11.97	11.85	13.2533	17.2333	11.85
gene-ARMC10-2	ARMC10	armadillo repeat containing 10, transcript variant B	6.49	6.47	7.33	11.79	11.54	10.95	7.21	6.33	6.5	6.76333	11.4267	6.68
gene-ARMC12	ARMC12	armadillo repeat containing 12, transcript variant X1	0	0.12	0.1	0.1	0.18	0.1	0	0.02	0	0.073333	0.126667	0.006667
gene-ARMC2	ARMC2	armadillo repeat containing 2, transcript variant X2	1.76	1.59	1.87	2.5	2.56	2.6	1.31	1.51	1.21	1.74	2.55333	1.34333
gene-ARMC2-AS1	ARMC2-AS1	ARMC2 antisense RNA 1	0	0	0	0	0.17	0	0	0	0	0	0.056667	0
gene-ARMC3	ARMC3	armadillo repeat containing 3, transcript variant 1	0.27	0.17	0.2	0.43	0.11	0.15	0.07	0.08	0.08	0.213333	0.23	0.076667
gene-ARMC5	ARMC5	armadillo repeat containing 5, transcript variant 3	4.36	4.6	4.99	2.62	2.46	2.62	3.32	3.87	3.32	4.65	2.56667	3.50333
gene-ARMC6	ARMC6	armadillo repeat containing 6, transcript variant 1	15.82	16.92	15.58	16.04	14.9	14.56	15.59	15	13.62	16.1067	15.1667	14.7367
gene-ARMC7	ARMC7	armadillo repeat containing 7, transcript variant 1	6.67	5.69	6.64	12.93	11.5	15.45	6.68	4.91	5.59	6.33333	13.2933	5.72667
gene-ARMC8	ARMC8	armadillo repeat containing 8, transcript variant 7	11.77	12.13	11.3	14.25	13.39	17.06	12.2	13.96	13.29	11.7333	14.9	13.15
gene-ARMC8P1	ARMC8P1	-	0	0	0	0	0	0	0	0	0	0	0	0
gene-ARMC9	ARMC9	armadillo repeat containing 9, transcript variant 4	4.24	4.57	4.09	7.04	6.01	6.09	4.52	5.29	5.38	4.3	6.38	5.06333
gene-ARMCX1	ARMCX1	armadillo repeat containing X-linked 1	0.08	0	0	0	0.04	0.12	0	0	0.04	0.026667	0.053333	0.013333
gene-ARMCX2	ARMCX2	armadillo repeat containing X-linked 2, transcript variant X11	0.09	0.06	0.18	0.1	0.12	0.13	0.06	0.12	0.2	0.11	0.116667	0.126667
gene-ARMCX3	ARMCX3	armadillo repeat containing X-linked 3, transcript variant 2	23.11	20.21	21.8	20.15	17.3	19.52	10.56	11.57	10.84	21.7067	18.99	10.99
gene-ARMCX4	ARMCX4	armadillo repeat containing X-linked 4, transcript variant 1	2.6	2	2.35	3.76	2.42	2.86	1.67	1.81	1.44	2.31667	3.01333	1.64
gene-ARMCX5	ARMCX5	armadillo repeat containing X-linked 5, transcript variant 2	3.69	3.6	4.33	7.7	6.96	7.16	3.13	3.9	3.97	3.87333	7.27333	3.66667
gene-ARMCX5-GPRASP2	ARMCX5-GPRASP2	ARMCX5-GPRASP2 readthrough, transcript variant 1	0.21	0.29	0.29	0.28	0.93	0.43	0.3	0.33	0	0.263333	0.546667	0.21
gene-ARMCX6	ARMCX6	armadillo repeat containing X-linked 6, transcript variant X1	20.03	17.82	17.61	33.44	25.54	29.89	13.2	16.07	15.98	18.4867	29.6233	15.0833
gene-ARMH1	ARMH1	armadillo like helical domain containing 1, transcript variant X2	1.04	0.75	0.5	0.66	0.39	0.31	0.3	0.27	0.21	0.763333	0.453333	0.26
gene-ARMH2	ARMH2	armadillo like helical domain containing 2	0	0	0	0	0	0	0	0	0	0	0	0
gene-ARMH3	ARMH3	armadillo like helical domain containing 3, transcript variant X1	11.12	11.9	11.62	10.28	11.46	11.61	6.2	5.87	5.4	11.5467	11.1167	5.82333
gene-ARMH4	ARMH4	armadillo like helical domain containing 4, transcript variant 1	0.09	0.07	0.04	0.07	0.07	0.29	0.24	0.03	0.12	0.066667	0.143333	0.13
gene-ARMS2	ARMS2	age-related maculopathy susceptibility 2	0	0	0	0	0	0	0	0	0	0	0	0
gene-ARMT1	ARMT1	acidic residue methyltransferase 1, transcript variant 1	23.44	25.77	24.76	33.88	29.61	33.72	16.91	16.88	16.63	24.6567	32.4033	16.8067
gene-ARNT	ARNT	aryl hydrocarbon receptor nuclear translocator, transcript variant 1	12.62	12.57	12.95	17.45	16.53	17.69	10.24	10.95	10.49	12.7133	17.2233	10.56
gene-ARNT2	ARNT2	aryl hydrocarbon receptor nuclear translocator 2	4.59	3.62	5.77	0.15	0.11	0.3	3.64	2.52	4.08	4.66	0.186667	3.41333
gene-ARNT2-DT	ARNT2-DT	ARNT2 divergent transcript	0	0	0	0	0	0	0	0	0	0	0	0
gene-ARNTL	ARNTL	aryl hydrocarbon receptor nuclear translocator like, transcript variant X1	6.99	8.56	8.14	3.64	3.26	3.87	7.1	8.21	7.12	7.89667	3.59	7.47667
gene-ARNTL2	ARNTL2	aryl hydrocarbon receptor nuclear translocator like 2, transcript variant 6	55.78	54.47	55.8	34.7	35.36	35.05	59.28	58.09	57.64	55.35	35.0367	58.3367
gene-ARNTL2-AS1	ARNTL2-AS1	ARNTL2 antisense RNA 1	1.4	0.44	1.27	0.3	0.14	0.14	0.38	0.98	0.8	1.03667	0.193333	0.72
gene-ARPC1A	ARPC1A	actin related protein 2/3 complex subunit 1A, transcript variant 1	108.45	114.82	110.36	134.57	133.64	135.33	116.21	111.82	119.93	111.21	134.513	115.987
gene-ARPC1B	ARPC1B	actin related protein 2/3 complex subunit 1B, transcript variant X1	136.14	139.12	139.01	167.54	175.43	166.08	143.03	134.92	139.84	138.09	169.683	139.263
gene-ARPC2	ARPC2	actin related protein 2/3 complex subunit 2, transcript variant 2	575.43	570.76	558.56	666.19	668.92	680.44	642.99	684.66	693.57	568.25	671.85	673.74
gene-ARPC3	ARPC3	actin related protein 2/3 complex subunit 3, transcript variant 1	428.47	446.04	448.73	450.23	446.62	452.36	422.5	454.91	461.03	441.08	449.737	446.147
gene-ARPC4	ARPC4	actin related protein 2/3 complex subunit 4, transcript variant 4	94.99	93.6	93.49	107.69	112.31	104.67	83.66	76.45	81.94	94.0267	108.223	80.6833
gene-ARPC4-TTLL3	ARPC4-TTLL3	ARPC4-TTLL3 readthrough	2.36	4.14	2.22	2.37	2.06	1.02	1.85	2.51	1.29	2.90667	1.81667	1.88333
gene-ARPC5	ARPC5	actin related protein 2/3 complex subunit 5, transcript variant 2	70.63	72.82	73.64	72.07	65.63	73.94	76.56	82.77	82.59	72.3633	70.5467	80.64
gene-ARPC5L	ARPC5L	actin related protein 2/3 complex subunit 5 like, transcript variant X1	48.35	45.36	47.2	42.13	43.32	45.65	43.25	42.8	42.14	46.97	43.7	42.73
gene-ARPIN	ARPIN	actin related protein 2/3 complex inhibitor, transcript variant 1	1.13	1.38	1.27	3.79	3.66	3.68	2.04	2.39	2.16	1.26	3.71	2.19667
gene-ARPIN-AP3S2	ARPIN-AP3S2	ARPIN-AP3S2 readthrough	0.17	0	0.16	0.27	0.19	0.55	0.47	0.2	0.17	0.11	0.336667	0.28
gene-ARPP19	ARPP19	cAMP regulated phosphoprotein 19, transcript variant 1	42.9	46.89	44.26	51.25	51.18	51.33	50.1	51.64	52.79	44.6833	51.2533	51.51
gene-ARPP21	ARPP21	cAMP regulated phosphoprotein 21, transcript variant X3	0	0	0	0	0	0	0	0	0	0	0	0
gene-ARR3	ARR3	arrestin 3, transcript variant X1	0	0	0	0	0	0	0	0	0	0	0	0
gene-ARRB1	ARRB1	arrestin beta 1, transcript variant X1	5	4.88	4.81	12.33	11.77	12.17	2.87	2.81	2.75	4.89667	12.09	2.81
gene-ARRB2	ARRB2	arrestin beta 2, transcript variant X2	10.43	8.91	9.12	15.32	13.87	12.59	5.8	7.09	6.81	9.48667	13.9267	6.56667
gene-ARRDC1	ARRDC1	arrestin domain containing 1, transcript variant X1	21.65	22.46	21.56	27.98	27.49	30.89	19.13	18.71	17.76	21.89	28.7867	18.5333
gene-ARRDC1-AS1	ARRDC1-AS1	ARRDC1 antisense RNA 1, transcript variant 1	7.28	8.58	5.53	10.27	9	9.3	7.76	8.82	6.6	7.13	9.52333	7.72667
gene-ARRDC2	ARRDC2	arrestin domain containing 2, transcript variant 1	10.54	8.78	9.95	6.16	6.45	7.16	6.87	6.27	7.4	9.75667	6.59	6.84667
gene-ARRDC3	ARRDC3	arrestin domain containing 3, transcript variant 1	6.72	6.34	6.61	9.09	7.41	9.13	6.48	5.75	5.15	6.55667	8.54333	5.79333
gene-ARRDC3-AS1	ARRDC3-AS1	ARRDC3 antisense RNA 1	0.3	0.43	0.7	0.44	0.66	0.51	0.22	0.72	0.59	0.476667	0.536667	0.51
gene-ARRDC4	ARRDC4	arrestin domain containing 4	12.32	12.04	13.05	2.19	2.26	2.06	8.18	7.13	7.07	12.47	2.17	7.46
gene-ARRDC5	ARRDC5	arrestin domain containing 5, transcript variant 1	0	0	0.03	0	0.06	0.03	0	0	0	0.01	0.03	0
gene-ARSA	ARSA	arylsulfatase A, transcript variant 3	3.29	3.22	3.08	3.39	2.82	3.53	2.53	2.5	2.72	3.19667	3.24667	2.58333
gene-ARSB	ARSB	arylsulfatase B, transcript variant 1	3.61	3.72	3.76	4.24	4.55	3.87	2.58	2.66	3.03	3.69667	4.22	2.75667
gene-ARSD	ARSD	arylsulfatase D, transcript variant 1	7.21	6.9	7.32	11.67	13.36	12.3	6.44	6.13	6.04	7.14333	12.4433	6.20333
gene-ARSD-AS1	ARSD-AS1	ARSD antisense RNA 1	0	0	0	0	0	0	0	0	0	0	0	0
gene-ARSF	ARSF	arylsulfatase F, transcript variant X1	0	0	0	0	0	0	0	0	0	0	0	0
gene-ARSG	ARSG	arylsulfatase G, transcript variant X1	2.31	2.33	1.87	2.97	2.28	2.46	2.25	1.78	2.28	2.17	2.57	2.10333
gene-ARSH	ARSH	arylsulfatase family member H	0	0	0	0	0.03	0	0	0.03	0	0	0.01	0.01
gene-ARSI	ARSI	arylsulfatase family member I	0.32	0.34	0.13	0	0	0.03	0	0	0.03	0.263333	0.01	0.01
gene-ARSJ	ARSJ	arylsulfatase family member J, transcript variant X1	6.91	7.04	7.78	9.34	9.66	12.01	12.68	11.43	11.58	7.24333	10.3367	11.8967
gene-ARSK	ARSK	arylsulfatase family member K	6.02	6.69	6.92	4.88	5.31	5.36	3.49	4.78	4.34	6.54333	5.18333	4.20333
gene-ARSL	ARSL	arylsulfatase L, transcript variant 5	0	0	0	0	0.1	0	0	0	0	0	0.033333	0
gene-ART1	ART1	ADP-ribosyltransferase 1, transcript variant X1	0	0	0	0	0	0	0	0	0	0	0	0
gene-ART3	ART3	ADP-ribosyltransferase 3 (inactive), transcript variant X1	0.05	0.09	0	0	0	0	0	0	0	0.046667	0	0
gene-ART4	ART4	ADP-ribosyltransferase 4 (inactive) (Dombrock blood group), transcript variant 1	0.1	0.07	0.2	0	0	0	0.01	0	0	0.123333	0	0.003333
gene-ART5	ART5	ADP-ribosyltransferase 5, transcript variant X3	0.19	0	0.08	0	0	0	0	0	0	0.09	0	0
gene-ARTN	ARTN	artemin, transcript variant 5	4.42	3.7	3.71	3.66	3.27	4.35	3.04	3.64	4.65	3.94333	3.76	3.77667
gene-ARV1	ARV1	ARV1 homolog, fatty acid homeostasis modulator, transcript variant X1	30.67	36.85	35.7	39.19	37.69	45.32	18.47	21.54	19.22	34.4067	40.7333	19.7433
gene-ARVCF	ARVCF	ARVCF delta catenin family member, transcript variant X1	6.46	7.31	7.32	15.44	14.3	16.45	4.12	4.51	4.73	7.03	15.3967	4.45333
gene-ARX	ARX	aristaless related homeobox	0.2	0.21	0.12	0.25	0.35	0.23	0.08	0.09	0	0.176667	0.276667	0.056667
gene-AS-PTPRE	AS-PTPRE	lncRNA antisense to PTPRE protein-coding gene, transcript variant 1	0	0.19	0.09	0	0	0	0	0	0.26	0.093333	0	0.086667
gene-AS3MT	AS3MT	arsenite methyltransferase	0	0	0	0	0.21	0.11	0	0	0.26	0	0.106667	0.086667
gene-ASAH1	ASAH1	N-acylsphingosine amidohydrolase 1, transcript variant 2	58.55	59.18	57.22	49.34	44.4	54.79	32.19	34.17	35.65	58.3167	49.51	34.0033
gene-ASAH1-AS1	ASAH1-AS1	ASAH1 antisense RNA 1, transcript variant 1	0.08	0	0.07	0.08	0.04	0.55	0.1	0.63	0	0.05	0.223333	0.243333
gene-ASAH2	ASAH2	N-acylsphingosine amidohydrolase 2, transcript variant 1	0.18	0.32	0.2	0.3	0.15	0.29	0.11	0.18	0.24	0.233333	0.246667	0.176667
gene-ASAH2B	ASAH2B	N-acylsphingosine amidohydrolase 2B, transcript variant 2	3.89	4.26	3.86	4.06	3.03	4.15	3.13	3.69	3.15	4.00333	3.74667	3.32333
gene-ASAP1	ASAP1	ArfGAP with SH3 domain, ankyrin repeat and PH domain 1, transcript variant X1	27.46	25.77	26.96	24.29	22.3	23.82	30.23	32.66	33.66	26.73	23.47	32.1833
gene-ASAP1-IT1	ASAP1-IT1	ASAP1 intronic transcript 1	0	0	0	0	0	0	0	0	0	0	0	0
gene-ASAP1-IT2	ASAP1-IT2	ASAP1 intronic transcript 2	0.17	0.05	0.04	0.05	0	0.13	0.24	0.22	0.12	0.086667	0.06	0.193333
gene-ASAP2	ASAP2	ArfGAP with SH3 domain, ankyrin repeat and PH domain 2, transcript variant X1	32.34	31.86	32.95	32.88	29.28	34.55	28.84	32.08	29.43	32.3833	32.2367	30.1167
gene-ASAP3	ASAP3	ArfGAP with SH3 domain, ankyrin repeat and PH domain 3, transcript variant X1	2.69	1.76	1.64	3.17	3.02	2.28	0.75	0.92	0.83	2.03	2.82333	0.833333
gene-ASAP3-2	ASAP3	ArfGAP with SH3 domain, ankyrin repeat and PH domain 3, transcript variant 1	0	0	0	0	0.02	1.43	0.06	0	0	0	0.483333	0.02
gene-ASB1	ASB1	ankyrin repeat and SOCS box containing 1, transcript variant 1	15.99	17.2	15.48	9.24	8.74	10.03	14.25	14.78	15.53	16.2233	9.33667	14.8533
gene-ASB10	ASB10	ankyrin repeat and SOCS box containing 10, transcript variant 1	0	0	0	0	0	0	0	0	0	0	0	0
gene-ASB11	ASB11	ankyrin repeat and SOCS box containing 11, transcript variant 1	0.06	0	0.03	0	0	0.06	0.06	0	0	0.03	0.02	0.02
gene-ASB12	ASB12	ankyrin repeat and SOCS box containing 12	0	0	0.08	0	0	0	0	0	0	0.026667	0	0
gene-ASB13	ASB13	ankyrin repeat and SOCS box containing 13, transcript variant 1	7.59	8.12	8.37	9.51	11.2	10.46	6.58	6.95	5.61	8.02667	10.39	6.38
gene-ASB14	ASB14	ankyrin repeat and SOCS box containing 14, transcript variant X2	0.08	0.37	0.2	0.08	0.28	0.32	0.14	0.12	0.19	0.216667	0.226667	0.15
gene-ASB15	ASB15	ankyrin repeat and SOCS box containing 15, transcript variant X1	0	0	0	0	0	0	0.02	0	0	0	0	0.006667
gene-ASB15-AS1	ASB15-AS1	ASB15 antisense RNA 1	0	0	0	0	0	0	0	0	0	0	0	0
gene-ASB16	ASB16	ankyrin repeat and SOCS box containing 16	0.26	0.31	0.21	0.53	0.62	0.69	0.41	0.42	0.16	0.26	0.613333	0.33
gene-ASB16-AS1	ASB16-AS1	ASB16 antisense RNA 1, transcript variant 1	0.85	0.79	2.23	1.96	1.74	1.78	1.09	1.15	1.34	1.29	1.82667	1.19333
gene-ASB17	ASB17	ankyrin repeat and SOCS box containing 17, transcript variant 1	0	0	0	0	0	0	0	0	0	0	0	0
gene-ASB18	ASB18	ankyrin repeat and SOCS box containing 18	0.09	0.03	0.06	0	0	0	0	0	0.03	0.06	0	0.01
gene-ASB2	ASB2	ankyrin repeat and SOCS box containing 2, transcript variant X1	12.72	10.64	10.6	0	0.88	0.99	4.4	4.43	3.77	11.32	0.623333	4.2
gene-ASB2-2	ASB2	ankyrin repeat and SOCS box containing 2, transcript variant 1	5.55	6.56	8.93	0.45	0	0	0.49	0.83	1.24	7.01333	0.15	0.853333
gene-ASB3	ASB3	ankyrin repeat and SOCS box containing 3, transcript variant 1	9.28	10.33	8.67	9.86	10.1	10.45	7.23	8.43	9.19	9.42667	10.1367	8.28333
gene-ASB4	ASB4	ankyrin repeat and SOCS box containing 4, transcript variant 1	0	0	0	0	0	0	0	0.01	0.01	0	0	0.006667
gene-ASB5	ASB5	ankyrin repeat and SOCS box containing 5, transcript variant X1	0.03	0.09	0.03	0	0	0	0	0	0.03	0.05	0	0.01
gene-ASB6	ASB6	ankyrin repeat and SOCS box containing 6, transcript variant 1	5.09	5.24	4.41	4.49	4.24	4.76	4.8	4.48	4.37	4.91333	4.49667	4.55
gene-ASB7	ASB7	ankyrin repeat and SOCS box containing 7, transcript variant 2	4.26	4.41	4.72	3.95	4.94	5.23	3.52	3.69	3.24	4.46333	4.70667	3.48333
gene-ASB8	ASB8	ankyrin repeat and SOCS box containing 8, transcript variant 3	11.95	13.62	12.59	15.71	15.91	14.99	12.1	11.37	9.55	12.72	15.5367	11.0067
gene-ASB9	ASB9	ankyrin repeat and SOCS box containing 9, transcript variant X1	2.78	3.3	3.61	2.81	2.71	2.09	2.78	3.47	3.16	3.23	2.53667	3.13667
gene-ASB9P1	ASB9P1	ankyrin repeat and SOCS box containing 9 pseudogene 1	0.06	0	0.11	0.06	0.06	0.34	0.1	0.17	0	0.056667	0.153333	0.09
gene-ASCC1	ASCC1	activating signal cointegrator 1 complex subunit 1, transcript variant 1	23.15	24.72	22.17	25.66	23.59	21.17	14.32	15.7	16.16	23.3467	23.4733	15.3933
gene-ASCC2	ASCC2	activating signal cointegrator 1 complex subunit 2, transcript variant X1	37.3	39.34	37.32	33.76	32.9	35.28	27.13	28.26	26.35	37.9867	33.98	27.2467
gene-ASCC3	ASCC3	activating signal cointegrator 1 complex subunit 3, transcript variant X1	25.55	24.36	25.43	26.35	24.15	26.27	22.09	22.68	22.02	25.1133	25.59	22.2633
gene-ASCL1	ASCL1	achaete-scute family bHLH transcription factor 1	0	0	0	0	0	0	0	0	0	0	0	0
gene-ASCL2	ASCL2	achaete-scute family bHLH transcription factor 2	0	0	0	0	0	0.06	0.11	0	0	0	0.02	0.036667
gene-ASCL3	ASCL3	achaete-scute family bHLH transcription factor 3	0	0	0	0	0	0	0	0	0	0	0	0
gene-ASCL4	ASCL4	achaete-scute family bHLH transcription factor 4	0	0	0	0	0	0.05	0	0	0	0	0.016667	0
gene-ASCL5	ASCL5	achaete-scute family bHLH transcription factor 5	0.09	0.09	0.04	0	0.04	0.09	0	0.13	0.08	0.073333	0.043333	0.07
gene-ASDURF	ASDURF	ASNSD1 upstream open reading frame, transcript variant 1	4.46	4.22	5.47	0	4.93	4.88	3.47	8.31	2.87	4.71667	3.27	4.88333
gene-ASF1A	ASF1A	anti-silencing function 1A histone chaperone	6.09	7.28	8.28	20.21	17.18	19.66	9.86	10.35	10.07	7.21667	19.0167	10.0933
gene-ASF1B	ASF1B	anti-silencing function 1B histone chaperone	8.67	8.6	8.57	24.4	23.87	23.83	8.32	7.45	8.54	8.61333	24.0333	8.10333
gene-ASF1B-2	ASF1B	anti-silencing function 1B histone chaperone	8.67	8.6	8.57	24.4	23.87	23.83	8.32	7.45	8.54	8.61333	24.0333	8.10333
gene-ASGR1	ASGR1	asialoglycoprotein receptor 1, transcript variant X1	0.51	0.26	0.08	0.09	0	0.08	0.07	0.33	0	0.283333	0.056667	0.133333
gene-ASGR2	ASGR2	asialoglycoprotein receptor 2, transcript variant X1	0.08	0.08	0	0	0	0.08	0	0.08	0	0.053333	0.026667	0.026667
gene-ASH1L	ASH1L	ASH1 like histone lysine methyltransferase, transcript variant 1	20.06	18.88	18.88	24.42	20	24.37	16.5	18.24	17.87	19.2733	22.93	17.5367
gene-ASH1L-AS1	ASH1L-AS1	ASH1L antisense RNA 1, transcript variant 1	2.19	2.03	2.57	5.98	4.43	4.03	2.29	2.2	3.27	2.26333	4.81333	2.58667
gene-ASH2L	ASH2L	ASH2 like, histone lysine methyltransferase complex subunit, transcript variant X1	27.91	27.8	27.57	36.41	33.14	37.8	20.93	22.09	20.92	27.76	35.7833	21.3133
gene-ASIC1	ASIC1	acid sensing ion channel subunit 1, transcript variant 1	2.42	2.76	2.1	5.56	5.65	6.58	2.23	2.68	2.5	2.42667	5.93	2.47
gene-ASIC2	ASIC2	acid sensing ion channel subunit 2, transcript variant MDEG2	2.44	2.05	1.98	1.19	1.04	1.1	2.16	2.24	2.28	2.15667	1.11	2.22667
gene-ASIC3	ASIC3	acid sensing ion channel subunit 3, transcript variant 2	0.44	0.15	0.27	0.27	0	0.11	0.33	0.48	0.16	0.286667	0.126667	0.323333
gene-ASIC4	ASIC4	acid sensing ion channel subunit family member 4, transcript variant 1	0.19	0.13	0.08	0.06	0.06	0.1	0.07	0.02	0.02	0.133333	0.073333	0.036667
gene-ASIC4-AS1	ASIC4-AS1	ASIC4 antisense RNA 1	0	0	0	0	0	0	0	0	0.18	0	0	0.06
gene-ASIC5	ASIC5	acid sensing ion channel subunit family member 5	0	0	0	0	0	0	0	0	0	0	0	0
gene-ASIC5-2	ASIC5	acid sensing ion channel subunit family member 5	0	0	0	0	0	0	0	0	0	0	0	0
gene-ASIP	ASIP	agouti signaling protein, transcript variant 1	3.87	2.32	3.9	2.6	4.48	1.99	1.31	2.87	0	3.36333	3.02333	1.39333
gene-ASL	ASL	argininosuccinate lyase, transcript variant 1	7.93	9.19	9.14	12.92	11.35	13.64	12.15	13.21	12.98	8.75333	12.6367	12.78
gene-ASLP1	ASLP1	-	0.08	0.25	0.08	0.17	0.32	0.08	0.14	0.63	0	0.136667	0.19	0.256667
gene-ASMT	ASMT	acetylserotonin O-methyltransferase, transcript variant 1	0.07	0	0	0	0	0	0	0.05	0	0.023333	0	0.016667
gene-ASMT-2	ASMT	acetylserotonin O-methyltransferase, transcript variant 1	3.47	3.51	3.25	3.27	3.41	3.24	2.39	2.28	2.07	3.41	3.30667	2.24667
gene-ASMTL	ASMTL	acetylserotonin O-methyltransferase like, transcript variant 1	7.49	9.6	7.36	8.53	5.61	6.25	4.72	3.27	4.08	8.15	6.79667	4.02333
gene-ASMTL-2	ASMTL	acetylserotonin O-methyltransferase like, transcript variant X1	9.53	5.5	8.41	3.81	7.35	6.69	3.64	5.23	5.33	7.81333	5.95	4.73333
gene-ASMTL-AS1	ASMTL-AS1	ASMTL antisense RNA 1, transcript variant 1	0.6	0.51	0.57	0.45	0.46	0.43	0.41	0.21	0.42	0.56	0.446667	0.346667
gene-ASMTL-AS1-2	ASMTL-AS1	ASMTL antisense RNA 1, transcript variant 1	0.6	0.51	0.57	0.45	0.46	0.43	0.41	0.21	0.42	0.56	0.446667	0.346667
gene-ASNS	ASNS	asparagine synthetase (glutamine-hydrolyzing), transcript variant 1	59.01	49.74	56.01	41.3	42.97	40.77	90.66	107.45	83.09	54.92	41.68	93.7333
gene-ASNSD1	ASNSD1	asparagine synthetase domain containing 1, transcript variant 2	33.7	35.13	31.66	31.9	30.26	34.21	27.02	27.81	29.01	33.4967	32.1233	27.9467
gene-ASNSP1	ASNSP1	ASNS pseudogene 1	0	0	0	0	0	0	0	0	0	0	0	0
gene-ASPA	ASPA	aspartoacylase, transcript variant 2	0.01	0.07	0.04	0.07	0	0	0	0	0.04	0.04	0.023333	0.013333
gene-ASPDH	ASPDH	aspartate dehydrogenase domain containing, transcript variant X1	0	0	0	0	0	0	0	0	0.07	0	0	0.023333
gene-ASPG	ASPG	asparaginase, transcript variant X1	0	0.05	0.03	0	0.02	0.02	0	0.02	0	0.026667	0.013333	0.006667
gene-ASPH	ASPH	aspartate beta-hydroxylase, transcript variant X1	270.58	257.49	263.18	377.58	335.15	394.93	209.38	223.64	222.88	263.75	369.22	218.633
gene-ASPHD1	ASPHD1	aspartate beta-hydroxylase domain containing 1	25.31	28.08	25.73	19.02	20.11	21.65	20.27	21.96	21.56	26.3733	20.26	21.2633
gene-ASPHD2	ASPHD2	aspartate beta-hydroxylase domain containing 2	2.05	2.55	2.27	1.5	1.57	1.81	2.15	2.18	2.71	2.29	1.62667	2.34667
gene-ASPM	ASPM	assembly factor for spindle microtubules, transcript variant 1	19.35	18.68	17.55	49.76	32.32	50.46	16.89	20.48	18.07	18.5267	44.18	18.48
gene-ASPN	ASPN	asporin, transcript variant 1	0	0	0	0	0	0	0	0	0	0	0	0
gene-ASPN-2	ASPN	asporin, transcript variant 1	0	0	0	0	0	0.04	0	0	0	0	0.013333	0
gene-ASPRV1	ASPRV1	aspartic peptidase retroviral like 1, transcript variant 1	1.19	0.79	1.1	0.66	0.51	0.65	0.85	0.42	0.75	1.02667	0.606667	0.673333
gene-ASPSCR1	ASPSCR1	ASPSCR1 tether for SLC2A4, UBX domain containing, transcript variant 2	9.7	8.9	9.97	10.28	10.16	10.2	8.35	8.72	6.41	9.52333	10.2133	7.82667
gene-ASRGL1	ASRGL1	asparaginase and isoaspartyl peptidase 1, transcript variant 2	0.75	0.5	0.56	0.47	0.44	0.45	0.43	0.3	0.3	0.603333	0.453333	0.343333
gene-ASS1	ASS1	argininosuccinate synthase 1, transcript variant 2	38.58	35.76	37.16	34.4	37.7	36.51	16.6	18.77	18.92	37.1667	36.2033	18.0967
gene-ASS1P1	ASS1P1	-	0	0	0	0.07	0	0	0	0	0.12	0	0.023333	0.04
gene-ASS1P10	ASS1P10	-	0	0.07	0	0	0	0	0	0	0	0.023333	0	0
gene-ASS1P11	ASS1P11	-	0	0	0	0	0	0	0	0	0	0	0	0
gene-ASS1P12	ASS1P12	-	0.25	0.64	0.37	0.33	0.31	0.12	0.11	0.12	0.3	0.42	0.253333	0.176667
gene-ASS1P13	ASS1P13	-	0	0	0.06	0	0.06	0	0.05	0	0	0.02	0.02	0.016667
gene-ASS1P14	ASS1P14	-	0	0	0	0	0	0	0	0	0	0	0	0
gene-ASS1P2	ASS1P2	-	0.13	0.13	0.06	0	0.13	0.13	0	0	0	0.106667	0.086667	0
gene-ASS1P3	ASS1P3	-	0	0	0	0	0	0	0	0	0	0	0	0
gene-ASS1P4	ASS1P4	-	0	0	0	0	0	0	0	0	0	0	0	0
gene-ASS1P5	ASS1P5	-	0.06	0.07	0.06	0.07	0	0	0	0	0	0.063333	0.023333	0
gene-ASS1P6	ASS1P6	-	0	0	0	0	0	0	0	0	0	0	0	0
gene-ASS1P7	ASS1P7	-	0	0	0.06	0.07	0	0.06	0	0	0	0.02	0.043333	0
gene-ASS1P8	ASS1P8	-	0	0	0	0	0	0	0	0	0	0	0	0
gene-ASS1P9	ASS1P9	-	0	0	0	0.07	0	0	0	0	0	0	0.023333	0
gene-ASTE1	ASTE1	asteroid homolog 1, transcript variant 1	4.13	4.55	3.66	5.17	5.33	4.14	2.38	2.25	2.73	4.11333	4.88	2.45333
gene-ASTL	ASTL	astacin like metalloendopeptidase, transcript variant X1	0.04	0.23	0.07	0	0	0	0.1	0.04	0.07	0.113333	0	0.07
gene-ASTN1	ASTN1	astrotactin 1, transcript variant 4	0	0	0	0	0	0	0	0.01	0	0	0	0.003333
gene-ASTN2	ASTN2	astrotactin 2, transcript variant 7	0.51	0.21	0.6	0.12	0.17	0.48	0.24	0.07	0.21	0.44	0.256667	0.173333
gene-ASTN2-AS1	ASTN2-AS1	ASTN2 antisense RNA 1	0	0	0	0	0	0	0	0	0	0	0	0
gene-ASXL1	ASXL1	ASXL transcriptional regulator 1, transcript variant X1	34.84	38.2	35.73	33.34	30.92	34.76	32.38	34.41	34.26	36.2567	33.0067	33.6833
gene-ASXL2	ASXL2	ASXL transcriptional regulator 2, transcript variant 1	8.86	8.43	8.6	10.84	9.7	11.04	8.83	8.85	9.27	8.63	10.5267	8.98333
gene-ASXL3	ASXL3	ASXL transcriptional regulator 3, transcript variant X1	0	0	0	0	0	0	0	0	0	0	0	0
gene-ASZ1	ASZ1	ankyrin repeat, SAM and basic leucine zipper domain containing 1, transcript variant 1	0	0	0	0	0	0	0	0	0	0	0	0
gene-ATAD1	ATAD1	ATPase family AAA domain containing 1, transcript variant 1	34.67	33.33	33.73	22.6	17.82	22.92	31.91	34.16	34.22	33.91	21.1133	33.43
gene-ATAD1-2	ATAD1	ATPase family AAA domain containing 1, transcript variant 1	27.83	27.05	24.52	16.87	12.23	16.82	25.15	39.19	27.37	26.4667	15.3067	30.57
gene-ATAD2	ATAD2	ATPase family AAA domain containing 2	42.41	43.86	44.18	78.15	68.13	77.9	41.73	44.4	43.72	43.4833	74.7267	43.2833
gene-ATAD2B	ATAD2B	ATPase family AAA domain containing 2B, transcript variant X1	4.57	4.74	4.72	5.55	5.86	6.17	4.33	4.72	5.1	4.67667	5.86	4.71667
gene-ATAD3A	ATAD3A	ATPase family AAA domain containing 3A, transcript variant 1	35.55	39.91	36.2	38.8	40.73	39.83	31.67	31.22	33.57	37.22	39.7867	32.1533
gene-ATAD3B	ATAD3B	ATPase family AAA domain containing 3B, transcript variant X8	19.94	20.01	20.35	10.16	9.21	11.35	11.57	11.18	11.1	20.1	10.24	11.2833
gene-ATAD3C	ATAD3C	ATPase family AAA domain containing 3C	0.33	0.31	0.4	0.09	0.1	0.15	0.1	0.26	0.18	0.346667	0.113333	0.18
gene-ATAD5	ATAD5	ATPase family AAA domain containing 5, transcript variant X1	11.42	12.18	11.81	18.24	14.14	18.84	11.4	12.21	12.27	11.8033	17.0733	11.96
gene-ATAT1	ATAT1	alpha tubulin acetyltransferase 1, transcript variant 1	1.96	0.65	1.22	1.37	0.47	2.79	1.38	1.97	0.26	1.27667	1.54333	1.20333
gene-ATAT1-2	ATAT1	alpha tubulin acetyltransferase 1, transcript variant 1	2	2.72	1.09	0.33	2.68	2.81	2.19	2.57	3.78	1.93667	1.94	2.84667
gene-ATAT1-3	ATAT1	alpha tubulin acetyltransferase 1, transcript variant 1	2.85	5.95	5.8	4.87	2.72	2.81	2.4	0.53	3.35	4.86667	3.46667	2.09333
gene-ATAT1-4	ATAT1	alpha tubulin acetyltransferase 1, transcript variant 1	0.71	1.51	1.99	2.55	4.77	1.82	0.17	0.93	1.08	1.40333	3.04667	0.726667
gene-ATAT1-5	ATAT1	alpha tubulin acetyltransferase 1, transcript variant 1	1.83	1.49	1.67	3.66	2.55	2.16	1.65	2.81	1.33	1.66333	2.79	1.93
gene-ATAT1-6	ATAT1	alpha tubulin acetyltransferase 1, transcript variant 1	5.62	5.35	4.69	4.56	2.67	5.34	2.79	2.4	1.97	5.22	4.19	2.38667
gene-ATAT1-7	ATAT1	alpha tubulin acetyltransferase 1, transcript variant 1	4.21	3.31	3.25	3.7	4.25	5.34	1.79	1.96	1.95	3.59	4.43	1.9
gene-ATCAY	ATCAY	ATCAY kinesin light chain interacting caytaxin	0	0	0.02	0	0	0	0	0.02	0	0.006667	0	0.006667
gene-ATE1	ATE1	arginyltransferase 1, transcript variant X1	9.67	8.96	9.29	11.48	11.01	12.25	8.35	7.88	8.69	9.30667	11.58	8.30667
gene-ATE1-AS1	ATE1-AS1	ATE1 antisense RNA 1	0	0	0	0	0	0	0	0.22	0	0	0	0.073333
gene-ATF1	ATF1	activating transcription factor 1, transcript variant X7	43.07	42.66	40.3	38.82	30.57	35.47	39.83	41.37	42.19	42.01	34.9533	41.13
gene-ATF2	ATF2	activating transcription factor 2, transcript variant 1	20.53	20.67	20.2	29.34	26.33	29.14	22.51	22.73	27.33	20.4667	28.27	24.19
gene-ATF3	ATF3	activating transcription factor 3, transcript variant X2	125.62	123.06	119.55	30.14	21.71	40.58	118.61	127.16	172.99	122.743	30.81	139.587
gene-ATF4	ATF4	activating transcription factor 4, transcript variant 2	376.87	344.82	351.86	246.87	238.85	243.7	397.52	463.02	462.05	357.85	243.14	440.863
gene-ATF5	ATF5	activating transcription factor 5, transcript variant 3	19.68	20.23	20.05	16.84	17.6	16.25	19.39	20.03	19	19.9867	16.8967	19.4733
gene-ATF6	ATF6	activating transcription factor 6, transcript variant X1	9.44	9.94	11.14	13.07	12.54	13.01	12.68	11.25	11.69	10.1733	12.8733	11.8733
gene-ATF6-DT	ATF6-DT	ATF6 divergent transcript, transcript variant X1	0.09	0.07	0.02	0.04	0.17	0.04	0.02	0.1	0.17	0.06	0.083333	0.096667
gene-ATF6B	ATF6B	activating transcription factor 6 beta, transcript variant 1	17.75	22.02	21.74	23.5	25.14	30.34	16.91	17.03	17.91	20.5033	26.3267	17.2833
gene-ATF6B-2	ATF6B	activating transcription factor 6 beta, transcript variant 1	14.56	14.67	13.72	22.34	13.12	18.69	13.11	12.74	21.01	14.3167	18.05	15.62
gene-ATF6B-3	ATF6B	activating transcription factor 6 beta, transcript variant 1	5.97	5.91	8.54	10.95	10.53	9.61	10.49	6.55	1.02	6.80667	10.3633	6.02
gene-ATF6B-4	ATF6B	activating transcription factor 6 beta, transcript variant 1	87.22	87.59	83.06	112.98	107.54	109.64	81.04	82.32	81.63	85.9567	110.053	81.6633
gene-ATF7	ATF7	activating transcription factor 7, transcript variant 7	20.58	21.47	23.37	18.52	22.72	20.22	19.69	20.16	22.97	21.8067	20.4867	20.94
gene-ATF7-NPFF	ATF7-NPFF	ATF7-NPFF readthrough, transcript variant 1	0	0	0	0	0	0	0	0	0	0	0	0
gene-ATF7IP	ATF7IP	activating transcription factor 7 interacting protein, transcript variant 1	8.26	8.93	8.18	15.61	14.51	16.37	6.54	6.32	6.47	8.45667	15.4967	6.44333
gene-ATF7IP2	ATF7IP2	activating transcription factor 7 interacting protein 2, transcript variant X3	5.92	4.58	5.5	9.6	8.16	9.36	4.63	4.49	3.62	5.33333	9.04	4.24667
gene-ATG10	ATG10	autophagy related 10, transcript variant X1	0.65	0.94	0.52	1.59	1.26	1.67	0.97	0.9	1	0.703333	1.50667	0.956667
gene-ATG101	ATG101	autophagy related 101, transcript variant 1	50.41	50.3	47.39	31.92	36.08	34.84	39.46	41.1	39.06	49.3667	34.28	39.8733
gene-ATG12	ATG12	autophagy related 12, transcript variant 1	14.27	14.96	14.44	16.07	14.03	16.48	13.68	14.36	14.25	14.5567	15.5267	14.0967
gene-ATG12P1	ATG12P1	-	0	0	0	0	0	0	0	0.16	0	0	0	0.053333
gene-ATG13	ATG13	autophagy related 13, transcript variant 9	17.45	16.48	16.86	19.41	19.2	19.42	15.13	15	13.72	16.93	19.3433	14.6167
gene-ATG14	ATG14	autophagy related 14	8.17	9.2	7.93	6.09	5.84	6.62	6.52	6.87	6.28	8.43333	6.18333	6.55667
gene-ATG16L1	ATG16L1	autophagy related 16 like 1, transcript variant 6	14.36	17.18	14.24	21.2	21.31	23.18	14.32	14.06	13.37	15.26	21.8967	13.9167
gene-ATG16L1-2	ATG16L1	autophagy related 16 like 1, transcript variant 6	12.3	11.76	12.29	18.25	17.63	17.11	9.73	9.24	11.79	12.1167	17.6633	10.2533
gene-ATG16L2	ATG16L2	autophagy related 16 like 2, transcript variant 1	5.22	4.9	4.41	4.8	3.25	5.12	2.35	2.41	3.02	4.84333	4.39	2.59333
gene-ATG2A	ATG2A	autophagy related 2A, transcript variant X1	4.05	4.3	4.62	4.45	4.66	4.41	4.24	4.12	4.43	4.32333	4.50667	4.26333
gene-ATG2B	ATG2B	autophagy related 2B	4.74	4.38	4.56	6.8	5.76	7.03	4.37	4.9	4.93	4.56	6.53	4.73333
gene-ATG3	ATG3	autophagy related 3, transcript variant 1	89.78	87.96	91.11	95.72	87.42	96.85	76.69	82.74	80.3	89.6167	93.33	79.91
gene-ATG4A	ATG4A	autophagy related 4A cysteine peptidase, transcript variant X1	10.91	12.11	11.96	5.61	6.69	6.56	6.51	5.75	6.67	11.66	6.28667	6.31
gene-ATG4B	ATG4B	autophagy related 4B cysteine peptidase, transcript variant X1	21.04	19.12	21.11	17.17	18.43	18.41	17.57	15.49	15.01	20.4233	18.0033	16.0233
gene-ATG4C	ATG4C	autophagy related 4C cysteine peptidase, transcript variant 1	5.85	5.16	5.12	3.77	3.52	4.99	2.06	2.8	2.42	5.37667	4.09333	2.42667
gene-ATG4D	ATG4D	autophagy related 4D cysteine peptidase, transcript variant 1	7.28	9.61	9.41	9.44	8.73	9.69	6.61	6.08	7.02	8.76667	9.28667	6.57
gene-ATG5	ATG5	autophagy related 5, transcript variant 1	17.39	15.15	15.14	14.98	15.99	15.78	12.32	12.91	13.21	15.8933	15.5833	12.8133
gene-ATG7	ATG7	autophagy related 7, transcript variant X13	8.39	8.96	8.67	12.46	11.86	11.59	8.35	7.83	7.62	8.67333	11.97	7.93333
gene-ATG9A	ATG9A	autophagy related 9A, transcript variant 2	9.82	9.83	9.14	11.82	13.1	12.39	12.04	10.54	9.06	9.59667	12.4367	10.5467
gene-ATG9B	ATG9B	autophagy related 9B, transcript variant 3	1.29	1.67	1.69	0.56	0.42	0.52	0.66	0.22	0.51	1.55	0.5	0.463333
gene-ATIC	ATIC	5-aminoimidazole-4-carboxamide ribonucleotide formyltransferase/IMP cyclohydrolase, transcript variant X1	103.19	109.5	101.67	135.44	136.76	132	90.74	100.71	100.96	104.787	134.733	97.47
gene-ATL1	ATL1	atlastin GTPase 1, transcript variant 1	1	0.97	1	1.27	0.87	0.97	0.93	0.96	0.84	0.99	1.03667	0.91
gene-ATL2	ATL2	atlastin GTPase 2, transcript variant 9	25.3	25.8	24.24	28.25	24.39	27.68	23.38	25.5	24.47	25.1133	26.7733	24.45
gene-ATL3	ATL3	atlastin GTPase 3, transcript variant X2	18.3	19.14	19.07	18.86	18.21	19.5	20.89	21.56	20.28	18.8367	18.8567	20.91
gene-ATM	ATM	ATM serine/threonine kinase, transcript variant 2	21.99	20.98	20.42	20.66	19.83	21.34	14.07	13.17	13.65	21.13	20.61	13.63
gene-ATMIN	ATMIN	ATM interactor, transcript variant 1	7.59	7.47	7.44	9.32	9.42	9.72	6.99	7.7	6.98	7.5	9.48667	7.22333
gene-ATMIN-2	ATMIN	ATM interactor, transcript variant 1	7.59	7.47	7.44	9.32	9.42	9.72	6.99	7.7	6.98	7.5	9.48667	7.22333
gene-ATN1	ATN1	atrophin 1, transcript variant 1	29.75	31.79	30.22	30.88	29.67	31.67	23.93	26.27	26.05	30.5867	30.74	25.4167
gene-ATOH1	ATOH1	atonal bHLH transcription factor 1	0	0	0	0	0	0	0	0	0	0	0	0
gene-ATOH7	ATOH7	atonal bHLH transcription factor 7	0	0.32	0	0	0.06	0	0.17	0.12	0.23	0.106667	0.02	0.173333
gene-ATOH8	ATOH8	atonal bHLH transcription factor 8, transcript variant X3	2.33	2.28	2.59	3.33	3.05	2.5	1.57	1.42	1.4	2.4	2.96	1.46333
gene-ATOX1	ATOX1	antioxidant 1 copper chaperone	249.04	261.26	275.79	196.24	204.37	182.47	311.17	314.34	319.1	262.03	194.36	314.87
gene-ATOX1-AS1	ATOX1-AS1	ATOX1 antisense RNA 1	0	0.13	0.37	0.13	0	0	0.45	0	0	0.166667	0.043333	0.15
gene-ATP10A	ATP10A	ATPase phospholipid transporting 10A (putative), transcript variant X1	0	0	0	0	0	0	0	0	0	0	0	0
gene-ATP10A-DT	ATP10A-DT	ATP10A divergent transcript, transcript variant X1	0	0	0	0	0	0	0	0	0	0	0	0
gene-ATP10B	ATP10B	ATPase phospholipid transporting 10B (putative), transcript variant 1	0.09	0.03	0.07	0	0.02	0	0.02	0.03	0.02	0.063333	0.006667	0.023333
gene-ATP10D	ATP10D	ATPase phospholipid transporting 10D (putative)	4.85	5.53	4.97	6.04	5.47	6.09	4.04	3.75	3.65	5.11667	5.86667	3.81333
gene-ATP11A	ATP11A	ATPase phospholipid transporting 11A, transcript variant X1	19.48	20.91	19.92	14.65	12.66	13.5	23.04	23.41	23.33	20.1033	13.6033	23.26
gene-ATP11A-AS1	ATP11A-AS1	ATP11A antisense RNA 1, transcript variant 1	0.21	0.05	0.09	0.05	0	0	0.15	0.04	0.07	0.116667	0.016667	0.086667
gene-ATP11AUN	ATP11AUN	ATP11A upstream neighbor lncRNA	0.04	0	0	0	0	0	0	0	0	0.013333	0	0
gene-ATP11B	ATP11B	ATPase phospholipid transporting 11B (putative)	18.51	18.99	19.79	24.13	24.85	25.52	20.66	21.55	23.26	19.0967	24.8333	21.8233
gene-ATP11B-DT	ATP11B-DT	ATP11B divergent transcript, transcript variant X2	0	0.06	0.03	0.03	0	0	0	0	0.04	0.03	0.01	0.013333
gene-ATP11C	ATP11C	ATPase phospholipid transporting 11C, transcript variant X1	12.23	12.27	12.75	18.61	14.91	17.43	10.83	13.36	12.1	12.4167	16.9833	12.0967
gene-ATP12A	ATP12A	ATPase H+/K+ transporting non-gastric alpha2 subunit, transcript variant 1	0	0	0.02	0	0.06	0	0.02	0	0	0.006667	0.02	0.006667
gene-ATP13A1	ATP13A1	ATPase 13A1	12.88	13.14	12.25	11.37	11.83	11.48	10.62	11.58	10.79	12.7567	11.56	10.9967
gene-ATP13A2	ATP13A2	ATPase cation transporting 13A2, transcript variant X1	8.45	8.92	7.36	9.52	9.16	9.64	7.33	6.67	7.03	8.24333	9.44	7.01
gene-ATP13A2-2	ATP13A2	ATPase cation transporting 13A2, transcript variant 1	1.21	1.13	2.13	2.09	1.63	1.91	1.75	1.63	0.9	1.49	1.87667	1.42667
gene-ATP13A3	ATP13A3	ATPase 13A3, transcript variant X5	136.39	131.5	136.19	68.61	62.58	71.11	115.84	124.76	124	134.693	67.4333	121.533
gene-ATP13A3-DT	ATP13A3-DT	ATP13A3 divergent transcript	2.13	2	2.19	0.95	1.32	1.08	1.35	1.3	1.01	2.10667	1.11667	1.22
gene-ATP13A4	ATP13A4	ATPase 13A4, transcript variant X1	0	0.08	0.01	0.07	0	0.03	0.02	0	0	0.03	0.033333	0.006667
gene-ATP13A4-AS1	ATP13A4-AS1	ATP13A4 antisense RNA 1, transcript variant 1	0	0	0	0	0	0	0	0	0	0	0	0
gene-ATP13A5	ATP13A5	ATPase 13A5	0.07	0.04	0.07	0	0	0	0.07	0	0	0.06	0	0.023333
gene-ATP13A5-AS1	ATP13A5-AS1	ATP13A5 antisense RNA 1	0	0	0	0	0	0	0	0	0	0	0	0
gene-ATP1A1	ATP1A1	ATPase Na+/K+ transporting subunit alpha 1, transcript variant 1	217.86	218.03	215.02	248.36	244.21	246.08	244.15	239.63	240.91	216.97	246.217	241.563
gene-ATP1A1-AS1	ATP1A1-AS1	ATP1A1 antisense RNA 1, transcript variant 4	0.38	0.51	0.62	0.57	0.3	1.35	0.22	0.15	0.28	0.503333	0.74	0.216667
gene-ATP1A2	ATP1A2	ATPase Na+/K+ transporting subunit alpha 2	0.1	0.22	0.17	0.02	0.04	0.02	0.03	0.05	0.03	0.163333	0.026667	0.036667
gene-ATP1A3	ATP1A3	ATPase Na+/K+ transporting subunit alpha 3, transcript variant 3	5.23	6.89	6.06	3.83	3.79	3.29	6.14	5.32	5.54	6.06	3.63667	5.66667
gene-ATP1A4	ATP1A4	ATPase Na+/K+ transporting subunit alpha 4, transcript variant 1	0	0	0	0	0	0	0	0	0	0	0	0
gene-ATP1B1	ATP1B1	ATPase Na+/K+ transporting subunit beta 1	375.89	365.63	373.08	139.11	134.01	143.58	253.5	259.29	261.23	371.533	138.9	258.007
gene-ATP1B1P1	ATP1B1P1	-	0.04	0	0.16	0.04	0.08	0.08	0.07	0	0.08	0.066667	0.066667	0.05
gene-ATP1B2	ATP1B2	ATPase Na+/K+ transporting subunit beta 2, transcript variant 1	0.03	0	0.03	0	0	0.03	0	0	0	0.02	0.01	0
gene-ATP1B3	ATP1B3	ATPase Na+/K+ transporting subunit beta 3	181.02	195.56	187.04	132.91	124.98	140.18	195.7	200.39	204.23	187.873	132.69	200.107
gene-ATP1B3P1	ATP1B3P1	-	0	0	0.12	0.06	0	0.06	0.16	0.12	0.06	0.04	0.04	0.113333
gene-ATP1B4	ATP1B4	ATPase Na+/K+ transporting family member beta 4, transcript variant 1	0	0	0	0	0	0.03	0	0	0	0	0.01	0
gene-ATP23	ATP23	ATP23 metallopeptidase and ATP synthase assembly factor homolog, transcript variant 1	0.82	0.91	0.82	1.68	1.08	1.19	0.29	0.51	0.69	0.85	1.31667	0.496667
gene-ATP23-2	ATP23	ATP23 metallopeptidase and ATP synthase assembly factor homolog, transcript variant 1	0.82	0.76	0.82	0.17	0.91	1.02	0.27	0.4	0.46	0.8	0.7	0.376667
gene-ATP2A1	ATP2A1	ATPase sarcoplasmic/endoplasmic reticulum Ca2+ transporting 1, transcript variant b	4.41	4.85	4.33	2.82	2.77	3.61	2.62	2.09	1.99	4.53	3.06667	2.23333
gene-ATP2A1-AS1	ATP2A1-AS1	ATP2A1 antisense RNA 1, transcript variant 1	0.24	0	0	0	0.24	0	0	0	0.28	0.08	0.08	0.093333
gene-ATP2A2	ATP2A2	ATPase sarcoplasmic/endoplasmic reticulum Ca2+ transporting 2, transcript variant b	91.34	88.74	91.26	74.57	74.98	73.4	81.45	84.37	78.45	90.4467	74.3167	81.4233
gene-ATP2A3	ATP2A3	ATPase sarcoplasmic/endoplasmic reticulum Ca2+ transporting 3, transcript variant X1	0.29	0.34	0.31	1.1	1.33	1.3	0.19	0.12	0.32	0.313333	1.24333	0.21
gene-ATP2B1	ATP2B1	ATPase plasma membrane Ca2+ transporting 1, transcript variant X2	17.73	18.88	18.75	9	7.15	8.49	18.58	20.64	20.91	18.4533	8.21333	20.0433
gene-ATP2B1-AS1	ATP2B1-AS1	ATP2B1 antisense RNA 1	0.17	0.2	0.25	0.12	0.08	0.11	0.18	0.28	0.08	0.206667	0.103333	0.18
gene-ATP2B2	ATP2B2	ATPase plasma membrane Ca2+ transporting 2, transcript variant X1	0.03	0.01	0.04	0	0.03	0.03	0.02	0	0.03	0.026667	0.02	0.016667
gene-ATP2B2-IT2	ATP2B2-IT2	ATP2B2 intronic transcript 2	0	0	0	0	0	0	0	0	0	0	0	0
gene-ATP2B3	ATP2B3	ATPase plasma membrane Ca2+ transporting 3, transcript variant X1	0	0	0	0	0	0	0	0	0	0	0	0
gene-ATP2B4	ATP2B4	ATPase plasma membrane Ca2+ transporting 4, transcript variant 2	24.04	23.35	25.23	19.6	18.67	19.77	20.2	18.28	17.54	24.2067	19.3467	18.6733
gene-ATP2C1	ATP2C1	ATPase secretory pathway Ca2+ transporting 1, transcript variant 12	59.68	59.49	59.38	59.62	54.14	59.46	55.17	57.92	59.31	59.5167	57.74	57.4667
gene-ATP2C2	ATP2C2	ATPase secretory pathway Ca2+ transporting 2, transcript variant 1	7.92	8.11	8.81	5.12	5.17	5.94	5.63	5.62	5.3	8.28	5.41	5.51667
gene-ATP2C2-AS1	ATP2C2-AS1	ATP2C2 antisense RNA 1	2.34	1.85	2.55	0.8	1.22	1.41	1.61	1.95	1.48	2.24667	1.14333	1.68
gene-ATP4A	ATP4A	ATPase H+/K+ transporting subunit alpha	0	0.05	0.02	0	0	0	0	0	0	0.023333	0	0
gene-ATP4B	ATP4B	ATPase H+/K+ transporting subunit beta	0	0	0	0	0	0	0	0	0	0	0	0
gene-ATP4B-2	ATP4B	ATPase H+/K+ transporting subunit beta	0	0	0	0	0	0	0	0	0	0	0	0
gene-ATP5F1A	ATP5F1A	ATP synthase F1 subunit alpha, transcript variant 1	55.35	56.21	54.37	71.64	68.13	68.43	50.32	51.95	52.03	55.31	69.4	51.4333
gene-ATP5F1B	ATP5F1B	ATP synthase F1 subunit beta	594.05	603.68	600	683.99	719.72	687.16	578	571.54	595.22	599.243	696.957	581.587
gene-ATP5F1BP1	ATP5F1BP1	-	0	0	0	0	0	0	0	0	0	0	0	0
gene-ATP5F1C	ATP5F1C	ATP synthase F1 subunit gamma, transcript variant 1	377.46	398.8	389.92	434.47	441.76	431.56	360.26	353.45	376.46	388.727	435.93	363.39
gene-ATP5F1D	ATP5F1D	ATP synthase F1 subunit delta, transcript variant 2	34.87	41.37	40.79	44.97	50.19	48.44	50.74	46.16	52.05	39.01	47.8667	49.65
gene-ATP5F1E	ATP5F1E	ATP synthase F1 subunit epsilon	57.33	58.89	53.35	55.8	64.29	57.21	74.66	69.24	73.82	56.5233	59.1	72.5733
gene-ATP5F1EP2	ATP5F1EP2	-	2.16	1.52	0.77	0	0	0.81	2.57	2.12	2.74	1.48333	0.27	2.47667
gene-ATP5IF1	ATP5IF1	ATP synthase inhibitory factor subunit 1, transcript variant 1	130.5	134.5	125.24	134.83	138.11	140.68	122.44	135.99	140.51	130.08	137.873	132.98
gene-ATP5IF1-2	ATP5IF1	ATP synthase inhibitory factor subunit 1, transcript variant 1	129.88	133.11	124.37	134.51	137.55	140.68	122.04	133.83	140.51	129.12	137.58	132.127
gene-ATP5MC1	ATP5MC1	ATP synthase membrane subunit c locus 1, transcript variant 1	227.17	227.6	219.3	353.1	354.73	350.77	229.09	223.69	237.27	224.69	352.867	230.017
gene-ATP5MC1P2	ATP5MC1P2	-	0	0	0	0.83	0	0	0	0	0.24	0	0.276667	0.08
gene-ATP5MC1P3	ATP5MC1P3	-	0	0	0	0	0	0	0	0	0	0	0	0
gene-ATP5MC1P4	ATP5MC1P4	-	0.83	0	0.48	1.66	1.23	0	0.1	1.35	1.98	0.436667	0.963333	1.14333
gene-ATP5MC1P5	ATP5MC1P5	-	0.26	0	0	0	0	0	0	0	0	0.086667	0	0
gene-ATP5MC1P6	ATP5MC1P6	-	2.06	1.89	1.32	0.57	0	0.54	0.7	0.51	1.47	1.75667	0.37	0.893333
gene-ATP5MC1P7	ATP5MC1P7	-	0	0	0	0	0	0	0	0	0	0	0	0
gene-ATP5MC1P8	ATP5MC1P8	-	0	0	0	0	0	0	0	0	0	0	0	0
gene-ATP5MC2	ATP5MC2	ATP synthase membrane subunit c locus 2, transcript variant 1	171.06	176.75	177.09	251.7	270.19	256.71	189.31	197.79	203.66	174.967	259.533	196.92
gene-ATP5MC3	ATP5MC3	ATP synthase membrane subunit c locus 3, transcript variant 2	102.83	109.68	105.8	139.86	158.4	142.3	115.49	114.27	116.32	106.103	146.853	115.36
gene-ATP5ME	ATP5ME	ATP synthase membrane subunit e, transcript variant 1	704.76	698.91	679.71	863.28	1008.18	931.48	890.46	819.32	869.69	694.46	934.313	859.823
gene-ATP5MF	ATP5MF	ATP synthase membrane subunit f, transcript variant 1	703.73	718.67	730.52	1051.55	1080.11	1011.85	790.58	812.03	850.59	717.64	1047.84	817.733
gene-ATP5MF-PTCD1	ATP5MF-PTCD1	ATP5MF-PTCD1 readthrough	0	0	0.33	0	0.21	0	0	0	0	0.11	0.07	0
gene-ATP5MG	ATP5MG	ATP synthase membrane subunit g, transcript variant 1	165.3	171.7	166.13	208	222.57	210.87	191.01	202.75	203.03	167.71	213.813	198.93
gene-ATP5MGL	ATP5MGL	ATP synthase membrane subunit g like	0	0.15	0.58	0	0	0	0.13	0	0.27	0.243333	0	0.133333
gene-ATP5MGP2	ATP5MGP2	-	0.44	0	0	0	0.44	0	0	0.43	0	0.146667	0.146667	0.143333
gene-ATP5MGP3	ATP5MGP3	-	0	0	0	0	0	0	0	0	0	0	0	0
gene-ATP5MGP4	ATP5MGP4	-	0	0	0	0	0	0	0	0	0	0	0	0
gene-ATP5MGP8	ATP5MGP8	-	0.3	0	0.31	0	0	0.32	0	0	0	0.203333	0.106667	0
gene-ATP5MJ	ATP5MJ	ATP synthase membrane subunit j, transcript variant 2	360.82	383.53	350.69	412.16	453.09	429.29	389.04	366.27	386.2	365.013	431.513	380.503
gene-ATP5MK	ATP5MK	ATP synthase membrane subunit k, transcript variant 3	707.53	800.75	739.16	751.74	751.72	711.85	783.94	783.79	847.72	749.147	738.437	805.15
gene-ATP5PB	ATP5PB	ATP synthase peripheral stalk-membrane subunit b	104.48	106.3	104.74	132.05	135.53	134.09	103.62	108.39	113.22	105.173	133.89	108.41
gene-ATP5PBP3	ATP5PBP3	-	0	0.09	0	0	0	0	0	0	0	0.03	0	0
gene-ATP5PBP5	ATP5PBP5	-	0	0	0	0	0	0.11	0	0	0	0	0.036667	0
gene-ATP5PBP6	ATP5PBP6	-	0	0	0	0	0	0	0	0	0	0	0	0
gene-ATP5PBP7	ATP5PBP7	-	0	0	0	0	0	0	0	0	0	0	0	0
gene-ATP5PD	ATP5PD	ATP synthase peripheral stalk subunit d, transcript variant 1	555.85	570.24	572.37	644.46	651.88	656.12	564.89	553.51	588.22	566.153	650.82	568.873
gene-ATP5PDP1	ATP5PDP1	-	0	0	0	0	0	0	0	0	0	0	0	0
gene-ATP5PDP2	ATP5PDP2	-	0	0.24	0	0	0.23	0	0	0.23	0	0.08	0.076667	0.076667
gene-ATP5PDP3	ATP5PDP3	-	0	0	0	0	0	0	0	0	0	0	0	0
gene-ATP5PDP4	ATP5PDP4	-	0.29	0	0.3	0	0	0	0	0.29	0	0.196667	0	0.096667
gene-ATP5PF	ATP5PF	ATP synthase peripheral stalk subunit F6, transcript variant 5	544.29	523.63	530.66	539.5	540.35	550.22	456.09	484.73	492.39	532.86	543.357	477.737
gene-ATP5PO	ATP5PO	ATP synthase peripheral stalk subunit OSCP	475.9	476.98	481.73	614.31	585.69	616.38	400.9	443.68	450.19	478.203	605.46	431.59
gene-ATP5POP1	ATP5POP1	-	0	0	0	0	0	0	0	0	0	0	0	0
gene-ATP5POP1-2	ATP5POP1	-	0	0	0	0	0	0	0	0	0	0	0	0
gene-ATP6	ATP6	ATP synthase F0 subunit 6	8646.47	8203.97	8440.4	8367.63	8530.94	8329.58	9413.29	8399.45	8327.42	8430.28	8409.38	8713.39
gene-ATP6AP1	ATP6AP1	ATPase H+ transporting accessory protein 1	72.29	72.75	70.91	66.63	60.11	63.7	58.01	58.13	58.94	71.9833	63.48	58.36
gene-ATP6AP1-DT	ATP6AP1-DT	ATP6AP1 divergent transcript	4.14	6.49	3.75	6.56	4.65	7.41	3.11	4.57	3.51	4.79333	6.20667	3.73
gene-ATP6AP1L	ATP6AP1L	ATPase H+ transporting accessory protein 1 like (pseudogene), transcript variant 17	0.82	0.82	0.46	0.67	0.33	0.7	0.19	0.21	0.19	0.7	0.566667	0.196667
gene-ATP6AP2	ATP6AP2	ATPase H+ transporting accessory protein 2	83.48	78.81	80.95	61.4	57.47	61.52	68.5	76.99	70.6	81.08	60.13	72.03
gene-ATP6V0A1	ATP6V0A1	ATPase H+ transporting V0 subunit a1, transcript variant 6	14	14.79	13.52	10.51	10.47	12.21	9.52	9.79	9.19	14.1033	11.0633	9.5
gene-ATP6V0A2	ATP6V0A2	ATPase H+ transporting V0 subunit a2	4.6	5.08	5.02	4.17	3.73	3.81	4.08	4.32	4.35	4.9	3.90333	4.25
gene-ATP6V0A4	ATP6V0A4	ATPase H+ transporting V0 subunit a4, transcript variant 3	0.11	0.26	0.21	0	0	0.03	0.05	0.08	0.08	0.193333	0.01	0.07
gene-ATP6V0B	ATP6V0B	ATPase H+ transporting V0 subunit b, transcript variant 3	66.47	61.69	62.88	35.51	35.81	38.54	61.98	54.31	59	63.68	36.62	58.43
gene-ATP6V0C	ATP6V0C	ATPase H+ transporting V0 subunit c, transcript variant 1	146.43	143.55	139.3	100.97	114.75	100.73	126.97	129.16	123.92	143.093	105.483	126.683
gene-ATP6V0CP3	ATP6V0CP3	ATPase H+ transporting V0 subunit c pseudogene 3	0	0	0	0	0	0	0	0	0	0	0	0
gene-ATP6V0D1	ATP6V0D1	ATPase H+ transporting V0 subunit d1	46.25	42.9	47.39	46.2	49.48	46.05	50.88	47.96	43.31	45.5133	47.2433	47.3833
gene-ATP6V0D1-DT	ATP6V0D1-DT	ATP6V0D1 divergent transcript, transcript variant X1	0.37	0.63	0.77	1.08	1.61	1.31	0.75	0.59	0.91	0.59	1.33333	0.75
gene-ATP6V0D2	ATP6V0D2	ATPase H+ transporting V0 subunit d2	0.47	0.61	0.25	0.23	0.26	0.11	0.56	0.22	0.31	0.443333	0.2	0.363333
gene-ATP6V0E1	ATP6V0E1	ATPase H+ transporting V0 subunit e1	80.06	75.15	79.76	78.5	78.41	78.3	83.3	82.1	80.46	78.3233	78.4033	81.9533
gene-ATP6V0E1P2	ATP6V0E1P2	-	0	0	0	0	0	0	0	0	0	0	0	0
gene-ATP6V0E1P3	ATP6V0E1P3	-	0	0	0	0	0	0	0	0	0	0	0	0
gene-ATP6V0E2	ATP6V0E2	ATPase H+ transporting V0 subunit e2, transcript variant 3	12.09	15.12	15.17	25.42	23.69	25.28	12.17	13.41	12.58	14.1267	24.7967	12.72
gene-ATP6V0E2-AS1	ATP6V0E2-AS1	ATP6V0E2 antisense RNA 1	1.66	1.59	1.21	2.85	3.01	3	1.43	1.09	0.88	1.48667	2.95333	1.13333
gene-ATP6V1A	ATP6V1A	ATPase H+ transporting V1 subunit A, transcript variant X2	28.6	29.67	29.62	30.92	30.65	34.03	28.21	27.1	28.16	29.2967	31.8667	27.8233
gene-ATP6V1B1	ATP6V1B1	ATPase H+ transporting V1 subunit B1, transcript variant X1	0.33	0.24	0.51	1.58	2.11	1.69	0.21	0.19	0.22	0.36	1.79333	0.206667
gene-ATP6V1B1-AS1	ATP6V1B1-AS1	ATP6V1B1 antisense RNA 1, transcript variant 1	0.56	0.15	0	0.48	0.23	0.23	0.2	0.77	0.43	0.236667	0.313333	0.466667
gene-ATP6V1B2	ATP6V1B2	ATPase H+ transporting V1 subunit B2	46.66	42.99	44.42	48.62	48.34	51.04	35.11	37.94	35.82	44.69	49.3333	36.29
gene-ATP6V1C1	ATP6V1C1	ATPase H+ transporting V1 subunit C1	22.01	21.48	21.79	17.48	17.72	18.78	18.54	19.49	19.37	21.76	17.9933	19.1333
gene-ATP6V1C2	ATP6V1C2	ATPase H+ transporting V1 subunit C2, transcript variant X2	2.08	2.56	2.54	2.73	2.04	2.37	1.73	1.57	1.58	2.39333	2.38	1.62667
gene-ATP6V1D	ATP6V1D	ATPase H+ transporting V1 subunit D	141.38	152.45	145.66	96.65	89.39	98.51	123.77	127.58	129.17	146.497	94.85	126.84
gene-ATP6V1E1	ATP6V1E1	ATPase H+ transporting V1 subunit E1, transcript variant 1	200.74	198.52	195.69	169.82	169.56	179.99	155.51	159.5	160.25	198.317	173.123	158.42
gene-ATP6V1E1P1	ATP6V1E1P1	-	0	0.22	0	0	0	0	0.09	0	0.1	0.073333	0	0.063333
gene-ATP6V1E1P2	ATP6V1E1P2	-	0	0	0	0	0	0	0	0	0	0	0	0
gene-ATP6V1E1P3	ATP6V1E1P3	-	0	0	0	0	0	0	0	0	0	0	0	0
gene-ATP6V1E2	ATP6V1E2	ATPase H+ transporting V1 subunit E2, transcript variant X2	0.91	0.92	1.26	0.99	1.84	2.16	1.44	3.89	0.88	1.03	1.66333	2.07
gene-ATP6V1F	ATP6V1F	ATPase H+ transporting V1 subunit F, transcript variant 2	170.39	184.98	170.08	226.8	237.52	213.96	172.79	184.5	190.24	175.15	226.093	182.51
gene-ATP6V1FNB	ATP6V1FNB	ATP6V1F neighbor	1.79	2.5	2.76	1.4	1.38	2.19	0.79	1.32	0.9	2.35	1.65667	1.00333
gene-ATP6V1G1	ATP6V1G1	ATPase H+ transporting V1 subunit G1	59.89	58.5	56.8	47.74	46.96	47.29	51.17	54.87	53.36	58.3967	47.33	53.1333
gene-ATP6V1G1P3	ATP6V1G1P3	-	0	0	0	0	0	0	0	0	0	0	0	0
gene-ATP6V1G2	ATP6V1G2	ATPase H+ transporting V1 subunit G2, transcript variant 1	0.1	0	0.57	0.45	0	0.29	0.05	0	0.29	0.223333	0.246667	0.113333
gene-ATP6V1G2-2	ATP6V1G2	ATPase H+ transporting V1 subunit G2, transcript variant 1	1.03	0.46	1.5	1.07	0.62	0.94	0.71	0.18	0.7	0.996667	0.876667	0.53
gene-ATP6V1G2-3	ATP6V1G2	ATPase H+ transporting V1 subunit G2, transcript variant 1	0.67	0	0	0	0	0	0.16	0	0.06	0.223333	0	0.073333
gene-ATP6V1G2-4	ATP6V1G2	ATPase H+ transporting V1 subunit G2, transcript variant 1	0	0.1	0.01	0	0	0.08	0	0.35	0.13	0.036667	0.026667	0.16
gene-ATP6V1G2-5	ATP6V1G2	ATPase H+ transporting V1 subunit G2, transcript variant 1	0.12	0.51	0.03	0.18	0	0	0	0.27	0	0.22	0.06	0.09
gene-ATP6V1G2-6	ATP6V1G2	ATPase H+ transporting V1 subunit G2, transcript variant 1	0	0.47	0	0.15	0	0.61	0	0.12	0.15	0.156667	0.253333	0.09
gene-ATP6V1G2-7	ATP6V1G2	ATPase H+ transporting V1 subunit G2, transcript variant 1	0.16	0	0	0.28	0.71	0	0.93	0.15	0	0.053333	0.33	0.36
gene-ATP6V1G2-DDX39B	ATP6V1G2-DDX39B	ATP6V1G2-DDX39B readthrough (NMD candidate)	0	0	0	0	0	0	0	0	0	0	0	0
gene-ATP6V1G2-DDX39B-2	ATP6V1G2-DDX39B	ATP6V1G2-DDX39B readthrough (NMD candidate)	22.17	18.72	18.54	24.57	25.08	22.62	15.07	17.99	20.19	19.81	24.09	17.75
gene-ATP6V1G2-DDX39B-3	ATP6V1G2-DDX39B	ATP6V1G2-DDX39B readthrough (NMD candidate)	8.22	7.36	8.36	5.64	5.59	6.51	3.62	4.55	3.1	7.98	5.91333	3.75667
gene-ATP6V1G2-DDX39B-4	ATP6V1G2-DDX39B	ATP6V1G2-DDX39B readthrough (NMD candidate)	2.26	1.99	1.65	1.76	0.97	1.83	1.85	0.96	1.93	1.96667	1.52	1.58
gene-ATP6V1G2-DDX39B-5	ATP6V1G2-DDX39B	ATP6V1G2-DDX39B readthrough (NMD candidate)	0.26	0.87	0.09	1.09	1.26	0.51	0	0.09	0.65	0.406667	0.953333	0.246667
gene-ATP6V1G2-DDX39B-6	ATP6V1G2-DDX39B	ATP6V1G2-DDX39B readthrough (NMD candidate)	77.41	82.23	79.4	67.02	55.77	73.5	55.05	58.7	55.95	79.68	65.43	56.5667
gene-ATP6V1G2-DDX39B-7	ATP6V1G2-DDX39B	ATP6V1G2-DDX39B readthrough (NMD candidate)	0.04	1.8	1.86	0	0	1.54	0	0.29	0	1.23333	0.513333	0.096667
gene-ATP6V1G2-DDX39B-8	ATP6V1G2-DDX39B	ATP6V1G2-DDX39B readthrough (NMD candidate)	4.17	4.19	4.15	1.94	3.23	2.24	1.93	3.77	2.87	4.17	2.47	2.85667
gene-ATP6V1G3	ATP6V1G3	ATPase H+ transporting V1 subunit G3, transcript variant 5	0.13	0	0	0	0	0	0	0	0	0.043333	0	0
gene-ATP6V1G3-2	ATP6V1G3	ATPase H+ transporting V1 subunit G3, transcript variant 3	0.13	0	0	0	0	0	0	0	0	0.043333	0	0
gene-ATP6V1H	ATP6V1H	ATPase H+ transporting V1 subunit H, transcript variant 3	44.54	47.23	43.8	37.86	39.56	41.74	40.52	39.85	37.87	45.19	39.72	39.4133
gene-ATP7A	ATP7A	ATPase copper transporting alpha, transcript variant 1	1.51	1.33	1.38	3.35	3.1	3.25	0.92	1.02	0.65	1.40667	3.23333	0.863333
gene-ATP7B	ATP7B	ATPase copper transporting beta, transcript variant 1	0.78	0.59	0.81	0.99	0.73	1.18	0.48	0.5	0.43	0.726667	0.966667	0.47
gene-ATP8	ATP8	ATP synthase F0 subunit 8	60031.6	59015.6	59451.6	61726.5	61547.5	62454	64195.8	58119.4	57185.7	59499.6	61909.4	59833.6
gene-ATP8A1	ATP8A1	ATPase phospholipid transporting 8A1, transcript variant X1	0.92	0.87	0.91	1.05	0.85	1.23	0.46	0.53	0.43	0.9	1.04333	0.473333
gene-ATP8A2	ATP8A2	ATPase phospholipid transporting 8A2, transcript variant 1	0.04	0.16	0.08	0.03	0.03	0	0.08	0.06	0.02	0.093333	0.02	0.053333
gene-ATP8A2-2	ATP8A2	ATPase phospholipid transporting 8A2, transcript variant 1	0	0	0	0	0	0	0	0	0	0	0	0
gene-ATP8B1	ATP8B1	ATPase phospholipid transporting 8B1, transcript variant 2	7.39	6.68	6.48	11.86	10.95	11.01	6.8	6.89	6.95	6.85	11.2733	6.88
gene-ATP8B1-AS1	ATP8B1-AS1	ATP8B1 antisense RNA 1	0.54	0.38	0.45	0.19	0.18	0.32	0.21	0.18	0.13	0.456667	0.23	0.173333
gene-ATP8B2	ATP8B2	ATPase phospholipid transporting 8B2, transcript variant X1	0.04	0.04	0.09	0.07	0.11	0.12	0.06	0.15	0.06	0.056667	0.1	0.09
gene-ATP8B3	ATP8B3	ATPase phospholipid transporting 8B3, transcript variant 1	3.53	3.25	3.36	5.22	5.69	6.14	2.27	2.03	2.08	3.38	5.68333	2.12667
gene-ATP8B4	ATP8B4	ATPase phospholipid transporting 8B4 (putative), transcript variant X1	0.04	0.05	0.18	0.02	0.03	0.03	0.01	0.02	0.03	0.09	0.026667	0.02
gene-ATP8B5P	ATP8B5P	ATPase phospholipid transporting 8B5, pseudogene, transcript variant 1	0.03	0.07	0	0	0	0	0.06	0	0	0.033333	0	0.02
gene-ATP9A	ATP9A	ATPase phospholipid transporting 9A (putative)	26.32	25.2	25.81	33.22	31.06	33.28	23.62	25.78	25.96	25.7767	32.52	25.12
gene-ATP9B	ATP9B	ATPase phospholipid transporting 9B (putative), transcript variant X1	1.52	1.62	1.68	1.85	1.82	2.39	1.87	1.72	1.69	1.60667	2.02	1.76
gene-ATPAF1	ATPAF1	ATP synthase mitochondrial F1 complex assembly factor 1, transcript variant 1	19.47	21.75	18.89	35.68	37.34	34.71	18.68	18.77	17.32	20.0367	35.91	18.2567
gene-ATPAF2	ATPAF2	ATP synthase mitochondrial F1 complex assembly factor 2	6.13	5.82	5.39	7.1	7.91	7.88	5.46	3.05	4.3	5.78	7.63	4.27
gene-ATPSCKMT	ATPSCKMT	ATP synthase c subunit lysine N-methyltransferase, transcript variant 1	6.44	5.36	4.89	7.97	7.7	9.03	4.42	4.88	5.32	5.56333	8.23333	4.87333
gene-ATR	ATR	ATR serine/threonine kinase, transcript variant X1	8.58	8.24	8.77	13.58	10.39	14.79	6	6.93	5.42	8.53	12.92	6.11667
gene-ATRAID	ATRAID	all-trans retinoic acid induced differentiation factor, transcript variant 3	71.15	72.73	66.78	88	96.33	94.43	77.02	82.47	82.31	70.22	92.92	80.6
gene-ATRIP	ATRIP	ATR interacting protein, transcript variant 1	1.74	1.64	1.92	2.35	2.61	1.96	0.93	1.49	1.62	1.76667	2.30667	1.34667
gene-ATRIP-TREX1	ATRIP-TREX1	ATRIP-TREX1 readthrough	1.88	1.8	2.08	1.76	2.12	2.13	1.57	1.15	1.23	1.92	2.00333	1.31667
gene-ATRN	ATRN	attractin, transcript variant 1	18.1	17.93	17.48	18.24	17.84	19.32	17.43	18.83	17.57	17.8367	18.4667	17.9433
gene-ATRNL1	ATRNL1	attractin like 1, transcript variant 1	0	0	0.02	0	0.01	0.05	0	0	0.05	0.006667	0.02	0.016667
gene-ATRX	ATRX	ATRX chromatin remodeler, transcript variant 1	6.44	5.84	5.99	9.42	7.21	9.87	4.97	5.54	6.28	6.09	8.83333	5.59667
gene-ATXN1	ATXN1	ataxin 1, transcript variant 1	1.66	1.61	1.81	1.42	1.06	0.88	1.19	1.48	1.46	1.69333	1.12	1.37667
gene-ATXN1-AS1	ATXN1-AS1	ATXN1 antisense RNA 1	0.43	0.61	0.43	1.12	0.59	1.05	0.45	0.64	0.61	0.49	0.92	0.566667
gene-ATXN10	ATXN10	ataxin 10, transcript variant X1	101	96.15	95.15	133.5	130.13	135.33	72.82	79.08	75.15	97.4333	132.987	75.6833
gene-ATXN1L	ATXN1L	ataxin 1 like	13.6	13.31	12.91	12.51	11.54	11.67	11.22	11.91	12.06	13.2733	11.9067	11.73
gene-ATXN2	ATXN2	ataxin 2, transcript variant 5	10.82	11.24	10.64	11.79	11.27	12.86	10.93	11.08	11.26	10.9	11.9733	11.09
gene-ATXN2-AS	ATXN2-AS	ATXN2 antisense RNA	0	0	0	0.39	0.35	0.37	0.31	0	0	0	0.37	0.103333
gene-ATXN2L	ATXN2L	ataxin 2 like, transcript variant X2	48.77	54.77	49.76	44.74	41.81	45.05	48.98	48.47	45.7	51.1	43.8667	47.7167
gene-ATXN3	ATXN3	ataxin 3, transcript variant reference	4.58	4.89	4.51	5.51	5.17	5.28	3.94	4.05	4.63	4.66	5.32	4.20667
gene-ATXN3L	ATXN3L	ataxin 3 like, transcript variant 1	0.09	0	0	0	0	0	0	0	0	0.03	0	0
gene-ATXN7	ATXN7	ataxin 7, transcript variant SCA7b	10.88	10.24	9.64	6.07	5.11	6.72	7.45	9.09	9.61	10.2533	5.96667	8.71667
gene-ATXN7L1	ATXN7L1	ataxin 7 like 1, transcript variant 5	0.96	0.81	1.07	1.66	1.33	1.44	0.74	0.95	1	0.946667	1.47667	0.896667
gene-ATXN7L2	ATXN7L2	ataxin 7 like 2, transcript variant 3	4.01	3.92	2.97	1.37	1.77	1.77	1.78	2.27	1.84	3.63333	1.63667	1.96333
gene-ATXN7L3	ATXN7L3	ataxin 7 like 3, transcript variant 9	19.33	20.52	20.3	16.55	16.79	18.1	15.86	16.26	16.35	20.05	17.1467	16.1567
gene-ATXN7L3-AS1	ATXN7L3-AS1	ATXN7L3 antisense RNA 1	0.13	0.2	0.13	0.82	0.52	0.32	0.17	0.13	0.24	0.153333	0.553333	0.18
gene-ATXN7L3B	ATXN7L3B	ataxin 7 like 3B	6.92	7.64	7.3	10.87	10.16	10.64	7.94	8.32	7.84	7.28667	10.5567	8.03333
gene-ATXN8OS	ATXN8OS	ATXN8 opposite strand lncRNA	0	0	0	0	0	0	0	0	0	0	0	0
gene-AUH	AUH	AU RNA binding methylglutaconyl-CoA hydratase, transcript variant X1	4.8	5.3	5.58	8.49	5.75	7.89	4.77	4	3.64	5.22667	7.37667	4.13667
gene-AUNIP	AUNIP	aurora kinase A and ninein interacting protein, transcript variant 1	9.5	8.29	7.46	10.74	10.29	11.76	9.9	9.42	9.05	8.41667	10.93	9.45667
gene-AUP1	AUP1	AUP1 lipid droplet regulating VLDL assembly factor, transcript variant 2	93.19	104.39	98.97	101.32	102.31	101.54	119.88	118.94	118.03	98.85	101.723	118.95
gene-AURKA	AURKA	aurora kinase A, transcript variant X1	93.86	91.96	90.54	166.04	156.45	168.02	80.66	83.45	76.94	92.12	163.503	80.35
gene-AURKAIP1	AURKAIP1	aurora kinase A interacting protein 1, transcript variant 3	70.39	82.74	69.31	82.79	89.66	86.11	84.12	81.34	93.26	74.1467	86.1867	86.24
gene-AURKAP1	AURKAP1	aurora kinase A pseudogene 1	0.96	1.07	0.78	0.83	0.61	0.61	0.55	0.66	0.75	0.936667	0.683333	0.653333
gene-AURKB	AURKB	aurora kinase B, transcript variant 3	47.62	47.47	44.61	73.29	70.42	72.71	42.44	42.11	43.23	46.5667	72.14	42.5933
gene-AURKBP1	AURKBP1	-	0	0	0	0	0	0	0	0	0	0	0	0
gene-AURKC	AURKC	aurora kinase C, transcript variant 1	1.29	1.44	1.29	1.78	1.86	1.03	1.99	1.94	1.23	1.34	1.55667	1.72
gene-AUTS2	AUTS2	activator of transcription and developmental regulator AUTS2, transcript variant X1	0.56	0.78	0.6	1.3	1.48	1.51	0.74	0.93	0.8	0.646667	1.43	0.823333
gene-AVEN	AVEN	apoptosis and caspase activation inhibitor	15.07	20.75	19.44	24.69	23.11	22.4	24.85	23.6	25.13	18.42	23.4	24.5267
gene-AVIL	AVIL	advillin, transcript variant X1	0.23	0.19	0.04	0.13	0.15	0.03	0.21	0.31	0.14	0.153333	0.103333	0.22
gene-AVL9	AVL9	AVL9 cell migration associated, transcript variant X1	10.64	11.09	11.48	11.23	10.8	11.65	9.59	11.09	10.91	11.07	11.2267	10.53
gene-AVP	AVP	arginine vasopressin	0	0	0	0	0	0	0	0	0	0	0	0
gene-AVPI1	AVPI1	arginine vasopressin induced 1	95.03	95.38	93.07	20.8	18.15	18.03	104.67	102.15	123.92	94.4933	18.9933	110.247
gene-AVPR1A	AVPR1A	arginine vasopressin receptor 1A	0	0	0	0	0	0	0	0	0	0	0	0
gene-AVPR1B	AVPR1B	arginine vasopressin receptor 1B	0.02	0	0	0	0	0	0	0	0	0.006667	0	0
gene-AVPR2	AVPR2	arginine vasopressin receptor 2, transcript variant 1	0.1	0.05	0.12	0.26	0.1	0.06	0	0	0	0.09	0.14	0
gene-AWAT1	AWAT1	acyl-CoA wax alcohol acyltransferase 1	0	0	0	0	0	0	0	0	0	0	0	0
gene-AWAT2	AWAT2	acyl-CoA wax alcohol acyltransferase 2, transcript variant X1	0	0	0	0	0	0	0	0	0	0	0	0
gene-AXDND1	AXDND1	axonemal dynein light chain domain containing 1, transcript variant X2	0.07	0.04	0.11	0.04	0.06	0.06	0.03	0.1	0.04	0.073333	0.053333	0.056667
gene-AXIN1	AXIN1	axin 1, transcript variant X1	22.15	22.63	22.62	21.43	21.58	20.8	24.48	23.59	24.43	22.4667	21.27	24.1667
gene-AXIN2	AXIN2	axin 2, transcript variant X3	0.24	0.26	0.14	0.32	0.36	0.33	0.21	0.12	0.18	0.213333	0.336667	0.17
gene-AXL	AXL	AXL receptor tyrosine kinase, transcript variant 1	76.18	81.41	76.18	67.45	68.76	65.33	92.07	94.76	89.22	77.9233	67.18	92.0167
gene-AZGP1	AZGP1	alpha-2-glycoprotein 1, zinc-binding	0.5	0.44	0.17	0.36	0.67	0.17	0.15	0.25	0.08	0.37	0.4	0.16
gene-AZGP1P1	AZGP1P1	AZGP1 pseudogene 1	0	0	0	0	0	0	0	0	0	0	0	0
gene-AZGP1P2	AZGP1P2	-	0	0	0	0	0	0	0	0	0	0	0	0
gene-AZI2	AZI2	5-azacytidine induced 2, transcript variant X1	15.55	19.83	17.97	18.38	13.61	17.23	15.45	15.84	15.14	17.7833	16.4067	15.4767
gene-AZIN1	AZIN1	antizyme inhibitor 1, transcript variant 5	127.14	120.04	123.53	135.99	140.99	141.53	111.2	124.51	112.12	123.57	139.503	115.943
gene-AZIN2	AZIN2	antizyme inhibitor 2, transcript variant 5	1.25	0.66	0.87	1.12	0.89	1.36	0.59	0.92	0.86	0.926667	1.12333	0.79
gene-AZU1	AZU1	azurocidin 1	0	0	0.06	0	0.12	0.06	0	0	0	0.02	0.06	0
gene-AZU1-2	AZU1	azurocidin 1	0	0	0.06	0	0.12	0.06	0	0	0	0.02	0.06	0
gene-B2M	B2M	beta-2-microglobulin, transcript variant X1	2803.92	2765.71	2778.82	1198.21	1168.05	1201.84	1914.54	1908.7	1938.51	2782.82	1189.37	1920.58
gene-B2M-2	B2M	beta-2-microglobulin	0	0	0	0	0	0	0	0	0	0	0	0
gene-B3GALNT1	B3GALNT1	beta-1,3-N-acetylgalactosaminyltransferase 1 (globoside blood group), transcript variant X9	16.66	18.7	18.4	23.08	22.16	23.47	16.01	15.63	15.75	17.92	22.9033	15.7967
gene-B3GALNT2	B3GALNT2	beta-1,3-N-acetylgalactosaminyltransferase 2, transcript variant X1	19.08	16.4	17.24	19.74	15.63	21.83	19.46	17.43	17.43	17.5733	19.0667	18.1067
gene-B3GALNT2-2	B3GALNT2	beta-1,3-N-acetylgalactosaminyltransferase 2, transcript variant 1	6.91	9.72	8.4	7.44	9.5	6.33	6.62	9.45	9.99	8.34333	7.75667	8.68667
gene-B3GALNT2P1	B3GALNT2P1	-	0	0	0	0	0	0	0	0	0	0	0	0
gene-B3GALT1	B3GALT1	beta-1,3-galactosyltransferase 1, transcript variant X1	0.06	0.07	0.05	0.05	0.01	0.04	0.13	0.09	0.09	0.06	0.033333	0.103333
gene-B3GALT1-AS1	B3GALT1-AS1	B3GALT1 antisense RNA 1	0	0	0	0	0	0	0	0	0	0	0	0
gene-B3GALT2	B3GALT2	beta-1,3-galactosyltransferase 2	0.05	0.05	0	0.07	0.05	0.07	0.04	0	0.02	0.033333	0.063333	0.02
gene-B3GALT4	B3GALT4	beta-1,3-galactosyltransferase 4	0.51	0.29	0.36	0.83	1.15	0.79	0.41	0.44	0.65	0.386667	0.923333	0.5
gene-B3GALT4-2	B3GALT4	beta-1,3-galactosyltransferase 4	0.51	0.29	0.36	0.83	1.15	0.79	0.41	0.44	0.65	0.386667	0.923333	0.5
gene-B3GALT4-3	B3GALT4	beta-1,3-galactosyltransferase 4	0.51	0.29	0.36	0.83	1.15	0.79	0.41	0.44	0.65	0.386667	0.923333	0.5
gene-B3GALT4-4	B3GALT4	beta-1,3-galactosyltransferase 4	0.51	0.29	0.36	0.83	1.15	0.79	0.41	0.44	0.65	0.386667	0.923333	0.5
gene-B3GALT4-5	B3GALT4	beta-1,3-galactosyltransferase 4	0	0.29	0.36	0	0	0	0	0	0	0.216667	0	0
gene-B3GALT5	B3GALT5	beta-1,3-galactosyltransferase 5, transcript variant 4	1.48	1.5	1.44	1.8	1.63	1.72	0.84	0.82	0.63	1.47333	1.71667	0.763333
gene-B3GALT5-AS1	B3GALT5-AS1	B3GALT5 antisense RNA 1, transcript variant 1	0.21	0.51	0	0.6	0.63	0.71	0.25	0.21	0.07	0.24	0.646667	0.176667
gene-B3GALT6	B3GALT6	beta-1,3-galactosyltransferase 6	8.87	8.73	8.92	7.46	7.29	6.71	5.8	6.04	5.45	8.84	7.15333	5.76333
[truncated: 53,809 more rows]
