# Supplementary material for: Transcriptomic and Metabolomic Profiling Reveals the Antiproliferative Mechanism of Goose Serum and Plasma in SW1990 Cells
Source: Biology (Basel). 2026 May 15;15(10):788. doi: 10.3390/biology15100788 (PMC13203157; doi:10.3390/biology15100788)
Supplement: Supplementary file 1 [file biology-15-00788-s001.zip › biology-4276550-supplementary/Table S5 Differences Expression genes between goose plasma and NC groups.xlsx]

## Sheet: Table S5
Gene ID	Gene Name	Gene Description	FC(XJ/CO)	Log2FC(XJ/CO)	Pvalue	Padjust	Significant	Regulate	XJ1	XJ2	XJ3	CO1	CO2	CO3	XJ	CO
gene-AADAC	AADAC	arylacetamide deacetylase	3.58939	1.84374	2.60458919309E-115	3.29372008376E-113	yes	up	68.5	74.15	67.34	25.04	21.1	28.35	69.9967	24.83
gene-ABCA10	ABCA10	ATP binding cassette subfamily A member 10, transcript variant 2	5.80009	2.53608	5.67918134208E-48	2.42277525326E-46	yes	up	8.41	7.94	7.75	1.65	1.42	1.92	8.03333	1.66333
gene-ABCA11P	ABCA11P	ATP binding cassette subfamily A member 11, pseudogene	0.376177	-1.41051	0.0168601	0.0462468342742	yes	down	0.85	0.34	0.08	1.55	1.6	1.7	0.423333	1.61667
gene-ABCB4	ABCB4	ATP binding cassette subfamily B member 4, transcript variant X1	0.155298	-2.68689	0.000160650642126	0.000693985947938	yes	down	0.04	0.04	0.02	0.24	0.26	0.24	0.0333333333333	0.246667
gene-ABHD4	ABHD4	abhydrolase domain containing 4, N-acyl phospholipase B, transcript variant 1	0.347053	-1.52677	1.65053785618E-22	3.17336441218E-21	yes	down	3.62	4.09	3.29	12.27	13.92	12.12	3.66667	12.77
gene-ABL2	ABL2	ABL proto-oncogene 2, non-receptor tyrosine kinase, transcript variant b	6.51082	2.70284	0	0	yes	up	28.67	31.54	32.15	5.82	5.73	5.64	30.7867	5.73
gene-ABR	ABR	ABR activator of RhoGEF and GTPase, transcript variant X1	0.460997	-1.11717	5.32926533606E-10	4.63257946255E-9	yes	down	2.59	1.81	2.24	5.21	5.3	6.68	2.21333	5.73
gene-ABR-3	ABR	ABR activator of RhoGEF and GTPase, transcript variant 2	0.473841	-1.07753	8.72045213E-6	4.61319734815E-5	yes	down	0.93	1.32	1.85	3.69	3.6	3.79	1.36667	3.69333
gene-ACACA	ACACA	acetyl-CoA carboxylase alpha, transcript variant 1	0.499867	-1.00038	2.03152346926E-50	8.9172967158E-49	yes	down	15.8	14.38	14.45	34.8	34.56	39.06	14.8767	36.14
gene-ACACA-2	ACACA	acetyl-CoA carboxylase alpha, transcript variant 1	0.480899	-1.05619	2.0681005862E-17	3.03850601341E-16	yes	down	3.74	4.69	3.48	9.48	11.13	9.33	3.97	9.98
gene-ACACB	ACACB	acetyl-CoA carboxylase beta, transcript variant X1	0.338917	-1.561	0.000481914622278	0.00190834597396	yes	down	0.1	0.11	0.12	0.31	0.37	0.48	0.11	0.386667
gene-ACAT2	ACAT2	acetyl-CoA acetyltransferase 2, transcript variant 2	0.403506	-1.30934	1.01076388791E-39	3.53185506557E-38	yes	down	20.59	20.5	20.92	59.29	61.95	66.23	20.67	62.49
gene-ACBD7	ACBD7	acyl-CoA binding domain containing 7	0.462194	-1.11343	1.58209895676E-13	1.82573016493E-12	yes	down	3.34	4	3.3	9.93	8.32	9.7	3.54667	9.31667
gene-ACKR3	ACKR3	atypical chemokine receptor 3, transcript variant X1	3.27856	1.71306	2.9185805172E-5	0.000141661510368	yes	up	2.05	2.03	1.61	0.69	0.72	0.66	1.89667	0.69
gene-ACKR4P1	ACKR4P1	-	90.3141	6.49688	5.10285834594E-6	2.78046231237E-5	yes	up	0.64	0.44	0.91	0	0	0	0.663333	0
gene-ACOD1	ACOD1	aconitate decarboxylase 1	31.545	4.97934	0.000830438035693	0.00314822556536	yes	up	0.44	0.25	0.47	0	0.04	0	0.386667	0.0133333333333
gene-ACOT7	ACOT7	acyl-CoA thioesterase 7, transcript variant hBACHb	2.12909	1.09024	1.10300803603E-42	4.11834898515E-41	yes	up	117.17	110.45	118.58	76.66	78.35	67.38	115.4	74.13
gene-ACP6	ACP6	acid phosphatase 6, lysophosphatidic, transcript variant 1	0.207282	-2.27033	1.97456616743E-166	4.1127115909E-164	yes	down	8.08	9.44	9.19	43.81	45.45	50.41	8.90333	46.5567
gene-ACSL3-AS1	ACSL3-AS1	ACSL3 antisense RNA 1	6.4955	2.69944	1.4825516702E-5	7.56952901548E-5	yes	up	1.89	1.73	1.86	0.31	0.29	0.44	1.82667	0.346667
gene-ACSL5	ACSL5	acyl-CoA synthetase long chain family member 5, transcript variant 1	3.27781	1.71273	5.79730400057E-171	1.25677268869E-168	yes	up	86.69	82.44	83.96	31.65	29.39	32.83	84.3633	31.29
gene-ACSS2	ACSS2	acyl-CoA synthetase short chain family member 2, transcript variant X1	0.300599	-1.73409	6.01122454554E-93	5.60124848553E-91	yes	down	14.85	15	15.12	58.7	65.5	65.01	14.99	63.07
gene-ACVR1C	ACVR1C	activin A receptor type 1C, transcript variant 1	3.2282	1.69073	4.95428809492E-9	3.90552321249E-8	yes	up	0.75	0.91	0.81	0.36	0.27	0.31	0.823333	0.313333
gene-ADAM12	ADAM12	ADAM metallopeptidase domain 12, transcript variant 1	12.432	3.63598	2.66150116512E-11	2.59851067339E-10	yes	up	0.88	0.79	0.97	0.06	0.04	0.1	0.88	0.0666666666667
gene-ADAMTS6	ADAMTS6	ADAM metallopeptidase with thrombospondin type 1 motif 6, transcript variant 1	42.1579	5.39773	8.30641129167E-85	6.76129149009E-83	yes	up	8	8.75	7.38	0.24	0.29	0.11	8.04333	0.213333
gene-ADAMTS9	ADAMTS9	ADAM metallopeptidase with thrombospondin type 1 motif 9, transcript variant 1	5.66563	2.50224	2.68438665171E-5	0.000131223641085	yes	up	0.32	0.23	0.3	0.08	0.04	0.06	0.283333	0.06
gene-ADAMTSL4	ADAMTSL4	ADAMTS like 4, transcript variant X1	2.58644	1.37097	4.19424459079E-80	3.13756078631E-78	yes	up	43.95	40.37	41.28	20.27	18.07	19.85	41.8667	19.3967
gene-ADAP2-2	ADAP2	ArfGAP with dual PH domains 2, transcript variant 1	0.0581909508102	-4.10306	0.00236476978065	0.00810969071668	yes	down	0.01	0.01	0.06	0.23	0.59	0.42	0.0266666666667	0.413333
gene-ADGRF1	ADGRF1	adhesion G protein-coupled receptor F1, transcript variant 1	0.337109	-1.56871	2.03949879583E-112	2.51913673938E-110	yes	down	14.34	16.52	14.34	49.53	46.1	56.82	15.0667	50.8167
gene-ADGRF4	ADGRF4	adhesion G protein-coupled receptor F4, transcript variant 1	2.97799	1.57434	3.38732541283E-37	1.09533833174E-35	yes	up	15.8	16.63	13.81	5.79	5.91	6.79	15.4133	6.16333
gene-ADGRL2	ADGRL2	adhesion G protein-coupled receptor L2, transcript variant 12	3.02799	1.59836	0.000753224607273	0.0028724208906	yes	up	0.32	0.32	0.33	0.12	0.13	0.14	0.323333	0.13
gene-ADH1C	ADH1C	alcohol dehydrogenase 1C (class I), gamma polypeptide, transcript variant 1	0.0892592479573	-3.48585	3.48530777176E-81	2.64447727182E-79	yes	down	2.61	2.62	2.96	34.19	38.59	38.81	2.73	37.1967
gene-ADM	ADM	adrenomedullin	6.34036	2.66456	1.40002608952E-76	9.75198500714E-75	yes	up	30.8	36.51	32.52	6.38	6.23	6.6	33.2767	6.40333
gene-ADM2	ADM2	adrenomedullin 2, transcript variant 2	6.26463	2.64723	6.39228131614E-58	3.38663382946E-56	yes	up	7.92	8.13	7.12	1.35	1.48	1.66	7.72333	1.49667
gene-ADORA1	ADORA1	adenosine A1 receptor, transcript variant X1	0.0914279015599	-3.45122	0.000743086745186	0.00283987729834	yes	down	0.03	0.09	0	0.49	0.44	0.57	0.04	0.5
gene-ADPRHL1	ADPRHL1	ADP-ribosylhydrolase like 1, transcript variant 5	2.75994	1.46463	4.92922591213E-23	9.66064617188E-22	yes	up	5.36	4.89	4.46	4.7	5.51	4.99	4.90333	5.06667
gene-ADRB2	ADRB2	adrenoceptor beta 2	3.23114	1.69204	2.40440619364E-116	3.09585512629E-114	yes	up	69.29	72.11	68.61	26.43	25.61	28.32	70.0033	26.7867
gene-ADTRP	ADTRP	androgen dependent TFPI regulating protein, transcript variant X1	2.79578	1.48325	1.18562254476E-14	1.46786427526E-13	yes	up	8.84	9.38	10.44	5.11	3.03	4.95	9.55333	4.36333
gene-AEN	AEN	apoptosis enhancing nuclease, transcript variant X5	2.11284	1.07919	9.33124943211E-27	2.13393319898E-25	yes	up	20.67	21.72	21	11.39	10.94	13.25	21.13	11.86
gene-AFF1	AFF1	AF4/FMR2 family member 1, transcript variant X1	2.99178	1.58101	2.74878843987E-67	1.71758854133E-65	yes	up	17.27	20.81	21.68	8.11	7.4	8.65	19.92	8.05333
gene-AFF1-AS1	AFF1-AS1	AFF1 antisense RNA 1	2.8587	1.51536	4.92406496775E-8	3.47778458244E-7	yes	up	4.66	3.47	2.18	2.02	3.57	1.64	3.43667	2.41
gene-AGFG2	AGFG2	ArfGAP with FG repeats 2, transcript variant X1	0.389	-1.36216	2.27576208183E-16	3.13544522882E-15	yes	down	1.91	1.75	2.12	6.68	5.59	5.82	1.92667	6.03
gene-AGR2	AGR2	anterior gradient 2, protein disulphide isomerase family member, transcript variant X1	0.201808	-2.30895	7.61240730108E-131	1.17192458776E-128	yes	down	19.66	18.4	16.31	103.77	109.23	115.44	18.1233	109.48
gene-AHR	AHR	aryl hydrocarbon receptor	2.46297	1.3004	1.88584911394E-42	7.00434692757E-41	yes	up	12.34	11.87	13.08	6.41	6.53	6.21	12.43	6.38333
gene-AHRR	AHRR	aryl-hydrocarbon receptor repressor, transcript variant 1	0.313998	-1.67117	0.000636934639565	0.00246568447842	yes	down	0.07	0.57	0.38	1.19	1.18	1.53	0.34	1.3
gene-AJUBA	AJUBA	ajuba LIM protein, transcript variant 1	2.03957	1.02827	4.10740679065E-95	3.98455969257E-93	yes	up	137.95	140.19	126.11	80.4	80.74	83.73	134.75	81.6233
gene-AKAP12	AKAP12	A-kinase anchoring protein 12, transcript variant X1	15.9236	3.9931	0	0	yes	up	41.05	45.79	48.26	3.74	3.25	3.3	45.0333	3.43
gene-AKR1B10	AKR1B10	aldo-keto reductase family 1 member B10	0.24077	-2.05427	1.41424509469E-39	4.90941781646E-38	yes	down	6.11	4.75	5.25	27.71	25.5	28.51	5.37	27.24
gene-AKR1C3	AKR1C3	aldo-keto reductase family 1 member C3, transcript variant 2	0.192277	-2.37874	5.08016614086E-187	1.22645601889E-184	yes	down	33.04	30.1	29.45	196.13	188.16	206.17	30.8633	196.82
gene-ALAD	ALAD	aminolevulinate dehydratase, transcript variant X2	0.4886	-1.03327	5.01562549093E-11	4.75276376248E-10	yes	down	3.51	3.46	3.57	7.98	8.49	9.5	3.51333	8.65667
gene-ALDH1L1	ALDH1L1	aldehyde dehydrogenase 1 family member L1, transcript variant 1	0.364682	-1.45529	5.36238459977E-17	7.63564750819E-16	yes	down	2.78	2.46	2.82	9.01	9.49	8.45	2.68667	8.98333
gene-ALDH1L2	ALDH1L2	aldehyde dehydrogenase 1 family member L2, transcript variant 1	3.25166	1.70118	5.78055346964E-37	1.83844099495E-35	yes	up	7.26	8.36	6.52	2.63	2.25	3.07	7.38	2.65
gene-ALDH2	ALDH2	aldehyde dehydrogenase 2 family member, transcript variant 1	2.10663	1.07494	0.000292315195233	0.00120190368158	yes	up	0.6	0.75	0.69	0.42	0.46	0.29	0.68	0.39
gene-ALDH3A1	ALDH3A1	aldehyde dehydrogenase 3 family member A1, transcript variant X1	0.487641	-1.03611	1.59075718841E-88	1.34643969991E-86	yes	down	285.91	295.75	277.97	707.66	724.96	698.9	286.543	710.507
gene-ALDH3B2	ALDH3B2	aldehyde dehydrogenase 3 family member B2, transcript variant 4	0.101543	-3.29984	0.000295903361847	0.00121548084347	yes	down	0.06	0.04	0.06	0.51	0.58	0.72	0.0533333333333	0.603333
gene-ALDH5A1	ALDH5A1	aldehyde dehydrogenase 5 family member A1, transcript variant 1	0.476122	-1.0706	5.80487663181E-15	7.34512233727E-14	yes	down	2.6	3.37	3.07	7.87	6.95	8.21	3.01333	7.67667
gene-ALDH6A1	ALDH6A1	aldehyde dehydrogenase 6 family member A1, transcript variant 1	0.497733	-1.00656	2.61285879081E-11	2.5545414179E-10	yes	down	2.12	2.48	2.14	5.17	5.71	5.48	2.24667	5.45333
gene-ALKAL1	ALKAL1	ALK and LTK ligand 1	7.09552	2.82691	0.00828559085953	0.0248977903551	yes	up	0.56	0.96	1.09	0.28	0	0.18	0.87	0.153333
gene-ALOX15	ALOX15	arachidonate 15-lipoxygenase	0.0830570906903	-3.58975	3.06517440534E-7	1.96795497859E-6	yes	down	0.06	0.06	0.12	1.13	1.36	1.01	0.08	1.16667
gene-ALOXE3	ALOXE3	arachidonate lipoxygenase 3, transcript variant 1	5.8014	2.5364	4.90428301363E-8	3.46611751911E-7	yes	up	1.49	1.68	1.02	0.47	0.19	0.23	1.39667	0.296667
gene-ALPG	ALPG	alkaline phosphatase, germ cell	0.219382	-2.18848	0.000662710309652	0.00255475966768	yes	down	0.32	0.14	0.1	0.89	1.29	0.85	0.186667	1.01
gene-ALPK1	ALPK1	alpha kinase 1, transcript variant 2	0.394154	-1.34317	2.58745868884E-5	0.000126864896941	yes	down	0.53	0.4	0.45	1.81	1.23	1.21	0.46	1.41667
gene-ALPP	ALPP	alkaline phosphatase, placental	0.330291	-1.59819	6.71845281957E-13	7.41858264822E-12	yes	down	1.7	1.81	1.44	5.68	6.53	6.02	1.65	6.07667
gene-AMIGO2	AMIGO2	adhesion molecule with Ig like domain 2, transcript variant 1	5.31217	2.4093	0	0	yes	up	178.41	200.78	190.81	43.68	41.62	46.23	190	43.8433
gene-AMOT	AMOT	angiomotin, transcript variant 4	0.215768	-2.21245	0.00841080975701	0.0252063271671	yes	down	0.05	0.01	0.05	0.25	0.17	0.17	0.0366666666667	0.196667
gene-AMTN	AMTN	amelotin, transcript variant 1	73.7673	6.20491	2.50716821777E-5	0.000123383805389	yes	up	1.5	1.34	0.69	0	0	0	1.17667	0
gene-ANGPT4	ANGPT4	angiopoietin 4, transcript variant 1	2.30927	1.20743	0.00667818175045	0.0206188012336	yes	up	4.56	5.23	4.44	2.5	1.93	1.35	4.74333	1.92667
gene-ANGPTL2	ANGPTL2	angiopoietin like 2	0.276271	-1.85584	0.0145425483485	0.0407540482343	yes	down	0.12	0.12	0.02	0.47	0.41	0.28	0.0866666666667	0.386667
gene-ANK1	ANK1	ankyrin 1, transcript variant 9	0.426676	-1.22879	8.28475013332E-52	3.78515089425E-50	yes	down	6.73	7.17	6.36	20.1	18.28	18.2	6.75333	18.86
gene-ANKRD1	ANKRD1	ankyrin repeat domain 1	5.12803	2.35841	8.81539487965E-271	3.67221694546E-268	yes	up	433.96	535.02	506.02	117.27	108.86	123.83	491.667	116.653
gene-ANKRD20A5P	ANKRD20A5P	ankyrin repeat domain 20 family member A5, pseudogene	0.42902	-1.22088	1.90459385384E-5	9.56122316276E-5	yes	down	1.36	0.82	1.85	4.1	3.19	4.04	1.34333	3.77667
gene-ANKRD22	ANKRD22	ankyrin repeat domain 22	0.411517	-1.28097	3.68745479303E-19	6.00766695383E-18	yes	down	3.78	4.4	5.36	12.58	13.5	13.77	4.51333	13.2833
gene-ANKRD26	ANKRD26	ankyrin repeat domain containing 26, transcript variant X3	0.483569	-1.04821	9.95888697062E-8	6.80310462028E-7	yes	down	1.87	2.31	2.33	6.38	3.44	6.59	2.17	5.47
gene-ANKRD36B	ANKRD36B	ankyrin repeat domain 36B, transcript variant 3	0.462261	-1.11322	4.22099064349E-7	2.66854544355E-6	yes	down	1.57	3.24	2.56	6.74	4.18	6.96	2.45667	5.96
gene-ANKRD37	ANKRD37	ankyrin repeat domain 37, transcript variant X1	3.50716	1.8103	2.58145631016E-6	1.46599944692E-5	yes	up	7.35	7.09	7.62	2.12	3.13	2.71	7.35333	2.65333
gene-ANKRD63	ANKRD63	ankyrin repeat domain 63	0.0910309466508	-3.4575	0.0181008054867	0.0491628244139	yes	down	0	0	0.03	0.09	0.19	0.16	0.01	0.146667
gene-ANO7L1-2	ANO7L1	anoctamin 7 like 1 (pseudogene), transcript variant X3	0.0322596	-4.95413	0.0184036119628	0.049826	yes	down	0	0	0	0.02	0.47	0.06	0	0.183333
gene-ANOS1	ANOS1	anosmin 1	3.33956	1.73966	1.05559235952E-21	1.94333272772E-20	yes	up	3.39	3.34	3.44	1.22	1.33	1.13	3.39	1.22667
gene-ANTXR2	ANTXR2	ANTXR cell adhesion molecule 2, transcript variant 2	2.2193	1.15011	2.31158424579E-55	1.15824545523E-53	yes	up	21.48	19.93	23.42	13.09	10.18	10.94	21.61	11.4033
gene-ANXA10	ANXA10	annexin A10, transcript variant X1	6.34785	2.66627	6.58683278073E-45	2.60590805264E-43	yes	up	20.38	23.79	26.21	4.19	5.53	3.55	23.46	4.42333
gene-ANXA2R-AS1	ANXA2R-AS1	ANXA2R antisense RNA 1	0.314334	-1.66963	2.0305956379E-27	4.80400939057E-26	yes	down	0.72	0.81	1.07	4.14	3.04	3.68	0.866667	3.62
gene-ANXA2R-OT1	ANXA2R-OT1	ANXA2R overlapping transcript, transcript variant 1	0.36823	-1.44132	3.06729016207E-5	0.000148540185761	yes	down	3.16	2.54	1.77	5.32	4.65	5.5	2.49	5.15667
gene-ANXA9	ANXA9	annexin A9, transcript variant X2	0.3115	-1.6827	8.99359043104E-10	7.66113988402E-9	yes	down	2	1.63	3.36	8.74	9.16	9.76	2.33	9.22
gene-AOX1	AOX1	aldehyde oxidase 1, transcript variant X1	3.52374	1.81711	4.9273989692E-11	4.67541719967E-10	yes	up	2.75	2.46	2.14	0.82	1.01	0.72	2.45	0.85
gene-AP1AR	AP1AR	adaptor related protein complex 1 associated regulatory protein, transcript variant 1	2.46562	1.30195	1.3335784347E-50	5.87798212554E-49	yes	up	13.85	15.32	14.23	7.02	6.72	7.56	14.4667	7.1
gene-APBB2	APBB2	amyloid beta precursor protein binding family B member 2, transcript variant X4	2.64758	1.40468	3.84270271341E-42	1.40998651375E-40	yes	up	7.42	8.75	7.66	3.83	3.23	3.9	7.94333	3.65333
gene-APCDD1L	APCDD1L	APC down-regulated 1 like, transcript variant 2	4.76935	2.25379	3.90431896974E-25	8.35319803748E-24	yes	up	4.73	5.23	3.55	1.14	1.02	1.27	4.50333	1.14333
gene-APCDD1L-DT	APCDD1L-DT	APCDD1L divergent transcript	2.35618	1.23645	5.03627054614E-7	3.15063509284E-6	yes	up	5.4	5.1	5.63	1.83	2.9	3.43	5.37667	2.72
gene-APOBEC3F	APOBEC3F	apolipoprotein B mRNA editing enzyme catalytic subunit 3F, transcript variant X1	0.314163	-1.67041	5.77575810553E-10	5.0084073858E-9	yes	down	1.61	0.91	1.63	5.07	4.61	5.51	1.38333	5.06333
gene-APOE	APOE	apolipoprotein E, transcript variant 1	2.57029	1.36193	7.90392038842E-18	1.19685522917E-16	yes	up	22.98	23.28	23.52	10.52	11.1	11.7	23.26	11.1067
gene-APTR	APTR	Alu-mediated CDKN1A/p21 transcriptional regulator, transcript variant 3	0.484825	-1.04446	3.80592899998E-5	0.000181537857217	yes	down	2.36	2.19	2.22	5.65	4.58	6.77	2.25667	5.66667
gene-AQP2	AQP2	aquaporin 2	0.0409273875329	-4.61079	1.10800158427E-7	7.51580257276E-7	yes	down	0.04	0.02	0.03	0.65	0.72	0.85	0.03	0.74
gene-AQP5	AQP5	aquaporin 5	0.0787786243761	-3.66605	0.00130550416653	0.00474515586279	yes	down	0.12	0.06	0	0.69	1.17	0.98	0.06	0.946667
gene-AQP5-AS1	AQP5-AS1	AQP5 and AQP2 antisense RNA 2, transcript variant 1	0.089685	-3.47899	1.16017479234E-20	2.03701764159E-19	yes	down	2.58	2.74	4.3	39.46	38.23	35.75	3.20667	37.8133
gene-AQP6	AQP6	aquaporin 6	4.45176	2.15438	0.000463719539744	0.00184144329381	yes	up	0.92	0.74	0.61	0.21	0.24	0.17	0.756667	0.206667
gene-AQP7P1	AQP7P1	aquaporin 7 pseudogene 1	11.7561	3.55534	0.00233494222885	0.00801775459057	yes	up	0.83	0.24	1.02	0.03	0.03	0.03	0.696667	0.03
gene-AREG	AREG	amphiregulin	19.2519	4.26693	0	0	yes	up	673.45	735.09	751.07	48.7	40.15	48.72	719.87	45.8567
gene-ARG2	ARG2	arginase 2	6.02374	2.59066	4.26255974679E-70	2.74418429759E-68	yes	up	24.96	25.09	23.8	5.51	5.09	4.31	24.6167	4.97
gene-ARHGAP11B	ARHGAP11B	Rho GTPase activating protein 11B, transcript variant 1	0.440228	-1.18368	0.00239374767819	0.00819319629823	yes	down	1.43	1.42	0.35	2.1	3.64	1.72	1.06667	2.48667
gene-ARHGAP11B-4	ARHGAP11B	Rho GTPase activating protein 11B, transcript variant 1	0.279924	-1.83689	1.45219160716E-5	7.42343856932E-5	yes	down	0.52	0.2	0.69	2.69	2.84	2.59	0.47	2.70667
gene-ARHGAP19	ARHGAP19	Rho GTPase activating protein 19, transcript variant 1	0.437399	-1.19298	2.09824463846E-25	4.53481254772E-24	yes	down	3.43	3.41	3.77	9.94	9.23	10.27	3.53667	9.81333
gene-ARHGAP20	ARHGAP20	Rho GTPase activating protein 20, transcript variant 6	3.8842	1.95762	0.00289892003706	0.00974486648533	yes	up	0.3	0.22	0.28	0.07	0.05	0.11	0.266667	0.0766666666667
gene-ARHGAP21	ARHGAP21	Rho GTPase activating protein 21, transcript variant X3	2.77615	1.47309	2.43119462146E-184	5.80345277898E-182	yes	up	76.29	84.65	80.66	36.06	32.3	37.09	80.5333	35.15
gene-ARHGAP22	ARHGAP22	Rho GTPase activating protein 22, transcript variant X1	2.42708	1.27922	0.00839721160492	0.0251797827165	yes	up	0.96	1.93	0.94	0.6	0.73	0.6	1.27667	0.643333
gene-ARHGAP27P2	ARHGAP27P2	Rho GTPase activating protein 27 pseudogene 2	0.0365561898721	-4.77374	0.00721200128153	0.0220681214498	yes	down	0	0	0	0.3	0.45	0.22	0	0.323333
gene-ARHGAP33	ARHGAP33	Rho GTPase activating protein 33, transcript variant X2	0.479601	-1.06009	0.00277626518204	0.00937117944474	yes	down	0.78	0.72	0.69	1.56	1.41	1.89	0.73	1.62
gene-ARHGAP42	ARHGAP42	Rho GTPase activating protein 42, transcript variant 1	2.68317	1.42394	7.91238395287E-46	3.19579081899E-44	yes	up	14.03	16.75	18.25	7.28	7.03	7.93	16.3433	7.41333
gene-ARHGEF39	ARHGEF39	Rho guanine nucleotide exchange factor 39	0.41913	-1.25453	1.3105034419E-17	1.95242956684E-16	yes	down	3.6	3.27	3.45	10.08	10.2	9.61	3.44	9.96333
gene-ARID3A	ARID3A	AT-rich interaction domain 3A, transcript variant X2	3.22543	1.68949	0.00298725267273	0.0100132822708	yes	up	0.36	0.41	0.22	0.16	0.13	0.1	0.33	0.13
gene-ARID3B	ARID3B	AT-rich interaction domain 3B, transcript variant 1	6.52909	2.70688	8.23367734687E-47	3.39659175212E-45	yes	up	5.48	5.84	6.28	1.18	0.99	1.15	5.86667	1.10667
gene-ARID5A	ARID5A	AT-rich interaction domain 5A, transcript variant X2	2.55118	1.35117	9.09354064112E-5	0.00040878601549	yes	up	2.23	2.4	2.04	1.01	1.14	0.91	2.22333	1.02
gene-ARL14	ARL14	ADP ribosylation factor like GTPase 14	7.3364	2.87507	3.92743718537E-65	2.37040917623E-63	yes	up	35.26	50.3	43.89	7.1	6.03	8.46	43.15	7.19667
gene-ARL4A	ARL4A	ADP ribosylation factor like GTPase 4A, transcript variant 3	3.95723	1.98449	5.52101174073E-55	2.70886592221E-53	yes	up	16.54	18.15	18.89	5.11	5.05	6.24	17.86	5.46667
gene-ARL4AP5	ARL4AP5	ADP ribosylation factor like GTPase 4A pseudogene 5	10.7703	3.42898	0.00162020522687	0.00576377428748	yes	up	1.01	0.71	1.55	0.3	0	0.13	1.09	0.143333
gene-ARL4C	ARL4C	ADP ribosylation factor like GTPase 4C, transcript variant 1	3.07046	1.61846	5.21347112886E-119	6.83704902053E-117	yes	up	45.37	51.21	48.42	19.28	17.76	20.4	48.3333	19.1467
gene-ARL4D	ARL4D	ADP ribosylation factor like GTPase 4D	2.05498	1.03912	6.24558727904E-23	1.21843435944E-21	yes	up	34.69	38.26	35.32	21.29	21.54	21.19	36.09	21.34
gene-ARNT2	ARNT2	aryl hydrocarbon receptor nuclear translocator 2	9.68659	3.27599	7.50328536599E-19	1.20126072043E-17	yes	up	3.64	2.52	4.08	0.15	0.11	0.3	3.41333	0.186667
gene-ARNTL	ARNTL	aryl hydrocarbon receptor nuclear translocator like, transcript variant X1	2.52364	1.3355	3.4984504494E-15	4.49634481534E-14	yes	up	7.1	8.21	7.12	3.64	3.26	3.87	7.47667	3.59
gene-ARNTL2	ARNTL2	aryl hydrocarbon receptor nuclear translocator like 2, transcript variant 6	2.02581	1.0185	8.90815043245E-82	6.8322619472E-80	yes	up	59.28	58.09	57.64	34.7	35.36	35.05	58.3367	35.0367
gene-ARRB1	ARRB1	arrestin beta 1, transcript variant X1	0.281562	-1.82847	2.06581655704E-78	1.49789326807E-76	yes	down	2.87	2.81	2.75	12.33	11.77	12.17	2.81	12.09
gene-ARRDC4	ARRDC4	arrestin domain containing 4	4.1699	2.06001	4.42237946535E-37	1.41923643114E-35	yes	up	8.18	7.13	7.07	2.19	2.26	2.06	7.46	2.17
gene-ARVCF	ARVCF	ARVCF delta catenin family member, transcript variant X1	0.335654	-1.57495	1.09998776988E-42	4.11430284703E-41	yes	down	4.12	4.51	4.73	15.44	14.3	16.45	4.45333	15.3967
gene-ASAP3	ASAP3	ArfGAP with SH3 domain, ankyrin repeat and PH domain 3, transcript variant X1	0.35763	-1.48346	3.37756679118E-8	2.44568529239E-7	yes	down	0.75	0.92	0.83	3.17	3.02	2.28	0.833333	2.82333
gene-ASF1B	ASF1B	anti-silencing function 1B histone chaperone	0.412126	-1.27884	1.6864424081E-19	2.79473236819E-18	yes	down	8.32	7.45	8.54	24.4	23.87	23.83	8.10333	24.0333
gene-ASF1B-2	ASF1B	anti-silencing function 1B histone chaperone	0.412126	-1.27884	1.6864424081E-19	2.79473236819E-18	yes	down	8.32	7.45	8.54	24.4	23.87	23.83	8.10333	24.0333
gene-ASIC2	ASIC2	acid sensing ion channel subunit 2, transcript variant MDEG2	2.49223	1.31744	2.80431975356E-5	0.000136396000834	yes	up	2.16	2.24	2.28	1.19	1.04	1.1	2.22667	1.11
gene-ASNS	ASNS	asparagine synthetase (glutamine-hydrolyzing), transcript variant 1	2.62386	1.39169	4.25971472362E-52	1.95882336154E-50	yes	up	90.66	107.45	83.09	41.3	42.97	40.77	93.7333	41.68
gene-ASPM	ASPM	assembly factor for spindle microtubules, transcript variant 1	0.454505	-1.13763	2.62982087701E-9	2.13409261008E-8	yes	down	16.89	20.48	18.07	49.76	32.32	50.46	18.48	44.18
gene-ATAD1-2	ATAD1	ATPase family AAA domain containing 1, transcript variant 1	2.49426	1.31861	3.38407429069E-8	2.44956246357E-7	yes	up	25.15	39.19	27.37	16.87	12.23	16.82	30.57	15.3067
gene-ATAT1-4	ATAT1	alpha tubulin acetyltransferase 1, transcript variant 1	0.305718	-1.70973	0.00149841153899	0.0053691605913	yes	down	0.17	0.93	1.08	2.55	4.77	1.82	0.726667	3.04667
gene-ATF3	ATF3	activating transcription factor 3, transcript variant X2	52.3845	5.71107	0	0	yes	up	118.61	127.16	172.99	30.14	21.71	40.58	139.587	30.81
gene-ATF4	ATF4	activating transcription factor 4, transcript variant 2	2.19443	1.13384	1.58519671279E-78	1.15333918367E-76	yes	up	397.52	463.02	462.05	246.87	238.85	243.7	440.863	243.14
gene-ATF7IP	ATF7IP	activating transcription factor 7 interacting protein, transcript variant 1	0.483263	-1.04912	2.04256181286E-44	8.00631470741E-43	yes	down	6.54	6.32	6.47	15.61	14.51	16.37	6.44333	15.4967
gene-ATF7IP2	ATF7IP2	activating transcription factor 7 interacting protein 2, transcript variant X3	0.484657	-1.04497	1.48074918995E-7	9.90195673289E-7	yes	down	4.63	4.49	3.62	9.6	8.16	9.36	4.24667	9.04
gene-ATP11A	ATP11A	ATPase phospholipid transporting 11A, transcript variant X1	2.11006	1.07729	2.94799945522E-67	1.83666417672E-65	yes	up	23.04	23.41	23.33	14.65	12.66	13.5	23.26	13.6033
gene-ATP13A3	ATP13A3	ATPase 13A3, transcript variant X5	2.18445	1.12727	1.12602554275E-135	1.8401855889E-133	yes	up	115.84	124.76	124	68.61	62.58	71.11	121.533	67.4333
gene-ATP1B1	ATP1B1	ATPase Na+/K+ transporting subunit beta 1	2.26167	1.17739	2.55129109506E-150	4.75457713285E-148	yes	up	253.5	259.29	261.23	139.11	134.01	143.58	258.007	138.9
gene-ATP23	ATP23	ATP23 metallopeptidase and ATP synthase assembly factor homolog, transcript variant 1	0.459992	-1.12032	0.0103676688627	0.0302017173986	yes	down	0.29	0.51	0.69	1.68	1.08	1.19	0.496667	1.31667
gene-ATP2A3	ATP2A3	ATPase sarcoplasmic/endoplasmic reticulum Ca2+ transporting 3, transcript variant X1	0.207298	-2.27022	1.10774931361E-7	7.51580257276E-7	yes	down	0.19	0.12	0.32	1.1	1.33	1.3	0.21	1.24333
gene-ATP2B1	ATP2B1	ATPase plasma membrane Ca2+ transporting 1, transcript variant X2	2.96909	1.57002	1.80563226583E-76	1.24547589245E-74	yes	up	18.58	20.64	20.91	9	7.15	8.49	20.0433	8.21333
gene-ATP6V0E2-AS1	ATP6V0E2-AS1	ATP6V0E2 antisense RNA 1	0.468093	-1.09513	0.000108032671387	0.000479756292562	yes	down	1.43	1.09	0.88	2.85	3.01	3	1.13333	2.95333
gene-ATP6V1B1	ATP6V1B1	ATPase H+ transporting V1 subunit B1, transcript variant X1	0.14021	-2.83434	1.73147284908E-6	1.00560800106E-5	yes	down	0.21	0.19	0.22	1.58	2.11	1.69	0.206667	1.79333
gene-ATP7A	ATP7A	ATPase copper transporting alpha, transcript variant 1	0.317705	-1.65424	2.72879882835E-17	3.96534412505E-16	yes	down	0.92	1.02	0.65	3.35	3.1	3.25	0.863333	3.23333
gene-ATP8B3	ATP8B3	ATPase phospholipid transporting 8B3, transcript variant 1	0.468974	-1.09242	2.8288950335E-8	2.06457832314E-7	yes	down	2.27	2.03	2.08	5.22	5.69	6.14	2.12667	5.68333
gene-AVPI1	AVPI1	arginine vasopressin induced 1	7.10678	2.8292	5.37325496885E-146	9.43428114159E-144	yes	up	104.67	102.15	123.92	20.8	18.15	18.03	110.247	18.9933
gene-B3GNTL1-2	B3GNTL1	UDP-GlcNAc:betaGal beta-1,3-N-acetylglucosaminyltransferase like 1, transcript variant 2	0.493739	-1.01818	0.00186942670789	0.00655703655426	yes	down	1.57	1.47	1.44	3.74	3.75	4.03	1.49333	3.84
gene-B4GALT1	B4GALT1	beta-1,4-galactosyltransferase 1, transcript variant X1	2.32263	1.21576	2.34656315472E-110	2.83254171716E-108	yes	up	123.82	119.72	123.92	63.4	63.48	64.25	122.487	63.71
gene-B4GALT4	B4GALT4	beta-1,4-galactosyltransferase 4, transcript variant X1	4.39406	2.13555	3.23005653529E-126	4.73258973051E-124	yes	up	78.14	85.48	95.32	24.83	23.96	23.65	86.3133	24.1467
gene-BABAM2-AS1	BABAM2-AS1	BABAM2 antisense RNA 1	280.734	8.13306	3.67928511666E-53	1.72934540494E-51	yes	up	29.66	34.61	39.34	0.06	0.11	0.28	34.5367	0.15
gene-BACH1	BACH1	BTB domain and CNC homolog 1, transcript variant 2	3.17182	1.66531	3.00635237572E-99	3.05597876662E-97	yes	up	19.64	22.03	20.83	8.46	7.38	7.63	20.8333	7.82333
gene-BACH2	BACH2	BTB domain and CNC homolog 2, transcript variant 2	26.1841	4.71062	2.29216701127E-7	1.49515161665E-6	yes	up	0.22	0.36	0.18	0.02	0	0.01	0.253333	0.01
gene-BACH2-2	BACH2	BTB domain and CNC homolog 2, transcript variant 2	34.3996	5.10432	4.57058307504E-5	0.000215367341224	yes	up	0.21	0.1	0.4	0.01	0.01	0	0.236667	0.00666666666667
gene-BAIAP2-DT	BAIAP2-DT	BAIAP2 divergent transcript	0.353497	-1.50023	2.60732049939E-19	4.28734705956E-18	yes	down	2.21	1.66	2.1	6.79	6.7	7.06	1.99	6.85
gene-BAMBI	BAMBI	BMP and activin membrane bound inhibitor	3.38364	1.75858	3.58357504224E-9	2.86537643103E-8	yes	up	4.68	5.26	5.6	2.22	1.24	2.16	5.18	1.87333
gene-BANK1	BANK1	B cell scaffold protein with ankyrin repeats 1, transcript variant 1	0.38294	-1.38481	0.00207054587974	0.00719102483907	yes	down	0.44	0.37	0.3	1.42	1.12	1.03	0.37	1.19
gene-BASP1	BASP1	brain abundant membrane attached signal protein 1, transcript variant 2	34.951	5.12726	0.00272022	0.00920241369906	yes	up	0.29	0.32	0.25	0	0	0	0.286667	0
gene-BBC3	BBC3	BCL2 binding component 3, transcript variant 1	3.51158	1.81212	3.85188669837E-6	2.13441139559E-5	yes	up	3.74	3.35	3.42	1	1.21	1.34	3.50333	1.18333
gene-BBS4	BBS4	Bardet-Biedl syndrome 4, transcript variant 1	0.41705	-1.26171	1.01728308379E-8	7.75062373113E-8	yes	down	2.01	2.21	2.35	6.77	5.33	6.92	2.19	6.34
gene-BCAN	BCAN	brevican, transcript variant X1	0.274038	-1.86755	2.13514689108E-30	5.56579088356E-29	yes	down	5.24	5.25	6.22	20.69	17.04	23.64	5.57	20.4567
gene-BCAS1	BCAS1	brain enriched myelin associated protein 1, transcript variant 7	0.36346	-1.46013	1.31843764688E-8	9.93269780422E-8	yes	down	1.2	1.06	0.92	3.56	3.3	3.73	1.06	3.53
gene-BCL10	BCL10	BCL10 immune signaling adaptor, transcript variant X1	2.05618	1.03996	3.22087450899E-17	4.66444982573E-16	yes	up	15.81	18.56	16.79	9.1	11.04	11.01	17.0533	10.3833
gene-BCL2A1	BCL2A1	BCL2 related protein A1, transcript variant 1	128.164	7.00184	2.69297785385E-7	1.74109295511E-6	yes	up	1.75	3.21	3.81	0	0	0	2.92333	0
gene-BCL9	BCL9	BCL9 transcription coactivator	0.445967	-1.16499	1.4056645889E-12	1.51513669159E-11	yes	down	1.78	1.6	1.39	4.64	4.45	4.01	1.59	4.36667
gene-BDH1	BDH1	3-hydroxybutyrate dehydrogenase 1, transcript variant X1	0.397985	-1.32921	3.20141944138E-9	2.57922472629E-8	yes	down	2.36	3.77	1.68	6.17	6.93	8.47	2.60333	7.19
gene-BDNF	BDNF	brain derived neurotrophic factor, transcript variant 18	2.9516	1.5615	5.00643931409E-36	1.5392446198E-34	yes	up	14.07	17.13	18.64	6.68	6.51	7.3	16.6133	6.83
gene-BEST1	BEST1	bestrophin 1, transcript variant X1	3.69125	1.88411	7.85995786578E-20	1.32527622903E-18	yes	up	3.97	4.27	5.73	2.75	4.17	3.19	4.65667	3.37
gene-BHLHE41	BHLHE41	basic helix-loop-helix family member e41	0.343983	-1.53959	2.33599638115E-6	1.33445128039E-5	yes	down	0.78	0.42	0.57	2.12	2.13	2.03	0.59	2.09333
gene-BICDL2	BICDL2	BICD family like cargo adaptor 2, transcript variant 2	0.22857	-2.12929	3.90807559676E-34	1.14836882508E-32	yes	down	1.91	1.97	1.89	10.23	9.35	12.02	1.92333	10.5333
gene-BIRC3	BIRC3	baculoviral IAP repeat containing 3, transcript variant 1	4.51756	2.17555	8.60633413178E-122	1.19504293222E-119	yes	up	31.67	34.55	32.53	9.31	7.35	10.61	32.9167	9.09
gene-BLACAT1	BLACAT1	BLACAT1 overlapping LEMD1 locus, transcript variant 1	0.413485	-1.27409	7.60667299533E-12	7.72484549645E-11	yes	down	0.7	0.8	0.78	2.25	2.16	2.54	0.76	2.31667
gene-BMF	BMF	Bcl2 modifying factor, transcript variant X2	0.268792	-1.89544	0.00477979103694	0.0153093111081	yes	down	0.08	0.07	0.11	0.44	0.25	0.52	0.0866666666667	0.403333
gene-BMI1	BMI1	BMI1 proto-oncogene, polycomb ring finger	2.05841	1.04153	3.41076457077E-9	2.73853716198E-8	yes	up	19.67	11.24	16.22	9.66	8.1	10.2	15.71	9.32
gene-BMP2	BMP2	bone morphogenetic protein 2	36.2279	5.17903	3.36000965128E-259	1.27470366146E-256	yes	up	28.07	28.93	33.74	1.04	1.17	1.05	30.2467	1.08667
gene-BMP6	BMP6	bone morphogenetic protein 6	5.06755	2.34129	1.36929458063E-23	2.75479766719E-22	yes	up	3.67	3.74	3.34	0.85	0.83	0.9	3.58333	0.86
gene-BMPER	BMPER	BMP binding endothelial regulator, transcript variant 1	6.47743	2.69542	3.51115997815E-7	2.2407507881E-6	yes	up	0.61	0.52	0.55	0.08	0.1	0.16	0.56	0.113333
gene-BNC1	BNC1	basonuclin 1, transcript variant 1	6.80917	2.76748	0.00666031590902	0.0205666295766	yes	up	0.17	0.14	0.17	0.02	0.04	0.03	0.16	0.03
gene-BNC2	BNC2	basonuclin 2, transcript variant X1	2.5109	1.32821	3.61384260448E-19	5.89225526724E-18	yes	up	2.38	3.1	3.01	1.32	1.33	1.44	2.83	1.36333
gene-BORA	BORA	BORA aurora kinase A activator, transcript variant 1	0.455417	-1.13474	7.95822854897E-43	2.99243478801E-41	yes	down	21.71	21.93	19.48	54.53	51.62	60.7	21.04	55.6167
gene-BPIFB1	BPIFB1	BPI fold containing family B member 1	0.140796	-2.82832	0.0117014531934	0.0335851625363	yes	down	0.1	0	0.11	0.53	0.73	0.56	0.07	0.606667
gene-BRCA1	BRCA1	BRCA1 DNA repair associated, transcript variant 2	0.458022	-1.12651	6.79382934409E-20	1.15007891964E-18	yes	down	4.92	6.13	5.43	13.79	11.53	16.34	5.49333	13.8867
gene-BRD2-5	BRD2	bromodomain containing 2, transcript variant 3	3.88422	1.95763	0.0152991176957	0.0425375939597	yes	up	2.35	0.83	1.17	1.09	0	0.32	1.45	0.47
gene-BRINP2	BRINP2	BMP/retinoic acid inducible neural specific 2	6.35497	2.66789	1.04553832431E-25	2.28523268518E-24	yes	up	3.39	3.1	3.28	0.57	0.68	0.57	3.25667	0.606667
gene-BRSK1	BRSK1	BR serine/threonine kinase 1	2.46355	1.30074	0.000286685608423	0.00118012705889	yes	up	1.39	1.73	1.53	0.81	0.77	0.76	1.55	0.78
gene-BSPRY	BSPRY	B-box and SPRY domain containing, transcript variant 1	0.226024	-2.14545	1.49799389574E-6	8.77443625998E-6	yes	down	0.47	0.52	0.25	2.09	2.63	1.95	0.413333	2.22333
gene-BTBD8	BTBD8	BTB domain containing 8, transcript variant X1	0.402029	-1.31463	0.0163238632324	0.0449864410914	yes	down	0.2	0.12	0.21	0.46	0.49	0.59	0.176667	0.513333
gene-BTG1	BTG1	BTG anti-proliferation factor 1	3.20483	1.68025	1.37894631064E-88	1.17182857478E-86	yes	up	22.7	22.96	22.49	8.22	8.69	8.86	22.7167	8.59
gene-BTG2	BTG2	BTG anti-proliferation factor 2	2.78525	1.47781	3.18027281351E-37	1.03310238414E-35	yes	up	28.87	34.76	37.87	13.61	14.15	16.5	33.8333	14.7533
gene-BTG3	BTG3	BTG anti-proliferation factor 3, transcript variant X1	2.01889	1.01356	1.45795741569E-28	3.61427132978E-27	yes	up	66.24	69.96	73.25	45.23	36.92	44.06	69.8167	42.07
gene-BTN3A1	BTN3A1	butyrophilin subfamily 3 member A1, transcript variant X1	0.468446	-1.09405	1.9592256169E-6	1.13015878988E-5	yes	down	1.3	1.55	1.2	3.62	2.87	3.54	1.35	3.34333
gene-BUB1	BUB1	BUB1 mitotic checkpoint serine/threonine kinase, transcript variant 1	0.411562	-1.28082	1.00791030459E-94	9.6455200095E-93	yes	down	24.93	24.47	23.14	70.93	69.12	73.37	24.18	71.14
gene-C10orf67	C10orf67	chromosome 10 open reading frame 67, transcript variant 3	5.67758	2.50528	0.0120391656145	0.0344335047766	yes	up	0.97	0.25	0.45	0.06	0.1	0.12	0.556667	0.0933333333333
gene-C11orf21	C11orf21	chromosome 11 open reading frame 21, transcript variant 1	0.20729	-2.27028	9.21799176711E-5	0.000413855103745	yes	down	0.22	0.18	0.11	1.09	1.05	0.84	0.17	0.993333
gene-C11orf52	C11orf52	chromosome 11 open reading frame 52	0.279449	-1.83935	1.19895040249E-5	6.18996386416E-5	yes	down	1.41	1.19	0.87	5.08	5.15	5.04	1.15667	5.09
gene-C11orf86	C11orf86	chromosome 11 open reading frame 86, transcript variant 1	8.40493	3.07124	0.00158394147044	0.00564232671688	yes	up	1.08	1.02	0.89	0.18	0.09	0.17	0.996667	0.146667
gene-C11orf96	C11orf96	chromosome 11 open reading frame 96	97.4368	6.60639	1.49636832283E-9	1.25060365927E-8	yes	up	4.83	3.52	4.42	0.08	0	0.08	4.25667	0.0533333333333
gene-C15orf48	C15orf48	chromosome 15 open reading frame 48, transcript variant 1	2.54591	1.34818	1.83352501713E-7	1.21501057358E-6	yes	up	22.8	19.82	18.01	11.55	9.43	9.48	20.21	10.1533
gene-C16orf54	C16orf54	chromosome 16 open reading frame 54, transcript variant X1	0.293723	-1.76747	3.11182539149E-19	5.10507570982E-18	yes	down	2.26	2.15	1.76	8.14	8.49	9.08	2.05667	8.57
gene-C16orf89	C16orf89	chromosome 16 open reading frame 89, transcript variant 1	0.0540350111874	-4.20996	0.000984107052137	0.00366474221256	yes	down	0.07	0	0.07	1.02	0.85	1.15	0.0466666666667	1.00667
gene-C1orf116	C1orf116	chromosome 1 open reading frame 116, transcript variant 1	2.03794	1.02711	7.52472458058E-70	4.82969104878E-68	yes	up	78.5	77.96	73.39	47.47	46.53	44.54	76.6167	46.18
gene-C1orf210	C1orf210	chromosome 1 open reading frame 210, transcript variant X1	0.450139	-1.15156	9.51828381388E-6	5.0090646427E-5	yes	down	3.53	2.63	2.7	8.14	8.47	7.48	2.95333	8.03
gene-C1orf74	C1orf74	chromosome 1 open reading frame 74	0.00239842779792	-8.7037	1.26022476134E-12	1.36460117506E-11	yes	down	0	0	0	1.83	1.33	1.47	0	1.54333
gene-C21orf58	C21orf58	chromosome 21 open reading frame 58, transcript variant X2	0.46856	-1.09369	0.0111421305397	0.0321754197792	yes	down	0.65	0.73	0.54	1.51	1.27	1.69	0.64	1.49
gene-C2orf15	C2orf15	chromosome 2 open reading frame 15, transcript variant 1	0.441394	-1.17986	0.000632044457267	0.00244853838341	yes	down	1.33	1.22	2.04	4.94	3.74	3.98	1.53	4.22
gene-C3	C3	complement C3	2.56152	1.357	5.11267241847E-145	8.9031742238E-143	yes	up	176.68	164.66	162.28	82.51	76.21	79.85	167.873	79.5233
gene-C3orf52	C3orf52	chromosome 3 open reading frame 52, transcript variant 1	3.35844	1.74779	4.63887414877E-38	1.54229861175E-36	yes	up	17.38	14.22	17.44	7.85	4.87	4.51	16.3467	5.74333
gene-C3orf52-2	C3orf52	chromosome 3 open reading frame 52, transcript variant 1	9.73667	3.28343	0.0133209403152	0.0376935771172	yes	up	5.78	9.64	8.96	0	0.99	2.05	8.12667	1.01333
gene-C4orf19	C4orf19	chromosome 4 open reading frame 19, transcript variant X2	4.45102	2.15414	1.18195369256E-11	1.18167558581E-10	yes	up	1.88	1.94	1.92	0.49	0.43	0.63	1.91333	0.516667
gene-C5orf46	C5orf46	chromosome 5 open reading frame 46, transcript variant X1	19.1002	4.25551	0.00930366684562	0.0275238311025	yes	up	0.06	0.46	0.13	0.32	0	0	0.216667	0.106667
gene-C9orf72	C9orf72	C9orf72-SMCR8 complex subunit, transcript variant 2	2.22288	1.15243	2.52724928096E-12	2.66458615255E-11	yes	up	7.37	9.68	8.99	4.37	3.98	5.13	8.68	4.49333
gene-CA11	CA11	carbonic anhydrase 11, transcript variant 1	2.10396	1.07311	0.00156464727964	0.00558295792005	yes	up	2.68	2.58	2.66	1.54	1.38	1.63	2.64	1.51667
gene-CA13	CA13	carbonic anhydrase 13	0.489928	-1.02936	1.2797723744E-11	1.27527036089E-10	yes	down	2.77	2.7	2.56	6.84	6.11	6.46	2.67667	6.47
gene-CABLES2	CABLES2	Cdk5 and Abl enzyme substrate 2	0.462725	-1.11177	2.26696310261E-18	3.53869442432E-17	yes	down	4.53	5.44	5.26	14.51	12.06	13.38	5.07667	13.3167
gene-CACNA1I	CACNA1I	calcium voltage-gated channel subunit alpha1 I, transcript variant 1	0.185085	-2.43374	1.92156086713E-5	9.63501548787E-5	yes	down	0.05	0.04	0.04	0.32	0.25	0.26	0.0433333333333	0.276667
gene-CACNA2D1	CACNA2D1	calcium voltage-gated channel auxiliary subunit alpha2delta 1, transcript variant X1	2.09273	1.06539	0.0133091247237	0.0376651598182	yes	up	0.32	0.39	0.48	0.2	0.17	0.34	0.396667	0.236667
gene-CACNG4	CACNG4	calcium voltage-gated channel auxiliary subunit gamma 4	0.447199	-1.16101	1.26494985755E-13	1.46531405255E-12	yes	down	3.04	2.84	3.11	8.56	7.09	8.84	2.99667	8.16333
gene-CADM2-2	CADM2	cell adhesion molecule 2, transcript variant 1	54.0186	5.75538	2.59416195232E-5	0.000127105559679	yes	up	2.49	3.79	3	0.34	0	0	3.09333	0.113333
gene-CALB2	CALB2	calbindin 2, transcript variant CALB2	0.441491	-1.17954	1.43157831173E-12	1.53994335355E-11	yes	down	6.66	7.16	7.56	19.43	20.46	19.3	7.12667	19.73
gene-CALB2-2	CALB2	calbindin 2, transcript variant CALB2	0.441491	-1.17954	1.43157831173E-12	1.53994335355E-11	yes	down	6.66	7.16	7.56	19.43	20.46	19.3	7.12667	19.73
gene-CALHM2	CALHM2	calcium homeostasis modulator family member 2, transcript variant X9	0.451993	-1.14563	9.42871822627E-18	1.42066041643E-16	yes	down	5.22	6.16	6.03	17.8	15.31	17.18	5.80333	16.7633
gene-CAMSAP2	CAMSAP2	calmodulin regulated spectrin associated protein family member 2, transcript variant 1	2.08361	1.05909	9.29794268325E-82	7.10556806855E-80	yes	up	37.04	40.03	37.73	22.72	20.41	23.86	38.2667	22.33
gene-CAPN5	CAPN5	calpain 5, transcript variant X1	0.425143	-1.23398	6.99419597331E-11	6.5430071974E-10	yes	down	1.49	1.78	1.38	4.63	4.09	4.5	1.55	4.40667
gene-CAPN8	CAPN8	calpain 8	0.495996	-1.0116	3.81657311223E-10	3.35886892168E-9	yes	down	3.15	3.29	3.3	6.01	7.26	7.57	3.24667	6.94667
gene-CAPS	CAPS	calcyphosine, transcript variant 1	0.417142	-1.26139	1.04881140646E-19	1.75310765777E-18	yes	down	11.08	8.57	8.07	27.65	27.87	24.47	9.24	26.6633
gene-CAPS-2	CAPS	calcyphosine, transcript variant 1	0.30894	-1.6946	1.02791022578E-23	2.0798050235E-22	yes	down	14.24	13.91	19.08	54.37	67.56	66.96	15.7433	62.9633
gene-CARD8-AS1	CARD8-AS1	CARD8 antisense RNA 1	2.1293	1.09038	1.08481918915E-5	5.63771616279E-5	yes	up	4.13	5.23	4.61	2.92	2.36	2.72	4.65667	2.66667
gene-CASP10	CASP10	caspase 10, transcript variant 1	0.375528	-1.41301	1.84452030383E-13	2.11135958269E-12	yes	down	2.48	2.35	2.7	6.45	5.96	7.19	2.51	6.53333
gene-CASP9	CASP9	caspase 9, transcript variant X3	4.36184	2.12494	2.30999482957E-58	1.23616725829E-56	yes	up	16.73	16.95	18.21	4.58	4.34	4.82	17.2967	4.58
gene-CASTOR1	CASTOR1	cytosolic arginine sensor for mTORC1 subunit 1	0.3933	-1.3463	0.00185897152095	0.00652483652748	yes	down	0.73	1.05	1.18	3.89	2.93	2.37	0.986667	3.06333
gene-CASTOR3	CASTOR3	CASTOR family member 3, transcript variant 2	0.231186	-2.11288	1.15650448306E-50	5.10809516476E-49	yes	down	0.95	0.9	1.03	6.01	6.12	6.77	0.96	6.3
gene-CBX2	CBX2	chromobox 2, transcript variant X1	0.250596	-1.99656	6.77283929841E-7	4.1562383274E-6	yes	down	0.32	0.19	0.22	1.28	1.13	1.19	0.243333	1.2
gene-CBX5	CBX5	chromobox 5, transcript variant 2	0.477542	-1.0663	6.10675142773E-94	5.81784457767E-92	yes	down	29.73	27.78	28.46	74.44	68.02	74.63	28.6567	72.3633
gene-CBX7	CBX7	chromobox 7, transcript variant 1	0.42722	-1.22695	1.01748597722E-8	7.75062373113E-8	yes	down	1.27	1.33	1.25	3.54	3.29	4.05	1.28333	3.62667
gene-CCAT1	CCAT1	colon cancer associated transcript 1	11.6272	3.53943	5.95218270711E-7	3.68134269614E-6	yes	up	1.18	0.85	0.64	0.06	0.15	0.06	0.89	0.09
gene-CCDC103	CCDC103	coiled-coil domain containing 103, transcript variant 3	0.386725	-1.37062	0.000197370575558	0.000837455138352	yes	down	0.46	0.39	0.62	1.56	1.41	1.66	0.49	1.54333
gene-CCDC125	CCDC125	coiled-coil domain containing 125, transcript variant X2	0.421351	-1.2469	2.12026275477E-6	1.21776107665E-5	yes	down	1.07	1.01	0.94	2.85	2.49	3.61	1.00667	2.98333
gene-CCDC125-2	CCDC125	coiled-coil domain containing 125, transcript variant 1	0.360175	-1.47323	0.000889111472766	0.00334617772168	yes	down	0.24	0.25	0.37	0.74	1.02	1.11	0.286667	0.956667
gene-CCDC134	CCDC134	coiled-coil domain containing 134, transcript variant 1	0.399079	-1.32526	1.03096806604E-12	1.12265077206E-11	yes	down	1.25	1.27	1.17	3.29	4.38	3.52	1.23	3.73
gene-CCDC146	CCDC146	coiled-coil domain containing 146, transcript variant X1	0.384236	-1.37993	0.00313558911524	0.0104626340118	yes	down	0.41	0.4	0.35	1.56	0.88	1.11	0.386667	1.18333
gene-CCDC149	CCDC149	coiled-coil domain containing 149, transcript variant X1	0.415654	-1.26655	1.97813231052E-6	1.13951792128E-5	yes	down	0.77	0.56	0.6	1.65	1.8	1.72	0.643333	1.72333
gene-CCDC160	CCDC160	coiled-coil domain containing 160, transcript variant 3	0.0467962309272	-4.41746	0.00417694237753	0.0135562390484	yes	down	0	0.06	0	0.47	0.56	0.46	0.02	0.496667
gene-CCDC187	CCDC187	coiled-coil domain containing 187, transcript variant X1	0.0632338	-3.98316	9.86397058152E-8	6.74260151237E-7	yes	down	0	0.09	0.07	0.53	1.01	0.7	0.0533333333333	0.746667
gene-CCDC190	CCDC190	coiled-coil domain containing 190, transcript variant 2	12.831	3.68156	0.000431472436029	0.00172240358952	yes	up	0.3	0.15	0.26	0.02	0	0.05	0.236667	0.0233333333333
gene-CCDC68	CCDC68	coiled-coil domain containing 68, transcript variant X2	3.04212	1.60508	4.51200953725E-26	1.00479709244E-24	yes	up	7.06	6.93	7.84	2.89	2.82	3.09	7.27667	2.93333
gene-CCDC71L	CCDC71L	coiled-coil domain containing 71 like	3.07989	1.62288	1.68930445647E-21	3.08327089155E-20	yes	up	3.51	3.44	2.95	1.25	1.36	1.29	3.3	1.3
gene-CCHCR1	CCHCR1	coiled-coil alpha-helical rod protein 1, transcript variant 4	0.383689	-1.38199	1.27353905929E-8	9.62174157704E-8	yes	down	2.06	2.08	2.72	6.19	5.51	6.68	2.28667	6.12667
gene-CCHCR1-4	CCHCR1	coiled-coil alpha-helical rod protein 1, transcript variant 4	0.495052	-1.01435	2.23985543069E-6	1.28298001146E-5	yes	down	2.57	2.96	3.78	8.88	5.85	8.31	3.10333	7.68
gene-CCL20	CCL20	C-C motif chemokine ligand 20, transcript variant 1	90.4965	6.49979	0	0	yes	up	991.31	1123.59	1083.34	15.79	12.8	14.6	1066.08	14.3967
gene-CCL3L1	CCL3L1	C-C motif chemokine ligand 3 like 1, transcript variant 1	59.7388	5.9006	9.47880482652E-5	0.000424577711447	yes	up	1.17	1.47	1.21	0	0	0	1.28333	0
gene-CCN1	CCN1	cellular communication network factor 1	10.4447	3.3847	0	0	yes	up	228.6	256.17	252.28	24.01	29.49	32.23	245.683	28.5767
gene-CCN2	CCN2	cellular communication network factor 2	12.2657	3.61656	1.40011921684E-187	3.41902675423E-185	yes	up	79.47	92.52	87.19	6.34	9.06	10.19	86.3933	8.53
gene-CCN3	CCN3	cellular communication network factor 3	3.80951	1.9296	9.05981991865E-32	2.4739829585E-30	yes	up	12.4	12.21	10.7	3.84	3.19	4.26	11.77	3.76333
gene-CCNG2	CCNG2	cyclin G2, transcript variant X2	4.32233	2.11181	3.03252459892E-129	4.60185607886E-127	yes	up	31.47	32.71	36.8	8.99	9.67	8.97	33.66	9.21
gene-CCR3	CCR3	C-C motif chemokine receptor 3, transcript variant X1	2.06245	1.04436	1.07461799417E-16	1.50100324037E-15	yes	up	107.61	101.02	112.62	69.93	64.86	63.81	107.083	66.2
gene-CCR5AS	CCR5AS	CCR5 antisense RNA	2.22009	1.15062	0.00174957979219	0.00618569190966	yes	up	6.46	6.9	5.46	4.74	3.13	2.45	6.27333	3.44
gene-CD177	CD177	CD177 molecule, transcript variant X1	0.172816	-2.53269	0.000266838084016	0.00110549436329	yes	down	0.22	0.12	0.11	1.35	1.12	0.72	0.15	1.06333
gene-CD22	CD22	CD22 molecule, transcript variant 1	2.5505	1.35078	2.07805569583E-9	1.70918673085E-8	yes	up	4.36	3.72	3.26	2.17	1.67	1.75	3.78	1.86333
gene-CD274	CD274	CD274 molecule, transcript variant 1	7.36305	2.8803	1.97799705144E-128	2.95933432098E-126	yes	up	18.6	21.39	20.82	4.18	3.11	3.28	20.27	3.52333
gene-CD44	CD44	CD44 molecule (Indian blood group), transcript variant X1	2.16317	1.11315	4.39157085444E-139	7.28897834396E-137	yes	up	190.87	192.92	199.52	113.02	103.65	112.43	194.437	109.7
gene-CD44-AS1	CD44-AS1	CD44 antisense RNA 1	2.65837	1.41054	0.000235414397729	0.000983748796174	yes	up	2.72	3.57	4.1	1.83	1.44	1.51	3.46333	1.59333
gene-CD55	CD55	CD55 molecule (Cromer blood group), transcript variant 5	13.032	3.70399	0	0	yes	up	417.03	439.22	467.45	49.43	44.81	45.92	441.233	46.72
gene-CD79A	CD79A	CD79a molecule, transcript variant 1	6.24247	2.64212	0.00897232941753	0.0266522844624	yes	up	1.2	0.85	1.59	0	0.61	0.11	1.21333	0.24
gene-CD83	CD83	CD83 molecule, transcript variant 1	3.83205	1.93812	7.69915237403E-15	9.67288540427E-14	yes	up	5.26	4.68	5.54	1.45	1.51	1.96	5.16	1.64
gene-CDA	CDA	cytidine deaminase	2.05855	1.04163	4.57580004045E-17	6.55073260507E-16	yes	up	81.05	73.61	77.97	42.38	49.44	49.9	77.5433	47.24
gene-CDC25C	CDC25C	cell division cycle 25C, transcript variant 4	0.327515	-1.61037	1.6775624259E-21	3.06447237645E-20	yes	down	5.61	4.04	4.21	18.51	16.62	16.92	4.62	17.35
gene-CDCP1	CDCP1	CUB domain containing protein 1, transcript variant 1	3.29249	1.71918	1.56041797465E-218	4.66916617907E-216	yes	up	61.81	60.72	61.83	22.02	22.06	23.66	61.4533	22.58
gene-CDH2	CDH2	cadherin 2, transcript variant 1	2.99087	1.58056	1.30626166132E-6	7.71258679685E-6	yes	up	1.4	1.54	1.32	0.62	0.62	0.47	1.42	0.57
gene-CDK6	CDK6	cyclin dependent kinase 6, transcript variant 1	2.00325	1.00234	9.92557821578E-108	1.15228912128E-105	yes	up	35.79	37.24	36.68	22.64	21.36	22.35	36.57	22.1167
gene-CDKL5	CDKL5	cyclin dependent kinase like 5, transcript variant I	3.92641	1.97321	1.03233246462E-24	2.16718411174E-23	yes	up	1.24	1.27	1.1	0.38	0.36	0.38	1.20333	0.373333
gene-CDKN1A	CDKN1A	cyclin dependent kinase inhibitor 1A, transcript variant 3	5.95896	2.57506	3.44362752416E-154	6.59097898656E-152	yes	up	82.68	79.38	89.6	16.32	19.03	19.14	83.8867	18.1633
gene-CDKN2C	CDKN2C	cyclin dependent kinase inhibitor 2C, transcript variant 1	0.221041	-2.17761	5.71193856677E-37	1.81934235159E-35	yes	down	4.9	4.27	4.3	23.96	21.41	22.99	4.49	22.7867
gene-CDR2	CDR2	cerebellar degeneration related protein 2	2.22371	1.15297	0.00737416290019	0.0224898206739	yes	up	1.34	1.65	1.75	0.48	0.71	1.41	1.58	0.866667
gene-CDSN-6	CDSN	corneodesmosin	2.4758	1.3079	0.000488410872114	0.00193191006853	yes	up	1.92	1.51	1.6	0.99	0.84	0.64	1.67667	0.823333
gene-CDV3	CDV3	CDV3 homolog, transcript variant X1	2.03195	1.02286	6.8551825839E-84	5.49578694321E-82	yes	up	194.92	225.21	210.07	130	117.66	131.62	210.067	126.427
gene-CEACAM1	CEACAM1	CEA cell adhesion molecule 1, transcript variant 1	3.07962	1.62275	2.03970214573E-88	1.71958222563E-86	yes	up	58.89	52.64	52.8	22.22	19.61	23.54	54.7767	21.79
gene-CEACAM5	CEACAM5	CEA cell adhesion molecule 5, transcript variant 1	2.37258	1.24646	5.66341443504E-21	1.01364144627E-19	yes	up	23.56	17.6	23.06	10.9	10.46	11.62	21.4067	10.9933
gene-CEACAM6	CEACAM6	CEA cell adhesion molecule 6	2.08479	1.0599	3.07803766671E-41	1.11782752529E-39	yes	up	244.86	198.43	217.01	128.4	128.4	128.41	220.1	128.403
gene-CEBPA	CEBPA	CCAAT enhancer binding protein alpha, transcript variant 1	0.399449	-1.32392	7.87729556327E-8	5.45301871104E-7	yes	down	1.82	1.41	1.47	5.38	4.29	4.7	1.56667	4.79
gene-CEBPB	CEBPB	CCAAT enhancer binding protein beta, transcript variant 2	2.94108	1.55635	1.7067928038E-79	1.26786059848E-77	yes	up	75.48	74.83	82.47	33.36	31.57	31.33	77.5933	32.0867
gene-CEBPD	CEBPD	CCAAT enhancer binding protein delta	2.15719	1.10915	7.79958512826E-9	6.01241603955E-8	yes	up	13.5	17.29	18.39	9.44	9.7	8.7	16.3933	9.28
gene-CEBPG	CEBPG	CCAAT enhancer binding protein gamma, transcript variant 1	2.43505	1.28395	5.07990764267E-55	2.50982878764E-53	yes	up	26.22	28.67	26.68	13.12	13.6	13.93	27.19	13.55
gene-CEL	CEL	carboxyl ester lipase	0.315663	-1.66354	1.92401214822E-17	2.83858597841E-16	yes	down	1.91	2.43	2.15	8.06	8.92	8.65	2.16333	8.54333
gene-CEMIP	CEMIP	cell migration inducing hyaluronidase 1, transcript variant X2	2.97596	1.57335	9.35630533393E-15	1.16651823251E-13	yes	up	2.55	3.44	3.38	2.79	1.91	1.7	3.12333	2.13333
gene-CEMIP2	CEMIP2	cell migration inducing hyaluronidase 2, transcript variant X1	5.52325	2.46552	1.21952611223E-56	6.27332500106E-55	yes	up	5.3	5.66	5.45	1.08	1.23	1.33	5.47	1.21333
gene-CENPE	CENPE	centromere protein E, transcript variant 1	0.378768	-1.40061	0.00017144888536	0.00073569613603	yes	down	3.81	4.67	4.88	17.96	7.55	17.75	4.45333	14.42
gene-CENPF	CENPF	centromere protein F	0.358054	-1.48175	1.52741453868E-52	7.11621093732E-51	yes	down	10.72	11.38	10.09	39.68	28.56	40.98	10.73	36.4067
gene-CENPI	CENPI	centromere protein I, transcript variant X6	0.325017	-1.62141	8.19181087821E-29	2.04747084832E-27	yes	down	2.25	3.28	2.63	11.19	8.24	12.04	2.72	10.49
gene-CENPN-AS1-2	CENPN-AS1	CENPN antisense RNA 1, transcript variant X7	0.0602036067214	-4.05401	1.8975935656E-5	9.53058517756E-5	yes	down	0.1	0	0.17	0.54	1.11	1.42	0.09	1.02333
gene-CEP162	CEP162	centrosomal protein 162, transcript variant 1	0.418511	-1.25666	9.78801126546E-6	5.13701332349E-5	yes	down	0.73	0.84	1	2.48	1.7	3.25	0.856667	2.47667
gene-CEP192	CEP192	centrosomal protein 192, transcript variant X1	0.405709	-1.30148	8.68437898319E-37	2.74553023062E-35	yes	down	4.13	4.02	3.58	11.69	10.73	12.69	3.91	11.7033
gene-CEP250	CEP250	centrosomal protein 250, transcript variant 1	0.415786	-1.26609	4.77948670142E-60	2.63057499926E-58	yes	down	4.67	4.6	4.87	15.12	12.7	14.79	4.71333	14.2033
gene-CEP85L	CEP85L	centrosomal protein 85 like, transcript variant X3	2.04788	1.03413	2.98216359461E-6	1.67830637265E-5	yes	up	1.74	1.97	1.57	1.02	0.93	0.79	1.76	0.913333
gene-CFAP91	CFAP91	cilia and flagella associated protein 91, transcript variant 1	0.325405	-1.61969	9.18437848966E-5	0.000412782147266	yes	down	0.39	0.33	0.18	0.97	1.04	1.33	0.3	1.11333
gene-CFB-2	CFB	complement factor B	3.89075	1.96005	2.39660618926E-13	2.71117670345E-12	yes	up	4.41	3.92	3.82	1.42	1.24	1.1	4.05	1.25333
gene-CFB-3	CFB	complement factor B	3.89075	1.96005	2.39660618926E-13	2.71117670345E-12	yes	up	4.41	3.92	3.82	1.42	1.24	1.1	4.05	1.25333
gene-CFB-5	CFB	complement factor B	3.89075	1.96005	2.39660618926E-13	2.71117670345E-12	yes	up	4.41	3.92	3.82	1.42	1.24	1.1	4.05	1.25333
gene-CFB-7	CFB	complement factor B	3.89075	1.96005	2.39660618926E-13	2.71117670345E-12	yes	up	4.41	3.92	3.82	1.42	1.24	1.1	4.05	1.25333
gene-CFLAR	CFLAR	CASP8 and FADD like apoptosis regulator, transcript variant 2	2.08008	1.05664	2.59793506784E-42	9.61552796451E-41	yes	up	22.2	24.88	22.15	16.61	10.82	11.2	23.0767	12.8767
gene-CFLAR-AS1	CFLAR-AS1	CFLAR antisense RNA 1	24.8471	4.63501	0.0165804	0.0455868912192	yes	up	0.27	0.69	0.19	0	0	0	0.383333	0
gene-CGB1	CGB1	chorionic gonadotropin subunit beta 1, transcript variant 1	23.1585	4.53347	0.00420629797141	0.0136410930244	yes	up	0.91	0.5	1.15	0	0	0.16	0.853333	0.0533333333333
gene-CGB3	CGB3	chorionic gonadotropin subunit beta 3	8.35314	3.06232	0.000203406285305	0.000861001500561	yes	up	2.48	2.4	2.12	0	0.59	0.41	2.33333	0.333333
gene-CGB5	CGB5	chorionic gonadotropin subunit beta 5	4.17392	2.0614	3.17582716387E-52	1.46994440297E-50	yes	up	86.83	68.68	80.89	23.45	23.82	20.18	78.8	22.4833
gene-CGB7	CGB7	chorionic gonadotropin subunit beta 7, transcript variant 2	2.43301	1.28274	0.00187162997989	0.00656259761061	yes	up	1.71	1.83	1.56	0.72	0.65	1.18	1.7	0.85
gene-CGB8	CGB8	chorionic gonadotropin subunit beta 8	6.72915	2.75042	1.20136967541E-45	4.82478237317E-44	yes	up	17.28	17.14	14.77	3.61	2.13	2.57	16.3967	2.77
gene-CGN	CGN	cingulin, transcript variant X1	0.400209	-1.32118	4.0805389004E-20	6.97434022036E-19	yes	down	2.83	3.3	2.41	9.37	7.58	9.05	2.84667	8.66667
gene-CHAC1	CHAC1	ChaC glutathione specific gamma-glutamylcyclotransferase 1, transcript variant 1	6.28712	2.6524	1.97100256861E-45	7.84156358991E-44	yes	up	16.74	18.95	18.07	3.22	3.82	2.99	17.92	3.34333
gene-CHDH	CHDH	choline dehydrogenase	0.476627	-1.06907	0.0077880317389	0.0235626223716	yes	down	0.22	0.27	0.14	0.48	0.56	0.54	0.21	0.526667
gene-CHIC2	CHIC2	cysteine rich hydrophobic domain 2	3.16736	1.66328	2.63677708752E-17	3.84477208129E-16	yes	up	18.79	21.18	19.48	7.4	8.95	6.59	19.8167	7.64667
gene-CHMP1B	CHMP1B	charged multivesicular body protein 1B	3.06806	1.61733	8.74873994177E-83	6.80831428802E-81	yes	up	44.77	50.99	51.64	18.76	18.28	21.31	49.1333	19.45
gene-CHMP4BP1	CHMP4BP1	-	10.0379	3.32739	0.00261746463888	0.00888591183332	yes	up	1.55	1.71	0.82	0.13	0	0.38	1.36	0.17
gene-CHN2	CHN2	chimerin 2, transcript variant X5	0.457915	-1.12685	0.00933584524584	0.0275970547166	yes	down	0.49	0.62	0.38	1.14	1.18	1.64	0.496667	1.32
gene-CHP1P2	CHP1P2	CHP1 pseudogene 2	2.53998	1.34482	0.00176088823872	0.00621946311416	yes	up	1.04	0.86	0.95	0.5	0.38	0.48	0.95	0.453333
gene-CHRNB1	CHRNB1	cholinergic receptor nicotinic beta 1 subunit	287.449	8.16716	1.85004144759E-10	1.67322820579E-9	yes	up	0.82	1.53	2.12	0	0	0	1.49	0
gene-CHST2	CHST2	carbohydrate sulfotransferase 2	3.29359	1.71966	3.74347647265E-6	2.07921980814E-5	yes	up	0.93	1.13	1.23	0.35	0.46	0.4	1.09667	0.403333
gene-CHST4	CHST4	carbohydrate sulfotransferase 4, transcript variant 1	0.34193	-1.54823	0.0004197339285	0.00167838270487	yes	down	0.92	0.45	0.5	2.4	2.5	1.79	0.623333	2.23
gene-CHST6	CHST6	carbohydrate sulfotransferase 6, transcript variant 1	0.251973	-1.98866	3.84933211067E-10	3.38629650895E-9	yes	down	0.2	0.27	0.24	1.06	1.15	0.93	0.236667	1.04667
gene-CHSY3	CHSY3	chondroitin sulfate synthase 3	2.4702	1.30463	0.00212404759385	0.00735420324828	yes	up	0.98	0.99	1.45	0.79	0.31	0.54	1.14	0.546667
gene-CHTF8	CHTF8	chromosome transmission fidelity factor 8, transcript variant 4	0.489364	-1.03102	6.65712463818E-24	1.3559982065E-22	yes	down	13.55	13.97	13.1	38.37	29.43	33.47	13.54	33.7567
gene-CIT	CIT	citron rho-interacting serine/threonine kinase, transcript variant X1	0.356593	-1.48765	2.91176869608E-69	1.84658286412E-67	yes	down	3.59	4.01	3.78	13.25	12.52	13.03	3.79333	12.9333
gene-CITED2	CITED2	Cbp/p300 interacting transactivator with Glu/Asp rich carboxy-terminal domain 2, transcript variant 3	4.23324	2.08176	3.02681762417E-93	2.83280794826E-91	yes	up	33.47	32.37	33.45	9.37	9.22	9.98	33.0967	9.52333
gene-CLCA4	CLCA4	chloride channel accessory 4, transcript variant 1	4.48128	2.16391	0.000251998548213	0.00104810281065	yes	up	0.71	0.84	0.46	0.18	0.2	0.19	0.67	0.19
gene-CLCF1	CLCF1	cardiotrophin like cytokine factor 1, transcript variant 1	5.74201	2.52156	5.24245168923E-100	5.38047759119E-98	yes	up	43.79	46.02	51.79	10.16	8.83	9.1	47.2	9.36333
gene-CLDN11	CLDN11	claudin 11, transcript variant 1	0.42449	-1.2362	1.27861704982E-11	1.27471699782E-10	yes	down	2.91	4.4	3.53	10.95	10.65	9.82	3.61333	10.4733
gene-CLDN3	CLDN3	claudin 3	0.0739442818495	-3.75742	0.00550582793927	0.0173986783534	yes	down	0	0.08	0.07	0.89	0.54	1	0.05	0.81
gene-CLDN4	CLDN4	claudin 4	0.440669	-1.18223	3.00886296353E-33	8.63828292706E-32	yes	down	22.55	20.52	21.04	58.6	60.32	58.51	21.37	59.1433
gene-CLEC20A	CLEC20A	C-type lectin domain containing 20A, transcript variant X7	3.10579	1.63496	0.00104899551954	0.00388459296017	yes	up	1.71	1.14	1.66	0.47	0.65	0.65	1.50333	0.59
gene-CLEC2D	CLEC2D	C-type lectin domain family 2 member D, transcript variant 2	0.394316	-1.34258	0.000377857903403	0.00152066511798	yes	down	0.46	0.25	0.34	0.92	1.26	0.99	0.35	1.05667
gene-CLIC3	CLIC3	chloride intracellular channel 3	0.343322	-1.54236	1.21418586807E-19	2.02475500526E-18	yes	down	13.11	11.93	13.04	44.96	46.02	46.18	12.6933	45.72
gene-CLK1	CLK1	CDC like kinase 1, transcript variant 2	2.08496	1.06002	4.42884788193E-6	2.43218296995E-5	yes	up	46.9	57.11	70.14	33.37	23.61	36.27	58.05	31.0833
gene-CLMP	CLMP	CXADR like membrane protein	2.55776	1.35488	8.85808338301E-51	3.93702890109E-49	yes	up	14.57	15.22	15.01	7.53	6.65	7.08	14.9333	7.08667
gene-CLTRN	CLTRN	collectrin, amino acid transport regulator	3.24507	1.69825	1.30193931421E-7	8.76694159439E-7	yes	up	4.89	4.08	5.64	1.79	1.59	1.79	4.87	1.72333
gene-CMIP	CMIP	c-Maf inducing protein, transcript variant 1	2.39302	1.25883	1.50105171372E-102	1.62703283969E-100	yes	up	82.05	85.27	83.14	43.74	43.03	40.48	83.4867	42.4167
gene-CMPK2	CMPK2	cytidine/uridine monophosphate kinase 2, transcript variant 1	3.53291	1.82086	1.80029483317E-17	2.6616049917E-16	yes	up	16.02	11.34	9.04	4.16	3.69	4.52	12.1333	4.12333
gene-CNGB1	CNGB1	cyclic nucleotide gated channel subunit beta 1, transcript variant 1	3.52393	1.81719	0.00340350867592	0.0112751507594	yes	up	0.21	0.37	0.31	0.08	0.13	0.1	0.296667	0.103333
gene-CNTNAP3C	CNTNAP3C	contactin associated protein family member 3C, transcript variant X1	6.85166	2.77645	8.81144270018E-25	1.85345643728E-23	yes	up	5.21	5.43	5.79	1.44	0.78	0.85	5.47667	1.02333
gene-CNTRL	CNTRL	centriolin, transcript variant X2	0.439179	-1.18712	3.54433602889E-11	3.41339161078E-10	yes	down	1.83	2.33	2.06	6.61	4.02	6.3	2.07333	5.64333
gene-COL17A1	COL17A1	collagen type XVII alpha 1 chain	2.60942	1.38373	6.48750306057E-175	1.43569794293E-172	yes	up	171.98	166.45	165.86	80.99	76.71	76.65	168.097	78.1167
gene-COL1A1	COL1A1	collagen type I alpha 1 chain	3.67147	1.87636	2.99542612895E-25	6.434563004E-24	yes	up	4.55	4.47	4.68	1.79	1.08	1.69	4.56667	1.52
gene-COL22A1	COL22A1	collagen type XXII alpha 1 chain	4.39867	2.13707	0.0136089968502	0.0384370032017	yes	up	0.21	0.14	0.24	0.11	0.06	0.03	0.196667	0.0666666666667
gene-COL4A1	COL4A1	collagen type IV alpha 1 chain, transcript variant 1	0.212358	-2.23543	5.13909930885E-12	5.29743642972E-11	yes	down	11.29	11.97	16.61	17.23	19.64	37.46	13.29	24.7767
gene-COL4A6	COL4A6	collagen type IV alpha 6 chain, transcript variant X1	2.50569	1.32521	3.75758970261E-9	2.99887277355E-8	yes	up	2.71	2.6	3.19	0.98	0.99	1.24	2.83333	1.07
gene-COL6A2	COL6A2	collagen type VI alpha 2 chain, transcript variant 2C2	2.36194	1.23997	9.68919968561E-7	5.80996464354E-6	yes	up	3.31	2.54	3.17	1.25	1.59	1.7	3.00667	1.51333
gene-COL7A1	COL7A1	collagen type VII alpha 1 chain	2.77904	1.47458	1.13156521518E-49	4.91617648189E-48	yes	up	11.98	11.43	11.29	5.38	4.13	5.7	11.5667	5.07
gene-COL8A1	COL8A1	collagen type VIII alpha 1 chain, transcript variant 2	2.80945	1.49029	0.0107083131464	0.0310874710025	yes	up	0.33	0.26	0.27	0.12	0.12	0.13	0.286667	0.123333
gene-COL9A2	COL9A2	collagen type IX alpha 2 chain, transcript variant X1	2.32716	1.21857	0.000883712339775	0.00332762649034	yes	up	1.94	1.74	1.46	1.07	0.63	0.99	1.71333	0.896667
gene-COLCA1	COLCA1	colorectal cancer associated 1, transcript variant 1	0.118198	-3.08073	5.79845083207E-7	3.59253683077E-6	yes	down	0.15	0.05	0.01	0.79	0.62	0.77	0.07	0.726667
gene-COLCA2	COLCA2	colorectal cancer associated 2, transcript variant X1	0.147188	-2.76427	9.37148070108E-7	5.63376082327E-6	yes	down	0.19	0.58	0.56	3.69	3.28	3.56	0.443333	3.51
gene-COMETT	COMETT	cytosolic oncogenic antisense to MET transcript, transcript variant 3	3.92669	1.97331	3.01979612839E-8	2.19635634193E-7	yes	up	5.06	3.76	3.92	1.44	1.15	1.3	4.24667	1.29667
gene-COQ10A	COQ10A	coenzyme Q10A, transcript variant 1	2.25677	1.17426	2.0831370473E-5	0.000103814793736	yes	up	5.59	5.8	4.03	2.81	2.56	3.08	5.14	2.81667
gene-COQ10B	COQ10B	coenzyme Q10B, transcript variant 1	2.53179	1.34016	7.3066256692E-45	2.87994920857E-43	yes	up	37.69	41.68	43.26	19.45	18.34	21.25	40.8767	19.68
gene-CORO2B	CORO2B	coronin 2B, transcript variant 1	3.39429	1.76311	0.000670697774159	0.00258273957078	yes	up	0.72	0.6	0.71	0.24	0.28	0.22	0.676667	0.246667
gene-COX6B2	COX6B2	cytochrome c oxidase subunit 6B2, transcript variant 2	2.5746	1.36435	6.10113468105E-55	2.98660383177E-53	yes	up	27.61	29.2	25.5	13.83	13.31	13.46	27.4367	13.5333
gene-CPA4	CPA4	carboxypeptidase A4, transcript variant 1	4.42319	2.14509	1.08280764133E-88	9.23865395184E-87	yes	up	31.47	29.96	27.13	7.96	7.64	8.76	29.52	8.12
gene-CPEB2	CPEB2	cytoplasmic polyadenylation element binding protein 2, transcript variant X1	4.73133	2.24225	1.10284228106E-146	1.9524903551E-144	yes	up	25.7	25.85	28.38	6.53	6.92	7.12	26.6433	6.85667
gene-CPEB4	CPEB4	cytoplasmic polyadenylation element binding protein 4, transcript variant 1	2.98847	1.5794	1.57460597443E-33	4.55756184288E-32	yes	up	6.73	7.57	8.88	3.32	3.04	3.37	7.72667	3.24333
gene-CPLANE2-2	CPLANE2	ciliogenesis and planar polarity effector complex subunit 2	0.201284	-2.3127	0.0111379	0.0321676729877	yes	down	0.14	0	0.27	1	0.78	0.94	0.136667	0.906667
gene-CPLX1	CPLX1	complexin 1	0.412435	-1.27776	0.00142965615263	0.00514535743904	yes	down	0.64	0.62	0.83	2.02	1.96	2.21	0.696667	2.06333
gene-CPT1A	CPT1A	carnitine palmitoyltransferase 1A, transcript variant X1	2.08553	1.06041	9.96970365009E-77	6.96731427783E-75	yes	up	70.25	67.98	65.08	39.21	39.31	39.59	67.77	39.37
gene-CRACR2B	CRACR2B	calcium release activated channel regulator 2B, transcript variant X3	0.407122	-1.29647	0.00308738531646	0.0103178045547	yes	down	0.47	0.57	0.72	1.61	1.57	1.93	0.586667	1.70333
gene-CRADD	CRADD	CASP2 and RIPK1 domain containing adaptor with death domain, transcript variant 1	0.484624	-1.04506	0.0150668336188	0.0419851626748	yes	down	1.53	1.49	2.08	4.15	4.31	4.55	1.7	4.33667
gene-CRCT1	CRCT1	cysteine rich C-terminal 1	4.11639	2.04138	0.000663416158902	0.00255608928108	yes	up	3.67	3.49	3.83	1.28	1.02	1.04	3.66333	1.11333
gene-CREB3L1	CREB3L1	cAMP responsive element binding protein 3 like 1	0.418163	-1.25786	0.00491163432266	0.0156984611381	yes	down	0.49	0.55	0.4	1.68	0.96	1.43	0.48	1.35667
gene-CREB3L3	CREB3L3	cAMP responsive element binding protein 3 like 3, transcript variant 1	5.25751	2.39438	3.42490171777E-5	0.000164508335958	yes	up	1.14	0.79	0.98	0.35	0.14	0.2	0.97	0.23
gene-CREB5	CREB5	cAMP responsive element binding protein 5, transcript variant X2	26.3272	4.71848	3.53879450518E-37	1.14257886417E-35	yes	up	1.68	1.92	1.5	0.1	0.05	0.04	1.7	0.0633333333333
gene-CREBRF	CREBRF	CREB3 regulatory factor, transcript variant 1	3.82959	1.93719	6.44704976316E-26	1.42674554394E-24	yes	up	4.16	4.84	6.58	1.88	1.18	1.59	5.19333	1.55
gene-CREM	CREM	cAMP responsive element modulator, transcript variant X2	5.83302	2.54424	8.22265603371E-84	6.56730554271E-82	yes	up	34.86	42.04	44.44	10.3	10	9.08	40.4467	9.79333
gene-CRISPLD2	CRISPLD2	cysteine rich secretory protein LCCL domain containing 2, transcript variant X1	0.436087	-1.19731	1.48621105862E-15	1.95508073934E-14	yes	down	2.53	2.49	2.41	6.87	6.13	7.82	2.47667	6.94
gene-CROCCP3	CROCCP3	CROCC pseudogene 3	0.47427	-1.07622	0.0133721413906	0.0378183098833	yes	down	0.27	0.3	0.17	0.64	0.7	0.55	0.246667	0.63
gene-CROT	CROT	carnitine O-octanoyltransferase, transcript variant 1	0.386025	-1.37323	6.04816689612E-22	1.13509987375E-20	yes	down	5.07	4.48	6.64	15.07	15.07	17.97	5.39667	16.0367
gene-CRYM-AS1-2	CRYM-AS1	CRYM antisense RNA 1	2.44844	1.29186	0.0179237887287	0.0488005756173	yes	up	0.64	0.83	1.01	0.4	0.46	0.36	0.826667	0.406667
gene-CSF2	CSF2	colony stimulating factor 2	30.4953	4.93051	1.58376106992E-123	2.24313359536E-121	yes	up	90.42	85.09	97.32	3.8	3.4	3.9	90.9433	3.7
gene-CSF3	CSF3	colony stimulating factor 3, transcript variant 1	98.7764	6.62609	6.8576527587E-22	1.28361967276E-20	yes	up	8.74	8.12	8.45	0.07	0.07	0.2	8.43667	0.113333
gene-CSGALNACT2	CSGALNACT2	chondroitin sulfate N-acetylgalactosaminyltransferase 2, transcript variant X1	2.0823	1.05817	8.06588737293E-27	1.84854128628E-25	yes	up	15.3	17.16	15.91	9.6	8.65	9.83	16.1233	9.36
gene-CSMD3	CSMD3	CUB and Sushi multiple domains 3, transcript variant a	7.97773	2.99598	0.000136575626896	0.000595800655728	yes	up	0.12	0.11	0.12	0.01	0.02	0.03	0.116667	0.02
gene-CSNK1E	CSNK1E	casein kinase 1 epsilon, transcript variant 2	3.01726	1.59324	4.34469028771E-65	2.60742782945E-63	yes	up	44.41	46.1	51.68	20.23	16.72	20.46	47.3967	19.1367
gene-CSRNP1	CSRNP1	cysteine and serine rich nuclear protein 1, transcript variant X1	6.21796	2.63644	6.21820849222E-54	2.99559726569E-52	yes	up	11.56	10.96	13.08	2.09	2.2	2.51	11.8667	2.26667
gene-CSRP2	CSRP2	cysteine and glycine rich protein 2, transcript variant 2	2.24715	1.1681	7.95977324209E-5	0.000361336287454	yes	up	8.95	8.08	7.97	4.85	4.32	4.73	8.33333	4.63333
gene-CST1	CST1	cystatin SN	16.316	4.02821	0.0033955072703	0.0112539082617	yes	up	1.71	1.1	1.51	0.34	0	0	1.44	0.113333
gene-CSTA	CSTA	cystatin A	2.30817	1.20675	3.88633520095E-27	9.03339073789E-26	yes	up	128.58	130.77	132.5	65.27	76.81	67.72	130.617	69.9333
gene-CTDP1-2	CTDP1	CTD phosphatase subunit 1, transcript variant 4	0.327583	-1.61007	0.0101062617752	0.0295699671414	yes	down	0.39	0.06	0.35	0.95	0.89	1.13	0.266667	0.99
gene-CXCL1	CXCL1	C-X-C motif chemokine ligand 1, transcript variant 1	56.6428	5.82382	9.17501491979E-132	1.44387549608E-129	yes	up	59.02	63.08	66.1	1.71	1.19	1.19	62.7333	1.36333
gene-CXCL10	CXCL10	C-X-C motif chemokine ligand 10, transcript variant 1	36.5946	5.19356	0.00307263887257	0.0102719453734	yes	up	0.76	0.17	0.48	0	0	0	0.47	0
gene-CXCL11	CXCL11	C-X-C motif chemokine ligand 11, transcript variant 2	25.8741	4.69343	4.76629561875E-6	2.6071047997E-5	yes	up	1.72	1.32	1.09	0.07	0.13	0	1.37667	0.0666666666667
gene-CXCL2	CXCL2	C-X-C motif chemokine ligand 2	59.7261	5.90029	0	0	yes	up	180	186.43	179.78	3.47	3.45	4.29	182.07	3.73667
gene-CXCL3	CXCL3	C-X-C motif chemokine ligand 3	38.7478	5.27604	3.24176672591E-95	3.15923550881E-93	yes	up	48.56	42.87	52.94	1.62	1.62	1.34	48.1233	1.52667
gene-CXCL5	CXCL5	C-X-C motif chemokine ligand 5	9.69565	3.27734	0	0	yes	up	78.69	84.45	83.37	11.07	9.95	9.74	82.17	10.2533
gene-CXCL8	CXCL8	C-X-C motif chemokine ligand 8, transcript variant 1	152.626	7.25386	5.05280491072E-303	2.75248308534E-300	yes	up	770.54	796.25	830.74	4.73	6.7	7.66	799.177	6.36333
gene-CXCR4	CXCR4	C-X-C motif chemokine receptor 4, transcript variant X1	9.76847	3.28813	9.62870400295E-8	6.58987413073E-7	yes	up	1.73	1.8	2.24	0.12	0.16	0.4	1.92333	0.226667
gene-CXXC5	CXXC5	CXXC finger protein 5, transcript variant 12	0.264093	-1.92088	4.78602917006E-12	4.94548588122E-11	yes	down	1.26	1.22	1.22	4.42	6.42	6	1.23333	5.61333
gene-CYB5RL	CYB5RL	cytochrome b5 reductase like, transcript variant 1	0.40732	-1.29576	7.16514643307E-8	4.98276713488E-7	yes	down	1.71	2.57	2.64	4.97	2.74	4.8	2.30667	4.17
gene-CYP11A1-2	CYP11A1	cytochrome P450 family 11 subfamily A member 1, transcript variant 1	2.3485	1.23174	2.34439908627E-5	0.00011593751999	yes	up	4.72	5.87	5.58	3.21	3.14	2.01	5.39	2.78667
gene-CYP24A1	CYP24A1	cytochrome P450 family 24 subfamily A member 1, transcript variant X3	2.55033	1.35068	7.71941705992E-118	9.99993996573E-116	yes	up	160.3	187.95	165.53	88.9	77.84	85.43	171.26	84.0567
gene-CYP26A1	CYP26A1	cytochrome P450 family 26 subfamily A member 1, transcript variant 1	0.0928099402714	-3.42958	0.000554410125936	0.00217114158996	yes	down	0.04	0.08	0.04	0.66	0.68	0.71	0.0533333333333	0.683333
gene-CYP2B6	CYP2B6	cytochrome P450 family 2 subfamily B member 6	3.23239	1.6926	0.000953346830647	0.00356896095455	yes	up	1.28	1.04	0.76	0.33	0.35	0.46	1.02667	0.38
gene-CYP2B7P	CYP2B7P	cytochrome P450 family 2 subfamily B member 7, pseudogene	4.19379	2.06826	0.00512596241433	0.0163123	yes	up	1.03	0.36	0.48	0.23	0.15	0.18	0.623333	0.186667
gene-CYP2W1	CYP2W1	cytochrome P450 family 2 subfamily W member 1, transcript variant X1	0.0189963736106	-5.71813	0.000174970255396	0.000749444168525	yes	down	0	0	0	0.61	0.3	0.45	0	0.453333
gene-CYP4B1	CYP4B1	cytochrome P450 family 4 subfamily B member 1, transcript variant 1	0.126214	-2.98606	0.0166313934829	0.0457137575996	yes	down	0.09	0.09	0	0.36	0.4	0.42	0.06	0.393333
gene-CYP4F11	CYP4F11	cytochrome P450 family 4 subfamily F member 11, transcript variant 1	0.407369	-1.29559	0.000393997611235	0.00158236694629	yes	down	0.69	0.5	0.54	1.76	1.53	1.91	0.576667	1.73333
gene-CYP4F12	CYP4F12	cytochrome P450 family 4 subfamily F member 12, transcript variant 1	0.0870219099314	-3.52248	1.4946380934E-24	3.10700452978E-23	yes	down	0.69	0.38	0.5	7.01	6.77	7.23	0.523333	7.00333
gene-CYP4F29P	CYP4F29P	cytochrome P450 family 4 subfamily F member 29, pseudogene	0.122512	-3.02901	0.0020170406228	0.00701801965795	yes	down	0.14	0	0.22	1.29	1.29	0.99	0.12	1.19
gene-CYP4F3	CYP4F3	cytochrome P450 family 4 subfamily F member 3, transcript variant 3	0.0851744	-3.55344	1.49737291786E-28	3.70765590208E-27	yes	down	0.21	0.18	0.22	2.56	2.81	3.07	0.203333	2.81333
gene-CYP4F35P	CYP4F35P	cytochrome P450 family 4 subfamily F member 35, pseudogene	0.255215	-1.97022	0.00106224041074	0.00393090010907	yes	down	0.08	0.18	0.34	0.87	0.89	1.06	0.2	0.94
gene-CYRIA	CYRIA	CYFIP related Rac1 interactor A, transcript variant X4	5.98055	2.58028	5.9473987207E-5	0.000275638058074	yes	up	0.61	0.44	0.48	0.19	0.02	0.1	0.51	0.103333
gene-CYSRT1	CYSRT1	cysteine rich tail 1	0.335615	-1.57512	5.11411894145E-10	4.45102240521E-9	yes	down	8.22	6.3	5.89	27	25.97	22.42	6.80333	25.13
gene-CZ1P-ASNS	CZ1P-ASNS	CZ1P-ASNS readthrough	10.5246	3.39569	1.59267819652E-37	5.21362839523E-36	yes	up	3.97	5.22	5.42	0.75	0.56	0.39	4.87	0.566667
gene-DAAM1	DAAM1	dishevelled associated activator of morphogenesis 1, transcript variant X1	2.136	1.09491	4.81374610588E-51	2.15755350252E-49	yes	up	51.99	57.26	62.07	33.83	28.91	34.37	57.1067	32.37
gene-DAB2	DAB2	DAB adaptor protein 2, transcript variant 1	4.68619	2.22841	0.000222762746926	0.00093474117291	yes	up	0.56	0.42	0.51	0.22	0.08	0.1	0.496667	0.133333
gene-DACH1	DACH1	dachshund family transcription factor 1, transcript variant 4	0.253791	-1.97829	7.25608355172E-15	9.13784795829E-14	yes	down	0.74	0.68	0.89	3.77	4.24	2.97	0.77	3.66
gene-DACT1	DACT1	dishevelled binding antagonist of beta catenin 1, transcript variant 1	4.36793	2.12695	0.00245997195879	0.00839417029626	yes	up	0.45	0.28	0.5	0.13	0.09	0.12	0.41	0.113333
gene-DAGLA	DAGLA	diacylglycerol lipase alpha, transcript variant X1	0.325732	-1.61824	2.96926969317E-12	3.11362954746E-11	yes	down	0.7	0.57	0.65	2.46	2.4	2.48	0.64	2.44667
gene-DAGLB	DAGLB	diacylglycerol lipase beta, transcript variant 1	2.14812	1.10307	3.57855104753E-15	4.5965125154E-14	yes	up	11.12	10.31	10.68	5.87	6.52	6.14	10.7033	6.17667
gene-DAPK1	DAPK1	death associated protein kinase 1, transcript variant 2	0.456385	-1.13168	4.90850394548E-39	1.68467150762E-37	yes	down	8.4	7.65	7.73	21.19	20.69	20.68	7.92667	20.8533
gene-DAW1	DAW1	dynein assembly factor with WD repeats 1, transcript variant 1	10.4363	3.38354	2.11243954384E-59	1.15073790023E-57	yes	up	15.78	15.15	13.48	1.96	1.38	1.72	14.8033	1.68667
gene-DAXX-4	DAXX	death domain associated protein, transcript variant 3	0.445541	-1.16637	0.00043334465362	0.00172922749176	yes	down	0.89	1.48	1.17	4.28	2.83	2.52	1.18	3.21
gene-DBP	DBP	D-box binding PAR bZIP transcription factor	0.325734	-1.61823	0.000111713450725	0.000494448387637	yes	down	1.35	2.6	0.55	7.61	4.14	4.32	1.5	5.35667
gene-DCLK1	DCLK1	doublecortin like kinase 1, transcript variant 5	9.57454	3.2592	1.54144690274E-66	9.46475128577E-65	yes	up	4.99	5.27	4.48	0.6	0.55	0.49	4.91333	0.546667
gene-DCLRE1A	DCLRE1A	DNA cross-link repair 1A, transcript variant 2	0.483657	-1.04794	1.25348504868E-11	1.25024835019E-10	yes	down	2.53	2.62	2.6	6.57	5.73	7.26	2.58333	6.52
gene-DDIT3	DDIT3	DNA damage inducible transcript 3, transcript variant X1	2.39478	1.25989	3.73528990481E-17	5.37279851238E-16	yes	up	35.72	42.25	39.19	18.5	20.64	19.35	39.0533	19.4967
gene-DDIT4L	DDIT4L	DNA damage inducible transcript 4 like	5.30618	2.40767	3.08080918042E-11	2.98593937217E-10	yes	up	2.26	2.43	2.47	0.73	0.4	0.53	2.38667	0.553333
gene-DDX59	DDX59	DEAD-box helicase 59, transcript variant 1	2.00565	1.00407	4.93690288535E-17	7.05342984528E-16	yes	up	19.47	23.23	19.99	13.2	11.5	13.02	20.8967	12.5733
gene-DDX60L	DDX60L	DExD/H-box 60 like, transcript variant X8	2.33178	1.22143	4.48640515972E-36	1.3858697091E-34	yes	up	43.04	43.48	35.42	22.65	17.43	21.81	40.6467	20.63
gene-DEFB4A	DEFB4A	defensin beta 4A	67.8201	6.08364	3.81334341191E-5	0.000181769084106	yes	up	9.45	8.98	12.01	0	0	0	10.1467	0
gene-DEFB4A-2	DEFB4A	defensin beta 4A	67.8201	6.08364	3.81334341191E-5	0.000181769084106	yes	up	9.45	8.98	12.01	0	0	0	10.1467	0
gene-DEFB4B-3	DEFB4B	defensin beta 4B	139.92	7.12846	8.56624128794E-8	5.89536106778E-7	yes	up	18.5	19.17	24.96	0	0	0	20.8767	0
gene-DEGS2	DEGS2	delta 4-desaturase, sphingolipid 2	0.0715009	-3.8059	8.69021175681E-7	5.24052082809E-6	yes	down	0.04	0.04	0.04	0.73	0.73	0.62	0.04	0.693333
gene-DENND2A	DENND2A	DENN domain containing 2A, transcript variant 5	0.489347	-1.03107	0.00877970655011	0.0261569016487	yes	down	0.4	0.49	0.47	1.17	1.07	1.15	0.453333	1.13
gene-DENND2B	DENND2B	DENN domain containing 2B, transcript variant 6	0.4361	-1.19727	9.90461662435E-18	1.48919731199E-16	yes	down	4.78	4.45	5.03	12.52	14.33	12.76	4.75333	13.2033
gene-DENND2C	DENND2C	DENN domain containing 2C, transcript variant 1	3.74067	1.9033	1.41458820836E-30	3.72403054356E-29	yes	up	4.18	4.25	4.6	1.63	1.24	1.38	4.34333	1.41667
gene-DGKD	DGKD	diacylglycerol kinase delta, transcript variant 2	2.83298	1.50232	1.21453109718E-72	8.01326495639E-71	yes	up	18.39	20.86	21.57	8.74	8.35	8.86	20.2733	8.65
gene-DHCR24	DHCR24	24-dehydrocholesterol reductase	0.383549	-1.38252	3.23611042528E-77	2.29170553284E-75	yes	down	18.48	17.09	16.91	54.63	56.34	55	17.4933	55.3233
gene-DHCR7	DHCR7	7-dehydrocholesterol reductase, transcript variant 2	0.317056	-1.65719	1.83410770987E-89	1.59695156952E-87	yes	down	22.66	21.59	21.89	79.02	87.69	86.29	22.0467	84.3333
gene-DHRS2	DHRS2	dehydrogenase/reductase 2, transcript variant 1	0.337607	-1.56658	5.03103422042E-13	5.59310947215E-12	yes	down	3.27	4.13	2.37	11.47	11.35	11.99	3.25667	11.6033
gene-DHRS3	DHRS3	dehydrogenase/reductase 3, transcript variant 1	0.37924	-1.39882	1.35863788347E-60	7.53636079225E-59	yes	down	23.12	23.17	23.14	67.39	62.17	59.9	23.1433	63.1533
gene-DHX16-2	DHX16	DEAH-box helicase 16, transcript variant 1	2.78002	1.4751	0.00182222143736	0.00641157575966	yes	up	3.77	3.92	3.81	0.34	1.78	3.12	3.83333	1.74667
gene-DHX16-7	DHX16	DEAH-box helicase 16, transcript variant 1	3.12819	1.64533	1.03985541413E-5	5.41729481934E-5	yes	up	1.95	1.92	2.63	1.42	0.52	0.6	2.16667	0.846667
gene-DIO2	DIO2	iodothyronine deiodinase 2, transcript variant 1	17.0094	4.08826	9.38246863094E-25	1.97161766631E-23	yes	up	1.46	1.41	1.38	0.08	0.08	0.15	1.41667	0.103333
gene-DIRAS3	DIRAS3	DIRAS family GTPase 3	3.33622	1.73822	2.52924801458E-5	0.000124326409231	yes	up	3.54	3.21	2.23	0.94	1.08	1.27	2.99333	1.09667
gene-DKK1	DKK1	dickkopf WNT signaling pathway inhibitor 1	11.6542	3.54278	0	0	yes	up	737.83	814.12	847.3	80.75	81.41	85.48	799.75	82.5467
gene-DLC1	DLC1	DLC1 Rho GTPase activating protein, transcript variant X1	4.769	2.25369	2.56783259518E-35	7.79337192637E-34	yes	up	8.1	7.74	8.29	1.37	2.37	2.44	8.04333	2.06
gene-DLC1-2	DLC1	DLC1 Rho GTPase activating protein, transcript variant 6	3.47326	1.79629	1.61663575722E-60	8.94412152659E-59	yes	up	17.05	20.67	19.5	7.84	5.64	6.54	19.0733	6.67333
gene-DLEU7	DLEU7	deleted in lymphocytic leukemia 7, transcript variant 1	0.0650881	-3.94146	0.00366822585437	0.0120703969812	yes	down	0.03	0	0.03	0.45	0.14	0.43	0.02	0.34
gene-DLG3	DLG3	discs large MAGUK scaffold protein 3, transcript variant X1	0.397478	-1.33105	2.26244222556E-43	8.62936895546E-42	yes	down	5.49	6.11	6.42	18.61	18.13	18.27	6.00667	18.3367
gene-DLGAP1-AS2	DLGAP1-AS2	DLGAP1 antisense RNA 2	3.20798	1.68167	1.05583897868E-5	5.49652024064E-5	yes	up	5.19	4.15	5.78	1.85	1.71	2.67	5.04	2.07667
gene-DLGAP5	DLGAP5	DLG associated protein 5, transcript variant 1	0.296439	-1.75419	2.62296022984E-124	3.73991879751E-122	yes	down	24.58	28.51	28.18	115.94	97.98	117.72	27.09	110.547
gene-DLL4	DLL4	delta like canonical Notch ligand 4	5.65582	2.49974	8.96343407186E-5	0.00040319321799	yes	up	0.57	0.68	0.58	0.13	0.05	0.22	0.61	0.133333
gene-DLX2	DLX2	distal-less homeobox 2	7.37482	2.88261	2.74554128852E-10	2.44874159003E-9	yes	up	2	2.24	1.61	0.19	0.35	0.42	1.95	0.32
gene-DLX6-AS1	DLX6-AS1	DLX6 antisense RNA 1	0.303176	-1.72177	3.49625767806E-11	3.37167473311E-10	yes	down	0.47	0.75	0.65	2.62	2.31	2.48	0.623333	2.47
gene-DMBT1	DMBT1	deleted in malignant brain tumors 1, transcript variant 5	12.3355	3.62475	7.37478776673E-32	2.01903822299E-30	yes	up	3.04	3.13	3.07	0.2	0.25	0.41	3.08	0.286667
gene-DMBX1	DMBX1	diencephalon/mesencephalon homeobox 1, transcript variant 2	0.381729	-1.38938	7.45735649867E-10	6.39094549472E-9	yes	down	1.12	0.79	0.92	3.2	2.71	3.11	0.943333	3.00667
gene-DNAH17	DNAH17	dynein axonemal heavy chain 17, transcript variant X1	2.91628	1.54413	0.000633150093498	0.00245148054244	yes	up	0.26	0.18	0.19	0.11	0.07	0.09	0.21	0.09
gene-DNAH7	DNAH7	dynein axonemal heavy chain 7	0.136708	-2.87083	0.0109046984318	0.0315825489409	yes	down	0.02	0.01	0.01	0.05	0.14	0.07	0.0133333333333	0.0866666666667
gene-DNAJB9	DNAJB9	DnaJ heat shock protein family (Hsp40) member B9	2.04301	1.0307	1.2916818478E-16	1.79710418183E-15	yes	up	16.15	16.23	14.72	10.14	8.45	9.49	15.7	9.36
gene-DNAJC15	DNAJC15	DnaJ heat shock protein family (Hsp40) member C15	2.1803	1.12453	4.12485159183E-36	1.2774412838E-34	yes	up	10.42	11.04	11.35	6.31	5.88	5.79	10.9367	5.99333
gene-DNAJC3-DT	DNAJC3-DT	DNAJC3 divergent transcript	0.390357	-1.35713	2.91603149961E-10	2.5931807957E-9	yes	down	1.5	2	1.86	6.07	5.02	5.57	1.78667	5.55333
gene-DNASE1	DNASE1	deoxyribonuclease 1, transcript variant 4	0.484121	-1.04656	2.22266145735E-8	1.63902959602E-7	yes	down	3.57	3.15	3.8	8.46	5.53	6.12	3.50667	6.70333
gene-DOCK2	DOCK2	dedicator of cytokinesis 2, transcript variant 1	2.56241	1.3575	0.0122129943748	0.0348837141023	yes	up	0.3	0.32	0.24	0.18	0.07	0.19	0.286667	0.146667
gene-DOCK4	DOCK4	dedicator of cytokinesis 4, transcript variant X1	3.75502	1.90882	1.1079618127E-16	1.54554489236E-15	yes	up	1.38	1.4	1.58	0.52	0.41	0.45	1.45333	0.46
gene-DPF3	DPF3	double PHD fingers 3, transcript variant 4	4.24532	2.08587	5.26250473686E-27	1.21391870939E-25	yes	up	4.94	6.38	7.71	2.65	1.6	2.05	6.34333	2.1
gene-DPH6	DPH6	diphthamine biosynthesis 6, transcript variant X1	2.0548	1.039	3.9069016281E-47	1.63712278282E-45	yes	up	29.45	28.55	31.89	20.35	19.26	20.03	29.9633	19.88
gene-DRGX	DRGX	dorsal root ganglia homeobox, transcript variant X1	7.47673	2.90241	0.000867734892165	0.00327268378911	yes	up	0.5	0.36	0.34	0.03	0.06	0.11	0.4	0.0666666666667
gene-DSCAML1	DSCAML1	DS cell adhesion molecule like 1, transcript variant X1	0.326374	-1.6154	0.00065826187103	0.00253853212017	yes	down	0.43	0.39	0.28	1.23	1.69	1.11	0.366667	1.34333
gene-DSEL	DSEL	dermatan sulfate epimerase like	3.46825	1.79421	4.87808705039E-10	4.25256296207E-9	yes	up	0.81	0.81	0.78	0.32	0.21	0.31	0.8	0.28
gene-DSEL-2	DSEL	dermatan sulfate epimerase like	3.29647	1.72092	3.20915864551E-9	2.58447973555E-8	yes	up	0.81	0.81	0.78	0.36	0.21	0.31	0.8	0.293333
gene-DSG3	DSG3	desmoglein 3	3.49436	1.80503	3.24664905637E-10	2.87276381519E-9	yes	up	1.55	1.42	1.71	0.4	0.55	0.68	1.56	0.543333
gene-DSN1	DSN1	DSN1 component of MIS12 kinetochore complex, transcript variant 1	0.427776	-1.22507	1.57213521033E-43	6.03978527005E-42	yes	down	20.95	20.26	19.92	61.35	53.18	66.21	20.3767	60.2467
gene-DSTNP2	DSTNP2	DSTN pseudogene 2	0.412997	-1.2758	1.32400479994E-7	8.90705572348E-7	yes	down	1.5	2.54	1.82	5.11	6.15	6.62	1.95333	5.96
gene-DUSP1	DUSP1	dual specificity phosphatase 1	67.2124	6.07065	0	0	yes	up	295.6	306.56	355.42	5.03	5.88	6.4	319.193	5.77
gene-DUSP14	DUSP14	dual specificity phosphatase 14	7.16565	2.8411	5.27927682118E-8	3.71877440537E-7	yes	up	22.39	22.37	16.45	3.36	5.41	1.51	20.4033	3.42667
gene-DUSP16	DUSP16	dual specificity phosphatase 16, transcript variant X4	2.18008	1.12438	7.53284307126E-10	6.45303431649E-9	yes	up	2.5	2.84	2.82	1.7	1.58	1.35	2.72	1.54333
gene-DUSP16-2	DUSP16	dual specificity phosphatase 16	3.08259	1.62414	9.40422240595E-6	4.95149206975E-5	yes	up	0.74	0.64	0.86	0.21	0.38	0.29	0.746667	0.293333
gene-DUSP4	DUSP4	dual specificity phosphatase 4, transcript variant 1	2.23524	1.16043	9.8050954201E-95	9.4257580181E-93	yes	up	109.68	108.27	118.91	61.65	59.91	61	112.287	60.8533
gene-DUSP5	DUSP5	dual specificity phosphatase 5	6.40383	2.67893	9.46781933965E-303	5.02859554677E-300	yes	up	133.03	140	149.23	27.12	27.15	25.59	140.753	26.62
gene-DUSP5P1-2	DUSP5P1	dual specificity phosphatase 5 pseudogene 1	0.156643	-2.67445	2.38935433568E-5	0.000118050774097	yes	down	0.25	0	0.4	1.85	1.18	2.09	0.216667	1.70667
gene-DUSP7	DUSP7	dual specificity phosphatase 7	2.13316	1.09299	8.42002207105E-26	1.84987971975E-24	yes	up	16.48	15.78	15.72	8.7	9.27	9.58	15.9933	9.18333
gene-DUSP8-2	DUSP8	dual specificity phosphatase 8	19.3981	4.27784	0.00221514747469	0.0076409819938	yes	up	0.29	0.18	0.07	0	0	0.03	0.18	0.01
gene-DUSP8-3	DUSP8	dual specificity phosphatase 8	19.3981	4.27784	0.00221514747469	0.0076409819938	yes	up	0.29	0.18	0.07	0	0	0.03	0.18	0.01
gene-DYRK3	DYRK3	dual specificity tyrosine phosphorylation regulated kinase 3, transcript variant 1	2.2393	1.16305	8.46704720298E-14	9.9163405638E-13	yes	up	2.99	3.48	3.47	1.65	2.03	1.71	3.31333	1.79667
gene-DZIP1L	DZIP1L	DAZ interacting zinc finger protein 1 like, transcript variant X1	4.00981	2.00353	2.62242118835E-21	4.75369779406E-20	yes	up	4.35	5.25	3.71	1.54	1.21	1.4	4.43667	1.38333
gene-E2F2	E2F2	E2F transcription factor 2	0.288927	-1.79122	2.76866717399E-10	2.46833126779E-9	yes	down	0.93	0.67	0.45	2.7	2.64	2.78	0.683333	2.70667
gene-E2F7	E2F7	E2F transcription factor 7	2.0319	1.02283	3.86342916422E-36	1.19997883909E-34	yes	up	17.31	19.04	17.55	11.36	10.35	10.44	17.9667	10.7167
gene-E2F8	E2F8	E2F transcription factor 8, transcript variant 3	0.410758	-1.28364	1.21370641689E-19	2.02475500526E-18	yes	down	3.5	3.92	4.03	12.5	9.79	11.48	3.81667	11.2567
gene-ECM1	ECM1	extracellular matrix protein 1, transcript variant 3	4.45399	2.1551	7.41080522877E-122	1.03580629661E-119	yes	up	72.05	67.91	67.57	21.2	18.16	17.61	69.1767	18.99
gene-EDAR	EDAR	ectodysplasin A receptor, transcript variant X1	0.414593	-1.27023	0.00867261030469	0.0259068624751	yes	down	0.16	0.44	0.25	0.7	0.95	0.83	0.283333	0.826667
gene-EDARADD	EDARADD	EDAR associated death domain, transcript variant A	0.188698	-2.40585	0.00769442916107	0.0233126279987	yes	down	0.09	0.05	0.04	0.4	0.33	0.44	0.06	0.39
gene-EDN1	EDN1	endothelin 1, transcript variant X3	10.9943	3.45869	3.57766249213E-58	1.90494836204E-56	yes	up	17.17	20.48	18.68	1.95	2.71	1.99	18.7767	2.21667
gene-EDNRA	EDNRA	endothelin receptor type A, transcript variant 1	2.1176	1.08243	0.0020828215783	0.00722441541729	yes	up	1.35	1.65	1.13	1.08	0.61	0.67	1.37667	0.786667
gene-EEPD1	EEPD1	endonuclease/exonuclease/phosphatase family domain containing 1	0.494441	-1.01613	1.3074059265E-6	7.71525591377E-6	yes	down	1.17	1.14	1.25	2.95	2.85	2.95	1.18667	2.91667
gene-EFEMP1	EFEMP1	EGF containing fibulin extracellular matrix protein 1, transcript variant 2	0.179533	-2.47768	0.0106137	0.0308496664206	yes	down	0.03	0.04	0.13	0.41	0.42	0.43	0.0666666666667	0.42
gene-EFNA2	EFNA2	ephrin A2, transcript variant X1	0.330225	-1.59848	0.00906135839133	0.0268918302723	yes	down	0.34	0.16	0.27	1.01	0.75	1.07	0.256667	0.943333
gene-EGR1	EGR1	early growth response 1	10.1851	3.34839	1.17682358288E-17	1.75820091549E-16	yes	up	24.29	27.45	30.96	1.78	3.36	4.73	27.5667	3.29
gene-EGR2	EGR2	early growth response 2, transcript variant X1	8.73457	3.12674	9.78971827627E-5	0.000437213716164	yes	up	0.5	0.45	0.74	0.07	0.14	0.03	0.563333	0.08
gene-EGR3	EGR3	early growth response 3, transcript variant X1	14.2594	3.83384	2.13467518296E-7	1.40319227296E-6	yes	up	0.52	0.58	0.85	0.02	0.11	0.02	0.65	0.05
gene-EGR4	EGR4	early growth response 4	172.883	7.43365	1.08038187776E-8	8.20618984378E-8	yes	up	0.96	1.14	1.05	0	0	0	1.05	0
gene-EHMT2-2	EHMT2	euchromatic histone lysine methyltransferase 2, transcript variant 5	0.44135	-1.18	1.50999007976E-26	3.43098815448E-25	yes	down	6.63	6	5.59	17.77	16.02	16.46	6.07333	16.75
gene-EIF1	EIF1	eukaryotic translation initiation factor 1	2.60874	1.38335	1.32282634336E-155	2.55485869679E-153	yes	up	389.8	401.15	394.55	180.11	188.69	183.34	395.167	184.047
gene-EIF1AY	EIF1AY	eukaryotic translation initiation factor 1A Y-linked, transcript variant 1	37.0525	5.2115	0.00200953095066	0.0069941816918	yes	up	0.41	0.52	0.36	0	0	0	0.43	0
gene-EIF2B5-DT	EIF2B5-DT	EIF2B5 divergent transcript	0.31375	-1.67231	0.0120912788594	0.0345593	yes	down	0.23	0.59	0.08	1.38	0.93	1.14	0.3	1.15
gene-EIF4HP2	EIF4HP2	-	3.22406	1.68888	0.0158600560245	0.0439019	yes	up	1.75	1.51	3.43	0.74	0.84	0.99	2.23	0.856667
gene-EIF5A2	EIF5A2	eukaryotic translation initiation factor 5A2	2.91781	1.54488	4.60652553964E-73	3.06788824733E-71	yes	up	18.9	19.77	19.21	7.56	8.33	8.13	19.2933	8.00667
gene-ELF3	ELF3	E74 like ETS transcription factor 3, transcript variant 2	0.33987	-1.55695	3.30707387458E-88	2.75524644963E-86	yes	down	16.19	17.07	18.56	61.16	61.2	62.23	17.2733	61.53
gene-ELF3-AS1	ELF3-AS1	ELF3 antisense RNA 1	0.392095	-1.35073	0.0141365790241	0.0397790226977	yes	down	2.16	2.16	1.15	5.6	5.67	4.84	1.82333	5.37
gene-ELF5	ELF5	E74 like ETS transcription factor 5, transcript variant 1	0.107081	-3.22322	0.00139260359958	0.00502477300834	yes	down	0.14	0.04	0	0.78	0.34	1.06	0.06	0.726667
gene-ELL2	ELL2	elongation factor for RNA polymerase II 2	5.16585	2.36901	4.10627637509E-127	6.10054836286E-125	yes	up	17.28	20.81	18.62	4.63	4.06	4.69	18.9033	4.46
gene-EMP1	EMP1	epithelial membrane protein 1	2.76964	1.4697	2.35886457494E-179	5.44718237984E-177	yes	up	338.43	374.97	386.81	163.42	156.96	161.84	366.737	160.74
gene-EMP3	EMP3	epithelial membrane protein 3, transcript variant 2	2.1425	1.0993	1.13333841051E-38	3.82794507653E-37	yes	up	258.85	265.47	260.2	159.62	165.74	150.47	261.507	158.61
gene-EN1	EN1	engrailed homeobox 1	4.4936	2.16787	4.87608788048E-7	3.06033935069E-6	yes	up	1.58	1.49	2	0.45	0.36	0.57	1.69	0.46
gene-ENKUR	ENKUR	enkurin, TRPC channel interacting protein, transcript variant 1	12.4135	3.63383	3.08056834446E-122	4.33421685285E-120	yes	up	8.5	9.95	8.31	0.82	0.79	0.92	8.92	0.843333
gene-ENO3	ENO3	enolase 3, transcript variant 5	2.25677	1.17426	1.2479327061E-8	9.43224724704E-8	yes	up	7.37	7.36	7.09	3.78	3.99	4.07	7.27333	3.94667
gene-ENPP5	ENPP5	ectonucleotide pyrophosphatase/phosphodiesterase family member 5, transcript variant X1	0.283429	-1.81894	0.00410406827804	0.0133432299613	yes	down	0.08	0.16	0.15	0.68	0.53	0.42	0.13	0.543333
gene-ENTPD3	ENTPD3	ectonucleoside triphosphate diphosphohydrolase 3, transcript variant 1	14.6385	3.8717	7.51103339137E-5	0.000341842125963	yes	up	0.58	0.57	0.49	0.12	0.06	0	0.546667	0.06
gene-ENTPD8	ENTPD8	ectonucleoside triphosphate diphosphohydrolase 8, transcript variant 1	0.275098	-1.86198	0.00855172663733	0.0255817280217	yes	down	0.19	0.12	0.24	0.85	0.58	1.03	0.183333	0.82
gene-EPB41L4A	EPB41L4A	erythrocyte membrane protein band 4.1 like 4A, transcript variant X2	0.389923	-1.35874	1.45889886445E-23	2.92951856099E-22	yes	down	3.97	3.76	3.29	11	9.62	12.35	3.67333	10.99
gene-EPDR1	EPDR1	ependymin related 1, transcript variant 1	0.431484	-1.21262	2.49541364714E-7	1.61729905227E-6	yes	down	1.79	2.12	1.95	5.61	5.42	5.65	1.95333	5.56
gene-EPHA4	EPHA4	EPH receptor A4, transcript variant 2	2.55665	1.35426	1.53551743306E-11	1.52368369292E-10	yes	up	2.03	2.26	2.37	1.08	0.9	1.18	2.22	1.05333
gene-EPHB3	EPHB3	EPH receptor B3	0.278469	-1.84441	1.90476547128E-23	3.79257192477E-22	yes	down	1.3	1.26	1.22	5.77	5.17	5.52	1.26	5.48667
gene-EPN3	EPN3	epsin 3	0.19271	-2.3755	6.7059787188E-75	4.52281009145E-73	yes	down	2.38	2.33	2.52	15.11	14.79	15.52	2.41	15.14
gene-EPSTI1	EPSTI1	epithelial stromal interaction 1, transcript variant 1	2.24281	1.16531	1.74309715354E-26	3.94378051404E-25	yes	up	21.27	24.81	19.45	15.44	13.08	12.56	21.8433	13.6933
gene-ERBB3	ERBB3	erb-b2 receptor tyrosine kinase 3, transcript variant 1	0.335136	-1.57718	1.22122873124E-60	6.79188596733E-59	yes	down	5.16	5.56	6.83	20.76	18.45	20.07	5.85	19.76
gene-EREG	EREG	epiregulin	6.8534	2.77682	0	0	yes	up	166.7	184.3	193.64	31.12	31.61	33.6	181.547	32.11
gene-ERMARD	ERMARD	ER membrane associated RNA degradation, transcript variant 1	0.466546	-1.09991	8.7028037445E-7	5.24662501566E-6	yes	down	2.01	2.74	2.54	6.83	6.49	7.51	2.43	6.94333
gene-ERN2	ERN2	endoplasmic reticulum to nucleus signaling 2, transcript variant 1	0.184469	-2.43855	2.70151967377E-8	1.97297303091E-7	yes	down	0.25	0.3	0.29	1.67	1.89	1.54	0.28	1.7
gene-ERRFI1	ERRFI1	ERBB receptor feedback inhibitor 1, transcript variant X1	2.81604	1.49367	2.55277324682E-141	4.27036752982E-139	yes	up	84.39	92.53	89.61	37.93	35.53	40.06	88.8433	37.84
gene-ESCO2	ESCO2	establishment of sister chromatid cohesion N-acetyltransferase 2	0.499806	-1.00056	7.69060027514E-23	1.49621614327E-21	yes	down	8.65	7.11	7.51	18.91	17.62	20.08	7.75667	18.87
gene-ESM1	ESM1	endothelial cell specific molecule 1, transcript variant 1	33.7806	5.07812	4.1774449753E-25	8.92855316903E-24	yes	up	4.88	5.03	4.87	0.1	0.23	0.21	4.92667	0.18
gene-ESPL1	ESPL1	extra spindle pole bodies like 1, separase, transcript variant X2	0.351631	-1.50786	1.92630925671E-33	5.56795104201E-32	yes	down	3.22	2.98	2.59	10.1	10.75	9.84	2.93	10.23
gene-ESPL1-2	ESPL1	extra spindle pole bodies like 1, separase	0.479027	-1.06182	2.34556359365E-7	1.52763637483E-6	yes	down	2.45	2.79	1.8	7.42	4.52	5.87	2.34667	5.93667
gene-ESRP1	ESRP1	epithelial splicing regulatory protein 1, transcript variant 1	0.475459	-1.07261	3.05501857402E-75	2.06700221672E-73	yes	down	39.18	40.5	43.53	107.67	98.36	107.12	41.07	104.383
gene-ETS1	ETS1	ETS proto-oncogene 1, transcription factor, transcript variant X1	3.10369	1.63398	5.26398761972E-182	1.24259352201E-179	yes	up	98.27	106.04	97.48	38.98	40.73	38.99	100.597	39.5667
gene-EVPL	EVPL	envoplakin, transcript variant 1	0.321807	-1.63573	1.86107499192E-83	1.48084412747E-81	yes	down	5.23	5.58	5.49	21.6	19.2	20.12	5.43333	20.3067
gene-EXT1	EXT1	exostosin glycosyltransferase 1	2.42548	1.27827	1.44918926324E-99	1.48019355276E-97	yes	up	31.38	33.42	31.97	16.33	16.19	15.71	32.2567	16.0767
gene-F2RL1	F2RL1	F2R like trypsin receptor 1	3.29375	1.71973	2.41066096362E-60	1.33024654992E-58	yes	up	26.58	24.75	27.48	9.24	9.57	10.28	26.27	9.69667
gene-F3	F3	coagulation factor III, tissue factor, transcript variant 1	2.30095	1.20223	6.36188737118E-150	1.17528954088E-147	yes	up	571.42	630.93	590.67	309.43	300.24	338.9	597.673	316.19
gene-FA2H	FA2H	fatty acid 2-hydroxylase	2.39027	1.25717	9.11398781963E-10	7.76058802517E-9	yes	up	6.55	6.35	5.94	3.48	3.37	2.83	6.28	3.22667
gene-FABP3	FABP3	fatty acid binding protein 3, transcript variant 1	2.62502	1.39233	2.00601439957E-13	2.2900470671E-12	yes	up	20.59	17.36	18.79	8.96	9.04	8.58	18.9133	8.86
gene-FABP5P9	FABP5P9	-	2.51659	1.33147	0.000115173248544	0.000508279116185	yes	up	12.25	8.88	12.06	6.39	4.69	5.36	11.0633	5.48
gene-FADS1	FADS1	fatty acid desaturase 1	0.436666	-1.1954	2.83107742508E-83	2.23591969873E-81	yes	down	35.62	35.2	35.89	94.38	100.79	101.94	35.57	99.0367
gene-FADS2	FADS2	fatty acid desaturase 2, transcript variant X1	0.230534	-2.11695	7.26853036771E-93	6.74322828218E-91	yes	down	6.17	5.91	6.7	32.02	32.61	35.34	6.26	33.3233
gene-FAHD2P1	FAHD2P1	-	34.0521	5.08967	0.000647000331323	0.0025010047378	yes	up	0.36	0.99	1.03	0.08	0	0	0.793333	0.0266666666667
gene-FAM111A	FAM111A	FAM111 trypsin like peptidase A, transcript variant 14	0.352211	-1.50549	5.49734415641E-55	2.70349714359E-53	yes	down	12.58	12.84	10.65	41.9	35.23	45.88	12.0233	41.0033
gene-FAM111A-DT	FAM111A-DT	FAM111A divergent transcript	0.304658	-1.71474	4.44545271478E-11	4.23514093836E-10	yes	down	0.67	0.56	0.47	2.41	1.87	2.64	0.566667	2.30667
gene-FAM111B	FAM111B	FAM111 trypsin like peptidase B, transcript variant 1	0.318925	-1.64871	5.12935873008E-35	1.54353011644E-33	yes	down	7.65	8.27	7.53	32.96	22.59	34.63	7.81667	30.06
gene-FAM131B	FAM131B	family with sequence similarity 131 member B, transcript variant a	0.166943	-2.58257	8.20028643843E-7	4.9591541527E-6	yes	down	0.12	0.17	0.07	0.8	0.93	0.9	0.12	0.876667
gene-FAM131B-AS2	FAM131B-AS2	FAM131B antisense RNA 2	2.27557	1.18623	4.63735426952E-7	2.91826396493E-6	yes	up	6.09	7.61	7.57	3.37	4.36	3.61	7.09	3.78
gene-FAM166A	FAM166A	family with sequence similarity 166 member A, transcript variant X3	0.128914	-2.95552	0.00281024228053	0.00947525745913	yes	down	0.03	0	0.05	0.21	0.19	0.24	0.0266666666667	0.213333
gene-FAM167A	FAM167A	family with sequence similarity 167 member A, transcript variant X5	3.80744	1.92882	2.32818567696E-24	4.80216550554E-23	yes	up	9.55	10.2	7.55	3.72	2.53	2.53	9.1	2.92667
gene-FAM167A-2	FAM167A	family with sequence similarity 167 member A	5.41603	2.43724	1.00839925169E-49	4.39004961109E-48	yes	up	7.47	7.84	8.57	1.78	1.93	1.63	7.96	1.78
gene-FAM172BP	FAM172BP	family with sequence similarity 172 member B, pseudogene	3.49791	1.80649	7.37571083206E-5	0.000336331780698	yes	up	1.46	2.43	1.3	0.7	0.5	0.62	1.73	0.606667
gene-FAM189A2	FAM189A2	family with sequence similarity 189 member A2, transcript variant 3	22.42	4.48671	0.00627044895938	0.0195073492666	yes	up	0.08	0.37	0.38	0.04	0	0	0.276667	0.0133333333333
gene-FAM241A	FAM241A	family with sequence similarity 241 member A	2.48964	1.31594	5.74263677301E-39	1.96777932649E-37	yes	up	7.37	8.07	7.51	3.76	3.25	4.17	7.65	3.72667
gene-FAM53B	FAM53B	family with sequence similarity 53 member B	0.49877	-1.00355	0.00122989608804	0.00449804482533	yes	down	1.1	2.02	1.49	4.25	4.9	1.94	1.53667	3.69667
gene-FAM81A	FAM81A	family with sequence similarity 81 member A, transcript variant X4	0.494464	-1.01606	0.00798160029862	0.0240728419001	yes	down	0.46	0.52	0.58	1.44	1.41	0.99	0.52	1.28
gene-FAM83E	FAM83E	family with sequence similarity 83 member E	0.340469	-1.55441	6.02836233757E-9	4.71201463803E-8	yes	down	0.74	0.72	0.63	2.33	2.37	2.75	0.696667	2.48333
gene-FAM85A	FAM85A	family with sequence similarity 85 member A	0.336128	-1.57292	0.0165332283423	0.0454631680214	yes	down	0.22	0.24	0.64	1.73	1.07	1.71	0.366667	1.50333
gene-FAM88C	FAM88C	family with sequence similarity 88 member C	0.471535	-1.08456	0.00221766572818	0.00764842668752	yes	down	0.88	0.93	1.46	3.19	2.1	3.09	1.09	2.79333
gene-FASN	FASN	fatty acid synthase	0.332109	-1.59027	3.73178443318E-175	8.34544845082E-173	yes	down	17.8	17.44	17.84	65.24	64.85	63.42	17.6933	64.5033
gene-FAT2	FAT2	FAT atypical cadherin 2, transcript variant X1	0.277175	-1.85113	1.56194833611E-82	1.2066760873E-80	yes	down	1.76	1.72	1.57	7.04	7.42	7.5	1.68333	7.32
gene-FAT4	FAT4	FAT atypical cadherin 4, transcript variant X1	3.69325	1.88489	4.9519865614E-92	4.53469631452E-90	yes	up	6.25	7.1	6.27	2.14	2.12	2.29	6.54	2.18333
gene-FBLN5	FBLN5	fibulin 5, transcript variant 2	2.02799	1.02005	0.0136939	0.0386563641313	yes	up	1.37	1.05	1.35	0.49	0.85	0.93	1.25667	0.756667
gene-FBN2	FBN2	fibrillin 2	27.1615	4.76349	0.0024264188161	0.00829433109383	yes	up	0.09	0.02	0.06	0	0	0.01	0.0566666666667	0.00333333333333
gene-FBP1	FBP1	fructose-bisphosphatase 1, transcript variant 1	0.364293	-1.45683	3.45330970613E-6	1.9276291305E-5	yes	down	2.18	1.97	1.67	7.09	5.99	5.91	1.94	6.33
gene-FBXO32	FBXO32	F-box protein 32, transcript variant 1	2.11109	1.07799	0.000238848894404	0.000996532749726	yes	up	0.88	0.79	0.88	0.51	0.42	0.53	0.85	0.486667
gene-FBXO33	FBXO33	F-box protein 33	2.05335	1.03798	2.50667029774E-24	5.16529684535E-23	yes	up	16.03	15.25	17.22	9.83	9.04	9.83	16.1667	9.56667
gene-FBXW4P1	FBXW4P1	F-box and WD repeat domain containing 4 pseudogene 1	3.83554	1.93943	6.12076884604E-6	3.30627343336E-5	yes	up	1.44	1.71	2.11	0.66	0.55	0.47	1.75333	0.56
gene-FCGBP-2	FCGBP	Fc gamma binding protein	3.26216	1.70583	7.50366527502E-5	0.000341579963076	yes	up	0.21	0.2	0.22	0.11	0.05	0.08	0.21	0.08
gene-FDFT1	FDFT1	farnesyl-diphosphate farnesyltransferase 1, transcript variant 9	0.45406	-1.13905	1.94773687439E-20	3.39734564009E-19	yes	down	16.42	19.84	12.83	43.93	40.06	46.85	16.3633	43.6133
gene-FDFT1-2	FDFT1	farnesyl-diphosphate farnesyltransferase 1, transcript variant 9	0.474155	-1.07657	1.50633335505E-53	7.17534801078E-52	yes	down	92.65	91.95	99.03	229.89	253.51	247.11	94.5433	243.503
gene-FEM1C	FEM1C	fem-1 homolog C	2.03981	1.02843	1.46883123589E-22	2.82913142398E-21	yes	up	8.73	10.42	9.57	5.65	5.71	5.73	9.57333	5.69667
gene-FEZ1	FEZ1	fasciculation and elongation protein zeta 1, transcript variant 1	5.58938	2.48269	8.74216392479E-5	0.000394366394514	yes	up	0.61	0.64	1.79	0.22	0.14	0.14	1.01333	0.166667
gene-FFAR4	FFAR4	free fatty acid receptor 4, transcript variant 1	0.454899	-1.13638	0.0161471535119	0.0445862069612	yes	down	0.33	0.32	0.31	0.97	1.04	0.61	0.32	0.873333
gene-FGD2	FGD2	FYVE, RhoGEF and PH domain containing 2	0.26011	-1.94281	0.000748604812146	0.00285685454177	yes	down	0.24	0.29	0.47	1.78	1.17	1.64	0.333333	1.53
gene-FGD3	FGD3	FYVE, RhoGEF and PH domain containing 3, transcript variant 2	0.348327	-1.52149	1.69721406118E-8	1.26383851139E-7	yes	down	1.48	0.99	0.82	4.09	3.58	3.96	1.09667	3.87667
gene-FGD4	FGD4	FYVE, RhoGEF and PH domain containing 4, transcript variant X1	2.06039	1.04292	4.7119028737E-19	7.62409570082E-18	yes	up	6.19	7.65	7.37	4.43	3.42	4.8	7.07	4.21667
gene-FGD6	FGD6	FYVE, RhoGEF and PH domain containing 6	2.50329	1.32382	1.87715997575E-47	7.8970819178E-46	yes	up	11.33	12.33	11	5.68	4.94	5.58	11.5533	5.4
gene-FGF1	FGF1	fibroblast growth factor 1, transcript variant 6	5.03363	2.3316	6.33609585237E-20	1.07430452022E-18	yes	up	3.28	3.2	2.94	0.74	0.84	0.68	3.14	0.753333
gene-FGF13	FGF13	fibroblast growth factor 13, transcript variant 2	7.21639	2.85128	2.7190762592E-17	3.95392026877E-16	yes	up	1.94	3.17	2.68	0.12	0.16	0.3	2.59667	0.193333
gene-FGF2	FGF2	fibroblast growth factor 2, transcript variant 1a	2.56255	1.35758	2.07442006256E-63	1.22760596738E-61	yes	up	14.78	15.53	15.78	7.71	6.71	7.41	15.3633	7.27667
gene-FGF5	FGF5	fibroblast growth factor 5, transcript variant 1	7.15359	2.83867	0.0172201182787	0.0471202	yes	up	0.16	0.12	0.09	0	0.02	0.05	0.123333	0.0233333333333
gene-FGFR1	FGFR1	fibroblast growth factor receptor 1, transcript variant X2	4.70071	2.23288	9.42932750314E-87	7.79478843596E-85	yes	up	24.43	21.45	20.93	6.43	4.85	6.29	22.27	5.85667
gene-FGFR3	FGFR3	fibroblast growth factor receptor 3, transcript variant X2	0.199914	-2.32255	2.41652866157E-31	6.4904110512E-30	yes	down	0.78	1.09	1.11	5.91	5.74	6.5	0.993333	6.05
gene-FHDC1	FHDC1	FH2 domain containing 1, transcript variant 1	2.00224	1.00162	2.10156219481E-5	0.000104634846095	yes	up	1.27	1.37	1.31	0.82	0.96	0.74	1.31667	0.84
gene-FHIP1A	FHIP1A	FHF complex subunit HOOK interacting protein 1A, transcript variant X5	2.67723	1.42074	8.96307948284E-33	2.54913820098E-31	yes	up	4.04	4.96	4.82	2.19	1.86	2.23	4.60667	2.09333
gene-FHL2	FHL2	four and a half LIM domains 2, transcript variant 6	2.91974	1.54584	8.65028569102E-81	6.5400469575E-79	yes	up	73.15	72.95	72.89	28.13	28.5	28.87	72.9967	28.5
gene-FIBP	FIBP	FGF1 intracellular binding protein, transcript variant 1	2.18569	1.12809	1.13466131043E-53	5.42925214865E-52	yes	up	79.62	79.84	78.72	75.57	78.14	71.35	79.3933	75.02
gene-FIGN	FIGN	fidgetin, microtubule severing factor, transcript variant X1	0.467522	-1.09689	2.23450949809E-17	3.27168534024E-16	yes	down	1.95	2.53	2.37	6.68	5.3	5.7	2.28333	5.89333
gene-FILIP1L	FILIP1L	filamin A interacting protein 1 like, transcript variant 7	2.93471	1.55322	1.30214204881E-23	2.62218083668E-22	yes	up	7.79	8.84	9.97	4.01	3.2	3.52	8.86667	3.57667
gene-FKBP9P1	FKBP9P1	FKBP prolyl isomerase 9 pseudogene 1, transcript variant 1	3.09459	1.62975	0.000727607908728	0.0027857325682	yes	up	1.26	1.01	1.35	0.45	0.42	0.68	1.20667	0.516667
gene-FLJ20021	FLJ20021	uncharacterized LOC90024	2.18702	1.12896	0.0014380119103	0.0051693000058	yes	up	7.34	8.24	9.28	5.33	5.41	3.26	8.28667	4.66667
gene-FLNC	FLNC	filamin C, transcript variant 1	2.62826	1.39411	1.03201886969E-61	5.86236387339E-60	yes	up	19.04	17.73	16.16	8.44	8.14	7.8	17.6433	8.12667
gene-FLRT2-AS1	FLRT2-AS1	FLRT2 antisense RNA 1, transcript variant X1	2.48323	1.31222	1.95016678995E-5	9.76002201473E-5	yes	up	2.05	2.24	1.56	1.14	0.69	1.05	1.95	0.96
gene-FLRT3	FLRT3	fibronectin leucine rich transmembrane protein 3, transcript variant X2	4.03094	2.01112	0.0122671107177	0.0350241590105	yes	up	0.22	0.2	0.18	0.03	0.07	0.08	0.2	0.06
gene-FMNL2	FMNL2	formin like 2, transcript variant X1	2.29088	1.1959	4.60352136424E-77	3.24922961406E-75	yes	up	55.74	61.4	58.33	32.13	26.8	33.36	58.49	30.7633
gene-FN1	FN1	fibronectin 1, transcript variant 1	2.12324	1.08627	3.2020367381E-91	2.88251146191E-89	yes	up	40.65	43.78	43.31	25.54	22.77	24.55	42.58	24.2867
gene-FNDC4	FNDC4	fibronectin type III domain containing 4, transcript variant X1	2.76733	1.4685	0.000846086109707	0.00320183459222	yes	up	2.67	1.98	2.17	1.04	1.1	1.1	2.27333	1.08
gene-FNTB	FNTB	farnesyltransferase, CAAX box, beta	0.413654	-1.2735	2.58547435541E-8	1.89277748727E-7	yes	down	2.34	2.12	1.72	7.26	5.02	5.94	2.06	6.07333
gene-FOLR3	FOLR3	folate receptor gamma, transcript variant 1	12.4291	3.63565	1.58400754085E-8	1.18535541407E-7	yes	up	2.93	2.36	2.14	0.49	0.26	0.14	2.47667	0.296667
gene-FOLR3P1	FOLR3P1	-	3.71031	1.89154	6.74736340321E-11	6.32323491404E-10	yes	up	4.13	4.25	4.17	1.31	0.95	1.17	4.18333	1.14333
gene-FOS	FOS	Fos proto-oncogene, AP-1 transcription factor subunit	56.203	5.81258	1.98178731038E-131	3.07321689116E-129	yes	up	203.66	212.34	261.48	3.51	5.03	6	225.827	4.84667
gene-FOSB	FOSB	FosB proto-oncogene, AP-1 transcription factor subunit, transcript variant 1	104.939	6.71341	2.48400614842E-285	1.17272690274E-282	yes	up	40.41	46.24	45.19	0.33	0.61	0.5	43.9467	0.48
gene-FOSL1	FOSL1	FOS like 1, AP-1 transcription factor subunit, transcript variant 1	3.68157	1.88032	4.53696363363E-235	1.55464181285E-232	yes	up	202.64	206.2	204.72	72	63.79	67.36	204.52	67.7167
gene-FOSL2	FOSL2	FOS like 2, AP-1 transcription factor subunit, transcript variant X1	3.87962	1.95591	1.42661646162E-163	2.88652064068E-161	yes	up	33.4	35.03	36.56	10.5	11.4	11.15	34.9967	11.0167
gene-FOXC1	FOXC1	forkhead box C1	2.03761	1.02688	9.17004723717E-37	2.89476454017E-35	yes	up	21.91	24.07	23.6	14.18	13.42	13.82	23.1933	13.8067
gene-FOXD1	FOXD1	forkhead box D1	3.30327	1.72389	5.41821553186E-47	2.24824197216E-45	yes	up	17.18	18.91	18.03	6.66	6.32	6.89	18.04	6.62333
gene-FOXD2	FOXD2	forkhead box D2	0.294356	-1.76437	0.00441792798059	0.0142686044311	yes	down	0.26	0.26	0.09	0.71	0.91	0.9	0.203333	0.84
gene-FOXJ1	FOXJ1	forkhead box J1, transcript variant X1	0.106935	-3.22519	4.45228591939E-24	9.12139000553E-23	yes	down	0.55	0.34	0.47	4.66	5.26	5.4	0.453333	5.10667
gene-FOXN2	FOXN2	forkhead box N2, transcript variant 7	2.85209	1.51202	1.5101335082E-48	6.4944911704E-47	yes	up	21.23	23.54	27.42	11.07	9.17	10.36	24.0633	10.2
gene-FOXO1	FOXO1	forkhead box O1	2.20122	1.13831	1.52571334302E-70	9.85221275761E-69	yes	up	31.41	31.05	32.93	17.7	17.19	18.42	31.7967	17.77
gene-FOXO3	FOXO3	forkhead box O3, transcript variant 1	2.40425	1.26559	2.19812315972E-78	1.58840566423E-76	yes	up	23.08	22.97	22.2	11.33	10.93	12.09	22.75	11.45
gene-FOXO6-2	FOXO6	forkhead box O6	0.276042	-1.85704	0.0101466517703	0.0296611425111	yes	down	0	0.22	0.52	1.28	1.02	0.92	0.246667	1.07333
gene-FPGT	FPGT	fucose-1-phosphate guanylyltransferase, transcript variant 1	0.403593	-1.30903	3.09282006967E-10	2.74579867865E-9	yes	down	1.04	1.18	1.33	3.64	3.15	3.63	1.18333	3.47333
gene-FRK	FRK	fyn related Src family tyrosine kinase, transcript variant X3	0.449398	-1.15393	5.12855905365E-11	4.85328450311E-10	yes	down	0.63	0.52	0.62	1.59	1.6	1.62	0.59	1.60333
gene-FRMD3	FRMD3	FERM domain containing 3, transcript variant 1	3.35649	1.74696	1.50414156987E-18	2.36532106972E-17	yes	up	4.06	3.32	3.7	1.2	1.25	1.39	3.69333	1.28
gene-FRMD6	FRMD6	FERM domain containing 6, transcript variant X4	4.19733	2.06947	3.6938170346E-223	1.15404621912E-220	yes	up	46.73	49.35	45.63	13.46	12.47	13.05	47.2367	12.9933
gene-FST	FST	follistatin, transcript variant X1	38.267	5.25803	0	0	yes	up	213.72	226.1	224.21	7.69	6.69	6.46	221.343	6.94667
gene-FSTL3	FSTL3	follistatin like 3	4.25135	2.08792	9.80220529385E-105	1.09030288727E-102	yes	up	43.14	42.53	38.56	11.36	12.15	11.22	41.41	11.5767
gene-FUT2	FUT2	fucosyltransferase 2, transcript variant 1	0.286049	-1.80567	4.05493966813E-9	3.23132757875E-8	yes	down	0.9	0.72	0.51	2.88	2.91	3.36	0.71	3.05
gene-FUT4	FUT4	fucosyltransferase 4	2.01277	1.00918	1.25016106328E-29	3.20382048123E-28	yes	up	12.37	14.01	13.32	7.61	7.85	8.43	13.2333	7.96333
gene-FUT8-AS1	FUT8-AS1	FUT8 antisense RNA 1	0.268409	-1.89749	3.09814008382E-6	1.73942880763E-5	yes	down	0.62	0.68	0.54	3.24	1.97	3.31	0.613333	2.84
gene-FZD5	FZD5	frizzled class receptor 5	0.492782	-1.02098	3.74723777094E-17	5.38633737778E-16	yes	down	3.63	3.43	3.86	8.5	7.99	10.43	3.64	8.97333
gene-FZD8	FZD8	frizzled class receptor 8	3.52478	1.81753	6.1009054173E-19	9.81178921957E-18	yes	up	5.53	4.54	4.28	1.77	1.75	1.42	4.78333	1.64667
gene-G0S2	G0S2	G0/G1 switch 2	17.0299	4.09	0	0	yes	up	209.02	220.68	216.94	16.59	15.93	14.31	215.547	15.61
gene-G6PD	G6PD	glucose-6-phosphate dehydrogenase, transcript variant 1	0.432517	-1.20917	1.20335407486E-77	8.6078307476E-76	yes	down	102.07	98.91	96.63	287.19	287.31	266.13	99.2033	280.21
gene-GAB2	GAB2	GRB2 associated binding protein 2, transcript variant 1	2.74928	1.45905	3.82700851157E-19	6.23025255389E-18	yes	up	3.62	3.81	3.33	1.62	1.49	1.63	3.58667	1.58
gene-GABARAPL1	GABARAPL1	GABA type A receptor associated protein like 1, transcript variant 1	6.04098	2.59478	1.15856023607E-65	7.03246063297E-64	yes	up	22.32	28.28	28.8	5.28	5.32	5.3	26.4667	5.3
gene-GABRP	GABRP	gamma-aminobutyric acid type A receptor subunit pi, transcript variant 1	0.0434277963203	-4.52524	4.47906804552E-24	9.16741817217E-23	yes	down	0.15	0.19	0.1	3.35	3.44	5.28	0.146667	4.02333
gene-GADD45A	GADD45A	growth arrest and DNA damage inducible alpha, transcript variant 1	2.2189	1.14984	5.32126233095E-35	1.59901298757E-33	yes	up	68.19	77.32	70.09	39.01	35.99	44.07	71.8667	39.69
gene-GADD45B	GADD45B	growth arrest and DNA damage inducible beta	2.15041	1.10461	3.5541674241E-19	5.79940759793E-18	yes	up	35.55	39.94	32.9	20.36	21.15	19.99	36.13	20.5
gene-GALNT5	GALNT5	polypeptide N-acetylgalactosaminyltransferase 5, transcript variant X1	2.43602	1.28453	2.48109050623E-134	3.99323998522E-132	yes	up	47.35	48.16	47.37	25.29	24.11	26.5	47.6267	25.3
gene-GALNT7-DT	GALNT7-DT	GALNT7 divergent transcript, transcript variant 1	0.481468	-1.05449	0.00143779044155	0.0051693000058	yes	down	2.45	2.62	3.4	15.98	5.53	12.41	2.82333	11.3067
gene-GAREM1	GAREM1	GRB2 associated regulator of MAPK1 subtype 1, transcript variant 1	2.91789	1.54493	4.55613059519E-11	4.33475120891E-10	yes	up	1.44	1.85	1.87	0.69	0.62	0.57	1.72	0.626667
gene-GARS1	GARS1	glycyl-tRNA synthetase 1, transcript variant 1	2.23686	1.16147	1.62385870168E-67	1.01766602115E-65	yes	up	120.36	127.34	111.7	66.56	65.65	62.94	119.8	65.05
gene-GAS2L2	GAS2L2	growth arrest specific 2 like 2	4.8371	2.27414	0.0117804711577	0.0337936956178	yes	up	0.29	0.25	0.26	0.03	0.07	0.1	0.266667	0.0666666666667
gene-GAS2L3	GAS2L3	growth arrest specific 2 like 3, transcript variant X10	0.44998	-1.15207	1.13379248071E-20	1.99234253538E-19	yes	down	3.72	3.32	3.1	9.79	8.04	9.53	3.38	9.12
gene-GAS6-AS1	GAS6-AS1	GAS6 antisense RNA 1	0.487663	-1.03604	0.000561314521753	0.00219737000454	yes	down	3.69	2.61	3.4	9.76	13.05	12.08	3.23333	11.63
gene-GASAL1	GASAL1	growth arrest associated lncRNA 1	2.22695	1.15507	4.8362247774E-5	0.000227162492584	yes	up	1.82	1.56	1.66	1.04	0.72	1	1.68	0.92
gene-GAST	GAST	gastrin	10.5481	3.3989	5.73448136766E-8	4.01943439974E-7	yes	up	10.97	13.97	12.01	1.72	1.16	1.63	12.3167	1.50333
gene-GATA5	GATA5	GATA binding protein 5	0.200339	-2.31948	0.0183045589237	0.0496210736676	yes	down	0.09	0.03	0.06	0.41	0.26	0.46	0.06	0.376667
gene-GATA6	GATA6	GATA binding protein 6	3.7218	1.896	3.50626309495E-49	1.51403576123E-47	yes	up	11.61	12.15	12.45	4.26	3.86	3.7	12.07	3.94
gene-GATAD2B	GATAD2B	GATA zinc finger domain containing 2B, transcript variant X1	2.12476	1.0873	0.000208196056761	0.000879698732275	yes	up	1.53	2.26	1.58	0.85	1.49	0.69	1.79	1.01
gene-GBP1	GBP1	guanylate binding protein 1	2.82759	1.49957	3.05220945068E-16	4.16736438172E-15	yes	up	8.16	7.38	6.32	3.22	2.74	3.46	7.28667	3.14
gene-GCNA	GCNA	germ cell nuclear acidic peptidase, transcript variant X3	4.80582	2.26478	2.33457522242E-8	1.71857417187E-7	yes	up	1.92	2.22	2.43	0.53	0.35	0.63	2.19	0.503333
gene-GCNT3	GCNT3	glucosaminyl (N-acetyl) transferase 3, mucin type, transcript variant X2	2.57049	1.36204	0.00418806291676	0.0135881790878	yes	up	0.6	0.47	0.66	0.27	0.28	0.28	0.576667	0.276667
gene-GCOM1	GCOM1	GCOM1, MYZAP-POLR2M combined locus, transcript variant 14	2.2034	1.13973	2.86652596334E-7	1.84711386385E-6	yes	up	2.4	2.59	1.78	1.3	1.2	1.23	2.25667	1.24333
gene-GDF15	GDF15	growth differentiation factor 15	4.41142	2.14124	9.47945907851E-41	3.39614010325E-39	yes	up	35.04	35.03	42.19	9.01	10.07	12.09	37.42	10.39
gene-GDPD3	GDPD3	glycerophosphodiester phosphodiesterase domain containing 3	0.390751	-1.35568	2.72320048835E-5	0.000132845911309	yes	down	3.32	2.07	2.34	8.18	7.78	8.43	2.57667	8.13
gene-GDPGP1	GDPGP1	GDP-D-glucose phosphorylase 1, transcript variant 2	0.427829	-1.22489	0.00278468023813	0.00939801932631	yes	down	0.21	0.32	0.26	0.77	0.74	0.69	0.263333	0.733333
gene-GEM	GEM	GTP binding protein overexpressed in skeletal muscle, transcript variant 2	75.2733	6.23407	2.98113717621E-226	9.59609989523E-224	yes	up	49.44	54.37	57.98	1.01	1.02	0.93	53.93	0.986667
gene-GGT8P	GGT8P	gamma-glutamyltransferase 8 pseudogene	2.04364	1.03114	2.61495353415E-7	1.69270834348E-6	yes	up	1.76	1.72	1.43	1.13	0.69	1.1	1.63667	0.973333
gene-GJA1	GJA1	gap junction protein alpha 1	11.5026	3.52388	1.66663872572E-8	1.2432492882E-7	yes	up	0.96	0.98	0.96	0.09	0.16	0.05	0.966667	0.1
gene-GJA5	GJA5	gap junction protein alpha 5, transcript variant B	0.0743300178753	-3.74991	3.82206045068E-20	6.54308414785E-19	yes	down	0.26	0.16	0.15	3.39	2.68	3.37	0.19	3.14667
gene-GJB2	GJB2	gap junction protein beta 2, transcript variant X1	2.23348	1.15929	1.81411812155E-5	9.15027053473E-5	yes	up	3.23	3.22	3.73	1.93	1.94	1.63	3.39333	1.83333
gene-GJB3	GJB3	gap junction protein beta 3, transcript variant 1	2.77189	1.47087	1.3988799861E-66	8.61426240714E-65	yes	up	48.59	51.43	53.81	22.99	22.33	23.79	51.2767	23.0367
gene-GJC2	GJC2	gap junction protein gamma 2	0.496855	-1.0091	6.40179588796E-15	8.08117371597E-14	yes	down	4.81	5.25	5.03	10.24	11.47	12.1	5.03	11.27
gene-GKN2	GKN2	gastrokine 2	53.2031	5.73344	0.000237646238515	0.000992294484524	yes	up	1.81	1.33	0.96	0	0	0	1.36667	0
gene-GLDC	GLDC	glycine decarboxylase	3.36225	1.74943	0.0114987190856	0.0330659250252	yes	up	0.43	0.41	0.31	0.05	0.15	0.21	0.383333	0.136667
gene-GLIPR1	GLIPR1	GLI pathogenesis related 1	3.89596	1.96198	7.82464117272E-48	3.32469003429E-46	yes	up	8.12	8.51	8.69	3.56	2.34	2.63	8.44	2.84333
gene-GNAI1	GNAI1	G protein subunit alpha i1, transcript variant 1	4.51704	2.17538	3.7846951444E-78	2.72562197772E-76	yes	up	5.24	5.78	5.69	1.62	1.4	1.47	5.57	1.49667
gene-GNAZ	GNAZ	G protein subunit alpha z, transcript variant X1	0.439115	-1.18733	0.00285026115475	0.00960409171017	yes	down	0.24	0.54	0.34	0.87	0.6	1.06	0.373333	0.843333
gene-GNG12-AS1	GNG12-AS1	GNG12, DIRAS3 and WLS antisense RNA 1	7.92257	2.98597	0.0068416945049	0.0210929908223	yes	up	1.45	1.76	1.07	0.17	0.2	0.04	1.42667	0.136667
gene-GNG2	GNG2	G protein subunit gamma 2, transcript variant X1	0.367459	-1.44435	0.0113974814785	0.0328280225069	yes	down	0.17	0.14	0.24	0.69	0.61	0.54	0.183333	0.613333
gene-GOLGA2P5	GOLGA2P5	GOLGA2 pseudogene 5, transcript variant 2	0.403021	-1.31107	5.73021561763E-5	0.000266327785597	yes	down	1.04	0.84	0.91	2.77	1.9	3.3	0.93	2.65667
gene-GOLGA8O	GOLGA8O	golgin A8 family member O	0.124366	-3.00734	0.00207116408521	0.00719102483907	yes	down	0.03	0.03	0.01	0.15	0.22	0.36	0.0233333333333	0.243333
gene-GOLGA8Q-3	GOLGA8Q	golgin A8 family member Q	49.4846	5.62891	0.000593086447153	0.00231194891188	yes	up	0.07	0.06	0.23	0	0	0	0.12	0
gene-GOLT1A	GOLT1A	golgi transport 1A	0.4534	-1.14114	0.00917038052804	0.0271949657061	yes	down	1.9	2.09	2.86	6.48	6.5	5.84	2.28333	6.27333
gene-GPANK1-2	GPANK1	G-patch domain and ankyrin repeats 1, transcript variant 4	0.0284562	-5.13511	0.00214547540547	0.00742591444463	yes	down	0	0	0	0.16	0.3	0.25	0	0.236667
gene-GPAT3	GPAT3	glycerol-3-phosphate acyltransferase 3, transcript variant X1	2.04393	1.03135	2.83069620598E-32	7.9129132758E-31	yes	up	38.41	38.44	38.21	25.38	21.87	21.57	38.3533	22.94
gene-GPC1-AS1	GPC1-AS1	GPC1 antisense RNA 1	0.310601	-1.68687	5.56511191163E-37	1.77790680545E-35	yes	down	18.23	18.18	12.85	57.84	56.6	65.57	16.42	60.0033
gene-GPC4	GPC4	glypican 4	2.84098	1.50639	0.00269440526024	0.00912233302849	yes	up	0.46	0.49	0.37	0.19	0.16	0.21	0.44	0.186667
gene-GPCPD1	GPCPD1	glycerophosphocholine phosphodiesterase 1, transcript variant X1	6.54681	2.71079	1.02645922156E-161	2.05727605303E-159	yes	up	30.96	35.24	34.3	6.64	4.98	7.12	33.5	6.24667
gene-GPLD1	GPLD1	glycosylphosphatidylinositol specific phospholipase D1, transcript variant X1	0.387188	-1.36889	0.00950871748568	0.0280417411137	yes	down	0.19	0.2	0.08	0.52	0.38	0.56	0.156667	0.486667
gene-GPR153	GPR153	G protein-coupled receptor 153	2.0537	1.03822	7.79678400267E-43	2.93692688186E-41	yes	up	32.38	28.88	28.87	18.95	18.63	18.61	30.0433	18.73
gene-GPR176	GPR176	G protein-coupled receptor 176, transcript variant 1	2.12388	1.0867	3.32419094172E-9	2.67407938496E-8	yes	up	5.02	4.47	4.13	2.89	2.26	2.72	4.54	2.62333
gene-GPR20	GPR20	G protein-coupled receptor 20	0.0580894807398	-4.10558	0.0108037761465	0.0313218100754	yes	down	0.04	0	0.02	0.48	0.38	0.4	0.02	0.42
gene-GPR20-2	GPR20	G protein-coupled receptor 20	0.0580894807398	-4.10558	0.0108037761465	0.0313218100754	yes	down	0.04	0	0.02	0.48	0.38	0.4	0.02	0.42
gene-GPR20-3	GPR20	G protein-coupled receptor 20	0.0580894807398	-4.10558	0.0108037761465	0.0313218100754	yes	down	0.04	0	0.02	0.48	0.38	0.4	0.02	0.42
gene-GPR3	GPR3	G protein-coupled receptor 3	2.35885	1.23808	0.000501305804932	0.00197776078473	yes	up	2.38	1.76	2.97	1.21	1.15	1.31	2.37	1.22333
gene-GPRC5A	GPRC5A	G protein-coupled receptor class C group 5 member A	3.51528	1.81364	5.60330121713E-293	2.76842172926E-290	yes	up	91.81	97.32	98.59	32.63	32.24	34.52	95.9067	33.13
gene-GPSM2	GPSM2	G protein signaling modulator 2, transcript variant X2	0.464498	-1.10626	4.17640761421E-41	1.51412593454E-39	yes	down	10.08	9.53	9.98	27.68	26.9	27.36	9.86333	27.3133
gene-GPX2	GPX2	glutathione peroxidase 2, transcript variant 1	0.486347	-1.03994	4.07369862218E-31	1.08725787975E-29	yes	down	78.44	75.48	87.31	200.63	208.42	203.01	80.41	204.02
gene-GRAMD1B	GRAMD1B	GRAM domain containing 1B, transcript variant 10	252.205	7.97845	8.21479446595E-62	4.67890907317E-60	yes	up	6.85	7.46	9.66	0.03	0.03	0.04	7.99	0.0333333333333
gene-GRAMD2A	GRAMD2A	GRAM domain containing 2A	0.35858	-1.47963	0.00394251828732	0.0128760647216	yes	down	0.23	0.2	0.32	1.05	0.72	0.79	0.25	0.853333
gene-GRASLND	GRASLND	glycosaminoglycan regulatory associated long non-coding RNA	32.7439	5.03316	0.00398149351954	0.0129873836669	yes	up	0.23	0.15	0.18	0	0	0	0.186667	0
gene-GRB10	GRB10	growth factor receptor bound protein 10, transcript variant X1	3.6102	1.85208	8.54001022465E-27	1.95509178042E-25	yes	up	4.76	4.91	4.13	1.61	1.43	1.41	4.6	1.48333
gene-GREB1L	GREB1L	GREB1 like retinoic acid receptor coactivator, transcript variant X1	2.0752	1.05325	5.25239780123E-11	4.96384302879E-10	yes	up	2.35	2.43	2.29	1.41	1.46	1.24	2.35667	1.37
gene-GREP1	GREP1	glycine rich extracellular protein 1, transcript variant 3	0.26209	-1.93187	0.000194900066948	0.000827964791502	yes	down	0.19	0.5	1.03	2.5	2.42	2.47	0.573333	2.46333
gene-GRHL3	GRHL3	grainyhead like transcription factor 3, transcript variant 3	0.363549	-1.45978	0.000456399182414	0.00181406934151	yes	down	0.4	0.37	0.66	1.8	1.47	1.55	0.476667	1.60667
gene-GRK5	GRK5	G protein-coupled receptor kinase 5	2.34735	1.23103	1.22419499206E-40	4.37109623636E-39	yes	up	9.8	10.2	10.16	5.18	5.37	5.23	10.0533	5.26
gene-GRM7	GRM7	glutamate metabotropic receptor 7, transcript variant X1	2.76026	1.4648	5.65812166739E-9	4.43077017412E-8	yes	up	2.11	2.24	1.84	0.82	0.86	1.03	2.06333	0.903333
gene-GRPEL2	GRPEL2	GrpE like 2, mitochondrial	2.08963	1.06325	6.02979312915E-30	1.55464751249E-28	yes	up	19.88	22.65	22.88	11.93	12.26	13.77	21.8033	12.6533
gene-GRTP1	GRTP1	growth hormone regulated TBC protein 1, transcript variant 2	0.487072	-1.03779	2.74065439468E-20	4.71841188128E-19	yes	down	16.61	16.1	15.19	38.11	37.75	43.63	15.9667	39.83
gene-GTSE1	GTSE1	G2 and S-phase expressed 1	0.470181	-1.08871	6.28340939358E-35	1.88280722943E-33	yes	down	11.61	12.55	10.23	30.41	30.09	30.56	11.4633	30.3533
gene-GUCY1B2	GUCY1B2	guanylate cyclase 1 soluble subunit beta 2 (pseudogene)	0.264405	-1.91918	0.0159670129368	0.0441692	yes	down	0.23	0.08	0.03	0.56	0.59	0.42	0.113333	0.523333
gene-GUSBP14	GUSBP14	GUSB pseudogene 14, transcript variant 1	0.365238	-1.45309	0.00137229594036	0.00496076693091	yes	down	1.13	0.56	0.67	3.76	1.97	3.06	0.786667	2.93
gene-GUSBP15-2	GUSBP15	GUSB pseudogene 15	0.2696	-1.8911	0.00117670041143	0.00431463587175	yes	down	1.17	0.59	0.38	3.81	2.25	3.51	0.713333	3.19
gene-GVQW3	GVQW3	GVQW motif containing 3, transcript variant 1	0.369124	-1.43782	2.65824987938E-17	3.87342377829E-16	yes	down	1	1.15	0.92	3.53	2.91	3.63	1.02333	3.35667
gene-GYG2	GYG2	glycogenin 2, transcript variant 2	0.347499	-1.52492	4.9799567236E-6	2.71837565758E-5	yes	down	0.63	0.8	0.52	2.22	1.84	2.86	0.65	2.30667
gene-H1-10-AS1	H1-10-AS1	H1-10 antisense RNA 1	0.322662	-1.6319	0.000136082735849	0.00059401638034	yes	down	0.5	0.64	0.49	2.19	1.52	2.47	0.543333	2.06
gene-H19	H19	H19 imprinted maternally expressed transcript, transcript variant 1	0.330879	-1.59562	8.65448594479E-85	6.9910476767E-83	yes	down	15.99	16.53	16.65	59.77	59.86	61.25	16.39	60.2933
gene-H19-2	H19	H19 imprinted maternally expressed transcript, transcript variant 1	0.330879	-1.59562	8.65448594479E-85	6.9910476767E-83	yes	down	15.99	16.53	16.65	59.77	59.86	61.25	16.39	60.2933
gene-H2AC8	H2AC8	H2A clustered histone 8	4.87729	2.28608	0.0172572680569	0.0472157965059	yes	up	2.46	3.61	3.76	1.35	0	1.28	3.27667	0.876667
gene-H3-7	H3-7	H3.7 histone (putative), transcript variant 2	0.467604	-1.09664	2.11458276144E-13	2.41010250895E-12	yes	down	3.01	2.31	2.23	6.31	6.17	6.94	2.51667	6.47333
gene-H3C10	H3C10	H3 clustered histone 10	0.138801	-2.84891	0.0123640996457	0.0352678970158	yes	down	0.62	0.68	0	3.49	2.45	6.24	0.433333	4.06
gene-H4C1	H4C1	H4 clustered histone 1	0.204974	-2.28649	1.63795505753E-8	1.22314078022E-7	yes	down	6.92	4.35	8.94	48.61	34.26	47.93	6.73667	43.6
gene-H4C8	H4C8	H4 clustered histone 8	0.480308	-1.05797	0.000874480707787	0.00329520089339	yes	down	4.56	0.96	5	16.7	12.28	9.63	3.50667	12.87
gene-H4C9	H4C9	H4 clustered histone 9	0.0618371194262	-4.01538	0.0162272859587	0.0447726	yes	down	0	0.56	0	3.99	1.75	6.93	0.186667	4.22333
gene-HAS2	HAS2	hyaluronan synthase 2	9.66761	3.27316	1.10426699435E-13	1.28408058538E-12	yes	up	1.15	1.25	1.35	0.1	0.17	0.19	1.25	0.153333
gene-HAS3	HAS3	hyaluronan synthase 3, transcript variant 3	2.00671	1.00483	1.52342196887E-30	4.00063037436E-29	yes	up	36.84	31.34	35.72	22.52	19.94	21.13	34.6333	21.1967
gene-HBEGF	HBEGF	heparin binding EGF like growth factor	11.0777	3.46959	0	0	yes	up	205.83	224.1	230	23.68	24.29	24.44	219.977	24.1367
gene-HCAR1	HCAR1	hydroxycarboxylic acid receptor 1	0.37148	-1.42864	2.68654562271E-20	4.62900744156E-19	yes	down	4.25	3.93	2.67	12.42	11.5	11.5	3.61667	11.8067
gene-HDAC5	HDAC5	histone deacetylase 5, transcript variant X1	3.3032	1.72386	2.48904724613E-13	2.81126043296E-12	yes	up	2.14	2.9	2.35	0.99	0.84	0.79	2.46333	0.873333
gene-HDAC9	HDAC9	histone deacetylase 9, transcript variant 5	4.25451	2.08899	1.96485259929E-125	2.84336606194E-123	yes	up	25.77	28.45	26.07	7.81	6.95	7.1	26.7633	7.28667
gene-HDHD3	HDHD3	haloacid dehalogenase like hydrolase domain containing 3, transcript variant 2	0.425685	-1.23214	1.09066633546E-6	6.50693802212E-6	yes	down	2.77	2.52	2.19	7.49	6.91	7.02	2.49333	7.14
gene-HECA	HECA	hdc homolog, cell cycle regulator	4.91338	2.29672	2.78243488774E-97	2.77525019671E-95	yes	up	14.16	17.29	16.7	4.07	3.47	4.35	16.05	3.96333
gene-HEG1	HEG1	heart development protein with EGF like domains 1	3.53325	1.821	3.04154463695E-21	5.49937155846E-20	yes	up	2.09	2.36	1.78	0.71	0.74	0.69	2.07667	0.713333
gene-HEPHL1	HEPHL1	hephaestin like 1	3.94109	1.9786	3.64965088072E-6	2.02976002516E-5	yes	up	0.6	1.33	1.09	0.51	0.22	0.2	1.00667	0.31
gene-HERC2P9-2	HERC2P9	HERC2 pseudogene 9	0.0216314069493	-5.53073	1.69971048985E-5	8.61205565392E-5	yes	down	0.01	0	0.06	1.71	0.15	1.25	0.0233333333333	1.03667
gene-HERC5	HERC5	HECT and RLD domain containing E3 ubiquitin protein ligase 5	2.81111	1.49114	3.20811369626E-11	3.10648931071E-10	yes	up	3.36	3.12	3.37	1.37	1.35	1.51	3.28333	1.41
gene-HES4	HES4	hes family bHLH transcription factor 4, transcript variant 1	2.16789	1.11629	1.43692746795E-15	1.89376700103E-14	yes	up	26.18	25.59	25.04	16.73	12.86	16.74	25.6033	15.4433
gene-HEXIM1	HEXIM1	HEXIM P-TEFb complex subunit 1	0.44343	-1.17322	1.37781723587E-65	8.33952341201E-64	yes	down	17.91	19.4	19.42	54.01	48.59	52.74	18.91	51.78
gene-HEXIM2	HEXIM2	HEXIM P-TEFb complex subunit 2, transcript variant X1	0.335457	-1.5758	4.55595619084E-8	3.22960591506E-7	yes	down	2.16	1.77	1.63	6.43	6.51	7.22	1.85333	6.72
gene-HEY1	HEY1	hes related family bHLH transcription factor with YRPW motif 1, transcript variant 2	2.26178	1.17746	0.00331800546623	0.0110142228328	yes	up	1.8	1.39	1.52	0.88	0.84	0.8	1.57	0.84
gene-HIF1A-AS3	HIF1A-AS3	HIF1A antisense RNA 3	2.68731	1.42616	1.74987276909E-11	1.72992307954E-10	yes	up	9.11	12.05	6.16	3.92	2.92	3.56	9.10667	3.46667
gene-HIVEP1	HIVEP1	HIVEP zinc finger 1, transcript variant X1	2.83714	1.50444	5.68315807895E-38	1.8835989608E-36	yes	up	5.83	6.16	5.28	2.61	2.12	2.6	5.75667	2.44333
gene-HIVEP2	HIVEP2	HIVEP zinc finger 2, transcript variant X4	2.8342	1.50294	1.3472438427E-61	7.61228602081E-60	yes	up	7.96	8.6	8.58	3.22	3.51	3.68	8.38	3.47
gene-HIVEP2-DT	HIVEP2-DT	HIVEP2 divergent transcript	8.60648	3.10542	8.101686886E-6	4.30723803078E-5	yes	up	0.2	0.17	0.18	0.04	0.02	0.02	0.183333	0.0266666666667
gene-HLA-A-7	HLA-A	major histocompatibility complex, class I, A, transcript variant 2 (A*01:01:01:01)	3.10794	1.63596	5.13327571784E-198	1.31393304368E-195	yes	up	411.74	388.9	393.03	159.37	153.57	155.84	397.89	156.26
gene-HLA-A-8	HLA-A	major histocompatibility complex, class I, A, transcript variant 1 (A*03:01:01:01)	5.29841	2.40556	0.000218342497117	0.000918006402385	yes	up	1.36	0.99	1.66	0.31	0.22	0.35	1.33667	0.293333
gene-HLA-B	HLA-B	major histocompatibility complex, class I, B	5.07431	2.34321	2.59546982622E-167	5.45948083744E-165	yes	up	128.48	122.99	123.03	29.78	31.67	28.5	124.833	29.9833
gene-HLA-B-2	HLA-B	major histocompatibility complex, class I, B	4.89317	2.29077	2.50361166637E-141	4.22136744858E-139	yes	up	114.62	120.33	109.34	30.64	29.26	25.83	114.763	28.5767
gene-HLA-B-3	HLA-B	major histocompatibility complex, class I, B	5.39057	2.43044	3.55068380533E-172	7.77672963342E-170	yes	up	170.49	150.62	149.67	35.13	36.55	34.77	156.927	35.4833
gene-HLA-B-4	HLA-B	major histocompatibility complex, class I, B	7.14457	2.83685	6.50713944427E-33	1.85562654354E-31	yes	up	13.67	13.55	13.71	1.55	2.5	2.92	13.6433	2.32333
gene-HLA-B-5	HLA-B	major histocompatibility complex, class I, B	4.13416	2.0476	1.36583478935E-115	1.74802169276E-113	yes	up	77.13	74.11	75.98	23.69	21.35	22.08	75.74	22.3733
gene-HLA-B-6	HLA-B	major histocompatibility complex, class I, B	164.349	7.36062	2.35873543144E-7	1.53480349896E-6	yes	up	0.3	1.77	2.6	0	0	0	1.55667	0
gene-HLA-C	HLA-C	major histocompatibility complex, class I, C, transcript variant 1	2.54106	1.34543	1.95478614989E-7	1.29133805207E-6	yes	up	6.79	5.91	5.93	3.03	3.19	2.74	6.21	2.98667
gene-HLA-C-3	HLA-C	major histocompatibility complex, class I, C, transcript variant 1	2.09347	1.0659	2.232476223E-69	1.42429301375E-67	yes	up	241.91	225.64	224.59	138.34	130.64	133.95	230.713	134.31
gene-HLA-C-4	HLA-C	major histocompatibility complex, class I, C, transcript variant 1	2.08659	1.06115	6.02112944712E-56	3.06759940298E-54	yes	up	140.03	130.01	133.52	80.68	75.54	80.14	134.52	78.7867
gene-HLA-C-5	HLA-C	major histocompatibility complex, class I, C, transcript variant 1	2.26312	1.17831	5.10159713545E-77	3.58885533585E-75	yes	up	461.69	465.45	437.17	245	252.68	236.3	454.77	244.66
gene-HLA-DQB1	HLA-DQB1	major histocompatibility complex, class II, DQ beta 1, transcript variant 2	2.4831	1.31214	1.50806095376E-9	1.25938502212E-8	yes	up	9.75	8.18	8.29	4.56	4.38	3.95	8.74	4.29667
gene-HLA-DQB1-7	HLA-DQB1	major histocompatibility complex, class II, DQ beta 1, transcript variant 3	4.03936	2.01413	0.000630883400837	0.00244483114382	yes	up	1.68	1.04	1.42	0.4	0.56	0.3	1.38	0.42
gene-HLA-F-2	HLA-F	major histocompatibility complex, class I, F, transcript variant 1	2.25903	1.1757	0.00189244543725	0.00662465040606	yes	up	6.92	6.42	4.39	2.35	4.33	1.91	5.91	2.86333
gene-HLA-F-3	HLA-F	major histocompatibility complex, class I, F, transcript variant 1	2.75813	1.46369	8.12047164101E-7	4.92209472221E-6	yes	up	7.53	7.58	6.91	1.9	3.96	3.36	7.34	3.07333
gene-HLA-F-4	HLA-F	major histocompatibility complex, class I, F, transcript variant 1	3.39864	1.76496	1.39158796182E-6	8.1850183413E-6	yes	up	5.61	4.46	5.51	1.94	1.24	2.88	5.19333	2.02
gene-HLA-F-5	HLA-F	major histocompatibility complex, class I, F, transcript variant 1	3.94929	1.98159	5.43621364956E-6	2.95603683094E-5	yes	up	9.09	7.28	8.32	4.18	2.58	0.96	8.23	2.57333
gene-HLA-F-7	HLA-F	major histocompatibility complex, class I, F, transcript variant 1	36.5149	5.19041	0.00845298687046	0.0253220115712	yes	up	0.73	0	0.65	0	0	0	0.46	0
gene-HLA-H	HLA-H	major histocompatibility complex, class I, H (pseudogene)	4.85891	2.28063	0.0180835616531	0.0491348	yes	up	0.39	0.37	0.76	0.11	0.16	0.12	0.506667	0.13
gene-HLF	HLF	HLF transcription factor, PAR bZIP family member, transcript variant X1	4.61583	2.20659	0.0145212629127	0.0407093429773	yes	up	0.34	0.23	0.09	0.06	0.09	0.03	0.22	0.06
gene-HMGCR	HMGCR	3-hydroxy-3-methylglutaryl-CoA reductase, transcript variant X1	0.437283	-1.19336	2.00451730517E-53	9.5057969081E-52	yes	down	12.03	12.78	11.7	32.38	32.13	36.42	12.17	33.6433
gene-HMGN1P3	HMGN1P3	-	3.43602	1.78074	7.88342525392E-7	4.79208496479E-6	yes	up	3.93	6.96	7.13	1.86	2.29	2.2	6.00667	2.11667
gene-HMMR	HMMR	hyaluronan mediated motility receptor, transcript variant 1	0.416158	-1.2648	4.48734899622E-62	2.56964230255E-60	yes	down	26.15	26.19	25.26	80.35	65.67	80.99	25.8667	75.67
gene-HNMT	HNMT	histamine N-methyltransferase, transcript variant 1	0.467085	-1.09824	1.01561805509E-7	6.92452040448E-7	yes	down	3.68	4.3	4.47	8.39	7.89	8.25	4.15	8.17667
gene-HOMER2	HOMER2	homer scaffold protein 2, transcript variant X1	2.13834	1.09649	8.9206535144E-5	0.000401438855991	yes	up	2.88	2.7	3.06	1.3	1.43	1.52	2.88	1.41667
gene-HOXA1	HOXA1	homeobox A1, transcript variant 1	0.393142	-1.34688	0.0159866390952	0.0442176992029	yes	down	0.5	0.37	0.18	1.04	1.13	0.9	0.35	1.02333
gene-HOXB3	HOXB3	homeobox B3, transcript variant X2	0.462839	-1.11142	2.20643034306E-20	3.83283831874E-19	yes	down	4.97	5.1	5.05	13.34	12.09	12.57	5.04	12.6667
gene-HPGD	HPGD	15-hydroxyprostaglandin dehydrogenase, transcript variant 1	0.125061	-2.9993	6.10408269427E-33	1.74537330874E-31	yes	down	0.8	0.84	0.76	7.92	6.71	8.6	0.8	7.74333
gene-HRH1	HRH1	histamine receptor H1, transcript variant 3	2.75157	1.46026	2.9101904961E-29	7.38673800355E-28	yes	up	9.61	9.77	10.42	4.72	4.63	3.88	9.93333	4.41
gene-HSD17B2	HSD17B2	hydroxysteroid 17-beta dehydrogenase 2	3.17494	1.66673	0.00041368349044	0.00165605912086	yes	up	2.79	2.03	2.59	0.84	0.59	1.39	2.47	0.94
gene-HSD17B7	HSD17B7	hydroxysteroid 17-beta dehydrogenase 7, transcript variant 1	0.338532	-1.56264	1.41594283039E-14	1.74184744827E-13	yes	down	5.2	3.41	4.36	16.41	15.48	16.24	4.32333	16.0433
gene-HSD17B7P2	HSD17B7P2	hydroxysteroid 17-beta dehydrogenase 7 pseudogene 2	0.311662	-1.68195	0.0145365643206	0.0407426529012	yes	down	0.47	0.17	0.32	1.14	1.4	1.41	0.32	1.31667
gene-HSF2BP	HSF2BP	heat shock transcription factor 2 binding protein, transcript variant X1	2.4587	1.29789	6.79460245372E-23	1.32311025783E-21	yes	up	12.91	11.45	11.49	8.59	7.87	5.26	11.95	7.24
gene-HSPA12A-2	HSPA12A	heat shock protein family A (Hsp70) member 12A, transcript variant 2	0.0704655884868	-3.82694	3.31720667514E-6	1.85849303305E-5	yes	down	0	0.1	0	0.44	0.6	0.62	0.0333333333333	0.553333
gene-HSPA13	HSPA13	heat shock protein family A (Hsp70) member 13	2.13272	1.09269	3.16536237628E-67	1.96631940597E-65	yes	up	45.94	47.71	47.79	26.23	25.72	28.53	47.1467	26.8267
gene-HSPA1A-4	HSPA1A	heat shock protein family A (Hsp70) member 1A	0.396731	-1.33377	0.0037051401349	0.0121850932146	yes	down	4.57	12.14	10.13	31.07	17.7	33.68	8.94667	27.4833
gene-HSPA6	HSPA6	heat shock protein family A (Hsp70) member 6	6.78665	2.7627	5.32260412385E-8	3.74556888411E-7	yes	up	1.46	1.61	2.98	0.58	0.18	0.33	2.01667	0.363333
gene-HSPB8	HSPB8	heat shock protein family B (small) member 8	6.76382	2.75784	2.83362113575E-16	3.8813849793E-15	yes	up	4.88	3.94	4.77	0.76	0.73	0.96	4.53	0.816667
gene-HTR1D	HTR1D	5-hydroxytryptamine receptor 1D	0.322149	-1.6342	3.9719540623E-20	6.79421610738E-19	yes	down	1.96	1.8	2.08	7.64	6.99	7.37	1.94667	7.33333
gene-HTR7	HTR7	5-hydroxytryptamine receptor 7, transcript variant d	9.15826	3.19507	6.93547762028E-12	7.0702601748E-11	yes	up	1.92	1.78	1.67	0.37	0.17	0.2	1.79	0.246667
gene-HYAL4	HYAL4	hyaluronidase 4, transcript variant X3	4.61172	2.2053	1.34076510584E-5	6.88198953214E-5	yes	up	1.11	1.69	1.22	0.53	0.32	0.24	1.34	0.363333
gene-IDH1	IDH1	isocitrate dehydrogenase (NADP(+)) 1, transcript variant 3	0.252272	-1.98695	7.84559058249E-200	2.0326777064E-197	yes	down	37.33	35.58	36.75	174.13	162.98	192.18	36.5533	176.43
gene-IDI2-AS1	IDI2-AS1	IDI2 antisense RNA 1, transcript variant 4	4.25619	2.08956	2.7995623531E-7	1.80780249823E-6	yes	up	6.43	11.98	8.79	1.63	1.95	4.21	9.06667	2.59667
gene-IER3-4	IER3	immediate early response 3	21.6458	4.43602	0.00855910371115	0.0256001912352	yes	up	78.66	62.57	113.72	0	3.03	11.63	84.9833	4.88667
gene-IER3-5	IER3	immediate early response 3	10.2225	3.35368	0	0	yes	up	643.05	632.1	711.37	67.69	83.08	86.85	662.173	79.2067
gene-IER3-6	IER3	immediate early response 3	4.0451	2.01618	1.90946527997E-5	9.5834136246E-5	yes	up	66.25	102.38	84.76	29.93	11.27	36.39	84.4633	25.8633
gene-IER3-AS1-5	IER3-AS1	IER3 antisense RNA 1	15.0463	3.91134	6.31524409208E-9	4.91815838476E-8	yes	up	6.95	18.95	15.17	0	2.39	0.87	13.69	1.08667
gene-IER5L	IER5L	immediate early response 5 like	0.422618	-1.24257	0.00036243448878	0.00146525608261	yes	down	0.77	1.03	0.66	2.02	2.78	2.23	0.82	2.34333
gene-IFI27	IFI27	interferon alpha inducible protein 27, transcript variant X1	4.75972	2.25088	7.21139472934E-73	4.77277510981E-71	yes	up	715.36	532.96	493.5	167.8	154.62	137.83	580.607	153.417
gene-IFI27-2	IFI27	interferon alpha inducible protein 27, transcript variant 5	4.49696	2.16895	6.0413093229E-83	4.75361542834E-81	yes	up	658.66	604.78	477.71	169.71	160.38	152.11	580.383	160.733
gene-IFI44L	IFI44L	interferon induced protein 44 like, transcript variant 2	2.54381	1.34699	4.97582207898E-15	6.32623220036E-14	yes	up	11.32	8.26	6.62	4.58	3.63	3.82	8.73333	4.01
gene-IFI6	IFI6	interferon alpha inducible protein 6, transcript variant 3	5.48845	2.4564	1.10254572294E-33	3.20871012108E-32	yes	up	133.49	97.79	72.68	27.47	21.69	20.43	101.32	23.1967
gene-IFIT1	IFIT1	interferon induced protein with tetratricopeptide repeats 1, transcript variant 2	3.07226	1.6193	1.31310251211E-43	5.05377950538E-42	yes	up	45.41	35.14	32.69	16.29	13.73	14.79	37.7467	14.9367
gene-IFNGR1	IFNGR1	interferon gamma receptor 1, transcript variant 1	2.16706	1.11574	8.62496548356E-40	3.01873791925E-38	yes	up	46.88	55.1	52.73	29.88	27.02	30	51.57	28.9667
gene-IFNL1	IFNL1	interferon lambda 1	38.9433	5.2833	0.00153977992515	0.00549900143664	yes	up	1.09	0.82	0.65	0	0	0	0.853333	0
gene-IFNL1-2	IFNL1	interferon lambda 1	38.9433	5.2833	0.00153977992515	0.00549900143664	yes	up	1.09	0.82	0.65	0	0	0	0.853333	0
gene-IFT172	IFT172	intraflagellar transport 172	0.464258	-1.107	7.40323582172E-12	7.52544234605E-11	yes	down	1.75	2.58	2.2	5.7	5.29	5.99	2.17667	5.66
gene-IGF1R	IGF1R	insulin like growth factor 1 receptor, transcript variant X1	2.62744	1.39366	7.25024214345E-32	1.98750186242E-30	yes	up	4.47	5.56	5.06	2.26	2.36	2.25	5.03	2.29
gene-IGF2	IGF2	insulin like growth factor 2, transcript variant 3	3.73199	1.89995	1.33361516718E-8	1.00434789885E-7	yes	up	3.43	1.97	2.1	0.72	0.49	1.2	2.5	0.803333
gene-IGF2BP2-AS1	IGF2BP2-AS1	IGF2BP2 antisense RNA 1	7.30619	2.86912	0.000156676332331	0.000677506346505	yes	up	1.41	1.16	2.15	0.34	0.08	0.39	1.57333	0.27
gene-IGFBP1	IGFBP1	insulin like growth factor binding protein 1	4.29705	2.10335	9.82288869012E-29	2.44650961573E-27	yes	up	13.12	15.46	13.29	2.9	3.69	3.65	13.9567	3.41333
gene-IGFBP2	IGFBP2	insulin like growth factor binding protein 2, transcript variant 1	0.0687347645989	-3.86282	0.00500180849644	0.0159626590817	yes	down	0	0.13	0	1.47	1.13	0.69	0.0433333333333	1.09667
gene-IGFBP3	IGFBP3	insulin like growth factor binding protein 3, transcript variant 1	2.56011	1.35621	3.04427171044E-104	3.36851835876E-102	yes	up	89.9	88.74	84.77	41.76	42.39	42.92	87.8033	42.3567
gene-IGFL1	IGFL1	IGF like family member 1	0.291316	-1.77934	0.0160338269641	0.0443193668817	yes	down	0.81	0.3	0.85	3.22	3.16	1.98	0.653333	2.78667
gene-IGFN1	IGFN1	immunoglobulin like and fibronectin type III domain containing 1, transcript variant 1	5.18072	2.37315	3.71204733656E-72	2.4415617853E-70	yes	up	5.1	4.75	4.85	1.13	0.99	1.24	4.9	1.12
gene-IGSF10	IGSF10	immunoglobulin superfamily member 10, transcript variant X2	0.304935	-1.71343	0.00987602969316	0.0289961651232	yes	down	0.14	0.09	0.04	0.48	0.18	0.33	0.09	0.33
gene-IGSF11	IGSF11	immunoglobulin superfamily member 11, transcript variant 3	4.33731	2.1168	0.00760581231749	0.0230737516329	yes	up	0.24	0.43	0.31	0.08	0.12	0.07	0.326667	0.09
gene-IGSF3	IGSF3	immunoglobulin superfamily member 3, transcript variant X1	2.10698	1.07518	0.00150869012733	0.00540143608951	yes	up	0.71	0.55	0.64	0.38	0.37	0.35	0.633333	0.366667
gene-IGSF9	IGSF9	immunoglobulin superfamily member 9, transcript variant 1	0.382136	-1.38784	0.000144575953019	0.000628378912007	yes	down	0.52	0.44	0.31	1.25	1.28	1.52	0.423333	1.35
gene-IL11	IL11	interleukin 11, transcript variant 1	48.8678	5.61081	8.66316592157E-247	3.11947389837E-244	yes	up	54.67	54.97	62.92	1.34	1.37	1.75	57.52	1.48667
gene-IL13RA2	IL13RA2	interleukin 13 receptor subunit alpha 2	18.733	4.22751	1.43619725932E-20	2.51127660693E-19	yes	up	6.19	5.89	6.28	0.46	0.22	0.58	6.12	0.42
gene-IL17RE	IL17RE	interleukin 17 receptor E, transcript variant 5	0.439513	-1.18602	1.08212270184E-5	5.62507873762E-5	yes	down	1.9	2.78	1.69	4	4.85	5.96	2.12333	4.93667
gene-IL1A	IL1A	interleukin 1 alpha, transcript variant 2	5.9305	2.56815	0	0	yes	up	415.64	468.47	494.24	99.45	83.75	100.18	459.45	94.46
gene-IL1B	IL1B	interleukin 1 beta	5.68326	2.50672	0	0	yes	up	544.32	578.47	601.22	126.34	108.72	123.53	574.67	119.53
gene-IL1R2	IL1R2	interleukin 1 receptor type 2, transcript variant X1	5.16888	2.36985	1.06104158311E-7	7.21107755379E-7	yes	up	2.82	3.09	3.46	0.53	1	0.78	3.12333	0.77
gene-IL1RAP	IL1RAP	interleukin 1 receptor accessory protein, transcript variant 6	3.75054	1.9071	2.98053014208E-135	4.83369182202E-133	yes	up	44.81	48.07	52.29	16.58	15.23	16.67	48.39	16.16
gene-IL1RAPL1	IL1RAPL1	interleukin 1 receptor accessory protein like 1, transcript variant X1	2.84544	1.50865	5.40466566447E-62	3.08661618392E-60	yes	up	12.34	13.11	15.68	5.81	6.63	6.3	13.71	6.24667
gene-IL1RL1	IL1RL1	interleukin 1 receptor like 1, transcript variant 1	22.6107	4.49894	2.62510314888E-149	4.80778589637E-147	yes	up	15.91	15.56	15.67	0.77	0.69	1.07	15.7133	0.843333
gene-IL1RN	IL1RN	interleukin 1 receptor antagonist, transcript variant 2	3.17339	1.66603	6.66855538921E-106	7.5358223002E-104	yes	up	147.4	133.59	136.4	53.45	53.77	50.69	139.13	52.6367
gene-IL24	IL24	interleukin 24, transcript variant 3	98.3564	6.61995	2.14189308822E-6	1.22985185565E-5	yes	up	0.82	0.53	0.81	0	0.01	0	0.72	0.00333333333333
gene-IL31RA	IL31RA	interleukin 31 receptor A, transcript variant 1	4.55973	2.18895	0.000352483850661	0.00142747224691	yes	up	0.57	0.35	0.33	0.03	0.11	0.15	0.416667	0.0966666666667
gene-IL32	IL32	interleukin 32, transcript variant 9	4.88681	2.28889	1.07562183173E-6	6.4225929778E-6	yes	up	4.97	4.69	5.75	1.71	1.26	1.24	5.13667	1.40333
gene-IL33	IL33	interleukin 33, transcript variant X1	0.277232	-1.85084	0.00266230726932	0.00902804755574	yes	down	0.2	0.3	0.13	1.34	0.64	0.82	0.21	0.933333
gene-IL6	IL6	interleukin 6, transcript variant X1	141.587	7.14554	8.3824518079E-89	7.20992666635E-87	yes	up	60.88	65.1	61.24	0.77	0.49	0.48	62.4067	0.58
gene-IL6R	IL6R	interleukin 6 receptor, transcript variant X1	2.41114	1.26972	3.79735313447E-8	2.72918698721E-7	yes	up	1.78	2.22	1.72	1.11	0.93	0.89	1.90667	0.976667
gene-IL7R	IL7R	interleukin 7 receptor, transcript variant 1	6.58247	2.71863	6.953062695E-14	8.1838125737E-13	yes	up	1.58	1.31	1.51	0.25	0.27	0.36	1.46667	0.293333
gene-INHBA	INHBA	inhibin subunit beta A	12.5153	3.64562	0	0	yes	up	23.75	26.44	23.66	2.56	2.24	2.29	24.6167	2.36333
gene-INHBB	INHBB	inhibin subunit beta B	0.389076	-1.36187	5.93653178992E-9	4.64365308825E-8	yes	down	1.23	1.36	1.2	4.16	3.85	3.78	1.26333	3.93
gene-INKA1	INKA1	inka box actin regulator 1, transcript variant 1	0.444336	-1.17028	0.00636112017717	0.0197633808371	yes	down	2.26	2.33	1.14	4.77	5.5	5.01	1.91	5.09333
gene-INSL4	INSL4	insulin like 4	13.3465	3.73839	7.16040281689E-7	4.37763331928E-6	yes	up	0.95	1.14	1.48	0.1	0.09	0.14	1.19	0.11
gene-INSYN2B	INSYN2B	inhibitory synaptic factor family member 2B, transcript variant 2	5.40977	2.43557	1.87207017242E-101	1.98860654065E-99	yes	up	10.94	11.26	12.18	2.66	2.57	2.7	11.46	2.64333
gene-INTS3	INTS3	integrator complex subunit 3, transcript variant 1	0.492079	-1.02304	3.05418507701E-11	2.96690269598E-10	yes	down	2.79	2.39	3.07	7.81	6.14	6.35	2.75	6.76667
gene-IPO5P1	IPO5P1	importin 5 pseudogene 1, transcript variant 1	0.40176	-1.31559	1.19390395516E-5	6.16840698621E-5	yes	down	0.5	0.41	0.41	1.32	1.33	1.33	0.44	1.32667
gene-IPO8	IPO8	importin 8, transcript variant 1	0.463119	-1.11055	6.42215820407E-37	2.03639926934E-35	yes	down	8.97	8.58	9.32	25.33	22.2	22.89	8.95667	23.4733
gene-IPP	IPP	intracisternal A particle-promoted polypeptide, transcript variant X1	0.480846	-1.05635	5.11825343888E-6	2.78813575151E-5	yes	down	2.07	1.93	1.51	4.72	4.72	4.52	1.83667	4.65333
gene-IQSEC2	IQSEC2	IQ motif and Sec7 domain ArfGEF 2, transcript variant X1	0.396432	-1.33485	1.26848033625E-9	1.06559370279E-8	yes	down	2.51	1.43	2.24	6.71	4.86	5.41	2.06	5.66
gene-IRAK2	IRAK2	interleukin 1 receptor associated kinase 2	2.05532	1.03936	1.98175108582E-11	1.95642666441E-10	yes	up	7.18	6.51	7.84	4.55	3.89	4.31	7.17667	4.25
gene-IRF5	IRF5	interferon regulatory factor 5, transcript variant X2	0.277804	-1.84786	5.08048259184E-10	4.42355953539E-9	yes	down	0.86	0.8	0.74	3.46	3.99	2.89	0.8	3.44667
gene-IRF6	IRF6	interferon regulatory factor 6, transcript variant 1	3.1284	1.64543	1.5042721898E-237	5.23905945448E-235	yes	up	126.45	127.64	133.09	52.74	51.22	53.3	129.06	52.42
gene-IRF7-2	IRF7	interferon regulatory factor 7, transcript variant d	2.42266	1.27659	0.00241119569918	0.00824892956991	yes	up	1.58	1.71	1.55	0.77	0.85	0.79	1.61333	0.803333
gene-IRS2	IRS2	insulin receptor substrate 2	3.91812	1.97016	1.10586888791E-97	1.10821625112E-95	yes	up	28.63	35.24	35.28	10.83	9.52	10.13	33.05	10.16
gene-IRX3	IRX3	iroquois homeobox 3, transcript variant X1	2.45888	1.298	4.09372447535E-16	5.57507541531E-15	yes	up	9.28	9.23	11.08	5.12	4.91	4.7	9.86333	4.91
gene-ISG15	ISG15	ISG15 ubiquitin like modifier	2.69532	1.43046	1.53805746259E-36	4.82659243615E-35	yes	up	301.94	239.93	249.85	127.44	123.91	115.61	263.907	122.32
gene-ISG20	ISG20	interferon stimulated exonuclease gene 20, transcript variant 2	4.2719	2.09488	3.82913548839E-28	9.30777842688E-27	yes	up	11.9	12.56	12.51	3.79	4.27	3.39	12.3233	3.81667
gene-ISL1-DT	ISL1-DT	ISL1 divergent transcript	0.440867	-1.18158	0.0080310886936	0.0241980540768	yes	down	0.19	0.25	0.11	0.56	0.49	0.48	0.183333	0.51
gene-ITGA1	ITGA1	integrin subunit alpha 1	3.17988	1.66897	5.84356072954E-19	9.4050339166E-18	yes	up	1.51	1.67	1.86	0.7	0.58	0.65	1.68	0.643333
gene-ITGA2	ITGA2	integrin subunit alpha 2, transcript variant 1	2.39561	1.26039	1.00819209422E-141	1.71352328334E-139	yes	up	117.91	119.57	125.12	62.21	56.09	65.15	120.867	61.15
gene-ITGB1-DT	ITGB1-DT	ITGB1 divergent transcript, transcript variant X3	4.29388	2.10228	8.0080785415E-15	1.00431894105E-13	yes	up	8.24	9.24	8.63	1.74	1.86	1.8	8.70333	1.8
gene-ITGB8	ITGB8	integrin subunit beta 8, transcript variant X1	7.73922	2.95219	7.19284990292E-164	1.46934707873E-161	yes	up	10.69	10.44	10.84	1.82	1.49	1.74	10.6567	1.68333
gene-ITPKB	ITPKB	inositol-trisphosphate 3-kinase B, transcript variant 1	0.292512	-1.77343	4.31229600285E-11	4.11936729229E-10	yes	down	0.67	0.38	0.94	2.93	2.62	2.83	0.663333	2.79333
gene-ITPR1	ITPR1	inositol 1,4,5-trisphosphate receptor type 1, transcript variant 4	2.3061	1.20545	0.00638124881236	0.0198143278309	yes	up	0.31	0.21	0.32	0.18	0.12	0.15	0.28	0.15
gene-ITPRIP	ITPRIP	inositol 1,4,5-trisphosphate receptor interacting protein, transcript variant X1	2.81074	1.49095	7.53605852863E-37	2.38604416454E-35	yes	up	7.15	7.83	7.33	3.54	3.03	2.95	7.43667	3.17333
gene-JAG1	JAG1	jagged canonical Notch ligand 1	3.80518	1.92796	0	0	yes	up	96.37	100.9	97.49	31.83	30.65	31.39	98.2533	31.29
gene-JARID2	JARID2	jumonji and AT-rich interaction domain containing 2, transcript variant X1	2.21686	1.14852	2.22884438386E-26	5.00547557454E-25	yes	up	8.56	8.91	8.74	4.9	4.31	5.29	8.73667	4.83333
gene-JAZF1	JAZF1	JAZF zinc finger 1	2.18156	1.12536	0.0119502473785	0.0342160384847	yes	up	0.75	1.1	1	0.4	0.51	0.67	0.95	0.526667
gene-JCAD	JCAD	junctional cadherin 5 associated, transcript variant 1	2.54012	1.3449	3.31131395465E-44	1.2884407503E-42	yes	up	6.99	7.44	7.41	3.74	3.33	3.34	7.28	3.47
gene-JDP2	JDP2	Jun dimerization protein 2, transcript variant X1	2.32527	1.2174	1.50017349118E-33	4.34804717875E-32	yes	up	15.34	17.35	15.4	8.25	8.64	8.35	16.03	8.41333
gene-JMY	JMY	junction mediating and regulatory protein, p53 cofactor	2.58287	1.36898	1.32904926069E-15	1.75594847907E-14	yes	up	2.22	2.42	2.43	1.32	0.92	1.09	2.35667	1.11
gene-JOSD1	JOSD1	Josephin domain containing 1, transcript variant X3	2.63902	1.4	1.69575567871E-93	1.6011701953E-91	yes	up	89.43	89.99	97.26	40.72	44.07	42.77	92.2267	42.52
gene-JPH2	JPH2	junctophilin 2, transcript variant 1	0.450555	-1.15022	3.36136413983E-32	9.31058424391E-31	yes	down	3.38	3.69	2.63	8.29	7.87	8.23	3.23333	8.13
gene-JUN	JUN	Jun proto-oncogene, AP-1 transcription factor subunit	7.98672	2.9976	0	0	yes	up	91.64	97.26	97.48	13.64	15.31	14.53	95.46	14.4933
gene-JUNB	JUNB	JunB proto-oncogene, AP-1 transcription factor subunit	3.60346	1.84938	2.17717305173E-73	1.45452960642E-71	yes	up	69.54	69.22	81.55	24.15	26.18	24.1	73.4367	24.81
gene-JUND	JUND	JunD proto-oncogene, AP-1 transcription factor subunit, transcript variant 1	4.91883	2.29831	2.73357029656E-77	1.94229769065E-75	yes	up	28.53	29.98	29.22	6.84	7.46	7.4	29.2433	7.23333
gene-KALRN	KALRN	kalirin RhoGEF kinase, transcript variant X1	0.155498	-2.68503	0.000323190116173	0.00131763078451	yes	down	0.1	0.05	0.1	0.9	0.39	0.68	0.0833333333333	0.656667
gene-KANK2	KANK2	KN motif and ankyrin repeat domains 2, transcript variant 1	0.336302	-1.57217	1.88689510549E-56	9.68287113915E-55	yes	down	4.67	4.35	4.29	16.89	15.13	16.55	4.43667	16.19
gene-KBTBD7	KBTBD7	kelch repeat and BTB domain containing 7	2.64742	1.40459	5.54639720579E-71	3.61451560236E-69	yes	up	23.4	24.95	25.06	10.84	10.82	11.97	24.47	11.21
gene-KBTBD8	KBTBD8	kelch repeat and BTB domain containing 8	2.39287	1.25874	1.21866139544E-5	6.28409255973E-5	yes	up	1.56	1.28	1.45	0.77	0.63	0.8	1.43	0.733333
gene-KCNF1	KCNF1	potassium voltage-gated channel modifier subfamily F member 1	5.12237	2.35681	3.70181044232E-25	7.92791964185E-24	yes	up	7.13	7.6	6.29	1.64	1.79	1.55	7.00667	1.66
gene-KCNG1	KCNG1	potassium voltage-gated channel modifier subfamily G member 1, transcript variant X10	2.91594	1.54396	5.02475564904E-52	2.30563571844E-50	yes	up	18.05	19.07	17.09	7.35	8.63	7.33	18.07	7.77
gene-KCNJ2	KCNJ2	potassium inwardly rectifying channel subfamily J member 2	2.97063	1.57077	6.03062676259E-5	0.000279190816237	yes	up	0.83	0.66	0.79	0.22	0.38	0.33	0.76	0.31
gene-KCNK12	KCNK12	potassium two pore domain channel subfamily K member 12	0.247824	-2.01261	0.00165771648545	0.00588146071033	yes	down	0.03	0.03	0.03	0.14	0.17	0.11	0.03	0.14
gene-KCNK3	KCNK3	potassium two pore domain channel subfamily K member 3	8.53794	3.09389	3.76522125655E-7	2.3935405624E-6	yes	up	0.36	0.4	0.34	0.07	0.04	0.04	0.366667	0.05
gene-KCNK5	KCNK5	potassium two pore domain channel subfamily K member 5	0.4474	-1.16036	6.05087970268E-21	1.07935297467E-19	yes	down	4.66	4.91	5.23	13.61	14.81	13.64	4.93333	14.02
gene-KCNQ3	KCNQ3	potassium voltage-gated channel subfamily Q member 3, transcript variant 1	2.06727	1.04773	0.000829111662333	0.00314375821279	yes	up	2.66	2.46	4.74	2.19	3.06	2.5	3.28667	2.58333
gene-KCNS1	KCNS1	potassium voltage-gated channel modifier subfamily S member 1, transcript variant 2	3.26067	1.70517	0.0157061371152	0.0435382154243	yes	up	0.2	0.18	0.35	0.08	0.13	0.06	0.243333	0.09
gene-KCTD12	KCTD12	potassium channel tetramerization domain containing 12	2.31253	1.20947	5.12794015393E-99	5.1631795531E-97	yes	up	36.44	37.38	37.37	19.32	19.09	19.86	37.0633	19.4233
gene-KCTD14	KCTD14	potassium channel tetramerization domain containing 14, transcript variant 1	0.355508	-1.49205	1.11922584898E-5	5.80658196862E-5	yes	down	0.95	1.9	1.91	5.61	4.24	6.53	1.58667	5.46
gene-KCTD21-AS1	KCTD21-AS1	KCTD21 antisense RNA 1, transcript variant 1	0.369469	-1.43648	0.00523018030328	0.0166165964623	yes	down	1.39	2.07	0.75	4.2	3.88	5.57	1.40333	4.55
gene-KDM6B	KDM6B	lysine demethylase 6B, transcript variant 1	2.22236	1.15209	1.01600953827E-18	1.61323786551E-17	yes	up	4.67	4.74	4.83	3.07	2.24	2.49	4.74667	2.6
gene-KDM7A	KDM7A	lysine demethylase 7A	4.78793	2.2594	5.30510927273E-55	2.61501267979E-53	yes	up	4.66	4.89	5.36	1.49	1.13	1.16	4.97	1.26
gene-KDM7A-DT	KDM7A-DT	KDM7A divergent transcript	3.26709	1.70801	0.0001363459379	0.000595043026024	yes	up	1.51	1.56	1.11	0.65	0.4	0.51	1.39333	0.52
gene-KDSR	KDSR	3-ketodihydrosphingosine reductase	2.02597	1.01861	5.97822885073E-24	1.22005256421E-22	yes	up	10.47	10.96	11.05	6.63	6.54	6.26	10.8267	6.47667
gene-KIAA0586	KIAA0586	KIAA0586, transcript variant 1	0.448868	-1.15564	4.61858613423E-27	1.06886560372E-25	yes	down	3.67	3.48	3.67	10.69	8.55	9.41	3.60667	9.55
gene-KIF11	KIF11	kinesin family member 11	0.484295	-1.04604	4.69974663549E-51	2.11091157021E-49	yes	down	16.27	15.83	15.58	41.04	36.05	42.5	15.8933	39.8633
gene-KIF15	KIF15	kinesin family member 15, transcript variant X1	0.456966	-1.12984	8.70972043922E-18	1.31512445438E-16	yes	down	5.3	4.52	4.56	13.9	10.57	13.47	4.79333	12.6467
gene-KIF20A	KIF20A	kinesin family member 20A	0.286379	-1.804	1.60587531301E-148	2.89125601905E-146	yes	down	21.28	21.89	18.95	87.95	85.84	89.6	20.7067	87.7967
gene-KIF20B	KIF20B	kinesin family member 20B, transcript variant 1	0.475127	-1.07361	9.85839148338E-6	5.16756790191E-5	yes	down	7.68	9.46	8.94	25.23	14.85	26.75	8.69333	22.2767
gene-KIF2C	KIF2C	kinesin family member 2C, transcript variant 1	0.47312	-1.07972	1.74387594548E-42	6.49976218629E-41	yes	down	20.04	19.28	17.73	50.45	46.4	49.63	19.0167	48.8267
gene-KIF4A	KIF4A	kinesin family member 4A	0.449359	-1.15406	1.2521247783E-44	4.92618350277E-43	yes	down	9.8	9.49	9.75	26.82	25.64	25.98	9.68	26.1467
gene-KIFC1	KIFC1	kinesin family member C1	0.299603	-1.73888	3.50441927644E-39	1.20666754502E-37	yes	down	7.71	8.11	5.87	28.98	30.35	28.38	7.23	29.2367
gene-KITLG	KITLG	KIT ligand, transcript variant b	3.385	1.75916	1.22321725083E-153	2.32029022267E-151	yes	up	34.33	36.35	33.46	12.6	12.15	12.42	34.7133	12.39
gene-KLC3	KLC3	kinesin light chain 3, transcript variant X1	2.13256	1.09258	3.01332174252E-6	1.694494982E-5	yes	up	6.79	8.92	5.8	4.57	3.76	3.96	7.17	4.09667
gene-KLF11	KLF11	Kruppel like factor 11, transcript variant 1	4.85368	2.27908	4.26494700667E-25	9.10641197555E-24	yes	up	4.39	4.09	3.81	1.18	0.93	0.97	4.09667	1.02667
gene-KLF13	KLF13	Kruppel like factor 13, transcript variant 1	2.03855	1.02754	5.75452286881E-28	1.38925952668E-26	yes	up	9.89	10.39	10.78	6.69	5.59	6.21	10.3533	6.16333
gene-KLF13-2	KLF13	Kruppel like factor 13, transcript variant 1	2.27819	1.18789	1.45925557169E-12	1.56733491509E-11	yes	up	3.4	2.83	3.3	1.56	1.7	1.81	3.17667	1.69
gene-KLF13-3	KLF13	Kruppel like factor 13, transcript variant 1	2.27819	1.18789	1.45925557169E-12	1.56733491509E-11	yes	up	3.4	2.83	3.3	1.56	1.7	1.81	3.17667	1.69
gene-KLF2	KLF2	Kruppel like factor 2	5.29571	2.40482	1.03304421945E-21	1.90347133064E-20	yes	up	6	4.29	4.91	1.19	1.1	1.07	5.06667	1.12
gene-KLF4	KLF4	Kruppel like factor 4, transcript variant 1	11.3408	3.50344	0	0	yes	up	67.15	68.53	70.89	6.94	7.33	7.87	68.8567	7.38
gene-KLF5	KLF5	Kruppel like factor 5, transcript variant 1	2.43207	1.28218	1.82099463473E-119	2.40292118105E-117	yes	up	237.33	244.21	265.33	127.92	118.67	127.24	248.957	124.61
gene-KLF6	KLF6	Kruppel like factor 6, transcript variant A	4.20149	2.0709	1.71403294503E-217	5.05758748851E-215	yes	up	63.71	60.77	58.67	17.25	16.57	18.57	61.05	17.4633
gene-KLF7	KLF7	Kruppel like factor 7, transcript variant 1	2.56448	1.35867	1.74208607084E-49	7.55318746426E-48	yes	up	11.89	13.08	11.62	5.98	5.96	5.28	12.1967	5.74
gene-KLHDC7A	KLHDC7A	kelch domain containing 7A	0.0467668162958	-4.41837	7.00830727753E-40	2.46101633242E-38	yes	down	0.13	0.18	0.14	3.52	4.02	3.95	0.15	3.83
gene-KLHDC8B	KLHDC8B	kelch domain containing 8B, transcript variant X1	0.27961	-1.83851	1.77340882798E-13	2.03434506211E-12	yes	down	1.83	1.75	1.37	7.51	7.04	7.02	1.65	7.19
gene-KLHL13	KLHL13	kelch like family member 13, transcript variant X1	0.445356	-1.16697	0.00137029671937	0.00495709408404	yes	down	0.66	0.44	0.66	1.48	1.74	1.6	0.586667	1.60667
gene-KLHL21	KLHL21	kelch like family member 21, transcript variant 1	2.55601	1.35389	1.05890154496E-47	4.48134727542E-46	yes	up	19.51	18.76	20.56	8.9	9.47	8.88	19.61	9.08333
gene-KLHL24	KLHL24	kelch like family member 24, transcript variant 3	2.31317	1.20987	1.59483811666E-14	1.95062382202E-13	yes	up	4.18	3.51	3.98	2.53	1.57	1.99	3.89	2.03
gene-KLHL25	KLHL25	kelch like family member 25	0.348786	-1.51959	2.22490884021E-5	0.000110362335537	yes	down	0.55	0.35	0.69	2.15	2.05	1.52	0.53	1.90667
gene-KLHL29	KLHL29	kelch like family member 29	2.15918	1.11048	5.5467024065E-17	7.88752962691E-16	yes	up	7.44	7.72	6.95	4.16	3.96	4.11	7.37	4.07667
gene-KLHL30	KLHL30	kelch like family member 30	0.471422	-1.08491	8.66151046588E-6	4.58887256478E-5	yes	down	1.37	1.44	1.02	3.07	3.45	3.29	1.27667	3.27
gene-KLHL38	KLHL38	kelch like family member 38	15.8602	3.98734	0.00385238225263	0.0126204874259	yes	up	0.16	0.26	0.19	0.05	0	0	0.203333	0.0166666666667
gene-KLHL4	KLHL4	kelch like family member 4, transcript variant 2	0.384574	-1.37867	1.9953585853E-6	1.14912965965E-5	yes	down	0.53	0.4	0.51	1.48	1.39	1.65	0.48	1.50667
gene-KLK13	KLK13	kallikrein related peptidase 13, transcript variant 1	3.31806	1.73034	4.93780203478E-7	3.09715340744E-6	yes	up	3.51	3.37	3.67	1.24	1.47	1.7	3.51667	1.47
gene-KNL1	KNL1	kinetochore scaffold 1, transcript variant 1	0.392581	-1.34894	9.38341012346E-41	3.36740790664E-39	yes	down	3.87	3.97	3.83	12.28	10.18	13.64	3.89	12.0333
gene-KRBA2	KRBA2	KRAB-A domain containing 2, transcript variant 1	0.421166	-1.24754	0.000753156446359	0.0028724208906	yes	down	0.35	0.43	0.4	1.2	1.02	0.83	0.393333	1.01667
gene-KRT13	KRT13	keratin 13, transcript variant 1	0.109837	-3.18657	3.77522647531E-76	2.58724795058E-74	yes	down	3.14	2.08	3.43	31.03	34.31	35.17	2.88333	33.5033
gene-KRT14	KRT14	keratin 14	2.34303	1.22837	1.0760125427E-6	6.42312067147E-6	yes	up	7.2	5.75	6.29	3.38	3.71	2.92	6.41333	3.33667
gene-KRT17	KRT17	keratin 17	5.69321	2.50924	0	0	yes	up	972.54	1038.43	1042.8	219.63	225.65	207.83	1017.92	217.703
gene-KRT17P1	KRT17P1	keratin 17 pseudogene 1	20.3303	4.34556	2.97468582463E-63	1.74577901503E-61	yes	up	11.01	10.74	11.44	0.51	0.77	0.67	11.0633	0.65
gene-KRT17P2	KRT17P2	keratin 17 pseudogene 2	23.5955	4.56044	3.60532293266E-7	2.29670421902E-6	yes	up	0.76	1.19	1.08	0.02	0.09	0.02	1.01	0.0433333333333
gene-KRT17P2-2	KRT17P2	keratin 17 pseudogene 2	23.5955	4.56044	3.60532293266E-7	2.29670421902E-6	yes	up	0.76	1.19	1.08	0.02	0.09	0.02	1.01	0.0433333333333
gene-KRT4	KRT4	keratin 4	0.101991	-3.29348	1.26419706969E-96	1.25504050213E-94	yes	down	3.34	4.09	2.38	35.82	38.53	42.28	3.27	38.8767
gene-KRT6A	KRT6A	keratin 6A	3.37853	1.7564	1.21992378763E-168	2.59172808682E-166	yes	up	749.8	685.37	686.31	255.37	263.02	245.47	707.16	254.62
gene-KRT6B	KRT6B	keratin 6B	9.70588	3.27886	2.31064014487E-109	2.74243295406E-107	yes	up	33.58	30.82	25.74	3.83	3.68	3.81	30.0467	3.77333
gene-KRT6C	KRT6C	keratin 6C	3.03172	1.60014	4.2340752968E-63	2.47804213996E-61	yes	up	161.74	149.63	130.29	64.75	53.68	57.24	147.22	58.5567
gene-KRT7	KRT7	keratin 7	2.0245	1.01757	4.71374911577E-82	3.62839130306E-80	yes	up	883.2	931.24	850.08	544.16	539.98	516.08	888.173	533.407
gene-KYNU	KYNU	kynureninase, transcript variant 3	5.40449	2.43416	2.81362747055E-93	2.6449343191E-91	yes	up	39.08	35.49	36.33	6.3	7.72	9.36	36.9667	7.79333
gene-LACC1	LACC1	laccase domain containing 1, transcript variant 3	2.30032	1.20183	1.79650702551E-13	2.05972972245E-12	yes	up	8.71	10.84	10.62	5.36	3.86	6.46	10.0567	5.22667
gene-LAMA3	LAMA3	laminin subunit alpha 3, transcript variant X1	3.12986	1.6461	7.59114721094E-282	3.43136005311E-279	yes	up	269.32	285.36	292.77	114.84	100.76	109.9	282.483	108.5
gene-LAMB3	LAMB3	laminin subunit beta 3, transcript variant 3	5.37309	2.42575	0	0	yes	up	546.96	574.47	560.31	128	127.45	122.18	560.58	125.877
gene-LAMC2	LAMC2	laminin subunit gamma 2, transcript variant 1	3.53534	1.82185	0	0	yes	up	340.22	329.41	332.35	117.21	114.63	113.86	333.993	115.233
gene-LASTR	LASTR	lncRNA associated with SART3 regulation of splicing	2.2227	1.15232	7.16822943602E-6	3.84471179925E-5	yes	up	13.14	14.17	14.06	7.43	6.5	8.69	13.79	7.54
gene-LATS2	LATS2	large tumor suppressor kinase 2, transcript variant X1	2.94995	1.56069	4.0260645608E-31	1.07589612068E-29	yes	up	6.78	7.49	8.18	3.18	3.2	2.8	7.48333	3.06
gene-LBH	LBH	LBH regulator of WNT signaling pathway	6.69864	2.74387	1.03102043681E-202	2.8446791143E-200	yes	up	48.51	49.98	54.72	9.66	8.65	9.5	51.07	9.27
gene-LBX2	LBX2	ladybird homeobox 2, transcript variant 1	0.308913	-1.69473	4.40795504438E-5	0.000208196987367	yes	down	0.54	0.69	0.62	2.45	2.64	2.13	0.616667	2.40667
gene-LCE3E	LCE3E	late cornified envelope 3E	47.2352	5.56179	0.000475739927069	0.00188635586984	yes	up	1.56	1.29	1.86	0	0	0	1.57	0
gene-LCP1	LCP1	lymphocyte cytosolic protein 1, transcript variant X2	4.20478	2.07203	8.08943977081E-67	4.99593453287E-65	yes	up	13.56	14.54	14.9	4.04	4.06	4.46	14.3333	4.18667
gene-LDAF1-2	LDAF1	lipid droplet assembly factor 1, transcript variant 4	0.475575	-1.07225	0.00499832587879	0.0159541229445	yes	down	2.25	1.45	2.85	4.81	4.98	7.21	2.18333	5.66667
gene-LDB3	LDB3	LIM domain binding 3, transcript variant 5	0.223241	-2.16332	6.56270421479E-5	0.00030211191992	yes	down	0.14	0.08	0.27	0.63	0.77	1	0.163333	0.8
gene-LDHAL6B	LDHAL6B	lactate dehydrogenase A like 6B	32.6945	5.03098	0.00440697318474	0.0142418839838	yes	up	0.38	0.26	0.15	0	0	0	0.263333	0
gene-LDLRAD1	LDLRAD1	low density lipoprotein receptor class A domain containing 1, transcript variant 1	0.108434	-3.20511	0.0114985873058	0.0330659250252	yes	down	0.19	0	0	0.37	0.42	0.6	0.0633333333333	0.463333
gene-LDLRAD3	LDLRAD3	low density lipoprotein receptor class A domain containing 3, transcript variant 1	3.0062	1.58794	3.18914805723E-44	1.24318257754E-42	yes	up	14.12	14.08	12.77	5.6	5.39	5.6	13.6567	5.53
gene-LFNG	LFNG	LFNG O-fucosylpeptide 3-beta-N-acetylglucosaminyltransferase, transcript variant 1	0.404824	-1.30463	1.97121667631E-14	2.39716647328E-13	yes	down	5.48	5.64	4.48	15.23	16.52	14.21	5.2	15.32
gene-LGALS8	LGALS8	galectin 8, transcript variant 1	0.405204	-1.30328	9.67100475298E-89	8.28469741843E-87	yes	down	11.4	12.34	11.53	34.08	33.61	36.35	11.7567	34.68
gene-LGALS9B	LGALS9B	galectin 9B, transcript variant 1	0.393311	-1.34626	4.9679724179E-9	3.91485808673E-8	yes	down	2.46	2.76	3.17	9.32	8.25	8.38	2.79667	8.65
gene-LGALS9C	LGALS9C	galectin 9C	0.386825	-1.37025	5.8704666135E-5	0.000272369651024	yes	down	1.97	1.73	1.08	4.25	5.27	5.45	1.59333	4.99
gene-LGR6	LGR6	leucine rich repeat containing G protein-coupled receptor 6, transcript variant 1	0.300649	-1.73385	1.62929242E-11	1.61372109384E-10	yes	down	1.16	0.83	0.87	3.82	3.6	3.73	0.953333	3.71667
gene-LHFPL6	LHFPL6	LHFPL tetraspan subfamily member 6	2.13573	1.09473	2.10010711359E-9	1.72465309734E-8	yes	up	7.58	8.42	8.25	5	4.11	4.92	8.08333	4.67667
gene-LHX5	LHX5	LIM homeobox 5	3.19673	1.6766	1.1585115666E-5	5.99429572147E-5	yes	up	2.67	2.03	2.28	1.05	0.82	0.81	2.32667	0.893333
gene-LIMS4	LIMS4	LIM zinc finger domain containing 4, transcript variant 3	0.433912	-1.20453	4.81960809642E-34	1.41426207194E-32	yes	down	3.58	3.04	2.97	8.44	7.22	8.9	3.19667	8.18667
gene-LINC-PINT	LINC-PINT	long intergenic non-protein coding RNA, p53 induced transcript, transcript variant 12	3.08656	1.626	1.42016846434E-13	1.64064595024E-12	yes	up	6.71	10.03	9.94	3.97	3.27	3.6	8.89333	3.61333
gene-LINC00205	LINC00205	long intergenic non-protein coding RNA 205	0.405118	-1.30359	1.06481907687E-18	1.68569905276E-17	yes	down	1.58	1.7	1.8	4.76	4.38	5.43	1.69333	4.85667
gene-LINC00261	LINC00261	long intergenic non-protein coding RNA 261	0.181542	-2.46162	7.38892697682E-7	4.50438317425E-6	yes	down	0.16	0.07	0.17	1.17	0.7	0.87	0.133333	0.913333
gene-LINC00365	LINC00365	long intergenic non-protein coding RNA 365	10.5799	3.40325	3.98543981041E-14	4.75677914451E-13	yes	up	3.28	2.81	2.83	0.6	0.24	0.32	2.97333	0.386667
gene-LINC00370	LINC00370	long intergenic non-protein coding RNA 370, transcript variant 1	2.84493	1.50839	1.01013567102E-249	3.70005729842E-247	yes	up	244.25	256.92	250.4	111.66	104.45	103.78	250.523	106.63
gene-LINC00431	LINC00431	long intergenic non-protein coding RNA 431	0.28613	-1.80526	1.3774413793E-15	1.81649547507E-14	yes	down	5.32	5.18	2.47	13.81	16.91	15.19	4.32333	15.3033
gene-LINC00460	LINC00460	long intergenic non-protein coding RNA 460, transcript variant 2	2.46153	1.29956	8.46618550915E-15	1.05927038364E-13	yes	up	23.66	27.56	25.95	13.25	12.24	13.78	25.7233	13.09
gene-LINC00473	LINC00473	long intergenic non-protein coding RNA 473, transcript variant 1	14.9338	3.90051	0.00508200570521	0.0161942719675	yes	up	0.26	0.69	0.39	0.1	0	0.05	0.446667	0.05
gene-LINC00518	LINC00518	long intergenic non-protein coding RNA 518	2.23426	1.15979	1.98373736759E-7	1.30842907092E-6	yes	up	4.64	5.34	4.47	2.46	2.14	3	4.81667	2.53333
gene-LINC00520	LINC00520	long intergenic non-protein coding RNA 520, transcript variant 1	5.79439	2.53466	1.03650016592E-45	4.1705390199E-44	yes	up	91.41	100.18	121.6	41.99	32.82	39.39	104.397	38.0667
gene-LINC00662	LINC00662	long intergenic non-protein coding RNA 662	2.04236	1.03023	2.52022290452E-8	1.84819246139E-7	yes	up	4.69	5.19	3.91	2.67	3.36	3.18	4.59667	3.07
gene-LINC00707	LINC00707	long intergenic non-protein coding RNA 707	2.99983	1.58488	8.37687602302E-43	3.1442885355E-41	yes	up	22.09	20.9	17.86	9.26	8.32	8.46	20.2833	8.68
gene-LINC00911	LINC00911	long intergenic non-protein coding RNA 911, transcript variant 1	3.02702	1.5979	3.02296406838E-7	1.94144110135E-6	yes	up	6.98	7.67	9.07	3.1	1.58	2.15	7.90667	2.27667
gene-LINC01088	LINC01088	long intergenic non-protein coding RNA 1088	7.41935	2.89129	7.77801018936E-11	7.24435889842E-10	yes	up	13.55	11.96	13.11	1.99	1.97	2.54	12.8733	2.16667
gene-LINC01132	LINC01132	long intergenic non-protein coding RNA 1132	0.0364357464089	-4.7785	0.0075514251936	0.0229218500126	yes	down	0	0	0	0.14	0.17	0.07	0	0.126667
gene-LINC01133	LINC01133	long intergenic non-protein coding RNA 1133	3.71952	1.89512	0.000203193742245	0.000860273227182	yes	up	2.7	2.89	2.35	1.13	0.62	0.89	2.64667	0.88
gene-LINC01204	LINC01204	long intergenic non-protein coding RNA 1204, transcript variant 1	13.3789	3.74188	3.58253180052E-10	3.16075116703E-9	yes	up	1.18	1.94	1.63	0.24	0.03	0.15	1.58333	0.14
gene-LINC01232	LINC01232	long intergenic non-protein coding RNA 1232	0.418927	-1.25523	5.41771571421E-24	1.10672471489E-22	yes	down	1.87	1.61	1.61	5.21	4.62	5.05	1.69667	4.96
gene-LINC01260	LINC01260	long intergenic non-protein coding RNA 1260	3.41884	1.77351	0.00014828393339	0.000643704978519	yes	up	3.58	3.35	2.46	1.01	1.38	0.96	3.13	1.11667
gene-LINC01444	LINC01444	long intergenic non-protein coding RNA 1444	3.17876	1.66846	0.0102938973311	0.0300197458887	yes	up	2.08	3.06	2.64	1.16	0.78	1.1	2.59333	1.01333
gene-LINC01537	LINC01537	long intergenic non-protein coding RNA 1537	7.2738	2.86271	8.95447650196E-14	1.04698873574E-12	yes	up	2.8	2.67	2.45	0.56	0.28	0.49	2.64	0.443333
gene-LINC01592	LINC01592	long intergenic non-protein coding RNA 1592	5.60024	2.48549	1.81167494982E-45	7.22120718741E-44	yes	up	16.53	14.23	26.29	8.09	10.36	10.64	19.0167	9.69667
gene-LINC01629	LINC01629	long intergenic non-protein coding RNA 1629	2.02591	1.01857	2.68464724505E-12	2.82492970387E-11	yes	up	7.86	9.64	7.06	5.98	4.88	4.7	8.18667	5.18667
gene-LINC01843	LINC01843	long intergenic non-protein coding RNA 1843	0.317404	-1.65561	0.00124554662414	0.00454980021146	yes	down	1.23	0.82	0.61	3.3	4.03	2.94	0.886667	3.42333
gene-LINC01876	LINC01876	long intergenic non-protein coding RNA 1876, transcript variant 1	0.358737	-1.479	6.73454409701E-13	7.43248775798E-12	yes	down	0.52	0.74	0.76	2.29	1.54	2.23	0.673333	2.02
gene-LINC01932	LINC01932	long intergenic non-protein coding RNA 1932	12.5885	3.65403	0.0102757474211	0.0299791614886	yes	up	1.12	2.47	1.66	0	0.25	0.26	1.75	0.17
gene-LINC01940	LINC01940	long intergenic non-protein coding RNA 1940	3.56991	1.83589	0.00910181905858	0.0270067242876	yes	up	0.3	0.4	0.36	0.1	0.12	0.14	0.353333	0.12
gene-LINC01978	LINC01978	long intergenic non-protein coding RNA 1978	0.0860138186323	-3.53929	1.01830551669E-5	5.32068389134E-5	yes	down	0.19	0.12	0.2	3.08	3.06	2.73	0.17	2.95667
gene-LINC01979	LINC01979	long intergenic non-protein coding RNA 1979	0.0867753063401	-3.52657	0.0114008	0.0328332144653	yes	down	0.01	0.02	0	0.15	0.15	0.11	0.01	0.136667
gene-LINC01983	LINC01983	long intergenic non-protein coding RNA 1983, transcript variant 1	2.4796	1.31011	0.0142167170177	0.039978	yes	up	2.21	2.49	5.08	2.44	0.99	0.8	3.26	1.41
gene-LINC02038	LINC02038	long intergenic non-protein coding RNA 2038	0.0388892211549	-4.68449	0.00928443	0.0274794670817	yes	down	0	0	0	0.19	0.25	0.14	0	0.193333
gene-LINC02057	LINC02057	long intergenic non-protein coding RNA 2057	4.5361	2.18145	3.06066580688E-11	2.97183935407E-10	yes	up	3.46	3.9	3.93	1.33	0.86	0.86	3.76333	1.01667
gene-LINC02154	LINC02154	long intergenic non-protein coding RNA 2154	4.1244	2.04418	7.44594479813E-15	9.36584353086E-14	yes	up	10.24	10.65	7.52	3.18	2.1	3.03	9.47	2.77
gene-LINC02178	LINC02178	long intergenic non-protein coding RNA 2178	3.61557	1.85422	1.01646615006E-10	9.36056495794E-10	yes	up	10.07	8.17	7.83	3.1	1.75	2.49	8.69	2.44667
gene-LINC02310	LINC02310	long intergenic non-protein coding RNA 2310	7.08697	2.82517	1.21733241312E-7	8.2180575522E-7	yes	up	2.78	2.32	2.91	0.7	0.39	0.6	2.67	0.563333
gene-LINC02331	LINC02331	long intergenic non-protein coding RNA 2331, transcript variant X4	0.322832	-1.63114	1.33136004487E-10	1.21811990324E-9	yes	down	1.33	1.9	1.42	6.64	4.8	6.06	1.55	5.83333
gene-LINC02383	LINC02383	long intergenic non-protein coding RNA 2383	4.86786	2.28329	1.19570309528E-5	6.1762004034E-5	yes	up	2.99	3.2	5.01	0.88	0.72	1.14	3.73333	0.913333
gene-LINC02432	LINC02432	long intergenic non-protein coding RNA 2432	0.285225	-1.80983	5.56353184775E-7	3.45101413446E-6	yes	down	1.44	0.66	1.38	6.33	4.35	5.08	1.16	5.25333
gene-LINC02434	LINC02434	long intergenic non-protein coding RNA 2434, transcript variant X1	6.53302	2.70775	0.00301900583147	0.0101083191737	yes	up	1.49	2.87	2.7	0.06	0.18	0.82	2.35333	0.353333
gene-LINC02535	LINC02535	long intergenic non-protein coding RNA 2535, transcript variant 1	2.14975	1.10417	0.0182313137837	0.0494541	yes	up	0.8	1.39	0.83	0.47	0.59	0.65	1.00667	0.57
gene-LINC02539	LINC02539	long intergenic non-protein coding RNA 2539, transcript variant 1	23.6703	4.565	1.04485432074E-13	1.21765935514E-12	yes	up	3.44	5.86	3.55	0.23	0.22	0.22	4.28333	0.223333
gene-LINC02551	LINC02551	long intergenic non-protein coding RNA 2551	6.16486	2.62407	3.62473914129E-5	0.000173362411204	yes	up	1.83	1.7	2.22	0.34	0.58	0.21	1.91667	0.376667
gene-LINC02577	LINC02577	long intergenic non-protein coding RNA 2577, transcript variant 9	3.21776	1.68606	2.90144359347E-24	5.96719933624E-23	yes	up	5.8	6.13	6.88	2.62	2.72	2.52	6.27	2.62
gene-LINC02614	LINC02614	long intergenic non-protein coding RNA 2614, transcript variant 1	2.2612	1.17709	0.000265557852389	0.0011006196984	yes	up	1.5	1.43	1.56	0.59	0.76	0.78	1.49667	0.71
gene-LINC02718	LINC02718	long intergenic non-protein coding RNA 2718, transcript variant X1	2.31888	1.21343	7.97000024852E-12	8.07451861134E-11	yes	up	247.03	258.46	273.65	148.3	165.52	153.32	259.713	155.713
gene-LINC02725	LINC02725	long intergenic non-protein coding RNA 2725, transcript variant X2	43.7274	5.45047	1.68593104692E-281	7.46200106079E-279	yes	up	28.1	30.16	26.93	0.68	0.64	0.53	28.3967	0.616667
gene-LINC02806	LINC02806	long intergenic non-protein coding RNA 2806	9.11151	3.18769	7.66018825566E-26	1.68818152999E-24	yes	up	2.25	2.96	1.68	0.25	0.3	0.38	2.29667	0.31
gene-LINC02815	LINC02815	long intergenic non-protein coding RNA 2815, transcript variant X9	2.08126	1.05746	5.02764988574E-8	3.54740690211E-7	yes	up	48.75	41.05	51.52	29.14	26.13	29.6	47.1067	28.29
gene-LINC02827	LINC02827	long intergenic non-protein coding RNA 2827, transcript variant X4	2.47454	1.30716	0.000440772562717	0.00175622901255	yes	up	0.43	0.4	0.43	0.14	0.13	0.15	0.42	0.14
gene-LINC02894	LINC02894	long intergenic non-protein coding RNA 2894	0.345258	-1.53425	0.000159892170691	0.000690990473218	yes	down	0.58	0.56	0.61	2.25	1.97	1.96	0.583333	2.06
gene-LINC02930	LINC02930	long intergenic non-protein coding RNA 2930, transcript variant X2	17.4154	4.12229	0.00192644788673	0.00673923684399	yes	up	3.86	2.39	3.7	0.44	0.01	0	3.31667	0.15
gene-LINC02984	LINC02984	long intergenic non-protein coding RNA 2984	0.165061	-2.59893	0.000615314226726	0.0023902634388	yes	down	0.1	0.01	0.03	0.42	0.26	0.37	0.0466666666667	0.35
gene-LIPE	LIPE	lipase E, hormone sensitive type	0.39859	-1.32702	0.000153063191636	0.000663232206061	yes	down	0.88	0.73	0.6	2.8	1.83	2.27	0.736667	2.3
gene-LMCD1	LMCD1	LIM and cysteine rich domains 1, transcript variant 1	3.56539	1.83406	9.64353194703E-14	1.12631575709E-12	yes	up	2.61	3.17	2.14	0.63	0.6	0.78	2.64	0.67
gene-LMNB1	LMNB1	lamin B1, transcript variant 1	0.362954	-1.46214	1.28712207907E-96	1.27185621255E-94	yes	down	46.96	42.31	41.66	145.62	142.2	143.34	43.6433	143.72
gene-LMTK3	LMTK3	lemur tyrosine kinase 3, transcript variant X1	0.430555	-1.21573	1.08362635446E-12	1.17818024056E-11	yes	down	1.87	1.87	1.92	5.42	5.39	5.27	1.88667	5.36
gene-LNCAROD	LNCAROD	lncRNA activating regulator of DKK1, transcript variant 1	6.63511	2.73012	0.000241125241373	0.00100504331037	yes	up	2.42	1.46	1.79	0.23	0.55	0.16	1.89	0.313333
gene-LNCOG	LNCOG	lncRNA osteogenesis associated	4.59601	2.20038	1.3985663219E-38	4.70880214084E-37	yes	up	14.39	14.75	19.5	4.6	5.37	3.55	16.2133	4.50667
gene-LOC100128770	LOC100128770	uncharacterized LOC100128770	0.224681	-2.15405	4.14268746475E-5	0.000196366343571	yes	down	0.1	0.27	0.26	1.07	1.08	1.26	0.21	1.13667
gene-LOC100129617	LOC100129617	uncharacterized LOC100129617	4.69208	2.23023	0.000169191618387	0.000727626707009	yes	up	0.92	1.57	1.15	0.34	0.19	0.42	1.21333	0.316667
gene-LOC100131471	LOC100131471	-	3.84797	1.9441	0.0158193853522	0.0438121290323	yes	up	1.41	1.26	0.97	0.68	0	0.53	1.21333	0.403333
gene-LOC100134868	LOC100134868	uncharacterized LOC100134868	0.469877	-1.08965	0.00694008535365	0.0213653257989	yes	down	1.23	1.56	0.42	2.07	2.55	3.77	1.07	2.79667
gene-LOC100294145	LOC100294145	uncharacterized LOC100294145, transcript variant 1	0.280916	-1.83179	4.11034380118E-9	3.27425024582E-8	yes	down	1.02	0.71	0.6	4.52	3.02	2.71	0.776667	3.41667
gene-LOC100294145-3	LOC100294145	uncharacterized LOC100294145, transcript variant 1	0.396824	-1.33343	1.89256568864E-5	9.51136087576E-5	yes	down	0.96	0.78	0.95	1.86	3.09	3.26	0.896667	2.73667
gene-LOC100421561	LOC100421561	-	11.5019	3.5238	2.1870176229E-7	1.43449179989E-6	yes	up	1.81	1.62	0.89	0.23	0.11	0.11	1.44	0.15
gene-LOC100505915-2	LOC100505915	uncharacterized LOC100505915	5.85633	2.55	0.00535091849865	0.0169559991373	yes	up	0.94	0.35	0.28	0	0.16	0.17	0.523333	0.11
gene-LOC100996643	LOC100996643	methylenetetrahydrofolate dehydrogenase (NADP+ dependent) 1 like pseudogene, transcript variant 2	6.63721	2.73058	5.96977299933E-5	0.000276614672564	yes	up	0.75	1.01	1.49	0.29	0.13	0.12	1.08333	0.18
gene-LOC101927098	LOC101927098	uncharacterized LOC101927098	0.164832	-2.60093	0.0137295385399	0.0387466	yes	down	0.05	0.18	0.06	0.5	0.48	1.13	0.0966666666667	0.703333
gene-LOC101927136	LOC101927136	uncharacterized LOC101927136	0.166241	-2.58865	1.26127312479E-26	2.87199866412E-25	yes	down	0.46	0.45	0.57	3.12	3.22	3.81	0.493333	3.38333
gene-LOC101927355	LOC101927355	uncharacterized LOC101927355, transcript variant X1	26.442	4.72476	0.0152974805238	0.0425375939597	yes	up	0.59	0.33	0.08	0	0	0	0.333333	0
gene-LOC101927401	LOC101927401	uncharacterized LOC101927401, transcript variant X2	0.263655	-1.92328	4.37836124135E-10	3.83580554938E-9	yes	down	0.39	0.43	0.36	1.59	1.63	2.17	0.393333	1.79667
gene-LOC101927571	LOC101927571	uncharacterized LOC101927571	4.70382	2.23383	4.42090018219E-8	3.14646647808E-7	yes	up	14.79	25.26	15.13	6.57	5.31	5.02	18.3933	5.63333
gene-LOC101927787	LOC101927787	uncharacterized LOC101927787	0.374697	-1.4162	7.50445208569E-7	4.57349640162E-6	yes	down	1.31	1.93	2.57	7.7	5.46	6.79	1.93667	6.65
gene-LOC101928034	LOC101928034	uncharacterized LOC101928034	2.15141	1.10529	5.03241124218E-23	9.85378588388E-22	yes	up	4.55	5.03	4.47	3.52	2.75	3.2	4.68333	3.15667
gene-LOC101928156	LOC101928156	uncharacterized LOC101928156, transcript variant X1	2.11341	1.07957	4.15757207905E-5	0.000197027925093	yes	up	6.36	6.98	8.14	7.13	6.54	4.45	7.16	6.04
gene-LOC101928195	LOC101928195	methylenetetrahydrofolate dehydrogenase (NADP+ dependent) 1 like pseudogene	21.5918	4.43241	9.54770511971E-15	1.1896832567E-13	yes	up	7.42	7.96	8.24	0.39	0.15	0.39	7.87333	0.31
gene-LOC101928336	LOC101928336	uncharacterized LOC101928336	3.05726	1.61224	1.09956315064E-11	1.10137761129E-10	yes	up	120.46	117.18	132.33	70.79	38.5	52.53	123.323	53.94
gene-LOC101928381	LOC101928381	uncharacterized LOC101928381	3.65687	1.87061	3.09063771586E-43	1.17251068345E-41	yes	up	18.48	20.92	21.54	4.63	4.97	5.11	20.3133	4.90333
gene-LOC101928453	LOC101928453	uncharacterized LOC101928453	0.370683	-1.43174	7.34849559332E-8	5.10358904479E-7	yes	down	1.64	2.57	1.9	7.87	6.12	7.8	2.03667	7.26333
gene-LOC101929268	LOC101929268	uncharacterized LOC101929268	8.89769	3.15343	0.00471883671061	0.0151373512705	yes	up	1.18	1.26	1.3	0.15	0	0.42	1.24667	0.19
gene-LOC101929380	LOC101929380	uncharacterized LOC101929380	2.20349	1.13979	9.36616850948E-6	4.93512524762E-5	yes	up	8.82	12.96	10.57	6.08	5.21	6.28	10.7833	5.85667
gene-LOC101929470	LOC101929470	uncharacterized LOC101929470	7.69261	2.94347	0.00124633515304	0.0045518979416	yes	up	0.74	0.96	0.46	0.15	0	0.19	0.72	0.113333
gene-LOC101929538	LOC101929538	uncharacterized LOC101929538	26.8611	4.74745	0.0103318518305	0.0301180285591	yes	up	0.13	0.23	0.22	0	0	0	0.193333	0
gene-LOC101929566-2	LOC101929566	uncharacterized LOC101929566, transcript variant X1	0.0341251407981	-4.87302	0.0175065443315	0.0478177596197	yes	down	0	0	0	1.83	0.37	0	0	0.733333
gene-LOC101930129	LOC101930129	uncharacterized LOC101930129, transcript variant X2	0.498843	-1.00334	0.0092096654509	0.0272886112279	yes	down	0.97	0.76	0.59	1.76	1.71	2.2	0.773333	1.89
gene-LOC102723360	LOC102723360	uncharacterized LOC102723360	0.310329	-1.68813	0.000819948111411	0.00311178950106	yes	down	0.67	0.52	0.51	0.97	3.1	2.66	0.566667	2.24333
gene-LOC102723360-2	LOC102723360	uncharacterized LOC102723360, transcript variant X1	0.414932	-1.26905	0.00910769090883	0.0270203733219	yes	down	0.8	0.78	0.45	1.97	18.34	2.88	0.676667	7.73
gene-LOC102723458	LOC102723458	uncharacterized LOC102723458, transcript variant X3	3.27847	1.71302	0.00708427737847	0.0217430616737	yes	up	1.33	1.17	1.15	0.68	0.57	0.22	1.21667	0.49
gene-LOC102723490	LOC102723490	uncharacterized LOC102723490, transcript variant X1	9.49817	3.24765	0.0100714296418	0.0294924221557	yes	up	0.23	0.11	0.19	0.02	0	0.05	0.176667	0.0233333333333
gene-LOC102723696	LOC102723696	uncharacterized LOC102723696, transcript variant X1	2.02383	1.01709	0.00164937999788	0.00585579512952	yes	up	2.03	1.84	1.8	0.68	0.99	1.28	1.89	0.983333
gene-LOC102723834	LOC102723834	uncharacterized LOC102723834, transcript variant X1	4.76005	2.25098	0.00108875190296	0.00401850837011	yes	up	2.04	1.29	1.04	0.29	0.62	0.21	1.45667	0.373333
gene-LOC102724250	LOC102724250	neuroblastoma breakpoint family member 1-like	0.441103	-1.18081	9.83804079842E-5	0.000439279480375	yes	down	0.9	0.49	0.57	1.72	1.66	2.07	0.653333	1.81667
gene-LOC102724250-2	LOC102724250	neuroblastoma breakpoint family member 1-like	0.414588	-1.27025	1.20003854103E-28	2.98185015254E-27	yes	down	13.45	13.78	13.6	42.24	37.67	44.29	13.61	41.4
gene-LOC102724354	LOC102724354	long intergenic non-protein coding RNA 1669	4.48778	2.166	3.34594004827E-11	3.23111346935E-10	yes	up	2.37	1.09	0.9	0.46	0.21	0.29	1.45333	0.32
gene-LOC102724428	LOC102724428	salt inducible kinase 1B (putative)	5.0753	2.34349	1.01029488555E-132	1.61381314613E-130	yes	up	41.94	44.55	52.69	10.98	10.61	11.14	46.3933	10.91
gene-LOC102724507	LOC102724507	uncharacterized LOC102724507, transcript variant X6	10.9578	3.45389	0.00562507011788	0.0177359178769	yes	up	0.57	0.71	0.19	0.13	0	0.06	0.49	0.0633333333333
gene-LOC102724542	LOC102724542	uncharacterized LOC102724542, transcript variant X3	4.23056	2.08085	4.01589470498E-15	5.14892474395E-14	yes	up	1.73	2.2	1.72	0.62	0.42	0.58	1.88333	0.54
gene-LOC102724580	LOC102724580	methylenetetrahydrofolate dehydrogenase (NADP+ dependent) 1 like pseudogene	5.31217	2.4093	7.91167278942E-11	7.36562175334E-10	yes	up	43.02	38.58	45.14	2.14	0.73	7.21	42.2467	3.36
gene-LOC102724701	LOC102724701	uncharacterized LOC102724701, transcript variant X2	0.461469	-1.11569	2.99079662074E-5	0.000145001082172	yes	down	2.37	2.65	2.68	9.49	4.66	5.84	2.56667	6.66333
gene-LOC102724851-2	LOC102724851	uncharacterized LOC102724851, transcript variant X13	0.221887	-2.1721	0.0129028037812	0.0366372716295	yes	down	0.02	0.02	0.01	0.14	0.07	0.11	0.0166666666667	0.106667
gene-LOC102724922	LOC102724922	-	26.1021	4.70609	0.000153424942136	0.000664664130441	yes	up	0.44	0.34	0.3	0.03	0	0.02	0.36	0.0166666666667
gene-LOC102724951	LOC102724951	uncharacterized LOC102724951	0.305096	-1.71266	0.00199547896964	0.00695324761523	yes	down	0.09	0.48	0.63	1.43	1.48	1.98	0.4	1.63
gene-LOC105369308	LOC105369308	uncharacterized LOC105369308, transcript variant X1	0.363781	-1.45886	0.00347905793387	0.0115092783876	yes	down	0.12	0.15	0.16	0.58	0.28	0.78	0.143333	0.546667
gene-LOC105369315	LOC105369315	uncharacterized LOC105369315, transcript variant X5	0.268311	-1.89802	0.000520368774079	0.00204688661457	yes	down	0.15	0.08	0.1	0.51	0.23	0.4	0.11	0.38
gene-LOC105369370	LOC105369370	uncharacterized LOC105369370, transcript variant X1	0.491698	-1.02416	5.7921939605E-56	2.95805674737E-54	yes	down	24.72	25.67	23.19	57.63	53.01	64.75	24.5267	58.4633
gene-LOC105369382	LOC105369382	uncharacterized LOC105369382	18.8805	4.23883	0.00209671153971	0.00726784739127	yes	up	1.26	1	0.44	0	0	0.21	0.9	0.07
gene-LOC105369526	LOC105369526	uncharacterized LOC105369526, transcript variant X1	0.0959398952091	-3.38173	0.0182924894135	0.0496010130937	yes	down	0	0.01	0.01	0.07	0.09	0.16	0.00666666666667	0.106667
gene-LOC105369746	LOC105369746	uncharacterized LOC105369746, transcript variant X2	15.4168	3.94643	5.40789197345E-47	2.24824197216E-45	yes	up	8.86	8.91	7.9	0.81	0.59	1.47	8.55667	0.956667
gene-LOC105369763	LOC105369763	uncharacterized LOC105369763, transcript variant X1	0.402136	-1.31425	0.00106624172756	0.00394433318858	yes	down	0.37	0.78	0.54	1.58	1.74	2.26	0.563333	1.86
gene-LOC105369778	LOC105369778	-	2.53488	1.34192	1.44385017078E-12	1.55235814161E-11	yes	up	5.63	5.43	5.48	2.47	3.02	3.48	5.51333	2.99
gene-LOC105370364	LOC105370364	uncharacterized LOC105370364, transcript variant X3	6.9023	2.78708	1.63622244236E-13	1.88716318067E-12	yes	up	12.68	6.14	7.83	2.57	4.34	1.56	8.88333	2.82333
gene-LOC105370409	LOC105370409	uncharacterized LOC105370409, transcript variant X3	8.76437	3.13165	0.0126865891217	0.0360812029305	yes	up	0.4	1.11	0.81	0.06	0.06	0.11	0.773333	0.0766666666667
gene-LOC105370413	LOC105370413	uncharacterized LOC105370413, transcript variant X1	7.6029	2.92655	5.17049605119E-5	0.000241581677166	yes	up	0.3	0.32	0.58	0.07	0.09	0.07	0.4	0.0766666666667
gene-LOC105370672	LOC105370672	uncharacterized LOC105370672, transcript variant X1	0.480123	-1.05852	1.1269309305E-5	5.843702128E-5	yes	down	0.69	0.53	0.52	1.3	1.22	1.65	0.58	1.39
gene-LOC105370689	LOC105370689	uncharacterized LOC105370689, transcript variant X1	0.317957	-1.6531	0.0123166650883	0.0351467494694	yes	down	0.15	0.29	0.22	0.89	0.69	0.84	0.22	0.806667
gene-LOC105370941	LOC105370941	uncharacterized LOC105370941	0.263992	-1.92143	0.0027661381139	0.00934286235769	yes	down	0.06	0.25	0.36	1.06	0.63	1.38	0.223333	1.02333
gene-LOC105371126-2	LOC105371126	uncharacterized LOC105371126, transcript variant X2	2.51991	1.33337	0.00108006358513	0.00398921259841	yes	up	3.15	2.97	3.55	1.29	1.37	1.95	3.22333	1.53667
gene-LOC105371267	LOC105371267	uncharacterized LOC105371267, transcript variant 1	0.393836	-1.34433	7.2348007823E-6	3.87845931415E-5	yes	down	0.84	1.21	0.78	2.91	2.43	3.37	0.943333	2.90333
gene-LOC105371358	LOC105371358	uncharacterized LOC105371358, transcript variant X1	4.12121	2.04307	0.00871521390177	0.0260085291955	yes	up	0.65	0.34	0.69	0.16	0.08	0.26	0.56	0.166667
gene-LOC105371630	LOC105371630	uncharacterized LOC105371630, transcript variant X2	2.51126	1.32841	0.00537822580393	0.0170233026228	yes	up	2.03	2.53	1.7	0.45	0.44	0.61	2.08667	0.5
gene-LOC105371773	LOC105371773	uncharacterized LOC105371773, transcript variant X1	4.10786	2.03839	2.38267098449E-8	1.75215801542E-7	yes	up	1.35	1.63	1.29	0.36	0.42	0.48	1.42333	0.42
gene-LOC105371967	LOC105371967	uncharacterized LOC105371967	7.27786	2.86352	7.49077712318E-15	9.41666035396E-14	yes	up	5.93	7.93	4.72	1.07	1.04	0.72	6.19333	0.943333
gene-LOC105372105	LOC105372105	uncharacterized LOC105372105, transcript variant X1	0.0108933318662	-6.52041	2.6681350664E-6	1.51320153459E-5	yes	down	0	0	0	0.07	0.07	0.12	0	0.0866666666667
gene-LOC105372105-2	LOC105372105	uncharacterized LOC105372105, transcript variant X1	39.0968	5.28898	0.00145749133777	0.00523489492323	yes	up	0.02	0.03	0.03	0	0	0	0.0266666666667	0
gene-LOC105372188	LOC105372188	uncharacterized LOC105372188	26.6208	4.73448	0.0117471410745	0.0337071869431	yes	up	0.07	0.03	0.08	0	0	0	0.06	0
gene-LOC105372338	LOC105372338	uncharacterized LOC105372338, transcript variant X1	3.08656	1.626	2.66266775361E-8	1.94660620872E-7	yes	up	2.64	2.82	2.64	0.82	0.97	0.99	2.7	0.926667
gene-LOC105372424	LOC105372424	uncharacterized LOC105372424, transcript variant X2	3.50792	1.81062	2.64420116094E-10	2.36133054494E-9	yes	up	11.2	15.23	14.35	3.34	6.63	0.75	13.5933	3.57333
gene-LOC105372579	LOC105372579	uncharacterized LOC105372579, transcript variant X1	2.05435	1.03868	3.2082707863E-5	0.000154873239843	yes	up	0.78	0.75	0.93	0.47	0.43	0.55	0.82	0.483333
gene-LOC105372663	LOC105372663	uncharacterized LOC105372663, transcript variant X2	53.7141	5.74723	5.0444519508E-7	3.15389587095E-6	yes	up	3.61	4.78	2.58	0.1	0.09	0	3.65667	0.0633333333333
gene-LOC105372675	LOC105372675	uncharacterized LOC105372675, transcript variant X1	2.47009	1.30456	3.78892117921E-23	7.47406039482E-22	yes	up	27.67	26.57	23.7	13.02	11.96	12.53	25.98	12.5033
gene-LOC105372708	LOC105372708	uncharacterized LOC105372708	0.469827	-1.0898	0.00706143610162	0.0216823543834	yes	down	0.47	0.48	0.24	0.9	1.05	1.14	0.396667	1.03
gene-LOC105372709	LOC105372709	uncharacterized LOC105372709	0.422558	-1.24278	0.0139315447869	0.0392749029985	yes	down	0.48	0.2	0.24	0.93	0.86	0.88	0.306667	0.89
gene-LOC105372773	LOC105372773	uncharacterized LOC105372773, transcript variant X1	6.53675	2.70857	0.00944140403285	0.0278664	yes	up	0.23	0.21	0.19	0.02	0.07	0.02	0.21	0.0366666666667
gene-LOC105372952	LOC105372952	uncharacterized LOC105372952	0.448562	-1.15662	0.00830916406097	0.0249509809859	yes	down	0.27	0.15	0.14	0.59	0.42	0.51	0.186667	0.506667
gene-LOC105373208	LOC105373208	uncharacterized LOC105373208, transcript variant X1	0.201335	-2.31233	0.000135977056005	0.000593799086294	yes	down	0.14	0.22	0.12	1.21	0.67	0.85	0.16	0.91
gene-LOC105373426	LOC105373426	uncharacterized LOC105373426, transcript variant X1	8.12018	3.02151	3.4093247105E-7	2.17837905186E-6	yes	up	0.83	0.96	0.89	0.1	0.13	0.16	0.893333	0.13
gene-LOC105373887	LOC105373887	uncharacterized LOC105373887	5.04683	2.33538	5.69379084587E-8	3.99354858107E-7	yes	up	1.58	3.39	1.84	0.83	0.35	0.66	2.27	0.613333
gene-LOC105373888	LOC105373888	uncharacterized LOC105373888	5.15365	2.36559	0.00220031008023	0.00759720260922	yes	up	2.51	4.02	2.31	0.31	1.16	0.56	2.94667	0.676667
gene-LOC105374003	LOC105374003	uncharacterized LOC105374003, transcript variant X1	3.49698	1.80611	7.93437587424E-83	6.19727262678E-81	yes	up	111.87	122.94	129.06	42.89	35.74	46.62	121.29	41.75
gene-LOC105374107	LOC105374107	uncharacterized LOC105374107, transcript variant X2	41.1126	5.36151	0.00129508021173	0.00471210465803	yes	up	0.22	0.16	0.38	0	0	0	0.253333	0
gene-LOC105374128	LOC105374128	uncharacterized LOC105374128	13.7587	3.78227	1.68218766018E-8	1.25325199722E-7	yes	up	0.52	0.38	0.42	0.05	0.05	0.01	0.44	0.0366666666667
gene-LOC105374334	LOC105374334	uncharacterized LOC105374334, transcript variant X4	0.389761	-1.35934	0.00267102994557	0.00905184737496	yes	down	0.76	0.26	0.18	1	1.04	0.77	0.4	0.936667
gene-LOC105374341	LOC105374341	uncharacterized LOC105374341, transcript variant X1	0.263734	-1.92284	0.0168116914822	0.0461393082986	yes	down	0.14	0.21	0.15	0.88	0.73	0.67	0.166667	0.76
gene-LOC105374355	LOC105374355	vegetative cell wall protein gp1-like, transcript variant X1	0.409775	-1.2871	5.61161052372E-16	7.57424813064E-15	yes	down	1.89	1.4	1.28	4.18	4.97	4.93	1.52333	4.69333
gene-LOC105374378	LOC105374378	uncharacterized LOC105374378	32.9176	5.04079	0.00542316660737	0.0171527727517	yes	up	0.18	0.1	0.48	0	0	0	0.253333	0
gene-LOC105374382	LOC105374382	uncharacterized LOC105374382, transcript variant X3	24.7706	4.63056	1.65340902793E-14	2.01993529605E-13	yes	up	1.61	1.65	1.22	0.09	0.03	0.14	1.49333	0.0866666666667
gene-LOC105374433	LOC105374433	uncharacterized LOC105374433, transcript variant X1	14.3088	3.83883	4.51877549888E-161	8.97209210034E-159	yes	up	9.63	12.34	11.7	1.09	0.75	0.89	11.2233	0.91
gene-LOC105374715	LOC105374715	uncharacterized LOC105374715	3.00112	1.5855	0.00239342232688	0.00819319629823	yes	up	2.55	1.76	1.85	0.43	0.93	2.05	2.05333	1.13667
gene-LOC105374811	LOC105374811	uncharacterized LOC105374811, transcript variant 3	3.26278	1.7061	7.33503068846E-9	5.67696637437E-8	yes	up	3.45	3.82	3.1	0.97	1.34	1.46	3.45667	1.25667
gene-LOC105375626	LOC105375626	uncharacterized LOC105375626	84.9183	6.408	1.20309199283E-6	7.13085952938E-6	yes	up	3.75	8.1	4.48	0	0.2	0	5.44333	0.0666666666667
gene-LOC105375721	LOC105375721	uncharacterized LOC105375721, transcript variant X3	4.22725	2.07972	0.00015913433387	0.000687855325141	yes	up	0.28	0.39	0.22	0.05	0.03	0.12	0.296667	0.0666666666667
gene-LOC105375754	LOC105375754	uncharacterized LOC105375754, transcript variant X2	2.95769	1.56447	3.01984588044E-9	2.43941542699E-8	yes	up	1.65	1.75	1.55	0.78	0.67	0.62	1.65	0.69
gene-LOC105375784	LOC105375784	uncharacterized LOC105375784	0.267873	-1.90038	7.76869645775E-7	4.72504884755E-6	yes	down	0.59	0.51	0.31	2.36	2.04	1.94	0.47	2.11333
gene-LOC105375914	LOC105375914	uncharacterized LOC105375914, transcript variant X2	0.46202	-1.11397	0.00179105119886	0.0063134	yes	down	0.48	0.55	0.7	1.61	1.34	1.65	0.576667	1.53333
gene-LOC105375957	LOC105375957	uncharacterized LOC105375957, transcript variant X2	3.69239	1.88456	0.00609800827604	0.0190238158333	yes	up	0.19	0.25	0.09	0.03	0.01	0.03	0.176667	0.0233333333333
gene-LOC105376223	LOC105376223	uncharacterized LOC105376223, transcript variant X1	0.340799	-1.55301	0.00787390735577	0.0237851786966	yes	down	0.16	0.18	0.07	0.51	0.41	0.54	0.136667	0.486667
gene-LOC105376342	LOC105376342	uncharacterized LOC105376342	184.728	7.52926	1.19514644173E-9	1.00566144403E-8	yes	up	4.64	4.36	5.29	0	0	0.08	4.76333	0.0266666666667
gene-LOC105376360	LOC105376360	uncharacterized LOC105376360	24.6342	4.62259	0.0158493015046	0.0438778225781	yes	up	0.18	0.19	0.07	0	0	0	0.146667	0
gene-LOC105376364	LOC105376364	uncharacterized LOC105376364	24.2519	4.60003	0.00300915772993	0.0100787570507	yes	up	0.8	0.66	0.94	0.12	0	0	0.8	0.04
gene-LOC105376367	LOC105376367	uncharacterized LOC105376367, transcript variant X1	8.09878	3.0177	7.16569998068E-5	0.000327881318306	yes	up	1.42	1.68	1.84	0.48	0.09	0.27	1.64667	0.28
gene-LOC105376517	LOC105376517	uncharacterized LOC105376517	0.400233	-1.32109	0.0057186274349	0.0179961842474	yes	down	1.14	1.51	1.81	4.35	4.84	4.34	1.48667	4.51
gene-LOC105376710	LOC105376710	uncharacterized LOC105376710, transcript variant X1	0.226343	-2.14342	0.0160146604895	0.0442836733176	yes	down	0.1	0.05	0	0.29	0.21	0.38	0.05	0.293333
gene-LOC105376714	LOC105376714	uncharacterized LOC105376714, transcript variant X1	8.1534	3.0274	0.0138770895084	0.0391334297897	yes	up	0.31	0.18	0.16	0	0	0.28	0.216667	0.0933333333333
gene-LOC105377730	LOC105377730	uncharacterized LOC105377730, transcript variant X1	9.09172	3.18455	0.000195084968507	0.000828584597346	yes	up	0.39	0.92	0.46	0.12	0.12	0.02	0.59	0.0866666666667
gene-LOC105378005	LOC105378005	uncharacterized LOC105378005, transcript variant X3	3.21055	1.68282	1.83566154857E-6	1.06205418299E-5	yes	up	193.66	235.96	264.44	114.4	95.97	84.96	231.353	98.4433
gene-LOC105378085	LOC105378085	uncharacterized LOC105378085, transcript variant X1	38.9433	5.2833	0.00153977992515	0.00549900143664	yes	up	0.22	0.18	0.15	0	0	0	0.183333	0
gene-LOC105378965	LOC105378965	uncharacterized LOC105378965	41.0829	5.36047	0.000165827634429	0.000714896122856	yes	up	0.75	0.86	0.34	0	0.04	0	0.65	0.0133333333333
gene-LOC105379241	LOC105379241	uncharacterized LOC105379241, transcript variant X2	4.88719	2.28901	6.11263861838E-8	4.27602922119E-7	yes	up	1.78	2.55	2.27	0.37	0.47	0.76	2.2	0.533333
gene-LOC105379241-2	LOC105379241	uncharacterized LOC105379241, transcript variant X3	3.77059	1.91479	6.45002344664E-10	5.55680243811E-9	yes	up	1.89	1.86	1.97	0.93	0.38	0.61	1.90667	0.64
gene-LOC105379280	LOC105379280	uncharacterized LOC105379280, transcript variant X1	0.488561	-1.03339	3.55541603758E-9	2.84607436768E-8	yes	down	5.36	3.84	4.57	4.88	4.6	6.9	4.59	5.46
gene-LOC105379352	LOC105379352	uncharacterized LOC105379352, transcript variant X2	4.89694	2.29188	0.0070576555118	0.0216738784834	yes	up	0.53	0.68	0.45	0.1	0.23	0.09	0.553333	0.14
gene-LOC105379377	LOC105379377	uncharacterized LOC105379377	17.9618	4.16686	1.13443860409E-100	1.17566576311E-98	yes	up	5.23	7.11	7.2	0.53	0.33	0.6	6.51333	0.486667
gene-LOC105379448	LOC105379448	uncharacterized LOC105379448, transcript variant X1	0.211577	-2.24075	0.00104374676925	0.00386650394293	yes	down	0.08	0.13	0.11	0.53	0.4	0.87	0.106667	0.6
gene-LOC105447645	LOC105447645	uncharacterized LOC105447645	0.211565	-2.24082	0.0166329652269	0.0457137575996	yes	down	0.24	0.28	0	1.22	0.64	1.12	0.173333	0.993333
gene-LOC107984006	LOC107984006	uncharacterized LOC107984006, transcript variant X1	4.94738	2.30667	0.00161977491103	0.00576320850525	yes	up	0.16	0.3	0.29	0.04	0.02	0.09	0.25	0.05
gene-LOC107984035	LOC107984035	uncharacterized LOC107984035	0.494746	-1.01524	0.000609475257426	0.00237104959605	yes	down	0.97	1.25	1.23	6.8	6.56	3.77	1.15	5.71
gene-LOC107984262	LOC107984262	uncharacterized LOC107984262	0.404741	-1.30493	0.00519494192113	0.0165095798227	yes	down	0.49	0.9	0.71	2.15	2.31	1.82	0.7	2.09333
gene-LOC107984334	LOC107984334	uncharacterized LOC107984334	0.300792	-1.73316	4.07510570073E-11	3.90156018981E-10	yes	down	0.84	0.88	0.52	2.95	2.83	3.13	0.746667	2.97
gene-LOC107984462	LOC107984462	uncharacterized LOC107984462	19.7122	4.30102	1.97527968586E-7	1.30325518404E-6	yes	up	1.43	1.09	1.29	1.08	0.05	0.09	1.27	0.406667
gene-LOC107984510	LOC107984510	uncharacterized LOC107984510	33.0605	5.04704	0.00385690133891	0.0126275033049	yes	up	0.19	0.37	0.25	0	0	0	0.27	0
gene-LOC107985284	LOC107985284	uncharacterized LOC107985284, transcript variant X3	18.824	4.2345	0.0107484050913	0.0311953369077	yes	up	0.96	0.97	0.37	0	0.05	0	0.766667	0.0166666666667
gene-LOC107985306	LOC107985306	uncharacterized LOC107985306	3.16936	1.66419	0.00461904631321	0.0148470901952	yes	up	1.09	0.6	0.58	0.4	0.22	0.25	0.756667	0.29
gene-LOC107985436	LOC107985436	uncharacterized LOC107985436, transcript variant X1	0.2591	-1.94842	7.19967000565E-6	3.86060043589E-5	yes	down	0.38	0.55	0.21	1.96	1.56	2.22	0.38	1.91333
gene-LOC107985532	LOC107985532	uncharacterized LOC107985532, transcript variant 2	0.351538	-1.50825	0.00070500893096	0.00270505955179	yes	down	0.71	1.02	0.61	1.89	2.29	1.76	0.78	1.98
gene-LOC107985957	LOC107985957	uncharacterized LOC107985957	0.453824	-1.13979	0.00431755	0.0139720217988	yes	down	0.05	0.02	0.02	0.07	0.08	0.1	0.03	0.0833333333333
gene-LOC107986127	LOC107986127	uncharacterized LOC107986127	3.41187	1.77056	0.00322117381469	0.0107213	yes	up	0.38	0.38	0.29	0.17	0.06	0.14	0.35	0.123333
gene-LOC107986197	LOC107986197	uncharacterized LOC107986197, transcript variant X1	2.41869	1.27422	0.0155721361945	0.0432005789307	yes	up	0.24	0.41	0.51	0.2	0.22	0.16	0.386667	0.193333
gene-LOC107986198	LOC107986198	uncharacterized LOC107986198	10.9543	3.45342	8.34509388909E-15	1.0447349421E-13	yes	up	1.8	1.88	2.15	0.08	2	0.29	1.94333	0.79
gene-LOC107986293	LOC107986293	uncharacterized LOC107986293, transcript variant X1	2.0966	1.06805	0.00707050967301	0.0217070777461	yes	up	0.72	0.7	1	0.55	0.37	0.48	0.806667	0.466667
gene-LOC107986298	LOC107986298	uncharacterized LOC107986298, transcript variant X1	3.95117	1.98228	2.52713372403E-5	0.000124251228806	yes	up	0.43	0.38	0.42	0.1	0.15	0.14	0.41	0.13
gene-LOC107986412	LOC107986412	uncharacterized LOC107986412, transcript variant X2	0.429125	-1.22053	0.000105608904033	0.000469876684015	yes	down	0.93	0.74	0.82	2.51	2.14	2.37	0.83	2.34
gene-LOC107986993	LOC107986993	uncharacterized LOC107986993, transcript variant X1	5.68992	2.50841	1.02942416532E-38	3.48805684086E-37	yes	up	3.27	4.15	4.55	0.78	0.63	1.01	3.99	0.806667
gene-LOC107987068	LOC107987068	uncharacterized LOC107987068, transcript variant X2	11.1756	3.48228	9.49250685315E-36	2.91007659589E-34	yes	up	3.93	3.26	3.18	0.61	0.54	0.18	3.45667	0.443333
gene-LOC107987115	LOC107987115	uncharacterized LOC107987115	3.66074	1.87214	0.0101452012837	0.0296611425111	yes	up	2.91	2.73	4.31	1.41	0.52	0.42	3.31667	0.783333
gene-LOC107987157	LOC107987157	uncharacterized LOC107987157, transcript variant X2	3.31792	1.73028	0.0178055426816	0.0485159361641	yes	up	0.34	0.3	0.31	0.08	0.16	0.11	0.316667	0.116667
gene-LOC107987157-2	LOC107987157	uncharacterized LOC107987157, transcript variant X2	3.31792	1.73028	0.0178055426816	0.0485159361641	yes	up	0.34	0.3	0.31	0.08	0.16	0.11	0.316667	0.116667
gene-LOC107987157-3	LOC107987157	uncharacterized LOC107987157, transcript variant X2	3.31792	1.73028	0.0178055426816	0.0485159361641	yes	up	0.34	0.3	0.31	0.08	0.16	0.11	0.316667	0.116667
gene-LOC107987209	LOC107987209	uncharacterized LOC107987209, transcript variant X2	0.381918	-1.38866	0.000482245944283	0.0019093021033	yes	down	0.75	0.87	0.53	2.98	1.8	2.01	0.716667	2.26333
gene-LOC107987392	LOC107987392	uncharacterized LOC107987392, transcript variant X5	0.396335	-1.33521	4.24390708446E-5	0.000200984855126	yes	down	0.58	0.94	0.54	1.84	2.35	2.22	0.686667	2.13667
gene-LOC110091776	LOC110091776	ankyrin repeat domain 18B pseudogene	0.102753	-3.28275	0.00151629810162	0.00542593113843	yes	down	0.06	0.14	0.07	1.52	1	0.72	0.09	1.08
gene-LOC112267915	LOC112267915	uncharacterized LOC112267915, transcript variant X2	3.07463	1.62041	0.00062251514369	0.00241691049483	yes	up	0.3	0.11	0.27	0.05	0.12	0.23	0.226667	0.133333
gene-LOC112267925	LOC112267925	-	0.415064	-1.26859	0.00058490392779	0.00228340388568	yes	down	0.6	0.89	0.46	1.58	1.75	2.36	0.65	1.89667
gene-LOC112268045	LOC112268045	uncharacterized LOC112268045, transcript variant X2	4.92001	2.29866	8.85665675574E-55	4.30571333583E-53	yes	up	7.05	9.06	7.71	1.69	1.09	1.63	7.94	1.47
gene-LOC112268133	LOC112268133	uncharacterized LOC112268133, transcript variant X1	7.41107	2.88968	3.09148374775E-27	7.23332293182E-26	yes	up	0.22	0.2	0.2	0.03	0.04	0.04	0.206667	0.0366666666667
gene-LOC112268175	LOC112268175	uncharacterized LOC112268175, transcript variant X2	2.43096	1.28153	5.69363635575E-5	0.000264859435905	yes	up	9.57	10.73	8.77	7.27	6.87	4.5	9.69	6.21333
gene-LOC112268175-2	LOC112268175	uncharacterized LOC112268175, transcript variant X1	2.60462	1.38107	1.85458087051E-25	4.01227806456E-24	yes	up	9.24	14.19	7.13	3.88	4.36	3.27	10.1867	3.83667
gene-LOC112268274	LOC112268274	uncharacterized LOC112268274, transcript variant X1	8.36396	3.06419	1.53985181572E-25	3.34842905067E-24	yes	up	3.98	3.49	3.12	0.36	0.44	0.67	3.53	0.49
gene-LOC112268438	LOC112268438	uncharacterized LOC112268438	0.23869	-2.06679	8.10169861876E-6	4.30723803078E-5	yes	down	0.23	0.34	0.26	1.03	1.06	2	0.276667	1.36333
gene-LOC119746555	LOC119746555	uncharacterized LOC119746555	2.99261	1.5814	4.70873673099E-6	2.57628410636E-5	yes	up	2.17	2.77	3.36	0.96	1.08	1.33	2.76667	1.12333
gene-LOC124900170	LOC124900170	uncharacterized LOC124900170	6.32523	2.66112	0.0102255429368	0.0298573	yes	up	0.09	0.09	0.09	0.02	0.02	0.01	0.09	0.0166666666667
gene-LOC124900216	LOC124900216	uncharacterized LOC124900216	0.146816	-2.76792	0.0143749010642	0.0403601720901	yes	down	0	0	0.01	0.02	0.03	0.01	0.00333333333333	0.02
gene-LOC124900217	LOC124900217	collagen alpha-1(III) chain-like, transcript variant X1	3.13121	1.64672	5.63147964451E-8	3.95315604438E-7	yes	up	1.82	2.1	1.5	0.99	0.58	0.83	1.80667	0.8
gene-LOC124900387	LOC124900387	uncharacterized LOC124900387	14.6475	3.87259	0.000111925640765	0.000495181224086	yes	up	0.58	0.96	0.92	0	0.03	0.15	0.82	0.06
gene-LOC124900391	LOC124900391	uncharacterized LOC124900391	0.465282	-1.10382	0.00133938850801	0.00485419803014	yes	down	0.32	0.28	0.42	1.18	0.9	0.61	0.34	0.896667
gene-LOC124900414	LOC124900414	uncharacterized LOC124900414	11.2189	3.48786	0.000296759293011	0.0012182900831	yes	up	0.38	0.8	0.47	0.11	0	0.07	0.55	0.06
gene-LOC124900418	LOC124900418	collagen alpha-1(I) chain-like, transcript variant X1	2.68148	1.42303	1.70148080258E-100	1.75475532286E-98	yes	up	38.37	44.21	41.63	22.64	22.68	23.02	41.4033	22.78
gene-LOC124900513	LOC124900513	uncharacterized LOC124900513, transcript variant X5	3.75242	1.90782	2.31549930512E-28	5.67390804352E-27	yes	up	6.11	6.96	7.38	2.52	2.11	2.85	6.81667	2.49333
gene-LOC124900576	LOC124900576	otoancorin-like, transcript variant X1	4.24225	2.08483	0.0073538263657	0.0224406838752	yes	up	0.42	0.31	0.27	0.14	0.05	0.09	0.333333	0.0933333333333
gene-LOC124900605	LOC124900605	uncharacterized LOC124900605, transcript variant X5	6.37142	2.67162	5.89009208566E-11	5.54185147741E-10	yes	up	0.85	1.05	0.85	0.23	0.07	0.21	0.916667	0.17
gene-LOC124900665	LOC124900665	uncharacterized LOC124900665	2.84695	1.50942	0.00439283530441	0.0142048380582	yes	up	0.79	1.71	0.96	0.41	0.26	0.81	1.15333	0.493333
gene-LOC124900974	LOC124900974	uncharacterized LOC124900974	4.1636	2.05783	2.70178750571E-6	1.53106096449E-5	yes	up	1.18	1.26	0.92	0.32	0.44	0.22	1.12	0.326667
gene-LOC124900987	LOC124900987	uncharacterized LOC124900987	3.74057	1.90326	0.000140940216364	0.000613580921445	yes	up	0.2	0.18	0.25	0.05	0.06	0.09	0.21	0.0666666666667
gene-LOC124900995	LOC124900995	uncharacterized LOC124900995	18.5794	4.21563	0.00256519751309	0.00873219374549	yes	up	0.08	0.06	0.21	0	0.03	0	0.116667	0.01
gene-LOC124901025	LOC124901025	uncharacterized LOC124901025	0.0890356664923	-3.48947	0.000111297130114	0.000492811073212	yes	down	0.06	0.06	0.18	1.01	1.46	1.65	0.1	1.37333
gene-LOC124901137	LOC124901137	uncharacterized LOC124901137	4.1273	2.0452	8.5076646881E-23	1.6491362801E-21	yes	up	12.85	13.3	11.54	4.22	3.81	3.34	12.5633	3.79
gene-LOC124901228	LOC124901228	translation initiation factor IF-2-like, transcript variant X1	3.73496	1.90109	1.83367075929E-10	1.65983533367E-9	yes	up	0.88	1.02	1.21	0.36	0.33	0.32	1.03667	0.336667
gene-LOC124901245	LOC124901245	uncharacterized LOC124901245, transcript variant X1	0.355017	-1.49404	2.7041775625E-5	0.000132065583659	yes	down	0.08	0.12	0.08	0.27	0.35	0.39	0.0933333333333	0.336667
gene-LOC124901258	LOC124901258	uncharacterized LOC124901258	3.12009	1.64159	0.00735821738348	0.0224508585828	yes	up	1.18	1.3	1.43	0.28	0.59	0.66	1.30333	0.51
gene-LOC124901298	LOC124901298	uncharacterized LOC124901298, transcript variant X1	15.5833	3.96193	5.79996278564E-5	0.000269274933087	yes	up	1.47	1.19	1.77	0.29	0	0.09	1.47667	0.126667
gene-LOC124901305	LOC124901305	uncharacterized LOC124901305	3.69706	1.88638	0.000122037499918	0.000536233027045	yes	up	3.95	4.05	4.75	1.88	1.56	0.87	4.25	1.43667
gene-LOC124901384	LOC124901384	uncharacterized LOC124901384	3.74942	1.90667	0.000726006102179	0.00278060206252	yes	up	0.71	0.61	0.69	0.23	0.14	0.3	0.67	0.223333
gene-LOC124901607	LOC124901607	uncharacterized LOC124901607, transcript variant X1	2.34653	1.23053	0.0162307532549	0.0447763086482	yes	up	0.08	0.06	0.06	0.04	0.03	0.03	0.0666666666667	0.0333333333333
gene-LOC124901620	LOC124901620	uncharacterized LOC124901620	11.9789	3.58242	0.0119480519181	0.0342143635262	yes	up	0.26	0.38	0.32	0	0.05	0.05	0.32	0.0333333333333
gene-LOC124901670	LOC124901670	uncharacterized LOC124901670, transcript variant X1	0.455907	-1.13319	0.000779631599671	0.00296673353663	yes	down	1.34	1.58	0.88	4.47	4.1	4.93	1.26667	4.5
gene-LOC124901735	LOC124901735	uncharacterized LOC124901735, transcript variant X2	0.46435	-1.10671	0.0111950498531	0.0323018924526	yes	down	0.51	0.04	0.04	0.07	0.11	0.7	0.196667	0.293333
gene-LOC124901785	LOC124901785	uncharacterized LOC124901785	15.7675	3.97888	0.000358918590789	0.00145214729791	yes	up	0.65	0.56	0.83	0.05	0.1	0	0.68	0.05
gene-LOC124901788	LOC124901788	uncharacterized LOC124901788	3.79447	1.9239	0.0132521	0.0375236773017	yes	up	0.37	0.34	0.47	0.13	0.09	0.16	0.393333	0.126667
gene-LOC124901912	LOC124901912	uncharacterized LOC124901912	2.9446	1.55807	0.000113550117409	0.000501845692607	yes	up	0.75	0.65	0.57	0.23	0.21	0.37	0.656667	0.27
gene-LOC124901925	LOC124901925	uncharacterized LOC124901925	14.4359	3.85159	4.27092276461E-47	1.7826277826E-45	yes	up	7.29	7.19	7.35	0.61	0.43	0.66	7.27667	0.566667
gene-LOC124902000	LOC124902000	uncharacterized LOC124902000, transcript variant X1	3.04376	1.60585	0.0156491318678	0.0434028468056	yes	up	0.57	0.29	0.18	0.14	0.1	0.06	0.346667	0.1
gene-LOC124902010	LOC124902010	uncharacterized LOC124902010	0.134536	-2.89394	0.000476595503406	0.00188904318467	yes	down	0.83	0.92	0.29	5.49	6.87	6.83	0.68	6.39667
gene-LOC124902138	LOC124902138	uncharacterized LOC124902138, transcript variant X1	2.56471	1.3588	0.00603896076585	0.0188673	yes	up	0.79	0.54	0.32	0.2	0.29	0.28	0.55	0.256667
gene-LOC124902161	LOC124902161	uncharacterized LOC124902161	5.2731	2.39865	0.0183348131536	0.0496904076346	yes	up	0.57	0.55	0.98	0.25	0.12	0.08	0.7	0.15
gene-LOC124902169	LOC124902169	uncharacterized LOC124902169	3.17284	1.66577	0.00221482035321	0.0076409819938	yes	up	1.03	1.05	0.93	0.43	0.24	0.49	1.00333	0.386667
gene-LOC124902244	LOC124902244	uncharacterized LOC124902244	49.1417	5.61887	0.000554078582722	0.00217064346117	yes	up	0.13	0.05	0.18	0	0	0	0.12	0
gene-LOC124902540	LOC124902540	uncharacterized LOC124902540	5.16871	2.3698	1.67678641753E-6	9.75180055857E-6	yes	up	0.72	0.88	1.12	0.32	0.22	0.41	0.906667	0.316667
gene-LOC124902629	LOC124902629	uncharacterized LOC124902629	3.17781	1.66804	4.78764827422E-5	0.000225079857459	yes	up	3.77	5.17	3.08	1.36	1.54	1.72	4.00667	1.54
gene-LOC124902680	LOC124902680	uncharacterized LOC124902680	0.417832	-1.259	0.00235312910587	0.00807368020902	yes	down	0.25	0.35	0.32	1	0.93	0.74	0.306667	0.89
gene-LOC124902706	LOC124902706	uncharacterized LOC124902706, transcript variant X1	0.269906	-1.88947	0.00062979116625	0.00244159002317	yes	down	0.42	0.42	0.16	1.5	1.03	1.61	0.333333	1.38
gene-LOC124902719	LOC124902719	uncharacterized LOC124902719	0.271845	-1.87914	0.00312809245462	0.0104408993242	yes	down	0.08	0.05	0.27	0.63	0.41	0.78	0.133333	0.606667
gene-LOC124902730	LOC124902730	uncharacterized LOC124902730, transcript variant X1	6.74329	2.75345	3.55458839873E-11	3.42171411559E-10	yes	up	0.2	0.2	0.26	0.04	0.04	0.04	0.22	0.04
gene-LOC124902735	LOC124902735	uncharacterized LOC124902735	2.46906	1.30396	0.00819658640081	0.0246547470034	yes	up	8.08	10.72	7.72	5.07	2.67	6.07	8.84	4.60333
gene-LOC124902795	LOC124902795	uncharacterized LOC124902795	18.1734	4.18376	3.84407270749E-8	2.7589928934E-7	yes	up	1.05	1.09	1.63	0.03	0.01	0.02	1.25667	0.02
gene-LOC124902908	LOC124902908	uncharacterized LOC124902908	2.44186	1.28798	0.000372247947663	0.00150150135715	yes	up	0.53	0.73	0.62	0.25	0.31	0.37	0.626667	0.31
gene-LOC124902955	LOC124902955	uncharacterized LOC124902955	2.25411	1.17256	0.00239161357278	0.00818853027458	yes	up	0.41	0.41	0.35	0.19	0.21	0.23	0.39	0.21
gene-LOC124902998	LOC124902998	uncharacterized LOC124902998	0.120968	-3.0473	0.00487344904557	0.0155904871214	yes	down	0	0.03	0.03	0.14	0.15	0.22	0.02	0.17
gene-LOC124903160	LOC124903160	uncharacterized LOC124903160	3.60897	1.85159	0.0161959121785	0.0446976038233	yes	up	0.24	0.39	0.4	0.08	0.1	0.16	0.343333	0.113333
gene-LOC124903207	LOC124903207	uncharacterized LOC124903207	0.38817	-1.36524	9.51138565561E-37	2.99806214026E-35	yes	down	2.73	2.88	2.8	9.88	6.72	9.55	2.80333	8.71667
gene-LOC124903221	LOC124903221	uncharacterized LOC124903221, transcript variant X1	19.0613	4.25257	0.00900958834518	0.0267517406559	yes	up	0.45	0.74	0.6	0	0.1	0	0.596667	0.0333333333333
gene-LOC124903225	LOC124903225	uncharacterized LOC124903225	6.99502	2.80633	0.000273921997536	0.00113175278834	yes	up	0.47	0.54	0.4	0.19	0	0.06	0.47	0.0833333333333
gene-LOC124903246	LOC124903246	uncharacterized LOC124903246	3.50806	1.81067	0.00193984494153	0.00677940545861	yes	up	1.15	1.44	1.15	0.43	0.46	0.4	1.24667	0.43
gene-LOC124903287	LOC124903287	uncharacterized LOC124903287	7.46508	2.90016	8.51430009068E-8	5.86341346601E-7	yes	up	4.21	4.84	5.72	0.97	0.49	0.89	4.92333	0.783333
gene-LOC124903293	LOC124903293	uncharacterized LOC124903293	24.9759	4.64247	0.0182514750077	0.0494961	yes	up	0.01	0.05	0.04	0	0	0	0.0333333333333	0
gene-LOC124903318	LOC124903318	uncharacterized LOC124903318, transcript variant X1	0.477053	-1.06778	0.00859871532108	0.0257078112857	yes	down	0.72	0.66	0.5	1.57	1.86	1.35	0.626667	1.59333
gene-LOC124903398	LOC124903398	uncharacterized LOC124903398	7.75036	2.95426	0.000601341117269	0.0023415491269	yes	up	4.21	3.33	1.44	0.93	0.2	0.44	2.99333	0.523333
gene-LOC124903450-3	LOC124903450	putative HERC2-like protein 3	0.0154653750555	-6.01481	8.71519592553E-6	4.61271393717E-5	yes	down	0	0.04	0	1.08	1.07	0.41	0.0133333333333	0.853333
gene-LOC124903459	LOC124903459	uncharacterized LOC124903459	0.242306	-2.0451	4.37254317571E-5	0.000206662246425	yes	down	0.12	0.06	0.06	0.34	0.4	0.48	0.08	0.406667
gene-LOC124903465	LOC124903465	uncharacterized LOC124903465, transcript variant X1	0.42354	-1.23943	1.01090408961E-5	5.28461057669E-5	yes	down	0.31	0.26	0.25	0.83	0.76	0.75	0.273333	0.78
gene-LOC124903472	LOC124903472	uncharacterized LOC124903472	3.48309	1.80037	0.00692994494544	0.0213433865419	yes	up	0.33	0.31	0.19	0.16	0.09	0.05	0.276667	0.1
gene-LOC124903520	LOC124903520	uncharacterized LOC124903520	5.1396	2.36166	2.22516357216E-13	2.53070664296E-12	yes	up	0.44	0.62	0.47	0.11	0.09	0.16	0.51	0.12
gene-LOC124903521	LOC124903521	uncharacterized LOC124903521, transcript variant X1	3.6271	1.85882	0.000873199678436	0.00329154137125	yes	up	0.12	0.12	0.12	0.05	0.04	0.03	0.12	0.04
gene-LOC124903527	LOC124903527	uncharacterized LOC124903527, transcript variant X1	12.9127	3.69072	2.44087878082E-5	0.000120372492336	yes	up	0.36	0.21	0.46	0.07	0.03	0	0.343333	0.0333333333333
gene-LOC124903538	LOC124903538	uncharacterized LOC124903538	8.00029	3.00005	0.00541568143984	0.0171316486286	yes	up	0.41	0.22	0.19	0.03	0.1	0	0.273333	0.0433333333333
gene-LOC124903558	LOC124903558	uncharacterized LOC124903558	6.30562	2.65664	0.00364898637739	0.0120134380269	yes	up	1.22	0.64	0.75	0.23	0.07	0.21	0.87	0.17
gene-LOC124903628	LOC124903628	uncharacterized LOC124903628	0.166678	-2.58487	0.000154108655616	0.000667081986261	yes	down	0.14	0.19	0.26	1.07	1.94	0.91	0.196667	1.30667
gene-LOC124903631	LOC124903631	uncharacterized LOC124903631	15.8539	3.98677	0.000234894714073	0.000982156701529	yes	up	1.59	1.01	0.42	0	0.26	0	1.00667	0.0866666666667
gene-LOC124903740	LOC124903740	uncharacterized LOC124903740	5.37597	2.42653	0.00325111304693	0.0108073692195	yes	up	1.14	0.54	0.78	0.12	0.33	0.11	0.82	0.186667
gene-LOC124903818	LOC124903818	uncharacterized LOC124903818	0.212718	-2.23298	2.1247708803E-9	1.74355957327E-8	yes	down	0.12	0.26	0.15	0.91	0.94	1.15	0.176667	1
gene-LOC124903981	LOC124903981	uncharacterized LOC124903981, transcript variant X1	2.84747	1.50968	0.0102879132702	0.0300105337671	yes	up	0.15	0.12	0.12	0.05	0.07	0.05	0.13	0.0566666666667
gene-LOC124903989	LOC124903989	uncharacterized LOC124903989, transcript variant X1	10.1059	3.33713	0.00489234452596	0.0156485786591	yes	up	0.15	0.07	0.19	0	0	0.05	0.136667	0.0166666666667
gene-LOC124904015	LOC124904015	uncharacterized LOC124904015	4.02929	2.01053	9.79897038968E-15	1.2188473415E-13	yes	up	12.12	16.31	13.8	4.98	2.99	2.87	14.0767	3.61333
gene-LOC124904024	LOC124904024	uncharacterized LOC124904024	10.5244	3.39567	0.000467799328988	0.00185625639603	yes	up	1.99	1.36	1.06	0.36	0.18	0	1.47	0.18
gene-LOC124904076	LOC124904076	uncharacterized LOC124904076	26.3945	4.72217	0.00195830432602	0.00683494	yes	up	0.28	0.27	0.37	0	0.04	0	0.306667	0.0133333333333
gene-LOC124904208	LOC124904208	uncharacterized LOC124904208, transcript variant X1	36.9666	5.20815	0.00217093204259	0.00750308300714	yes	up	0.05	0.04	0.08	0	0	0	0.0566666666667	0
gene-LOC124904228	LOC124904228	uncharacterized LOC124904228	6.62708	2.72837	2.44772230052E-25	5.27937667761E-24	yes	up	3.94	6.05	4.47	0.93	0.5	1.22	4.82	0.883333
gene-LOC124904235	LOC124904235	uncharacterized LOC124904235, transcript variant X1	5.97416	2.57874	0.00250298659238	0.00853135731672	yes	up	0.14	0.15	0.14	0.05	0.01	0.03	0.143333	0.03
gene-LOC124904251	LOC124904251	uncharacterized LOC124904251	14.0203	3.80945	2.64192114483E-11	2.58057998721E-10	yes	up	2.08	1.85	1.88	0.22	0.21	0.08	1.93667	0.17
gene-LOC124904387	LOC124904387	uncharacterized LOC124904387	22.6104	4.49892	7.70761680295E-7	4.69192891056E-6	yes	up	0.49	0.66	0.58	0.02	0.07	0	0.576667	0.03
gene-LOC124904497	LOC124904497	uncharacterized LOC124904497	3.14921	1.65499	1.48458445515E-6	8.70308961081E-6	yes	up	0.96	0.86	0.86	0.27	0.31	0.46	0.893333	0.346667
gene-LOC124904526	LOC124904526	uncharacterized LOC124904526	0.0899641974421	-3.47451	0.0168999755053	0.0463396979363	yes	down	0.21	0	0	1.25	0.7	1.06	0.07	1.00333
gene-LOC124904537	LOC124904537	uncharacterized LOC124904537	0.274066	-1.8674	0.00537533251272	0.0170166799632	yes	down	0.2	0.08	0.13	0.76	0.47	0.64	0.136667	0.623333
gene-LOC124904544	LOC124904544	uncharacterized LOC124904544, transcript variant X2	4.20319	2.07148	4.18554347794E-99	4.23437481852E-97	yes	up	44.37	41.85	47.54	14.46	13.54	12.98	44.5867	13.66
gene-LOC124904565	LOC124904565	uncharacterized LOC124904565	0.203214	-2.29893	0.0114198247109	0.0328700956487	yes	down	0.04	0.02	0.04	0.2	0.2	0.22	0.0333333333333	0.206667
gene-LOC124904581	LOC124904581	uncharacterized LOC124904581, transcript variant X1	47.5469	5.57128	0.000102377415286	0.000456550837058	yes	up	1.59	2.24	0.59	0	0.1	0	1.47333	0.0333333333333
gene-LOC124904646	LOC124904646	uncharacterized LOC124904646	29.0534	4.86064	0.00955079148726	0.0281462845258	yes	up	0.09	0.29	0.05	0	0	0	0.143333	0
gene-LOC124904711	LOC124904711	uncharacterized LOC124904711, transcript variant X1	2.74676	1.45773	0.0149386333021	0.0416826	yes	up	0.85	0.71	0.25	0.3	0.19	0.31	0.603333	0.266667
gene-LOC124904731	LOC124904731	uncharacterized LOC124904731	6.80298	2.76617	0.00718230757359	0.0219899300189	yes	up	1.83	1.76	0.72	0.54	0	0.26	1.43667	0.266667
gene-LOC124904746	LOC124904746	uncharacterized LOC124904746	2.59953	1.37825	0.00299640333426	0.0100407868827	yes	up	4.51	7.11	3.95	1.69	2.73	2.92	5.19	2.44667
gene-LOC124904864	LOC124904864	uncharacterized LOC124904864	10.5783	3.40303	0.00621550454483	0.0193562582901	yes	up	0.82	2.01	1.67	0.29	0.24	0	1.5	0.176667
gene-LOC124904913	LOC124904913	uncharacterized LOC124904913	2.93318	1.55246	7.54637585746E-7	4.59772741875E-6	yes	up	0.71	0.84	0.86	0.33	0.2	0.47	0.803333	0.333333
gene-LOC124904930	LOC124904930	uncharacterized LOC124904930	15.3276	3.93806	2.19004012246E-7	1.43514504632E-6	yes	up	0.48	1.13	0.67	0.08	0.05	0.05	0.76	0.06
gene-LOC124905029	LOC124905029	uncharacterized LOC124905029, transcript variant X2	7.7916	2.96192	2.29056174366E-15	2.98545915607E-14	yes	up	1.27	1.07	1.32	0.2	0.09	0.28	1.22	0.19
gene-LOC124905046	LOC124905046	uncharacterized LOC124905046, transcript variant X1	0.462411	-1.11275	0.00187357227617	0.0065683239286	yes	down	0.24	0.25	0.25	0.62	0.5	0.82	0.246667	0.646667
gene-LOC124905047	LOC124905047	uncharacterized LOC124905047	21.8176	4.44742	1.71292103805E-14	2.09143720997E-13	yes	up	1.85	2.07	2.25	0.04	0.17	0.14	2.05667	0.116667
gene-LOC124905236	LOC124905236	uncharacterized LOC124905236	3.08079	1.6233	4.91119316766E-7	3.08146186789E-6	yes	up	1.8	1.97	2.29	0.83	1.4	0.92	2.02	1.05
gene-LOC124905311	LOC124905311	-	0.489735	-1.02993	3.80586319374E-11	3.6536630615E-10	yes	down	2.46	2.9	2.48	7.88	5.33	6.24	2.61333	6.48333
gene-LOC124905331	LOC124905331	translation initiation factor IF-2-like	11.339	3.50322	3.9961150633E-35	1.20421935489E-33	yes	up	7.04	9.6	9.88	1.34	0.82	0.7	8.84	0.953333
gene-LOC124905353	LOC124905353	uncharacterized LOC124905353	3.8202	1.93365	3.92003957397E-7	2.48600718654E-6	yes	up	0.69	0.6	0.45	0.21	0.2	0.14	0.58	0.183333
gene-LOC124905381	LOC124905381	uncharacterized LOC124905381	3.35633	1.74689	0.00665861746486	0.0205663801811	yes	up	0.6	1.25	1.01	0.5	0.3	0.25	0.953333	0.35
gene-LOC124905388	LOC124905388	uncharacterized LOC124905388	3.35633	1.74689	0.00665861746486	0.0205663801811	yes	up	0.6	1.25	1.01	0.5	0.3	0.25	0.953333	0.35
gene-LOC124905421	LOC124905421	uncharacterized LOC124905421, transcript variant X1	0.40111	-1.31793	1.18183548855E-7	7.99875595867E-7	yes	down	0.99	1.03	0.91	3.25	2.76	2.81	0.976667	2.94
gene-LOC124905467	LOC124905467	-	0.488068	-1.03485	3.28302174074E-11	3.17468351762E-10	yes	down	2.46	2.9	2.48	7.92	5.36	6.24	2.61333	6.50667
gene-LOC124905536	LOC124905536	-	0.355329	-1.49277	0.0152275331683	0.0423718	yes	down	0.9	0.64	0.15	1.31	2.66	1.84	0.563333	1.93667
gene-LOC124905547	LOC124905547	uncharacterized LOC124905547	0.0365561898721	-4.77374	0.00721200128153	0.0220681214498	yes	down	0	0	0	0.13	0.19	0.09	0	0.136667
gene-LOC124905558	LOC124905558	putative neuroblastoma breakpoint family member 7, transcript variant X1	0.260994	-1.93791	1.89905764856E-5	9.53568417484E-5	yes	down	1.36	0.42	1.3	3.59	3.41	2.92	1.02667	3.30667
gene-LOC124905564	LOC124905564	neuroblastoma breakpoint family member 1-like	0.41012	-1.28588	3.64201032324E-6	2.02604109236E-5	yes	down	1.44	2.33	1.42	3.76	4.6	4.28	1.73	4.21333
gene-LOC124905969	LOC124905969	uncharacterized LOC124905969, transcript variant X1	0.425874	-1.2315	0.00674755722358	0.0208148472797	yes	down	1.43	1.24	1.05	3.8	2.57	4.49	1.24	3.62
gene-LOC124906113	LOC124906113	uncharacterized LOC124906113, transcript variant X1	0.0877826433376	-3.50992	0.0151335432129	0.0421489414733	yes	down	0.04	0.04	0	0.52	0.12	0.45	0.0266666666667	0.363333
gene-LOC124906260	LOC124906260	uncharacterized LOC124906260	4.43297	2.14827	0.0044495769784	0.0143599062595	yes	up	0.09	0.11	0.06	0.03	0.02	0.02	0.0866666666667	0.0233333333333
gene-LOC124906263	LOC124906263	uncharacterized LOC124906263, transcript variant X1	2.42087	1.27552	0.0160928855057	0.0444595	yes	up	0.21	0.16	0.17	0.05	0.11	0.11	0.18	0.09
gene-LOC124906269	LOC124906269	uncharacterized LOC124906269, transcript variant X1	2.09824	1.06918	1.37544011248E-35	4.19845189505E-34	yes	up	12.75	16.35	13.85	8.29	7.82	7.24	14.3167	7.78333
gene-LOC124906309	LOC124906309	uncharacterized LOC124906309	0.456743	-1.13054	0.00545718264924	0.0172552233045	yes	down	0.54	0.42	0.36	1.24	1.03	1.28	0.44	1.18333
gene-LOC124906331	LOC124906331	uncharacterized LOC124906331, transcript variant X1	0.239738	-2.06047	5.06162040391E-8	3.57019008901E-7	yes	down	0.26	0.19	0.15	0.87	0.96	1.17	0.2	1
gene-LOC124907774	LOC124907774	uncharacterized LOC124907774	2.09291	1.06551	2.26575823715E-9	1.85423858814E-8	yes	up	21.22	25.36	22.44	15.77	13.55	11.05	23.0067	13.4567
gene-LOC124907987	LOC124907987	uncharacterized LOC124907987	0.174076	-2.52221	9.38642827049E-58	4.94825480413E-56	yes	down	0.59	0.62	0.55	4.93	4.08	4.02	0.586667	4.34333
gene-LOC124908002	LOC124908002	uncharacterized LOC124908002	5.64165	2.49612	0.0148975384853	0.0415847566946	yes	up	0.11	0.12	0.2	0.02	0.06	0.01	0.143333	0.03
gene-LOC124909371	LOC124909371	uncharacterized LOC124909371	0.260514	-1.94057	1.64365029365E-6	9.58269771916E-6	yes	down	0.39	0.34	0.35	1.65	1.72	1.68	0.36	1.68333
gene-LOC124909386	LOC124909386	uncharacterized LOC124909386	3.14562	1.65335	2.17532082853E-6	1.24803378347E-5	yes	up	1.39	1.76	1.51	0.42	0.78	0.58	1.55333	0.593333
gene-LOC124909412	LOC124909412	uncharacterized LOC124909412, transcript variant X2	2.05241	1.03732	4.765192466E-8	3.37117928539E-7	yes	up	6.14	5.59	6.2	3.5	1.8	1.68	5.97667	2.32667
gene-LOC124909413	LOC124909413	uncharacterized LOC124909413	18.0269	4.17208	0.0129689272336	0.0367957	yes	up	0.27	0.54	0.17	0.06	0	0	0.326667	0.02
gene-LOC124909426	LOC124909426	uncharacterized LOC124909426, transcript variant X4	0.491786	-1.0239	9.21707108073E-5	0.000413855103745	yes	down	1.2	1.32	0.99	2.97	2.95	2.56	1.17	2.82667
gene-LOC124909485	LOC124909485	uncharacterized LOC124909485	2.68683	1.4259	0.0111124233741	0.0321158256811	yes	up	0.94	0.68	0.57	0.19	0.33	0.47	0.73	0.33
gene-LOC124909492	LOC124909492	uncharacterized LOC124909492	2.25338	1.17209	6.21991850974E-23	1.21454199209E-21	yes	up	3.9	4.36	3.26	2.21	1.78	2.43	3.84	2.14
gene-LOC143666	LOC143666	uncharacterized LOC143666	0.252835	-1.98373	0.000988259313939	0.00367827069457	yes	down	0.15	0.37	0.24	1.05	1.11	1.54	0.253333	1.23333
gene-LOC286297	LOC286297	methylenetetrahydrofolate dehydrogenase (NADP+ dependent) 1 like pseudogene	65.5051	6.03354	8.55050587559E-8	5.88643866905E-7	yes	up	1.28	0.96	1.38	0	0.08	0	1.20667	0.0266666666667
gene-LOC374443	LOC374443	C-type lectin domain family 2 member D pseudogene, transcript variant 1	0.236133	-2.08233	2.35298284091E-16	3.23554177703E-15	yes	down	1.11	1.24	1.14	5.66	6.25	6.76	1.16333	6.22333
gene-LOC389602	LOC389602	uncharacterized LOC389602, transcript variant 1	3.03209	1.60031	0.0016420160979	0.00583160013373	yes	up	0.34	0.47	0.56	0.19	0.18	0.19	0.456667	0.186667
gene-LOC389831-2	LOC389831	uncharacterized LOC389831, transcript variant 1	0.417501	-1.26015	9.39949032018E-9	7.19870843014E-8	yes	down	1.6	1.7	1.72	4.79	4.73	4.91	1.67333	4.81
gene-LOC392196	LOC392196	ubiquitin specific peptidase 17 like family member 2 pseudogene	11.5631	3.53145	0.0179557814437	0.0488503013976	yes	up	0.35	0.52	0.37	0	0	0.13	0.413333	0.0433333333333
gene-LOC408186	LOC408186	alpha-2-macroglobulin like 1 pseudogene	0.484719	-1.04478	0.0154509648797	0.0428980330463	yes	down	0.21	0.17	0.21	0.48	0.33	0.7	0.196667	0.503333
gene-LOC440300	LOC440300	chondroitin sulfate proteoglycan 4 pseudogene	0.0580286919497	-4.10709	0.00266289589819	0.00902860251471	yes	down	0	0.02	0	0.12	0.07	0.23	0.00666666666667	0.14
gene-LOC442041	LOC442041	-	0.332146	-1.59011	0.000440279391042	0.00175459307122	yes	down	0.35	1.48	0.37	2.29	2.73	2.91	0.733333	2.64333
gene-LOC645135	LOC645135	-	0.343561	-1.54136	0.000126150125954	0.000553388277078	yes	down	0.6	0.38	0.49	2.1	1.08	2.06	0.49	1.74667
gene-LOC646471	LOC646471	uncharacterized LOC646471	0.380632	-1.39353	0.00133469927291	0.00484133277324	yes	down	0.41	0.32	0.39	1.17	0.77	1.65	0.373333	1.19667
gene-LOC646828-2	LOC646828	-	2.10897	1.07654	0.000648074975364	0.00250379211704	yes	up	5.34	5.9	4.5	2.63	2.58	3.27	5.24667	2.82667
gene-LOC654780	LOC654780	splicing factor proline/glutamine-rich	0.128107	-2.96458	0.000112986026888	0.000499560487248	yes	down	0.09	0.1	0.1	0.43	1.15	1.14	0.0966666666667	0.906667
gene-LOC728554-3	LOC728554	THO complex 3 pseudogene	5.23149	2.38722	0.00257038453535	0.00874424650977	yes	up	0.2	1.65	1.25	0.28	0.23	0.36	1.03333	0.29
gene-LOC730101	LOC730101	uncharacterized LOC730101, transcript variant 1	0.325399	-1.61972	1.54083165251E-9	1.28473188609E-8	yes	down	0.92	0.97	0.85	4.2	2.66	3.39	0.913333	3.41667
gene-LONRF1	LONRF1	LON peptidase N-terminal domain and ring finger 1, transcript variant 1	2.32406	1.21665	2.10431398269E-7	1.38451999264E-6	yes	up	5.44	4.01	5.25	2	2.46	3.35	4.9	2.60333
gene-LONRF1-2	LONRF1	LON peptidase N-terminal domain and ring finger 1, transcript variant 1	2.1956	1.13462	4.09761955268E-10	3.59726972714E-9	yes	up	5.22	7.71	5.91	3.86	3.08	3.41	6.28	3.45
gene-LONRF3	LONRF3	LON peptidase N-terminal domain and ring finger 3, transcript variant X1	2.38245	1.25245	2.19699979121E-18	3.43200445326E-17	yes	up	4.68	4.4	3.97	2.35	2.19	2.34	4.35	2.29333
gene-LOX	LOX	lysyl oxidase, transcript variant 1	2.14705	1.10235	0.000245759803959	0.00102335692574	yes	up	1.33	1.61	1.19	0.62	0.93	0.87	1.37667	0.806667
gene-LOXL2	LOXL2	lysyl oxidase like 2	2.63763	1.39924	2.13021842732E-107	2.44629678316E-105	yes	up	59.78	64.61	59.17	29.92	26.8	27.6	61.1867	28.1067
gene-LPIN1	LPIN1	lipin 1, transcript variant 3	0.255373	-1.96932	1.58412427258E-69	1.01369639069E-67	yes	down	2.9	2.82	2.66	13.47	12.26	14.16	2.79333	13.2967
gene-LPXN	LPXN	leupaxin, transcript variant 1	2.20024	1.13766	4.87921308514E-18	7.47360360445E-17	yes	up	16.79	15.65	17.07	8.31	8.01	7.9	16.5033	8.07333
gene-LRAT	LRAT	lecithin retinol acyltransferase, transcript variant 2	5.98738	2.58192	3.59296190991E-44	1.39547487708E-42	yes	up	4.98	4.96	4.87	1.09	0.93	0.98	4.93667	1
gene-LRIG3-DT	LRIG3-DT	LRIG3 divergent transcript, transcript variant X3	3.67149	1.87636	1.19903216089E-7	8.10223863169E-7	yes	up	15.9	29.82	22.94	6.62	7.93	7.8	22.8867	7.45
gene-LRP12	LRP12	LDL receptor related protein 12, transcript variant 1	2.1948	1.13409	2.06123160261E-10	1.85475922903E-9	yes	up	3.66	3.66	3.99	2.09	1.95	2.2	3.77	2.08
gene-LRRC10B	LRRC10B	leucine rich repeat containing 10B	0.0132724577161	-6.23542	2.49573957486E-6	1.42032913481E-5	yes	down	0	0	0.04	0.93	0.81	1.88	0.0133333333333	1.20667
gene-LRRC2	LRRC2	leucine rich repeat containing 2	6.76935	2.75902	0.000622961476364	0.00241820145539	yes	up	0.29	0.3	0.27	0.02	0.1	0.03	0.286667	0.05
gene-LRRC20	LRRC20	leucine rich repeat containing 20, transcript variant 4	0.38435	-1.37951	2.27628218018E-12	2.40954733024E-11	yes	down	2.51	1.88	2.17	7.02	6.79	7.15	2.18667	6.98667
gene-LRRC37A3-3	LRRC37A3	leucine rich repeat containing 37 member A3, transcript variant 1	0.346983	-1.52706	4.0777754384E-19	6.62833505653E-18	yes	down	1.04	0.81	1.27	3.81	3.53	3.72	1.04	3.68667
gene-LRRC37A4P	LRRC37A4P	leucine rich repeat containing 37 member A4, pseudogene	0.420207	-1.25083	0.000483899372216	0.00191477782878	yes	down	0.24	0.56	0.31	0.94	0.84	1.42	0.37	1.06667
gene-LRRC45	LRRC45	leucine rich repeat containing 45	0.460514	-1.11868	1.11855548291E-7	7.58497007162E-7	yes	down	3.63	2.87	5.15	9.5	10.78	10.77	3.88333	10.35
gene-LRRC70	LRRC70	leucine rich repeat containing 70	5.37439	2.4261	0.00939660869595	0.0277573625897	yes	up	0.33	0.44	0.5	0.04	0.12	0.12	0.423333	0.0933333333333
gene-LRRC8C	LRRC8C	leucine rich repeat containing 8 VRAC subunit C, transcript variant X1	4.95946	2.31018	7.47255409786E-110	8.91878718028E-108	yes	up	10.1	10.15	9.72	2.42	2.39	2.34	9.99	2.38333
gene-LRRN1	LRRN1	leucine rich repeat neuronal 1, transcript variant 2	9.70841	3.27923	0.00828745582466	0.0248998725774	yes	up	0.15	0.1	0.1	0.03	0.01	0	0.116667	0.0133333333333
gene-LRRN2	LRRN2	leucine rich repeat neuronal 2, transcript variant 2	0.0555495782121	-4.17008	0.00897203783646	0.0266522844624	yes	down	0.02	0	0	0.2	0.15	0.18	0.00666666666667	0.176667
gene-LRTOMT	LRTOMT	leucine rich transmembrane and O-methyltransferase domain containing, transcript variant 4	3.27299	1.71061	1.75448693684E-5	8.87477975549E-5	yes	up	1.33	1.43	1.29	0.39	0.67	0.41	1.35	0.49
gene-LSAMP	LSAMP	limbic system associated membrane protein, transcript variant 2	2.52946	1.33883	1.48191778101E-90	1.31180596906E-88	yes	up	42.49	48.13	47.57	23.89	21.67	21.24	46.0633	22.2667
gene-LSMEM1	LSMEM1	leucine rich single-pass membrane protein 1, transcript variant X3	2.67321	1.41857	2.75241147501E-5	0.000134147698524	yes	up	2.33	2.23	2.18	1.43	0.62	0.65	2.24667	0.9
gene-LSS	LSS	lanosterol synthase, transcript variant 1	0.274053	-1.86747	8.45111311012E-20	1.42382155452E-18	yes	down	2.39	1.42	1.3	7.45	7.78	7.22	1.70333	7.48333
gene-LTB-3	LTB	lymphotoxin beta, transcript variant 1	10.1971	3.35009	0.0120383800982	0.0344335047766	yes	up	0.21	0.91	1.92	0.09	0.28	0	1.01333	0.123333
gene-LTB-7	LTB	lymphotoxin beta, transcript variant 1	35.5025	5.14985	0.00958146367752	0.0282210170288	yes	up	0	1.03	1	0	0	0	0.676667	0
gene-LTBP1	LTBP1	latent transforming growth factor beta binding protein 1, transcript variant X1	4.302	2.10501	4.08239948541E-58	2.16826442669E-56	yes	up	9.28	8.46	9.43	2.89	2.42	2.5	9.05667	2.60333
gene-LURAP1L-AS1	LURAP1L-AS1	LURAP1L antisense RNA 1	7.6263	2.93098	7.20847614106E-5	0.000329342098101	yes	up	2.7	1.88	3.36	0.19	0.63	0.62	2.64667	0.48
gene-LY75	LY75	lymphocyte antigen 75	4.11579	2.04117	0.0143556127677	0.0403298208851	yes	up	0.17	0.18	0.16	0	0.08	0.07	0.17	0.05
gene-LYNX1	LYNX1	Ly6/neurotoxin 1, transcript variant 1	0.160943	-2.63538	1.8565172312E-13	2.12394768857E-12	yes	down	0.23	0.18	0.3	1.79	1.75	1.81	0.236667	1.78333
gene-LYPD1	LYPD1	LY6/PLAUR domain containing 1, transcript variant 3	0.390025	-1.35836	1.93977656567E-5	9.7148875855E-5	yes	down	0.57	0.87	0.62	2.07	2.28	1.96	0.686667	2.10333
gene-LYPD2	LYPD2	LY6/PLAUR domain containing 2	0.208084	-2.26476	2.2398684623E-9	1.83587984111E-8	yes	down	3.38	3.72	2.9	16.96	23.19	19.72	3.33333	19.9567
gene-LYPD3	LYPD3	LY6/PLAUR domain containing 3	3.41494	1.77186	6.15656899356E-46	2.49135825273E-44	yes	up	28.39	28.87	28.23	10.81	9.49	10.36	28.4967	10.22
gene-LYPD5	LYPD5	LY6/PLAUR domain containing 5, transcript variant A	0.306779	-1.70473	0.00606131024546	0.0189278	yes	down	0.2	0.26	0.21	1	0.95	0.66	0.223333	0.87
gene-MAB21L4	MAB21L4	mab-21 like 4, transcript variant X1	0.0790692582592	-3.66074	3.17094086343E-14	3.81248662386E-13	yes	down	0.3	0.14	0.19	2.79	2.91	3.76	0.21	3.15333
gene-MACC1	MACC1	MET transcriptional regulator MACC1	0.429412	-1.21957	3.57202332072E-6	1.98945580262E-5	yes	down	0.36	0.31	0.38	1.04	0.93	1	0.35	0.99
gene-MACIR	MACIR	macrophage immunometabolism regulator, transcript variant 6	2.00918	1.00661	3.27524286363E-13	3.67772381806E-12	yes	up	9.73	10.8	11.57	7.04	6.04	6.44	10.7	6.50667
gene-MAF	MAF	MAF bZIP transcription factor, transcript variant 1	6.31186	2.65807	0.00134872422977	0.00488553218438	yes	up	0.09	0.18	0.43	0.02	0.03	0.05	0.233333	0.0333333333333
gene-MAFF	MAFF	MAF bZIP transcription factor F, transcript variant X1	10.1926	3.34946	2.25441576058E-208	6.38600837779E-206	yes	up	67.13	74.67	77.87	8.31	9.93	7.87	73.2233	8.70333
gene-MAFK	MAFK	MAF bZIP transcription factor K, transcript variant X3	5.74231	2.52163	2.8173389931E-130	4.30606956175E-128	yes	up	32.38	34.7	40.14	6.86	7.51	7.43	35.74	7.26667
gene-MAMSTR	MAMSTR	MEF2 activating motif and SAP domain containing transcriptional regulator, transcript variant X2	0.285163	-1.81014	0.00011652113881	0.000513694043166	yes	down	0.34	0.64	0.38	2.43	1.18	2.05	0.453333	1.88667
gene-MAN1C1	MAN1C1	mannosidase alpha class 1C member 1, transcript variant 3	0.126096	-2.98741	0.0178945603057	0.0487397350892	yes	down	0.05	0.04	0	0.28	0.36	0.43	0.03	0.356667
gene-MANSC1	MANSC1	MANSC domain containing 1, transcript variant 1	0.399152	-1.32499	1.20866681587E-6	7.1606599284E-6	yes	down	2.76	1.58	1.42	6.96	6.76	3.78	1.92	5.83333
gene-MAOA	MAOA	monoamine oxidase A, transcript variant 1	2.43362	1.28311	6.50941721914E-8	4.53715776971E-7	yes	up	2.28	2.63	2.34	1.15	1.1	1.34	2.41667	1.19667
gene-MAOB	MAOB	monoamine oxidase B	4.39383	2.13548	1.38768452668E-12	1.49727566122E-11	yes	up	3.58	3.29	3.27	1.06	0.98	0.76	3.38	0.933333
gene-MAP1A	MAP1A	microtubule associated protein 1A, transcript variant X1	0.286971	-1.80102	4.59766674105E-5	0.00021653165576	yes	down	0.1	0.09	0.07	0.33	0.41	0.38	0.0866666666667	0.373333
gene-MAP1B	MAP1B	microtubule associated protein 1B, transcript variant 1	2.42105	1.27564	2.05946702545E-17	3.02791536025E-16	yes	up	2.2	2.37	2	1.04	1.15	1.1	2.19	1.09667
gene-MAP2	MAP2	microtubule associated protein 2, transcript variant X2	0.44237	-1.17667	9.45655236097E-5	0.000423849060989	yes	down	0.33	0.46	0.4	1.18	0.97	1.19	0.396667	1.11333
gene-MAP2K3	MAP2K3	mitogen-activated protein kinase kinase 3, transcript variant X1	2.04824	1.03438	1.75425326057E-43	6.72312337736E-42	yes	up	60.08	59.05	60.18	35.82	35.28	35.15	59.77	35.4167
gene-MAP2K6	MAP2K6	mitogen-activated protein kinase kinase 6, transcript variant X1	0.167385	-2.57876	4.03848623108E-17	5.78931443855E-16	yes	down	0.1	0.11	0.12	0.71	0.77	0.9	0.11	0.793333
gene-MAP3K5	MAP3K5	mitogen-activated protein kinase kinase kinase 5, transcript variant X1	0.461094	-1.11687	4.43243757918E-25	9.44504878332E-24	yes	down	4.26	4.37	4.36	11.82	10.39	12.05	4.33	11.42
gene-MAP3K8	MAP3K8	mitogen-activated protein kinase kinase kinase 8, transcript variant X2	2.12731	1.08903	3.52855055435E-8	2.54979784106E-7	yes	up	5.03	5.25	5.91	2.66	3.04	3.48	5.39667	3.06
gene-MAPK8	MAPK8	mitogen-activated protein kinase 8, transcript variant 9	2.17479	1.12088	1.30572003475E-39	4.54754461282E-38	yes	up	14.93	17.09	17.25	9.22	8.79	9.5	16.4233	9.17
gene-MAPRE2	MAPRE2	microtubule associated protein RP/EB family member 2, transcript variant 1	2.29534	1.19871	3.03159474091E-33	8.69179895689E-32	yes	up	14.28	14.29	13.62	7.22	7.27	7.91	14.0633	7.46667
gene-MARCHF4	MARCHF4	membrane associated ring-CH-type finger 4	2.92022	1.54608	1.00188563987E-54	4.85960283542E-53	yes	up	17.33	17.52	14.94	7.2	6.6	6.88	16.5967	6.89333
gene-MARK1	MARK1	microtubule affinity regulating kinase 1, transcript variant 1	2.65387	1.4081	5.3577799756E-11	5.05893491473E-10	yes	up	2.97	3.34	3.07	1.64	1.25	1.36	3.12667	1.41667
gene-MARS1	MARS1	methionyl-tRNA synthetase 1	2.00432	1.00311	1.15973127455E-53	5.53673953436E-52	yes	up	65.25	69.75	65.09	42.61	39.17	39	66.6967	40.26
gene-MAST4	MAST4	microtubule associated serine/threonine kinase family member 4, transcript variant X1	2.27014	1.18278	1.55808670561E-21	2.85604418125E-20	yes	up	3.47	3.63	3.95	1.99	1.88	2.06	3.68333	1.97667
gene-MB21D2	MB21D2	Mab-21 domain containing 2	2.21892	1.14986	3.3364840788E-6	1.86781565887E-5	yes	up	2.98	2.69	2.91	1.77	1.43	1.51	2.86	1.57
gene-MBNL2	MBNL2	muscleblind like splicing regulator 2, transcript variant X1	2.48976	1.31601	1.48739575836E-78	1.08590113012E-76	yes	up	130.79	152.2	156.62	78.49	64.86	78.69	146.537	74.0133
gene-MBOAT7-3	MBOAT7	membrane bound O-acyltransferase domain containing 7, transcript variant 1	2.46229	1.3	0.0015789065244	0.00562722179347	yes	up	4.24	2.24	4.53	2.25	0.64	2.61	3.67	1.83333
gene-MCL1	MCL1	MCL1 apoptosis regulator, BCL2 family member, transcript variant 1	2.84721	1.50955	2.89166124189E-111	3.53065190137E-109	yes	up	295.14	332.65	363.49	148.35	131.43	141.23	330.427	140.337
gene-MCM5	MCM5	minichromosome maintenance complex component 5	0.451192	-1.14819	2.73649777381E-40	9.70565863183E-39	yes	down	19.36	18.24	18.2	53.48	52.18	48.79	18.6	51.4833
gene-MCM6	MCM6	minichromosome maintenance complex component 6	0.379091	-1.39938	2.14944611859E-101	2.26064271234E-99	yes	down	18.03	18.89	17.47	60.51	54.9	58.77	18.13	58.06
gene-MCOLN3	MCOLN3	mucolipin TRP cation channel 3, transcript variant X1	2.02307	1.01655	8.95770981552E-6	4.73517156085E-5	yes	up	3.52	4.72	5.01	2.7	2.43	2.93	4.41667	2.68667
gene-MDC1-2	MDC1	mediator of DNA damage checkpoint 1	0.179648	-2.47675	1.97338681846E-6	1.13770971393E-5	yes	down	0.08	0.26	0.05	0.97	1.03	0.58	0.13	0.86
gene-MDC1-8	MDC1	mediator of DNA damage checkpoint 1	0.43611	-1.19724	0.000508574080946	0.00200383092539	yes	down	0.34	0.24	0.54	1.22	0.98	0.96	0.373333	1.05333
gene-MDP1	MDP1	magnesium dependent phosphatase 1, transcript variant 1	2.49126	1.31688	0.00673614199621	0.0207856698198	yes	up	13.1	15.5	9.41	1.54	10.15	6.42	12.67	6.03667
gene-MDP1-2	MDP1	magnesium dependent phosphatase 1, transcript variant 1	0.478885	-1.06225	0.0168617546853	0.0462468342742	yes	down	4.03	1.92	6.64	14.11	8.45	11.13	4.19667	11.23
gene-ME1	ME1	malic enzyme 1	0.398777	-1.32635	3.3532728803E-18	5.16608283843E-17	yes	down	3.37	3.19	3.36	10.06	10.62	9.53	3.30667	10.07
gene-MED12L	MED12L	mediator complex subunit 12L, transcript variant X1	2.89289	1.53251	0.00381074992391	0.0124975890913	yes	up	0.26	0.37	0.35	0.21	0.03	0.16	0.326667	0.133333
gene-MEF2D-2	MEF2D	myocyte enhancer factor 2D, transcript variant 1	2.60194	1.37959	6.66663825375E-12	6.81254111115E-11	yes	up	2.74	3.36	2.73	1.7	1.06	1.32	2.94333	1.36
gene-MEOX1	MEOX1	mesenchyme homeobox 1, transcript variant 1	0.145397	-2.78193	1.950969141E-12	2.07865292881E-11	yes	down	0.31	0.48	0.42	3.34	4.15	2.52	0.403333	3.33667
gene-METRNL	METRNL	meteorin like, glial cell differentiation regulator, transcript variant 1	2.35664	1.23673	1.36742872946E-14	1.68607216235E-13	yes	up	18.1	19.73	16.54	8.38	10.02	9.97	18.1233	9.45667
gene-METTL7A	METTL7A	methyltransferase like 7A	0.0478198004876	-4.38625	1.16500141298E-33	3.38583515988E-32	yes	down	0.15	0.24	0.29	4.94	5.25	6.78	0.226667	5.65667
gene-MEX3B	MEX3B	mex-3 RNA binding family member B	3.15041	1.65554	0.000174107395992	0.00074589869487	yes	up	0.91	0.9	0.84	0.36	0.34	0.32	0.883333	0.34
gene-MFAP5	MFAP5	microfibril associated protein 5, transcript variant 1	3.69047	1.8838	7.941569248E-67	4.91891074851E-65	yes	up	19.27	21.93	19.06	8.39	6.96	7.52	20.0867	7.62333
gene-MFSD12	MFSD12	major facilitator superfamily domain containing 12, transcript variant X1	3.7979	1.9252	1.02731832909E-63	6.09647427419E-62	yes	up	23.32	21.03	21.53	7.02	7.14	6.69	21.96	6.95
gene-MFSD2A	MFSD2A	major facilitator superfamily domain containing 2A, transcript variant 1	2.31241	1.2094	1.13611377282E-5	5.88988216291E-5	yes	up	3.58	3.85	3.3	1.61	2.05	2	3.57667	1.88667
gene-MGAM	MGAM	maltase-glucoamylase, transcript variant X2	51.2451	5.67934	0.000367172167364	0.00148243494786	yes	up	0.09	0.06	0.15	0	0	0	0.1	0
gene-MGAT3	MGAT3	beta-1,4-mannosyl-glycoprotein 4-beta-N-acetylglucosaminyltransferase, transcript variant 2	0.353266	-1.50117	1.64929799809E-32	4.66569054186E-31	yes	down	3	2.75	2.93	9.57	10.04	10	2.89333	9.87
gene-MGLL	MGLL	monoglyceride lipase, transcript variant 4	3.20334	1.67958	6.28082740681E-68	3.94781592478E-66	yes	up	38.98	34.67	36.33	13.34	14.83	13.04	36.66	13.7367
gene-MICA-AS1-3	MICA-AS1	MICA antisense RNA 1, transcript variant 2	0.160389	-2.64035	0.00056880030567	0.00222462490684	yes	down	0.15	0.33	0.11	1.75	1.26	1.62	0.196667	1.54333
gene-MICAL2	MICAL2	microtubule associated monooxygenase, calponin and LIM domain containing 2, transcript variant 22	2.85042	1.51117	4.61016608757E-109	5.44127658502E-107	yes	up	25.64	26.46	25.93	12.18	10.56	10.92	26.01	11.22
gene-MICB	MICB	MHC class I polypeptide-related sequence B, transcript variant 1	0.0288601765053	-5.11478	0.00872098683657	0.0260221	yes	down	0	0	0	0	0.32	0.45	0	0.256667
gene-MICOS10-NBL1	MICOS10-NBL1	MICOS10-NBL1 readthrough, transcript variant 1	2.66825	1.4159	0.00107283817903	0.00396597304914	yes	up	2.07	5.09	5.41	0.7	2.24	2.75	4.19	1.89667
gene-MINDY1	MINDY1	MINDY lysine 48 deubiquitinase 1, transcript variant X9	0.29957	-1.73904	2.47684505421E-18	3.85216494705E-17	yes	down	2.19	1.98	2.03	8.63	7.51	8.63	2.06667	8.25667
gene-MIR100HG	MIR100HG	mir-100-let-7a-2-mir-125b-1 cluster host gene, transcript variant 17	4.50133	2.17035	3.74236324308E-38	1.25010231288E-36	yes	up	10	13	11.93	3.8	2.68	2.99	11.6433	3.15667
gene-MIR137HG	MIR137HG	MIR137 host gene	3.34116	1.74035	0.00390282205957	0.0127621139996	yes	up	2.23	1.8	1.91	0.6	0.69	0.93	1.98	0.74
gene-MIR155HG	MIR155HG	MIR155 host gene	2.15518	1.10781	0.00407221681208	0.0132568566002	yes	up	3.1	2.91	2.12	1.62	1.4	1.6	2.71	1.54
gene-MIR222HG	MIR222HG	miR222/221 cluster host gene	2.4762	1.30813	2.27077709578E-17	3.32021055745E-16	yes	up	1.15	1.31	1.37	0.67	0.49	0.72	1.27667	0.626667
gene-MIR22HG	MIR22HG	MIR22 host gene, transcript variant 1	2.42264	1.27658	6.16884325345E-14	7.27286764259E-13	yes	up	17.82	17.88	16.69	6.2	8.02	10.16	17.4633	8.12667
gene-MIR3142HG	MIR3142HG	MIR3142 host gene	17.0196	4.08913	1.36831490812E-9	1.14493305329E-8	yes	up	1.35	1.79	1.14	0.12	0.11	0.07	1.42667	0.1
gene-MIR34AHG	MIR34AHG	MIR34A host gene	0.441296	-1.18018	2.10728216706E-6	1.21096049876E-5	yes	down	0.79	1.22	1.02	2.64	2.66	2.99	1.01	2.76333
gene-MIR4704	MIR4704	microRNA 4704	2.43314	1.28282	2.73396868643E-18	4.23346681801E-17	yes	up	10.34	11.75	13.12	6.5	6.04	5.17	11.7367	5.90333
gene-MIR924HG	MIR924HG	MIR924 host gene	0.30246	-1.72519	8.7875471971E-5	0.000395952153133	yes	down	0.31	0.95	0.72	2.87	2.7	2.84	0.66	2.80333
gene-MITF	MITF	melanocyte inducing transcription factor, transcript variant 9	2.80922	1.49017	1.50219686717E-38	5.04971082959E-37	yes	up	9.81	10.19	10.31	4.27	4.31	4.57	10.1033	4.38333
gene-MKI67	MKI67	marker of proliferation Ki-67, transcript variant 1	0.415637	-1.2666	3.26287009448E-55	1.62341159619E-53	yes	down	21.4	18.89	17.53	60.39	49.06	59.66	19.2733	56.37
gene-MKRN2OS	MKRN2OS	MKRN2 opposite strand, transcript variant 1	0.252586	-1.98515	0.00492825190231	0.0157444679195	yes	down	0.17	0.4	0.6	2.3	1.92	1.66	0.39	1.96
gene-MLF1	MLF1	myeloid leukemia factor 1, transcript variant 9	2.57008	1.36181	7.7180781647E-20	1.30238737577E-18	yes	up	13.52	15.13	12.35	7.15	5.8	7.19	13.6667	6.71333
gene-MMAB	MMAB	metabolism of cobalamin associated B, transcript variant 1	0.384983	-1.37713	4.68959748894E-15	5.98022200796E-14	yes	down	2.08	1.96	1.82	5.69	6.66	6.12	1.95333	6.15667
gene-MMP1	MMP1	matrix metallopeptidase 1, transcript variant 1	12.5648	3.65132	0	0	yes	up	214.31	221.12	221.92	22.85	20.48	20.43	219.117	21.2533
gene-MMP10	MMP10	matrix metallopeptidase 10	38.3568	5.26141	2.52660008143E-27	5.94436530786E-26	yes	up	6.79	6.67	6.37	0.38	0.1	0.15	6.61	0.21
gene-MMP13	MMP13	matrix metallopeptidase 13	9.06573	3.18042	1.60195405802E-26	3.63217865129E-25	yes	up	4.94	4.23	4.19	0.6	0.69	0.5	4.45333	0.596667
gene-MMP3	MMP3	matrix metallopeptidase 3	11.5887	3.53464	6.38123046374E-5	0.000294111222286	yes	up	1.21	1.13	0.56	0.16	0.15	0	0.966667	0.103333
gene-MMRN2	MMRN2	multimerin 2	0.489637	-1.03022	6.13120503902E-9	4.78184475235E-8	yes	down	1.93	2.26	1.8	4.9	4.81	5.12	1.99667	4.94333
gene-MN1	MN1	MN1 proto-oncogene, transcriptional regulator	2.09216	1.065	5.02069043482E-15	6.37945982583E-14	yes	up	5.28	5.02	6.5	3.46	3.21	3.07	5.6	3.24667
gene-MNT	MNT	MAX network transcriptional repressor, transcript variant X1	2.515	1.33056	1.60396845879E-24	3.32776463935E-23	yes	up	7.13	8.08	9.02	3.41	3.42	3.77	8.07667	3.53333
gene-MOSPD1	MOSPD1	motile sperm domain containing 1, transcript variant X2	2.34981	1.23254	1.81498647929E-25	3.93812617346E-24	yes	up	19.23	19.68	18.56	10.62	8.86	9.92	19.1567	9.8
gene-MPV17L-2	MPV17L	MPV17 mitochondrial inner membrane protein like, transcript variant 1	2.9974	1.58371	0.00113122204982	0.00416152596509	yes	up	0.29	0.83	0.73	0.19	0.3	0.24	0.616667	0.243333
gene-MREG	MREG	melanoregulin, transcript variant 1	0.49866	-1.00387	2.14111332636E-16	2.95376315705E-15	yes	down	7.3	7.31	6.91	18.32	16.98	17.3	7.17333	17.5333
gene-MRNIP	MRNIP	MRN complex interacting protein, transcript variant 1	0.00441020177764	-7.82494	5.28434042151E-10	4.59540778776E-9	yes	down	0	0	0.01	3.96	4.2	4.26	0.00333333333333	4.14
gene-MRNIP-2	MRNIP	MRN complex interacting protein, transcript variant 1	2.15766	1.10947	0.000376316851269	0.00151503723806	yes	up	2.19	3.04	2.39	0.9	0.7	0.65	2.54	0.75
gene-MSC	MSC	musculin	13.1507	3.71707	1.04953838607E-5	5.4650595618E-5	yes	up	0.98	1.31	0.74	0.14	0.14	0	1.01	0.0933333333333
gene-MSH5-5	MSH5	mutS homolog 5, transcript variant 1	0.174317	-2.52022	0.00580714263936	0.0182315273198	yes	down	0.57	0.51	0	2.9	0.81	3.52	0.36	2.41
gene-MSMO1	MSMO1	methylsterol monooxygenase 1, transcript variant 1	0.491672	-1.02423	8.36051258369E-32	2.28595997221E-30	yes	down	25.83	24.91	24.08	57.09	60.97	64.47	24.94	60.8433
gene-MSRB1	MSRB1	methionine sulfoxide reductase B1, transcript variant 1	0.418343	-1.25724	6.91012412861E-6	3.71659714208E-5	yes	down	2.64	2.99	2.86	8.39	9.28	7.36	2.83	8.34333
gene-MSRB1-2	MSRB1	methionine sulfoxide reductase B1, transcript variant 1	0.418343	-1.25724	6.91012412861E-6	3.71659714208E-5	yes	down	2.64	2.99	2.86	8.39	9.28	7.36	2.83	8.34333
gene-MSRB3	MSRB3	methionine sulfoxide reductase B3, transcript variant 1	2.12547	1.08778	9.47027382023E-12	9.52181577429E-11	yes	up	4.76	5.31	5.78	3.25	2.93	2.87	5.28333	3.01667
gene-MSX1	MSX1	msh homeobox 1	3.16316	1.66137	4.6497055086E-12	4.80929861393E-11	yes	up	6.81	6.36	6.21	2.67	2.76	2.02	6.46	2.48333
gene-MT1E	MT1E	metallothionein 1E, transcript variant 1	11.8667	3.56884	2.11801719459E-225	6.71601123865E-223	yes	up	895.74	940.01	1087.88	113.57	107.49	104.91	974.543	108.657
gene-MT1F	MT1F	metallothionein 1F, transcript variant 1	15.4345	3.94809	1.53987497954E-14	1.88883625521E-13	yes	up	33.14	24.75	39.36	4.22	2.9	1.03	32.4167	2.71667
gene-MT1X	MT1X	metallothionein 1X	8.50724	3.08869	1.21365670767E-137	1.99877029104E-135	yes	up	490.26	537.68	576.6	81.3	86.56	82.65	534.847	83.5033
gene-MT2A	MT2A	metallothionein 2A	6.87683	2.78174	0	0	yes	up	3530.58	3729.44	3966.93	735.36	717.25	682.79	3742.32	711.8
gene-MTHFD2	MTHFD2	methylenetetrahydrofolate dehydrogenase (NADP+ dependent) 2, methenyltetrahydrofolate cyclohydrolase, transcript variant 1	2.79964	1.48524	6.22223524573E-240	2.20318979659E-237	yes	up	130.95	138.45	129.98	59.27	55.37	58.43	133.127	57.69
gene-MTSS1	MTSS1	MTSS I-BAR domain containing 1, transcript variant X1	2.26466	1.1793	1.2219808327E-14	1.51111657688E-13	yes	up	4.72	4.65	4.89	2.83	2.28	2.59	4.75333	2.56667
gene-MTUS1	MTUS1	microtubule associated scaffold protein 1, transcript variant 8	2.38852	1.25611	0.000218189302353	0.000917543889249	yes	up	1.04	1.39	0.84	0.81	0.46	0.51	1.09	0.593333
gene-MUC1	MUC1	mucin 1, cell surface associated, transcript variant 22	0.414894	-1.26918	1.06418851646E-17	1.59553175951E-16	yes	down	8.97	8.29	6.89	26.28	18.52	25.96	8.05	23.5867
gene-MUC13	MUC13	mucin 13, cell surface associated	5.25721	2.3943	0.0127931652981	0.0363599728106	yes	up	0.43	0.41	0.2	0	0.12	0.12	0.346667	0.08
gene-MUC20-6	MUC20	mucin 20, cell surface associated, transcript variant 1	0.0494046053413	-4.33921	0.0165299743243	0.0454601041449	yes	down	0.02	0	0	0.48	0	0.4	0.00666666666667	0.293333
gene-MUC20-7	MUC20	mucin 20, cell surface associated, transcript variant 3	0.0731745027213	-3.77252	0.00157591236977	0.00561843569318	yes	down	0	0	0.14	0.89	0.31	0.85	0.0466666666667	0.683333
gene-MUC20P1	MUC20P1	-	0.188016	-2.41107	1.73222318141E-27	4.10726355905E-26	yes	down	0.9	1.08	0.9	6.11	5.56	6.79	0.96	6.15333
gene-MUC4	MUC4	mucin 4, cell surface associated, transcript variant 1	4.79813	2.26247	7.31400158946E-10	6.27568512796E-9	yes	up	0.99	0.55	1.24	0.2	0.19	0.09	0.926667	0.16
gene-MUC5AC	MUC5AC	mucin 5AC, oligomeric mucus/gel-forming	0.385069	-1.37681	2.39516360269E-52	1.11103167553E-50	yes	down	5.48	4.64	5.15	16.78	16.38	15.15	5.09	16.1033
gene-MUC5AC-2	MUC5AC	mucin 5AC, oligomeric mucus/gel-forming	0.431844	-1.21142	5.92854111288E-95	5.72508436105E-93	yes	down	11.02	10.91	11.16	30.22	30.47	29.42	11.03	30.0367
gene-MUC5B	MUC5B	mucin 5B, oligomeric mucus/gel-forming	0.161857	-2.62721	3.16911570495E-22	5.99002341208E-21	yes	down	0.09	0.1	0.17	1.02	0.8	0.94	0.12	0.92
gene-MVD	MVD	mevalonate diphosphate decarboxylase, transcript variant X1	0.332873	-1.58696	2.23787412084E-40	7.95044075206E-39	yes	down	9.12	11.16	10.25	37.4	37.55	36.84	10.1767	37.2633
gene-MVK	MVK	mevalonate kinase, transcript variant X1	0.227175	-2.13812	3.43995705167E-34	1.01221450918E-32	yes	down	2.81	2.22	2.22	13.23	13.52	12.11	2.41667	12.9533
gene-MX1	MX1	MX dynamin like GTPase 1, transcript variant X9	3.22758	1.69045	3.93838971579E-6	2.18063824634E-5	yes	up	22.46	14.12	10.77	7.56	5.85	4.67	15.7833	6.02667
gene-MXD1	MXD1	MAX dimerization protein 1, transcript variant 1	4.74233	2.2456	5.27717017116E-105	5.90070948875E-103	yes	up	16.59	17.21	19.26	4.63	4.6	4.33	17.6867	4.52
gene-MXD3	MXD3	MAX dimerization protein 3, transcript variant 1	0.280548	-1.83368	3.07400701487E-11	2.98070648247E-10	yes	down	2.42	1.92	2.59	9.66	8.85	11.93	2.31	10.1467
gene-MXI1	MXI1	MAX interactor 1, dimerization protein, transcript variant 2	2.97768	1.57419	1.72854119373E-7	1.14830699377E-6	yes	up	1.9	2.32	2.5	1.09	0.87	0.8	2.24	0.92
gene-MYADM	MYADM	myeloid associated differentiation marker, transcript variant 8	2.36926	1.24444	4.58940960415E-106	5.21401107167E-104	yes	up	118.7	125.35	114.55	65.11	64.57	62.52	119.533	64.0667
gene-MYC	MYC	MYC proto-oncogene, bHLH transcription factor, transcript variant 1	3.64148	1.86452	6.90645732373E-201	1.83409607303E-198	yes	up	78.22	77.61	77.8	25.08	26.14	27.87	77.8767	26.3633
gene-MYCT1	MYCT1	MYC target 1, transcript variant 1	24.1054	4.59128	0.00354664449174	0.0117037064658	yes	up	0.28	0.11	0.21	0	0	0.03	0.2	0.01
gene-MYEF2	MYEF2	myelin expression factor 2, transcript variant 1	10.9375	3.45121	0.000223150701257	0.000935999338245	yes	up	0.09	0.11	0.17	0.01	0.02	0.02	0.123333	0.0166666666667
gene-MYH15	MYH15	myosin heavy chain 15, transcript variant X1	2.82386	1.49767	6.50736355536E-7	4.00257494886E-6	yes	up	0.89	0.78	0.89	0.45	0.34	0.37	0.853333	0.386667
gene-MYH16	MYH16	myosin heavy chain 16 pseudogene	2.29711	1.19982	6.72461617862E-19	1.07822242049E-17	yes	up	8.23	8.03	8.85	4.71	3.79	4.79	8.37	4.43
gene-MYLIP	MYLIP	myosin regulatory light chain interacting protein	0.383072	-1.38431	6.91440283949E-12	7.05554698967E-11	yes	down	1.53	2.14	2.02	5.86	5.82	5.73	1.89667	5.80333
gene-MYO1G	MYO1G	myosin IG	0.449779	-1.15271	2.42018004902E-6	1.37957405799E-5	yes	down	1.36	1.21	1.35	3.61	3.65	3.28	1.30667	3.51333
gene-MYO5A	MYO5A	myosin VA, transcript variant 4	2.03494	1.02499	2.3808629894E-13	2.70055708542E-12	yes	up	2.05	2.11	2.22	1.36	1.18	1.25	2.12667	1.26333
gene-MYO7B	MYO7B	myosin VIIB, transcript variant X1	3.86976	1.95225	2.33878370021E-10	2.09917447025E-9	yes	up	1.94	2.02	2	0.63	0.77	0.48	1.98667	0.626667
gene-MYOSLID	MYOSLID	myocardin-induced smooth muscle lncRNA, inducer of differentiation	5.99017	2.5826	9.10046533315E-20	1.52958375002E-18	yes	up	2.48	2.62	2.86	0.71	0.32	0.6	2.65333	0.543333
gene-MYOSLID-AS1	MYOSLID-AS1	MYOSLID antisense RNA 1	6.38399	2.67446	6.00682934524E-10	5.19393933413E-9	yes	up	1.55	2.66	2.59	0.67	0.89	0.59	2.26667	0.716667
gene-MYPN	MYPN	myopalladin, transcript variant X2	3.32962	1.73536	1.52277969194E-9	1.27017882039E-8	yes	up	1.68	1.56	1.17	0.51	0.4	0.62	1.47	0.51
gene-N4BP3	N4BP3	NEDD4 binding protein 3, transcript variant X1	2.59269	1.37445	8.0697567672E-8	5.5807937018E-7	yes	up	1.51	1.9	2.02	0.74	0.58	0.91	1.81	0.743333
gene-NAA11	NAA11	N-alpha-acetyltransferase 11, NatA catalytic subunit, transcript variant X1	3.8505	1.94504	8.68054052745E-5	0.000391712156979	yes	up	1.17	1.39	1.11	0.31	0.37	0.61	1.22333	0.43
gene-NAA40	NAA40	N-alpha-acetyltransferase 40, NatD catalytic subunit, transcript variant X2	0.449183	-1.15463	1.81697674112E-25	3.93812617346E-24	yes	down	5.72	6.24	6.37	15.78	16.28	17.31	6.11	16.4567
gene-NAALADL2	NAALADL2	N-acetylated alpha-linked acidic dipeptidase like 2, transcript variant X1	0.320225	-1.64284	0.00792774603291	0.0239240006348	yes	down	0.03	0.03	0.01	0.95	0.18	0.2	0.0233333333333	0.443333
gene-NABP1	NABP1	nucleic acid binding protein 1, transcript variant 1	2.44356	1.28899	6.96408146002E-47	2.88405283856E-45	yes	up	23.1	27.52	23.98	15.82	13.88	15.99	24.8667	15.23
gene-NAIPP2	NAIPP2	-	0.0789413355902	-3.66308	0.0133755177416	0.0378228236951	yes	down	0.02	0	0	0.11	0.25	0.06	0.00666666666667	0.14
gene-NAIPP4	NAIPP4	-	0.0959121748744	-3.38214	0.00592425614355	0.0185608	yes	down	0.02	0.03	0	0.1	0.2	0.34	0.0166666666667	0.213333
gene-NALF1	NALF1	NALCN channel auxiliary factor 1	7.75303	2.95476	0.00755585057094	0.0229320064828	yes	up	0.1	0.07	0.15	0	0	0.05	0.106667	0.0166666666667
gene-NALF2	NALF2	NALCN channel auxiliary factor 2	3.56388	1.83345	3.46932769229E-6	1.93555322538E-5	yes	up	1.2	0.93	1.02	0.52	0.35	0.26	1.05	0.376667
gene-NAMPT	NAMPT	nicotinamide phosphoribosyltransferase	2.34565	1.22999	1.92725135747E-151	3.62340310525E-149	yes	up	154.83	169.08	165.97	86.18	78.43	88.33	163.293	84.3133
gene-NAMPTP1	NAMPTP1	-	2.77034	1.47006	1.79907120202E-17	2.6616049917E-16	yes	up	8.55	8.65	9.26	3.42	4.03	4.15	8.82	3.86667
gene-NAP1L2	NAP1L2	nucleosome assembly protein 1 like 2	0.1949	-2.35919	0.00728300723913	0.0222373510772	yes	down	0.09	0.13	0.03	0.57	0.3	0.74	0.0833333333333	0.536667
gene-NAPEPLD-2	NAPEPLD	N-acyl phosphatidylethanolamine phospholipase D, transcript variant 13	0.436741	-1.19515	2.36231068635E-11	2.31811965503E-10	yes	down	1.59	2	2.2	5.34	4.9	5.37	1.93	5.20333
gene-NAT1	NAT1	N-acetyltransferase 1, transcript variant 8	0.468829	-1.09287	4.50560165273E-8	3.19711112599E-7	yes	down	4.76	4.94	3.98	11.63	9.58	14.64	4.56	11.95
gene-NAV3	NAV3	neuron navigator 3, transcript variant 1	14.289	3.83683	1.9299168689E-31	5.19001061771E-30	yes	up	1.22	1.19	1.12	0.1	0.08	0.12	1.17667	0.1
gene-NBEA	NBEA	neurobeachin, transcript variant 4	0.466754	-1.09927	0.000272151092017	0.00112574960084	yes	down	0.39	0.4	0.4	0.81	0.69	1.23	0.396667	0.91
gene-NBPF1	NBPF1	NBPF member 1	0.298127	-1.746	1.81494947884E-7	1.20345198745E-6	yes	down	0.4	0.26	0.34	1.06	1.36	1.68	0.333333	1.36667
gene-NBPF1-2	NBPF1	NBPF member 1	0.478331	-1.06392	0.000963981169214	0.00360179035173	yes	down	7.74	2.88	1.59	16.8	12.6	15.86	4.07	15.0867
gene-NBPF3	NBPF3	NBPF member 3, transcript variant 1	0.484479	-1.04549	7.45815691557E-9	5.75967079867E-8	yes	down	1.7	1.92	1.99	4.53	4.57	5.04	1.87	4.71333
gene-NCAPD2	NCAPD2	non-SMC condensin I complex subunit D2	0.468643	-1.09344	8.14951929037E-127	1.20233706475E-124	yes	down	50.69	51.93	51.43	137.38	128.45	132.92	51.35	132.917
gene-NCEH1	NCEH1	neutral cholesterol ester hydrolase 1, transcript variant 1	2.07803	1.05522	2.44787772886E-66	1.49870784869E-64	yes	up	56.64	55.92	60.77	33.84	32.91	34.81	57.7767	33.8533
gene-NCK1-DT	NCK1-DT	NCK1 divergent transcript, transcript variant 2	0.485322	-1.04299	0.00345501400841	0.0114332979141	yes	down	2.38	2.86	2.62	7.71	4.97	7.38	2.62	6.68667
gene-NCMAP	NCMAP	non-compact myelin associated protein, transcript variant X2	0.0250352979954	-5.31989	0.000891021128049	0.00335277078736	yes	down	0	0	0	0.2	0.15	0.16	0	0.17
gene-NCOA7	NCOA7	nuclear receptor coactivator 7, transcript variant X5	2.62309	1.39127	2.61344745427E-54	1.2647537851E-52	yes	up	16.56	16.62	15.49	8.01	6.49	7.35	16.2233	7.28333
gene-NDRG1	NDRG1	N-myc downstream regulated 1, transcript variant 5	11.1036	3.47295	0	0	yes	up	109.76	105.73	107.73	11.93	11.92	11.53	107.74	11.7933
gene-NDUFA3-6	NDUFA3	NADH:ubiquinone oxidoreductase subunit A3	77.1093	6.26883	0.000163196113694	0.000704122956017	yes	up	25.07	41.77	0.67	0	2.49	19.67	22.5033	7.38667
gene-NDUFC2-KCTD14	NDUFC2-KCTD14	NDUFC2-KCTD14 readthrough, transcript variant 1	0.431179	-1.21364	2.90958626131E-27	6.8227549803E-26	yes	down	21.27	21.56	17.28	53.26	60.39	55.52	20.0367	56.39
gene-NEDD4	NEDD4	NEDD4 E3 ubiquitin protein ligase, transcript variant 3	3.54875	1.82731	2.80282150042E-83	2.22186353643E-81	yes	up	16.44	17.85	17.22	6.95	5.21	6.64	17.17	6.26667
gene-NEDD9	NEDD9	neural precursor cell expressed, developmentally down-regulated 9, transcript variant 3	4.46773	2.15954	1.23343789502E-45	4.94422416598E-44	yes	up	7.55	8.28	8.05	2.04	2.03	1.8	7.96	1.95667
gene-NEMP2-DT	NEMP2-DT	NEMP2 divergent transcript, transcript variant X4	0.289157	-1.79007	3.59008983466E-5	0.000171898712052	yes	down	0.62	0.57	0.53	1.82	1.95	2.11	0.573333	1.96
gene-NES	NES	nestin	0.432039	-1.21077	1.01410646348E-11	1.01914341611E-10	yes	down	1.64	1.32	1.7	4.45	4.49	4.14	1.55333	4.36
gene-NEU1-2	NEU1	neuraminidase 1	2.21437	1.1469	0.000170395853249	0.000732064692068	yes	up	3.22	2.87	2.89	2.57	1.27	1.12	2.99333	1.65333
gene-NEU1-6	NEU1	neuraminidase 1	2.21437	1.1469	0.000170395853249	0.000732064692068	yes	up	3.22	2.87	2.89	2.57	1.27	1.12	2.99333	1.65333
gene-NEURL1	NEURL1	neuralized E3 ubiquitin protein ligase 1	2.02989	1.0214	1.86621475212E-21	3.40323883337E-20	yes	up	21.77	20.75	22.9	7.46	7.61	6.87	21.8067	7.31333
gene-NEURL1B	NEURL1B	neuralized E3 ubiquitin protein ligase 1B, transcript variant 1	0.12794	-2.96646	7.27566515125E-55	3.54521803069E-53	yes	down	0.74	0.56	0.66	6.94	5.75	6.02	0.653333	6.23667
gene-NEXN	NEXN	nexilin F-actin binding protein, transcript variant X1	6.91412	2.78955	5.11984142287E-5	0.000239425558065	yes	up	0.71	0.86	0.62	0.06	0.27	0.06	0.73	0.13
gene-NFATC2	NFATC2	nuclear factor of activated T cells 2, transcript variant X1	9.35253	3.22536	1.42442148403E-33	4.13413038637E-32	yes	up	2.01	2.15	1.74	0.27	0.23	0.25	1.96667	0.25
gene-NFIL3	NFIL3	nuclear factor, interleukin 3 regulated, transcript variant X1	2.16356	1.11341	2.25414603393E-12	2.39088030408E-11	yes	up	12.45	11.38	12.92	6.95	6.69	6.99	12.25	6.87667
gene-NFKB2	NFKB2	nuclear factor kappa B subunit 2, transcript variant 5	3.53204	1.8205	1.17792256545E-70	7.62956247041E-69	yes	up	29.52	28.56	25.9	10.11	9.81	9.07	27.9933	9.66333
gene-NFKBIA	NFKBIA	NFKB inhibitor alpha	4.41478	2.14234	4.99243562934E-120	6.67071037392E-118	yes	up	127.82	130.33	152.03	35.49	38.28	39.57	136.727	37.78
gene-NFKBIZ	NFKBIZ	NFKB inhibitor zeta, transcript variant 1	3.08996	1.62759	3.93889490405E-46	1.600034842E-44	yes	up	14.57	15.74	16.12	6.14	5.61	5.98	15.4767	5.91
gene-NGEF	NGEF	neuronal guanine nucleotide exchange factor, transcript variant X1	0.421873	-1.24512	9.47566003589E-19	1.51133932029E-17	yes	down	4.52	5.11	4.73	15.04	13.68	15.14	4.78667	14.62
gene-NGF	NGF	nerve growth factor, transcript variant X1	52.2344	5.70693	6.74350301187E-7	4.13943142119E-6	yes	up	2.36	3.57	2.39	0.13	0	0	2.77333	0.0433333333333
gene-NGFR	NGFR	nerve growth factor receptor	0.291524	-1.77831	2.9851331799E-14	3.59722940482E-13	yes	down	1.06	1.05	1.1	5.12	3.88	4.39	1.07	4.46333
gene-NHS	NHS	NHS actin remodeling regulator, transcript variant 3	3.08519	1.62536	1.87701563972E-51	8.50260069637E-50	yes	up	9.32	11.06	10.83	4.18	3.49	4.67	10.4033	4.11333
gene-NIBAN1	NIBAN1	niban apoptosis regulator 1, transcript variant X3	2.37612	1.24861	5.42418537253E-19	8.75319172822E-18	yes	up	4.32	4.6	4.06	2.28	2.27	2.04	4.32667	2.19667
gene-NID2	NID2	nidogen 2, transcript variant X1	2.77495	1.47246	1.74216774229E-18	2.72751316765E-17	yes	up	4.98	5.15	5.25	1.94	2.34	2.06	5.12667	2.11333
gene-NIPAL4	NIPAL4	NIPA like domain containing 4, transcript variant 2	4.34841	2.12049	1.07539323896E-10	9.89035903102E-10	yes	up	2.68	2.63	2.75	0.57	1.07	0.58	2.68667	0.74
gene-NKAIN2	NKAIN2	sodium/potassium transporting ATPase interacting 2, transcript variant 1	2.4719	1.30562	3.70118271368E-46	1.50635300291E-44	yes	up	12.81	14.14	15.37	7.66	7.2	7.2	14.1067	7.35333
gene-NKILA	NKILA	NF-kappaB interacting lncRNA	3.80753	1.92885	5.60341772378E-11	5.28148223343E-10	yes	up	3.08	2.85	3.28	1.06	0.79	1.07	3.07	0.973333
gene-NKX1-2	NKX1-2	NK1 homeobox 2	5.78005	2.53108	2.46560689807E-5	0.000121535541878	yes	up	0.45	0.96	0.87	0.14	0.16	0.18	0.76	0.16
gene-NLRP10	NLRP10	NLR family pyrin domain containing 10, transcript variant 2	5.22468	2.38534	0.000173323211951	0.000742688914462	yes	up	0.51	0.45	0.36	0.17	0.08	0.07	0.44	0.106667
gene-NLRP10-2	NLRP10	NLR family pyrin domain containing 10, transcript variant 2	5.57585	2.47919	0.000102570555164	0.000457220193971	yes	up	0.51	0.45	0.36	0.14	0.08	0.07	0.44	0.0966666666667
gene-NLRP10-3	NLRP10	NLR family pyrin domain containing 10, transcript variant 2	5.57585	2.47919	0.000102570555164	0.000457220193971	yes	up	0.51	0.45	0.36	0.14	0.08	0.07	0.44	0.0966666666667
gene-NLRP3	NLRP3	NLR family pyrin domain containing 3, transcript variant X5	9.09677	3.18535	1.29973531955E-7	8.75765203423E-7	yes	up	1.02	0.51	0.73	0.13	0.09	0.09	0.753333	0.103333
gene-NOCT	NOCT	nocturnin	2.69034	1.42779	1.18170983957E-9	9.95062447153E-9	yes	up	6.59	6.86	8.93	3.11	3.96	3.04	7.46	3.37
gene-NOG	NOG	noggin	4.40101	2.13784	1.06147002116E-18	1.68165030571E-17	yes	up	7.76	7.39	7.82	1.58	2.25	2.52	7.65667	2.11667
gene-NOTCH3	NOTCH3	notch receptor 3	0.317929	-1.65322	6.60871920772E-19	1.06124141775E-17	yes	down	0.84	0.66	0.68	3.04	2.6	2.69	0.726667	2.77667
gene-NOTUM	NOTUM	notum, palmitoleoyl-protein carboxylesterase	8.70045	3.12109	0.0148445992706	0.0414692322819	yes	up	0.28	0.2	0.37	0.08	0	0.04	0.283333	0.04
gene-NOXA1	NOXA1	NADPH oxidase activator 1, transcript variant 1	0.333614	-1.58375	2.30210239818E-5	0.000113978479257	yes	down	0.63	0.87	0.9	2.53	2.02	3.05	0.8	2.53333
gene-NPIPB5-2	NPIPB5	nuclear pore complex interacting protein family member B5, transcript variant 4	2.10685	1.07508	5.34779905526E-31	1.42195232702E-29	yes	up	47.48	46.01	41.27	41.01	28.71	35.71	44.92	35.1433
gene-NPPC	NPPC	natriuretic peptide C	8.692	3.11969	0.0120103932747	0.0343605453554	yes	up	0.64	0.43	0.3	0.03	0.03	0.1	0.456667	0.0533333333333
gene-NPR2	NPR2	natriuretic peptide receptor 2, transcript variant 2	0.256392	-1.96358	5.66839866226E-29	1.4285306E-27	yes	down	2.24	1.74	2.11	6.76	7.12	9.11	2.03	7.66333
gene-NPTX1	NPTX1	neuronal pentraxin 1	2.34346	1.22864	0.00771362944828	0.0233641371013	yes	up	0.69	0.5	0.41	0.39	0.18	0.27	0.533333	0.28
gene-NR1D2	NR1D2	nuclear receptor subfamily 1 group D member 2, transcript variant 1	3.67114	1.87623	4.62104692711E-101	4.83616462889E-99	yes	up	22.06	24.53	24.28	7.78	7.01	8.59	23.6233	7.79333
gene-NR2F1	NR2F1	nuclear receptor subfamily 2 group F member 1	0.407716	-1.29436	4.25147989815E-8	3.03299833567E-7	yes	down	1.4	1.63	2.05	5.51	4.69	5.72	1.69333	5.30667
gene-NR2F1-AS1	NR2F1-AS1	NR2F1 antisense RNA 1, transcript variant 1	0.424558	-1.23597	0.000966769597295	0.00361157378135	yes	down	1.04	0.64	0.48	1.87	1.73	2.3	0.72	1.96667
gene-NR2F2-AS1	NR2F2-AS1	NR2F2 antisense RNA 1, transcript variant 1	0.407398	-1.29549	2.70471807249E-5	0.000132065583659	yes	down	0.73	1.08	0.61	2.13	2.1	2.44	0.806667	2.22333
gene-NR4A1	NR4A1	nuclear receptor subfamily 4 group A member 1, transcript variant X1	78.9388	6.30266	5.72317435562E-96	5.62911292524E-94	yes	up	51.42	59.96	65.99	0.52	1.14	1.09	59.1233	0.916667
gene-NR4A2	NR4A2	nuclear receptor subfamily 4 group A member 2, transcript variant X1	81.9432	6.35655	6.58920660261E-255	2.45592446092E-252	yes	up	40.37	47.42	55.3	0.55	0.74	0.8	47.6967	0.696667
gene-NR4A3	NR4A3	nuclear receptor subfamily 4 group A member 3, transcript variant 3	119.096	6.89598	9.65832608181E-91	8.62147637009E-89	yes	up	7.2	8.71	8.99	0.15	0.08	0.12	8.3	0.116667
gene-NR5A2	NR5A2	nuclear receptor subfamily 5 group A member 2, transcript variant 1	2.27679	1.187	5.05391328866E-6	2.75591344501E-5	yes	up	1.46	1.96	1.89	1.1	0.89	0.84	1.77	0.943333
gene-NRAV	NRAV	negative regulator of antiviral response	0.368542	-1.4401	3.61560988317E-8	2.60915869456E-7	yes	down	2	2.07	1.57	5.63	6.38	6.6	1.88	6.20333
gene-NRCAM	NRCAM	neuronal cell adhesion molecule, transcript variant X2	10.3603	3.37299	2.6662277338E-9	2.16281054618E-8	yes	up	0.61	0.59	0.44	0.07	0.1	0.03	0.546667	0.0666666666667
gene-NRG1	NRG1	neuregulin 1, transcript variant X1	3.30693	1.72549	2.22773685256E-261	8.60513989683E-259	yes	up	121.76	135.13	141.59	52.69	54.4	55.84	132.827	54.31
gene-NT5DC3	NT5DC3	5'-nucleotidase domain containing 3	2.05714	1.04064	1.20533040848E-12	1.30782658468E-11	yes	up	3.28	4.13	3.76	2.15	2.15	2.28	3.72333	2.19333
gene-NTF4	NTF4	neurotrophin 4, transcript variant X1	0.499018	-1.00284	5.74017765069E-6	3.11414898338E-5	yes	down	3.67	3.3	3.86	8.24	8.57	8.26	3.61	8.35667
gene-NTN1	NTN1	netrin 1	0.336274	-1.57229	1.13176151892E-14	1.40281642179E-13	yes	down	0.76	0.91	0.91	3.33	2.66	3.32	0.86	3.10333
gene-NTSR1	NTSR1	neurotensin receptor 1	0.310872	-1.68561	3.59742876916E-42	1.32456454421E-40	yes	down	3.55	3.33	3.22	13.11	13.54	12.55	3.36667	13.0667
gene-NUAK1	NUAK1	NUAK family kinase 1	4.45658	2.15594	2.21423237064E-95	2.16780491771E-93	yes	up	14.43	14.83	14.41	3.63	3.69	4.57	14.5567	3.96333
gene-NUAK2	NUAK2	NUAK family kinase 2	2.61961	1.38935	2.85000659401E-16	3.90131379444E-15	yes	up	6.33	6.87	7.96	3.25	3.24	3.13	7.05333	3.20667
gene-NUS1P1	NUS1P1	-	2.33429	1.22298	5.2705040986E-5	0.000246037924796	yes	up	1.74	2.06	1.7	1.08	0.78	0.99	1.83333	0.95
gene-NWD1	NWD1	NACHT and WD repeat domain containing 1, transcript variant X1	0.053684	-4.21936	6.64816859764E-5	0.000305516638237	yes	down	0.04	0.02	0	0.22	0.3	0.26	0.02	0.26
gene-NYAP2	NYAP2	neuronal tyrosine-phosphorylated phosphoinositide-3-kinase adaptor 2, transcript variant X2	3.61696	1.85478	0.00523964807601	0.0166367244619	yes	up	0.21	0.19	0.18	0.05	0.03	0.11	0.193333	0.0633333333333
gene-NYNRIN	NYNRIN	NYN domain and retroviral integrase containing	0.214364	-2.22187	4.15826238719E-47	1.73902134677E-45	yes	down	0.91	1.05	1.04	5.43	5.3	5.39	1	5.37333
gene-OAS1	OAS1	2'-5'-oligoadenylate synthetase 1, transcript variant 3	2.28817	1.19419	2.9195711178E-26	6.53596295022E-25	yes	up	122.45	97.59	89.35	56.16	54.29	55.06	103.13	55.17
gene-OAS2	OAS2	2'-5'-oligoadenylate synthetase 2, transcript variant 1	3.22096	1.68749	1.33902002781E-6	7.89330757236E-6	yes	up	21.43	13.92	10.75	7.72	6.57	5.46	15.3667	6.58333
gene-OASL	OASL	2'-5'-oligoadenylate synthetase like, transcript variant 1	3.62416	1.85764	7.70218843355E-53	3.6042509531E-51	yes	up	28.57	22.33	24.56	8.76	8.31	8.3	25.1533	8.45667
gene-OCIAD2	OCIAD2	OCIA domain containing 2, transcript variant 1	2.01494	1.01074	3.05552582335E-36	9.51827655676E-35	yes	up	124.91	129.94	130.84	81.48	81.21	76.6	128.563	79.7633
gene-ODC1	ODC1	ornithine decarboxylase 1, transcript variant 3	5.05167	2.33676	0	0	yes	up	534.1	570.58	594.74	135	135.74	137.76	566.473	136.167
gene-OIP5	OIP5	Opa interacting protein 5, transcript variant 1	0.428235	-1.22352	2.45066196266E-10	2.19310502934E-9	yes	down	7.64	6.98	5.83	20.86	17.73	20.14	6.81667	19.5767
gene-OLMALINC	OLMALINC	oligodendrocyte maturation-associated long intergenic non-coding RNA	0.382971	-1.38469	7.0595222036E-7	4.32093198547E-6	yes	down	2.38	1.95	2.07	5.97	6.76	7.49	2.13333	6.74
gene-OMA1	OMA1	OMA1 zinc metallopeptidase	0.476311	-1.07002	8.39252028458E-6	4.45191244559E-5	yes	down	2.61	2.77	2.77	8.05	6.81	5.96	2.71667	6.94
gene-ONECUT3	ONECUT3	one cut homeobox 3	0.422623	-1.24256	1.53256525201E-11	1.52146489621E-10	yes	down	1.15	1.06	1.16	3.07	2.76	3.88	1.12333	3.23667
gene-OPN1MW	OPN1MW	opsin 1, medium wave sensitive	24.6058	4.62093	0.0147810465616	0.0413079892398	yes	up	0.22	0.16	0.13	0	0	0	0.17	0
gene-ORC1	ORC1	origin recognition complex subunit 1, transcript variant X1	0.431212	-1.21353	1.20606342942E-20	2.11583960017E-19	yes	down	4.5	5.05	4.47	13.03	12.63	13.68	4.67333	13.1133
gene-OSBP2	OSBP2	oxysterol binding protein 2, transcript variant 1	3.67589	1.87809	1.45681779576E-50	6.40788697122E-49	yes	up	16.02	14.63	15.46	5.2	5.43	4.6	15.37	5.07667
gene-OSBPL6	OSBPL6	oxysterol binding protein like 6, transcript variant X2	2.99198	1.5811	8.86993134481E-6	4.69110508888E-5	yes	up	0.7	0.54	0.53	0.25	0.22	0.19	0.59	0.22
gene-OSBPL7	OSBPL7	oxysterol binding protein like 7	0.388185	-1.36518	9.25761303385E-14	1.08183712268E-12	yes	down	1.9	2.22	2.14	6.57	5.55	7.74	2.08667	6.62
gene-OSCAR	OSCAR	osteoclast associated Ig-like receptor, transcript variant 1	4.39172	2.13479	0.0159994506393	0.0442473742297	yes	up	0.67	0.79	0.94	0.26	0	0.5	0.8	0.253333
gene-OSER1-DT	OSER1-DT	OSER1 divergent transcript, transcript variant 1	0.354621	-1.49565	0.00283036712022	0.00953857066451	yes	down	0.6	0.46	0.75	2.21	2.12	2	0.603333	2.11
gene-OSMR	OSMR	oncostatin M receptor, transcript variant 5	3.01499	1.59215	1.96740320595E-125	2.84336606194E-123	yes	up	37.58	40.7	41.16	15.78	13.38	15.12	39.8133	14.76
gene-OSR1	OSR1	odd-skipped related transcription factor 1	0.38978	-1.35927	0.000331274207762	0.00134774426348	yes	down	0.22	0.46	0.15	0.82	0.85	0.84	0.276667	0.836667
gene-OTUD1	OTUD1	OTU deubiquitinase 1	14.6585	3.87367	4.17476681221E-233	1.38582688946E-230	yes	up	39.5	44.45	50.34	3.78	3.66	3.68	44.7633	3.70667
gene-OXSR1	OXSR1	oxidative stress responsive kinase 1, transcript variant X1	3.51076	1.81178	6.60438510149E-221	2.03348060118E-218	yes	up	74.02	78.7	77.22	27.69	25.65	25.64	76.6467	26.3267
gene-PACC1	PACC1	proton activated chloride channel 1, transcript variant 1	2.00045	1.00033	7.85695529275E-12	7.96378889286E-11	yes	up	11.32	14.22	13.33	7.17	8.13	7.91	12.9567	7.73667
gene-PACSIN1	PACSIN1	protein kinase C and casein kinase substrate in neurons 1, transcript variant X1	0.337579	-1.5667	0.00703441852608	0.0216180736749	yes	down	0.09	0.14	0.26	0.46	0.57	0.7	0.163333	0.576667
gene-PADI1	PADI1	peptidyl arginine deiminase 1	0.384644	-1.3784	3.33390138302E-55	1.65487698323E-53	yes	down	8.17	9.93	9.81	30.93	29.31	29.59	9.30333	29.9433
gene-PADI3	PADI3	peptidyl arginine deiminase 3	0.402339	-1.31352	1.56128125625E-15	2.05256313669E-14	yes	down	4.74	4.81	3.08	11.53	12.57	14.06	4.21	12.72
gene-PADI3-2	PADI3	peptidyl arginine deiminase 3	0.319666	-1.64536	1.25583427187E-24	2.61314388892E-23	yes	down	2.83	2.62	3.65	11.42	10.19	12.01	3.03333	11.2067
gene-PAG1	PAG1	phosphoprotein membrane anchor with glycosphingolipid microdomains 1, transcript variant X13	2.76185	1.46563	1.66213593636E-18	2.60605741461E-17	yes	up	1.78	1.79	1.97	0.83	0.69	0.85	1.84667	0.79
gene-PAK3	PAK3	p21 (RAC1) activated kinase 3, transcript variant 4	2.44545	1.2901	1.45736941893E-15	1.91832796191E-14	yes	up	3.57	4.13	4.13	2.18	1.65	2.07	3.94333	1.96667
gene-PALM2AKAP2	PALM2AKAP2	PALM2 and AKAP2 fusion, transcript variant X1	4.7292	2.2416	2.41134383634E-264	9.66584901942E-262	yes	up	52.7	55.12	55.1	14.34	14.24	12.99	54.3067	13.8567
gene-PALM3	PALM3	paralemmin 3, transcript variant 1	0.0644886417213	-3.95481	3.60224141332E-5	0.000172364006365	yes	down	0.04	0.07	0.04	1.05	0.48	1.19	0.05	0.906667
gene-PAM	PAM	peptidylglycine alpha-amidating monooxygenase, transcript variant X2	2.18174	1.12548	5.62351999303E-25	1.19471682252E-23	yes	up	12.39	11.13	11.03	6.07	6.25	6.63	11.5167	6.31667
gene-PANX1	PANX1	pannexin 1	2.32624	1.218	4.4976363859E-57	2.33624168749E-55	yes	up	28.39	31.95	24.76	14.73	13.01	14.96	28.3667	14.2333
gene-PAPPA	PAPPA	pappalysin 1	4.25605	2.08952	1.08133997766E-26	2.46492144049E-25	yes	up	1.86	1.94	1.72	0.62	0.43	0.57	1.84	0.54
gene-PAPPA-AS1	PAPPA-AS1	PAPPA antisense RNA 1	2.93056	1.55117	0.0152724077429	0.0424800081825	yes	up	0.72	0.63	0.94	0.11	0.27	0.58	0.763333	0.32
gene-PAPPA2	PAPPA2	pappalysin 2, transcript variant X2	26.5501	4.73065	0.0145869434228	0.0408569034961	yes	up	0.05	0.04	0.01	0	0	0	0.0333333333333	0
gene-PAQR4	PAQR4	progestin and adipoQ receptor family member 4, transcript variant 1	0.432622	-1.20882	5.39694058972E-42	1.97686211773E-40	yes	down	16.82	16.59	15.43	46.71	45.07	45.96	16.28	45.9133
gene-PAQR8	PAQR8	progestin and adipoQ receptor family member 8	0.319601	-1.64566	6.18111470994E-8	4.31824340719E-7	yes	down	0.55	0.52	0.35	1.82	1.72	1.82	0.473333	1.78667
gene-PAQR9	PAQR9	progestin and adipoQ receptor family member 9, transcript variant 2	74.1529	6.21243	1.85858252013E-5	9.35677384839E-5	yes	up	0.09	0.11	0.1	0	0	0	0.1	0
gene-PARD3B	PARD3B	par-3 family cell polarity regulator beta, transcript variant X1	0.169259	-2.56269	0.000226631296015	0.000949286649022	yes	down	0.03	0.03	0.05	0.27	0.2	0.27	0.0366666666667	0.246667
gene-PARD6B	PARD6B	par-6 family cell polarity regulator beta	2.16475	1.1142	2.43373935625E-18	3.79345507143E-17	yes	up	9.79	9.82	12.21	5.9	5.54	6.41	10.6067	5.95
gene-PARM1	PARM1	prostate androgen-regulated mucin-like protein 1, transcript variant X1	3.89707	1.96239	0.00813776405648	0.0244916840034	yes	up	0.19	0.18	0.37	0.07	0.08	0.08	0.246667	0.0766666666667
gene-PARPBP	PARPBP	PARP1 binding protein, transcript variant 1	0.432256	-1.21004	1.58151852165E-20	2.76083492131E-19	yes	down	9.45	8.09	7.88	23.64	21.76	24.03	8.47333	23.1433
gene-PAX5	PAX5	paired box 5, transcript variant 1	0.102342	-3.28853	0.00636680803594	0.0197752685268	yes	down	0.02	0.01	0	0.14	0.08	0.08	0.01	0.1
gene-PAX8	PAX8	paired box 8, transcript variant PAX8A	2.09875	1.06953	1.77362779148E-5	8.96093280144E-5	yes	up	4.49	4.88	5.67	3.89	2.1	3.47	5.01333	3.15333
gene-PBX1	PBX1	PBX homeobox 1, transcript variant X1	0.413202	-1.27508	2.98616125309E-17	4.33044340081E-16	yes	down	1.96	1.8	1.62	4.99	5.68	5.55	1.79333	5.40667
gene-PCDH11Y	PCDH11Y	protocadherin 11 Y-linked, transcript variant c	2.24902	1.1693	1.1553054888E-17	1.72848345842E-16	yes	up	195.65	209.81	233.72	110.54	104.65	114.54	213.06	109.91
gene-PCDH20	PCDH20	protocadherin 20	0.432699	-1.20857	0.0064176645053	0.0199128762302	yes	down	0.33	0.21	0.27	0.85	0.48	0.96	0.27	0.763333
gene-PCDH7	PCDH7	protocadherin 7, transcript variant d	2.80032	1.48559	5.12080497359E-52	2.34464443241E-50	yes	up	10.8	11.81	10.05	4.3	4.45	5	10.8867	4.58333
gene-PCDH9	PCDH9	protocadherin 9, transcript variant 1	3.01615	1.59271	5.79723290583E-20	9.8372374668E-19	yes	up	1.87	2.18	1.91	0.79	0.56	0.79	1.98667	0.713333
gene-PCDHA1	PCDHA1	protocadherin alpha 1, transcript variant 1	8.32916	3.05817	0.00477182490847	0.0152884059992	yes	up	0.11	0.18	0.33	0.02	0.07	0	0.206667	0.03
gene-PCDHA11	PCDHA11	protocadherin alpha 11, transcript variant 1	0.350418	-1.51285	0.000314448905535	0.00128495229815	yes	down	0.31	0.47	0.19	1.32	0.99	1.03	0.323333	1.11333
gene-PCDHAC1-2	PCDHAC1	protocadherin alpha subfamily C, 1, transcript variant 1	57.4839	5.84509	0.000129833723141	0.000568608008272	yes	up	0.13	0.13	0.09	0	0	0	0.116667	0
gene-PCDHGA11	PCDHGA11	protocadherin gamma subfamily A, 11, transcript variant 1	0.0748176527241	-3.74048	4.57692237286E-5	0.000215602474083	yes	down	0.01	0	0.07	0.31	0.6	0.59	0.0266666666667	0.5
gene-PCID2	PCID2	PCI domain containing 2, transcript variant 7	2.23681	1.16144	1.23855442376E-101	1.3289438754E-99	yes	up	138.22	149.25	142.49	101.12	93.43	100.07	143.32	98.2067
gene-PCK1	PCK1	phosphoenolpyruvate carboxykinase 1	179.463	7.48755	1.00325380278E-8	7.65044043076E-8	yes	up	0.38	0.53	0.67	0	0	0	0.526667	0
gene-PCK2	PCK2	phosphoenolpyruvate carboxykinase 2, mitochondrial, transcript variant 1	2.17875	1.1235	5.8258429734E-16	7.84844857133E-15	yes	up	16.93	17.1	18.95	9.28	8.68	11.9	17.66	9.95333
gene-PCNPP3	PCNPP3	-	6.58631	2.71947	6.07159809886E-29	1.5283305878E-27	yes	up	3.12	4.02	3.15	0.61	0.46	0.59	3.43	0.553333
gene-PCOLCE2	PCOLCE2	procollagen C-endopeptidase enhancer 2	2.75698	1.46309	0.00147578585396	0.00529344427948	yes	up	1.49	2.16	1.62	1.05	0.8	0.47	1.75667	0.773333
gene-PCSK9	PCSK9	proprotein convertase subtilisin/kexin type 9, transcript variant 1	0.431538	-1.21244	2.02384364061E-32	5.71003428218E-31	yes	down	7.2	7.82	6.97	20.01	19.91	21.51	7.33	20.4767
gene-PCTP	PCTP	phosphatidylcholine transfer protein, transcript variant X2	0.49966	-1.00098	9.01259054477E-22	1.66787879899E-20	yes	down	16.87	16.22	13.5	37.48	35.84	37.47	15.53	36.93
gene-PCYT2	PCYT2	phosphate cytidylyltransferase 2, ethanolamine, transcript variant 1	0.399939	-1.32215	2.04062455708E-36	6.37545128166E-35	yes	down	5.83	5.37	5.04	16.32	16.93	15.97	5.41333	16.4067
gene-PDCD1LG2	PDCD1LG2	programmed cell death 1 ligand 2, transcript variant X1	9.60193	3.26332	5.27711480122E-33	1.51094749261E-31	yes	up	7.15	7.07	6.66	0.71	1.25	0.67	6.96	0.876667
gene-PDCD6-AHRR	PDCD6-AHRR	PDCD6-AHRR readthrough (NMD candidate), transcript variant 1	3.02195	1.59548	0.00125807049996	0.0045923896515	yes	up	1.54	1.22	3.73	1.57	0.88	1.95	2.16333	1.46667
gene-PDE10A	PDE10A	phosphodiesterase 10A, transcript variant 3	3.5867	1.84266	1.8180165405E-26	4.1045442511E-25	yes	up	2.95	2.64	3.22	1.01	0.86	1.13	2.93667	1
gene-PDE2A	PDE2A	phosphodiesterase 2A, transcript variant 1	3.207	1.68122	4.07720731009E-26	9.08922028361E-25	yes	up	6.3	6.24	5.87	2.31	2.08	2.6	6.13667	2.33
gene-PDE4D	PDE4D	phosphodiesterase 4D, transcript variant 1	4.68413	2.22778	4.10208518415E-72	2.68977776967E-70	yes	up	6.61	7.21	7.02	1.54	1.95	2.11	6.94667	1.86667
gene-PDIK1L	PDIK1L	PDLIM1 interacting kinase 1 like, transcript variant 1	0.467878	-1.0958	1.7860884469E-8	1.32769240918E-7	yes	down	1.78	1.48	1.96	4.81	4.29	4.51	1.74	4.53667
gene-PDK4	PDK4	pyruvate dehydrogenase kinase 4	20.5995	4.36454	4.08340985568E-121	5.59690596026E-119	yes	up	14.39	15.84	19.02	0.95	0.83	1.13	16.4167	0.97
gene-PDLIM5	PDLIM5	PDZ and LIM domain 5, transcript variant 6	2.26217	1.17771	7.99969549065E-115	1.00564219348E-112	yes	up	57.44	61.57	59	33.08	30.99	33.59	59.3367	32.5533
gene-PDZD2	PDZD2	PDZ domain containing 2, transcript variant X1	2.11298	1.07928	5.56565801872E-23	1.08878825606E-21	yes	up	5.42	6.32	6.51	2.35	2.31	3.36	6.08333	2.67333
gene-PDZK1IP1	PDZK1IP1	PDZK1 interacting protein 1	20.6804	4.37019	4.80224101141E-5	0.000225715951963	yes	up	2.18	1.6	3.19	0.29	0.13	0	2.32333	0.14
gene-PEAR1	PEAR1	platelet endothelial aggregation receptor 1, transcript variant X1	2.29793	1.20034	1.75724048062E-32	4.96443803334E-31	yes	up	11.64	12.27	10.85	6.56	5.68	6.45	11.5867	6.23
gene-PELI1	PELI1	pellino E3 ubiquitin protein ligase 1, transcript variant X1	2.51024	1.32783	8.88093382871E-21	1.56707175408E-19	yes	up	8.89	9.52	10.92	4.74	4.56	4.97	9.77667	4.75667
gene-PER1	PER1	period circadian regulator 1	2.49248	1.31758	1.63197139375E-8	1.21910099368E-7	yes	up	2.02	2.62	2.92	1.19	1.12	1.37	2.52	1.22667
gene-PER2	PER2	period circadian regulator 2, transcript variant X4	2.35967	1.23858	2.99478320934E-32	8.3386853581E-31	yes	up	11.89	13.64	15.19	7.09	6.49	7.43	13.5733	7.00333
gene-PEX11A	PEX11A	peroxisomal biogenesis factor 11 alpha, transcript variant 1	0.404431	-1.30603	3.3008143594E-7	2.11222292366E-6	yes	down	1.41	1.16	1.41	4.27	3.69	4.16	1.32667	4.04
gene-PFKFB4	PFKFB4	6-phosphofructo-2-kinase/fructose-2,6-biphosphatase 4, transcript variant 1	0.464156	-1.10732	7.12649336387E-6	3.82425742651E-5	yes	down	1.11	1.15	1.27	3.77	2.68	3.45	1.17667	3.3
gene-PGM5P2	PGM5P2	phosphoglucomutase 5 pseudogene 2	2.80421	1.48759	0.0108914959969	0.0315545932706	yes	up	1.4	0.72	1.24	0.46	0.45	0.62	1.12	0.51
gene-PGPEP1	PGPEP1	pyroglutamyl-peptidase I, transcript variant 1	0.282754	-1.82238	5.05360613142E-27	1.16826835976E-25	yes	down	2.8	1.11	0.88	4.41	4.02	3.96	1.59667	4.13
gene-PHACTR3	PHACTR3	phosphatase and actin regulator 3, transcript variant 1	2.86782	1.51996	7.67795649729E-40	2.69171923737E-38	yes	up	37.17	42.65	44.08	17.17	16.6	17.47	41.3	17.08
gene-PHF20	PHF20	PHD finger protein 20	2.01087	1.00782	3.91034233637E-45	1.55280790535E-43	yes	up	45.16	45.78	52.74	25.99	30.91	27.05	47.8933	27.9833
gene-PHLDA1	PHLDA1	pleckstrin homology like domain family A member 1	2.18783	1.1295	8.26711449706E-112	1.01523033231E-109	yes	up	82.75	89.81	86.79	46.52	46.53	50.58	86.45	47.8767
gene-PHLDB2	PHLDB2	pleckstrin homology like domain family B member 2, transcript variant 2	4.24101	2.08441	4.96392246464E-270	2.02804870695E-267	yes	up	80.57	85.56	78.58	26.59	24.9	23.88	81.57	25.1233
gene-PI3	PI3	peptidase inhibitor 3	10.0997	3.33625	0	0	yes	up	677.76	645.29	651.21	88.85	76.59	82.19	658.087	82.5433
gene-PIAS3	PIAS3	protein inhibitor of activated STAT 3	0.421526	-1.24631	3.02977513214E-37	9.85720868029E-36	yes	down	9.93	11.69	11.76	32.39	31.27	32	11.1267	31.8867
gene-PICART1	PICART1	p53 inducible cancer associated RNA transcript 1	2.50894	1.32708	4.80323976001E-9	3.79489879886E-8	yes	up	3.24	4.42	3.2	1.55	1.52	2.13	3.62	1.73333
gene-PID1	PID1	phosphotyrosine interaction domain containing 1, transcript variant X1	2.07964	1.05633	1.27556544324E-9	1.06985344815E-8	yes	up	8.27	8.83	7.31	5.19	4.64	4.31	8.13667	4.71333
gene-PIERCE1	PIERCE1	piercer of microtubule wall 1, transcript variant 1	0.43012	-1.21719	0.0085962812128	0.0257041512127	yes	down	2.19	3.9	2.14	9.55	5.76	8.71	2.74333	8.00667
gene-PIF1	PIF1	PIF1 5'-to-3' DNA helicase, transcript variant 3	0.365402	-1.45245	2.78164780428E-9	2.25377326969E-8	yes	down	1.33	1.91	1.22	5.47	4.24	5.7	1.48667	5.13667
gene-PIGHP1	PIGHP1	-	8.2722	3.04827	0.00552476183108	0.0174489415261	yes	up	1.22	1.62	0.9	0.15	0.14	0.28	1.24667	0.19
gene-PIGM	PIGM	phosphatidylinositol glycan anchor biosynthesis class M	0.495666	-1.01256	1.54855239003E-8	1.16045839599E-7	yes	down	1.15	1.2	1.04	2.74	2.86	2.68	1.13	2.76
gene-PIK3AP1	PIK3AP1	phosphoinositide-3-kinase adaptor protein 1	2.65271	1.40747	2.2703885845E-25	4.90187047537E-24	yes	up	8.7	8.63	10.22	4.56	4.16	3.91	9.18333	4.21
gene-PIK3C2B	PIK3C2B	phosphatidylinositol-4-phosphate 3-kinase catalytic subunit type 2 beta, transcript variant 1	0.388913	-1.36248	7.49620992456E-21	1.33158009906E-19	yes	down	1.27	1.53	1.49	4.32	4.26	4.73	1.43	4.43667
gene-PIK3CG	PIK3CG	phosphatidylinositol-4,5-bisphosphate 3-kinase catalytic subunit gamma, transcript variant 3	0.129709	-2.94665	3.48944902331E-57	1.82594444582E-55	yes	down	0.71	0.46	0.62	5.54	5.57	5.47	0.596667	5.52667
gene-PIK3R3	PIK3R3	phosphoinositide-3-kinase regulatory subunit 3, transcript variant 4	0.337738	-1.56602	8.68902284017E-15	1.08587229553E-13	yes	down	1.1	1.31	1.73	5.17	4.24	5.54	1.38	4.98333
gene-PIM1	PIM1	Pim-1 proto-oncogene, serine/threonine kinase, transcript variant 1	3.25956	1.70468	1.58320812438E-55	7.9704399532E-54	yes	up	24.13	23.43	22.29	8.24	8.67	9.13	23.2833	8.68
gene-PIM3	PIM3	Pim-3 proto-oncogene, serine/threonine kinase	2.79104	1.4808	4.65955594926E-46	1.88916538439E-44	yes	up	38.15	43.77	47.17	19.37	18.6	18.24	43.03	18.7367
gene-PINX1-2	PINX1	PIN2 (TERF1) interacting telomerase inhibitor 1, transcript variant 1	10.3169	3.36693	0.00241228750114	0.00825133601057	yes	up	2.43	0.12	0.91	0.13	0	0.12	1.15333	0.0833333333333
gene-PIPSL	PIPSL	PIP5K1A and PSMD4 like (pseudogene)	2.93259	1.55218	0.00662252276677	0.0204708	yes	up	0.71	0.46	0.38	0.18	0.18	0.28	0.516667	0.213333
gene-PIR-FIGF	PIR-FIGF	PIR-FIGF readthrough	0.159411	-2.64918	5.06275419458E-7	3.16440755704E-6	yes	down	0.5	0.17	0.79	3.49	3.96	4.66	0.486667	4.03667
gene-PIWIL4	PIWIL4	piwi like RNA-mediated gene silencing 4	2.10239	1.07203	0.00011597928362	0.000511517517233	yes	up	2.25	2.41	2.71	1.85	1.15	1.28	2.45667	1.42667
gene-PKD1L2-2	PKD1L2	polycystin 1 like 2 (gene/pseudogene), transcript variant 1, non-coding	0.498381	-1.00468	0.000278579763502	0.0011498789733	yes	down	3.33	2.77	2.8	8.62	6.17	6.76	2.96667	7.18333
gene-PKIB	PKIB	cAMP-dependent protein kinase inhibitor beta, transcript variant X2	5.12386	2.35723	5.18544218821E-7	3.23348163453E-6	yes	up	2.54	2.75	1.69	0.72	0.41	0.57	2.32667	0.566667
gene-PLA2G3	PLA2G3	phospholipase A2 group III	0.0642173838871	-3.96089	0.00318953910019	0.0106276283224	yes	down	0.03	0.03	0	0.31	0.58	0.25	0.02	0.38
gene-PLA2G4A	PLA2G4A	phospholipase A2 group IVA, transcript variant X1	2.37	1.24489	8.39166190879E-6	4.45191244559E-5	yes	up	2.87	2.79	2.94	1.92	1.33	1.2	2.86667	1.48333
gene-PLA2G4F	PLA2G4F	phospholipase A2 group IVF, transcript variant 1	0.201976	-2.30775	4.38586595579E-6	2.41143173475E-5	yes	down	0.16	0.09	0.1	1.15	0.54	0.92	0.116667	0.87
gene-PLA2G6	PLA2G6	phospholipase A2 group VI, transcript variant 1	0.349684	-1.51588	4.64730133341E-6	2.5459493767E-5	yes	down	0.58	0.53	0.72	2.18	1.8	2.37	0.61	2.11667
gene-PLAAT1	PLAAT1	phospholipase A and acyltransferase 1, transcript variant X3	6.77892	2.76105	0.00851870973347	0.0255009142296	yes	up	0.81	0.65	1.48	0.23	0.22	0.11	0.98	0.186667
gene-PLAC1	PLAC1	placenta enriched 1, transcript variant 4	6.14681	2.61984	0.000854830987386	0.00323147407954	yes	up	1.97	2	2.09	0	0.93	0.32	2.02	0.416667
gene-PLAUR	PLAUR	plasminogen activator, urokinase receptor, transcript variant X1	3.42359	1.77551	3.04584053855E-110	3.6558690532E-108	yes	up	107.65	105.28	113.36	38.56	36.63	40.07	108.763	38.42
gene-PLB1	PLB1	phospholipase B1, transcript variant 1	2.68416	1.42447	1.57837174937E-6	9.22236188542E-6	yes	up	0.93	1	0.86	0.48	0.33	0.48	0.93	0.43
gene-PLCD1	PLCD1	phospholipase C delta 1, transcript variant 1	0.412166	-1.2787	7.06547753148E-6	3.79343113865E-5	yes	down	1.06	1.04	1.02	3.09	3.1	2.98	1.04	3.05667
gene-PLCH1	PLCH1	phospholipase C eta 1, transcript variant X4	0.323829	-1.6267	0.00582461162657	0.0182755684546	yes	down	0.07	0.06	0.13	0.29	0.29	0.43	0.0866666666667	0.336667
gene-PLCXD2	PLCXD2	phosphatidylinositol specific phospholipase C X domain containing 2, transcript variant 1	5.81586	2.53999	1.71641422637E-75	1.16502301084E-73	yes	up	6.48	7.82	8.18	1.39	1.64	1.64	7.49333	1.55667
gene-PLD4	PLD4	phospholipase D family member 4, transcript variant 1	3.76361	1.91212	3.43333738851E-6	1.91849691791E-5	yes	up	2.05	2.68	3.45	0.79	1.28	0.47	2.72667	0.846667
gene-PLD6	PLD6	phospholipase D family member 6, transcript variant X1	3.63071	1.86025	7.08089981639E-22	1.32307578363E-20	yes	up	6.74	8.12	8.11	2.32	2.67	2.69	7.65667	2.56
gene-PLEKHA4	PLEKHA4	pleckstrin homology domain containing A4, transcript variant X1	2.45418	1.29524	1.28773349887E-9	1.07920702893E-8	yes	up	4.79	3.85	4.83	2.15	2.14	2.28	4.49	2.19
gene-PLEKHM1	PLEKHM1	pleckstrin homology and RUN domain containing M1, transcript variant 1	2.41173	1.27007	2.0148236011E-20	3.51147886837E-19	yes	up	6.94	7.87	7.04	3.13	3.68	4.35	7.28333	3.72
gene-PLEKHM1-2	PLEKHM1	pleckstrin homology and RUN domain containing M1, transcript variant 1	3.71812	1.89457	1.28038444309E-12	1.38572427373E-11	yes	up	10.96	13.08	13.72	4.23	4.81	3.51	12.5867	4.18333
gene-PLEKHO1	PLEKHO1	pleckstrin homology domain containing O1, transcript variant 1	2.06179	1.0439	0.000333966190175	0.00135739653918	yes	up	3.58	2.84	2.97	2.06	1.75	1.8	3.13	1.87
gene-PLGLB1	PLGLB1	plasminogen like B1	2.13434	1.09379	0.0180112900978	0.0489697796426	yes	up	0.59	0.92	0.8	0.49	0.46	0.37	0.77	0.44
gene-PLIN2	PLIN2	perilipin 2, transcript variant X1	8.68113	3.11788	0	0	yes	up	132.14	124.78	122.95	17.01	17	19.28	126.623	17.7633
gene-PLK3	PLK3	polo like kinase 3	2.93793	1.5548	1.21276136094E-24	2.52847057048E-23	yes	up	11.51	11.11	12.08	4.83	4.37	5.19	11.5667	4.79667
gene-PLPP3	PLPP3	phospholipid phosphatase 3	3.81854	1.93302	9.10188983055E-13	9.95724250515E-12	yes	up	2.57	3.11	2.75	1	0.77	0.92	2.81	0.896667
gene-PLPP4	PLPP4	phospholipid phosphatase 4, transcript variant 1	6.63451	2.72999	1.19520305767E-7	8.0789338085E-7	yes	up	3.27	2.9	3.38	0.22	0.48	1.49	3.18333	0.73
gene-PLSCR4	PLSCR4	phospholipid scramblase 4, transcript variant 2	0.413331	-1.27463	1.09955294923E-8	8.34583865894E-8	yes	down	1.43	1.63	1.46	4.66	3.93	4.48	1.50667	4.35667
gene-PLXNB3-AS1	PLXNB3-AS1	PLXNB3 antisense RNA 1, transcript variant X3	0.409374	-1.28851	8.4122525129E-7	5.08011099024E-6	yes	down	0.68	0.71	0.63	1.86	1.93	2.22	0.673333	2.00333
gene-PMAIP1	PMAIP1	phorbol-12-myristate-13-acetate-induced protein 1, transcript variant 1	10.7731	3.42936	8.24141076483E-281	3.57324023875E-278	yes	up	87.34	100.73	108.47	11.78	12.32	11.73	98.8467	11.9433
gene-PMEPA1	PMEPA1	prostate transmembrane protein, androgen induced 1, transcript variant 1	4.63774	2.21342	0	0	yes	up	140.06	144.37	133.57	37.08	36.13	36.12	139.333	36.4433
gene-PMP22	PMP22	peripheral myelin protein 22, transcript variant 1	4.45263	2.15466	6.76926081765E-9	5.25632112833E-8	yes	up	3.61	3.05	3.41	0.9	1.17	0.74	3.35667	0.936667
gene-PMS2P2	PMS2P2	PMS1 homolog 2, mismatch repair system component pseudogene 2	0.366886	-1.4466	0.0100432297171	0.0294260674858	yes	down	0.47	1.28	0.29	3.51	1.6	2.81	0.68	2.64
gene-PNPLA3	PNPLA3	patatin like phospholipase domain containing 3	0.32991	-1.59986	6.54595322909E-41	2.36914440123E-39	yes	down	1.94	1.85	1.75	6.78	6.66	6.82	1.84667	6.75333
gene-PNPLA8	PNPLA8	patatin like phospholipase domain containing 8, transcript variant X1	2.56657	1.35984	7.01264244441E-39	2.39523454552E-37	yes	up	11.93	12.55	12.15	5.92	5.45	6.04	12.21	5.80333
gene-PNRC1	PNRC1	proline rich nuclear receptor coactivator 1	3.12014	1.64161	2.79096324753E-24	5.74554401102E-23	yes	up	15.42	16.52	18.99	7	7.28	6.82	16.9767	7.03333
gene-POC1B-GALNT4	POC1B-GALNT4	POC1B-GALNT4 readthrough, transcript variant 1	0.382169	-1.38772	0.00638262500591	0.0198157048444	yes	down	0.25	0.58	0.18	1.53	0.49	1.25	0.336667	1.09
gene-PODXL	PODXL	podocalyxin like, transcript variant 1	2.16446	1.11401	4.25482948038E-147	7.59612204291E-145	yes	up	252.5	252.42	236.84	141.36	135.49	139.45	247.253	138.767
gene-POF1B	POF1B	POF1B actin binding protein, transcript variant 2	0.447338	-1.16056	1.3367205955E-8	1.00597339892E-7	yes	down	1.88	1.5	2	5.08	4.11	5.45	1.79333	4.88
gene-POLA2	POLA2	DNA polymerase alpha 2, accessory subunit	0.435665	-1.19871	1.17466157608E-30	3.09623885656E-29	yes	down	6.32	6.55	6.24	21.44	18.01	21.19	6.37	20.2133
gene-POLE2	POLE2	DNA polymerase epsilon 2, accessory subunit, transcript variant 1	0.4962	-1.01101	2.1529868693E-13	2.45255796451E-12	yes	down	9.05	8.49	9.3	22.68	20.32	24.36	8.94667	22.4533
gene-POLH	POLH	DNA polymerase eta, transcript variant 1	0.485993	-1.04099	9.37325570076E-19	1.49612935659E-17	yes	down	2.71	2.6	2.4	6.02	6.28	6.96	2.57	6.42
gene-PORCN	PORCN	porcupine O-acyltransferase, transcript variant X1	2.7344	1.45123	1.37848491347E-45	5.51523766226E-44	yes	up	32.22	30.95	28.95	14.86	16.35	14.23	30.7067	15.1467
gene-POU2F2	POU2F2	POU class 2 homeobox 2, transcript variant X1	4.2972	2.1034	5.95216667027E-11	5.59530004026E-10	yes	up	0.9	0.9	0.91	0.21	0.23	0.31	0.903333	0.25
gene-PPAN-P2RY11	PPAN-P2RY11	PPAN-P2RY11 readthrough, transcript variant 1	176.832	7.46624	2.87415974997E-8	2.09617315098E-7	yes	up	1.25	0.45	0.48	0	0	0	0.726667	0
gene-PPARD	PPARD	peroxisome proliferator activated receptor delta, transcript variant X11	2.04864	1.03467	1.65613411601E-31	4.48211073817E-30	yes	up	24.82	23.19	23.9	16.27	13.13	13.76	23.97	14.3867
gene-PPARGC1A	PPARGC1A	PPARG coactivator 1 alpha, transcript variant 1	2.60817	1.38304	0.00652648140782	0.0202121133395	yes	up	5.4	7.52	5.23	2	3.36	2.46	6.05	2.60667
gene-PPFIBP2	PPFIBP2	PPFIA binding protein 2, transcript variant 4	0.236759	-2.07851	3.42794830388E-27	8.0029408479E-26	yes	down	2	1.29	1.48	9.24	7.98	8.31	1.59	8.51
gene-PPIAP54	PPIAP54	-	4.19541	2.06881	0.0138253941537	0.0390015268617	yes	up	3.46	1.04	2.16	0.76	0.53	0.72	2.22	0.67
gene-PPL	PPL	periplakin, transcript variant X1	0.368107	-1.4418	5.60019077592E-170	1.20177831348E-167	yes	down	21.01	21.43	20.23	69.64	67.1	69.63	20.89	68.79
gene-PPM1J	PPM1J	protein phosphatase, Mg2+/Mn2+ dependent 1J	2.55492	1.35328	0.00374071633892	0.0122932417552	yes	up	1.82	1.64	1.67	0.95	0.96	0.53	1.71	0.813333
gene-PPP1R11	PPP1R11	protein phosphatase 1 regulatory inhibitor subunit 11	41.1932	5.36434	0.00534026127563	0.0169283573263	yes	up	0.32	0.54	0	0	0	0	0.286667	0
gene-PPP1R12B	PPP1R12B	protein phosphatase 1 regulatory subunit 12B, transcript variant X1	0.449398	-1.15394	3.11395526608E-39	1.07570698582E-37	yes	down	4.35	4.45	6.45	11.53	11.45	13.45	5.08333	12.1433
gene-PPP1R14B-AS1	PPP1R14B-AS1	PPP1R14B antisense RNA 1, transcript variant 1	2.05119	1.03646	0.00213662926829	0.00739656001382	yes	up	14.67	15.7	16.46	12.19	9.5	8.13	15.61	9.94
gene-PPP1R14C	PPP1R14C	protein phosphatase 1 regulatory inhibitor subunit 14C	3.00324	1.58652	2.30293761854E-13	2.6163588078E-12	yes	up	6.19	6.86	8.17	2.74	2.53	3.34	7.07333	2.87
gene-PPP1R15A	PPP1R15A	protein phosphatase 1 regulatory subunit 15A	4.99924	2.32171	6.83349341904E-200	1.79231565046E-197	yes	up	153.94	172.13	185.27	39.84	42.22	42.02	170.447	41.36
gene-PPP1R15B	PPP1R15B	protein phosphatase 1 regulatory subunit 15B	2.2533	1.17204	5.47306669099E-59	2.96620667985E-57	yes	up	43.58	50.86	49.06	24.43	25.26	27.8	47.8333	25.83
gene-PPP1R1B	PPP1R1B	protein phosphatase 1 regulatory inhibitor subunit 1B, transcript variant 1	0.0504901712124	-4.30785	0.0063142616077	0.0196292782932	yes	down	0	0	0.05	0.47	0.7	0.38	0.0166666666667	0.516667
gene-PPP1R3C	PPP1R3C	protein phosphatase 1 regulatory subunit 3C	2.69401	1.42975	1.27966208487E-9	1.07286586397E-8	yes	up	4.92	5.46	5.31	2.1	2.95	1.99	5.23	2.34667
gene-PPP1R3G	PPP1R3G	protein phosphatase 1 regulatory subunit 3G	3.35368	1.74575	2.34121129602E-11	2.2995392503E-10	yes	up	2.13	2.33	2.57	0.92	0.91	0.71	2.34333	0.846667
gene-PPP1R9A	PPP1R9A	protein phosphatase 1 regulatory subunit 9A, transcript variant X3	0.29913	-1.74116	4.21755359267E-8	3.01081740848E-7	yes	down	0.23	0.15	0.19	0.86	0.65	0.81	0.19	0.773333
gene-PPP4R1L	PPP4R1L	protein phosphatase 4 regulatory subunit 1 like (pseudogene)	2.05127	1.03652	2.15479848499E-7	1.41554402639E-6	yes	up	4.17	4.76	5.98	2.32	2.23	3.15	4.97	2.56667
gene-PPP4R4	PPP4R4	protein phosphatase 4 regulatory subunit 4, transcript variant 1	4.04991	2.01789	7.42318069787E-10	6.36422412939E-9	yes	up	1.89	1.8	2.28	0.51	0.47	0.87	1.99	0.616667
gene-PPTC7	PPTC7	protein phosphatase targeting COQ7, transcript variant 1	3.03479	1.6016	4.33810409083E-89	3.7617559759E-87	yes	up	33.71	38.32	39.66	14.71	13.96	16.13	37.23	14.9333
gene-PRDM1	PRDM1	PR/SET domain 1, transcript variant X1	2.19873	1.13667	0.00675202668259	0.0208256107537	yes	up	0.66	0.67	0.53	0.37	0.25	0.43	0.62	0.35
gene-PRICKLE4	PRICKLE4	prickle planar cell polarity protein 4	0.376587	-1.40895	1.06346403886E-15	1.41473346935E-14	yes	down	3.8	2.6	3.95	12.66	10.11	11.27	3.45	11.3467
gene-PRKAB2	PRKAB2	protein kinase AMP-activated non-catalytic subunit beta 2, transcript variant 1	2.68201	1.42331	9.5001541689E-91	8.51606646912E-89	yes	up	35.08	41.2	36.99	17.95	15.38	17.35	37.7567	16.8933
gene-PRKAR2B	PRKAR2B	protein kinase cAMP-dependent type II regulatory subunit beta	0.258814	-1.95001	8.05908239493E-6	4.28895805311E-5	yes	down	0.19	0.31	0.3	1.43	0.97	1.34	0.266667	1.24667
gene-PRKD2	PRKD2	protein kinase D2, transcript variant 3	0.489568	-1.03042	1.86084993993E-28	4.58096836312E-27	yes	down	15.43	14.16	14.08	38.5	35.4	33.78	14.5567	35.8933
gene-PRKG1	PRKG1	protein kinase cGMP-dependent 1, transcript variant 2	3.33915	1.73948	0.00241935333606	0.00827284107911	yes	up	3.16	3.47	3.59	1.37	1.53	0.78	3.40667	1.22667
gene-PRKG1-AS1	PRKG1-AS1	PRKG1 antisense RNA 1	3.88811	1.95907	5.93078061839E-5	0.000274927851271	yes	up	6.12	5.39	6.4	1.71	2.81	0.88	5.97	1.8
gene-PRNP	PRNP	prion protein, transcript variant 2	2.19482	1.13411	1.15548166369E-156	2.25212916927E-154	yes	up	264.55	274.42	271.29	151.46	141.49	156.76	270.087	149.903
gene-PROCR	PROCR	protein C receptor, transcript variant X1	2.4985	1.32106	3.85037957408E-38	1.28416505575E-36	yes	up	51.89	54.68	57.15	25.26	26.22	28.49	54.5733	26.6567
gene-PRODH	PRODH	proline dehydrogenase 1, transcript variant 1	0.145536	-2.78055	1.2995015583E-7	8.75765203423E-7	yes	down	0.15	0.17	0.52	2.23	2.42	2.26	0.28	2.30333
gene-PRR15	PRR15	proline rich 15, transcript variant 3	0.400196	-1.32122	9.88031082825E-19	1.57233860334E-17	yes	down	8.03	7.32	7.53	24.7	23.41	22.3	7.62667	23.47
gene-PRR15-DT	PRR15-DT	PRR15 divergent transcript	0.33113	-1.59453	8.54155602638E-11	7.92079257007E-10	yes	down	0.95	0.79	1.01	3.9	2.79	3.77	0.916667	3.48667
gene-PRR15L	PRR15L	proline rich 15 like, transcript variant X2	0.00823083067342	-6.92475	2.35670218685E-7	1.53395030513E-6	yes	down	0	0	0	1.34	2.27	1.68	0	1.76333
gene-PRSS22	PRSS22	serine protease 22	0.428055	-1.22413	9.45958838609E-12	9.51557553326E-11	yes	down	3.66	3.89	3.3	9.65	10.11	12.39	3.61667	10.7167
gene-PRSS3	PRSS3	serine protease 3, transcript variant 3	2.50309	1.32371	9.08438568571E-13	9.94321349268E-12	yes	up	27.09	29.86	30.13	14.15	15.44	13.73	29.0267	14.44
gene-PRXL2B-2	PRXL2B	peroxiredoxin like 2B, transcript variant 1	0.356014	-1.48999	3.81174879128E-10	3.35740477076E-9	yes	down	1.63	2.38	2.45	6.31	8.63	6.79	2.15333	7.24333
gene-PSAPL1	PSAPL1	prosaposin like 1	0.298191	-1.74569	2.00740261976E-12	2.13556678302E-11	yes	down	0.78	0.63	0.64	2.69	2.89	2.74	0.683333	2.77333
gene-PSORS1C1	PSORS1C1	psoriasis susceptibility 1 candidate 1	2.8946	1.53336	0.0055500732532	0.0175176506112	yes	up	1.66	2.7	2.7	1.6	0.64	0.82	2.35333	1.02
gene-PSRC1	PSRC1	proline and serine rich coiled-coil 1, transcript variant X3	0.284527	-1.81336	3.93873340516E-31	1.05521300369E-29	yes	down	6.12	5.38	5.09	22.94	24.36	24.43	5.53	23.91
gene-PTCH2	PTCH2	patched 2, transcript variant 1	5.02761	2.32987	2.53583259537E-8	1.85899804999E-7	yes	up	1.62	1.43	1.08	0.38	0.25	0.35	1.37667	0.326667
gene-PTCHD4	PTCHD4	patched domain containing 4, transcript variant X1	2.79767	1.48422	0.00142600367946	0.00513482172374	yes	up	0.35	0.58	0.42	0.32	0.2	0.15	0.45	0.223333
gene-PTGER4	PTGER4	prostaglandin E receptor 4	3.76068	1.91099	2.3640277105E-27	5.57422516198E-26	yes	up	6.65	6.28	7.34	2.33	2.14	1.92	6.75667	2.13
gene-PTGES3L-AARSD1	PTGES3L-AARSD1	PTGES3L-AARSD1 readthrough, transcript variant 1	2.06958	1.04934	0.00811712411127	0.0244330266002	yes	up	4.13	5.48	3.12	1.33	2.83	3.73	4.24333	2.63
gene-PTGS2	PTGS2	prostaglandin-endoperoxide synthase 2	238.231	7.89622	7.99728009048E-285	3.6935264244E-282	yes	up	54.78	59.14	59.66	0.17	0.45	0.25	57.86	0.29
gene-PTHLH	PTHLH	parathyroid hormone like hormone, transcript variant X2	19.7579	4.30436	0	0	yes	up	105.64	117.87	123.27	5.72	6.89	7.37	115.593	6.66
gene-PTP4A1	PTP4A1	protein tyrosine phosphatase 4A1, transcript variant 11	2.58183	1.3684	2.52394521723E-115	3.21085126588E-113	yes	up	150.49	166.16	175.47	75.71	72.89	81.88	164.04	76.8267
gene-PTPRB	PTPRB	protein tyrosine phosphatase receptor type B, transcript variant X1	2.09024	1.06367	4.76132246869E-10	4.15759539036E-9	yes	up	2.26	2.52	1.89	1.1	1.28	1.24	2.22333	1.20667
gene-PTPRE	PTPRE	protein tyrosine phosphatase receptor type E, transcript variant X5	2.62013	1.38964	1.00545537641E-27	2.41093673496E-26	yes	up	10.19	9.07	9.28	4.14	3.88	4.25	9.51333	4.09
gene-PTPRH	PTPRH	protein tyrosine phosphatase receptor type H, transcript variant X1	2.55456	1.35307	1.6378902012E-13	1.88760273521E-12	yes	up	4.56	4.31	4.3	2.12	1.98	2.29	4.39	2.13
gene-PTPRM	PTPRM	protein tyrosine phosphatase receptor type M, transcript variant X1	2.25094	1.17053	1.58526085867E-7	1.05675766999E-6	yes	up	2.23	2.39	2.92	1.32	1.2	1.47	2.51333	1.33
gene-PTPRR	PTPRR	protein tyrosine phosphatase receptor type R, transcript variant 1	13.5984	3.76537	6.28730425932E-48	2.67682923826E-46	yes	up	6.95	7.99	6.8	0.57	0.75	0.7	7.24667	0.673333
gene-PTX3	PTX3	pentraxin 3	8.748	3.12895	0	0	yes	up	115.43	127.35	116.19	16.31	17.39	16.21	119.657	16.6367
gene-PVRIG	PVRIG	PVR related immunoglobulin domain containing, transcript variant 1	0.0339404061683	-4.88085	0.000804314359111	0.00305627947761	yes	down	0	0.09	0	1.22	0.83	0.88	0.03	0.976667
gene-PVT1	PVT1	Pvt1 oncogene	2.55098	1.35105	1.11207081999E-24	2.32310172769E-23	yes	up	15.26	17.94	15.89	6.82	7.29	6.94	16.3633	7.01667
gene-PWWP3B	PWWP3B	PWWP domain containing 3B, transcript variant X7	26.9451	4.75195	0.000148496405668	0.000644363998861	yes	up	0.25	0.28	0.36	0	0	0.04	0.296667	0.0133333333333
gene-PXDC1	PXDC1	PX domain containing 1	2.40867	1.26824	1.09185146976E-12	1.18651582993E-11	yes	up	12.85	14.62	11.53	5.66	7.48	6.31	13	6.48333
gene-PXDN	PXDN	peroxidasin	0.406763	-1.29774	0.0164164309438	0.0452015324658	yes	down	0.13	0.09	0.1	0.3	0.31	0.4	0.106667	0.336667
gene-PXMP4	PXMP4	peroxisomal membrane protein 4, transcript variant 1	0.44847	-1.15692	2.26058416201E-17	3.30758336927E-16	yes	down	2.3	2.49	2.2	6.68	6.05	6.16	2.33	6.29667
gene-PYGO2	PYGO2	pygopus family PHD finger 2	0.478185	-1.06436	1.06515929771E-16	1.48877034736E-15	yes	down	6.07	6.95	5.25	15.16	14.88	16.28	6.09	15.44
gene-RAB11B-AS1	RAB11B-AS1	RAB11B antisense RNA 1	5.01531	2.32634	5.87087511742E-7	3.63303859715E-6	yes	up	4.12	4.75	3.96	1.3	1.12	0.72	4.27667	1.04667
gene-RAB15	RAB15	RAB15, member RAS oncogene family, transcript variant 2	0.347677	-1.52418	2.14389131159E-32	6.04071232291E-31	yes	down	4.12	4.02	4.12	14.86	12.87	15.55	4.08667	14.4267
gene-RAB17	RAB17	RAB17, member RAS oncogene family, transcript variant X1	0.468052	-1.09526	7.8832656142E-21	1.3991643941E-19	yes	down	6.57	7.64	6.88	17.09	16.67	16.84	7.03	16.8667
gene-RAB19	RAB19	RAB19, member RAS oncogene family, transcript variant X1	0.157651	-2.6652	0.000114505271244	0.000505541248456	yes	down	0.09	0.16	0.08	1.05	0.87	0.67	0.11	0.863333
gene-RAB26	RAB26	RAB26, member RAS oncogene family, transcript variant 1	0.254301	-1.97539	1.53251502812E-19	2.54759638282E-18	yes	down	2.2	2.72	2.38	11.07	11.05	12.36	2.43333	11.4933
gene-RAB30	RAB30	RAB30, member RAS oncogene family, transcript variant 2	2.52572	1.33669	2.59438698234E-20	4.4774777774E-19	yes	up	2.76	2.81	3.06	1.43	1.2	1.52	2.87667	1.38333
gene-RAB32	RAB32	RAB32, member RAS oncogene family	2.61471	1.38665	6.88318578508E-28	1.65797371887E-26	yes	up	58.19	52.01	61.01	24.9	27.8	27.66	57.07	26.7867
gene-RAB37	RAB37	RAB37, member RAS oncogene family, transcript variant 4	0.0922650121982	-3.43807	1.07921719595E-9	9.12737632486E-9	yes	down	0.19	0.1	0.13	1.9	1.91	1.52	0.14	1.77667
gene-RAB38	RAB38	RAB38, member RAS oncogene family	2.03767	1.02692	1.38128989217E-16	1.91926120073E-15	yes	up	34.29	37.56	31.04	20.57	21.39	19.45	34.2967	20.47
gene-RAB38-2	RAB38	RAB38, member RAS oncogene family	2.10668	1.07497	1.61160301481E-8	1.20473279555E-7	yes	up	22.44	23.41	27.47	15.08	14.95	12.93	24.44	14.32
gene-RAB3D	RAB3D	RAB3D, member RAS oncogene family	0.349253	-1.51766	3.06581803625E-56	1.56947720916E-54	yes	down	5.58	6.25	6.27	21.11	20.37	21.34	6.03333	20.94
gene-RAB3IL1	RAB3IL1	RAB3A interacting protein like 1, transcript variant X1	2.07305	1.05175	0.00713116404482	0.0218648549765	yes	up	1.62	1.67	1.32	1.14	0.79	0.78	1.53667	0.903333
gene-RAB4B-EGLN2	RAB4B-EGLN2	RAB4B-EGLN2 readthrough (NMD candidate)	0.136988	-2.86788	0.00696656689238	0.0214375309427	yes	down	0	0.24	0	0.26	1.13	0.62	0.08	0.67
gene-RAB6D	RAB6D	RAB6D, member RAS oncogene family	2.45608	1.29636	0.0105181119656	0.0305896356891	yes	up	0.51	0.59	0.58	0.26	0.32	0.25	0.56	0.276667
gene-RACGAP1	RACGAP1	Rac GTPase activating protein 1, transcript variant X1	0.474201	-1.07643	1.63410320792E-87	1.3561141661E-85	yes	down	49.16	47.76	48.3	127.53	119.91	125.27	48.4067	124.237
gene-RAD9B	RAD9B	RAD9 checkpoint clamp component B, transcript variant 1	2.49313	1.31796	0.00315276864139	0.0105150031062	yes	up	0.59	0.93	0.9	0.36	0.37	0.4	0.806667	0.376667
gene-RAET1L	RAET1L	retinoic acid early transcript 1L	3.06535	1.61605	2.39507886132E-5	0.000118278592303	yes	up	3.79	4.4	3.21	1.45	1.88	1.22	3.8	1.51667
gene-RALGPS1	RALGPS1	Ral GEF with PH domain and SH3 binding motif 1, transcript variant X1	0.331574	-1.5926	1.34913320049E-9	1.12977275698E-8	yes	down	0.63	0.7	0.7	1.92	2.02	2.86	0.676667	2.26667
gene-RAP1GAP	RAP1GAP	RAP1 GTPase activating protein, transcript variant 10	0.344944	-1.53557	2.45025153022E-7	1.58948377891E-6	yes	down	0.67	0.84	0.64	2.43	2.26	2.78	0.716667	2.49
gene-RAPGEF2	RAPGEF2	Rap guanine nucleotide exchange factor 2, transcript variant 1	2.01923	1.01381	6.39606241106E-16	8.60572171773E-15	yes	up	4.78	5.32	5.75	3.49	2.91	3.19	5.28333	3.19667
gene-RAPH1	RAPH1	Ras association (RalGDS/AF-6) and pleckstrin homology domains 1, transcript variant X1	2.40043	1.26329	1.32109745918E-58	7.10549760008E-57	yes	up	11.68	12.22	12.8	6.51	5.65	6.54	12.2333	6.23333
gene-RARRES1	RARRES1	retinoic acid receptor responder 1, transcript variant 1	0.353386	-1.50068	3.45449637696E-5	0.000165817387096	yes	down	0.87	1.38	1.88	4.27	4.06	4.58	1.37667	4.30333
gene-RASAL1	RASAL1	RAS protein activator like 1, transcript variant X2	0.452598	-1.1437	3.00498508524E-5	0.000145622509434	yes	down	0.91	1.55	0.9	2.95	3.03	2.93	1.12	2.97
gene-RASAL2	RASAL2	RAS protein activator like 2, transcript variant X1	2.19125	1.13175	8.48807780136E-107	9.69511897257E-105	yes	up	34.67	38.16	35.83	20.59	19.29	20.27	36.22	20.05
gene-RASD1	RASD1	ras related dexamethasone induced 1, transcript variant 1	26.6065	4.73371	5.10832888831E-9	4.01800989382E-8	yes	up	1.46	2.32	1.97	0	0.05	0.22	1.91667	0.09
gene-RASGEF1B	RASGEF1B	RasGEF domain family member 1B, transcript variant 1	5.02463	2.32902	0.0163052439888	0.0449467897421	yes	up	0.42	0.34	0.19	0.03	0.03	0.17	0.316667	0.0766666666667
gene-RASGRP3	RASGRP3	RAS guanyl releasing protein 3, transcript variant X4	6.23044	2.63933	0.00126161265533	0.00460294708269	yes	up	0.25	0.23	0.37	0.06	0.02	0.1	0.283333	0.06
gene-RASSF5	RASSF5	Ras association domain family member 5, transcript variant 1	2.33308	1.22223	2.11706979975E-30	5.52544814442E-29	yes	up	13.96	13.87	13.84	7.47	6.92	7.2	13.89	7.19667
gene-RASSF6	RASSF6	Ras association domain family member 6, transcript variant 2	5.56471	2.47631	1.04530771719E-25	2.28523268518E-24	yes	up	2.42	2.59	2.41	0.5	0.44	0.66	2.47333	0.533333
gene-RASSF8	RASSF8	Ras association domain family member 8, transcript variant X4	3.17601	1.66721	1.22829083848E-43	4.73594171751E-42	yes	up	9.29	9.82	10.69	4.1	3.18	4.09	9.93333	3.79
gene-RBBP8NL	RBBP8NL	RBBP8 N-terminal like	0.0192005001474	-5.70271	1.5767027151E-12	1.69091616266E-11	yes	down	0.08	0.03	0	2.56	2.68	2.03	0.0366666666667	2.42333
gene-RBFOX1	RBFOX1	RNA binding fox-1 homolog 1, transcript variant X1	11.8493	3.56673	9.60166722337E-94	9.10658125716E-92	yes	up	6.98	7.4	6.59	0.53	0.66	0.79	6.99	0.66
gene-RBM20	RBM20	RNA binding motif protein 20	17.9733	4.16779	0.0126676276686	0.0360320993197	yes	up	0.05	0.09	0.03	0.01	0	0	0.0566666666667	0.00333333333333
gene-RBM24	RBM24	RNA binding motif protein 24, transcript variant 1	12.35	3.62644	4.45546665032E-10	3.90013963684E-9	yes	up	1.43	1.78	1.41	0.27	0.03	0.18	1.54	0.16
gene-RCAN1	RCAN1	regulator of calcineurin 1, transcript variant 5	4.04162	2.01493	7.14233366849E-45	2.82042525626E-43	yes	up	16.18	15.52	15.31	4.75	4.66	4.89	15.67	4.76667
gene-RCC2-AS1	RCC2-AS1	RCC2 antisense RNA 1	17.8079	4.15445	0.0144564285263	0.0405608589595	yes	up	9.59	2.24	9.08	0	0.42	1.35	6.97	0.59
gene-RCC2-AS1-2	RCC2-AS1	RCC2 antisense RNA 1	17.8079	4.15445	0.0144564285263	0.0405608589595	yes	up	9.59	2.24	9.08	0	0.42	1.35	6.97	0.59
gene-RCL1	RCL1	RNA terminal phosphate cyclase like 1, transcript variant 1	2.04672	1.03332	2.11078030324E-20	3.67268857841E-19	yes	up	22.93	25.52	22.93	14.74	12.62	15.06	23.7933	14.14
gene-RDM1	RDM1	RAD52 motif containing 1, transcript variant 1	0.455733	-1.13374	0.00117282368353	0.00430116332755	yes	down	1.7	3	3.09	6.22	6.58	6.19	2.59667	6.33
gene-RECK	RECK	reversion inducing cysteine rich protein with kazal motifs, transcript variant 1	2.09182	1.06476	0.00342002572285	0.0113245708357	yes	up	2.58	2.13	2.76	1.55	1.12	1.41	2.49	1.36
gene-RELB	RELB	RELB proto-oncogene, NF-kB subunit	6.63318	2.7297	2.56087844216E-61	1.44312632636E-59	yes	up	17.04	16.31	17.34	3.07	2.68	3.13	16.8967	2.96
gene-RELL1	RELL1	RELT like 1, transcript variant 2	2.3368	1.22454	3.98821253837E-11	3.82526299673E-10	yes	up	4.39	4.95	4.63	2.61	2.35	2.28	4.65667	2.41333
gene-RELN	RELN	reelin, transcript variant 1	25.0455	4.64648	1.28364370769E-13	1.48615861416E-12	yes	up	1.58	1.17	1.64	0.02	0.11	0.01	1.46333	0.0466666666667
gene-RELT	RELT	RELT TNF receptor, transcript variant 1	2.31615	1.21173	2.0238679586E-26	4.55477487082E-25	yes	up	13.15	14.04	13.64	6.95	7.45	7.03	13.61	7.14333
gene-RGCC	RGCC	regulator of cell cycle	5.59373	2.48381	7.59546967175E-83	5.95445583677E-81	yes	up	66.16	77.82	78.04	18.21	15.95	15.98	74.0067	16.7133
gene-RGPD1	RGPD1	RANBP2 like and GRIP domain containing 1, transcript variant X1	3.10991	1.63687	1.10009497818E-9	9.2928500244E-9	yes	up	1.25	1.36	1.12	0.54	0.41	0.53	1.24333	0.493333
gene-RGS2	RGS2	regulator of G protein signaling 2	15.7688	3.979	2.79085565646E-175	6.30763068314E-173	yes	up	59.18	65.88	64.21	4.67	5.06	4.92	63.09	4.88333
gene-RGS20	RGS20	regulator of G protein signaling 20, transcript variant 1	2.79853	1.48467	0.00972709574387	0.0286102933793	yes	up	1.11	1.24	1.11	0.38	0.53	0.61	1.15333	0.506667
gene-RGS3	RGS3	regulator of G protein signaling 3, transcript variant 6	0.344582	-1.53708	1.04829651433E-38	3.54634704569E-37	yes	down	6.6	8.07	8.17	14.81	15.4	16.44	7.61333	15.55
gene-RGS4	RGS4	regulator of G protein signaling 4, transcript variant 1	9.15004	3.19378	5.00521873663E-201	1.34602369696E-198	yes	up	33.25	34.31	33.55	4.87	4.03	4.5	33.7033	4.46667
gene-RGS5	RGS5	regulator of G protein signaling 5, transcript variant 4	0.449868	-1.15243	0.0157925307859	0.0437548665292	yes	down	0.54	0.65	1.52	1.99	3.4	2.57	0.903333	2.65333
gene-RGS7	RGS7	regulator of G protein signaling 7, transcript variant 9	2.53067	1.33952	5.09476685566E-5	0.000238305420186	yes	up	3.82	4.09	4.24	2.07	1.55	2.04	4.05	1.88667
gene-RGS9BP	RGS9BP	regulator of G protein signaling 9 binding protein	0.125781	-2.99101	0.0136674415207	0.0385918122152	yes	down	0.03	0.04	0.03	0.37	0.32	0.28	0.0333333333333	0.323333
gene-RHCG	RHCG	Rh family C glycoprotein, transcript variant 3	63.4483	5.98751	0.000104379582514	0.000464699126262	yes	up	0.5	0.19	0.65	0	0	0	0.446667	0
gene-RHEBL1	RHEBL1	RHEB like 1, transcript variant X1	2.34532	1.22978	0.00399936577376	0.0130396755469	yes	up	3.57	2.95	3.93	2.48	0.95	2.07	3.48333	1.83333
gene-RHOB	RHOB	ras homolog family member B	2.59514	1.37581	2.19675029465E-63	1.29638777805E-61	yes	up	45.32	43.87	43.2	20.87	19.71	21.52	44.13	20.7
gene-RHOF	RHOF	ras homolog family member F, filopodia associated	3.57016	1.83599	2.84660096982E-143	4.9167510247E-141	yes	up	94.8	91.63	88.41	31.02	31.92	30.64	91.6133	31.1933
gene-RHOU	RHOU	ras homolog family member U, transcript variant 1	0.368714	-1.43942	3.40284202002E-9	2.73320902515E-8	yes	down	1.32	0.95	0.94	3.89	3.19	3.62	1.07	3.56667
gene-RHOU-2	RHOU	ras homolog family member U, transcript variant 1	0.4183	-1.25739	2.7484623541E-5	0.000134016714971	yes	down	0.61	0.67	0.65	1.74	1.88	2.02	0.643333	1.88
gene-RHOV	RHOV	ras homolog family member V	0.277646	-1.84868	8.07510925087E-12	8.17321086397E-11	yes	down	2.01	1.38	2.01	7.87	8.02	7.9	1.8	7.93
gene-RHPN2	RHPN2	rhophilin Rho GTPase binding protein 2	2.00532	1.00383	9.34374672925E-27	2.13449354046E-25	yes	up	28.76	31.61	35.11	18.28	19.33	20.15	31.8267	19.2533
gene-RICTOR	RICTOR	RPTOR independent companion of MTOR complex 2, transcript variant 2	2.10734	1.07542	1.21526857013E-21	2.22956656066E-20	yes	up	6.9	7.79	8.66	4.54	4.05	4.93	7.78333	4.50667
gene-RIMBP3	RIMBP3	RIMS binding protein 3	0.213279	-2.22918	2.46452893286E-5	0.000121510599161	yes	down	0.06	0.08	0.17	0.66	0.49	0.57	0.103333	0.573333
gene-RIMKLB	RIMKLB	ribosomal modification protein rimK like family member B, transcript variant X20	9.43537	3.23808	1.58318982423E-262	6.22867922513E-260	yes	up	83.37	106.72	110.05	14.64	13.16	14.84	100.047	14.2133
gene-RIOK3	RIOK3	RIO kinase 3, transcript variant 1	2.25849	1.17536	2.9647410493E-79	2.17944372292E-77	yes	up	80.17	82.73	84.93	42.03	44.93	46.15	82.61	44.37
gene-RIPK3	RIPK3	receptor interacting serine/threonine kinase 3	0.303489	-1.72029	0.000320307611151	0.00130663118258	yes	down	0.45	0.41	0.48	2.02	1.61	1.99	0.446667	1.87333
gene-RIPK3-2	RIPK3	receptor interacting serine/threonine kinase 3	0.303489	-1.72029	0.000320307611151	0.00130663118258	yes	down	0.45	0.41	0.48	2.02	1.61	1.99	0.446667	1.87333
gene-RIPK4	RIPK4	receptor interacting serine/threonine kinase 4	0.40752	-1.29506	1.82287303107E-15	2.38466364194E-14	yes	down	2.59	2.58	2.14	7.8	6.86	7.13	2.43667	7.26333
gene-RMI2	RMI2	RecQ mediated genome instability 2, transcript variant 1	0.418025	-1.25834	2.65698482156E-13	2.99934338651E-12	yes	down	10.28	7.86	9.28	29.06	26.91	24.7	9.14	26.89
gene-RMRP	RMRP	RNA component of mitochondrial RNA processing endoribonuclease	10.0608	3.33068	0.0130157584046	0.0368988240334	yes	up	7.18	46.58	12.55	0	2.67	6.44	22.1033	3.03667
gene-RNA45SN3	RNA45SN3	RNA, 45S pre-ribosomal N3	2.21157	1.14507	2.22648021306E-10	2.0009125265E-9	yes	up	3.37	3.87	2.7	1.61	1.52	2.32	3.31333	1.81667
gene-RNASE7	RNASE7	ribonuclease A family member 7	17.4461	4.12483	1.55790888657E-101	1.66320473845E-99	yes	up	36.4	40.2	32.83	2.16	2.53	2.96	36.4767	2.55
gene-RNASEL	RNASEL	ribonuclease L	0.412562	-1.27732	2.8338833348E-6	1.59994290321E-5	yes	down	0.84	0.81	0.59	2.38	2.15	2.16	0.746667	2.23
gene-RND3	RND3	Rho family GTPase 3, transcript variant 1	4.3051	2.10605	2.3429819269E-120	3.1704873272E-118	yes	up	191.75	240.45	250.97	62.52	56.84	72.51	227.723	63.9567
gene-RNF125	RNF125	ring finger protein 125	2.55604	1.35391	5.71721970425E-5	0.000265781909446	yes	up	1.02	1.02	1.15	0.42	0.33	0.45	1.06333	0.4
gene-RNF144B	RNF144B	ring finger protein 144B	3.04708	1.60743	1.71941439819E-38	5.77076759708E-37	yes	up	12.14	11.93	13.64	4.4	5.34	4.94	12.57	4.89333
gene-RNF152	RNF152	ring finger protein 152, transcript variant X3	3.5234	1.81697	2.86512418582E-15	3.71155873949E-14	yes	up	1.42	1.26	1.54	0.55	0.43	0.49	1.40667	0.49
gene-RNF180	RNF180	ring finger protein 180, transcript variant X1	4.4337	2.14851	2.00606973946E-26	4.51950706413E-25	yes	up	3.1	3.22	3.17	0.68	0.74	0.89	3.16333	0.77
gene-RNF39-7	RNF39	ring finger protein 39, transcript variant 1	2.64602	1.40382	0.000478518565438	0.00189595802364	yes	up	1.71	1.72	1.87	0.81	0.76	0.89	1.76667	0.82
gene-RORA	RORA	RAR related orphan receptor A, transcript variant 2	4.03981	2.01429	2.64506178677E-25	5.69922288641E-24	yes	up	1.52	1.92	1.9	0.56	0.51	0.54	1.78	0.536667
gene-ROS1	ROS1	ROS proto-oncogene 1, receptor tyrosine kinase, transcript variant X1	3.85713	1.94753	0.00746740420815	0.0227154928984	yes	up	0.16	0.11	0.14	0.05	0.05	0.02	0.136667	0.04
gene-RP1	RP1	RP1 axonemal microtubule associated, transcript variant 1	4.10891	2.03876	0.000575218033954	0.00224765626841	yes	up	0.28	0.26	0.5	0.09	0.1	0.14	0.346667	0.11
gene-RP1L1-2	RP1L1	RP1 like 1	0.485709	-1.04184	0.000203817070037	0.000862568456759	yes	down	0.39	0.49	0.34	1	1.09	0.94	0.406667	1.01
gene-RPL13AP20	RPL13AP20	ribosomal protein L13a pseudogene 20	4.77443	2.25533	0.00761799560892	0.0231074124374	yes	up	2.34	2.96	1.92	0.54	0.83	0.34	2.40667	0.57
gene-RPL18AP6	RPL18AP6	-	0.457639	-1.12772	0.0118940633099	0.0340873296937	yes	down	8.62	3.86	4.48	14.14	14.06	20.19	5.65333	16.13
gene-RPL21P28	RPL21P28	ribosomal protein L21 pseudogene 28	2.41879	1.27429	0.000774007428899	0.00294741009192	yes	up	14.05	14.41	10.27	5.02	7.84	7.25	12.91	6.70333
gene-RPL22L1	RPL22L1	ribosomal protein L22 like 1, transcript variant 1	2.15425	1.10719	4.78632689537E-29	1.20766644765E-27	yes	up	82.77	82.27	78.49	46.64	43.74	37.34	81.1767	42.5733
gene-RPL22P1	RPL22P1	-	11.5381	3.52833	0.00162283455566	0.00577216141554	yes	up	114.04	154.07	127.54	8.41	31.45	1.28	131.883	13.7133
gene-RPL26L1-AS1	RPL26L1-AS1	RPL26L1 antisense RNA 1, transcript variant 1	3.02793	1.59833	4.14862219217E-7	2.62470156262E-6	yes	up	2.1	3.22	3.16	1.06	1.73	0.69	2.82667	1.16
gene-RPL39P19	RPL39P19	-	49.4151	5.62688	5.17004326092E-5	0.000241581677166	yes	up	11.04	8.57	5.95	0	0	0.37	8.52	0.123333
gene-RPL39P35	RPL39P35	-	7.51861	2.91047	0.013451	0.0380209626121	yes	up	6.5	3.01	3.92	0.35	1.45	0	4.47667	0.6
gene-RPL4P2	RPL4P2	-	3.21325	1.68403	0.00929167230775	0.0274932560137	yes	up	1.22	1.25	0.95	0.49	0.46	0.33	1.14	0.426667
gene-RPS14P4	RPS14P4	-	39.3678	5.29894	0.00172379009489	0.00609857128492	yes	up	1.05	2.91	1.4	0	0	0	1.78667	0
gene-RPS18P14	RPS18P14	-	31.0871	4.95824	0.00643159316777	0.0199415056698	yes	up	0.5	1.39	2.13	0	0	0	1.34	0
gene-RPS6P1	RPS6P1	-	2.53167	1.34009	1.17948784575E-8	8.9397856878E-8	yes	up	1.78	2.21	2.06	1.1	1.07	0.95	2.01667	1.04
gene-RPSAP52	RPSAP52	ribosomal protein SA pseudogene 52	5.4089	2.43533	8.27129359943E-6	4.39199281479E-5	yes	up	2.29	2.79	3.25	0.47	0.79	0.62	2.77667	0.626667
gene-RRAD	RRAD	RRAD, Ras related glycolysis inhibitor and calcium channel regulator, transcript variant 1	7.79909	2.96331	1.62150444965E-37	5.29982492814E-36	yes	up	12.96	15.89	16.6	2.25	2.71	2.13	15.15	2.36333
gene-RRAS2	RRAS2	RAS related 2, transcript variant 1	2.47708	1.30864	6.84856505763E-111	8.31415797996E-109	yes	up	128.22	130.62	126.02	61.67	59.06	67.07	128.287	62.6
gene-RRN3P3-2	RRN3P3	RRN3 pseudogene 3	2.79251	1.48156	0.00630215109581	0.0195974	yes	up	0.84	2.05	0.82	0.36	0.27	0.56	1.23667	0.396667
gene-RSAD2	RSAD2	radical S-adenosyl methionine domain containing 2	7.12536	2.83296	8.9874614436E-47	3.70036082111E-45	yes	up	15.6	11.62	9.67	2.27	1.91	2.1	12.2967	2.09333
gene-RTEL1	RTEL1	regulator of telomere elongation helicase 1, transcript variant 3	0.304858	-1.71379	0.00308781366716	0.0103178045547	yes	down	0.56	2.6	1.32	6.61	5.42	5.24	1.49333	5.75667
gene-RUSC1-AS1	RUSC1-AS1	RUSC1 antisense RNA 1, transcript variant 1	0.499571	-1.00124	2.84971919403E-6	1.60845601162E-5	yes	down	4.07	4.32	4.73	9.92	10.02	12.69	4.37333	10.8767
gene-RUSC2	RUSC2	RUN and SH3 domain containing 2, transcript variant 1	2.14366	1.10008	5.57296591502E-18	8.51169380766E-17	yes	up	8.87	8.89	8.9	5.01	5.19	4.19	8.88667	4.79667
gene-RYR1	RYR1	ryanodine receptor 1, transcript variant 1	2.06221	1.04419	2.20084205375E-7	1.43955940369E-6	yes	up	0.9	0.96	0.84	0.58	0.56	0.44	0.9	0.526667
gene-S100A2	S100A2	S100 calcium binding protein A2, transcript variant 1	2.49525	1.31918	5.03430839055E-61	2.81457583572E-59	yes	up	808.19	757.77	841.42	372.43	443.71	380.47	802.46	398.87
gene-S100A3	S100A3	S100 calcium binding protein A3	3.21021	1.68267	5.48709557503E-6	2.98294128689E-5	yes	up	12.24	14.81	10.91	6.04	6	2.47	12.6533	4.83667
gene-S100P	S100P	S100 calcium binding protein P	2.74354	1.45604	1.04350000389E-68	6.59796356629E-67	yes	up	1608.91	1622.02	1737.86	746.83	820.12	742.95	1656.26	769.967
gene-S1PR1	S1PR1	sphingosine-1-phosphate receptor 1, transcript variant 1	3.23922	1.69565	5.21112906941E-5	0.000243319641933	yes	up	1.25	1.37	1.37	0.68	0.75	0.46	1.33	0.63
gene-S1PR5	S1PR5	sphingosine-1-phosphate receptor 5, transcript variant 2	0.108989	-3.19775	4.75898244858E-8	3.36790746569E-7	yes	down	0.16	0.07	0.21	1.55	1.77	1.63	0.146667	1.65
gene-SAA1	SAA1	serum amyloid A1, transcript variant 3	5.47401	2.4526	0.00029078228298	0.00119606735819	yes	up	6.34	6.86	5.06	0.69	0.93	1.87	6.08667	1.16333
gene-SAA1-2	SAA1	serum amyloid A1, transcript variant 3	9.48248	3.24527	1.55937172001E-5	7.94266415526E-5	yes	up	6.34	6.86	5.06	0.69	0.93	0.71	6.08667	0.776667
gene-SAA2	SAA2	serum amyloid A2, transcript variant 3	4.29079	2.10124	0.00324774963102	0.0107978780768	yes	up	2.78	1.85	2.11	0.58	0.54	0.65	2.24667	0.59
gene-SALL2	SALL2	spalt like transcription factor 2, transcript variant X1	0.27928	-1.84022	0.00068722765967	0.00264147148178	yes	down	0.16	0.22	0.13	0.68	0.67	0.89	0.17	0.746667
gene-SAMD10	SAMD10	sterile alpha motif domain containing 10, transcript variant X1	0.335775	-1.57443	1.64739404819E-15	2.16042509591E-14	yes	down	2.69	3.57	2.32	10.61	9.15	10.38	2.86	10.0467
gene-SAMD15	SAMD15	sterile alpha motif domain containing 15	0.419826	-1.25214	0.0183909438961	0.0498107602081	yes	down	0.23	0.28	0.3	0.77	0.85	0.71	0.27	0.776667
gene-SAMD4A	SAMD4A	sterile alpha motif domain containing 4A, transcript variant X2	4.93831	2.30402	4.54547574692E-194	1.1228910726E-191	yes	up	27.47	30.25	26.74	7.36	6.68	6.59	28.1533	6.87667
gene-SAT1	SAT1	spermidine/spermine N1-acetyltransferase 1, transcript variant X1	3.43518	1.78038	5.49598837875E-104	6.04985871018E-102	yes	up	277.74	343.25	341.04	105.84	97.31	110.03	320.677	104.393
gene-SAV1	SAV1	salvador family WW domain containing protein 1	2.43095	1.28152	2.34578486645E-51	1.05809340738E-49	yes	up	27.31	28.57	27.45	13.92	13.67	13.95	27.7767	13.8467
gene-SBNO2-2	SBNO2	strawberry notch homolog 2, transcript variant 1	4.32363	2.11224	4.9219179681E-8	3.47742425115E-7	yes	up	2.16	1.07	1.83	0.32	0.69	0.4	1.68667	0.47
gene-SCARNA7	SCARNA7	small Cajal body-specific RNA 7	3.42973	1.7781	0.00535096174012	0.0169559991373	yes	up	20.7	19.54	22.98	12.72	8.59	3.64	21.0733	8.31667
gene-SCARNA9	SCARNA9	small Cajal body-specific RNA 9	0.399577	-1.32346	0.000171665388784	0.000736476410485	yes	down	13.28	24.27	26.68	85.6	54.75	76.73	21.41	72.36
gene-SCAT8	SCAT8	S-phase cancer associated transcript 8	4.9447	2.30588	0.00793976374991	0.0239568642049	yes	up	0.58	1.03	0.8	0.34	0.06	0.19	0.803333	0.196667
gene-SCD	SCD	stearoyl-CoA desaturase	0.142617	-2.80978	9.41878549487E-301	4.88053897167E-298	yes	down	21.02	19.42	18.09	154.96	173.6	167.85	19.51	165.47
gene-SCDP1	SCDP1	-	0.0421402033831	-4.56866	0.00252186396263	0.00859156508756	yes	down	0.01	0	0	0.13	0.15	0.17	0.00333333333333	0.15
gene-SCG2	SCG2	secretogranin II	0.447644	-1.15958	8.0790129168E-6	4.29848808959E-5	yes	down	1.96	1.45	1.99	4.86	4.02	5.88	1.8	4.92
gene-SCHIP1	SCHIP1	schwannomin interacting protein 1, transcript variant 1	4.63637	2.213	4.55050679757E-61	2.55080519563E-59	yes	up	31.52	34.26	35.78	8.29	9.61	8.46	33.8533	8.78667
gene-SCLY	SCLY	selenocysteine lyase	0.45801	-1.12655	1.19524365553E-9	1.00566144403E-8	yes	down	3.14	2.91	3.01	8.49	7.25	8.44	3.02	8.06
gene-SCN9A	SCN9A	sodium voltage-gated channel alpha subunit 9, transcript variant X2	3.70116	1.88798	0.00527791051586	0.0167507034523	yes	up	0.14	0.15	0.18	0.09	0.07	0.02	0.156667	0.06
gene-SDC4	SDC4	syndecan 4	3.52901	1.81926	1.38903860283E-273	5.90202502342E-271	yes	up	345.91	345.07	349.08	120.59	120.97	116.02	346.687	119.193
gene-SDCBP2	SDCBP2	syndecan binding protein 2, transcript variant 3	3.52105	1.816	9.32519766582E-46	3.75927560551E-44	yes	up	47.06	40.37	39.65	14.95	12.94	16.38	42.36	14.7567
gene-SDHAP2-4	SDHAP2	SDHA pseudogene 2	0.177196	-2.49658	5.69174321634E-6	3.09023983213E-5	yes	down	0.48	0.13	0.21	1.52	1.11	1.73	0.273333	1.45333
gene-SDHAP4	SDHAP4	SDHA pseudogene 4	0.494265	-1.01664	2.0368835596E-14	2.47277664136E-13	yes	down	10.64	13.16	10.19	29.21	22.06	28.55	11.33	26.6067
gene-SEC31B	SEC31B	SEC31 homolog B, COPII coat complex component	0.489759	-1.02986	0.00529148440599	0.0167913	yes	down	0.37	0.39	0.39	0.89	0.85	1.09	0.383333	0.943333
gene-SELP	SELP	selectin P, transcript variant X2	0.181911	-2.4587	9.1443912367E-9	7.00839075843E-8	yes	down	0.28	0.27	0.26	1.43	1.69	2.08	0.27	1.73333
gene-SEMA3A	SEMA3A	semaphorin 3A, transcript variant X2	2.13749	1.09592	2.66649715334E-41	9.71693516686E-40	yes	up	10.47	11.55	11.23	6.4	5.87	6.58	11.0833	6.28333
gene-SEMA3B	SEMA3B	semaphorin 3B, transcript variant 4	2.09144	1.06449	6.36194722103E-40	2.24145221743E-38	yes	up	35.18	34.43	35.59	20.11	19.92	20.06	35.0667	20.03
gene-SEMA3C	SEMA3C	semaphorin 3C, transcript variant 1	3.41278	1.77095	5.01752622651E-177	1.14620800733E-174	yes	up	52.37	53.71	53.6	20.38	17.13	19.68	53.2267	19.0633
gene-SEMA3E	SEMA3E	semaphorin 3E, transcript variant 1	0.354003	-1.49817	0.000287182353196	0.00118194286975	yes	down	0.22	0.11	0.23	0.73	0.58	0.61	0.186667	0.64
gene-SEMA4A	SEMA4A	semaphorin 4A, transcript variant X2	0.486112	-1.04064	3.6754014867E-9	2.93548513477E-8	yes	down	3.84	2.93	2.85	7.96	7.54	8.89	3.20667	8.13
gene-SEMA4G	SEMA4G	semaphorin 4G, transcript variant 1	0.475032	-1.0739	9.54254347224E-5	0.000426982594919	yes	down	0.78	0.84	0.67	1.99	1.81	1.89	0.763333	1.89667
gene-SEMA5A	SEMA5A	semaphorin 5A, transcript variant X4	4.60912	2.20449	1.122862277E-35	3.43735001079E-34	yes	up	2.3	2.1	2.18	0.52	0.51	0.7	2.19333	0.576667
gene-SEMA7A	SEMA7A	semaphorin 7A (John Milton Hagen blood group), transcript variant 1	3.29886	1.72197	1.18771249748E-34	3.52415530853E-33	yes	up	10.68	10.64	10.83	4.16	3.59	3.74	10.7167	3.83
gene-SEMA7A-2	SEMA7A	semaphorin 7A (John Milton Hagen blood group), transcript variant 1	3.20908	1.68216	1.04777940625E-27	2.50959114833E-26	yes	up	7.76	7.81	8.06	3.04	2.93	3.03	7.87667	3
gene-SENP7	SENP7	SUMO specific peptidase 7, transcript variant X1	0.486287	-1.04012	1.34655055015E-14	1.6612930568E-13	yes	down	5.5	6.11	6.78	11.91	9.85	13.14	6.13	11.6333
gene-SERF1A-3	SERF1A	small EDRK-rich factor 1A, transcript variant 1	6.73312	2.75128	2.08034264281E-5	0.000103699857922	yes	up	1.53	0.66	12.55	0.41	0.34	0.27	4.91333	0.34
gene-SERF1B-3	SERF1B	small EDRK-rich factor 1B, transcript variant 2	0.295196	-1.76025	0.00452034888146	0.0145617607258	yes	down	1.41	0.94	2.13	10.34	2.9	8.53	1.49333	7.25667
gene-SERPINB13	SERPINB13	serpin family B member 13, transcript variant 1	29.7528	4.89495	0.00117943114919	0.00432241068905	yes	up	0.15	0.38	0.23	0.03	0	0	0.253333	0.01
gene-SERPINB2	SERPINB2	serpin family B member 2, transcript variant 2	9.5503	3.25555	0	0	yes	up	616.92	632.73	608.26	81.24	79.7	76.21	619.303	79.05
gene-SERPINB3	SERPINB3	serpin family B member 3	4.41557	2.1426	1.02247287282E-15	1.36190822464E-14	yes	up	6.51	6.27	5.94	1.81	1.66	1.71	6.24	1.72667
gene-SERPINB4	SERPINB4	serpin family B member 4, transcript variant X1	4.5683	2.19166	0.00506968882339	0.0161598708257	yes	up	0.58	0.85	0.81	0.12	0.22	0.26	0.746667	0.2
gene-SERPINB5	SERPINB5	serpin family B member 5	2.69167	1.4285	4.70229750101E-143	8.05647664588E-141	yes	up	298.86	294.94	305.83	131.71	138.84	135.83	299.877	135.46
gene-SERPINB7	SERPINB7	serpin family B member 7, transcript variant X1	2.00352	1.00253	9.41302489882E-9	7.20555157055E-8	yes	up	9.28	8.67	8.38	5.37	5.18	5.29	8.77667	5.28
gene-SERPINB8	SERPINB8	serpin family B member 8, transcript variant 2	3.29435	1.72	3.45308897154E-35	1.04205788637E-33	yes	up	13.94	14.48	15.34	4.64	5.2	6.03	14.5867	5.29
gene-SERPIND1	SERPIND1	serpin family D member 1	4.14112	2.05002	1.41311760777E-6	8.30245674142E-6	yes	up	1.83	2.33	2.34	0.46	0.96	0.48	2.16667	0.633333
gene-SERPINE1	SERPINE1	serpin family E member 1, transcript variant 1	2.61429	1.38642	2.51928031495E-62	1.45046369353E-60	yes	up	31.11	32.77	32.77	14.54	13.99	16.05	32.2167	14.86
gene-SERPINE2	SERPINE2	serpin family E member 2, transcript variant X1	3.36384	1.75011	3.63079038078E-57	1.89059170686E-55	yes	up	30.77	30.59	28.97	10.31	10.83	11.34	30.11	10.8267
gene-SERPINI1	SERPINI1	serpin family I member 1, transcript variant 2	2.27463	1.18563	0.00369009890679	0.0121394	yes	up	1.77	2.47	2.44	1.4	0.98	1.13	2.22667	1.17
gene-SERTAD1	SERTAD1	SERTA domain containing 1	2.16869	1.11682	2.35052191311E-11	2.30761728484E-10	yes	up	12.42	11.29	12.92	6.43	7.72	6.38	12.21	6.84333
gene-SERTAD2	SERTAD2	SERTA domain containing 2	2.56563	1.35931	1.32258383733E-77	9.42895759198E-76	yes	up	31.74	36.94	36.03	16.53	16.37	16.39	34.9033	16.43
gene-SESN2	SESN2	sestrin 2	4.13212	2.04688	3.39083981118E-23	6.69501782421E-22	yes	up	4.78	5.09	4.51	1.48	1.48	1.32	4.79333	1.42667
gene-SESN2-2	SESN2	sestrin 2	4.14972	2.05301	3.07862311513E-23	6.08421842613E-22	yes	up	4.78	5.01	4.51	1.36	1.48	1.32	4.76667	1.38667
gene-SFMBT2	SFMBT2	Scm like with four mbt domains 2, transcript variant 1	0.408154	-1.29281	0.000407525178742	0.0016338691116	yes	down	0.16	0.25	0.18	0.64	0.58	0.59	0.196667	0.603333
gene-SFXN2	SFXN2	sideroflexin 2, transcript variant X1	0.490196	-1.02857	0.000213464124632	0.000899632082486	yes	down	1.12	0.46	1.55	1.27	2.82	3.83	1.04333	2.64
gene-SFXN5	SFXN5	sideroflexin 5, transcript variant 1	0.386645	-1.37092	2.61122617711E-14	3.15919704629E-13	yes	down	1.82	1.71	1.69	5.83	4.97	5.84	1.74	5.54667
gene-SGK1	SGK1	serum/glucocorticoid regulated kinase 1, transcript variant 2	29.9097	4.90254	9.50968839941E-213	2.76757986364E-210	yes	up	35.65	36.67	39.16	1.74	1.54	1.58	37.16	1.62
gene-SGMS2	SGMS2	sphingomyelin synthase 2, transcript variant X7	3.38596	1.75957	3.13371932027E-120	4.21366246577E-118	yes	up	24.48	25.7	26.43	9.86	8.64	8.99	25.5367	9.16333
gene-SGO2	SGO2	shugoshin 2, transcript variant X2	0.314976	-1.66669	6.15430866295E-34	1.7984633775E-32	yes	down	6.6	7.77	7.17	31.3	20.34	32.66	7.18	28.1
gene-SGTB	SGTB	small glutamine rich tetratricopeptide repeat co-chaperone beta, transcript variant X1	2.26162	1.17735	8.30982844084E-17	1.17303857293E-15	yes	up	4.93	4.82	4.93	2.57	2.69	2.64	4.89333	2.63333
gene-SH2D1B	SH2D1B	SH2 domain containing 1B	17.0584	4.09241	3.50157397713E-8	2.53116499299E-7	yes	up	1.44	1.25	0.71	0.11	0.1	0.03	1.13333	0.08
gene-SH2D2A	SH2D2A	SH2 domain containing 2A, transcript variant X1	6.37727	2.67294	2.07838444109E-59	1.13509710671E-57	yes	up	23.39	21.17	22.55	4.82	4.48	3.61	22.37	4.30333
gene-SH2D5	SH2D5	SH2 domain containing 5, transcript variant X1	4.89782	2.29214	2.40261557543E-32	6.7607374702E-31	yes	up	7.9	8.5	6.08	1.69	1.71	2.39	7.49333	1.93
gene-SH3RF1	SH3RF1	SH3 domain containing ring finger 1	2.85918	1.5156	1.12260177297E-55	5.6650058591E-54	yes	up	14.79	15.99	15.54	6.99	6.54	6.1	15.44	6.54333
gene-SHF	SHF	Src homology 2 domain containing F, transcript variant 6	0.32165	-1.63644	0.000242879414473	0.00101175944323	yes	down	1.03	0.61	0.46	2.15	2.78	2.63	0.7	2.52
gene-SHH	SHH	sonic hedgehog signaling molecule, transcript variant 1	5.44954	2.44613	3.58245487188E-30	9.30430974976E-29	yes	up	4.18	4.81	4.64	0.72	1.18	1.12	4.54333	1.00667
gene-SHMT1	SHMT1	serine hydroxymethyltransferase 1, transcript variant 1	0.374684	-1.41625	3.36176122747E-12	3.51306528665E-11	yes	down	5.8	3.34	6.81	17.92	17.57	16.44	5.31667	17.31
gene-SHROOM2	SHROOM2	shroom family member 2, transcript variant 1	0.399044	-1.32538	2.77494124903E-18	4.29065697493E-17	yes	down	2.86	3.31	2.24	8.93	8.8	7.94	2.80333	8.55667
gene-SIAH2	SIAH2	siah E3 ubiquitin protein ligase 2	2.27317	1.18471	7.73122939292E-22	1.4382659234E-20	yes	up	22.43	26.19	25.66	13.76	14.18	11.71	24.76	13.2167
gene-SIK1	SIK1	salt inducible kinase 1	4.55845	2.18854	2.79862412384E-5	0.000136150147724	yes	up	1.12	0.89	1.04	0.39	0.14	0.38	1.01667	0.303333
gene-SINHCAF	SINHCAF	SIN3-HDAC complex associated factor, transcript variant X3	2.22101	1.15121	7.30528055942E-44	2.82697059171E-42	yes	up	28.75	31.48	30.82	16.68	16.13	17.07	30.35	16.6267
gene-SINHCAF-2	SINHCAF	SIN3-HDAC complex associated factor, transcript variant 1	2.1453	1.10118	3.34276408016E-32	9.2711518124E-31	yes	up	26.11	30.03	29.15	15.28	16.36	16.62	28.43	16.0867
gene-SIRLNT	SIRLNT	SIRT1 regulating lncRNA tumor promoter	62.3238	5.96171	0.000179628177636	0.000768620470064	yes	up	1.04	3.83	0.73	0	0	0	1.86667	0
gene-SIRPB1	SIRPB1	signal regulatory protein beta 1, transcript variant 4	2.03343	1.02392	0.000107927071923	0.000479487796527	yes	up	1.38	1.46	1.43	1.01	0.75	0.89	1.42333	0.883333
gene-SIRT1	SIRT1	sirtuin 1, transcript variant 1	4.04574	2.0164	4.57510482163E-92	4.2077100405E-90	yes	up	26.85	29.19	32.52	8.48	8.35	9.35	29.52	8.72667
gene-SIRT3	SIRT3	sirtuin 3, transcript variant 3	0.423709	-1.23885	2.51199541846E-8	1.84279498153E-7	yes	down	1.84	1.74	1.51	5.08	4.85	4.55	1.69667	4.82667
gene-SKIL	SKIL	SKI like proto-oncogene, transcript variant 1	2.17309	1.11975	9.5549946392E-38	3.14235079117E-36	yes	up	21.79	26.11	25.91	13.46	12.29	15.49	24.6033	13.7467
gene-SKP2	SKP2	S-phase kinase associated protein 2, transcript variant 1	0.482631	-1.05101	2.67584533972E-35	8.1096054554E-34	yes	down	10.61	12.55	12.45	30.05	27.63	31.81	11.87	29.83
gene-SLAMF9	SLAMF9	SLAM family member 9, transcript variant X1	8.40123	3.0706	0.0164977131943	0.0453831304951	yes	up	0.69	0.85	0.88	0	0.17	0.18	0.806667	0.116667
gene-SLC12A6	SLC12A6	solute carrier family 12 member 6, transcript variant 7	2.49382	1.31836	9.35170073937E-56	4.74169169947E-54	yes	up	12.02	12.8	11.73	5.94	5.88	5.8	12.1833	5.87333
gene-SLC12A7-2	SLC12A7	solute carrier family 12 member 7	2.28827	1.19426	5.00668772328E-8	3.53379005585E-7	yes	up	3.59	4.44	3.7	2.74	1.33	2.17	3.91	2.08
gene-SLC15A1	SLC15A1	solute carrier family 15 member 1	4.03917	2.01406	1.84805919246E-9	1.5294903601E-8	yes	up	2.36	1.98	1.82	0.65	0.49	0.72	2.05333	0.62
gene-SLC16A1	SLC16A1	solute carrier family 16 member 1, transcript variant 2	2.05079	1.03618	0.000138944458798	0.000605512826087	yes	up	61.03	37.72	35.81	26.86	25.97	27.04	44.8533	26.6233
gene-SLC16A12	SLC16A12	solute carrier family 16 member 12, transcript variant X1	0.356102	-1.48964	4.35979707726E-12	4.52044357767E-11	yes	down	0.88	1.13	1.08	3.46	3.57	3.46	1.03	3.49667
gene-SLC16A13	SLC16A13	solute carrier family 16 member 13	0.265604	-1.91265	0.000164667344973	0.000710038105124	yes	down	0.63	0.4	0.29	1.95	2.16	1.95	0.44	2.02
gene-SLC16A6	SLC16A6	solute carrier family 16 member 6, transcript variant X1	2.32777	1.21895	0.0160295597687	0.0443133373177	yes	up	0.47	0.84	0.52	0.3	0.36	0.28	0.61	0.313333
gene-SLC19A2	SLC19A2	solute carrier family 19 member 2, transcript variant 1	2.08701	1.06144	4.22226208243E-21	7.60830856159E-20	yes	up	13.75	14.68	15.31	8.5	7.21	9.28	14.58	8.33
gene-SLC1A4	SLC1A4	solute carrier family 1 member 4, transcript variant 1	2.00103	1.00074	2.61011306323E-9	2.11971911424E-8	yes	up	5.76	5.03	5.28	3.4	3.56	2.87	5.35667	3.27667
gene-SLC1A5	SLC1A5	solute carrier family 1 member 5, transcript variant 1	2.00747	1.00538	1.37205995403E-57	7.21520141665E-56	yes	up	154.42	156.36	142.86	97.44	91.16	91	151.213	93.2
gene-SLC20A1	SLC20A1	solute carrier family 20 member 1	2.9784	1.57454	1.95360318887E-108	2.29305523468E-106	yes	up	140.59	152.93	172.32	65.09	59.94	64.52	155.28	63.1833
gene-SLC22A14	SLC22A14	solute carrier family 22 member 14, transcript variant X1	8.86088	3.14745	0.000484925519281	0.00191848094174	yes	up	0.28	0.15	0.31	0.02	0.05	0.03	0.246667	0.0333333333333
gene-SLC22A20P	SLC22A20P	solute carrier family 22 member 20, pseudogene	0.334592	-1.57953	4.65067371911E-14	5.52592635137E-13	yes	down	1.31	0.96	0.95	3.69	2.95	3.99	1.07333	3.54333
gene-SLC25A25	SLC25A25	solute carrier family 25 member 25, transcript variant 6	2.93198	1.55188	2.75788544725E-27	6.47417417976E-26	yes	up	11.61	12.67	15.02	5.33	5.71	5.21	13.1	5.41667
gene-SLC25A34	SLC25A34	solute carrier family 25 member 34	2.57571	1.36497	0.0145501362629	0.0407699347013	yes	up	0.49	1.08	0.57	0.42	0.19	0.39	0.713333	0.333333
gene-SLC25A42	SLC25A42	solute carrier family 25 member 42, transcript variant 2	0.498956	-1.00302	1.6730252056E-5	8.48696764398E-5	yes	down	1.39	1.48	1.34	3.48	3.34	3.37	1.40333	3.39667
gene-SLC26A2	SLC26A2	solute carrier family 26 member 2	5.20914	2.38105	3.42002489818E-229	1.11782198403E-226	yes	up	29.08	29.19	32.29	7.25	6.76	7.06	30.1867	7.02333
gene-SLC26A7	SLC26A7	solute carrier family 26 member 7, transcript variant 2	11.158	3.48001	1.28229812246E-71	8.38228418821E-70	yes	up	6.76	6.69	7.5	0.9	0.68	0.68	6.98333	0.753333
gene-SLC27A2	SLC27A2	solute carrier family 27 member 2, transcript variant 1	0.306962	-1.70387	9.18941185744E-11	8.48739610909E-10	yes	down	1.31	1.34	1.23	4.52	4.91	5.91	1.29333	5.11333
gene-SLC29A2	SLC29A2	solute carrier family 29 member 2, transcript variant X2	0.371164	-1.42987	2.44147490934E-18	3.80272246694E-17	yes	down	3.27	3.37	3.33	9.98	10.45	11.26	3.32333	10.5633
gene-SLC2A12	SLC2A12	solute carrier family 2 member 12	0.348134	-1.52229	0.00921335483817	0.0272957	yes	down	0.13	0.2	0.11	0.6	0.47	0.41	0.146667	0.493333
gene-SLC2A3	SLC2A3	solute carrier family 2 member 3	13.3548	3.73929	2.57946984274E-196	6.52390914392E-194	yes	up	44.4	55.27	63.61	5.5	4.72	4.62	54.4267	4.94667
gene-SLC2A6-2	SLC2A6	solute carrier family 2 member 6, transcript variant 1	0.413687	-1.27339	5.91165051161E-6	3.2006374903E-5	yes	down	1.17	1.28	1.3	4.14	3.09	3.84	1.25	3.69
gene-SLC30A1	SLC30A1	solute carrier family 30 member 1	5.24656	2.39137	1.40421570197E-218	4.26179465548E-216	yes	up	59.46	62.98	70.55	14.24	14.63	15.71	64.33	14.86
gene-SLC31A2	SLC31A2	solute carrier family 31 member 2	2.54075	1.34525	0.00062914042555	0.00243951238197	yes	up	2.91	2.62	3.81	0.86	1.54	2.13	3.11333	1.51
gene-SLC35E4	SLC35E4	solute carrier family 35 member E4, transcript variant 1	2.3475	1.23112	2.14384323674E-12	2.27729747822E-11	yes	up	7.84	6.91	7.54	3.97	3.89	3.7	7.43	3.85333
gene-SLC35F3	SLC35F3	solute carrier family 35 member F3, transcript variant 1	2.47788	1.3091	2.10096092178E-11	2.0683463755E-10	yes	up	5.25	5	4.94	2.75	2.39	2.24	5.06333	2.46
gene-SLC38A1	SLC38A1	solute carrier family 38 member 1, transcript variant 6	2.22251	1.15219	6.20411171538E-165	1.27967333392E-162	yes	up	186.32	197.49	186.21	106.94	95.34	107.6	190.007	103.293
gene-SLC38A2	SLC38A2	solute carrier family 38 member 2, transcript variant 1	4.81763	2.26832	6.33925464601E-211	1.81996574263E-208	yes	up	493.57	558.04	629.76	143.23	128.83	150.26	560.457	140.773
gene-SLC3A2	SLC3A2	solute carrier family 3 member 2, transcript variant 2	2.19294	1.13287	5.91012121741E-103	6.47219202391E-101	yes	up	294.4	298.85	276.89	157.99	154.57	155.33	290.047	155.963
gene-SLC43A1	SLC43A1	solute carrier family 43 member 1, transcript variant X1	3.16898	1.66402	3.54546629912E-8	2.5602797935E-7	yes	up	3.9	3.18	3.02	1.63	1.28	0.96	3.36667	1.29
gene-SLC43A2	SLC43A2	solute carrier family 43 member 2, transcript variant 1	0.333551	-1.58402	0.00049161487441	0.00194241361481	yes	down	0.16	0.51	0.69	1.72	0.96	1.72	0.453333	1.46667
gene-SLC44A3-AS1	SLC44A3-AS1	SLC44A3 antisense RNA 1, transcript variant 3	3.23983	1.69592	2.78597870331E-41	1.01349516356E-39	yes	up	4.77	5.14	5.28	2.67	2.17	3.24	5.06333	2.69333
gene-SLC44A4-2	SLC44A4	solute carrier family 44 member 4, transcript variant 1	0.383144	-1.38404	6.5447409795E-5	0.000301350286323	yes	down	1	0.62	1.05	3.17	3.18	2.25	0.89	2.86667
gene-SLC45A4	SLC45A4	solute carrier family 45 member 4, transcript variant X1	0.451136	-1.14837	8.42205716761E-17	1.18809166352E-15	yes	down	2.04	1.95	2.24	6.02	5.76	5.56	2.07667	5.78
gene-SLC6A9	SLC6A9	solute carrier family 6 member 9, transcript variant 2	3.46755	1.79392	2.33121892526E-18	3.63632496822E-17	yes	up	7.24	5.92	7.24	3.29	2.36	2.23	6.8	2.62667
gene-SLC7A1	SLC7A1	solute carrier family 7 member 1, transcript variant X3	2.7413	1.45486	7.00537930372E-121	9.54033867356E-119	yes	up	35.62	35.76	33.31	15.39	15.41	15.38	34.8967	15.3933
gene-SLC7A11	SLC7A11	solute carrier family 7 member 11, transcript variant X1	3.01952	1.59432	1.3787034862E-90	1.22554625793E-88	yes	up	22.78	26.58	22.7	9.93	8.22	10.23	24.02	9.46
gene-SLC7A11-AS1	SLC7A11-AS1	SLC7A11 antisense RNA 1	5.02812	2.33002	1.1153494528E-23	2.25243337687E-22	yes	up	10.01	11.18	12.39	1.93	2.73	2.39	11.1933	2.35
gene-SLC7A2	SLC7A2	solute carrier family 7 member 2, transcript variant 3	5.98148	2.5805	2.21739419268E-51	1.00230935369E-49	yes	up	3.97	3.97	3.66	0.8	0.64	0.92	3.86667	0.786667
gene-SLC7A4	SLC7A4	solute carrier family 7 member 4	0.0582747598338	-4.10099	0.0111796229006	0.0322617615489	yes	down	0.03	0	0	0.32	0.19	0.3	0.01	0.27
gene-SLC7A5	SLC7A5	solute carrier family 7 member 5	2.2634	1.17849	2.40869904645E-74	1.6142842663E-72	yes	up	271.08	265.58	234.6	138.7	141.17	133.7	257.087	137.857
gene-SLC9A2	SLC9A2	solute carrier family 9 member A2	2.91477	1.54338	7.37456510237E-11	6.8836834622E-10	yes	up	2.1	2.1	1.78	0.73	0.84	0.89	1.99333	0.82
gene-SLC9A3R1	SLC9A3R1	SLC9A3 regulator 1	0.346717	-1.52817	1.58536294356E-76	1.10068744235E-74	yes	down	26.22	24.26	25.3	90.15	91.07	87.34	25.26	89.52
gene-SLFN11	SLFN11	schlafen family member 11, transcript variant 15	0.301764	-1.72851	6.94487390021E-40	2.44277890745E-38	yes	down	2.2	2.31	2.33	9.02	8.86	9.71	2.28	9.19667
gene-SLFN13	SLFN13	schlafen family member 13, transcript variant X7	0.332954	-1.5866	9.89861692666E-6	5.18525528675E-5	yes	down	0.18	0.15	0.19	0.71	0.52	0.65	0.173333	0.626667
gene-SLIT1	SLIT1	slit guidance ligand 1	5.48543	2.4556	0.000219642179659	0.000922922885057	yes	up	0.34	0.19	0.2	0.09	0.03	0.04	0.243333	0.0533333333333
gene-SLMO2-ATP5E	SLMO2-ATP5E	SLMO2-ATP5E readthrough, transcript variant 1	2.04547	1.03244	2.73085360248E-29	6.93983071588E-28	yes	up	96.57	91.91	92.1	51.57	52.85	59.9	93.5267	54.7733
gene-SLURP2	SLURP2	secreted LY6/PLAUR domain containing 2, transcript variant 1	0.145271	-2.78319	0.000915412301859	0.00343724537875	yes	down	1.3	0.24	0.23	6.5	3.89	6.01	0.59	5.46667
gene-SLX1A	SLX1A	SLX1 homolog A, structure-specific endonuclease subunit, transcript variant 1	2.09779	1.06887	0.00110614631149	0.0040770434399	yes	up	9.05	10.24	8.91	6.08	2.55	7.93	9.4	5.52
gene-SMG1P1-2	SMG1P1	SMG1 pseudogene 1	163.617	7.35418	2.45909488644E-8	1.80523396208E-7	yes	up	0.54	0.36	0.32	0	0	0	0.406667	0
gene-SMG1P3	SMG1P3	SMG1 pseudogene 3	2.43731	1.28529	1.49844859668E-39	5.1932366128E-38	yes	up	5.94	6.29	6.59	3.55	2.93	3.6	6.27333	3.36
gene-SMIM13	SMIM13	small integral membrane protein 13	2.60231	1.37979	3.71098118148E-37	1.19635501063E-35	yes	up	11.19	11.8	11.78	5.47	4.72	6.03	11.59	5.40667
gene-SMIM14	SMIM14	small integral membrane protein 14, transcript variant X1	0.472672	-1.08109	1.26967387456E-10	1.1626819597E-9	yes	down	1.6	1.47	1.44	3.88	3.37	4.37	1.50333	3.87333
gene-SMIM3	SMIM3	small integral membrane protein 3	0.446574	-1.16303	8.42322806588E-7	5.08384887101E-6	yes	down	3.71	3.17	3.03	8.37	9.28	9.46	3.30333	9.03667
gene-SMIM6	SMIM6	small integral membrane protein 6	3.74507	1.90499	8.77677786987E-5	0.000395708892904	yes	up	3.09	3.39	4.13	1.64	0.65	1.34	3.53667	1.21
gene-SMOC1	SMOC1	SPARC related modular calcium binding 1, transcript variant X1	133.855	7.06452	1.30478091215E-7	8.78329229357E-7	yes	up	0.39	0.45	0.56	0	0	0	0.466667	0
gene-SMOX	SMOX	spermine oxidase, transcript variant X3	3.11037	1.63708	2.28143399404E-76	1.56857816192E-74	yes	up	67	60.74	66.72	26.12	25.9	24.34	64.82	25.4533
gene-SMPD3	SMPD3	sphingomyelin phosphodiesterase 3, transcript variant X4	0.320337	-1.64234	4.55404956461E-5	0.000214693350126	yes	down	0.13	0.42	0.38	1.25	0.92	1.19	0.31	1.12
gene-SNAI2	SNAI2	snail family transcriptional repressor 2	6.38951	2.67571	5.06224930575E-295	2.56065444049E-292	yes	up	115.98	125.14	131.42	23.37	22.93	25.57	124.18	23.9567
gene-SNAP25	SNAP25	synaptosome associated protein 25, transcript variant 10	2.94092	1.55627	0.00881376348742	0.0262473234217	yes	up	0.53	1.59	1.05	0.35	0.37	0.38	1.05667	0.366667
gene-SNED1	SNED1	sushi, nidogen and EGF like domains 1, transcript variant X2	0.497498	-1.00724	0.00107592522363	0.0039766930021	yes	down	0.33	0.32	0.34	0.93	0.58	0.93	0.33	0.813333
gene-SNN	SNN	stannin, transcript variant X1	0.486112	-1.04064	1.33551775356E-37	4.37856090653E-36	yes	down	16.79	16.89	16.15	42.53	41.88	39.98	16.61	41.4633
gene-SNORC	SNORC	secondary ossification center associated regulator of chondrocyte maturation, transcript variant X1	0.276312	-1.85563	1.61288169405E-10	1.46371941863E-9	yes	down	0.64	1.07	1.03	3.67	4.2	4.13	0.913333	4
gene-SNRK	SNRK	SNF related kinase, transcript variant 1	2.00186	1.00134	5.85879225975E-15	7.40893104514E-14	yes	up	7.16	8.43	8.88	5.16	4.39	5.07	8.15667	4.87333
gene-SNX10	SNX10	sorting nexin 10, transcript variant 8	2.06036	1.0429	0.00479414379257	0.0153529672706	yes	up	1.62	1.57	1.27	0.83	0.83	0.92	1.48667	0.86
gene-SNX21	SNX21	sorting nexin family member 21, transcript variant 1	0.442873	-1.17504	4.27272766709E-14	5.09108801387E-13	yes	down	2.46	2.74	1.75	5.8	5.32	5.94	2.31667	5.68667
gene-SOCS1	SOCS1	suppressor of cytokine signaling 1	3.33978	1.73975	0.0039064069295	0.0127719	yes	up	1.78	1.49	1.58	0.84	0.48	0.48	1.61667	0.6
gene-SOCS2	SOCS2	suppressor of cytokine signaling 2, transcript variant X4	14.7625	3.88387	1.11794683113E-82	8.6681680392E-81	yes	up	14.5	15.58	12.31	1.48	1.87	1.28	14.13	1.54333
gene-SOCS3	SOCS3	suppressor of cytokine signaling 3, transcript variant 1	4.00385	2.00139	3.78291779116E-64	2.25120696003E-62	yes	up	22.92	24.08	25.98	7.75	7.39	7.02	24.3267	7.38667
gene-SORBS1	SORBS1	sorbin and SH3 domain containing 1, transcript variant 31	2.57981	1.36726	1.64516398717E-5	8.35423537845E-5	yes	up	1.16	1.11	0.86	0.43	0.39	0.65	1.04333	0.49
gene-SORBS2	SORBS2	sorbin and SH3 domain containing 2, transcript variant 42	0.266186	-1.90949	1.60497795415E-21	2.93440246436E-20	yes	down	1.08	1.14	0.83	5.49	4.24	4.35	1.01667	4.69333
gene-SORCS3	SORCS3	sortilin related VPS10 domain containing receptor 3	7.48836	2.90465	0.0175362306237	0.0478804	yes	up	0.1	0.29	0.07	0.04	0	0.04	0.153333	0.0266666666667
gene-SORL1	SORL1	sortilin related receptor 1	0.416245	-1.26449	3.71543815074E-42	1.36564850367E-40	yes	down	2.75	2.72	2.65	8.13	7.19	8.31	2.70667	7.87667
gene-SOWAHC	SOWAHC	sosondowah ankyrin repeat domain family member C	7.39897	2.88732	0	0	yes	up	105.63	109.73	118.38	18.07	17.94	18.9	111.247	18.3033
gene-SOX9	SOX9	SRY-box transcription factor 9	2.11277	1.07914	1.01620204427E-42	3.80762123994E-41	yes	up	31.73	32.62	30.65	19.66	17.69	17.22	31.6667	18.19
gene-SPAG5	SPAG5	sperm associated antigen 5	0.376181	-1.4105	1.13489852362E-132	1.79932232346E-130	yes	down	25.1	26.39	26.53	85.15	78.49	84.38	26.0067	82.6733
gene-SPATS2	SPATS2	spermatogenesis associated serine rich 2, transcript variant X4	2.17724	1.1225	1.53849816459E-80	1.15905650733E-78	yes	up	75.85	83.6	79.68	45.4	42.17	46.35	79.71	44.64
gene-SPC24	SPC24	SPC24 component of NDC80 kinetochore complex, transcript variant 1	0.403255	-1.31024	1.25566218177E-27	2.99736438784E-26	yes	down	10.74	11.43	12.06	31.62	32.36	34.87	11.41	32.95
gene-SPC25	SPC25	SPC25 component of NDC80 kinetochore complex	0.441015	-1.1811	2.54924745805E-28	6.23230865894E-27	yes	down	15.15	16.21	16.14	43.01	38.67	44.53	15.8333	42.07
gene-SPDYE13	SPDYE13	speedy/RINGO cell cycle regulator family member E13	0.441454	-1.17967	0.0125025506903	0.0356006821359	yes	down	1.3	0.5	1.22	1.19	0.57	1.97	1.00667	1.24333
gene-SPHK1	SPHK1	sphingosine kinase 1, transcript variant 2	4.85528	2.27956	2.81262955277E-63	1.65524417863E-61	yes	up	22.83	24.79	23.01	5.95	5.24	6.74	23.5433	5.97667
gene-SPINK5	SPINK5	serine peptidase inhibitor Kazal type 5, transcript variant 1	0.166313	-2.58803	4.7056135261E-28	1.14252296414E-26	yes	down	0.82	0.96	0.93	6.5	5.38	7.75	0.903333	6.54333
gene-SPIRE1	SPIRE1	spire type actin nucleation factor 1, transcript variant X1	2.19809	1.13625	7.3407928149E-58	3.87948117793E-56	yes	up	27.32	29.44	28.74	15.07	14.9	16.99	28.5	15.6533
gene-SPOCD1	SPOCD1	SPOC domain containing 1, transcript variant 1	3.61447	1.85379	1.46999909829E-34	4.35566678427E-33	yes	up	8.88	10.33	9.74	4.17	2.85	3.28	9.65	3.43333
gene-SPOCK1	SPOCK1	SPARC (osteonectin), cwcv and kazal like domains proteoglycan 1	3.06088	1.61394	1.67352378383E-6	9.73549090567E-6	yes	up	1.46	1.08	1.39	0.45	0.64	0.44	1.31	0.51
gene-SPP1	SPP1	secreted phosphoprotein 1, transcript variant 5	0.0570981281178	-4.13041	1.659441653E-31	4.48534833563E-30	yes	down	0.41	0.59	0.58	10.97	10.9	11.13	0.526667	11
gene-SPRR1A	SPRR1A	small proline rich protein 1A, transcript variant 2	3.58033	1.84009	0.00158382516339	0.00564232671688	yes	up	6.24	3.79	4.32	1.5	1.85	1.43	4.78333	1.59333
gene-SPRR1B	SPRR1B	small proline rich protein 1B	7.50772	2.90838	8.49637345433E-51	3.78418142636E-49	yes	up	88.66	83.21	79.44	10.88	17.24	13.42	83.77	13.8467
gene-SPRR3	SPRR3	small proline rich protein 3, transcript variant 2	4.48526	2.16519	1.59767046831E-6	9.33255680487E-6	yes	up	4.52	5.17	5.19	0.91	1.57	1.43	4.96	1.30333
gene-SPRY1	SPRY1	sprouty RTK signaling antagonist 1, transcript variant 5	0.253786	-1.97831	8.4928747963E-21	1.50109089058E-19	yes	down	2.41	1.68	1.79	8.15	9.49	9.85	1.96	9.16333
gene-SPRY2	SPRY2	sprouty RTK signaling antagonist 2, transcript variant 1	6.24286	2.64221	2.6202019497E-194	6.54896357898E-192	yes	up	118.91	123.83	139.63	21.79	24.78	26.56	127.457	24.3767
[truncated: 260 more rows]
