# Supplementary material for: Transcriptomic and Metabolomic Profiling Reveals the Antiproliferative Mechanism of Goose Serum and Plasma in SW1990 Cells
Source: Biology (Basel). 2026 May 15;15(10):788. doi: 10.3390/biology15100788 (PMC13203157; doi:10.3390/biology15100788)
Supplement: Supplementary file 1 [file biology-15-00788-s001.zip › biology-4276550-supplementary/Table S6 Differences Expression genes between goose serum and NC groups.xlsx]

## Sheet: Table S6 
Gene ID	Gene Name	Gene Description	FC(XQ/CO)	Log2FC(XQ/CO)	Pvalue	Padjust	Significant	Regulate	XQ1	XQ3	XQ2	CO1	CO2	CO3	XQ	CO
gene-AAAS-2	AAAS	aladin WD repeat nucleoporin, transcript variant 1	0.491967	-1.02337	7.05791143258E-9	4.82361705349E-8	yes	down	4.88	5.33	5.89	11.18	11.61	11.34	5.36667	11.3767
gene-AADAC	AADAC	arylacetamide deacetylase	3.38205	1.7579	1.28711801124E-103	1.1614910384E-101	yes	up	68.59	66.36	68.15	25.04	21.1	28.35	67.7	24.83
gene-AASS	AASS	aminoadipate-semialdehyde synthase	2.48679	1.31428	1.91523637667E-6	9.93230396432E-6	yes	up	1.83	1.37	2.14	1.05	0.53	0.84	1.78	0.806667
gene-ABCA1	ABCA1	ATP binding cassette subfamily A member 1	2.08787	1.06203	1.05296607915E-15	1.23494485695E-14	yes	up	3.6	3.42	3.76	1.65	1.68	2.02	3.59333	1.78333
gene-ABCA10	ABCA10	ATP binding cassette subfamily A member 10, transcript variant 2	12.0956	3.59641	1.31018776256E-141	1.73405335508E-139	yes	up	19.26	20.19	20.6	1.65	1.42	1.92	20.0167	1.66333
gene-ABCA12	ABCA12	ATP binding cassette subfamily A member 12, transcript variant X1	3.83217	1.93816	8.20940525284E-27	1.67502186023E-25	yes	up	3.26	2.65	2.73	0.73	0.64	0.96	2.88	0.776667
gene-ABCB11	ABCB11	ATP binding cassette subfamily B member 11, transcript variant X1	3.48056	1.79932	1.50220999464E-64	7.8294181057E-63	yes	up	11.83	10.07	9.84	3.58	3.55	3.9	10.58	3.67667
gene-ABCB4	ABCB4	ATP binding cassette subfamily B member 4, transcript variant X1	0.255293	-1.96978	0.00239982466445	0.0074750208276	yes	down	0.12	0.04	0.03	0.24	0.26	0.24	0.0633333333333	0.246667
gene-ABCC11	ABCC11	ATP binding cassette subfamily C member 11, transcript variant 4	4.31814	2.11041	6.38497015217E-6	3.09580324563E-5	yes	up	0.67	0.68	0.73	0.1	0.21	0.17	0.693333	0.16
gene-ABCC12	ABCC12	ATP binding cassette subfamily C member 12, transcript variant 1	11.3379	3.50308	0.00126826558981	0.0041755440902	yes	up	0.28	0.22	0.17	0.05	0	0	0.223333	0.0166666666667
gene-ABHD15	ABHD15	abhydrolase domain containing 15	0.465844	-1.10208	3.5690235798E-14	3.76887509361E-13	yes	down	3.54	4.59	4.42	9.53	9.27	9.35	4.18333	9.38333
gene-ABHD2	ABHD2	abhydrolase domain containing 2, acylglycerol lipase, transcript variant X9	2.40784	1.26774	3.73794691893E-150	5.37034768524E-148	yes	up	40	39.63	39.8	17.62	17.06	17.39	39.81	17.3567
gene-ABL2	ABL2	ABL proto-oncogene 2, non-receptor tyrosine kinase, transcript variant b	5.32055	2.41158	0	0	yes	up	29.94	28.55	28.57	5.82	5.73	5.64	29.02	5.73
gene-ABO	ABO	ABO, alpha 1-3-N-acetylgalactosaminyltransferase and alpha 1-3-galactosyltransferase	0.293821	-1.76699	0.000793645901974	0.00272467209673	yes	down	0.16	0.08	0.12	0.33	0.42	0.51	0.12	0.42
gene-ABR	ABR	ABR activator of RhoGEF and GTPase, transcript variant X1	0.459182	-1.12286	5.03736912299E-13	4.87399498928E-12	yes	down	2.63	2.81	2.41	5.21	5.3	6.68	2.61667	5.73
gene-ABR-3	ABR	ABR activator of RhoGEF and GTPase, transcript variant 2	0.378342	-1.40224	1.83437286582E-10	1.4498383874E-9	yes	down	1.01	1.18	1.69	3.69	3.6	3.79	1.29333	3.69333
gene-ACACB	ACACB	acetyl-CoA carboxylase beta, transcript variant X1	0.476468	-1.06955	0.00709718741894	0.0196986	yes	down	0.19	0.18	0.17	0.31	0.37	0.48	0.18	0.386667
gene-ACE2	ACE2	angiotensin converting enzyme 2, transcript variant 2	3.58917	1.84365	0.000886896099197	0.00301870901095	yes	up	1.13	1.2	0.7	0.27	0.22	0.4	1.01	0.296667
gene-ACKR3	ACKR3	atypical chemokine receptor 3, transcript variant X1	2.30773	1.20648	0.00485097548267	0.0140442267785	yes	up	1.53	1.56	1.63	0.69	0.72	0.66	1.57333	0.69
gene-ACKR4P1	ACKR4P1	-	62.0664	5.95574	5.45539414703E-5	0.000233095083903	yes	up	0.56	0.61	0.45	0	0	0	0.54	0
gene-ACOD1	ACOD1	aconitate decarboxylase 1	32.8319	5.03703	0.000489426003397	0.00176051475246	yes	up	0.37	0.56	0.5	0	0.04	0	0.476667	0.0133333333333
gene-ACOT7	ACOT7	acyl-CoA thioesterase 7, transcript variant hBACHb	2.41226	1.27039	4.37616144321E-73	2.57591950395E-71	yes	up	125.26	131.62	127.64	76.66	78.35	67.38	128.173	74.13
gene-ACOX2	ACOX2	acyl-CoA oxidase 2, transcript variant X1	0.418822	-1.25559	0.000163541092179	0.000645707895678	yes	down	1.3	1.15	1.2	3.28	2.47	3.29	1.21667	3.01333
gene-ACP6	ACP6	acid phosphatase 6, lysophosphatidic, transcript variant 1	0.244519	-2.03198	1.30804329836E-152	1.97000341721E-150	yes	down	10.55	11.33	10.35	43.81	45.45	50.41	10.7433	46.5567
gene-ACSL3-AS1	ACSL3-AS1	ACSL3 antisense RNA 1	5.66056	2.50094	9.88219601204E-5	0.000404512458315	yes	up	1.59	2.47	1.51	0.31	0.29	0.44	1.85667	0.346667
gene-ACSL5	ACSL5	acyl-CoA synthetase long chain family member 5, transcript variant 1	3.27909	1.7133	8.00163213064E-230	1.89934393988E-227	yes	up	95.27	99.38	99.45	31.65	29.39	32.83	98.0333	31.29
gene-ACSS1	ACSS1	acyl-CoA synthetase short chain family member 1, transcript variant 1	0.481362	-1.05481	2.58606263907E-5	0.000115741228551	yes	down	1.42	1.65	1.14	3.27	2.76	2.63	1.40333	2.88667
gene-ACSS2	ACSS2	acyl-CoA synthetase short chain family member 2, transcript variant X1	0.418351	-1.25721	1.61080582683E-57	7.39007933746E-56	yes	down	23.23	25.19	24.98	58.7	65.5	65.01	24.4667	63.07
gene-ACTBL2	ACTBL2	actin beta like 2	3.76128	1.91123	0.00714763171922	0.0198209500298	yes	up	0.61	0.44	0.51	0.1	0.21	0.12	0.52	0.143333
gene-ACTG1P25	ACTG1P25	actin gamma 1 pseudogene 25	0.151415	-2.72342	0.00286604128924	0.00876836784454	yes	down	0.11	0.08	0.04	0.63	0.49	0.45	0.0766666666667	0.523333
gene-ACVR1C	ACVR1C	activin A receptor type 1C, transcript variant 1	2.12643	1.08844	0.000479717793749	0.00172929633211	yes	up	0.54	0.66	0.67	0.36	0.27	0.31	0.623333	0.313333
gene-ADAM12	ADAM12	ADAM metallopeptidase domain 12, transcript variant 1	29.9853	4.90618	5.24356072391E-27	1.07823803285E-25	yes	up	2.43	2.35	2.2	0.06	0.04	0.1	2.32667	0.0666666666667
gene-ADAMTS12	ADAMTS12	ADAM metallopeptidase with thrombospondin type 1 motif 12, transcript variant X1	2.74788	1.45832	5.28469597616E-6	2.58992797862E-5	yes	up	0.76	1.34	1.23	0.49	0.53	0.33	1.11	0.45
gene-ADAMTS16	ADAMTS16	ADAM metallopeptidase with thrombospondin type 1 motif 16, transcript variant X1	2.69966	1.43278	0.00717899684812	0.0198952960875	yes	up	0.6	0.61	0.84	0.35	0.09	0.34	0.683333	0.26
gene-ADAMTS18	ADAMTS18	ADAM metallopeptidase with thrombospondin type 1 motif 18, transcript variant 1	4.90023	2.29285	0.00879699526501	0.0237905613123	yes	up	0.39	0.37	0.2	0.06	0	0.15	0.32	0.07
gene-ADAMTS6	ADAMTS6	ADAM metallopeptidase with thrombospondin type 1 motif 6, transcript variant 1	39.168	5.2916	5.12256061897E-82	3.44204550145E-80	yes	up	8.91	8	9.02	0.24	0.29	0.11	8.64333	0.213333
gene-ADAMTS9	ADAMTS9	ADAM metallopeptidase with thrombospondin type 1 motif 9, transcript variant 1	15.0151	3.90834	5.85388269968E-17	7.44537509585E-16	yes	up	0.73	0.9	0.96	0.08	0.04	0.06	0.863333	0.06
gene-ADAMTSL4	ADAMTSL4	ADAMTS like 4, transcript variant X1	2.77925	1.4747	5.34508356269E-129	6.41351290341E-127	yes	up	48.94	51.66	50.77	20.27	18.07	19.85	50.4567	19.3967
gene-ADGRB2	ADGRB2	adhesion G protein-coupled receptor B2, transcript variant X2	2.51622	1.33126	1.14123932676E-6	6.09051427609E-6	yes	up	1.54	1.91	1.32	0.63	0.63	0.69	1.59	0.65
gene-ADGRF1	ADGRF1	adhesion G protein-coupled receptor F1, transcript variant 1	0.366769	-1.44706	2.57619174099E-94	2.02370054819E-92	yes	down	21.23	18.68	19.6	49.53	46.1	56.82	19.8367	50.8167
gene-ADGRF4	ADGRF4	adhesion G protein-coupled receptor F4, transcript variant 1	2.63835	1.39964	5.84729142776E-34	1.54592191525E-32	yes	up	16.17	15.18	15.32	5.79	5.91	6.79	15.5567	6.16333
gene-ADGRG7	ADGRG7	adhesion G protein-coupled receptor G7, transcript variant 1	19.9133	4.31566	3.90094918545E-5	0.000170856254135	yes	up	0.77	0.46	0.56	0.04	0.08	0	0.596667	0.04
gene-ADGRL2	ADGRL2	adhesion G protein-coupled receptor L2, transcript variant 12	2.99474	1.58243	0.000592074222831	0.00209078150919	yes	up	0.41	0.33	0.38	0.12	0.13	0.14	0.373333	0.13
gene-ADH1C	ADH1C	alcohol dehydrogenase 1C (class I), gamma polypeptide, transcript variant 1	0.15766	-2.66511	3.72201566996E-69	2.08413790258E-67	yes	down	5.72	5.77	5.38	34.19	38.59	38.81	5.62333	37.1967
gene-ADM	ADM	adrenomedullin	5.68397	2.5069	1.65689887537E-73	9.91324866859E-72	yes	up	35.67	34.85	33.52	6.38	6.23	6.6	34.68	6.40333
gene-ADM2	ADM2	adrenomedullin 2, transcript variant 2	2.4174	1.27346	3.44036207835E-10	2.64637643772E-9	yes	up	3.44	3.17	3.75	1.35	1.48	1.66	3.45333	1.49667
gene-ADORA1	ADORA1	adenosine A1 receptor, transcript variant X1	0.270591	-1.88582	0.0141423418888	0.0362605053578	yes	down	0.03	0.15	0.21	0.49	0.44	0.57	0.13	0.5
gene-ADPRHL1	ADPRHL1	ADP-ribosylhydrolase like 1, transcript variant 5	4.57714	2.19445	8.0136498236E-68	4.34248349498E-66	yes	up	8.93	8.61	8.51	4.7	5.51	4.99	8.68333	5.06667
gene-ADRB2	ADRB2	adrenoceptor beta 2	3.09555	1.6302	4.2446862233E-120	4.54389498747E-118	yes	up	73.09	72.91	71.26	26.43	25.61	28.32	72.42	26.7867
gene-ADSS1	ADSS1	adenylosuccinate synthase 1, transcript variant X1	2.2422	1.16491	1.97581623581E-5	8.97978667172E-5	yes	up	7.03	6.3	4.82	3.15	2.21	3.12	6.05	2.82667
gene-ADTRP	ADTRP	androgen dependent TFPI regulating protein, transcript variant X1	3.81206	1.93057	3.19883408607E-30	7.39218399701E-29	yes	up	12.29	14.26	13.02	5.11	3.03	4.95	13.19	4.36333
gene-AEN	AEN	apoptosis enhancing nuclease, transcript variant X5	3.31122	1.72736	4.06825556847E-87	2.97132324763E-85	yes	up	37.54	36.84	38.22	11.39	10.94	13.25	37.5333	11.86
gene-AFF1	AFF1	AF4/FMR2 family member 1, transcript variant X1	2.19724	1.13569	5.23737633626E-56	2.33415968227E-54	yes	up	18.72	17.55	17.55	8.11	7.4	8.65	17.94	8.05333
gene-AFF1-AS1	AFF1-AS1	AFF1 antisense RNA 1	2.92232	1.54712	1.35347216018E-9	9.86552905009E-9	yes	up	4.24	4.33	3.03	2.02	3.57	1.64	3.86667	2.41
gene-AFF2	AFF2	AF4/FMR2 family member 2, transcript variant 1	9.54323	3.25448	0.00169763851028	0.00545753419512	yes	up	8.51	5.98	11.29	0.83	1.44	0.79	8.59333	1.02
gene-AFF3	AFF3	AF4/FMR2 family member 3, transcript variant X1	3.59861	1.84744	0.00617655016963	0.0174020774873	yes	up	0.12	0.15	0.12	0.04	0.04	0.04	0.13	0.04
gene-AGFG2	AGFG2	ArfGAP with FG repeats 2, transcript variant X1	0.484428	-1.04565	4.72284068052E-13	4.58184783568E-12	yes	down	2.89	2.83	2.74	6.68	5.59	5.82	2.82	6.03
gene-AGR2	AGR2	anterior gradient 2, protein disulphide isomerase family member, transcript variant X1	0.461218	-1.11648	1.47331200374E-50	5.8392354878E-49	yes	down	47.53	50.92	46.18	103.77	109.23	115.44	48.21	109.48
gene-AHCYL2	AHCYL2	adenosylhomocysteinase like 2, transcript variant X1	2.43274	1.28258	2.0074899026E-37	5.81426584788E-36	yes	up	16.44	15.83	16.65	7.07	6	7.91	16.3067	6.99333
gene-AHR	AHR	aryl hydrocarbon receptor	2.50186	1.323	9.77818197643E-54	4.1302889362E-52	yes	up	13.55	14.08	13.98	6.41	6.53	6.21	13.87	6.38333
gene-AKAP12	AKAP12	A-kinase anchoring protein 12, transcript variant X1	13.8064	3.78727	0	0	yes	up	44.43	45.65	45.93	3.74	3.25	3.3	45.3367	3.43
gene-AKAP5	AKAP5	A-kinase anchoring protein 5	0.379429	-1.3981	3.93731296095E-6	1.96757529614E-5	yes	down	0.58	0.53	0.32	1.48	1.3	1.13	0.476667	1.30333
gene-AKR1C3	AKR1C3	aldo-keto reductase family 1 member C3, transcript variant 2	0.355002	-1.4941	1.41321054103E-107	1.31326348064E-105	yes	down	65.47	63.29	70.49	196.13	188.16	206.17	66.4167	196.82
gene-ALDH1L2	ALDH1L2	aldehyde dehydrogenase 1 family member L2, transcript variant 1	2.25446	1.17278	6.63927467334E-19	9.3420412575E-18	yes	up	5.98	5.62	5.77	2.63	2.25	3.07	5.79	2.65
gene-ALDH2	ALDH2	aldehyde dehydrogenase 2 family member, transcript variant 1	2.67408	1.41904	4.94717129937E-7	2.74971562321E-6	yes	up	1.03	1.14	0.81	0.42	0.46	0.29	0.993333	0.39
gene-ALDH3B2	ALDH3B2	aldehyde dehydrogenase 3 family member B2, transcript variant 4	0.20452	-2.28968	0.00153804118856	0.00498926670762	yes	down	0.14	0.14	0.1	0.51	0.58	0.72	0.126667	0.603333
gene-ALDH5A1	ALDH5A1	aldehyde dehydrogenase 5 family member A1, transcript variant 1	0.463127	-1.11052	1.10904244529E-18	1.54558193492E-17	yes	down	3.62	3.18	3.38	7.87	6.95	8.21	3.39333	7.67667
gene-ALOX15	ALOX15	arachidonate 15-lipoxygenase	0.265645	-1.91243	0.00012901473236	0.000517623318993	yes	down	0.35	0.33	0.22	1.13	1.36	1.01	0.3	1.16667
gene-ALOXE3	ALOXE3	arachidonate lipoxygenase 3, transcript variant 1	8.29216	3.05175	1.34400332914E-14	1.46312785153E-13	yes	up	2.22	2.55	2.23	0.47	0.19	0.23	2.33333	0.296667
gene-ALPG	ALPG	alkaline phosphatase, germ cell	0.368655	-1.43966	0.00633781033295	0.0178082	yes	down	0.35	0.47	0.28	0.89	1.29	0.85	0.366667	1.01
gene-ALPK3	ALPK3	alpha kinase 3	2.76537	1.46747	8.99902826386E-14	9.15327336871E-13	yes	up	1.61	1.52	1.44	0.64	0.49	0.6	1.52333	0.576667
gene-ALPP	ALPP	alkaline phosphatase, placental	0.407187	-1.29624	8.20818916161E-10	6.09695356841E-9	yes	down	1.96	2.4	2.73	5.68	6.53	6.02	2.36333	6.07667
gene-ALS2CL	ALS2CL	ALS2 C-terminal like, transcript variant 1	2.07389	1.05234	2.80563212621E-36	7.95706420417E-35	yes	up	47.43	51.79	50.44	26.03	21.75	30.37	49.8867	26.05
gene-AMN1	AMN1	antagonist of mitotic exit network 1 homolog, transcript variant 1	2.14102	1.0983	2.51933075133E-19	3.63870006266E-18	yes	up	20.31	21.08	18.78	10.03	8.25	9.36	20.0567	9.21333
gene-AMOTL2	AMOTL2	angiomotin like 2, transcript variant 1	2.06432	1.04567	3.06349145637E-88	2.26015291973E-86	yes	up	66.32	65.57	68.64	33.07	33.26	35.47	66.8433	33.9333
gene-AMTN	AMTN	amelotin, transcript variant 1	22.5357	4.49414	0.0177024313231	0.0442317729101	yes	up	0.31	0.43	0.52	0	0	0	0.42	0
gene-ANG	ANG	angiogenin, transcript variant 4	3.35832	1.74774	3.55740167904E-10	2.73255497245E-9	yes	up	8.84	9.92	8.99	3.27	2.5	2.36	9.25	2.71
gene-ANGPT4	ANGPT4	angiopoietin 4, transcript variant 1	2.15371	1.10682	0.0110176275885	0.0290372859376	yes	up	3.95	5.41	4.09	2.5	1.93	1.35	4.48333	1.92667
gene-ANGPTL4	ANGPTL4	angiopoietin like 4, transcript variant X1	9.41236	3.23456	0.000176769227418	0.000693812096338	yes	up	1.18	0.65	1.19	0.11	0	0.25	1.00667	0.12
gene-ANK1	ANK1	ankyrin 1, transcript variant 9	0.416136	-1.26487	6.65300983815E-67	3.55914687494E-65	yes	down	7.82	7.4	7.58	20.1	18.28	18.2	7.6	18.86
gene-ANK2	ANK2	ankyrin 2, transcript variant 70	19.3261	4.27248	0.00711283223763	0.0197344721643	yes	up	0.06	0.09	0.05	0	0.01	0	0.0666666666667	0.00333333333333
gene-ANKK1	ANKK1	ankyrin repeat and kinase domain containing 1, transcript variant X1	4.23309	2.08171	0.000258239525699	0.000981112519522	yes	up	0.82	0.7	0.94	0.24	0.18	0.17	0.82	0.196667
gene-ANKMY2	ANKMY2	ankyrin repeat and MYND domain containing 2	0.468889	-1.09268	3.17174555212E-13	3.10882313139E-12	yes	down	6.96	5.84	6.18	14.4	11.93	16.19	6.32667	14.1733
gene-ANKRD1	ANKRD1	ankyrin repeat domain 1	5.10306	2.35136	0	0	yes	up	573.05	564.04	567.2	117.27	108.86	123.83	568.097	116.653
gene-ANKRD20A1	ANKRD20A1	ankyrin repeat domain 20 family member A1	6.30803	2.65719	0.00277952907098	0.00853358018445	yes	up	0.35	0.45	0.23	0.07	0	0.1	0.343333	0.0566666666667
gene-ANKRD20A4-ANKRD20A20P	ANKRD20A4-ANKRD20A20P	ANKRD20A4-ANKRD20A20P readthrough	3.75424	1.90852	0.000197666126581	0.000766992336936	yes	up	0.53	0.58	0.77	0.15	0.12	0.25	0.626667	0.173333
gene-ANKRD22	ANKRD22	ankyrin repeat domain 22	0.414371	-1.271	4.61495391933E-27	9.53466070865E-26	yes	down	5.06	5.1	5.65	12.58	13.5	13.77	5.27	13.2833
gene-ANKRD36	ANKRD36	ankyrin repeat domain 36, transcript variant X1	0.385997	-1.37334	1.19275791172E-17	1.58246945784E-16	yes	down	1.61	1.55	1.73	4.45	3.2	4.95	1.63	4.2
gene-ANKRD36-2	ANKRD36	ankyrin repeat domain 36, transcript variant 1	0.342024	-1.54783	0.0201299229834	0.0494596375013	yes	down	0.45	0.25	0.68	1.94	0.43	1.46	0.46	1.27667
gene-ANKRD36B	ANKRD36B	ankyrin repeat domain 36B, transcript variant 3	0.428539	-1.2225	1.72160945563E-9	1.24368201429E-8	yes	down	3.1	2.37	2.57	6.74	4.18	6.96	2.68	5.96
gene-ANKRD36B-2	ANKRD36B	ankyrin repeat domain 36B, transcript variant 1	0.237254	-2.0755	4.01008902233E-7	2.24832667701E-6	yes	down	0.22	0.65	1.03	2.44	2.19	2.83	0.633333	2.48667
gene-ANKRD37	ANKRD37	ankyrin repeat domain 37, transcript variant X1	2.42319	1.27691	0.00193689737129	0.00614885372789	yes	up	5.61	5.25	6.08	2.12	3.13	2.71	5.64667	2.65333
gene-ANKUB1	ANKUB1	ankyrin repeat and ubiquitin domain containing 1, transcript variant 1	14.787	3.88626	8.96173398407E-8	5.45294919878E-7	yes	up	1.83	1.2	1.16	0.1	0.13	0.09	1.39667	0.106667
gene-ANOS1	ANOS1	anosmin 1	2.39703	1.26125	2.91085198338E-11	2.44583245914E-10	yes	up	3.16	3.16	2.95	1.22	1.33	1.13	3.09	1.22667
gene-ANXA10	ANXA10	annexin A10, transcript variant X1	7.49534	2.90599	3.87112094837E-70	2.18443253929E-68	yes	up	31.58	34.34	31.67	4.19	5.53	3.55	32.53	4.42333
gene-ANXA2R-AS1	ANXA2R-AS1	ANXA2R antisense RNA 1	0.275535	-1.85969	2.90313590753E-37	8.36394220958E-36	yes	down	0.87	1.01	1.09	4.14	3.04	3.68	0.99	3.62
gene-ANXA2R-OT1	ANXA2R-OT1	ANXA2R overlapping transcript, transcript variant 1	0.162984	-2.6172	9.98226294189E-9	6.71573192006E-8	yes	down	1.07	2.39	1.31	5.32	4.65	5.5	1.59	5.15667
gene-ANXA9	ANXA9	annexin A9, transcript variant X2	0.368009	-1.44219	6.56372231465E-11	5.39069454334E-10	yes	down	3.59	3.01	3.26	8.74	9.16	9.76	3.28667	9.22
gene-AOC3	AOC3	amine oxidase copper containing 3, transcript variant X1	6.66248	2.73606	0.00685008014438	0.0190830527099	yes	up	0.46	0.47	0.16	0.08	0.03	0.07	0.363333	0.06
gene-AOX1	AOX1	aldehyde oxidase 1, transcript variant X1	3.20227	1.6791	1.60030846523E-9	1.15989167818E-8	yes	up	2.86	2.75	1.98	0.82	1.01	0.72	2.53	0.85
gene-AOX3P-AOX2P	AOX3P-AOX2P	AOX3P-AOX2P readthrough, transcribed pseudogene, transcript variant B	32.0176	5.00079	0.00363183808911	0.0108335036457	yes	up	0.11	0.12	0.07	0	0	0	0.1	0
gene-AP3B2	AP3B2	adaptor related protein complex 3 subunit beta 2, transcript variant 1	2.65425	1.40831	0.00167522323232	0.0053926186538	yes	up	1.25	0.83	1.16	0.36	0.29	0.59	1.08	0.413333
gene-APCDD1L	APCDD1L	APC down-regulated 1 like, transcript variant 2	11.1981	3.48518	7.13147982163E-114	7.17683208962E-112	yes	up	11.67	12.69	11.59	1.14	1.02	1.27	11.9833	1.14333
gene-APCDD1L-DT	APCDD1L-DT	APCDD1L divergent transcript	2.6322	1.39627	5.69502592508E-10	4.30637036537E-9	yes	up	7.87	8.75	6.6	1.83	2.9	3.43	7.74	2.72
gene-APOBEC3B	APOBEC3B	apolipoprotein B mRNA editing enzyme catalytic subunit 3B, transcript variant 1	2.72173	1.44453	2.15960397268E-33	5.59447586661E-32	yes	up	34.59	33.89	32.81	11.92	13.34	13.77	33.7633	13.01
gene-APOD	APOD	apolipoprotein D	3.96549	1.9875	0.00900725868299	0.0243050185492	yes	up	1.67	1.87	2.45	0.28	0.78	0.52	1.99667	0.526667
gene-APOE	APOE	apolipoprotein E, transcript variant 1	3.38615	1.75965	2.06512838182E-32	5.22575592147E-31	yes	up	35.66	38.85	32.74	10.52	11.1	11.7	35.75	11.1067
gene-APTR	APTR	Alu-mediated CDKN1A/p21 transcriptional regulator, transcript variant 3	0.419088	-1.25468	1.3366263688E-6	7.0710384307E-6	yes	down	2.22	2.69	1.93	5.65	4.58	6.77	2.28	5.66667
gene-AQP11	AQP11	aquaporin 11, transcript variant 1	3.87069	1.95259	1.43168610191E-8	9.45995797081E-8	yes	up	3.48	4.23	3.42	1.24	0.88	0.89	3.71	1.00333
gene-AQP2	AQP2	aquaporin 2	0.0280806976787	-5.15428	7.83949165849E-8	4.8130114939E-7	yes	down	0	0.02	0.04	0.65	0.72	0.85	0.02	0.74
gene-AQP5	AQP5	aquaporin 5	0.0965380270427	-3.37276	0.000878725131711	0.00299323029579	yes	down	0.06	0.13	0.06	0.69	1.17	0.98	0.0833333333333	0.946667
gene-AQP5-AS1	AQP5-AS1	AQP5 and AQP2 antisense RNA 2, transcript variant 1	0.0580897345701	-4.10557	3.56747843777E-25	6.75685985463E-24	yes	down	3.29	3.1	2.34	39.46	38.23	35.75	2.91	37.8133
gene-AQP6	AQP6	aquaporin 6	3.73326	1.90043	0.00186945907599	0.00595815051102	yes	up	0.72	0.7	0.77	0.21	0.24	0.17	0.73	0.206667
gene-AQP7P1	AQP7P1	aquaporin 7 pseudogene 1	30.0737	4.91043	4.86416419399E-7	2.70702389573E-6	yes	up	4.17	2.67	2.42	0.03	0.03	0.03	3.08667	0.03
gene-AREG	AREG	amphiregulin	18.6364	4.22005	0	0	yes	up	790.85	827.26	817.93	48.7	40.15	48.72	812.013	45.8567
gene-ARG2	ARG2	arginase 2	2.74897	1.45889	5.63695332272E-17	7.17783012604E-16	yes	up	13.59	12.37	13.21	5.51	5.09	4.31	13.0567	4.97
gene-ARHGAP20	ARHGAP20	Rho GTPase activating protein 20, transcript variant 6	4.47398	2.16156	0.000911670285733	0.00309483222444	yes	up	0.5	0.29	0.21	0.07	0.05	0.11	0.333333	0.0766666666667
gene-ARHGAP22	ARHGAP22	Rho GTPase activating protein 22, transcript variant X1	3.02085	1.59495	7.97670439722E-5	0.000331737327417	yes	up	1.9	1.84	1.8	0.6	0.73	0.6	1.84667	0.643333
gene-ARHGAP29-AS1	ARHGAP29-AS1	ARHGAP29 antisense RNA 1, transcript variant X4	3.88388	1.9575	0.00569768698515	0.0162055337825	yes	up	3.09	3.8	1.38	0.94	0.48	0.61	2.75667	0.676667
gene-ARHGAP32	ARHGAP32	Rho GTPase activating protein 32, transcript variant 3	0.478381	-1.06377	7.80628522989E-32	1.9328079008E-30	yes	down	3.66	3.53	3.61	7.61	7.67	8.23	3.6	7.83667
gene-ARHGAP42	ARHGAP42	Rho GTPase activating protein 42, transcript variant 1	2.02109	1.01513	3.27928745772E-43	1.09166279728E-41	yes	up	13.91	14.27	14.6	7.28	7.03	7.93	14.26	7.41333
gene-ARHGEF2-AS2	ARHGEF2-AS2	ARHGEF2 antisense RNA 2, transcript variant X1	0.417584	-1.25986	0.00114413267153	0.0038023998297	yes	down	0.91	1.25	1.05	3.01	1.62	2.36	1.07	2.33
gene-ARHGEF26	ARHGEF26	Rho guanine nucleotide exchange factor 26, transcript variant 2	2.97587	1.57331	9.2433084316E-5	0.00037978432649	yes	up	0.81	0.7	0.77	0.25	0.21	0.34	0.76	0.266667
gene-ARHGEF26-2	ARHGEF26	Rho guanine nucleotide exchange factor 26, transcript variant 2	3.17048	1.6647	7.41898033293E-5	0.00031025601783	yes	up	0.81	0.7	0.77	0.25	0.16	0.34	0.76	0.25
gene-ARHGEF39	ARHGEF39	Rho guanine nucleotide exchange factor 39	0.337027	-1.56907	1.1302852141E-26	2.29397476817E-25	yes	down	3.12	3.58	3.01	10.08	10.2	9.61	3.23667	9.96333
gene-ARID2	ARID2	AT-rich interaction domain 2, transcript variant 1	0.488757	-1.03281	4.63115053299E-27	9.55907989976E-26	yes	down	4.85	5.73	5.06	11.96	9.77	11.41	5.21333	11.0467
gene-ARID3A	ARID3A	AT-rich interaction domain 3A, transcript variant X2	2.9444	1.55797	0.00424114110722	0.0124369597824	yes	up	0.32	0.31	0.45	0.16	0.13	0.1	0.36	0.13
gene-ARID3B	ARID3B	AT-rich interaction domain 3B, transcript variant 1	5.34496	2.41818	4.02687354255E-38	1.18356479707E-36	yes	up	5.3	5.76	5.56	1.18	0.99	1.15	5.54	1.10667
gene-ARID4A	ARID4A	AT-rich interaction domain 4A, transcript variant X1	0.496991	-1.00871	1.56579452276E-18	2.16142988547E-17	yes	down	6.55	6.44	7.46	14.1	11.44	15.06	6.81667	13.5333
gene-ARID5A	ARID5A	AT-rich interaction domain 5A, transcript variant X2	3.57249	1.83693	1.38989574922E-8	9.19495406585E-8	yes	up	3.29	2.9	4.32	1.01	1.14	0.91	3.50333	1.02
gene-ARL14	ARL14	ADP ribosylation factor like GTPase 14	13.5332	3.75843	1.52606601278E-199	3.0857619988E-197	yes	up	87.14	96.08	94.66	7.1	6.03	8.46	92.6267	7.19667
gene-ARL14EPL	ARL14EPL	ADP ribosylation factor like GTPase 14 effector protein like, transcript variant 1	2.86276	1.51741	0.00340657514419	0.0102145802552	yes	up	2.37	2.78	3.79	1.22	1.31	0.92	2.98	1.15
gene-ARL17A-2	ARL17A	ADP ribosylation factor like GTPase 17A, transcript variant 1	0.374733	-1.41607	0.00161616766304	0.00521635669899	yes	down	0.44	0.39	0.54	0.76	1.05	0.84	0.456667	0.883333
gene-ARL4A	ARL4A	ADP ribosylation factor like GTPase 4A, transcript variant 3	4.25568	2.08939	1.07304920499E-73	6.47327307694E-72	yes	up	21.98	22.66	22.33	5.11	5.05	6.24	22.3233	5.46667
gene-ARL4C	ARL4C	ADP ribosylation factor like GTPase 4C, transcript variant 1	2.88705	1.5296	2.11068869594E-101	1.80757724478E-99	yes	up	56.23	50.1	52.26	19.28	17.76	20.4	52.8633	19.1467
gene-ARNT2	ARNT2	aryl hydrocarbon receptor nuclear translocator 2	16.3835	4.03417	1.00097331066E-33	2.61787486925E-32	yes	up	4.59	3.62	5.77	0.15	0.11	0.3	4.66	0.186667
gene-ARNTL	ARNTL	aryl hydrocarbon receptor nuclear translocator like, transcript variant X1	2.29922	1.20114	1.28187780061E-12	1.19477795176E-11	yes	up	6.99	8.56	8.14	3.64	3.26	3.87	7.89667	3.59
gene-ARPIN	ARPIN	actin related protein 2/3 complex inhibitor, transcript variant 1	0.354262	-1.49711	1.67072534998E-22	2.82175562204E-21	yes	down	1.13	1.38	1.27	3.79	3.66	3.68	1.26	3.71
gene-ARRB1	ARRB1	arrestin beta 1, transcript variant X1	0.423155	-1.24074	9.4667469395E-50	3.67202166367E-48	yes	down	5	4.88	4.81	12.33	11.77	12.17	4.89667	12.09
gene-ARRDC4	ARRDC4	arrestin domain containing 4	6.03157	2.59253	2.44456078406E-80	1.62262365964E-78	yes	up	12.32	12.04	13.05	2.19	2.26	2.06	12.47	2.17
gene-ARSI	ARSI	arylsulfatase family member I	28.0523	4.81005	0.00142861258638	0.00465851002859	yes	up	0.32	0.34	0.13	0	0	0.03	0.263333	0.01
gene-ART4	ART4	ADP-ribosyltransferase 4 (inactive) (Dombrock blood group), transcript variant 1	26.2595	4.71477	0.00920688167118	0.0247671694919	yes	up	0.1	0.07	0.2	0	0	0	0.123333	0
gene-ARVCF	ARVCF	ARVCF delta catenin family member, transcript variant X1	0.469632	-1.0904	1.96827981133E-23	3.46360149232E-22	yes	down	6.46	7.31	7.32	15.44	14.3	16.45	7.03	15.3967
gene-ASB2	ASB2	ankyrin repeat and SOCS box containing 2, transcript variant X1	19.2462	4.2665	0.000876097287853	0.00298474455104	yes	up	12.72	10.64	10.6	0	0.88	0.99	11.32	0.623333
gene-ASB2-2	ASB2	ankyrin repeat and SOCS box containing 2, transcript variant 1	50.1139	5.64714	0.00200787251511	0.00634649	yes	up	5.55	6.56	8.93	0.45	0	0	7.01333	0.15
gene-ASF1A	ASF1A	anti-silencing function 1A histone chaperone	0.397449	-1.33116	6.85167548985E-22	1.11912407889E-20	yes	down	6.09	7.28	8.28	20.21	17.18	19.66	7.21667	19.0167
gene-ASF1B	ASF1B	anti-silencing function 1B histone chaperone	0.37606	-1.41097	1.59513438451E-26	3.20464992538E-25	yes	down	8.67	8.6	8.57	24.4	23.87	23.83	8.61333	24.0333
gene-ASF1B-2	ASF1B	anti-silencing function 1B histone chaperone	0.37606	-1.41097	1.59513438451E-26	3.20464992538E-25	yes	down	8.67	8.6	8.57	24.4	23.87	23.83	8.61333	24.0333
gene-ASH1L-AS1	ASH1L-AS1	ASH1L antisense RNA 1, transcript variant 1	0.486316	-1.04004	0.00799552075535	0.0218705139761	yes	down	2.19	2.03	2.57	5.98	4.43	4.03	2.26333	4.81333
gene-ASIC1	ASIC1	acid sensing ion channel subunit 1, transcript variant 1	0.427381	-1.22641	1.80530910151E-12	1.66207167618E-11	yes	down	2.42	2.76	2.1	5.56	5.65	6.58	2.42667	5.93
gene-ASPM	ASPM	assembly factor for spindle microtubules, transcript variant 1	0.411685	-1.28039	1.15516264194E-11	9.9827628709E-11	yes	down	19.35	18.68	17.55	49.76	32.32	50.46	18.5267	44.18
gene-ATAD3B	ATAD3B	ATPase family AAA domain containing 3B, transcript variant X8	2.02058	1.01477	1.99569542555E-27	4.1946098848E-26	yes	up	19.94	20.01	20.35	10.16	9.21	11.35	20.1	10.24
gene-ATAD3C	ATAD3C	ATPase family AAA domain containing 3C	3.11815	1.64069	0.0167846183298	0.0422004	yes	up	0.33	0.31	0.4	0.09	0.1	0.15	0.346667	0.113333
gene-ATF3	ATF3	activating transcription factor 3, transcript variant X2	41.4381	5.37288	0	0	yes	up	125.62	123.06	119.55	30.14	21.71	40.58	122.743	30.81
gene-ATG10	ATG10	autophagy related 10, transcript variant X1	0.486001	-1.04097	0.00559460864169	0.0159539127079	yes	down	0.65	0.94	0.52	1.59	1.26	1.67	0.703333	1.50667
gene-ATG9B	ATG9B	autophagy related 9B, transcript variant 3	3.36955	1.75256	2.67033071482E-7	1.53016746655E-6	yes	up	1.29	1.67	1.69	0.56	0.42	0.52	1.55	0.5
gene-ATP13A3	ATP13A3	ATPase 13A3, transcript variant X5	2.08385	1.05925	2.95971806997E-152	4.42700843918E-150	yes	up	136.39	131.5	136.19	68.61	62.58	71.11	134.693	67.4333
gene-ATP1A2	ATP1A2	ATPase Na+/K+ transporting subunit alpha 2	7.25233	2.85844	0.00975034684969	0.0260744515148	yes	up	0.1	0.22	0.17	0.02	0.04	0.02	0.163333	0.0266666666667
gene-ATP1B1	ATP1B1	ATPase Na+/K+ transporting subunit beta 1	2.80251	1.48672	0	0	yes	up	375.89	365.63	373.08	139.11	134.01	143.58	371.533	138.9
gene-ATP2A3	ATP2A3	ATPase sarcoplasmic/endoplasmic reticulum Ca2+ transporting 3, transcript variant X1	0.259495	-1.94622	7.41015318204E-8	4.55967667482E-7	yes	down	0.29	0.34	0.31	1.1	1.33	1.3	0.313333	1.24333
gene-ATP2B1	ATP2B1	ATPase plasma membrane Ca2+ transporting 1, transcript variant X2	2.36362	1.241	8.8484596156E-54	3.74481901328E-52	yes	up	17.73	18.88	18.75	9	7.15	8.49	18.4533	8.21333
gene-ATP6V0A4	ATP6V0A4	ATPase H+ transporting V0 subunit a4, transcript variant 3	20.298	4.34327	0.00635873154367	0.0178554686191	yes	up	0.11	0.26	0.21	0	0	0.03	0.193333	0.01
gene-ATP6V0D1-DT	ATP6V0D1-DT	ATP6V0D1 divergent transcript, transcript variant X1	0.389875	-1.35892	0.00751187709239	0.0206907259642	yes	down	0.37	0.63	0.77	1.08	1.61	1.31	0.59	1.33333
gene-ATP6V1B1	ATP6V1B1	ATPase H+ transporting V1 subunit B1, transcript variant X1	0.210181	-2.25029	2.01176148989E-5	9.12795500023E-5	yes	down	0.33	0.24	0.51	1.58	2.11	1.69	0.36	1.79333
gene-ATP7A	ATP7A	ATPase copper transporting alpha, transcript variant 1	0.439774	-1.18517	2.71371580512E-14	2.88380173977E-13	yes	down	1.51	1.33	1.38	3.35	3.1	3.25	1.40667	3.23333
gene-ATXN7	ATXN7	ataxin 7, transcript variant SCA7b	2.02996	1.02145	1.11202770317E-26	2.26112299645E-25	yes	up	10.88	10.24	9.64	6.07	5.11	6.72	10.2533	5.96667
gene-ATXN7L2	ATXN7L2	ataxin 7 like 2, transcript variant 3	2.25219	1.17133	4.55817002592E-5	0.000197228684419	yes	up	4.01	3.92	2.97	1.37	1.77	1.77	3.63333	1.63667
gene-AUTS2	AUTS2	activator of transcription and developmental regulator AUTS2, transcript variant X1	0.47151	-1.08464	4.09437461851E-5	0.000178482671096	yes	down	0.56	0.78	0.6	1.3	1.48	1.51	0.646667	1.43
gene-AVPI1	AVPI1	arginine vasopressin induced 1	5.22799	2.38626	4.22002578528E-148	5.8698677133E-146	yes	up	95.03	95.38	93.07	20.8	18.15	18.03	94.4933	18.9933
gene-B2M	B2M	beta-2-microglobulin, transcript variant X1	2.46441	1.30124	1.77480358834E-288	5.78480011377E-286	yes	up	2803.92	2765.71	2778.82	1198.21	1168.05	1201.84	2782.82	1189.37
gene-B4GALT4	B4GALT4	beta-1,4-galactosyltransferase 4, transcript variant X1	3.32239	1.73222	2.22600261226E-130	2.7620139231E-128	yes	up	73.23	79.36	74.55	24.83	23.96	23.65	75.7133	24.1467
gene-BABAM2-AS1	BABAM2-AS1	BABAM2 antisense RNA 1	186.767	7.54509	2.87762967818E-46	1.03019142479E-44	yes	up	25.51	28.32	26.35	0.06	0.11	0.28	26.7267	0.15
gene-BACH1	BACH1	BTB domain and CNC homolog 1, transcript variant 2	2.36171	1.23983	1.78674137064E-55	7.89855426157E-54	yes	up	18.21	17.12	17.2	8.46	7.38	7.63	17.51	7.82333
gene-BACH2	BACH2	BTB domain and CNC homolog 2, transcript variant 2	29.3459	4.87509	4.38862486356E-8	2.76272095043E-7	yes	up	0.19	0.42	0.37	0.02	0	0.01	0.326667	0.01
gene-BACH2-2	BACH2	BTB domain and CNC homolog 2, transcript variant 2	51.1001	5.67526	1.03069020207E-6	5.52755712987E-6	yes	up	0.62	0.31	0.29	0.01	0.01	0	0.406667	0.00666666666667
gene-BAHCC1	BAHCC1	BAH domain and coiled-coil containing 1, transcript variant X1	0.484457	-1.04556	2.65145497215E-8	1.7060245634E-7	yes	down	0.72	0.71	0.88	1.53	1.56	1.89	0.77	1.66
gene-BAHCC1-2	BAHCC1	BAH domain and coiled-coil containing 1, transcript variant 1	0.385772	-1.37418	0.00517339938247	0.0148594891115	yes	down	0.15	0.08	0.06	0.27	0.21	0.29	0.0966666666667	0.256667
gene-BAIAP2-DT	BAIAP2-DT	BAIAP2 divergent transcript	0.276282	-1.85579	2.6753505339E-29	5.96166377135E-28	yes	down	2.01	1.94	1.49	6.79	6.7	7.06	1.81333	6.85
gene-BAMBI	BAMBI	BMP and activin membrane bound inhibitor	2.36404	1.24126	7.74272338813E-5	0.000322990627221	yes	up	4.35	3.97	4.29	2.22	1.24	2.16	4.20333	1.87333
gene-BARD1	BARD1	BRCA1 associated RING domain 1, transcript variant X1	0.485854	-1.0414	1.28238262784E-27	2.71100404907E-26	yes	down	5.95	6.05	5.68	13	13	13.25	5.89333	13.0833
gene-BASP1	BASP1	brain abundant membrane attached signal protein 1, transcript variant 2	198.878	7.63574	2.4657295262E-9	1.76084373424E-8	yes	up	2.28	1.6	1.8	0	0	0	1.89333	0
gene-BAZ2B	BAZ2B	bromodomain adjacent to zinc finger domain 2B, transcript variant X2	0.463647	-1.1089	2.38665237982E-15	2.73881842725E-14	yes	down	2.62	2.75	2.87	6.72	4.85	6.98	2.74667	6.18333
gene-BAZ2B-AS1	BAZ2B-AS1	BAZ2B antisense RNA 1, transcript variant 1	0.342067	-1.54765	0.00616819295591	0.0173863085083	yes	down	0.32	0.37	0.19	1.11	0.68	0.94	0.293333	0.91
gene-BBC3	BBC3	BCL2 binding component 3, transcript variant 1	3.96145	1.98603	5.17772513472E-8	3.23800577011E-7	yes	up	4.92	4.24	4.24	1	1.21	1.34	4.46667	1.18333
gene-BBOF1	BBOF1	basal body orientation factor 1, transcript variant X1	2.02923	1.02093	0.00069933698469	0.00242800017037	yes	up	2.28	2.47	2.35	0.96	1.46	1.27	2.36667	1.23
gene-BCAN	BCAN	brevican, transcript variant X1	0.252337	-1.98658	2.41690641709E-38	7.12286131396E-37	yes	down	4.05	4.5	6.46	20.69	17.04	23.64	5.00333	20.4567
gene-BCL2A1	BCL2A1	BCL2 related protein A1, transcript variant 1	414.529	8.69533	1.58125120686E-12	1.46195443926E-11	yes	up	12.72	9.08	11.11	0	0	0	10.97	0
gene-BCL9	BCL9	BCL9 transcription coactivator	0.311782	-1.68139	6.18349622173E-25	1.15711388595E-23	yes	down	1.3	1.23	1.32	4.64	4.45	4.01	1.28333	4.36667
gene-BCYRN1	BCYRN1	brain cytoplasmic RNA 1	0.406995	-1.29692	0.00843300572831	0.0229339949059	yes	down	199.34	223.13	125.71	493.81	361.9	621.26	182.727	492.323
gene-BDH1-2	BDH1	3-hydroxybutyrate dehydrogenase 1, transcript variant 1	0.466449	-1.10021	1.55092664204E-8	1.01954051803E-7	yes	down	4.29	3.78	4.99	12.29	9.52	7.97	4.35333	9.92667
gene-BDNF	BDNF	brain derived neurotrophic factor, transcript variant 18	2.14495	1.10094	5.56178213619E-27	1.14152442002E-25	yes	up	13.86	14.36	13.43	6.68	6.51	7.3	13.8833	6.83
gene-BEST1	BEST1	bestrophin 1, transcript variant X1	2.09724	1.06849	3.89164583104E-7	2.18472395008E-6	yes	up	3.29	4.13	3.49	2.75	4.17	3.19	3.63667	3.37
gene-BHLHE40	BHLHE40	basic helix-loop-helix family member e40	2.43853	1.28601	7.89372143414E-65	4.15380936575E-63	yes	up	46.39	51.86	51.08	21.17	19.71	23.21	49.7767	21.3633
gene-BHLHE41	BHLHE41	basic helix-loop-helix family member e41	0.48285	-1.05035	0.000135952726405	0.000543860714275	yes	down	0.77	1.05	1.07	2.12	2.13	2.03	0.963333	2.09333
gene-BICDL2	BICDL2	BICD family like cargo adaptor 2, transcript variant 2	0.372182	-1.42592	2.31240110328E-21	3.67794721729E-20	yes	down	4.7	4.29	4.49	10.23	9.35	12.02	4.49333	10.5333
gene-BIRC3	BIRC3	baculoviral IAP repeat containing 3, transcript variant 1	13.4425	3.74873	0	0	yes	up	111.16	112.3	114.42	9.31	7.35	10.61	112.627	9.09
gene-BLACAT1	BLACAT1	BLACAT1 overlapping LEMD1 locus, transcript variant 1	0.240839	-2.05386	2.10847372048E-23	3.69838145445E-22	yes	down	0.44	0.55	0.55	2.25	2.16	2.54	0.513333	2.31667
gene-BLOC1S5-TXNDC5	BLOC1S5-TXNDC5	BLOC1S5-TXNDC5 readthrough (NMD candidate)	2.37563	1.24831	0.00844339882359	0.0229565417716	yes	up	6.67	10.23	7.32	2.89	1.95	5.93	8.07333	3.59
gene-BMF	BMF	Bcl2 modifying factor, transcript variant X2	0.21465	-2.21994	0.00122704936574	0.00405083961436	yes	down	0.05	0.07	0.16	0.44	0.25	0.52	0.0933333333333	0.403333
gene-BMP2	BMP2	bone morphogenetic protein 2	40.873	5.35307	0	0	yes	up	35.71	39	37.44	1.04	1.17	1.05	37.3833	1.08667
gene-BMP6	BMP6	bone morphogenetic protein 6	3.54849	1.8272	1.75321159645E-13	1.75064631199E-12	yes	up	2.79	2.81	3.14	0.85	0.83	0.9	2.91333	0.86
gene-BMPER	BMPER	BMP binding endothelial regulator, transcript variant 1	4.57719	2.19446	7.90518759907E-5	0.000329139154983	yes	up	0.48	0.46	0.47	0.08	0.1	0.16	0.47	0.113333
gene-BNC1	BNC1	basonuclin 1, transcript variant 1	9.93619	3.31269	0.000389784088645	0.0014282055248	yes	up	0.37	0.17	0.31	0.02	0.04	0.03	0.283333	0.03
gene-BOK	BOK	BCL2 family apoptosis regulator BOK	0.498002	-1.00578	2.37802958357E-13	2.34136203995E-12	yes	down	11.36	10.38	10.44	17.67	22.51	27.34	10.7267	22.5067
gene-BPIFA2	BPIFA2	BPI fold containing family A member 2, transcript variant 1	4.26552	2.09272	0.00242652150752	0.00754811018458	yes	up	3.47	4.72	2.64	1.04	1.36	0.1	3.61	0.833333
gene-BRINP2	BRINP2	BMP/retinoic acid inducible neural specific 2	8.20193	3.03596	1.81363382451E-39	5.52386826496E-38	yes	up	4.7	5.15	4.67	0.57	0.68	0.57	4.84	0.606667
gene-BRSK1	BRSK1	BR serine/threonine kinase 1	3.24097	1.69643	1.31806476943E-7	7.8366181418E-7	yes	up	2.18	2.28	2.58	0.81	0.77	0.76	2.34667	0.78
gene-BSPRY	BSPRY	B-box and SPRY domain containing, transcript variant 1	0.342035	-1.54778	7.38051262589E-5	0.000308706444597	yes	down	0.93	0.54	0.7	2.09	2.63	1.95	0.723333	2.22333
gene-BST2	BST2	bone marrow stromal cell antigen 2	4.8363	2.27391	9.77634952354E-217	2.15652445349E-214	yes	up	278.94	255.55	267.45	61.01	55.61	58.1	267.313	58.24
gene-BTBD16	BTBD16	BTB domain containing 16, transcript variant 1	2.97442	1.57261	0.00883957666738	0.0238909251562	yes	up	1.44	0.67	1.31	0.35	0.42	0.43	1.14	0.4
gene-BTBD19	BTBD19	BTB domain containing 19, transcript variant X1	3.26535	1.70724	3.26537064764E-21	5.13754785326E-20	yes	up	3.39	4.21	4.06	1.72	2.36	1.34	3.88667	1.80667
gene-BTBD9	BTBD9	BTB domain containing 9, transcript variant X1	2.33269	1.22199	1.35691199536E-6	7.17314068136E-6	yes	up	1.36	1.86	1.38	0.59	1.21	0.47	1.53333	0.756667
gene-BTC	BTC	betacellulin, transcript variant X1	2.9615	1.56633	3.27364888591E-6	1.65180093278E-5	yes	up	2.05	3.18	2.17	0.88	0.74	0.95	2.46667	0.856667
gene-BTG1	BTG1	BTG anti-proliferation factor 1	2.37135	1.24571	1.29904172173E-47	4.8082157829E-46	yes	up	19.95	19.53	19.04	8.22	8.69	8.86	19.5067	8.59
gene-BTG2	BTG2	BTG anti-proliferation factor 2	3.78056	1.9186	1.6070242871E-116	1.65538662177E-114	yes	up	52.39	54.98	52.6	13.61	14.15	16.5	53.3233	14.7533
gene-BUB1	BUB1	BUB1 mitotic checkpoint serine/threonine kinase, transcript variant 1	0.446184	-1.16429	1.05960578682E-98	8.89987352791E-97	yes	down	31.13	29.48	30.79	70.93	69.12	73.37	30.4667	71.14
gene-C10orf90	C10orf90	chromosome 10 open reading frame 90, transcript variant 1	25.4552	4.66989	0.000137149438286	0.000548547515256	yes	up	0.43	0.45	0.53	0.03	0	0.03	0.47	0.02
gene-C10orf95-AS1	C10orf95-AS1	C10orf95 antisense RNA 1, transcript variant 1	0.41543	-1.26732	2.47584230075E-5	0.000111112708927	yes	down	2.11	2.78	2.21	6.37	6.03	5.71	2.36667	6.03667
gene-C11orf21	C11orf21	chromosome 11 open reading frame 21, transcript variant 1	0.147281	-2.76336	7.27262501336E-6	3.50440390648E-5	yes	down	0.21	0.06	0.15	1.09	1.05	0.84	0.14	0.993333
gene-C11orf52	C11orf52	chromosome 11 open reading frame 52	0.300601	-1.73408	7.93525287501E-6	3.79273478407E-5	yes	down	1.62	1.43	1.28	5.08	5.15	5.04	1.44333	5.09
gene-C11orf86	C11orf86	chromosome 11 open reading frame 86, transcript variant 1	8.31244	3.05527	0.00170565309435	0.00547951978314	yes	up	0.68	1.24	1.53	0.18	0.09	0.17	1.15	0.146667
gene-C11orf96	C11orf96	chromosome 11 open reading frame 96	86.0182	6.42657	5.74267264769E-9	3.95485604794E-8	yes	up	3.53	3.76	5.89	0.08	0	0.08	4.39333	0.0533333333333
gene-C12orf54	C12orf54	chromosome 12 open reading frame 54, transcript variant X1	41.2135	5.36504	0.00135208154971	0.00442680013231	yes	up	0.44	0.93	1.94	0	0	0	1.10333	0
gene-C15orf48	C15orf48	chromosome 15 open reading frame 48, transcript variant 1	8.91207	3.15576	2.5641106133E-70	1.45441682008E-68	yes	up	80.1	83.39	88.47	11.55	9.43	9.48	83.9867	10.1533
gene-C16orf54	C16orf54	chromosome 16 open reading frame 54, transcript variant X1	0.245454	-2.02647	2.48230441505E-25	4.73851082307E-24	yes	down	1.77	2.11	2.2	8.14	8.49	9.08	2.02667	8.57
gene-C16orf89	C16orf89	chromosome 16 open reading frame 89, transcript variant 1	0.0266026720212	-5.23229	0.000193299417632	0.000752455023573	yes	down	0.08	0	0	1.02	0.85	1.15	0.0266666666667	1.00667
gene-C1QTNF1	C1QTNF1	C1q and TNF related 1, transcript variant X1	2.1131	1.07936	0.0120110033343	0.0314052072336	yes	up	1.19	1.09	1.17	0.66	0.69	0.36	1.15	0.57
gene-C1R	C1R	complement C1r, transcript variant 2	3.45676	1.78942	1.20529725027E-5	5.6362486834E-5	yes	up	1.66	1.69	1.55	0.53	0.45	0.48	1.63333	0.486667
gene-C1R-2	C1R	complement C1r, transcript variant 2	3.45676	1.78942	1.20529725027E-5	5.6362486834E-5	yes	up	1.66	1.69	1.55	0.53	0.45	0.48	1.63333	0.486667
gene-C1S	C1S	complement C1s, transcript variant 1	4.74601	2.24672	1.51807405148E-5	6.99550562064E-5	yes	up	1.16	0.96	1.5	0.42	0.22	0.2	1.20667	0.28
gene-C1orf210	C1orf210	chromosome 1 open reading frame 210, transcript variant X1	0.404294	-1.30652	1.1992980175E-7	7.16952370824E-7	yes	down	3.14	3.4	2.78	8.14	8.47	7.48	3.10667	8.03
gene-C1orf54	C1orf54	chromosome 1 open reading frame 54, transcript variant X1	4.22566	2.07918	6.50328062563E-5	0.000274697567316	yes	up	2.97	2.37	3.37	1	0.42	0.84	2.90333	0.753333
gene-C1orf74	C1orf74	chromosome 1 open reading frame 74	0.454392	-1.13799	0.00645013311619	0.0180819007691	yes	down	0.24	1.05	0.73	1.83	1.33	1.47	0.673333	1.54333
gene-C2-3	C2	complement C2, transcript variant 1	52.4834	5.71379	0.00018297202766	0.000715954692716	yes	up	0.31	0.31	0.38	0.02	0	0.01	0.333333	0.01
gene-C21orf58	C21orf58	chromosome 21 open reading frame 58, transcript variant X2	0.291304	-1.7794	0.000102096877971	0.000416547988685	yes	down	0.47	0.24	0.46	1.51	1.27	1.69	0.39	1.49
gene-C2CD4C	C2CD4C	C2 calcium dependent domain containing 4C, transcript variant X1	0.236793	-2.0783	8.36503026704E-5	0.000347159884021	yes	down	0.19	0.25	0.23	0.78	0.98	1.06	0.223333	0.94
gene-C2orf68	C2orf68	chromosome 2 open reading frame 68	0.488678	-1.03305	4.76266281545E-27	9.82124934501E-26	yes	down	10.15	11.42	8.99	19.21	19.3	19.56	10.1867	19.3567
gene-C3	C3	complement C3	3.40659	1.76833	0	0	yes	up	259.34	258.91	259.14	82.51	76.21	79.85	259.13	79.5233
gene-C3orf52	C3orf52	chromosome 3 open reading frame 52, transcript variant 1	2.62458	1.39209	4.28087324867E-24	7.75815020784E-23	yes	up	13.66	14.08	15.13	7.85	4.87	4.51	14.29	5.74333
gene-C4BPB	C4BPB	complement component 4 binding protein beta, transcript variant 1	2.67156	1.41768	0.00584210553212	0.0165709703352	yes	up	2.27	2.98	2.19	1.18	0.68	1.23	2.48	1.03
gene-C4B_2	C4B_2	complement component 4B (Chido blood group), copy 2	3.13361	1.64783	0.00756467503118	0.0208214486175	yes	up	0.36	0.59	0.88	0.43	0.11	0.08	0.61	0.206667
gene-C4orf19	C4orf19	chromosome 4 open reading frame 19, transcript variant X2	17.4329	4.12374	1.76640649601E-73	1.05108406158E-71	yes	up	9.1	8.43	8.65	0.49	0.43	0.63	8.72667	0.516667
gene-C5AR1	C5AR1	complement C5a receptor 1, transcript variant X1	2.52091	1.33395	2.74183614736E-5	0.000122196362829	yes	up	2.38	2.46	2.89	0.9	1.04	1.14	2.57667	1.02667
gene-C7orf57	C7orf57	chromosome 7 open reading frame 57, transcript variant 1	0.362892	-1.46239	0.0124294689183	0.0323791891016	yes	down	0.41	0.37	0.28	0.93	0.82	1.17	0.353333	0.973333
gene-C9orf163	C9orf163	chromosome 9 putative open reading frame 163	0.213511	-2.22762	0.0102451241008	0.0272579215537	yes	down	0.1	0.14	0.03	0.45	0.4	0.47	0.09	0.44
gene-C9orf72	C9orf72	C9orf72-SMCR8 complex subunit, transcript variant 2	2.29481	1.19837	5.48224047093E-17	6.9930588437E-16	yes	up	9.88	10	9.95	4.37	3.98	5.13	9.94333	4.49333
gene-CA11	CA11	carbonic anhydrase 11, transcript variant 1	2.24122	1.16429	0.000266840649943	0.00101027498499	yes	up	3.44	3.25	3.48	1.54	1.38	1.63	3.39	1.51667
gene-CA13	CA13	carbonic anhydrase 13	0.449122	-1.15482	1.00821037009E-14	1.11142342565E-13	yes	down	2.7	3.11	2.71	6.84	6.11	6.46	2.84	6.47
gene-CA5BP1	CA5BP1	carbonic anhydrase 5B pseudogene 1, transcript variant 4	4.09633	2.03433	4.33262701008E-11	3.60441556747E-10	yes	up	6.73	7.41	5.89	1.67	1.54	1.8	6.67667	1.67
gene-CABLES2	CABLES2	Cdk5 and Abl enzyme substrate 2	0.480526	-1.05731	9.03187758885E-20	1.33179029565E-18	yes	down	5.55	6.16	6.2	14.51	12.06	13.38	5.97	13.3167
gene-CACNA1I	CACNA1I	calcium voltage-gated channel subunit alpha1 I, transcript variant 1	0.438653	-1.18885	0.0072750730657	0.0201257975182	yes	down	0.1	0.13	0.12	0.32	0.25	0.26	0.116667	0.276667
gene-CACNB4	CACNB4	calcium voltage-gated channel auxiliary subunit beta 4, transcript variant 2	2.26241	1.17786	0.0143793047238	0.0367742424824	yes	up	0.66	0.37	0.36	0.21	0.13	0.11	0.463333	0.15
gene-CACNG4	CACNG4	calcium voltage-gated channel auxiliary subunit gamma 4	0.440992	-1.18118	4.02875383819E-15	4.55618468765E-14	yes	down	3.19	3.7	3.42	8.56	7.09	8.84	3.43667	8.16333
gene-CACNG8	CACNG8	calcium voltage-gated channel auxiliary subunit gamma 8	0.492838	-1.02082	3.96271113964E-9	2.7736437778E-8	yes	down	1.04	1.42	1.31	2.97	2.39	2.66	1.25667	2.67333
gene-CADM2-2	CADM2	cell adhesion molecule 2, transcript variant 1	24.1691	4.59509	0.00307570736433	0.00932231747707	yes	up	0.85	2.28	1.85	0.34	0	0	1.66	0.113333
gene-CALCRL-AS1	CALCRL-AS1	CALCRL and TFPI antisense RNA 1, transcript variant X5	2.59755	1.37715	5.86583769003E-10	4.42175227735E-9	yes	up	3.81	3.92	3.94	1.8	1.37	1.54	3.89	1.57
gene-CALHM2	CALHM2	calcium homeostasis modulator family member 2, transcript variant X9	0.261205	-1.93675	3.4107507899E-43	1.13369826103E-41	yes	down	3.69	4.14	3.13	17.8	15.31	17.18	3.65333	16.7633
gene-CALML3-AS1	CALML3-AS1	CALML3 antisense RNA 1, transcript variant 1	8.20059	3.03573	0.0167850778485	0.0422004	yes	up	0.28	0.14	0.14	0.02	0.05	0	0.186667	0.0233333333333
gene-CALU	CALU	calumenin, transcript variant 3	2.01339	1.00963	1.47363075209E-169	2.61635352554E-167	yes	up	190.4	186.41	192.73	99.55	95.34	102.04	189.847	98.9767
gene-CAPS-2	CAPS	calcyphosine, transcript variant 1	0.487652	-1.03608	4.84917735392E-15	5.44734233822E-14	yes	down	29.36	28.39	28.96	54.37	67.56	66.96	28.9033	62.9633
gene-CARD16	CARD16	caspase recruitment domain family member 16, transcript variant 2	2.3995	1.26273	2.44762015662E-6	1.25560556684E-5	yes	up	25.59	27.11	28.85	10.7	12.35	12.73	27.1833	11.9267
gene-CASC15	CASC15	cancer susceptibility 15	17.4014	4.12113	0.0125590938091	0.0326662	yes	up	0.2	0.18	0.07	0	0	0.02	0.15	0.00666666666667
gene-CASC19	CASC19	cancer susceptibility 19	12.1421	3.60195	2.76836108539E-14	2.93901163747E-13	yes	up	1.8	1.31	1.5	0.15	0.6	0.13	1.53667	0.293333
gene-CASC8	CASC8	cancer susceptibility 8, transcript variant 1	2.15125	1.10518	1.46150117086E-10	1.16695658388E-9	yes	up	97.43	89.16	98.91	48.77	68.51	56.6	95.1667	57.96
gene-CASKIN1	CASKIN1	CASK interacting protein 1	0.369137	-1.43777	0.00504193499883	0.0145258280349	yes	down	0.15	0.13	0.13	0.4	0.43	0.36	0.136667	0.396667
gene-CASKIN2	CASKIN2	CASK interacting protein 2, transcript variant 1	0.450884	-1.14917	1.43487216438E-11	1.23171141217E-10	yes	down	2.05	2.27	2.97	5.8	5.66	5.24	2.43	5.56667
gene-CASP1	CASP1	caspase 1, transcript variant X2	2.31625	1.21179	1.87254974755E-10	1.47894182232E-9	yes	up	13.39	12.55	12.98	6.17	4.89	6.01	12.9733	5.69
gene-CASP10	CASP10	caspase 10, transcript variant 1	0.448843	-1.15572	6.24428441576E-10	4.69406826407E-9	yes	down	1.98	3.75	3.32	6.45	5.96	7.19	3.01667	6.53333
gene-CASP9	CASP9	caspase 9, transcript variant X3	5.03176	2.33106	1.24179681926E-82	8.42185060215E-81	yes	up	23.37	24.47	22.01	4.58	4.34	4.82	23.2833	4.58
gene-CASTOR3	CASTOR3	CASTOR family member 3, transcript variant 2	0.402739	-1.31208	1.23008963821E-25	2.37933547558E-24	yes	down	2.74	2.41	2.33	6.01	6.12	6.77	2.49333	6.3
gene-CATSPER1	CATSPER1	cation channel sperm associated 1	2.38402	1.25339	0.00452598701627	0.0131865234148	yes	up	1.41	1.26	1.23	0.39	0.78	0.48	1.3	0.55
gene-CAVIN3	CAVIN3	caveolae associated protein 3	0.442964	-1.17474	2.10124537176E-16	2.57937023207E-15	yes	down	20.68	23.09	24.43	52.81	59.38	49.26	22.7333	53.8167
gene-CBR3	CBR3	carbonyl reductase 3	0.357275	-1.48489	0.0159561496424	0.0403112443188	yes	down	0.52	0.73	1.05	2.35	1.98	2.44	0.766667	2.25667
gene-CBX2	CBX2	chromobox 2, transcript variant X1	0.167682	-2.5762	1.26283133281E-9	9.2325780535E-9	yes	down	0.28	0.13	0.23	1.28	1.13	1.19	0.213333	1.2
gene-CBX5	CBX5	chromobox 5, transcript variant 2	0.44185	-1.17837	1.12253355761E-215	2.45138878311E-213	yes	down	30.22	31.33	30.95	74.44	68.02	74.63	30.8333	72.3633
gene-CBY2	CBY2	chibby family member 2, transcript variant X1	0.122436	-3.0299	0.00190327025434	0.00605265994091	yes	down	0.19	0.07	0.06	0.87	1.2	0.63	0.106667	0.9
gene-CCAT1	CCAT1	colon cancer associated transcript 1	37.7385	5.23796	2.74530072569E-21	4.34433893099E-20	yes	up	3.58	3.28	3.2	0.06	0.15	0.06	3.35333	0.09
gene-CCDC106	CCDC106	coiled-coil domain containing 106, transcript variant 2	0.331468	-1.59306	0.000235937655548	0.000904248248833	yes	down	0.4	1.21	1.18	2.55	3.7	4.27	0.93	3.50667
gene-CCDC120	CCDC120	coiled-coil domain containing 120, transcript variant 1	4.15234	2.05393	5.93177596389E-6	2.88375163623E-5	yes	up	1.36	1.32	1.58	0.15	0.28	0.65	1.42	0.36
gene-CCDC126	CCDC126	coiled-coil domain containing 126	2.29547	1.19879	0.000197152287658	0.000765406516954	yes	up	2	2.68	2.61	0.96	1.22	1.12	2.43	1.1
gene-CCDC149	CCDC149	coiled-coil domain containing 149, transcript variant X1	0.469888	-1.08961	1.24367292961E-5	5.7983196919E-5	yes	down	0.88	0.77	1.05	1.65	1.8	1.72	0.9	1.72333
gene-CCDC187	CCDC187	coiled-coil domain containing 187, transcript variant X1	0.287419	-1.79877	0.000166008901984	0.000654386715076	yes	down	0.14	0.25	0.23	0.53	1.01	0.7	0.206667	0.746667
gene-CCDC190	CCDC190	coiled-coil domain containing 190, transcript variant 2	7.6288	2.93146	0.0102523721242	0.0272738826225	yes	up	0.12	0.21	0.17	0.02	0	0.05	0.166667	0.0233333333333
gene-CCDC71L	CCDC71L	coiled-coil domain containing 71 like	3.19367	1.67521	1.20526029756E-26	2.43933960873E-25	yes	up	3.86	4.22	3.84	1.25	1.36	1.29	3.97333	1.3
gene-CCL20	CCL20	C-C motif chemokine ligand 20, transcript variant 1	136.972	7.09773	0	0	yes	up	1846.58	1944.68	1879.09	15.79	12.8	14.6	1890.12	14.3967
gene-CCL26	CCL26	C-C motif chemokine ligand 26, transcript variant 1	5.12967	2.35887	8.80436568223E-7	4.7674122928E-6	yes	up	14.45	18.3	18.03	5.73	2.68	1.85	16.9267	3.42
gene-CCL28	CCL28	C-C motif chemokine ligand 28, transcript variant 3	3.34279	1.74105	8.58984397389E-11	6.98380538726E-10	yes	up	5.15	5.73	5.94	1.8	0.79	1.79	5.60667	1.46
gene-CCL3L1	CCL3L1	C-C motif chemokine ligand 3 like 1, transcript variant 1	122.451	6.93606	3.31381559307E-7	1.87722710561E-6	yes	up	1.78	4.33	3.29	0	0	0	3.13333	0
gene-CCL5-2	CCL5	C-C motif chemokine ligand 5, transcript variant 2	2.41165	1.27002	0.00319616683953	0.00963926135086	yes	up	4.13	4.92	8.01	1.57	3.86	1.92	5.68667	2.45
gene-CCN1	CCN1	cellular communication network factor 1	12.8434	3.68296	0	0	yes	up	361.97	348.21	349.13	24.01	29.49	32.23	353.103	28.5767
gene-CCN2	CCN2	cellular communication network factor 2	12.0537	3.59141	6.347400222E-186	1.22667722166E-183	yes	up	104.61	92.66	98.12	6.34	9.06	10.19	98.4633	8.53
gene-CCN3	CCN3	cellular communication network factor 3	3.09109	1.62812	2.15731737606E-18	2.96485191054E-17	yes	up	9.03	12.73	11.53	3.84	3.19	4.26	11.0967	3.76333
gene-CCNA2	CCNA2	cyclin A2	0.477703	-1.06581	9.04470767151E-71	5.14370640965E-69	yes	down	45.05	42.59	40.55	93.25	90.84	96.69	42.73	93.5933
gene-CCND2	CCND2	cyclin D2	3.19674	1.6766	1.29637224391E-29	2.91556921344E-28	yes	up	5.39	4.67	5.64	1.72	1.57	1.84	5.23333	1.71
gene-CCNG2	CCNG2	cyclin G2, transcript variant X2	2.18341	1.12658	6.22040460213E-42	2.02445895233E-40	yes	up	18.91	20.36	19.28	8.99	9.67	8.97	19.5167	9.21
gene-CCR5AS	CCR5AS	CCR5 antisense RNA	3.01803	1.59361	1.43990975415E-6	7.58435822748E-6	yes	up	8.99	11.39	9.34	4.74	3.13	2.45	9.90667	3.44
gene-CD163L1	CD163L1	CD163 molecule like 1, transcript variant 1	2.77445	1.4722	0.000343092036869	0.00127055178924	yes	up	0.77	0.94	0.63	0.25	0.32	0.31	0.78	0.293333
gene-CD177	CD177	CD177 molecule, transcript variant X1	0.356786	-1.48687	0.00779778469965	0.0213849079833	yes	down	0.4	0.43	0.32	1.35	1.12	0.72	0.383333	1.06333
gene-CD22	CD22	CD22 molecule, transcript variant 1	5.37111	2.42522	1.89812665447E-48	7.14677411728E-47	yes	up	9.11	9.32	9.14	2.17	1.67	1.75	9.19	1.86333
gene-CD24	CD24	CD24 molecule, transcript variant 4	2.22868	1.15619	2.18006285077E-61	1.06744871155E-59	yes	up	64.14	63.9	62.54	29.91	28.1	31.72	63.5267	29.91
gene-CD274	CD274	CD274 molecule, transcript variant 1	4.6903	2.22968	1.93116283943E-71	1.10689590781E-69	yes	up	13.88	16.39	15.32	4.18	3.11	3.28	15.1967	3.52333
gene-CD44-AS1	CD44-AS1	CD44 antisense RNA 1	2.05893	1.0419	0.00720158707514	0.0199541353505	yes	up	2.65	3.65	3.07	1.83	1.44	1.51	3.12333	1.59333
gene-CD55	CD55	CD55 molecule (Cromer blood group), transcript variant 5	13.0983	3.71131	0	0	yes	up	505.31	530.24	522.02	49.43	44.81	45.92	519.19	46.72
gene-CD68	CD68	CD68 molecule, transcript variant 1	2.06886	1.04884	7.05904457338E-29	1.55242110165E-27	yes	up	57.34	60.3	60.61	26.96	30.8	32.54	59.4167	30.1
gene-CD83	CD83	CD83 molecule, transcript variant 1	5.85328	2.54925	6.74408055128E-33	1.72860599858E-31	yes	up	8.66	9.02	9.78	1.45	1.51	1.96	9.15333	1.64
gene-CDC25C	CDC25C	cell division cycle 25C, transcript variant 4	0.384988	-1.37712	3.35526170146E-21	5.27517674849E-20	yes	down	7.22	5.85	6.71	18.51	16.62	16.92	6.59333	17.35
gene-CDC27P10	CDC27P10	cell division cycle 27 pseudogene 10	0.451007	-1.14878	0.000105139563818	0.000428045823014	yes	down	0.29	0.37	0.3	0.76	0.67	0.8	0.32	0.743333
gene-CDC27P10-2	CDC27P10	cell division cycle 27 pseudogene 10	0.451007	-1.14878	0.000105139563818	0.000428045823014	yes	down	0.29	0.37	0.3	0.76	0.67	0.8	0.32	0.743333
gene-CDCA7	CDCA7	cell division cycle associated 7, transcript variant 1	0.34129	-1.55093	1.91450777855E-97	1.5717677018E-95	yes	down	18.73	21.33	19.53	63.02	57.63	62.55	19.8633	61.0667
gene-CDCA8	CDCA8	cell division cycle associated 8, transcript variant 1	0.448083	-1.15816	3.43099798913E-37	9.85870185351E-36	yes	down	16.78	17.74	17.84	42.01	41.26	39.02	17.4533	40.7633
gene-CDCP1	CDCP1	CUB domain containing protein 1, transcript variant 1	2.9036	1.53784	2.94699050285E-201	6.07135647181E-199	yes	up	60.87	64.65	62.36	22.02	22.06	23.66	62.6267	22.58
gene-CDH3	CDH3	cadherin 3, transcript variant 1	2.18359	1.1267	4.07254536934E-81	2.71147090779E-79	yes	up	50.78	51.71	52.85	24.09	23.97	25.16	51.78	24.4067
gene-CDKL5	CDKL5	cyclin dependent kinase like 5, transcript variant I	5.09589	2.34934	1.33091845802E-41	4.30586626463E-40	yes	up	1.88	1.72	1.87	0.38	0.36	0.38	1.82333	0.373333
gene-CDKN1A	CDKN1A	cyclin dependent kinase inhibitor 1A, transcript variant 3	6.89754	2.78608	3.02147941899E-240	7.49807585817E-238	yes	up	108.93	114.85	109.7	16.32	19.03	19.14	111.16	18.1633
gene-CDKN1B	CDKN1B	cyclin dependent kinase inhibitor 1B	0.48861	-1.03325	7.114569179E-28	1.52620787555E-26	yes	down	14.11	15.23	15.84	33.67	31.41	31.71	15.06	32.2633
gene-CDKN2C	CDKN2C	cyclin dependent kinase inhibitor 2C, transcript variant 1	0.115151	-3.1184	3.72921991862E-55	1.62228495185E-53	yes	down	1.9	3.92	2.39	23.96	21.41	22.99	2.73667	22.7867
gene-CDSN-6	CDSN	corneodesmosin	2.74382	1.45618	2.73103009684E-5	0.000121739610644	yes	up	1.98	2.37	2.14	0.99	0.84	0.64	2.16333	0.823333
gene-CEACAM1	CEACAM1	CEA cell adhesion molecule 1, transcript variant 1	2.93302	1.55239	7.60880983326E-125	8.69953869836E-123	yes	up	57.97	61.02	60.34	22.22	19.61	23.54	59.7767	21.79
gene-CEACAM3	CEACAM3	CEA cell adhesion molecule 3, transcript variant 1	11.1464	3.47851	4.2938925357E-5	0.000186718489037	yes	up	1.72	1.59	1.81	0.12	0	0.27	1.70667	0.13
gene-CEBPA	CEBPA	CCAAT enhancer binding protein alpha, transcript variant 1	0.295266	-1.75991	1.08206854308E-12	1.01547970966E-11	yes	down	1.38	1.19	1.47	5.38	4.29	4.7	1.34667	4.79
gene-CEBPA-DT	CEBPA-DT	CEBPA divergent transcript	0.0752841785896	-3.73151	0.000166561573922	0.000656209931683	yes	down	0.08	0	0.08	0.99	0.47	0.74	0.0533333333333	0.733333
gene-CEBPB-AS1	CEBPB-AS1	CEBPB antisense RNA 1	0.36785	-1.44281	0.00167517919126	0.0053926186538	yes	down	0.25	0.37	0.62	1.3	1.01	1.25	0.413333	1.18667
gene-CELSR2	CELSR2	cadherin EGF LAG seven-pass G-type receptor 2	0.449485	-1.15366	1.69658973901E-20	2.58549383953E-19	yes	down	3.09	3.23	3	6.84	6.88	7.45	3.10667	7.05667
gene-CEMIP	CEMIP	cell migration inducing hyaluronidase 1, transcript variant X2	2.6771	1.42067	5.96980547725E-15	6.67188393102E-14	yes	up	2.86	3.59	3.87	2.79	1.91	1.7	3.44	2.13333
gene-CEMIP2	CEMIP2	cell migration inducing hyaluronidase 2, transcript variant X1	4.80279	2.26387	2.45706745515E-46	8.85436288541E-45	yes	up	5.82	5.59	5.16	1.08	1.23	1.33	5.52333	1.21333
gene-CENPC	CENPC	centromere protein C, transcript variant 1	0.475308	-1.07307	7.92211264433E-10	5.89649270371E-9	yes	down	2.77	3.37	2.79	6.69	4.2	6.55	2.97667	5.81333
gene-CENPE	CENPE	centromere protein E, transcript variant 1	0.490473	-1.02775	0.00482173973021	0.0139651395528	yes	down	7.03	6.14	6.92	17.96	7.55	17.75	6.69667	14.42
gene-CENPF	CENPF	centromere protein F	0.294969	-1.76137	9.0378356166E-77	5.70428480333E-75	yes	down	10.39	10	10.32	39.68	28.56	40.98	10.2367	36.4067
gene-CENPI	CENPI	centromere protein I, transcript variant X6	0.438597	-1.18903	3.24540169309E-19	4.67192367657E-18	yes	down	3.87	3.3	4.82	11.19	8.24	12.04	3.99667	10.49
gene-CENPM	CENPM	centromere protein M, transcript variant X1	0.398658	-1.32678	1.55899982049E-17	2.05712616796E-16	yes	down	16.43	15	13.43	41.14	35.63	40.25	14.9533	39.0067
gene-CEP250	CEP250	centrosomal protein 250, transcript variant 1	0.456589	-1.13103	4.61500741522E-49	1.74666433161E-47	yes	down	5.9	6.84	6.62	15.12	12.7	14.79	6.45333	14.2033
gene-CES3	CES3	carboxylesterase 3, transcript variant 1	2.49416	1.31856	0.0171621869824	0.0430394854526	yes	up	0.58	0.49	0.56	0.29	0.17	0.17	0.543333	0.21
gene-CFAP20DC	CFAP20DC	CFAP20 domain containing, transcript variant 9	2.12456	1.08717	4.35877000053E-15	4.91667454915E-14	yes	up	8.79	9.71	9.48	5.21	5.49	5.19	9.32667	5.29667
gene-CFAP58	CFAP58	cilia and flagella associated protein 58, transcript variant 1	13.4552	3.75009	0.00715537951748	0.0198348791448	yes	up	0.17	0.13	0.34	0	0.03	0.03	0.213333	0.02
gene-CFB-2	CFB	complement factor B	8.49214	3.08613	3.96596463271E-49	1.51149625915E-47	yes	up	10.33	10.52	9.89	1.42	1.24	1.1	10.2467	1.25333
gene-CFB-3	CFB	complement factor B	8.49214	3.08613	3.96596463271E-49	1.51149625915E-47	yes	up	10.33	10.52	9.89	1.42	1.24	1.1	10.2467	1.25333
gene-CFB-5	CFB	complement factor B	8.49214	3.08613	3.96596463271E-49	1.51149625915E-47	yes	up	10.33	10.52	9.89	1.42	1.24	1.1	10.2467	1.25333
gene-CFB-7	CFB	complement factor B	8.49214	3.08613	3.96596463271E-49	1.51149625915E-47	yes	up	10.33	10.52	9.89	1.42	1.24	1.1	10.2467	1.25333
gene-CFL1P1	CFL1P1	cofilin 1 pseudogene 1	25.9514	4.69774	0.00207093044324	0.00651656758206	yes	up	0.52	0.19	0.37	0	0	0.02	0.36	0.00666666666667
gene-CFL1P1-2	CFL1P1	cofilin 1 pseudogene 1	25.9514	4.69774	0.00207093044324	0.00651656758206	yes	up	0.52	0.19	0.37	0	0	0.02	0.36	0.00666666666667
gene-CFLAR	CFLAR	CASP8 and FADD like apoptosis regulator, transcript variant 2	3.44051	1.78262	4.32939060604E-153	6.5656411149E-151	yes	up	40.16	41.7	41.71	16.61	10.82	11.2	41.19	12.8767
gene-CFLAR-AS1	CFLAR-AS1	CFLAR antisense RNA 1	54.3894	5.76525	0.000180896166415	0.000708720933292	yes	up	1.48	0.72	0.69	0	0	0	0.963333	0
gene-CGB1	CGB1	chorionic gonadotropin subunit beta 1, transcript variant 1	18.1864	4.18479	0.0151308666868	0.0384620959965	yes	up	1.09	0.17	1.15	0	0	0.16	0.803333	0.0533333333333
gene-CGB5	CGB5	chorionic gonadotropin subunit beta 5	4.27041	2.09438	3.18562543793E-61	1.55285018557E-59	yes	up	74.26	88.29	87.07	23.45	23.82	20.18	83.2067	22.4833
gene-CGB7	CGB7	chorionic gonadotropin subunit beta 7, transcript variant 2	5.35254	2.42022	1.65958339017E-13	1.66019157465E-12	yes	up	4.13	4.88	3.99	0.72	0.65	1.18	4.33333	0.85
gene-CGB8	CGB8	chorionic gonadotropin subunit beta 8	8.66617	3.11539	1.21781489769E-58	5.70700466431E-57	yes	up	17.11	23.06	19.38	3.61	2.13	2.57	19.85	2.77
gene-CGN	CGN	cingulin, transcript variant X1	0.394143	-1.34321	6.12722260871E-26	1.19898106926E-24	yes	down	3.07	3.3	3.4	9.37	7.58	9.05	3.25667	8.66667
gene-CGNL1	CGNL1	cingulin like 1, transcript variant X3	0.47442	-1.07576	7.84846586544E-11	6.40010446488E-10	yes	down	1.13	1.31	1.17	2.63	2.57	2.89	1.20333	2.69667
gene-CHAC1	CHAC1	ChaC glutathione specific gamma-glutamylcyclotransferase 1, transcript variant 1	4.40104	2.13785	5.09888423817E-25	9.58256746929E-24	yes	up	15.41	12.38	14.58	3.22	3.82	2.99	14.1233	3.34333
gene-CHAF1B	CHAF1B	chromatin assembly factor 1 subunit B	0.435312	-1.19988	2.51963418896E-10	1.96583677808E-9	yes	down	1.68	1.71	1.4	3.75	3.89	3.83	1.59667	3.82333
gene-CHDH	CHDH	choline dehydrogenase	0.442228	-1.17714	0.00169255644024	0.00544279893122	yes	down	0.19	0.23	0.26	0.48	0.56	0.54	0.226667	0.526667
gene-CHMP1B	CHMP1B	charged multivesicular body protein 1B	2.51275	1.32927	4.65810105824E-71	2.65596895326E-69	yes	up	46.92	47.86	45.34	18.76	18.28	21.31	46.7067	19.45
gene-CHN2	CHN2	chimerin 2, transcript variant X5	0.338987	-1.5607	0.000467694474579	0.00168958013827	yes	down	0.45	0.28	0.48	1.14	1.18	1.64	0.403333	1.32
gene-CHRM3	CHRM3	cholinergic receptor muscarinic 3, transcript variant 7	0.266254	-1.90912	3.36678761926E-5	0.000148533147534	yes	down	0.15	0.06	0.1	0.33	0.44	0.45	0.103333	0.406667
gene-CHST11	CHST11	carbohydrate sulfotransferase 11, transcript variant 1	2.49137	1.31694	1.15905173335E-74	7.07021557345E-73	yes	up	22.28	22.67	22.48	9.74	8.67	9.93	22.4767	9.44667
gene-CHST2	CHST2	carbohydrate sulfotransferase 2	3.74296	1.90418	8.71985527269E-8	5.3164303089E-7	yes	up	1.74	1.21	1.38	0.35	0.46	0.4	1.44333	0.403333
gene-CHST6	CHST6	carbohydrate sulfotransferase 6, transcript variant 1	0.17163	-2.54263	1.10831264732E-13	1.1215630951E-12	yes	down	0.14	0.13	0.21	1.06	1.15	0.93	0.16	1.04667
gene-CHSY3	CHSY3	chondroitin sulfate synthase 3	2.52425	1.33586	0.000658693149548	0.00230042235724	yes	up	1.45	1.5	1.4	0.79	0.31	0.54	1.45	0.546667
gene-CHTF8	CHTF8	chromosome transmission fidelity factor 8, transcript variant 4	0.396471	-1.33471	4.04849529932E-29	8.98486182383E-28	yes	down	12.53	14.75	11.12	38.37	29.43	33.47	12.8	33.7567
gene-CIART	CIART	circadian associated repressor of transcription, transcript variant 1	4.35159	2.12154	0.00542395122966	0.0155138502886	yes	up	1.1	0.66	0.89	0.26	0.12	0.37	0.883333	0.25
gene-CILK1	CILK1	ciliogenesis associated kinase 1, transcript variant X4	0.49169	-1.02418	1.50393805578E-12	1.39224244434E-11	yes	down	1.93	2.18	1.96	4.54	4.16	4.21	2.02333	4.30333
gene-CIT	CIT	citron rho-interacting serine/threonine kinase, transcript variant X1	0.386932	-1.36985	2.92848589299E-42	9.6313667065E-41	yes	down	5.37	4.16	4.83	13.25	12.52	13.03	4.78667	12.9333
gene-CITED2	CITED2	Cbp/p300 interacting transactivator with Glu/Asp rich carboxy-terminal domain 2, transcript variant 3	4.54983	2.18581	2.46090615306E-115	2.499593887E-113	yes	up	43.09	41.05	39.9	9.37	9.22	9.98	41.3467	9.52333
gene-CLCA4	CLCA4	chloride channel accessory 4, transcript variant 1	12.0773	3.59423	3.18477104292E-16	3.85313185791E-15	yes	up	2.14	1.97	2.11	0.18	0.2	0.19	2.07333	0.19
gene-CLCF1	CLCF1	cardiotrophin like cytokine factor 1, transcript variant 1	4.59158	2.19899	8.73725368937E-86	6.29716653691E-84	yes	up	40.97	44.9	43.92	10.16	8.83	9.1	43.2633	9.36333
gene-CLDN16	CLDN16	claudin 16, transcript variant 3	2.37656	1.24887	8.47572831631E-10	6.29353808132E-9	yes	up	7.37	8.01	6.44	2.67	2.13	2.72	7.27333	2.50667
gene-CLDN9	CLDN9	claudin 9	0.381255	-1.39117	0.000419378444308	0.00152792567014	yes	down	1.86	1.21	0.93	4.32	3.86	2.81	1.33333	3.66333
gene-CLEC2B	CLEC2B	C-type lectin domain family 2 member B	2.17232	1.11923	0.000586411568373	0.00207284814343	yes	up	3.51	4.28	3.99	1.86	1.52	2.31	3.92667	1.89667
gene-CLTRN	CLTRN	collectrin, amino acid transport regulator	4.53147	2.17998	2.61325194148E-15	2.98942880555E-14	yes	up	8.01	8.01	7.31	1.79	1.59	1.79	7.77667	1.72333
gene-CMAHP	CMAHP	cytidine monophospho-N-acetylneuraminic acid hydroxylase, pseudogene, transcript variant 1	2.58056	1.36768	0.0193044394469	0.0476673845141	yes	up	0.75	0.97	0.95	0.4	0.51	0.27	0.89	0.393333
gene-CMIP	CMIP	c-Maf inducing protein, transcript variant 1	2.14697	1.1023	8.22540960646E-89	6.08903372834E-87	yes	up	85.79	86.97	86	43.74	43.03	40.48	86.2533	42.4167
gene-CMPK2	CMPK2	cytidine/uridine monophosphate kinase 2, transcript variant 1	2.53434	1.34161	2.56678310661E-17	3.34847129523E-16	yes	up	9.93	10.16	10.44	4.16	3.69	4.52	10.1767	4.12333
gene-CNGB1	CNGB1	cyclic nucleotide gated channel subunit beta 1, transcript variant 1	9.36583	3.22741	4.29266964705E-12	3.84666884498E-11	yes	up	1.1	0.79	0.89	0.08	0.13	0.1	0.926667	0.103333
gene-CNIH2	CNIH2	cornichon family AMPA receptor auxiliary protein 2, transcript variant 1	2.35976	1.23864	0.0108715493904	0.0286872965335	yes	up	1.48	0.86	0.72	0.44	0.63	0.42	1.02	0.496667
gene-CNOT3-7	CNOT3	CCR4-NOT transcription complex subunit 3	3.851	1.94523	0.0190476472164	0.0471239	yes	up	0.92	0.41	1.12	0.19	0.46	0	0.816667	0.216667
gene-CNTD1	CNTD1	cyclin N-terminal domain containing 1, transcript variant 1	2.29423	1.19801	0.0124457267427	0.0324066487007	yes	up	0.76	1.13	0.95	0.57	0.31	0.42	0.946667	0.433333
gene-CNTNAP3C	CNTNAP3C	contactin associated protein family member 3C, transcript variant X1	7.98558	2.9974	6.98133432717E-30	1.58976411926E-28	yes	up	6.41	7.91	8.42	1.44	0.78	0.85	7.58	1.02333
gene-CNTRL	CNTRL	centriolin, transcript variant X2	0.42853	-1.22253	2.22072884075E-12	2.03253463639E-11	yes	down	2.59	2.27	2.34	6.61	4.02	6.3	2.4	5.64333
gene-COBL	COBL	cordon-bleu WH2 repeat protein, transcript variant X1	3.05891	1.61302	8.40100308178E-14	8.57294884579E-13	yes	up	3.52	2.73	3.28	1.27	0.86	1.13	3.17667	1.08667
gene-COL16A1	COL16A1	collagen type XVI alpha 1 chain	5.41289	2.4364	3.69889145669E-31	8.8862917086E-30	yes	up	6.17	6.45	6.19	0.86	0.98	1.28	6.27	1.04
gene-COL18A1-2	COL18A1	collagen type XVIII alpha 1 chain, transcript variant 3	0.476794	-1.06856	6.16785555928E-35	1.67529390179E-33	yes	down	8.17	7.55	7.28	16.67	16.62	17.1	7.66667	16.7967
gene-COL1A1	COL1A1	collagen type I alpha 1 chain	5.77306	2.52934	8.88268198023E-56	3.95071301597E-54	yes	up	7.83	9.02	8.16	1.79	1.08	1.69	8.33667	1.52
gene-COL28A1	COL28A1	collagen type XXVIII alpha 1 chain, transcript variant X3	3.61038	1.85215	0.00742194601354	0.0204802	yes	up	0.35	0.43	0.48	0.1	0.09	0.2	0.42	0.13
gene-COL4A6	COL4A6	collagen type IV alpha 6 chain, transcript variant X1	4.50348	2.17104	8.1401454773E-35	2.19733617964E-33	yes	up	5.75	6.06	5.4	0.98	0.99	1.24	5.73667	1.07
gene-COL7A1	COL7A1	collagen type VII alpha 1 chain	3.82782	1.93652	3.08645265081E-90	2.30828606124E-88	yes	up	16.96	19.74	18.79	5.38	4.13	5.7	18.4967	5.07
gene-COL9A2	COL9A2	collagen type IX alpha 2 chain, transcript variant X1	6.14122	2.61853	8.42570786301E-22	1.36600303127E-20	yes	up	4.9	5.59	5.45	1.07	0.63	0.99	5.31333	0.896667
gene-COLCA1	COLCA1	colorectal cancer associated 1, transcript variant 1	0.0870731580139	-3.52163	7.13489735911E-10	5.32872395787E-9	yes	down	0.06	0.05	0.07	0.79	0.62	0.77	0.06	0.726667
gene-COLCA2	COLCA2	colorectal cancer associated 2, transcript variant X1	0.351329	-1.50911	0.000646170872643	0.00225958	yes	down	1.43	0.82	1.01	3.69	3.28	3.56	1.08667	3.51
gene-COMETT	COMETT	cytosolic oncogenic antisense to MET transcript, transcript variant 3	10.9606	3.45425	4.36778885412E-40	1.35104494329E-38	yes	up	13.21	13.59	14.74	1.44	1.15	1.3	13.8467	1.29667
gene-COQ10A	COQ10A	coenzyme Q10A, transcript variant 1	2.42577	1.27845	4.07749268293E-6	2.0334388036E-5	yes	up	4.37	7.16	6.45	2.81	2.56	3.08	5.99333	2.81667
gene-COQ10B	COQ10B	coenzyme Q10B, transcript variant 1	2.70114	1.43357	9.22871048863E-63	4.6544244723E-61	yes	up	50.68	53.02	48.37	19.45	18.34	21.25	50.69	19.68
gene-COQ3	COQ3	coenzyme Q3, methyltransferase, transcript variant X1	0.454886	-1.13642	7.3509497172E-6	3.53710050572E-5	yes	down	4.9	3.37	6.39	10.91	11.36	11.1	4.88667	11.1233
gene-COQ8A	COQ8A	coenzyme Q8A, transcript variant X6	0.491791	-1.02388	0.00140970401505	0.0046030377214	yes	down	0.89	1.39	0.85	2.02	2.19	2.4	1.04333	2.20333
gene-CORO2B	CORO2B	coronin 2B, transcript variant 1	3.03046	1.59954	0.00192282866266	0.00610774288512	yes	up	0.77	0.6	0.75	0.24	0.28	0.22	0.706667	0.246667
gene-CORO6	CORO6	coronin 6, transcript variant X1	4.39997	2.13749	3.70368637338E-13	3.61560585704E-12	yes	up	3.28	3.97	3.62	1.15	0.61	1.39	3.62333	1.05
gene-COX6B2	COX6B2	cytochrome c oxidase subunit 6B2, transcript variant 2	3.28582	1.71625	3.97540395936E-106	3.66307475377E-104	yes	up	43.86	42.18	39.32	13.83	13.31	13.46	41.7867	13.5333
gene-CPA4	CPA4	carboxypeptidase A4, transcript variant 1	5.9218	2.56604	1.45118365665E-177	2.68567361814E-175	yes	up	44.41	45.39	47.84	7.96	7.64	8.76	45.88	8.12
gene-CPEB2	CPEB2	cytoplasmic polyadenylation element binding protein 2, transcript variant X1	4.29637	2.10312	3.25764564933E-165	5.55784888204E-163	yes	up	28.64	28.43	27.26	6.53	6.92	7.12	28.11	6.85667
gene-CPEB4	CPEB4	cytoplasmic polyadenylation element binding protein 4, transcript variant 1	3.53604	1.82214	7.08736933867E-68	3.85009879646E-66	yes	up	10.99	9.61	10.88	3.32	3.04	3.37	10.4933	3.24333
gene-CPED1	CPED1	cadherin like and PC-esterase domain containing 1, transcript variant 1	0.421633	-1.24594	0.000416275161398	0.00151737889745	yes	down	0.33	0.43	0.56	1.24	0.83	1.21	0.44	1.09333
gene-CPM	CPM	carboxypeptidase M, transcript variant 3	4.81254	2.2668	0.000135121455767	0.000541030867445	yes	up	0.36	0.31	0.47	0.18	0.13	0.15	0.38	0.153333
gene-CPNE7	CPNE7	copine 7, transcript variant X1	2.36406	1.24127	1.0835216628E-29	2.4418932995E-28	yes	up	21.08	25.19	23.93	11.32	10.85	14.7	23.4	12.29
gene-CPXCR1	CPXCR1	CPX chromosome region candidate 1, transcript variant 2	5.89228	2.55883	0.000936856938484	0.00317293452584	yes	up	1.16	0.89	0.93	0.18	0.12	0.23	0.993333	0.176667
gene-CRACDL	CRACDL	CRACD like, transcript variant X1	0.409853	-1.28682	3.95696702769E-19	5.65155303798E-18	yes	down	3.22	2.69	2.96	8.05	7.47	8.32	2.95667	7.94667
gene-CRCT1	CRCT1	cysteine rich C-terminal 1	4.41187	2.14139	0.000189686090635	0.00073997228426	yes	up	4.35	4.06	5.47	1.28	1.02	1.04	4.62667	1.11333
gene-CREB3L3	CREB3L3	cAMP responsive element binding protein 3 like 3, transcript variant 1	3.88264	1.95704	0.00133070633032	0.00436139349264	yes	up	0.67	0.81	1.05	0.35	0.14	0.2	0.843333	0.23
gene-CREB5	CREB5	cAMP responsive element binding protein 5, transcript variant X2	28.3481	4.82518	3.94312996576E-41	1.26261102921E-39	yes	up	2.37	2.02	1.96	0.1	0.05	0.04	2.11667	0.0633333333333
gene-CREM	CREM	cAMP responsive element modulator, transcript variant X2	4.69395	2.2308	7.19294944668E-86	5.2013122522E-84	yes	up	40.04	40.32	35.19	10.3	10	9.08	38.5167	9.79333
gene-CROCCP3	CROCCP3	CROCC pseudogene 3	0.199167	-2.32795	5.69218856037E-5	0.000242643009529	yes	down	0.07	0.05	0.24	0.64	0.7	0.55	0.12	0.63
gene-CRYM-AS1-2	CRYM-AS1	CRYM antisense RNA 1	3.36361	1.75001	0.000218173034607	0.000840886468365	yes	up	1.29	1.26	1.43	0.4	0.46	0.36	1.32667	0.406667
gene-CRYZL2P-SEC16B	CRYZL2P-SEC16B	CRYZL2P-SEC16B readthrough, transcript variant 2	0.445029	-1.16803	0.0058185512597	0.0165105928286	yes	down	0.89	0.3	0.36	1.41	1.24	0.98	0.516667	1.21
gene-CSF2	CSF2	colony stimulating factor 2	38.2575	5.25767	9.80882972683E-157	1.53003731125E-154	yes	up	127.38	142.37	131.49	3.8	3.4	3.9	133.747	3.7
gene-CSF3	CSF3	colony stimulating factor 3, transcript variant 1	362.83	8.50315	1.19596295036E-37	3.4776882703E-36	yes	up	30.15	40.05	38.46	0.07	0.07	0.2	36.22	0.113333
gene-CSGALNACT1	CSGALNACT1	chondroitin sulfate N-acetylgalactosaminyltransferase 1, transcript variant X15	3.43262	1.77931	1.9658609508E-8	1.2761733485E-7	yes	up	2.21	2.37	1.97	0.41	0.84	0.84	2.18333	0.696667
gene-CSMD3	CSMD3	CUB and Sushi multiple domains 3, transcript variant a	13.6558	3.77144	3.76148346123E-8	2.38442019816E-7	yes	up	0.21	0.26	0.3	0.01	0.02	0.03	0.256667	0.02
gene-CSNK1E	CSNK1E	casein kinase 1 epsilon, transcript variant 2	3.37429	1.75459	2.89881318916E-104	2.62673371057E-102	yes	up	57.73	63.97	63.08	20.23	16.72	20.46	61.5933	19.1367
gene-CSPG5	CSPG5	chondroitin sulfate proteoglycan 5, transcript variant 3	0.327658	-1.60974	0.000350970556475	0.0012970883419	yes	down	0.65	0.45	0.52	1.53	1.79	1.77	0.54	1.69667
gene-CSRNP1	CSRNP1	cysteine and serine rich nuclear protein 1, transcript variant X1	8.63392	3.11002	7.181516563E-102	6.19881259695E-100	yes	up	18.26	18	18.92	2.09	2.2	2.51	18.3933	2.26667
gene-CSRP2	CSRP2	cysteine and glycine rich protein 2, transcript variant 2	5.04103	2.33372	3.10211462089E-23	5.41086094976E-22	yes	up	19.48	24.09	22.48	4.85	4.32	4.73	22.0167	4.63333
gene-CST1	CST1	cystatin SN	106.712	6.73758	3.95096720919E-10	3.02741129524E-9	yes	up	11.08	10.89	11.18	0.34	0	0	11.05	0.113333
gene-CST2	CST2	cystatin SA	38.4345	5.26433	6.11398564315E-6	2.96836857437E-5	yes	up	3.67	3.99	4.34	0.17	0	0.16	4	0.11
gene-CST4	CST4	cystatin S	121.906	6.92963	2.29670712858E-7	1.32441220686E-6	yes	up	4.12	2.81	3.52	0	0	0	3.48333	0
gene-CST5	CST5	cystatin D	58.1857	5.86259	8.52561479892E-5	0.000353153216955	yes	up	1.88	1.47	1.58	0	0	0	1.64333	0
gene-CSTA	CSTA	cystatin A	2.13451	1.09391	2.86119552507E-22	4.78062646338E-21	yes	up	148.36	139.47	136.83	65.27	76.81	67.72	141.553	69.9333
gene-CTDSP1	CTDSP1	CTD small phosphatase 1, transcript variant X1	0.418858	-1.25547	2.07354342813E-48	7.7804194817E-47	yes	down	16.72	17.68	16.11	42.63	42.2	43.25	16.8367	42.6933
gene-CTDSP2	CTDSP2	CTD small phosphatase 2, transcript variant X1	0.444488	-1.16978	3.2126150393E-47	1.18508593291E-45	yes	down	8.71	8.66	8.68	21.02	20.01	20.21	8.68333	20.4133
gene-CTDSPL	CTDSPL	CTD small phosphatase like, transcript variant X1	0.370148	-1.43382	8.81359647714E-139	1.15252287346E-136	yes	down	18.35	18.28	18.51	52.36	50.85	54.37	18.38	52.5267
gene-CTSS	CTSS	cathepsin S, transcript variant 1	3.62509	1.85802	2.1942129958E-38	6.48406270668E-37	yes	up	8.69	9.73	8.74	2.75	2.35	2.73	9.05333	2.61
gene-CWC25	CWC25	CWC25 spliceosome associated protein homolog, transcript variant 1	2.58523	1.37029	0.0161041849289	0.0406523165503	yes	up	14.38	26.44	12.47	7.28	4.47	12.7	17.7633	8.15
gene-CXCL1	CXCL1	C-X-C motif chemokine ligand 1, transcript variant 1	53.3106	5.73635	1.14889492903E-129	1.39386485889E-127	yes	up	64.18	71.6	70.75	1.71	1.19	1.19	68.8433	1.36333
gene-CXCL10	CXCL10	C-X-C motif chemokine ligand 10, transcript variant 1	56.3743	5.81697	0.000105334858311	0.000428760975919	yes	up	0.93	0.88	0.76	0	0	0	0.856667	0
gene-CXCL11	CXCL11	C-X-C motif chemokine ligand 11, transcript variant 2	33.4477	5.06383	1.77192505776E-7	1.03957021521E-6	yes	up	2.02	2.37	1.83	0.07	0.13	0	2.07333	0.0666666666667
gene-CXCL17	CXCL17	C-X-C motif chemokine ligand 17, transcript variant 1	22.6014	4.49834	0.0175579	0.0439208918223	yes	up	0.38	0.49	0.28	0	0	0	0.383333	0
gene-CXCL2	CXCL2	C-X-C motif chemokine ligand 2	63.8528	5.99668	0	0	yes	up	216.99	235.49	228.71	3.47	3.45	4.29	227.063	3.73667
gene-CXCL3	CXCL3	C-X-C motif chemokine ligand 3	68.6806	6.10183	3.48231751735E-149	4.97038234928E-147	yes	up	103.92	103.86	91.08	1.62	1.62	1.34	99.62	1.52667
gene-CXCL5	CXCL5	C-X-C motif chemokine ligand 5	11.2792	3.49559	0	0	yes	up	110.16	115.63	107.33	11.07	9.95	9.74	111.04	10.2533
gene-CXCL6	CXCL6	C-X-C motif chemokine ligand 6	24.4126	4.60955	0.01242	0.0323621	yes	up	0.3	0.25	0.24	0	0	0	0.263333	0
gene-CXCL8	CXCL8	C-X-C motif chemokine ligand 8, transcript variant 1	119.676	6.90299	0	0	yes	up	716.44	737.54	735.72	4.73	6.7	7.66	729.9	6.36333
gene-CXCR4	CXCR4	C-X-C motif chemokine receptor 4, transcript variant X1	9.48162	3.24513	7.04251474829E-8	4.34324871712E-7	yes	up	2.35	2.19	1.96	0.12	0.16	0.4	2.16667	0.226667
gene-CXXC5	CXXC5	CXXC finger protein 5, transcript variant 12	0.109093	-3.19636	3.76201040971E-21	5.89768724531E-20	yes	down	0.4	0.67	0.65	4.42	6.42	6	0.573333	5.61333
gene-CXorf58	CXorf58	chromosome X open reading frame 58, transcript variant X1	15.5707	3.96076	0.0030593195112	0.00928166427975	yes	up	1.05	0.69	0.62	0	0.07	0.14	0.786667	0.07
gene-CYB5RL	CYB5RL	cytochrome b5 reductase like, transcript variant 1	0.489511	-1.03059	3.47614243969E-6	1.74791615469E-5	yes	down	2.02	2.11	0.79	4.97	2.74	4.8	1.64	4.17
gene-CYGB	CYGB	cytoglobin, transcript variant X1	2.47237	1.3059	0.000623284312203	0.00218760572322	yes	up	2.29	2.58	1.89	1	1.05	0.81	2.25333	0.953333
gene-CYP11A1-2	CYP11A1	cytochrome P450 family 11 subfamily A member 1, transcript variant 1	3.13056	1.64642	1.4668538776E-10	1.17080244806E-9	yes	up	8.38	8.76	8.44	3.21	3.14	2.01	8.52667	2.78667
gene-CYP24A1	CYP24A1	cytochrome P450 family 24 subfamily A member 1, transcript variant X3	3.56838	1.83527	0	0	yes	up	268.79	270.53	274.54	88.9	77.84	85.43	271.287	84.0567
gene-CYP27B1	CYP27B1	cytochrome P450 family 27 subfamily B member 1	2.79664	1.48369	9.36998971506E-8	5.68551918304E-7	yes	up	3.74	3.75	4.12	1.66	1.37	1.33	3.87	1.45333
gene-CYP2B6	CYP2B6	cytochrome P450 family 2 subfamily B member 6	7.79771	2.96305	7.00073649591E-14	7.19106696132E-13	yes	up	2.75	2.41	3.49	0.33	0.35	0.46	2.88333	0.38
gene-CYP2B7P	CYP2B7P	cytochrome P450 family 2 subfamily B member 7, pseudogene	14.3725	3.84524	8.0907375908E-15	8.9733635098E-14	yes	up	2.82	2.27	2.4	0.23	0.15	0.18	2.49667	0.186667
gene-CYP2D7-7	CYP2D7	cytochrome P450 family 2 subfamily D member 7 (gene/pseudogene), transcript variant 2	15.3549	3.94063	0.00491759353213	0.0142088393166	yes	up	0.61	0.18	0.34	0	0.09	0	0.376667	0.03
gene-CYP2R1	CYP2R1	cytochrome P450 family 2 subfamily R member 1, transcript variant 1	2.01627	1.01169	0.00394956243604	0.0116949890818	yes	up	1.51	1.74	1.56	0.56	0.69	1.17	1.60333	0.806667
gene-CYP2W1	CYP2W1	cytochrome P450 family 2 subfamily W member 1, transcript variant X1	0.126398	-2.98395	0.0080124270556	0.0219020380574	yes	down	0	0.15	0.05	0.61	0.3	0.45	0.0666666666667	0.453333
gene-CYP3A5	CYP3A5	cytochrome P450 family 3 subfamily A member 5, transcript variant 1	2.80229	1.4866	1.18156789914E-8	7.88843771979E-8	yes	up	2.84	3.26	3.25	1.01	1.09	0.88	3.11667	0.993333
gene-CYP4B1	CYP4B1	cytochrome P450 family 4 subfamily B member 1, transcript variant 1	0.0768615	-3.7016	0.00629083275899	0.0176921063478	yes	down	0.06	0.06	0	0.36	0.4	0.42	0.04	0.393333
gene-CYP4F11	CYP4F11	cytochrome P450 family 4 subfamily F member 11, transcript variant 1	0.447724	-1.15932	0.000696134990432	0.00241765202307	yes	down	0.88	0.74	0.62	1.76	1.53	1.91	0.746667	1.73333
gene-CYP4F12	CYP4F12	cytochrome P450 family 4 subfamily F member 12, transcript variant 1	0.150111	-2.7359	2.01868566168E-21	3.22487618725E-20	yes	down	0.9	1.31	1.03	7.01	6.77	7.23	1.08	7.00333
gene-CYP4F3	CYP4F3	cytochrome P450 family 4 subfamily F member 3, transcript variant 3	0.309397	-1.69247	5.4980068047E-11	4.53590754065E-10	yes	down	1.16	0.77	0.61	2.56	2.81	3.07	0.846667	2.81333
gene-CYRIA	CYRIA	CYFIP related Rac1 interactor A, transcript variant X4	5.12467	2.35746	0.000453634710406	0.00164313730401	yes	up	0.62	0.36	0.48	0.19	0.02	0.1	0.486667	0.103333
gene-CZ1P-ASNS	CZ1P-ASNS	CZ1P-ASNS readthrough	5.7107	2.51367	1.53598207953E-18	2.1216177516E-17	yes	up	3.26	3.24	2.79	0.75	0.56	0.39	3.09667	0.566667
gene-DAB2	DAB2	DAB adaptor protein 2, transcript variant 1	4.07559	2.02701	0.00107835498692	0.00360408879774	yes	up	0.58	0.35	0.56	0.22	0.08	0.1	0.496667	0.133333
gene-DACH1	DACH1	dachshund family transcription factor 1, transcript variant 4	0.0313691	-4.99451	3.92468327345E-33	1.00950804859E-31	yes	down	46.52	0.06	0.1	3.77	4.24	2.97	15.56	3.66
gene-DACT1	DACT1	dishevelled binding antagonist of beta catenin 1, transcript variant 1	9.55348	3.25603	3.66979047865E-9	2.58019589417E-8	yes	up	1.02	0.96	1.14	0.13	0.09	0.12	1.04	0.113333
gene-DAGLA	DAGLA	diacylglycerol lipase alpha, transcript variant X1	0.464922	-1.10494	5.00891848663E-7	2.78261922948E-6	yes	down	1.07	1.22	1.2	2.46	2.4	2.48	1.16333	2.44667
gene-DAGLB	DAGLB	diacylglycerol lipase beta, transcript variant 1	2.22731	1.1553	7.77139609938E-19	1.08929234928E-17	yes	up	13.22	13.49	12.61	5.87	6.52	6.14	13.1067	6.17667
gene-DAPK1	DAPK1	death associated protein kinase 1, transcript variant 2	0.308263	-1.69777	3.07315074265E-99	2.59117629027E-97	yes	down	6.35	5.99	6.06	21.19	20.69	20.68	6.13333	20.8533
gene-DAW1	DAW1	dynein assembly factor with WD repeats 1, transcript variant 1	22.0101	4.46009	2.01318639013E-140	2.64843158962E-138	yes	up	35.82	37.17	33.21	1.96	1.38	1.72	35.4	1.68667
gene-DBP	DBP	D-box binding PAR bZIP transcription factor	0.399226	-1.32472	0.00187047057355	0.00596050436091	yes	down	2.38	1.25	1.71	7.61	4.14	4.32	1.78	5.35667
gene-DCLK1	DCLK1	doublecortin like kinase 1, transcript variant 5	7.1762	2.84322	2.63014593187E-50	1.04052766051E-48	yes	up	4.43	4.38	4.48	0.6	0.55	0.49	4.43	0.546667
gene-DDIT3	DDIT3	DNA damage inducible transcript 3, transcript variant X1	2.2083	1.14293	3.94431422298E-12	3.54468864203E-11	yes	up	49.28	37.82	40.06	18.5	20.64	19.35	42.3867	19.4967
gene-DDIT4L	DDIT4L	DNA damage inducible transcript 4 like	4.05865	2.021	2.64603914177E-7	1.51744229984E-6	yes	up	1.8	1.94	2.61	0.73	0.4	0.53	2.11667	0.553333
gene-DDR2	DDR2	discoidin domain receptor tyrosine kinase 2, transcript variant 4	2.42267	1.2766	0.0060997134015	0.0172233697003	yes	up	0.27	0.29	0.23	0.11	0.09	0.11	0.263333	0.103333
gene-DDX10	DDX10	DEAD-box helicase 10	2.12422	1.08694	1.94510096025E-53	8.15299707675E-52	yes	up	50.02	51.6	49.88	23.73	20.3	22.81	50.5	22.28
gene-DDX11-AS1	DDX11-AS1	DDX11 antisense RNA 1	0.432933	-1.20779	0.00833794624575	0.0226997867888	yes	down	0.54	0.57	0.78	1.78	1.22	1.57	0.63	1.52333
gene-DDX39B	DDX39B	DExD-box helicase 39B, transcript variant 1	2.25346	1.17214	7.02000047675E-7	3.84313788948E-6	yes	up	9.16	18.75	14.66	6.25	6.64	6.69	14.19	6.52667
gene-DDX43	DDX43	DEAD-box helicase 43, transcript variant X1	2.39245	1.25849	2.27019894232E-21	3.61345513866E-20	yes	up	16.52	17.03	15.52	6.17	7.02	8.38	16.3567	7.19
gene-DDX59	DDX59	DEAD-box helicase 59, transcript variant 1	2.24928	1.16946	4.60543429588E-22	7.60767580585E-21	yes	up	30.26	25.36	25.32	13.2	11.5	13.02	26.98	12.5733
gene-DDX60	DDX60	DExD/H-box helicase 60, transcript variant X2	2.22062	1.15096	7.14846907076E-61	3.45372273379E-59	yes	up	25.63	27.41	25.54	13.29	11.29	12.41	26.1933	12.33
gene-DDX60L	DDX60L	DExD/H-box 60 like, transcript variant X8	2.22617	1.15457	4.54359331708E-49	1.72262136907E-47	yes	up	43.21	43.35	43.65	22.65	17.43	21.81	43.4033	20.63
gene-DEFB1-2	DEFB1	defensin beta 1	2.71536	1.44114	0.000256272216776	0.000975165128065	yes	up	42.15	39.32	50.39	15.94	9.67	28.76	43.9533	18.1233
gene-DEFB4A	DEFB4A	defensin beta 4A	311.685	8.28395	2.44445607076E-11	2.06907099509E-10	yes	up	53.02	53.81	62.46	0	0	0	56.43	0
gene-DEFB4A-2	DEFB4A	defensin beta 4A	311.685	8.28395	2.44445607076E-11	2.06907099509E-10	yes	up	53.02	53.81	62.46	0	0	0	56.43	0
gene-DEFB4B-3	DEFB4B	defensin beta 4B	571.176	9.15779	4.26147253647E-14	4.47413640632E-13	yes	up	102.58	104.51	102.47	0	0	0	103.187	0
gene-DEGS2	DEGS2	delta 4-desaturase, sphingolipid 2	0.130594	-2.93684	5.36434810311E-6	2.6219518855E-5	yes	down	0.15	0.07	0.04	0.73	0.73	0.62	0.0866666666667	0.693333
gene-DENND1B	DENND1B	DENN domain containing 1B, transcript variant X1	0.494342	-1.01642	3.71267399592E-16	4.46461314553E-15	yes	down	2.42	2.35	2.32	5.15	4.69	4.88	2.36333	4.90667
gene-DENND2A	DENND2A	DENN domain containing 2A, transcript variant 5	0.295416	-1.75918	4.85880432652E-5	0.000209365763383	yes	down	0.39	0.34	0.2	1.17	1.07	1.15	0.31	1.13
gene-DENND2B	DENND2B	DENN domain containing 2B, transcript variant 6	0.419327	-1.25385	1.86866718688E-21	2.98959370162E-20	yes	down	4.94	5.89	5.7	12.52	14.33	12.76	5.51	13.2033
gene-DENND2C	DENND2C	DENN domain containing 2C, transcript variant 1	3.45969	1.79064	9.55562421369E-28	2.03189602316E-26	yes	up	4.99	4.37	4.61	1.63	1.24	1.38	4.65667	1.41667
gene-DGAT2	DGAT2	diacylglycerol O-acyltransferase 2, transcript variant 1	2.02242	1.01608	0.0020207425519	0.00637886323335	yes	up	2.84	3.29	2.82	1.73	0.88	1.97	2.98333	1.52667
gene-DGKD	DGKD	diacylglycerol kinase delta, transcript variant 2	2.70324	1.43469	1.08203144385E-92	8.34961225115E-91	yes	up	22.35	22.22	21.92	8.74	8.35	8.86	22.1633	8.65
gene-DHRS3	DHRS3	dehydrogenase/reductase 3, transcript variant 1	0.397916	-1.32946	3.89790337098E-50	1.53373718586E-48	yes	down	25.57	22.03	24.21	67.39	62.17	59.9	23.9367	63.1533
gene-DHX16-7	DHX16	DEAH-box helicase 16, transcript variant 1	2.68532	1.42509	0.00234315871962	0.00731311992556	yes	up	2.5	2.74	1.02	1.42	0.52	0.6	2.08667	0.846667
gene-DHX36-2	DHX36	DEAH-box helicase 36, transcript variant 2	2.18671	1.12876	2.32735284698E-5	0.000104771658364	yes	up	2.22	2.46	2.11	0.87	0.99	1.39	2.26333	1.08333
gene-DIO2	DIO2	iodothyronine deiodinase 2, transcript variant 1	20.4652	4.3551	1.13513660569E-30	2.67701006426E-29	yes	up	1.83	1.96	2.05	0.08	0.08	0.15	1.94667	0.103333
gene-DIO3	DIO3	iodothyronine deiodinase 3	3.23731	1.6948	0.00237160051441	0.00739449058163	yes	up	1.25	0.82	1.21	0.4	0.25	0.42	1.09333	0.356667
gene-DIRAS3	DIRAS3	DIRAS family GTPase 3	4.30227	2.1051	6.63317469994E-9	4.54661861573E-8	yes	up	3.91	5.25	4.35	0.94	1.08	1.27	4.50333	1.09667
gene-DKK1	DKK1	dickkopf WNT signaling pathway inhibitor 1	7.70214	2.94526	0	0	yes	up	589.08	639.77	612.3	80.75	81.41	85.48	613.717	82.5467
gene-DLC1	DLC1	DLC1 Rho GTPase activating protein, transcript variant X1	2.86812	1.52011	2.11305083016E-14	2.26533156746E-13	yes	up	5.82	5.3	5.68	1.37	2.37	2.44	5.6	2.06
gene-DLC1-2	DLC1	DLC1 Rho GTPase activating protein, transcript variant 6	2.1269	1.08875	5.15922336377E-24	9.31133221637E-23	yes	up	13.12	13.72	13.72	7.84	5.64	6.54	13.52	6.67333
gene-DLG3	DLG3	discs large MAGUK scaffold protein 3, transcript variant X1	0.360466	-1.47207	2.82200484112E-55	1.23997870665E-53	yes	down	6.71	6.57	5.79	18.61	18.13	18.27	6.35667	18.3367
gene-DLGAP1-AS2	DLGAP1-AS2	DLGAP1 antisense RNA 2	2.68123	1.4229	0.000181914749038	0.000712401508291	yes	up	4.6	4.44	4.6	1.85	1.71	2.67	4.54667	2.07667
gene-DLGAP5	DLGAP5	DLG associated protein 5, transcript variant 1	0.480679	-1.05686	1.08022038686E-60	5.20747302612E-59	yes	down	53.78	48.63	50.87	115.94	97.98	117.72	51.0933	110.547
gene-DLK2	DLK2	delta like non-canonical Notch ligand 2, transcript variant X1	0.454453	-1.1378	8.06315642277E-8	4.94060634008E-7	yes	down	4.68	3.84	4.09	10.17	11.6	8.67	4.20333	10.1467
gene-DLL4	DLL4	delta like canonical Notch ligand 4	7.90809	2.98333	2.01926645252E-7	1.17466011695E-6	yes	up	0.85	1.16	0.97	0.13	0.05	0.22	0.993333	0.133333
gene-DLX2	DLX2	distal-less homeobox 2	8.55727	3.09715	6.07003251577E-13	5.83696037338E-12	yes	up	2.77	2.95	2.16	0.19	0.35	0.42	2.62667	0.32
gene-DLX6-AS1	DLX6-AS1	DLX6 antisense RNA 1	0.222216	-2.16997	1.46947238782E-16	1.81609156793E-15	yes	down	0.41	0.64	0.53	2.62	2.31	2.48	0.526667	2.47
gene-DMBT1	DMBT1	deleted in malignant brain tumors 1, transcript variant 5	28.223	4.8188	9.51696801869E-77	5.98938177499E-75	yes	up	8.45	7.87	7.76	0.2	0.25	0.41	8.02667	0.286667
gene-DMBX1	DMBX1	diencephalon/mesencephalon homeobox 1, transcript variant 2	0.282991	-1.82117	2.69019987917E-16	3.27838085722E-15	yes	down	0.72	0.94	0.77	3.2	2.71	3.11	0.81	3.00667
gene-DMRTA1	DMRTA1	DMRT like family A1	0.460822	-1.11772	4.74693755056E-7	2.64313162236E-6	yes	down	1.6	1.86	2.17	4.16	3.52	4.47	1.87667	4.05
gene-DNAH17	DNAH17	dynein axonemal heavy chain 17, transcript variant X1	8.11	3.0197	2.25371835821E-20	3.41782649351E-19	yes	up	0.67	0.62	0.74	0.11	0.07	0.09	0.676667	0.09
gene-DNAH17-AS1	DNAH17-AS1	DNAH17 antisense RNA 1	17.1514	4.10025	0.0016800049398	0.00540641731143	yes	up	0.2	0.18	0.14	0	0.02	0.02	0.173333	0.0133333333333
gene-DNAI3	DNAI3	dynein axonemal intermediate chain 3, transcript variant 1	8.01274	3.0023	0.00242709175365	0.00754811018458	yes	up	0.41	0.35	0.38	0.09	0.07	0	0.38	0.0533333333333
gene-DNAJC12	DNAJC12	DnaJ heat shock protein family (Hsp40) member C12, transcript variant 1	17.396	4.12068	0.0115242843841	0.0302412067269	yes	up	0.76	0.73	0.39	0	0.08	0	0.626667	0.0266666666667
gene-DNAJC3-DT	DNAJC3-DT	DNAJC3 divergent transcript	0.384085	-1.3805	1.51795700587E-11	1.29996647428E-10	yes	down	2	2.29	1.82	6.07	5.02	5.57	2.03667	5.55333
gene-DNAJC30	DNAJC30	DnaJ heat shock protein family (Hsp40) member C30	0.492766	-1.02103	6.64578230873E-5	0.000280337249484	yes	down	2.13	1.69	1.88	4.57	4.14	3.38	1.9	4.03
gene-DNASE1	DNASE1	deoxyribonuclease 1, transcript variant 4	0.351588	-1.50804	5.04323440035E-15	5.65951453417E-14	yes	down	3.11	3.24	1.98	8.46	5.53	6.12	2.77667	6.70333
gene-DNASE1L3	DNASE1L3	deoxyribonuclease 1 like 3, transcript variant 1	26.2054	4.71179	0.0142703897758	0.0365416390662	yes	up	0.72	0.15	0.13	0	0	0	0.333333	0
gene-DNM1	DNM1	dynamin 1, transcript variant 6	2.55316	1.35229	1.21488492217E-23	2.14649327915E-22	yes	up	9.9	10	10.05	4.09	4.21	3.87	9.98333	4.05667
gene-DNM3	DNM3	dynamin 3, transcript variant X1	2.57109	1.36238	0.00282840784547	0.0086678038913	yes	up	0.3	0.38	0.48	0.18	0.14	0.14	0.386667	0.153333
gene-DOC2A	DOC2A	double C2 domain alpha, transcript variant X3	2.34782	1.23132	0.000259672919366	0.00098604368164	yes	up	2.31	3.46	3.34	1.88	0.99	1.39	3.03667	1.42
gene-DOCK10	DOCK10	dedicator of cytokinesis 10, transcript variant X1	2.00999	1.00718	0.00859982338051	0.0233353557385	yes	up	0.48	0.83	0.45	0.33	0.29	0.26	0.586667	0.293333
gene-DOCK2	DOCK2	dedicator of cytokinesis 2, transcript variant 1	3.09296	1.62899	0.00118402788191	0.00392245159059	yes	up	0.37	0.32	0.5	0.18	0.07	0.19	0.396667	0.146667
gene-DOCK4	DOCK4	dedicator of cytokinesis 4, transcript variant X1	2.60147	1.37933	2.85589623158E-8	1.83163177401E-7	yes	up	1.02	1.29	1.16	0.52	0.41	0.45	1.15667	0.46
gene-DPF3	DPF3	double PHD fingers 3, transcript variant 4	5.97467	2.57886	1.3377501041E-51	5.41999754606E-50	yes	up	14.94	11.06	14.19	2.65	1.6	2.05	13.3967	2.1
gene-DRAP1	DRAP1	DR1 associated protein 1	2.36979	1.24476	2.97164125124E-76	1.84885189871E-74	yes	up	506.29	507.35	494.76	285.11	302.9	269.49	502.8	285.833
gene-DRGX	DRGX	dorsal root ganglia homeobox, transcript variant X1	8.17382	3.03101	0.000308045735607	0.00115091578686	yes	up	0.61	0.34	0.58	0.03	0.06	0.11	0.51	0.0666666666667
gene-DSCAML1	DSCAML1	DS cell adhesion molecule like 1, transcript variant X1	0.338576	-1.56245	0.000746643696563	0.00257586177655	yes	down	0.43	0.32	0.7	1.23	1.69	1.11	0.483333	1.34333
gene-DSEL	DSEL	dermatan sulfate epimerase like	2.3281	1.21915	0.000138287675046	0.000552796311123	yes	up	0.6	0.73	0.53	0.32	0.21	0.31	0.62	0.28
gene-DSEL-2	DSEL	dermatan sulfate epimerase like	2.21264	1.14577	0.000386026302908	0.00141538656865	yes	up	0.6	0.73	0.53	0.36	0.21	0.31	0.62	0.293333
gene-DSG3	DSG3	desmoglein 3	2.91492	1.54346	9.5408633948E-8	5.78117022241E-7	yes	up	1.63	1.55	1.36	0.4	0.55	0.68	1.51333	0.543333
gene-DTL	DTL	denticleless E3 ubiquitin protein ligase homolog, transcript variant 1	0.316416	-1.6601	1.19328574534E-93	9.27365626574E-92	yes	down	8.96	8.63	9.41	29.78	30.15	29.53	9	29.82
gene-DUSP1	DUSP1	dual specificity phosphatase 1	51.1701	5.67723	0	0	yes	up	283.34	284.62	278.52	5.03	5.88	6.4	282.16	5.77
gene-DUSP14	DUSP14	dual specificity phosphatase 14	7.49695	2.9063	7.51871351332E-9	5.12144933574E-8	yes	up	23.83	28.64	22.4	3.36	5.41	1.51	24.9567	3.42667
gene-DUSP16-2	DUSP16	dual specificity phosphatase 16	2.33625	1.22419	0.00675404399479	0.0188395	yes	up	0.44	0.48	1.03	0.21	0.38	0.29	0.65	0.293333
gene-DUSP4	DUSP4	dual specificity phosphatase 4, transcript variant 1	2.0375	1.0268	2.16111922622E-146	2.96820890957E-144	yes	up	117.48	120.77	117.79	61.65	59.91	61	118.68	60.8533
gene-DUSP5	DUSP5	dual specificity phosphatase 5	4.58178	2.19591	6.50469640949E-267	1.8690731604E-264	yes	up	116.66	119.5	115.59	27.12	27.15	25.59	117.25	26.62
gene-DUSP5P1-2	DUSP5P1	dual specificity phosphatase 5 pseudogene 1	0.129388	-2.95023	2.94895741259E-6	1.49661473335E-5	yes	down	0	0.25	0.39	1.85	1.18	2.09	0.213333	1.70667
gene-DUSP8	DUSP8	dual specificity phosphatase 8	7.16213	2.84039	0.000250668953145	0.000955341814796	yes	up	0.19	0.69	0.56	0.15	0.04	0.02	0.48	0.07
gene-DUSP8-2	DUSP8	dual specificity phosphatase 8	18.8746	4.23838	0.00269235221213	0.00829860093273	yes	up	0.41	0.1	0.1	0	0	0.03	0.203333	0.01
gene-DUSP8-3	DUSP8	dual specificity phosphatase 8	18.8746	4.23838	0.00269235221213	0.00829860093273	yes	up	0.41	0.1	0.1	0	0	0.03	0.203333	0.01
gene-DYNLT2	DYNLT2	dynein light chain Tctex-type 2, transcript variant X1	0.418326	-1.2573	0.00248159832806	0.00769788981366	yes	down	0.74	0.79	0.71	1.98	2.06	1.93	0.746667	1.99
gene-DYNLT2-2	DYNLT2	dynein light chain Tctex-type 2, transcript variant 1	0.440495	-1.1828	0.00695283037327	0.0193421541008	yes	down	0.64	0.69	0.61	1.76	1.33	1.52	0.646667	1.53667
gene-DYNLT4	DYNLT4	dynein light chain Tctex-type 4, transcript variant 3	4.14113	2.05002	0.00332325512296	0.00998256470085	yes	up	1.15	1.25	1.54	0.37	0.35	0.33	1.31333	0.35
gene-DYRK3	DYRK3	dual specificity tyrosine phosphorylation regulated kinase 3, transcript variant 1	2.51228	1.32899	6.04583978368E-21	9.35049923484E-20	yes	up	4.37	4.23	4.29	1.65	2.03	1.71	4.29667	1.79667
gene-DZIP1	DZIP1	DAZ interacting zinc finger protein 1, transcript variant X1	3.86925	1.95205	0.0117678045779	0.0308135870949	yes	up	0.24	0.21	0.17	0.06	0.04	0.1	0.206667	0.0666666666667
gene-DZIP1L	DZIP1L	DAZ interacting zinc finger protein 1 like, transcript variant X1	4.64608	2.21602	1.50945535206E-31	3.67896048865E-30	yes	up	5.26	5.78	5.87	1.54	1.21	1.4	5.63667	1.38333
gene-E2F2	E2F2	E2F transcription factor 2	0.155422	-2.68573	5.13612081618E-19	7.27855979128E-18	yes	down	0.3	0.6	0.31	2.7	2.64	2.78	0.403333	2.70667
gene-E2F8	E2F8	E2F transcription factor 8, transcript variant 3	0.286449	-1.80365	9.43146803496E-35	2.53963500552E-33	yes	down	2.82	3.1	3.35	12.5	9.79	11.48	3.09	11.2567
gene-EBI3	EBI3	Epstein-Barr virus induced 3	5.682	2.5064	3.0415685083E-6	1.5403936244E-5	yes	up	3.09	3.22	3.27	0.46	0.86	0.43	3.19333	0.583333
gene-ECE1-AS1	ECE1-AS1	ECE1 antisense RNA 1	24.4026	4.60896	0.0124346332719	0.0323849160872	yes	up	0.13	0.14	0.17	0	0	0	0.146667	0
gene-ECM1	ECM1	extracellular matrix protein 1, transcript variant 3	3.15795	1.65899	4.03876176233E-66	2.14073979043E-64	yes	up	54.22	61.41	55.79	21.2	18.16	17.61	57.14	18.99
gene-ECT2L	ECT2L	epithelial cell transforming 2 like, transcript variant X1	9.65276	3.27094	0.000133200232323	0.000533827614878	yes	up	0.45	0.46	0.42	0.04	0.06	0.04	0.443333	0.0466666666667
gene-EDAR	EDAR	ectodysplasin A receptor, transcript variant X1	0.317413	-1.65557	0.000774839975076	0.00266513708863	yes	down	0.12	0.36	0.28	0.7	0.95	0.83	0.253333	0.826667
gene-EDN1	EDN1	endothelin 1, transcript variant X3	13.7115	3.77731	1.78665643665E-87	1.31370381359E-85	yes	up	30.1	27.17	32.46	1.95	2.71	1.99	29.91	2.21667
gene-EDN2	EDN2	endothelin 2, transcript variant 1	6.277	2.65008	4.01365140621E-10	3.07113242498E-9	yes	up	4.24	5.84	5.22	0.85	1.06	0.63	5.1	0.846667
gene-EEF1A2	EEF1A2	eukaryotic translation elongation factor 1 alpha 2	3.40895	1.76933	1.14405977148E-143	1.53275934292E-141	yes	up	116.46	114.5	116.61	35.86	36.22	34.72	115.857	35.6
gene-EEFSEC-2	EEFSEC	eukaryotic elongation factor, selenocysteine-tRNA specific	0.404622	-1.30535	1.72837166373E-9	1.24815411351E-8	yes	down	2.82	2.21	2.51	7.08	5.96	6.53	2.51333	6.52333
gene-EEPD1	EEPD1	endonuclease/exonuclease/phosphatase family domain containing 1	0.396977	-1.33287	1.58012544798E-10	1.25570522318E-9	yes	down	1.08	1.11	1.13	2.95	2.85	2.95	1.10667	2.91667
gene-EFNA2	EFNA2	ephrin A2, transcript variant X1	0.302685	-1.72411	0.00459178461711	0.0133588976763	yes	down	0.16	0.25	0.39	1.01	0.75	1.07	0.266667	0.943333
gene-EFNA3	EFNA3	ephrin A3	0.377473	-1.40555	0.00015044414407	0.000598760564643	yes	down	1.15	1.91	1.09	3.94	3.38	4.17	1.38333	3.83
gene-EFR3B	EFR3B	EFR3 homolog B, transcript variant 1	9.85279	3.30053	2.45706440381E-7	1.41166462642E-6	yes	up	0.41	0.47	0.36	0.09	0.01	0.03	0.413333	0.0433333333333
gene-EGF	EGF	epidermal growth factor, transcript variant X1	3.75744	1.90975	0.0134774707846	0.0347609551191	yes	up	0.18	0.18	0.24	0.03	0.11	0.08	0.2	0.0733333333333
gene-EGFL8-2	EGFL8	EGF like domain multiple 8, transcript variant 1	4.15878	2.05616	0.0016543816923	0.00532945676302	yes	up	1.19	2.07	2.75	0.49	0.83	0.2	2.00333	0.506667
gene-EGFR-AS1	EGFR-AS1	EGFR antisense RNA 1	5.16288	2.36818	0.00148948521133	0.00484038363766	yes	up	0.66	0.56	0.45	0.19	0.09	0.06	0.556667	0.113333
gene-EGR1	EGR1	early growth response 1	10.5413	3.39798	3.38220054702E-19	4.85924312802E-18	yes	up	34.06	34.28	31.03	1.78	3.36	4.73	33.1233	3.29
gene-EGR2	EGR2	early growth response 2, transcript variant X1	7.95772	2.99235	0.000217353851282	0.000838024965449	yes	up	0.8	0.41	0.6	0.07	0.14	0.03	0.603333	0.08
gene-EGR3	EGR3	early growth response 3, transcript variant X1	23.1068	4.53025	1.35073504981E-12	1.25574082664E-11	yes	up	1.16	1.21	1.23	0.02	0.11	0.02	1.2	0.05
gene-EGR4	EGR4	early growth response 4	255.827	7.99902	2.01297523495E-10	1.5852633675E-9	yes	up	1.53	2.12	1.76	0	0	0	1.80333	0
gene-EHMT2	EHMT2	euchromatic histone lysine methyltransferase 2, transcript variant X1	0.24928	-2.00416	1.59951825245E-6	8.37255023898E-6	yes	down	0.32	0.67	0.57	3.36	1.36	1.64	0.52	2.12
gene-EIF2B5-DT	EIF2B5-DT	EIF2B5 divergent transcript	0.323884	-1.62645	0.0029132106448	0.00889647518684	yes	down	0.42	0.31	0.34	1.38	0.93	1.14	0.356667	1.15
gene-EIF5A2	EIF5A2	eukaryotic translation initiation factor 5A2	3.31045	1.72703	2.49043855826E-99	2.1079921409E-97	yes	up	25.08	24.72	26.36	7.56	8.33	8.13	25.3867	8.00667
gene-ELAPOR1	ELAPOR1	endosome-lysosome associated apoptosis and autophagy regulator 1, transcript variant 1	3.03689	1.6026	1.99993517979E-5	9.07995518842E-5	yes	up	0.72	0.83	0.66	0.32	0.21	0.22	0.736667	0.25
gene-ELF3	ELF3	E74 like ETS transcription factor 3, transcript variant 2	0.361762	-1.46689	2.40639319298E-96	1.94632646476E-94	yes	down	22.08	20.02	23.47	61.16	61.2	62.23	21.8567	61.53
gene-ELL2	ELL2	elongation factor for RNA polymerase II 2	5.185	2.37434	1.00476819903E-172	1.82851066086E-170	yes	up	21.35	21.71	22.17	4.63	4.06	4.69	21.7433	4.46
gene-ELL3	ELL3	elongation factor for RNA polymerase II 3	0.461154	-1.11668	0.000519683830191	0.00185681536055	yes	down	1.71	1.29	1.77	3.77	3.67	3.31	1.59	3.58333
gene-EML1	EML1	EMAP like 1, transcript variant X1	0.463268	-1.11008	5.42454858334E-30	1.24564975776E-28	yes	down	7.01	6.31	6.74	14.87	14.45	16.22	6.68667	15.18
gene-EML5	EML5	EMAP like 5, transcript variant X1	2.96618	1.56861	1.11622837262E-9	8.20471060291E-9	yes	up	1.03	1.21	0.96	0.4	0.32	0.42	1.06667	0.38
gene-EMP1	EMP1	epithelial membrane protein 1	2.23613	1.161	3.14848109047E-301	1.07432078209E-298	yes	up	343.38	345.69	342.32	163.42	156.96	161.84	343.797	160.74
gene-EN1	EN1	engrailed homeobox 1	6.3825	2.67412	2.33736244922E-12	2.13481058829E-11	yes	up	2.41	3.25	2.72	0.45	0.36	0.57	2.79333	0.46
gene-ENDOU	ENDOU	endonuclease, poly(U) specific, transcript variant 1	6.61676	2.72612	1.72342830204E-6	8.98024988308E-6	yes	up	1.31	1.54	1.09	0.27	0.16	0.2	1.31333	0.21
gene-ENKUR	ENKUR	enkurin, TRPC channel interacting protein, transcript variant 1	18.1093	4.17866	2.77166360428E-190	5.40424908842E-188	yes	up	15.58	17.27	14.84	0.82	0.79	0.92	15.8967	0.843333
gene-ENO3	ENO3	enolase 3, transcript variant 5	2.05766	1.041	2.93440972435E-7	1.67446144657E-6	yes	up	7.77	8.21	7.52	3.78	3.99	4.07	7.83333	3.94667
gene-ENPP1	ENPP1	ectonucleotide pyrophosphatase/phosphodiesterase 1	2.45717	1.297	0.00860967115489	0.0233563	yes	up	0.33	0.31	0.25	0.14	0.13	0.12	0.296667	0.13
gene-ENTPD3	ENTPD3	ectonucleoside triphosphate diphosphohydrolase 3, transcript variant 1	20.9361	4.38792	1.26806136254E-6	6.73277997452E-6	yes	up	0.69	1.08	0.72	0.12	0.06	0	0.83	0.06
gene-EPB41L4A-AS1	EPB41L4A-AS1	EPB41L4A antisense RNA 1	2.54377	1.34697	1.4525722976E-15	1.69541816328E-14	yes	up	19.93	19.79	20.46	7.36	7.94	8.31	20.06	7.87
gene-EPDR1	EPDR1	ependymin related 1, transcript variant 1	0.491652	-1.02429	4.53647528765E-6	2.24693915472E-5	yes	down	2.63	2.89	2.03	5.61	5.42	5.65	2.51667	5.56
gene-EPHB3	EPHB3	EPH receptor B3	0.228426	-2.1302	5.02455191742E-31	1.20181998656E-29	yes	down	1.22	1.14	1.23	5.77	5.17	5.52	1.19667	5.48667
gene-EPM2AIP1	EPM2AIP1	EPM2A interacting protein 1	0.473167	-1.07958	1.62955912226E-17	2.14763500977E-16	yes	down	3.63	3.57	3.17	7.83	6.22	8.9	3.45667	7.65
gene-EPN3	EPN3	epsin 3	0.247075	-2.01698	6.15476394795E-69	3.42004415001E-67	yes	down	3.49	3.7	3.53	15.11	14.79	15.52	3.57333	15.14
gene-EPS8L1-4	EPS8L1	EPS8 like 1, transcript variant 1	0.0182420502669	-5.77659	0.000125698926428	0.000505434202785	yes	down	0	0.04	0	0.16	1.45	2.36	0.0133333333333	1.32333
gene-EPS8L3	EPS8L3	EPS8 like 3, transcript variant X1	5.20691	2.38043	0.00121906384842	0.00402752138001	yes	up	0.55	0.87	0.8	0.09	0.16	0.2	0.74	0.15
gene-EPSTI1	EPSTI1	epithelial stromal interaction 1, transcript variant 1	2.27705	1.18717	1.31231868435E-30	3.08486710752E-29	yes	up	29.15	26.2	29.73	15.44	13.08	12.56	28.36	13.6933
gene-ERBB2	ERBB2	erb-b2 receptor tyrosine kinase 2, transcript variant 9	0.389333	-1.36092	7.9409632795E-58	3.65853915818E-56	yes	down	11.6	11.59	11.08	28.83	31.34	29.41	11.4233	29.86
gene-ERBB3	ERBB3	erb-b2 receptor tyrosine kinase 3, transcript variant 1	0.203996	-2.29339	5.45446854872E-128	6.50899913481E-126	yes	down	4.35	4.35	3.79	20.76	18.45	20.07	4.16333	19.76
gene-ERBB4	ERBB4	erb-b2 receptor tyrosine kinase 4, transcript variant X1	5.68062	2.50605	1.82534640172E-38	5.40134345808E-37	yes	up	2.65	2.24	2.58	0.4	0.42	0.53	2.49	0.45
gene-EREG	EREG	epiregulin	6.85884	2.77797	0	0	yes	up	205.45	215.36	211.58	31.12	31.61	33.6	210.797	32.11
gene-ERN2	ERN2	endoplasmic reticulum to nucleus signaling 2, transcript variant 1	0.465043	-1.10456	0.00110370338132	0.00367979762463	yes	down	0.78	0.77	0.83	1.67	1.89	1.54	0.793333	1.7
gene-ESF1	ESF1	ESF1 nucleolar pre-rRNA processing protein homolog, transcript variant 1	2.0086	1.00619	9.30250053151E-6	4.40572558246E-5	yes	up	50.32	49.22	50.37	30.98	17.38	30.21	49.97	26.19
gene-ESM1	ESM1	endothelial cell specific molecule 1, transcript variant 1	16.0115	4.00104	1.81642437554E-13	1.81045529498E-12	yes	up	2.6	2.85	2.51	0.1	0.23	0.21	2.65333	0.18
gene-ESPL1	ESPL1	extra spindle pole bodies like 1, separase, transcript variant X2	0.291022	-1.7808	1.24413635324E-51	5.05008358402E-50	yes	down	3.12	2.65	2.97	10.1	10.75	9.84	2.91333	10.23
gene-ESPL1-2	ESPL1	extra spindle pole bodies like 1, separase	0.479636	-1.05999	3.2259388482E-8	2.05447805678E-7	yes	down	2.31	2.79	3.06	7.42	4.52	5.87	2.72	5.93667
gene-ESR1	ESR1	estrogen receptor 1, transcript variant 5	2.19184	1.13214	3.01687630311E-6	1.52824274431E-5	yes	up	1.17	1.16	1.29	0.62	0.46	0.62	1.20667	0.566667
gene-ESRP1	ESRP1	epithelial splicing regulatory protein 1, transcript variant 1	0.404149	-1.30704	4.4741339951E-149	6.3445544276E-147	yes	down	41.48	39.06	40.16	107.67	98.36	107.12	40.2333	104.383
gene-ETS1	ETS1	ETS proto-oncogene 1, transcription factor, transcript variant X1	2.84922	1.51057	5.48577605731E-172	9.90069235863E-170	yes	up	109.49	103.57	107.39	38.98	40.73	38.99	106.817	39.5667
gene-EVC	EVC	EvC ciliary complex subunit 1, transcript variant X17	18.6079	4.21785	7.71654355738E-5	0.000321975834366	yes	up	0.16	0.17	0.07	0.05	0	0	0.133333	0.0166666666667
gene-EVI2B	EVI2B	ecotropic viral integration site 2B	0.27129	-1.88209	1.70554727563E-7	1.00203770259E-6	yes	down	0.85	0.95	0.64	3.16	2.95	3.41	0.813333	3.17333
gene-EVI2B-2	EVI2B	ecotropic viral integration site 2B	0.27129	-1.88209	1.70554727563E-7	1.00203770259E-6	yes	down	0.85	0.95	0.64	3.16	2.95	3.41	0.813333	3.17333
gene-EVPL	EVPL	envoplakin, transcript variant 1	0.302534	-1.72483	4.11214879328E-98	3.42752310487E-96	yes	down	6.08	5.66	6.1	21.6	19.2	20.12	5.94667	20.3067
gene-EXOSC6	EXOSC6	exosome component 6	0.473514	-1.07852	3.48137211056E-5	0.000153371402361	yes	down	1.44	2.66	3.93	5.93	5.63	6.17	2.67667	5.91
gene-EXPH5	EXPH5	exophilin 5, transcript variant X1	0.498037	-1.00567	2.65829311271E-12	2.42084257696E-11	yes	down	1.65	1.44	1.42	2.92	3.01	3.58	1.50333	3.17
gene-EXT1	EXT1	exostosin glycosyltransferase 1	2.21012	1.14412	1.65227377795E-91	1.25722490463E-89	yes	up	34.25	33.89	33.83	16.33	16.19	15.71	33.99	16.0767
gene-EZH2	EZH2	enhancer of zeste 2 polycomb repressive complex 2 subunit, transcript variant X2	0.466683	-1.09949	2.3155982444E-36	6.58437948715E-35	yes	down	16.59	19.42	18.22	42.22	36.82	43.92	18.0767	40.9867
gene-F2RL1	F2RL1	F2R like trypsin receptor 1	3.06839	1.61748	1.97356613825E-64	1.02372297689E-62	yes	up	29.26	28.25	27.81	9.24	9.57	10.28	28.44	9.69667
gene-F5	F5	coagulation factor V	2.63032	1.39524	0.000536530810589	0.00191138007205	yes	up	0.54	0.46	0.58	0.31	0.1	0.22	0.526667	0.21
gene-FA2H	FA2H	fatty acid 2-hydroxylase	2.71334	1.44007	5.09998017955E-14	5.32123111137E-13	yes	up	8.35	8.64	7.55	3.48	3.37	2.83	8.18	3.22667
gene-FAAH	FAAH	fatty acid amide hydrolase	0.467587	-1.09669	0.000261307800143	0.000991463532654	yes	down	1.64	1.8	1.38	3.11	3.99	3.64	1.60667	3.58
gene-FAAH2	FAAH2	fatty acid amide hydrolase 2, transcript variant 1	2.17347	1.12	0.00055322933104	0.00196573741153	yes	up	1.08	1.2	1.19	0.46	0.31	0.78	1.15667	0.516667
gene-FABP3	FABP3	fatty acid binding protein 3, transcript variant 1	3.56454	1.83372	6.25336019348E-30	1.43145576421E-28	yes	up	29.95	30.1	28.94	8.96	9.04	8.58	29.6633	8.86
gene-FABP5P9	FABP5P9	-	2.01045	1.00752	0.00303865121775	0.0092279328735	yes	up	10.68	9.31	11.3	6.39	4.69	5.36	10.43	5.48
gene-FADS2	FADS2	fatty acid desaturase 2, transcript variant X1	0.419236	-1.25417	2.47846576794E-49	9.52900271836E-48	yes	down	13.74	13.04	13.09	32.02	32.61	35.34	13.29	33.3233
gene-FAM110C	FAM110C	family with sequence similarity 110 member C, transcript variant X1	0.49362	-1.01853	4.76217110975E-21	7.40714335432E-20	yes	down	5.95	5.38	5.09	12.16	12.26	13.27	5.47333	12.5633
gene-FAM111A	FAM111A	FAM111 trypsin like peptidase A, transcript variant 14	0.334516	-1.57985	3.45764886023E-73	2.04629094335E-71	yes	down	13.1	14.33	12.63	41.9	35.23	45.88	13.3533	41.0033
gene-FAM111A-DT	FAM111A-DT	FAM111A divergent transcript	0.353393	-1.50066	1.6635725645E-9	1.2033487136E-8	yes	down	1.17	0.85	0.79	2.41	1.87	2.64	0.936667	2.30667
gene-FAM111B	FAM111B	FAM111 trypsin like peptidase B, transcript variant 1	0.293127	-1.7704	1.55099940847E-40	4.90880073654E-39	yes	down	8.46	8.69	8.22	32.96	22.59	34.63	8.45667	30.06
gene-FAM120B-2	FAM120B	family with sequence similarity 120B, transcript variant 2	0.36452	-1.45593	2.71151002329E-14	2.88286055932E-13	yes	down	1.17	1.38	1.83	3.74	3.72	4.98	1.46	4.14667
gene-FAM131B	FAM131B	family with sequence similarity 131 member B, transcript variant a	0.243656	-2.03708	7.42017052929E-6	3.56762844603E-5	yes	down	0.27	0.16	0.19	0.8	0.93	0.9	0.206667	0.876667
gene-FAM167A	FAM167A	family with sequence similarity 167 member A, transcript variant X5	3.0361	1.60222	1.56297640612E-17	2.06112794426E-16	yes	up	9.49	8.29	7.65	3.72	2.53	2.53	8.47667	2.92667
gene-FAM167A-2	FAM167A	family with sequence similarity 167 member A	3.73483	1.90104	8.82765154116E-27	1.79662865196E-25	yes	up	5.74	6.43	6.96	1.78	1.93	1.63	6.37667	1.78
gene-FAM172BP	FAM172BP	family with sequence similarity 172 member B, pseudogene	9.28591	3.21504	6.65545776115E-24	1.18840463277E-22	yes	up	5.37	5.23	5.43	0.7	0.5	0.62	5.34333	0.606667
gene-FAM180A	FAM180A	family with sequence similarity 180 member A, transcript variant 2	7.15865	2.83969	8.36679076913E-6	3.9833001268E-5	yes	up	0.5	0.46	0.41	0.14	0.06	0.07	0.456667	0.09
gene-FAM189A2	FAM189A2	family with sequence similarity 189 member A2, transcript variant 3	15.4001	3.94487	0.0179767839898	0.0448225	yes	up	0.2	0.17	0.22	0.04	0	0	0.196667	0.0133333333333
gene-FAM24B	FAM24B	family with sequence similarity 24 member B, transcript variant 1	2.11513	1.08074	0.0116079208981	0.0304350794299	yes	up	8.09	5.44	7.91	3.85	2.18	4.89	7.14667	3.64
gene-FAM25A	FAM25A	family with sequence similarity 25 member A	5.30747	2.40803	0.0137623539727	0.0354037326017	yes	up	6.37	15.11	8.82	0.94	4.05	0.9	10.1	1.96333
gene-FAM83E	FAM83E	family with sequence similarity 83 member E	0.322635	-1.63202	2.31510945678E-10	1.81274149577E-9	yes	down	0.7	0.79	0.81	2.33	2.37	2.75	0.766667	2.48333
gene-FAM88C	FAM88C	family with sequence similarity 88 member C	0.484479	-1.04549	0.00197795406328	0.0062646208606	yes	down	1	1.72	1.18	3.19	2.1	3.09	1.3	2.79333
gene-FAT2	FAT2	FAT atypical cadherin 2, transcript variant X1	0.406265	-1.29951	1.05554704041E-56	4.78237266982E-55	yes	down	2.93	2.99	2.95	7.04	7.42	7.5	2.95667	7.32
gene-FAT4	FAT4	FAT atypical cadherin 4, transcript variant X1	2.02974	1.0213	1.61393967429E-20	2.46125800329E-19	yes	up	4.49	3.75	4.2	2.14	2.12	2.29	4.14667	2.18333
gene-FBLN5	FBLN5	fibulin 5, transcript variant 2	2.11068	1.07771	0.00627392261704	0.0176499820102	yes	up	1.35	1.68	1.55	0.49	0.85	0.93	1.52667	0.756667
gene-FBN1	FBN1	fibrillin 1	2.44348	1.28894	0.000349245266764	0.00129136778456	yes	up	0.35	0.5	0.34	0.2	0.14	0.17	0.396667	0.17
gene-FBN2	FBN2	fibrillin 2	68.4525	6.09703	3.50897897718E-6	1.76280383951E-5	yes	up	0.19	0.17	0.17	0	0	0.01	0.176667	0.00333333333333
gene-FBP1	FBP1	fructose-bisphosphatase 1, transcript variant 1	0.468899	-1.09265	0.000175975584129	0.000691054631578	yes	down	2.73	3.41	2.37	7.09	5.99	5.91	2.83667	6.33
gene-FBXO31	FBXO31	F-box protein 31, transcript variant 1	2.04989	1.03555	1.34988805614E-22	2.29407434786E-21	yes	up	6.39	6.15	6.16	3.67	3.56	3.5	6.23333	3.57667
gene-FBXO32	FBXO32	F-box protein 32, transcript variant 1	3.1112	1.63747	3.32968034015E-10	2.56394778802E-9	yes	up	1.48	1.25	1.6	0.51	0.42	0.53	1.44333	0.486667
gene-FBXO43	FBXO43	F-box protein 43, transcript variant X1	0.320188	-1.64301	0.000345576405417	0.00127894349587	yes	down	0.39	0.29	0.55	1.45	1.21	1.05	0.41	1.23667
gene-FBXW10B	FBXW10B	F-box and WD repeat domain containing 10B, transcript variant 1	2.51956	1.33317	1.16091025558E-7	6.9590881585E-7	yes	up	1.3	1.34	1.38	0.53	0.47	0.72	1.34	0.573333
gene-FBXW4P1	FBXW4P1	F-box and WD repeat domain containing 4 pseudogene 1	2.9747	1.57274	0.000517920739521	0.00185142463736	yes	up	1.98	1.17	1.59	0.66	0.55	0.47	1.58	0.56
gene-FCGBP	FCGBP	Fc gamma binding protein	11.1101	3.4738	3.79165384813E-8	2.40215076111E-7	yes	up	0.25	0.34	0.49	0.03	0.07	0	0.36	0.0333333333333
gene-FCGBP-2	FCGBP	Fc gamma binding protein	11.1457	3.47842	1.08875786927E-27	2.31062141391E-26	yes	up	0.98	0.75	0.74	0.11	0.05	0.08	0.823333	0.08
gene-FECH	FECH	ferrochelatase, transcript variant 1	0.492024	-1.0232	1.06101615488E-10	8.55314536372E-10	yes	down	1.92	1.83	1.57	3.33	4.04	3.89	1.77333	3.75333
gene-FER1L6	FER1L6	fer-1 like family member 6, transcript variant X1	5.65353	2.49915	0.0022610818434	0.00707011929586	yes	up	0.25	0.27	0.34	0.02	0.13	0.03	0.286667	0.06
gene-FEZ1	FEZ1	fasciculation and elongation protein zeta 1, transcript variant 1	17.5484	4.13327	1.33690168035E-17	1.76940963004E-16	yes	up	1.99	2.9	3.12	0.22	0.14	0.14	2.67	0.166667
gene-FFAR1	FFAR1	free fatty acid receptor 1	31.8857	4.99484	0.00381873802604	0.0113445246922	yes	up	0.06	0.07	0.13	0	0	0	0.0866666666667	0
gene-FFAR4	FFAR4	free fatty acid receptor 4, transcript variant 1	0.434224	-1.20349	0.00962898351678	0.0257693311323	yes	down	0.37	0.29	0.42	0.97	1.04	0.61	0.36	0.873333
gene-FGD6	FGD6	FYVE, RhoGEF and PH domain containing 6	2.10862	1.0763	2.35206540804E-31	5.70082179588E-30	yes	up	11.82	11.1	11.13	5.68	4.94	5.58	11.35	5.4
gene-FGF1	FGF1	fibroblast growth factor 1, transcript variant 6	7.44724	2.89671	8.00885419164E-39	2.39914071107E-37	yes	up	5.25	5.62	5.3	0.74	0.84	0.68	5.39	0.753333
gene-FGF13	FGF13	fibroblast growth factor 13, transcript variant 2	3.57015	1.83598	1.62334279504E-6	8.48708641562E-6	yes	up	1.34	1.4	0.94	0.12	0.16	0.3	1.22667	0.193333
gene-FGF5	FGF5	fibroblast growth factor 5, transcript variant 1	7.88621	2.97933	0.0102590640258	0.0272883605596	yes	up	0.08	0.21	0.17	0	0.02	0.05	0.153333	0.0233333333333
gene-FGFR1	FGFR1	fibroblast growth factor receptor 1, transcript variant X2	3.33505	1.73771	1.50451699318E-63	7.67655189184E-62	yes	up	18.61	19.26	18.55	6.43	4.85	6.29	18.8067	5.85667
gene-FGFR3	FGFR3	fibroblast growth factor receptor 3, transcript variant X2	0.193611	-2.36877	4.01466315763E-34	1.06269350347E-32	yes	down	0.89	1.13	1.33	5.91	5.74	6.5	1.11667	6.05
gene-FGFR4	FGFR4	fibroblast growth factor receptor 4, transcript variant 5	2.0506	1.03604	7.76584943143E-5	0.000323893468074	yes	up	3.68	3.65	2.71	1.94	1.45	1.93	3.34667	1.77333
gene-FHDC1	FHDC1	FH2 domain containing 1, transcript variant 1	2.39171	1.25804	8.78886425481E-9	5.93295881288E-8	yes	up	1.99	1.87	1.77	0.82	0.96	0.74	1.87667	0.84
gene-FHL2	FHL2	four and a half LIM domains 2, transcript variant 6	3.10889	1.6364	4.30185017606E-106	3.94721866155E-104	yes	up	87.56	89.79	91.07	28.13	28.5	28.87	89.4733	28.5
gene-FIGN	FIGN	fidgetin, microtubule severing factor, transcript variant X1	0.436463	-1.19607	5.05760488008E-25	9.52959235299E-24	yes	down	2.45	2.51	2.42	6.68	5.3	5.7	2.46	5.89333
gene-FKBP9P1	FKBP9P1	FKBP prolyl isomerase 9 pseudogene 1, transcript variant 1	4.29155	2.1015	3.82965761723E-6	1.91640841075E-5	yes	up	2.56	1.33	1.81	0.45	0.42	0.68	1.9	0.516667
gene-FKRP	FKRP	fukutin related protein, transcript variant X11	2.0533	1.03795	1.3277442533E-12	1.23647245218E-11	yes	up	9.46	7.95	8.17	4.63	4.11	4.4	8.52667	4.38
gene-FLJ32255	FLJ32255	uncharacterized LOC643977	0.4209	-1.24845	1.30863270678E-12	1.21919458407E-11	yes	down	2.7	3.34	2.78	7.94	7.39	6.76	2.94	7.36333
gene-FLNC	FLNC	filamin C, transcript variant 1	3.24873	1.69988	1.12122311224E-148	1.57969485969E-146	yes	up	25.94	25.64	24.31	8.44	8.14	7.8	25.2967	8.12667
gene-FLOT1-8	FLOT1	flotillin 1, transcript variant 1	0.472419	-1.08186	5.11309404411E-8	3.19850322931E-7	yes	down	8.7	12.25	16.96	30.21	28.87	24.54	12.6367	27.8733
gene-FLRT3	FLRT3	fibronectin leucine rich transmembrane protein 3, transcript variant X2	4.81846	2.26857	0.0022057210409	0.00691480564042	yes	up	0.28	0.25	0.32	0.03	0.07	0.08	0.283333	0.06
gene-FMOD	FMOD	fibromodulin, transcript variant X1	3.84766	1.94398	0.0126305298787	0.0328324617891	yes	up	0.55	0.4	0.5	0.12	0.12	0.09	0.483333	0.11
gene-FNDC11	FNDC11	fibronectin type III domain containing 11, transcript variant X1	0.253167	-1.98184	5.07926770163E-5	0.000218090932104	yes	down	0.31	0.97	0.69	2.58	2.22	2.55	0.656667	2.45
gene-FNTB	FNTB	farnesyltransferase, CAAX box, beta	0.445934	-1.1651	2.87343956927E-8	1.84126095404E-7	yes	down	2.72	2.38	2.64	7.26	5.02	5.94	2.58	6.07333
gene-FOLR3	FOLR3	folate receptor gamma, transcript variant 1	7.14993	2.83793	8.76162269097E-5	0.000361968059639	yes	up	1.67	2.05	1.37	0.49	0.26	0.14	1.69667	0.296667
gene-FOLR3P1	FOLR3P1	-	3.64509	1.86595	4.0016184612E-11	3.33794285545E-10	yes	up	4.75	4.31	3.94	1.31	0.95	1.17	4.33333	1.14333
gene-FOS	FOS	Fos proto-oncogene, AP-1 transcription factor subunit	38.7694	5.27685	0	0	yes	up	180.24	184.53	178.45	3.51	5.03	6	181.073	4.84667
gene-FOSB	FOSB	FosB proto-oncogene, AP-1 transcription factor subunit, transcript variant 1	118.833	6.89279	0	0	yes	up	56.45	55.27	55.61	0.33	0.61	0.5	55.7767	0.48
gene-FOSL1	FOSL1	FOS like 1, AP-1 transcription factor subunit, transcript variant 1	3.90569	1.96558	3.31922931148E-252	8.52768584754E-250	yes	up	264.75	249.41	245.32	72	63.79	67.36	253.16	67.7167
gene-FOSL2	FOSL2	FOS like 2, AP-1 transcription factor subunit, transcript variant X1	4.96875	2.31288	0	0	yes	up	51.37	50.66	51.41	10.5	11.4	11.15	51.1467	11.0167
gene-FOXA2	FOXA2	forkhead box A2, transcript variant 1	0.276269	-1.85586	1.17860677218E-34	3.16585666554E-33	yes	down	4.22	3.82	3.82	15.26	15.6	14.12	3.95333	14.9933
gene-FOXD1	FOXD1	forkhead box D1	2.02309	1.01656	4.7900700223E-15	5.38648553795E-14	yes	up	12.08	13.22	13.4	6.66	6.32	6.89	12.9	6.62333
gene-FOXD2	FOXD2	forkhead box D2	0.323006	-1.63037	0.00355290785915	0.0106183662007	yes	down	0.32	0.2	0.26	0.71	0.91	0.9	0.26	0.84
gene-FOXD2-AS1	FOXD2-AS1	FOXD2 adjacent opposite strand RNA 1	0.242828	-2.04199	2.84102788216E-7	1.62287122393E-6	yes	down	0.48	0.46	0.88	3.4	2.41	2.09	0.606667	2.63333
gene-FOXJ1	FOXJ1	forkhead box J1, transcript variant X1	0.215112	-2.21684	1.31168195297E-16	1.63030793904E-15	yes	down	1.26	0.79	0.97	4.66	5.26	5.4	1.00667	5.10667
gene-FOXO1	FOXO1	forkhead box O1	2.04111	1.02936	2.87239533135E-77	1.83413360369E-75	yes	up	33.5	34.58	34.13	17.7	17.19	18.42	34.07	17.77
gene-FOXO6-2	FOXO6	forkhead box O6	0.436521	-1.19588	0.00527996615796	0.0151396928778	yes	down	0.42	0.41	0.5	1.28	1.02	0.92	0.443333	1.07333
gene-FRG1-4	FRG1	FSHD region gene 1	0.0012529315757	-9.64048	6.46356011748E-11	5.3124285226E-10	yes	down	0.02	0	0	31.9	9.73	9.33	0.00666666666667	16.9867
gene-FRK	FRK	fyn related Src family tyrosine kinase, transcript variant X3	0.482488	-1.05143	2.05955163361E-9	1.47997659015E-8	yes	down	0.72	0.63	0.86	1.59	1.6	1.62	0.736667	1.60333
gene-FRMD3	FRMD3	FERM domain containing 3, transcript variant 1	2.79913	1.48498	8.49316376371E-15	9.40536056145E-14	yes	up	3.55	3.93	3.29	1.2	1.25	1.39	3.59	1.28
gene-FRMD6	FRMD6	FERM domain containing 6, transcript variant X4	3.28006	1.71372	3.00269235384E-159	4.78633544694E-157	yes	up	42.43	42.6	41.22	13.46	12.47	13.05	42.0833	12.9933
gene-FRMPD2	FRMPD2	FERM and PDZ domain containing 2, transcript variant 3	2.00827	1.00595	0.0131368113214	0.0339827	yes	up	0.82	1.02	0.84	0.63	0.38	0.4	0.893333	0.47
gene-FST	FST	follistatin, transcript variant X1	18.5176	4.21083	0	0	yes	up	116.45	130.49	126.18	7.69	6.69	6.46	124.373	6.94667
gene-FSTL3	FSTL3	follistatin like 3	3.53006	1.81969	3.65402728911E-82	2.46285950431E-80	yes	up	37.06	40.92	40.41	11.36	12.15	11.22	39.4633	11.5767
gene-FUT10	FUT10	fucosyltransferase 10, transcript variant X1	0.481382	-1.05475	1.67996277276E-14	1.81889077994E-13	yes	down	1.66	1.78	2.21	4.72	5.11	5.6	1.88333	5.14333
gene-FUT8-AS1	FUT8-AS1	FUT8 antisense RNA 1	0.185602	-2.42971	6.14449797387E-8	3.81528424093E-7	yes	down	0.25	0.7	0.57	3.24	1.97	3.31	0.506667	2.84
gene-FYB1	FYB1	FYN binding protein 1, transcript variant X1	2.43836	1.28591	1.1611811136E-9	8.51506821988E-9	yes	up	3.1	2.57	3.1	1.39	1.07	1.32	2.92333	1.26
gene-FZD2	FZD2	frizzled class receptor 2	0.307135	-1.70305	3.60051157798E-11	3.0102592588E-10	yes	down	0.7	0.88	0.87	2.92	2.57	2.86	0.816667	2.78333
gene-FZD5	FZD5	frizzled class receptor 5	0.419134	-1.25452	8.79288045504E-26	1.70683487446E-24	yes	down	3.38	3.91	3.5	8.5	7.99	10.43	3.59667	8.97333
gene-FZD8	FZD8	frizzled class receptor 8	2.62333	1.3914	1.16621108929E-12	1.09022764418E-11	yes	up	4.17	4.17	4.07	1.77	1.75	1.42	4.13667	1.64667
gene-G0S2	G0S2	G0/G1 switch 2	14.4083	3.84883	1.4362484131E-279	4.5456221515E-277	yes	up	217.82	215.4	206.31	16.59	15.93	14.31	213.177	15.61
gene-GAB2	GAB2	GRB2 associated binding protein 2, transcript variant 1	3.80952	1.92961	3.9028445345E-42	1.27973451868E-40	yes	up	5.75	5.59	5.91	1.62	1.49	1.63	5.75	1.58
gene-GAB3	GAB3	GRB2 associated binding protein 3, transcript variant X1	3.11627	1.63982	0.0185953	0.0461353286121	yes	up	0.25	0.44	0.37	0.08	0.17	0.12	0.353333	0.123333
gene-GABARAPL1	GABARAPL1	GABA type A receptor associated protein like 1, transcript variant 1	7.21043	2.85009	1.12587236202E-116	1.17080003056E-114	yes	up	36.76	37.59	37.36	5.28	5.32	5.3	37.2367	5.3
gene-GABPB1-IT1	GABPB1-IT1	GABPB1 intronic transcript	0.479836	-1.05939	0.00165578561857	0.00533319267527	yes	down	0.36	0.38	0.36	0.92	0.71	0.78	0.366667	0.803333
gene-GABRP	GABRP	gamma-aminobutyric acid type A receptor subunit pi, transcript variant 1	0.266338	-1.90867	3.13681016777E-10	2.42397949199E-9	yes	down	1.31	1.17	0.64	3.35	3.44	5.28	1.04	4.02333
gene-GABRR2	GABRR2	gamma-aminobutyric acid type A receptor subunit rho2	3.11123	1.63748	0.0177549313916	0.0443528016164	yes	up	0.25	0.32	0.24	0.16	0.05	0.09	0.27	0.1
gene-GADD45A	GADD45A	growth arrest and DNA damage inducible alpha, transcript variant 1	3.07678	1.62142	4.72931060939E-78	3.06464940914E-76	yes	up	119.24	108.75	120.71	39.01	35.99	44.07	116.233	39.69
gene-GAL3ST3	GAL3ST3	galactose-3-O-sulfotransferase 3, transcript variant X1	7.44723	2.8967	0.00305497805602	0.00927235730191	yes	up	0.38	0.34	0.23	0.05	0.05	0.03	0.316667	0.0433333333333
gene-GALNT5	GALNT5	polypeptide N-acetylgalactosaminyltransferase 5, transcript variant X1	2.23377	1.15948	1.28048602628E-127	1.5115272347E-125	yes	up	49.87	54.28	53.74	25.29	24.11	26.5	52.63	25.3
gene-GALR2	GALR2	galanin receptor 2	4.98374	2.31723	0.00432303413915	0.0126499289201	yes	up	0.83	1.3	0.9	0.22	0.14	0.28	1.01	0.213333
gene-GAPDH-DT	GAPDH-DT	GAPDH divergent transcript	0.219198	-2.18969	0.0126872	0.0329522198893	yes	down	0.04	0.17	0.12	0.6	0.4	0.56	0.11	0.52
gene-GARIN5B	GARIN5B	golgi associated RAB2 interactor family member 5B	33.8446	5.08085	0.00309519945942	0.00937300907224	yes	up	0.08	0.19	0.21	0	0	0	0.16	0
gene-GAS2L3	GAS2L3	growth arrest specific 2 like 3, transcript variant X10	0.435811	-1.19823	7.58770139634E-27	1.55441109844E-25	yes	down	3.65	3.96	3.8	9.79	8.04	9.53	3.80333	9.12
gene-GAS7	GAS7	growth arrest specific 7, transcript variant c	7.53231	2.91309	1.38036042062E-6	7.29180233804E-6	yes	up	0.32	0.39	0.47	0.11	0.04	0.02	0.393333	0.0566666666667
gene-GASAL1	GASAL1	growth arrest associated lncRNA 1	3.23973	1.69587	1.20619746775E-11	1.04155556744E-10	yes	up	3.17	2.64	2.71	1.04	0.72	1	2.84	0.92
gene-GAST	GAST	gastrin	5.29148	2.40367	0.000890233766371	0.00302959716223	yes	up	5.36	8.81	7.91	1.72	1.16	1.63	7.36	1.50333
gene-GATA4-2	GATA4	GATA binding protein 4, transcript variant 1	3.99808	1.99931	0.00761328328937	0.0209314969751	yes	up	1.13	0.31	0.28	0.21	0.13	0.1	0.573333	0.146667
gene-GATA6	GATA6	GATA binding protein 6	3.51809	1.81479	1.33552811843E-48	5.03717841973E-47	yes	up	13.35	13.02	13.34	4.26	3.86	3.7	13.2367	3.94
gene-GATD3	GATD3	glutamine amidotransferase class 1 domain containing 3, transcript variant 1	0.155309	-2.68679	0.0115412	0.0302711099468	yes	down	0	0.7	0.13	0.64	1.5	2.11	0.276667	1.41667
gene-GBP1	GBP1	guanylate binding protein 1	2.32198	1.21535	1.71344106061E-11	1.46278834565E-10	yes	up	7.32	6.15	7.38	3.22	2.74	3.46	6.95	3.14
gene-GBP2	GBP2	guanylate binding protein 2	2.12398	1.08677	2.70808963055E-6	1.38272764442E-5	yes	up	2.51	2.88	2.49	1.35	1.05	1.48	2.62667	1.29333
gene-GBP5	GBP5	guanylate binding protein 5, transcript variant 1	5.64406	2.49673	0.00156929166138	0.00508308978067	yes	up	0.26	0.18	0.14	0.03	0.03	0.04	0.193333	0.0333333333333
gene-GCKR	GCKR	glucokinase regulator	21.2896	4.41208	0.00487536347075	0.0141092217697	yes	up	0.24	0.41	0.24	0	0	0.08	0.296667	0.0266666666667
gene-GCLC	GCLC	glutamate-cysteine ligase catalytic subunit, transcript variant 1	0.446024	-1.16481	2.2526841104E-65	1.18826366191E-63	yes	down	19.19	17.56	18.2	43.28	41.87	43.69	18.3167	42.9467
gene-GCNA	GCNA	germ cell nuclear acidic peptidase, transcript variant X3	5.54801	2.47197	4.54781458726E-11	3.77480710591E-10	yes	up	2.99	2.97	2.75	0.53	0.35	0.63	2.90333	0.503333
gene-GCNT2	GCNT2	glucosaminyl (N-acetyl) transferase 2 (I blood group), transcript variant 3	0.463493	-1.10938	1.47504395211E-8	9.71997882505E-8	yes	down	2.58	2.22	1.9	4.32	5.47	4.7	2.23333	4.83
gene-GCNT3	GCNT3	glucosaminyl (N-acetyl) transferase 3, mucin type, transcript variant X2	9.49946	3.24785	5.37503940623E-23	9.28640115137E-22	yes	up	2.58	2.16	2.65	0.27	0.28	0.28	2.46333	0.276667
gene-GCSAM	GCSAM	germinal center associated signaling and motility, transcript variant X1	4.18387	2.06484	1.51561535842E-6	7.94670064759E-6	yes	up	1.37	1.42	1.22	0.23	0.46	0.36	1.33667	0.35
gene-GDF15	GDF15	growth differentiation factor 15	6.18826	2.62953	1.16378424132E-85	8.33269516782E-84	yes	up	64.77	59.06	59.83	9.01	10.07	12.09	61.22	10.39
gene-GEM	GEM	GTP binding protein overexpressed in skeletal muscle, transcript variant 2	84.3617	6.39852	1.84991523983E-268	5.45924986586E-266	yes	up	64.8	67.83	67.61	1.01	1.02	0.93	66.7467	0.986667
gene-GFPT2	GFPT2	glutamine-fructose-6-phosphate transaminase 2	2.48709	1.31446	3.34601777447E-29	7.44097109561E-28	yes	up	15.1	14.71	14.88	6.53	6.09	6.19	14.8967	6.27
gene-GGT8P	GGT8P	gamma-glutamyltransferase 8 pseudogene	3.35453	1.74611	8.61968638911E-26	1.67470383777E-24	yes	up	3.18	3.08	3.08	1.13	0.69	1.1	3.11333	0.973333
gene-GINS2	GINS2	GINS complex subunit 2	0.454805	-1.13668	6.17798081166E-25	1.15707328443E-23	yes	down	13.75	11.81	13.38	28.91	31.73	28.84	12.98	29.8267
gene-GJA1	GJA1	gap junction protein alpha 1	10.5182	3.39482	8.62920524184E-8	5.26675752016E-7	yes	up	0.79	1.16	1.14	0.09	0.16	0.05	1.03	0.1
gene-GJA3	GJA3	gap junction protein alpha 3	2.53661	1.3429	0.00389374821704	0.0115485	yes	up	0.51	0.47	0.48	0.2	0.2	0.2	0.486667	0.2
gene-GJA5	GJA5	gap junction protein alpha 5, transcript variant B	0.180468	-2.47018	2.7758032169E-16	3.37892924474E-15	yes	down	0.53	0.55	0.55	3.39	2.68	3.37	0.543333	3.14667
gene-GJB2	GJB2	gap junction protein beta 2, transcript variant X1	2.26592	1.1801	4.01502832927E-6	2.0045767868E-5	yes	up	4.1	4.13	3.73	1.93	1.94	1.63	3.98667	1.83333
gene-GJC1	GJC1	gap junction protein gamma 1, transcript variant X7	2.57281	1.36334	0.00163516445935	0.0052737736617	yes	up	0.93	1.31	0.85	0.48	0.44	0.42	1.03	0.446667
gene-GJC2	GJC2	gap junction protein gamma 2	0.215486	-2.21433	5.32235167526E-45	1.84198915823E-43	yes	down	1.91	2.27	2.82	10.24	11.47	12.1	2.33333	11.27
gene-GKN1	GKN1	gastrokine 1	45.1272	5.49592	0.000496103481459	0.00178306580449	yes	up	0.94	1.47	1.43	0	0	0	1.28	0
gene-GKN2	GKN2	gastrokine 2	82.9612	6.37436	7.40793494044E-6	3.56305212799E-5	yes	up	2.34	3.49	1.69	0	0	0	2.50667	0
gene-GLCCI1	GLCCI1	glucocorticoid induced 1	3.09783	1.63126	0.000151009230225	0.000600900067356	yes	up	0.99	0.84	0.66	0.38	0.28	0.19	0.83	0.283333
gene-GLDC	GLDC	glycine decarboxylase	4.88017	2.28693	0.000154471109612	0.000613892646353	yes	up	0.69	0.56	0.68	0.05	0.15	0.21	0.643333	0.136667
gene-GLIPR1	GLIPR1	GLI pathogenesis related 1	3.37903	1.75661	1.64199462335E-36	4.68118519382E-35	yes	up	7.92	8.75	9.18	3.56	2.34	2.63	8.61667	2.84333
gene-GLIPR2	GLIPR2	GLI pathogenesis related 2, transcript variant 5	0.346058	-1.53091	0.000256667815538	0.000976330213504	yes	down	0.6	0.74	0.7	1.97	2.04	2.17	0.68	2.06
gene-GLP2R	GLP2R	glucagon like peptide 2 receptor, transcript variant X1	11.775	3.55766	4.29055581556E-8	2.70332250145E-7	yes	up	0.65	0.93	0.71	0.02	0.08	0.11	0.763333	0.07
gene-GLT8D2	GLT8D2	glycosyltransferase 8 domain containing 2, transcript variant 3	3.47865	1.79853	0.0167097	0.0420400070703	yes	up	0.61	0.52	0.87	0.1	0.24	0.26	0.666667	0.2
gene-GMPR	GMPR	guanosine monophosphate reductase	3.04219	1.60511	0.0171895	0.0430932235334	yes	up	0.99	1.09	1.05	0.26	0.5	0.31	1.04333	0.356667
gene-GNAI1	GNAI1	G protein subunit alpha i1, transcript variant 1	2.86531	1.51869	3.16357245866E-35	8.6465701317E-34	yes	up	3.98	4.15	4.15	1.62	1.4	1.47	4.09333	1.49667
gene-GNAL	GNAL	G protein subunit alpha L, transcript variant 1	2.03993	1.02852	0.00103781555013	0.00348406087376	yes	up	1.53	1.17	1.17	0.58	0.47	0.8	1.29	0.616667
gene-GNAZ	GNAZ	G protein subunit alpha z, transcript variant X1	0.316907	-1.65787	4.35212898262E-5	0.00018906264715	yes	down	0.39	0.16	0.4	0.87	0.6	1.06	0.316667	0.843333
gene-GNG12-AS1	GNG12-AS1	GNG12, DIRAS3 and WLS antisense RNA 1	42.0881	5.39534	1.00044886744E-10	8.07980856777E-10	yes	up	9.52	6.03	10.87	0.17	0.2	0.04	8.80667	0.136667
gene-GOLGA2P7-2	GOLGA2P7	GOLGA2 pseudogene 7	0.159986	-2.64398	0.0191125489371	0.0472737392329	yes	down	0.24	0	0.45	1.13	1.62	1.22	0.23	1.32333
gene-GOLGA7B	GOLGA7B	golgin A7 family member B	2.62804	1.39399	0.00257269701755	0.00795786932991	yes	up	0.47	0.53	0.38	0.27	0.16	0.12	0.46	0.183333
gene-GOLGA8O	GOLGA8O	golgin A8 family member O	0.273351	-1.87117	0.0182463016683	0.0453778312075	yes	down	0.08	0.09	0.02	0.15	0.22	0.36	0.0633333333333	0.243333
gene-GOLGA8Q-2	GOLGA8Q	golgin A8 family member Q	0.0496924941656	-4.33083	0.0190075	0.0470405	yes	down	0	0.02	0	0.11	0	0.25	0.00666666666667	0.12
gene-GOLGA8R-3	GOLGA8R	golgin A8 family member R	7.59426	2.92491	0.0100524223996	0.0267941902065	yes	up	0.19	0.13	0.13	0	0.02	0.05	0.15	0.0233333333333
gene-GP6-AS1-8	GP6-AS1	GP6 antisense RNA 1, transcript variant X15	58.7575	5.8767	0.000194601139466	0.000756308895472	yes	up	0.4	1.33	0.31	0	0	0	0.68	0
gene-GPC1-AS1	GPC1-AS1	GPC1 antisense RNA 1	0.360804	-1.47071	8.32733457515E-47	3.02582915894E-45	yes	down	21.98	20.7	18.61	57.84	56.6	65.57	20.43	60.0033
gene-GPC4	GPC4	glypican 4	3.26356	1.70645	0.00040038831821	0.00146484839891	yes	up	0.75	0.46	0.55	0.19	0.16	0.21	0.586667	0.186667
gene-GPCPD1	GPCPD1	glycerophosphocholine phosphodiesterase 1, transcript variant X1	6.88536	2.78353	3.81118442303E-223	8.58027272477E-221	yes	up	41.15	40.43	40.62	6.64	4.98	7.12	40.7333	6.24667
gene-GPR155	GPR155	G protein-coupled receptor 155, transcript variant X1	2.04886	1.03482	0.000481483245983	0.00173480137366	yes	up	0.89	0.83	0.95	0.43	0.35	0.58	0.89	0.453333
gene-GPR160	GPR160	G protein-coupled receptor 160, transcript variant X1	2.45335	1.29475	5.49420950279E-10	4.16316957397E-9	yes	up	8.12	8.65	9.66	3.5	3.64	4.1	8.81	3.74667
gene-GPR176	GPR176	G protein-coupled receptor 176, transcript variant 1	2.18357	1.12669	2.01972218117E-11	1.7172001103E-10	yes	up	5.09	5.73	5.45	2.89	2.26	2.72	5.42333	2.62333
gene-GPR20	GPR20	G protein-coupled receptor 20	0.0988518375292	-3.33859	0.0190024597003	0.0470334030302	yes	down	0	0.08	0.04	0.48	0.38	0.4	0.04	0.42
gene-GPR20-2	GPR20	G protein-coupled receptor 20	0.0988518375292	-3.33859	0.0190024597003	0.0470334030302	yes	down	0	0.08	0.04	0.48	0.38	0.4	0.04	0.42
gene-GPR20-3	GPR20	G protein-coupled receptor 20	0.0988518375292	-3.33859	0.0190024597003	0.0470334030302	yes	down	0	0.08	0.04	0.48	0.38	0.4	0.04	0.42
gene-GPR78	GPR78	G protein-coupled receptor 78, transcript variant 1	3.288	1.71721	0.00863546880313	0.023411	yes	up	0.47	0.33	0.58	0.1	0.15	0.2	0.46	0.15
gene-GPRC5A	GPRC5A	G protein-coupled receptor class C group 5 member A	3.15943	1.65966	0	0	yes	up	99.83	101.93	98.8	32.63	32.24	34.52	100.187	33.13
gene-GRAMD1B	GRAMD1B	GRAM domain containing 1B, transcript variant 10	247.788	7.95296	1.34659975394E-64	7.03517833173E-63	yes	up	9.23	10.04	9.49	0.03	0.03	0.04	9.58667	0.0333333333333
gene-GRASLND	GRASLND	glycosaminoglycan regulatory associated long non-coding RNA	35.5266	5.15083	0.00242679202018	0.00754811018458	yes	up	0.29	0.11	0.29	0	0	0	0.23	0
gene-GRB10	GRB10	growth factor receptor bound protein 10, transcript variant X1	2.81141	1.49129	2.12642478917E-13	2.10311886531E-12	yes	up	3.11	4.52	4.49	1.61	1.43	1.41	4.04	1.48333
gene-GRB7	GRB7	growth factor receptor bound protein 7, transcript variant X1	0.453827	-1.13978	5.94976139818E-12	5.26035989528E-11	yes	down	4.75	4.44	4.45	10.88	9.49	10.65	4.54667	10.34
gene-GRHL2	GRHL2	grainyhead like transcription factor 2, transcript variant 1	0.440753	-1.18196	1.48582405643E-94	1.17138721098E-92	yes	down	18.47	19.09	19.18	44.61	42.64	47.39	18.9133	44.88
gene-GRHL3	GRHL3	grainyhead like transcription factor 3, transcript variant 3	0.458214	-1.12591	0.0023071297263	0.00720376021774	yes	down	0.87	0.66	0.57	1.8	1.47	1.55	0.7	1.60667
gene-GRK3	GRK3	G protein-coupled receptor kinase 3, transcript variant 1	3.08449	1.62503	3.57722499625E-10	2.74681573376E-9	yes	up	1.35	1.43	1.27	0.63	0.32	0.44	1.35	0.463333
gene-GRM7	GRM7	glutamate metabotropic receptor 7, transcript variant X1	2.56573	1.35937	7.98662528239E-8	4.89508624521E-7	yes	up	2.53	2.23	1.92	0.82	0.86	1.03	2.22667	0.903333
gene-GRTP1	GRTP1	growth hormone regulated TBC protein 1, transcript variant 2	0.360837	-1.47058	9.41936513405E-36	2.61704956485E-34	yes	down	14.63	13.35	15.46	38.11	37.75	43.63	14.48	39.83
gene-GSDMB	GSDMB	gasdermin B, transcript variant 6	2.00133	1.00096	5.35061553739E-6	2.61812104202E-5	yes	up	9.69	10.31	8.68	5.34	3.41	6.42	9.56	5.05667
gene-GSDMC	GSDMC	gasdermin C	3.33474	1.73757	8.98197417701E-92	6.85833398873E-90	yes	up	7.59	8.29	8.15	9.69	8.59	9.49	8.01	9.25667
gene-GTF2IP7	GTF2IP7	general transcription factor IIi pseudogene 7	3.94842	1.98128	4.18766115621E-10	3.19643985772E-9	yes	up	2.49	2.98	2.8	0.8	0.85	0.81	2.75667	0.82
gene-GTSE1	GTSE1	G2 and S-phase expressed 1	0.463182	-1.11035	7.12349814375E-45	2.46143912125E-43	yes	down	12.34	14.64	12.58	30.41	30.09	30.56	13.1867	30.3533
gene-GUCY1B2	GUCY1B2	guanylate cyclase 1 soluble subunit beta 2 (pseudogene)	0.22607	-2.14516	0.00513852096612	0.0147748546225	yes	down	0.03	0.2	0.11	0.56	0.59	0.42	0.113333	0.523333
gene-GULP1	GULP1	GULP PTB domain containing engulfment adaptor 1, transcript variant X4	2.51517	1.33066	1.14336440482E-30	2.69350505636E-29	yes	up	15.99	14.78	14.51	6.66	5.69	6.28	15.0933	6.21
gene-GUSBP15-2	GUSBP15	GUSB pseudogene 15	0.428263	-1.22343	0.00791496928196	0.0216763354878	yes	down	1.28	1.56	0.91	3.81	2.25	3.51	1.25	3.19
gene-GUSBP3	GUSBP3	GUSB pseudogene 3	0.0263543241616	-5.24582	0.00156490156485	0.00506992658262	yes	down	0	0	0	0.36	0.24	0.74	0	0.446667
gene-GVQW3	GVQW3	GVQW motif containing 3, transcript variant 1	0.345395	-1.53368	8.23743298311E-17	1.0362273127E-15	yes	down	1.6	1.21	0.86	3.53	2.91	3.63	1.22333	3.35667
gene-GYG2	GYG2	glycogenin 2, transcript variant 2	0.459441	-1.12205	0.000274326675399	0.00103592355825	yes	down	0.8	0.98	1.19	2.22	1.84	2.86	0.99	2.30667
gene-H1-10	H1-10	H1.10 linker histone	0.448973	-1.1553	2.69145126804E-29	5.99142841911E-28	yes	down	21.26	23.98	21.06	50.08	52.31	52.3	22.1	51.5633
gene-H1-10-AS1	H1-10-AS1	H1-10 antisense RNA 1	0.164621	-2.60278	6.29961443317E-8	3.90161599522E-7	yes	down	0.28	0.41	0.28	2.19	1.52	2.47	0.323333	2.06
gene-H19	H19	H19 imprinted maternally expressed transcript, transcript variant 1	0.459787	-1.12096	1.08922074676E-53	4.58312190131E-52	yes	down	25.38	27.05	26.96	59.77	59.86	61.25	26.4633	60.2933
gene-H19-2	H19	H19 imprinted maternally expressed transcript, transcript variant 1	0.459787	-1.12096	1.08922074676E-53	4.58312190131E-52	yes	down	25.38	27.05	26.96	59.77	59.86	61.25	26.4633	60.2933
gene-H2AC8	H2AC8	H2A clustered histone 8	5.48227	2.45477	0.00774562770258	0.0212605603028	yes	up	6.08	3.81	3.12	1.35	0	1.28	4.33667	0.876667
gene-H2AX	H2AX	H2A.X variant histone	0.418932	-1.25521	7.11028191096E-19	9.98548786955E-18	yes	down	11.7	14.25	12.66	33.98	34.1	28.46	12.87	32.18
gene-H2BC8	H2BC8	H2B clustered histone 8	2.487	1.31441	1.46826499157E-5	6.78781303499E-5	yes	up	7.95	10.97	8.84	1.55	4.05	3.18	9.25333	2.92667
gene-H2BP1	H2BP1	H2B histone pseudogene 1, transcript variant 2	3.73897	1.90264	0.00514201930735	0.0147790757612	yes	up	1.31	0.77	1.71	1.49	0.14	0.25	1.26333	0.626667
gene-H4C1	H4C1	H4 clustered histone 1	0.139336	-2.84336	5.5306164651E-12	4.90168840766E-11	yes	down	4.98	4.65	6.97	48.61	34.26	47.93	5.53333	43.6
gene-H4C14	H4C14	H4 clustered histone 14	0.256601	-1.9624	1.19544259078E-5	5.59375943809E-5	yes	down	4.91	3.03	3.77	18.47	11.05	17.96	3.90333	15.8267
gene-H4C15	H4C15	H4 clustered histone 15, transcript variant X2	0.462557	-1.1123	7.15646548478E-22	1.16629024818E-20	yes	down	9.26	13.34	8.88	26.24	19.47	28.78	10.4933	24.83
gene-H4C5	H4C5	H4 clustered histone 5	0.18803	-2.41097	0.0131989439565	0.0341220559615	yes	down	1.55	1.09	0.54	8.92	4.72	5.08	1.06	6.24
gene-H6PD	H6PD	hexose-6-phosphate dehydrogenase/glucose 1-dehydrogenase, transcript variant X1	0.381472	-1.39035	6.80558500501E-15	7.58267170099E-14	yes	down	1.03	0.9	0.82	2.52	2.4	2.61	0.916667	2.51
gene-HADHAP1	HADHAP1	-	24.2305	4.59875	0.0188543470153	0.0467038600407	yes	up	0.13	0.03	0.25	0	0	0	0.136667	0
gene-HAL	HAL	histidine ammonia-lyase, transcript variant 1	4.82061	2.26922	5.14192472565E-6	2.52505851492E-5	yes	up	0.99	1.18	0.85	0.21	0.16	0.41	1.00667	0.26
gene-HAS2	HAS2	hyaluronan synthase 2	8.17666	3.03151	8.86579429936E-12	7.74444863637E-11	yes	up	1.2	1.2	1.28	0.1	0.17	0.19	1.22667	0.153333
gene-HBEGF	HBEGF	heparin binding EGF like growth factor	6.5054	2.70164	0	0	yes	up	145.95	152.43	151.8	23.68	24.29	24.44	150.06	24.1367
gene-HCAR1	HCAR1	hydroxycarboxylic acid receptor 1	0.252045	-1.98825	7.74978343173E-51	3.08831698142E-49	yes	down	2.48	3.36	2.71	12.42	11.5	11.5	2.85	11.8067
gene-HCG18-2	HCG18	HLA complex group 18, transcript variant 3	0.144214	-2.79372	0.00164333315983	0.00529699033866	yes	down	0	0.11	0.02	0.41	0.12	0.28	0.0433333333333	0.27
gene-HCG27-6	HCG27	HLA complex group 27	0.125697	-2.99198	0.00662255773267	0.0185200942203	yes	down	0.12	0	0.1	0.74	0.38	0.7	0.0733333333333	0.606667
gene-HCN3	HCN3	hyperpolarization activated cyclic nucleotide gated potassium channel 3, transcript variant 1	0.464438	-1.10644	0.00057253899035	0.00202742118879	yes	down	0.71	1.16	0.78	2.52	1.58	1.86	0.883333	1.98667
gene-HCP5	HCP5	HLA complex P5	2.1176	1.08243	4.52854457749E-14	4.74086080936E-13	yes	up	10.7	11.21	10.66	5.57	5.3	5.24	10.8567	5.37
gene-HCP5-3	HCP5	HLA complex P5	2.04797	1.03419	0.00184327413499	0.00588156349502	yes	up	5.23	3.55	6.88	2.61	2.29	3.15	5.22	2.68333
gene-HCP5-4	HCP5	HLA complex P5	2.1176	1.08243	4.52854457749E-14	4.74086080936E-13	yes	up	10.7	11.21	10.66	5.57	5.3	5.24	10.8567	5.37
gene-HDAC5	HDAC5	histone deacetylase 5, transcript variant X1	2.59424	1.37531	7.36745941027E-9	5.02625987509E-8	yes	up	2.37	1.96	2.47	0.99	0.84	0.79	2.26667	0.873333
gene-HDAC9	HDAC9	histone deacetylase 9, transcript variant 5	5.80666	2.53771	9.74885219278E-223	2.17240238965E-220	yes	up	44.12	42.94	40.58	7.81	6.95	7.1	42.5467	7.28667
gene-HECA	HECA	hdc homolog, cell cycle regulator	3.54169	1.82444	1.71660757835E-73	1.02424252175E-71	yes	up	13.26	13.78	13.2	4.07	3.47	4.35	13.4133	3.96333
gene-HEG1	HEG1	heart development protein with EGF like domains 1	5.5031	2.46025	1.56781156648E-49	6.05979982101E-48	yes	up	4.2	3.5	3.53	0.71	0.74	0.69	3.74333	0.713333
gene-HEPHL1	HEPHL1	hephaestin like 1	2.24307	1.16548	0.0149178147148	0.0379824224954	yes	up	0.55	1.03	0.49	0.51	0.22	0.2	0.69	0.31
gene-HERC5	HERC5	HECT and RLD domain containing E3 ubiquitin protein ligase 5	3.25424	1.70232	1.25886732294E-16	1.56555493157E-15	yes	up	4.23	4.4	4.59	1.37	1.35	1.51	4.40667	1.41
gene-HERC6	HERC6	HECT and RLD domain containing E3 ubiquitin protein ligase family member 6, transcript variant X1	3.10191	1.63316	1.75880428667E-39	5.37185566606E-38	yes	up	24.18	21.95	25.42	9.31	7.4	7.02	23.85	7.91
gene-HES4	HES4	hes family bHLH transcription factor 4, transcript variant 1	2.09742	1.06862	6.5270003136E-14	6.72342607775E-13	yes	up	26.47	29.64	27.14	16.73	12.86	16.74	27.75	15.4433
gene-HES7	HES7	hes family bHLH transcription factor 7, transcript variant X1	5.00627	2.32374	4.68797470442E-5	0.000202484160592	yes	up	1.27	1.47	1.49	0.27	0.38	0.24	1.41	0.296667
gene-HEXIM1	HEXIM1	HEXIM P-TEFb complex subunit 1	0.491027	-1.02613	1.34925335014E-62	6.77356199091E-61	yes	down	24.07	23.89	24.92	54.01	48.59	52.74	24.2933	51.78
gene-HEXIM2	HEXIM2	HEXIM P-TEFb complex subunit 2, transcript variant X1	0.4315	-1.21257	4.17348938783E-6	2.07893844095E-5	yes	down	2.62	3.33	2.62	6.43	6.51	7.22	2.85667	6.72
gene-HEYL	HEYL	hes related family bHLH transcription factor with YRPW motif like	0.337755	-1.56595	0.00793856856737	0.0217355	yes	down	0.24	0.17	0.1	0.66	0.34	0.58	0.17	0.526667
gene-HFE	HFE	homeostatic iron regulator, transcript variant 1	0.441989	-1.17792	2.81152560265E-16	3.42050674712E-15	yes	down	2.99	3.44	3.16	8.1	7.32	7.39	3.19667	7.60333
gene-HIF1A-AS3	HIF1A-AS3	HIF1A antisense RNA 3	2.25941	1.17595	4.75737718736E-13	4.61330386402E-12	yes	up	10.86	8.46	6.78	3.92	2.92	3.56	8.7	3.46667
gene-HIVEP1	HIVEP1	HIVEP zinc finger 1, transcript variant X1	2.45559	1.29607	4.7964921661E-28	1.0309625583E-26	yes	up	5.67	5.39	6.23	2.61	2.12	2.6	5.76333	2.44333
gene-HIVEP2	HIVEP2	HIVEP zinc finger 2, transcript variant X4	2.20544	1.14107	2.02817421417E-34	5.42120789341E-33	yes	up	7.67	7.17	7.62	3.22	3.51	3.68	7.48667	3.47
gene-HIVEP2-DT	HIVEP2-DT	HIVEP2 divergent transcript	10.6685	3.41528	1.33691013466E-7	7.944338373E-7	yes	up	0.24	0.25	0.3	0.04	0.02	0.02	0.263333	0.0266666666667
gene-HLA-A-7	HLA-A	major histocompatibility complex, class I, A, transcript variant 2 (A*01:01:01:01)	4.07768	2.02775	0	0	yes	up	616.26	612.98	593.8	159.37	153.57	155.84	607.68	156.26
gene-HLA-A-8	HLA-A	major histocompatibility complex, class I, A, transcript variant 1 (A*03:01:01:01)	9.76763	3.28801	7.39546878562E-10	5.51767158662E-9	yes	up	3.07	3.02	2.51	0.31	0.22	0.35	2.86667	0.293333
gene-HLA-B	HLA-B	major histocompatibility complex, class I, B	10.1046	3.33695	0	0	yes	up	291.97	287.99	288.07	29.78	31.67	28.5	289.343	29.9833
gene-HLA-B-2	HLA-B	major histocompatibility complex, class I, B	9.60586	3.26391	0	0	yes	up	267.22	259.27	262.07	30.64	29.26	25.83	262.853	28.5767
gene-HLA-B-3	HLA-B	major histocompatibility complex, class I, B	10.0951	3.33558	0	0	yes	up	342.94	345.48	339.1	35.13	36.55	34.77	342.507	35.4833
gene-HLA-B-4	HLA-B	major histocompatibility complex, class I, B	11.8116	3.56213	1.20859973028E-68	6.68187364804E-67	yes	up	25.45	26.02	27.27	1.55	2.5	2.92	26.2467	2.32333
gene-HLA-B-5	HLA-B	major histocompatibility complex, class I, B	8.51902	3.09069	0	0	yes	up	184.47	177.26	183.29	23.69	21.35	22.08	181.673	22.3733
gene-HLA-B-6	HLA-B	major histocompatibility complex, class I, B	254.135	7.98945	2.36809690728E-10	1.8535663176E-9	yes	up	2.67	3.36	2.22	0	0	0	2.75	0
gene-HLA-C	HLA-C	major histocompatibility complex, class I, C, transcript variant 1	3.13622	1.64903	1.44647767492E-12	1.34189377506E-11	yes	up	8.82	9.61	8.48	3.03	3.19	2.74	8.97	2.98667
gene-HLA-C-2	HLA-C	major histocompatibility complex, class I, C, transcript variant 2	2.07777	1.05504	1.59192875812E-5	7.3157702483E-5	yes	up	6.61	7.97	7.02	4.48	3.24	3.2	7.2	3.64
gene-HLA-C-3	HLA-C	major histocompatibility complex, class I, C, transcript variant 1	2.85416	1.51307	6.72409153385E-231	1.61363418589E-228	yes	up	373.44	367.53	356.8	138.34	130.64	133.95	365.923	134.31
gene-HLA-C-4	HLA-C	major histocompatibility complex, class I, C, transcript variant 1	2.99588	1.58298	3.47154538507E-211	7.43251059992E-209	yes	up	222.37	226.14	226.33	80.68	75.54	80.14	224.947	78.7867
gene-HLA-C-5	HLA-C	major histocompatibility complex, class I, C, transcript variant 1	2.91934	1.54564	4.04551562237E-154	6.17803987143E-152	yes	up	700.92	679.41	664.52	245	252.68	236.3	681.617	244.66
gene-HLA-DOB	HLA-DOB	major histocompatibility complex, class II, DO beta	0.0266643879611	-5.22894	0.0075093531088	0.0206900395142	yes	down	0	0	0	0.92	0.62	0	0	0.513333
gene-HLA-DOB-2	HLA-DOB	major histocompatibility complex, class II, DO beta	9.49314	3.24689	7.17005829809E-5	0.000300363961469	yes	up	1.45	1.62	1.59	0	0.31	0.24	1.55333	0.183333
gene-HLA-DOB-6	HLA-DOB	major histocompatibility complex, class II, DO beta	9.49314	3.24689	7.17005829809E-5	0.000300363961469	yes	up	1.45	1.62	1.59	0	0.31	0.24	1.55333	0.183333
gene-HLA-DQB1	HLA-DQB1	major histocompatibility complex, class II, DQ beta 1, transcript variant 2	4.32264	2.11191	3.05668072708E-34	8.14046264853E-33	yes	up	17.38	18.03	17.74	4.56	4.38	3.95	17.7167	4.29667
gene-HLA-DQB1-5	HLA-DQB1	major histocompatibility complex, class II, DQ beta 1, transcript variant 3	5.40491	2.43427	0.00209213922074	0.00658140828328	yes	up	0.8	0.84	1.05	0.13	0.22	0.16	0.896667	0.17
gene-HLA-DQB1-7	HLA-DQB1	major histocompatibility complex, class II, DQ beta 1, transcript variant 3	7.88565	2.97923	2.60105180245E-10	2.02501851201E-9	yes	up	3.42	2.92	3.17	0.4	0.56	0.3	3.17	0.42
gene-HLA-F-2	HLA-F	major histocompatibility complex, class I, F, transcript variant 1	2.90467	1.53837	2.85702220509E-5	0.000127122353127	yes	up	6.25	10.3	9.29	2.35	4.33	1.91	8.61333	2.86333
gene-HLA-F-3	HLA-F	major histocompatibility complex, class I, F, transcript variant 1	4.69588	2.2314	5.9295310322E-19	8.3703360492E-18	yes	up	13.77	14.54	15.23	1.9	3.96	3.36	14.5133	3.07333
gene-HLA-F-4	HLA-F	major histocompatibility complex, class I, F, transcript variant 1	5.74071	2.52123	1.55902560094E-14	1.69130656102E-13	yes	up	11.22	11.69	8.01	1.94	1.24	2.88	10.3067	2.02
gene-HLA-F-5	HLA-F	major histocompatibility complex, class I, F, transcript variant 1	5.1438	2.36283	1.59897551019E-8	1.04891640708E-7	yes	up	13.38	9.91	14.85	4.18	2.58	0.96	12.7133	2.57333
gene-HLA-F-7	HLA-F	major histocompatibility complex, class I, F, transcript variant 1	258.555	8.01433	3.0133731408E-10	2.33272040584E-9	yes	up	3.07	3	5.52	0	0	0	3.86333	0
gene-HLA-H	HLA-H	major histocompatibility complex, class I, H (pseudogene)	8.72741	3.12555	9.4598587435E-5	0.000388097680332	yes	up	1.28	1.05	0.85	0.11	0.16	0.12	1.06	0.13
gene-HLA-V-7	HLA-V	major histocompatibility complex, class I, V (pseudogene)	2.0062	1.00447	2.31481545366E-30	5.39497757491E-29	yes	up	26.16	28.87	25.82	13.88	11.98	13.27	26.95	13.0433
gene-HLF	HLF	HLF transcription factor, PAR bZIP family member, transcript variant X1	4.92883	2.30124	0.00805160754471	0.0219953722244	yes	up	0.15	0.3	0.38	0.06	0.09	0.03	0.276667	0.06
gene-HMGB2	HMGB2	high mobility group box 2, transcript variant 1	0.296903	-1.75194	6.63044175889E-262	1.8328555333E-259	yes	down	93.9	89.16	89.06	328.64	306.56	326.99	90.7067	320.73
gene-HMGB2P1	HMGB2P1	-	18.463	4.20656	4.92573221225E-6	2.42356199555E-5	yes	up	3.21	3.62	2.82	0	0.27	0.27	3.21667	0.18
gene-HMGN1P3	HMGN1P3	-	2.17091	1.1183	0.00275628193583	0.00846935203526	yes	up	3.2	4.94	5.09	1.86	2.29	2.2	4.41	2.11667
gene-HNRNPA1P33	HNRNPA1P33	heterogeneous nuclear ribonucleoprotein A1 pseudogene 33	2.22747	1.15541	0.00738653231488	0.0204018854986	yes	up	16.81	18.43	9.34	3.88	8.56	8.71	14.86	7.05
gene-HOTAIR	HOTAIR	HOX transcript antisense RNA, transcript variant 1	0.367942	-1.44245	0.00519426816354	0.0149076656795	yes	down	0.39	0.34	0.51	0.76	1.3	1.41	0.413333	1.15667
gene-HOXA-AS3	HOXA-AS3	HOXA cluster antisense RNA 3, transcript variant 1	0.324885	-1.622	0.0166829026241	0.0419773277456	yes	down	0.15	0.08	0.1	0.42	0.32	0.36	0.11	0.366667
gene-HOXA13	HOXA13	homeobox A13	0.427136	-1.22723	0.0016233508154	0.00523721895505	yes	down	0.27	0.35	0.29	0.75	0.75	0.74	0.303333	0.746667
gene-HOXA2	HOXA2	homeobox A2	0.391416	-1.35323	0.00591584148428	0.0167474910985	yes	down	0.38	1.12	0.86	2.63	1.79	1.9	0.786667	2.10667
gene-HOXB3	HOXB3	homeobox B3, transcript variant X2	0.395054	-1.33988	1.00749473028E-30	2.38371288406E-29	yes	down	4.99	5.09	4.86	13.34	12.09	12.57	4.98	12.6667
gene-HOXB5	HOXB5	homeobox B5	0.407798	-1.29407	0.00300907762961	0.00915084769189	yes	down	0.77	0.7	0.67	2.09	1.5	1.93	0.713333	1.84
gene-HOXB6	HOXB6	homeobox B6, transcript variant X1	0.490638	-1.02727	0.000438312577718	0.00159080439957	yes	down	1.42	2.32	1.94	4.51	3.92	3.7	1.89333	4.04333
gene-HOXB8	HOXB8	homeobox B8	0.288963	-1.79105	0.000304795892864	0.00114033732404	yes	down	0.24	0.54	0.56	1.61	1.9	1.33	0.446667	1.61333
gene-HOXC11	HOXC11	homeobox C11	0.416884	-1.26228	0.000108679495941	0.000441387917494	yes	down	0.77	0.85	0.59	2	1.54	2	0.736667	1.84667
gene-HOXC4	HOXC4	homeobox C4, transcript variant 1	0.338489	-1.56282	2.07091792138E-8	1.34237772535E-7	yes	down	1.5	1.26	1.23	4.47	4.15	4.02	1.33	4.21333
gene-HPGD	HPGD	15-hydroxyprostaglandin dehydrogenase, transcript variant 1	0.169805	-2.55805	4.93156554229E-24	8.90781871898E-23	yes	down	0.88	1.18	1.72	7.92	6.71	8.6	1.26	7.74333
gene-HRH1	HRH1	histamine receptor H1, transcript variant 3	2.18931	1.13047	3.25844324667E-16	3.93790169457E-15	yes	up	8.35	9.16	10.01	4.72	4.63	3.88	9.17333	4.41
gene-HS6ST2	HS6ST2	heparan sulfate 6-O-sulfotransferase 2, transcript variant L	6.00969	2.58729	0.00275051798218	0.00845467129974	yes	up	0.47	0.29	0.39	0.04	0	0.15	0.383333	0.0633333333333
gene-HSD11B1	HSD11B1	hydroxysteroid 11-beta dehydrogenase 1, transcript variant 3	3.57777	1.83906	2.79343324764E-6	1.42430528279E-5	yes	up	3.58	3.31	3.78	1.27	0.94	0.94	3.55667	1.05
gene-HSD17B14	HSD17B14	hydroxysteroid 17-beta dehydrogenase 14	2.43171	1.28197	0.00406301685658	0.0119838	yes	up	4.8	3.44	3.36	1.39	2.01	1.68	3.86667	1.69333
gene-HSD17B2	HSD17B2	hydroxysteroid 17-beta dehydrogenase 2	3.11306	1.63834	0.000359004774657	0.00132319768253	yes	up	2.69	3.51	2.42	0.84	0.59	1.39	2.87333	0.94
gene-HSD3B7	HSD3B7	hydroxy-delta-5-steroid dehydrogenase, 3 beta- and steroid delta-isomerase 7, transcript variant 1	0.493508	-1.01885	2.01595739009E-6	1.04323406362E-5	yes	down	2.72	3.82	3.64	7.12	7.59	6.87	3.39333	7.19333
gene-HSF2BP	HSF2BP	heat shock transcription factor 2 binding protein, transcript variant X1	3.62143	1.85656	3.11015387645E-55	1.36384619185E-53	yes	up	13.34	18.21	14.79	8.59	7.87	5.26	15.4467	7.24
gene-HSPA12A	HSPA12A	heat shock protein family A (Hsp70) member 12A, transcript variant 1	0.420162	-1.25098	0.00217167915822	0.00681591397776	yes	down	0.28	0.23	0.55	0.97	0.7	0.98	0.353333	0.883333
gene-HSPA1A-2	HSPA1A	heat shock protein family A (Hsp70) member 1A	0.442746	-1.17545	1.80343701126E-111	1.7901571569E-109	yes	down	178.19	176.67	181.05	447.85	417.55	401.09	178.637	422.163
gene-HSPA1A-4	HSPA1A	heat shock protein family A (Hsp70) member 1A	0.486531	-1.0394	0.00211499884689	0.00664948816849	yes	down	16.94	10.42	10.64	31.07	17.7	33.68	12.6667	27.4833
gene-HSPA1A-5	HSPA1A	heat shock protein family A (Hsp70) member 1A	0.0132068782038	-6.24257	9.35743247122E-5	0.000384256506782	yes	down	0.01	0	0	1.24	0.1	0.26	0.00333333333333	0.533333
gene-HSPA1B-2	HSPA1B	heat shock protein family A (Hsp70) member 1B	0.386826	-1.37024	2.12001490939E-116	2.17356270382E-114	yes	down	112.54	104.05	105.75	308.93	286.46	274.95	107.447	290.113
gene-HSPA1B-4	HSPA1B	heat shock protein family A (Hsp70) member 1B	0.354541	-1.49598	4.90634918558E-41	1.56873870446E-39	yes	down	16.92	15.41	17.01	52.33	51.53	42.33	16.4467	48.73
gene-HSPA1B-5	HSPA1B	heat shock protein family A (Hsp70) member 1B	0.422569	-1.24274	3.3000470241E-14	3.49328293321E-13	yes	down	9.94	17.13	15.52	35.1	37.89	32.18	14.1967	35.0567
gene-HSPA6	HSPA6	heat shock protein family A (Hsp70) member 6	4.24551	2.08594	5.92663025463E-5	0.000252095347683	yes	up	1.65	1.11	1.64	0.58	0.18	0.33	1.46667	0.363333
gene-HSPB8	HSPB8	heat shock protein family B (small) member 8	9.94583	3.31409	1.75751579303E-29	3.9324415869E-28	yes	up	7.3	7.7	8.29	0.76	0.73	0.96	7.76333	0.816667
gene-HTR1D	HTR1D	5-hydroxytryptamine receptor 1D	0.25849	-1.95182	8.70670017857E-28	1.85499432683E-26	yes	down	2.03	1.64	1.76	7.64	6.99	7.37	1.81	7.33333
gene-HTR7	HTR7	5-hydroxytryptamine receptor 7, transcript variant d	5.34939	2.41938	1.50260797166E-5	6.9315489829E-5	yes	up	0.69	1.27	1.6	0.37	0.17	0.2	1.18667	0.246667
gene-HYAL4	HYAL4	hyaluronidase 4, transcript variant X3	5.89683	2.55994	3.04429554409E-8	1.94503587162E-7	yes	up	2.24	1.69	1.91	0.53	0.32	0.24	1.94667	0.363333
gene-IBTK	IBTK	inhibitor of Bruton tyrosine kinase, transcript variant 1	2.00399	1.00288	1.32726004925E-29	2.9819655304E-28	yes	up	21.71	20.52	20.25	11.12	9.18	12.27	20.8267	10.8567
gene-IBTK-2	IBTK	inhibitor of Bruton tyrosine kinase, transcript variant 1	2.22132	1.15141	3.36892623197E-63	1.7149326586E-61	yes	up	46.25	46.32	50.74	23.14	20.83	23.98	47.77	22.65
gene-ICA1	ICA1	islet cell autoantigen 1, transcript variant X1	2.83613	1.50392	7.37800182102E-7	4.02902735102E-6	yes	up	2.95	3.01	3.49	1.14	1.01	1.48	3.15	1.21
gene-ICA1-AS1	ICA1-AS1	ICA1 antisense RNA 1	0.397314	-1.33165	1.68802215993E-15	1.96079935791E-14	yes	down	1.17	1.34	1	3.08	2.79	3.31	1.17	3.06
gene-ICAM1	ICAM1	intercellular adhesion molecule 1	2.65249	1.40735	3.54839438877E-31	8.54353215678E-30	yes	up	21.06	17.91	17.7	8.12	6.7	7.49	18.89	7.43667
gene-IDH1	IDH1	isocitrate dehydrogenase (NADP(+)) 1, transcript variant 3	0.481971	-1.05298	9.68342626159E-78	6.23795465193E-76	yes	down	80.82	78.75	83.76	174.13	162.98	192.18	81.11	176.43
gene-IDI2-AS1	IDI2-AS1	IDI2 antisense RNA 1, transcript variant 4	9.04438	3.17702	3.31283479528E-25	6.29092923994E-24	yes	up	20.28	21.85	25.25	1.63	1.95	4.21	22.46	2.59667
gene-IDO1	IDO1	indoleamine 2,3-dioxygenase 1	2.52955	1.33888	1.799184662E-6	9.35045089213E-6	yes	up	4.75	4.45	5.12	2.1	1.46	2.38	4.77333	1.98
gene-IER3-4	IER3	immediate early response 3	26.9887	4.75428	0.00459223577508	0.0133588976763	yes	up	110.83	156.63	104.03	0	3.03	11.63	123.83	4.88667
gene-IER3-5	IER3	immediate early response 3	9.1787	3.19829	0	0	yes	up	658.9	725.6	695.54	67.69	83.08	86.85	693.347	79.2067
gene-IER3-6	IER3	immediate early response 3	4.55715	2.18813	7.17873823644E-5	0.000300669899515	yes	up	108.01	68.52	155.05	29.93	11.27	36.39	110.527	25.8633
gene-IER3-AS1-5	IER3-AS1	IER3 antisense RNA 1	9.27029	3.21261	1.4270167868E-5	6.60517011235E-5	yes	up	5.48	11.18	13.12	0	2.39	0.87	9.92667	1.08667
gene-IER5L	IER5L	immediate early response 5 like	0.292101	-1.77546	9.84447535704E-7	5.28995208777E-6	yes	down	0.53	0.85	0.59	2.02	2.78	2.23	0.656667	2.34333
gene-IFI27	IFI27	interferon alpha inducible protein 27, transcript variant X1	10.2656	3.35974	0	0	yes	up	1334.24	1531.52	1574.34	167.8	154.62	137.83	1480.03	153.417
gene-IFI27-2	IFI27	interferon alpha inducible protein 27, transcript variant 5	10.3933	3.37758	0	0	yes	up	1694.1	1519.55	1552.26	169.71	160.38	152.11	1588.64	160.733
gene-IFI44L	IFI44L	interferon induced protein 44 like, transcript variant 2	2.99665	1.58335	1.16859536606E-52	4.80276333787E-51	yes	up	12.17	10.54	11.39	4.58	3.63	3.82	11.3667	4.01
gene-IFI6	IFI6	interferon alpha inducible protein 6, transcript variant 3	18.7147	4.2261	0	0	yes	up	425.22	431.39	427.56	27.47	21.69	20.43	428.057	23.1967
gene-IFITM1	IFITM1	interferon induced transmembrane protein 1	4.1139	2.04051	5.65947355477E-213	1.22367904445E-210	yes	up	1095.72	1034.62	1101.36	286.71	276.8	257.59	1077.23	273.7
gene-IFITM10	IFITM10	interferon induced transmembrane protein 10	3.33706	1.73858	0.00200030458634	0.00632628550032	yes	up	0.84	1.04	0.36	0.23	0.18	0.29	0.746667	0.233333
gene-IFITM3	IFITM3	interferon induced transmembrane protein 3, transcript variant 1	2.78895	1.47972	2.59029355835E-111	2.55958510078E-109	yes	up	1055.19	992.86	991.74	399.31	386.04	367.22	1013.26	384.19
gene-IFNB1	IFNB1	interferon beta 1	18.4065	4.20215	0.0103268	0.0274417407686	yes	up	0.93	1.25	0.4	0	0	0.14	0.86	0.0466666666667
gene-IFNE	IFNE	interferon epsilon	0.138726	-2.84969	3.00991685751E-10	2.33169791892E-9	yes	down	0.73	0.38	0.87	7.11	3.2	5.29	0.66	5.2
gene-IFNGR1	IFNGR1	interferon gamma receptor 1, transcript variant 1	2.69178	1.42856	3.33320316095E-91	2.52744759128E-89	yes	up	76.4	72.38	74.44	29.88	27.02	30	74.4067	28.9667
gene-IFNL1	IFNL1	interferon lambda 1	30.1873	4.91587	0.00543777191841	0.0155452367004	yes	up	0.38	1.25	0.68	0	0	0	0.77	0
gene-IFNL1-2	IFNL1	interferon lambda 1	30.1873	4.91587	0.00543777191841	0.0155452367004	yes	up	0.38	1.25	0.68	0	0	0	0.77	0
gene-IGF1R	IGF1R	insulin like growth factor 1 receptor, transcript variant X1	2.1663	1.11523	8.33688142653E-25	1.54813619551E-23	yes	up	4.71	5.07	4.64	2.26	2.36	2.25	4.80667	2.29
gene-IGF2	IGF2	insulin like growth factor 2, transcript variant 3	2.70195	1.434	0.000948134913004	0.00320913983729	yes	up	1.73	3.49	0.95	0.72	0.49	1.2	2.05667	0.803333
gene-IGF2BP2-AS1	IGF2BP2-AS1	IGF2BP2 antisense RNA 1	6.35079	2.66694	0.000363855970844	0.00134039923942	yes	up	1.62	1.27	1.89	0.34	0.08	0.39	1.59333	0.27
gene-IGFBP1	IGFBP1	insulin like growth factor binding protein 1	4.48502	2.16511	2.00331734148E-34	5.36132893421E-33	yes	up	17.18	18	19.08	2.9	3.69	3.65	18.0867	3.41333
gene-IGFBP2	IGFBP2	insulin like growth factor binding protein 2, transcript variant 1	0.155699	-2.68317	0.0082251553847	0.0224218	yes	down	0.2	0.1	0.2	1.47	1.13	0.69	0.166667	1.09667
gene-IGFBP3	IGFBP3	insulin like growth factor binding protein 3, transcript variant 1	3.87867	1.95556	4.52557365529E-308	1.59402383039E-305	yes	up	154.75	151.53	151.57	41.76	42.39	42.92	152.617	42.3567
gene-IGFN1	IGFN1	immunoglobulin like and fibronectin type III domain containing 1, transcript variant 1	8.78442	3.13495	2.04578652135E-148	2.86383884957E-146	yes	up	8.72	10.15	9.67	1.13	0.99	1.24	9.51333	1.12
gene-IGSF11	IGSF11	immunoglobulin superfamily member 11, transcript variant 3	6.11781	2.61301	0.000169858427475	0.000668354655712	yes	up	0.44	0.59	0.49	0.08	0.12	0.07	0.506667	0.09
gene-IGSF3	IGSF3	immunoglobulin superfamily member 3, transcript variant X1	2.11375	1.07981	0.000736080541612	0.00254263316478	yes	up	0.68	0.64	0.87	0.38	0.37	0.35	0.73	0.366667
gene-IKZF2	IKZF2	IKAROS family zinc finger 2, transcript variant X3	0.455468	-1.13458	1.0958231879E-32	2.78262636945E-31	yes	down	3.3	3.58	3.34	7.41	7.77	8.14	3.40667	7.77333
gene-IL11	IL11	interleukin 11, transcript variant 1	44.3944	5.47231	1.58715587358E-250	4.03026860084E-248	yes	up	57.1	65.81	60.11	1.34	1.37	1.75	61.0067	1.48667
gene-IL12A	IL12A	interleukin 12A, transcript variant 1	5.62319	2.49139	0.00231085427406	0.00721436	yes	up	0.62	1.22	1.43	0.23	0.27	0.15	1.09	0.216667
gene-IL13RA2	IL13RA2	interleukin 13 receptor subunit alpha 2	12.5874	3.65391	2.17009378054E-13	2.14339701399E-12	yes	up	5.64	3.88	4.77	0.46	0.22	0.58	4.76333	0.42
gene-IL17RE	IL17RE	interleukin 17 receptor E, transcript variant 5	0.401243	-1.31745	6.38679225699E-7	3.51587520313E-6	yes	down	2.2	1.91	1.57	4	4.85	5.96	1.89333	4.93667
gene-IL18R1	IL18R1	interleukin 18 receptor 1, transcript variant 1	2.44552	1.29014	0.000290005620644	0.00109022942737	yes	up	1.66	1.49	1.49	0.56	0.7	0.68	1.54667	0.646667
gene-IL1A	IL1A	interleukin 1 alpha, transcript variant 2	4.03174	2.0114	0	0	yes	up	364.11	363.95	361.32	99.45	83.75	100.18	363.127	94.46
gene-IL1B	IL1B	interleukin 1 beta	4.56248	2.18982	0	0	yes	up	544.92	534.34	527.06	126.34	108.72	123.53	535.44	119.53
gene-IL1R1	IL1R1	interleukin 1 receptor type 1, transcript variant 3	3.04196	1.605	7.40383578781E-7	4.04111386989E-6	yes	up	1.14	1.36	1.61	0.59	0.44	0.37	1.37	0.466667
gene-IL1R2	IL1R2	interleukin 1 receptor type 2, transcript variant X1	2.95559	1.56344	0.00283002962186	0.0086715570201	yes	up	2.4	2.1	1.39	0.53	1	0.78	1.96333	0.77
gene-IL1RAP	IL1RAP	interleukin 1 receptor accessory protein, transcript variant 6	3.08782	1.62659	3.693621705E-130	4.53153431426E-128	yes	up	45.59	44.17	45.6	16.58	15.23	16.67	45.12	16.16
gene-IL1RAPL1	IL1RAPL1	interleukin 1 receptor accessory protein like 1, transcript variant X1	2.21076	1.14454	4.56416709044E-35	1.24279652021E-33	yes	up	8.88	12.48	12.31	5.81	6.63	6.3	11.2233	6.24667
gene-IL1RL1	IL1RL1	interleukin 1 receptor like 1, transcript variant 1	27.2698	4.76923	4.40384600333E-185	8.36271208876E-183	yes	up	22.7	21.84	21.4	0.77	0.69	1.07	21.98	0.843333
gene-IL1RN	IL1RN	interleukin 1 receptor antagonist, transcript variant 2	4.01508	2.00543	7.17018216531E-259	1.95728047658E-256	yes	up	192.41	185.57	183.81	53.45	53.77	50.69	187.263	52.6367
gene-IL20RA	IL20RA	interleukin 20 receptor subunit alpha, transcript variant X1	0.308702	-1.69571	2.40129482487E-52	9.83855091659E-51	yes	down	6.3	7.36	7.22	22.44	24.4	23.35	6.96	23.3967
gene-IL23A	IL23A	interleukin 23 subunit alpha	3.34544	1.74219	0.000411237115101	0.00150076806811	yes	up	2.78	3.62	3.68	1.38	0.8	1.01	3.36	1.06333
gene-IL24	IL24	interleukin 24, transcript variant 3	116.748	6.86725	3.57081566116E-7	2.01341266224E-6	yes	up	0.77	1.26	0.85	0	0.01	0	0.96	0.00333333333333
gene-IL2RG	IL2RG	interleukin 2 receptor subunit gamma	6.55254	2.71205	0.00264653063103	0.00816889553645	yes	up	1.1	0.85	0.95	0	0.19	0.25	0.966667	0.146667
gene-IL31RA	IL31RA	interleukin 31 receptor A, transcript variant 1	3.49765	1.80639	0.00453411677579	0.0132056604628	yes	up	0.42	0.33	0.53	0.03	0.11	0.15	0.426667	0.0966666666667
gene-IL32	IL32	interleukin 32, transcript variant 9	7.3952	2.88659	1.34789338673E-12	1.25413724363E-11	yes	up	9.2	9.23	9.34	1.71	1.26	1.24	9.25667	1.40333
gene-IL36G	IL36G	interleukin 36 gamma, transcript variant 1	34.6128	5.11323	0.000394298713778	0.00144402067944	yes	up	1	0.67	1.3	0.09	0	0	0.99	0.03
gene-IL36RN	IL36RN	interleukin 36 receptor antagonist, transcript variant 1	2.05578	1.03968	0.00694231799872	0.0193153701689	yes	up	1.52	1.52	1.44	0.76	0.5	1.01	1.49333	0.756667
gene-IL6	IL6	interleukin 6, transcript variant X1	190.307	7.57218	1.58325790353E-102	1.38856169065E-100	yes	up	98.82	96.89	94.56	0.77	0.49	0.48	96.7567	0.58
gene-IL6R	IL6R	interleukin 6 receptor, transcript variant X1	3.33867	1.73927	8.58009901809E-19	1.19994524898E-17	yes	up	3.13	2.99	3.18	1.11	0.93	0.89	3.1	0.976667
gene-IL7R	IL7R	interleukin 7 receptor, transcript variant 1	12.9402	3.69378	1.49805676164E-33	3.89459090008E-32	yes	up	3.75	3.24	3.03	0.25	0.27	0.36	3.34	0.293333
gene-ING4	ING4	inhibitor of growth family member 4, transcript variant 9	0.477659	-1.06595	5.25084151177E-6	2.57507022084E-5	yes	down	3.85	4.81	4.12	11.58	7.03	9.54	4.26	9.38333
gene-INHBA	INHBA	inhibin subunit beta A	11.4567	3.51812	1.19312710867E-267	3.47406797322E-265	yes	up	26.71	23.53	26.31	2.56	2.24	2.29	25.5167	2.36333
gene-INHBB	INHBB	inhibin subunit beta B	0.353288	-1.50108	7.65175734546E-11	6.25136838422E-10	yes	down	1.38	1.44	1.17	4.16	3.85	3.78	1.33	3.93
gene-INKA1	INKA1	inka box actin regulator 1, transcript variant 1	0.438054	-1.19082	0.00733159211143	0.0202590546032	yes	down	1.5	3.37	1.3	4.77	5.5	5.01	2.05667	5.09333
gene-INPP5A	INPP5A	inositol polyphosphate-5-phosphatase A, transcript variant 1	2.03543	1.02533	8.04524097272E-30	1.82822031594E-28	yes	up	25.47	26.53	27.44	14.14	13.43	14.26	26.48	13.9433
gene-INSC	INSC	INSC spindle orientation adaptor protein, transcript variant 1	20.3652	4.34803	0.00666776045994	0.0186274213796	yes	up	0.15	0.29	0.12	0	0.05	0	0.186667	0.0166666666667
gene-INSL4	INSL4	insulin like 4	26.3627	4.72043	8.06372540259E-13	7.65633197138E-12	yes	up	2.54	2.36	3.26	0.1	0.09	0.14	2.72	0.11
gene-INSYN2A	INSYN2A	inhibitory synaptic factor 2A, transcript variant X4	3.00893	1.58925	0.000918455652768	0.00311641307414	yes	up	0.21	0.11	0.23	0.07	0.08	0.06	0.183333	0.07
gene-INSYN2B	INSYN2B	inhibitory synaptic factor family member 2B, transcript variant 2	2.16081	1.11157	1.49453185051E-17	1.97325190758E-16	yes	up	5.27	5.71	5.47	2.66	2.57	2.7	5.48333	2.64333
gene-IPO5P1	IPO5P1	importin 5 pseudogene 1, transcript variant 1	0.324401	-1.62415	6.53724367338E-8	4.04076782732E-7	yes	down	0.4	0.37	0.47	1.32	1.33	1.33	0.413333	1.32667
gene-IQANK1	IQANK1	IQ motif and ankyrin repeat containing 1, transcript variant 1	0.302138	-1.72672	3.53552675814E-19	5.06952287225E-18	yes	down	6.14	5.53	4.85	23.41	13.44	12.74	5.50667	16.53
gene-IQCJ-SCHIP1	IQCJ-SCHIP1	IQCJ-SCHIP1 readthrough, transcript variant 1	2.10845	1.07618	0.0184919	0.0459050839267	yes	up	1.37	2.87	3.04	1.69	0.56	1.3	2.42667	1.18333
gene-IRAG1	IRAG1	inositol 1,4,5-triphosphate receptor associated 1, transcript variant 2	11.3619	3.50613	0.0129782164869	0.0336361608879	yes	up	0.09	0.15	0.09	0.02	0.01	0	0.11	0.01
gene-IRAK3	IRAK3	interleukin 1 receptor associated kinase 3, transcript variant 1	2.20445	1.14042	2.11847576571E-11	1.79942721787E-10	yes	up	2.2	2.26	2.25	1.05	0.95	1.19	2.23667	1.06333
gene-IRF2	IRF2	interferon regulatory factor 2	0.33548	-1.5757	3.65200084004E-23	6.35984005939E-22	yes	down	3.77	3.92	4.33	12.54	12.16	12.84	4.00667	12.5133
gene-IRF2BPL	IRF2BPL	interferon regulatory factor 2 binding protein like	0.49048	-1.02773	1.81808594357E-13	1.81128470966E-12	yes	down	3.27	3.36	3.22	7.47	6.48	7.03	3.28333	6.99333
gene-IRF5	IRF5	interferon regulatory factor 5, transcript variant X2	0.310915	-1.68541	2.70613548321E-9	1.92434342828E-8	yes	down	0.93	0.99	1.11	3.46	3.99	2.89	1.01	3.44667
gene-IRF6	IRF6	interferon regulatory factor 6, transcript variant 1	2.19774	1.13602	2.32109852331E-157	3.67305431536E-155	yes	up	102.37	103.26	101.78	52.74	51.22	53.3	102.47	52.42
gene-IRF7-2	IRF7	interferon regulatory factor 7, transcript variant d	3.94678	1.98068	1.99539687279E-5	9.06500455753E-5	yes	up	2.94	1.49	4.66	0.77	0.85	0.79	3.03	0.803333
gene-IRS2	IRS2	insulin receptor substrate 2	2.34769	1.23124	2.48597782713E-53	1.04001501511E-51	yes	up	22.87	22.87	22.05	10.83	9.52	10.13	22.5967	10.16
gene-IRX3	IRX3	iroquois homeobox 3, transcript variant X1	2.71469	1.44079	2.48880844475E-25	4.74677718921E-24	yes	up	12.6	12.35	12.99	5.12	4.91	4.7	12.6467	4.91
gene-ISCA2	ISCA2	iron-sulfur cluster assembly 2, transcript variant 1	0.486807	-1.03858	8.83801121857E-23	1.5113898903E-21	yes	down	11.98	12.7	12.53	26.74	27.91	25.22	12.4033	26.6233
gene-ISG15	ISG15	ISG15 ubiquitin like modifier	2.98672	1.57856	4.49928238812E-84	3.10934584784E-82	yes	up	343.52	348.25	341.33	127.44	123.91	115.61	344.367	122.32
gene-ISG20	ISG20	interferon stimulated exonuclease gene 20, transcript variant 2	6.21181	2.63501	6.91739367239E-55	2.98541586992E-53	yes	up	20.81	21.76	19.31	3.79	4.27	3.39	20.6267	3.81667
gene-ISL1-DT	ISL1-DT	ISL1 divergent transcript	0.476691	-1.06887	0.0101395691481	0.0270066972871	yes	down	0.31	0.22	0.17	0.56	0.49	0.48	0.233333	0.51
gene-ITGA1	ITGA1	integrin subunit alpha 1	4.93633	2.30344	9.17910144516E-50	3.56678322704E-48	yes	up	3.15	2.96	2.97	0.7	0.58	0.65	3.02667	0.643333
gene-ITGA10	ITGA10	integrin subunit alpha 10, transcript variant X1	0.326388	-1.61534	1.52829307173E-22	2.58519474054E-21	yes	down	1.95	1.55	1.65	5.5	5.57	5.69	1.71667	5.58667
gene-ITGA2	ITGA2	integrin subunit alpha 2, transcript variant 1	2.74615	1.45741	7.46854222726E-270	2.26525034943E-267	yes	up	163.45	157.72	160.47	62.21	56.09	65.15	160.547	61.15
gene-ITGAM	ITGAM	integrin subunit alpha M, transcript variant 1	8.94259	3.16069	0.00077052846009	0.00265239604531	yes	up	0.2	0.3	0.29	0.1	0.03	0.06	0.263333	0.0633333333333
gene-ITGB1-DT	ITGB1-DT	ITGB1 divergent transcript, transcript variant X3	3.75048	1.90708	1.79865264743E-12	1.65664177624E-11	yes	up	9.4	10.11	8.55	1.74	1.86	1.8	9.35333	1.8
gene-ITGB3	ITGB3	integrin subunit beta 3	2.93277	1.55226	0.00870855510997	0.0235735008924	yes	up	0.39	0.35	0.23	0.1	0.16	0.08	0.323333	0.113333
gene-ITGB8	ITGB8	integrin subunit beta 8, transcript variant X1	4.00117	2.00042	2.48337282392E-56	1.11818341709E-54	yes	up	5.96	6.32	6.9	1.82	1.49	1.74	6.39333	1.68333
gene-ITM2A	ITM2A	integral membrane protein 2A, transcript variant 1	52.6569	5.71855	0.000224714162267	0.000864571507328	yes	up	0.31	0.65	0.68	0	0	0	0.546667	0
gene-ITPKA	ITPKA	inositol-trisphosphate 3-kinase A	0.403648	-1.30883	0.00320440785329	0.00966011301768	yes	down	0.48	0.94	0.29	1.78	1.53	1.5	0.57	1.60333
gene-ITPKB	ITPKB	inositol-trisphosphate 3-kinase B, transcript variant 1	0.207213	-2.27081	1.06997648706E-22	1.82405515414E-21	yes	down	0.54	0.58	0.46	2.93	2.62	2.83	0.526667	2.79333
gene-ITPR1	ITPR1	inositol 1,4,5-trisphosphate receptor type 1, transcript variant 4	2.90135	1.53672	6.21119373711E-5	0.000263378735594	yes	up	0.4	0.44	0.39	0.18	0.12	0.15	0.41	0.15
gene-ITPRID1	ITPRID1	ITPR interacting domain containing 1, transcript variant 2	3.22958	1.69135	0.00146072373413	0.00475257522436	yes	up	0.31	0.3	0.37	0.07	0.12	0.13	0.326667	0.106667
gene-ITPRIP	ITPRIP	inositol 1,4,5-trisphosphate receptor interacting protein, transcript variant X1	2.24941	1.16954	1.24988127896E-22	2.12577160202E-21	yes	up	6.89	6.57	7.05	3.54	3.03	2.95	6.83667	3.17333
gene-IVL	IVL	involucrin	2.17818	1.12312	2.50127635854E-22	4.18887063787E-21	yes	up	21.25	21.68	21.14	11.1	9.24	10.51	21.3567	10.2833
gene-JAG1	JAG1	jagged canonical Notch ligand 1	3.0652	1.61598	4.03754772357E-295	1.35649180288E-292	yes	up	93.28	91.67	90.42	31.83	30.65	31.39	91.79	31.29
gene-JCAD	JCAD	junctional cadherin 5 associated, transcript variant 1	4.37521	2.12935	8.88677217801E-152	1.30247873036E-149	yes	up	14.34	14.33	14.94	3.74	3.33	3.34	14.5367	3.47
gene-JOSD1	JOSD1	Josephin domain containing 1, transcript variant X3	2.46657	1.30251	1.23032034789E-108	1.15312170632E-106	yes	up	102.02	100.04	98.67	40.72	44.07	42.77	100.243	42.52
gene-JUN	JUN	Jun proto-oncogene, AP-1 transcription factor subunit	9.33201	3.22219	0	0	yes	up	129.26	131.07	128.1	13.64	15.31	14.53	129.477	14.4933
gene-JUNB	JUNB	JunB proto-oncogene, AP-1 transcription factor subunit	3.31664	1.72972	7.21892398669E-93	5.59031425608E-91	yes	up	78.52	81.18	76.23	24.15	26.18	24.1	78.6433	24.81
gene-JUND	JUND	JunD proto-oncogene, AP-1 transcription factor subunit, transcript variant 1	4.64341	2.21518	8.66627767298E-69	4.80340537621E-67	yes	up	30.31	34.89	31.1	6.84	7.46	7.4	32.1	7.23333
gene-KALRN	KALRN	kalirin RhoGEF kinase, transcript variant X1	0.227423	-2.13655	0.00117727452438	0.00390185476756	yes	down	0.12	0.08	0.13	0.9	0.39	0.68	0.11	0.656667
gene-KANK2	KANK2	KN motif and ankyrin repeat domains 2, transcript variant 1	0.281798	-1.82727	1.14914208208E-82	7.81774604004E-81	yes	down	4.22	4.47	4.33	16.89	15.13	16.55	4.34	16.19
gene-KANK3	KANK3	KN motif and ankyrin repeat domains 3, transcript variant X1	3.63903	1.86355	0.000469374005368	0.00169508674206	yes	up	1.05	0.96	0.82	0.35	0.15	0.31	0.943333	0.27
gene-KBTBD7	KBTBD7	kelch repeat and BTB domain containing 7	2.40609	1.26669	4.34963744668E-61	2.11083072357E-59	yes	up	25.93	26.83	24.66	10.84	10.82	11.97	25.8067	11.21
gene-KBTBD8	KBTBD8	kelch repeat and BTB domain containing 8	2.50564	1.32518	9.48169969064E-7	5.10884179235E-6	yes	up	1.59	1.9	1.68	0.77	0.63	0.8	1.72333	0.733333
gene-KCND1	KCND1	potassium voltage-gated channel subfamily D member 1	2.60306	1.38021	0.0140247218342	0.0360194077765	yes	up	0.65	0.59	0.44	0.22	0.23	0.14	0.56	0.196667
gene-KCNF1	KCNF1	potassium voltage-gated channel modifier subfamily F member 1	8.4876	3.08536	1.76726398595E-56	7.99037493276E-55	yes	up	13.54	14.48	12.44	1.64	1.79	1.55	13.4867	1.66
gene-KCNG1	KCNG1	potassium voltage-gated channel modifier subfamily G member 1, transcript variant X10	2.10369	1.07292	5.16413770821E-27	1.06290706194E-25	yes	up	13.61	15.22	15.01	7.35	8.63	7.33	14.6133	7.77
gene-KCNJ14	KCNJ14	potassium inwardly rectifying channel subfamily J member 14	2.05172	1.03683	0.0130838827146	0.0338738388525	yes	up	0.79	0.81	0.75	0.5	0.37	0.35	0.783333	0.406667
gene-KCNJ2	KCNJ2	potassium inwardly rectifying channel subfamily J member 2	3.24734	1.69926	2.80359652983E-6	1.42848672465E-5	yes	up	0.91	1	0.98	0.22	0.38	0.33	0.963333	0.31
gene-KCNK12	KCNK12	potassium two pore domain channel subfamily K member 12	0.0565033808602	-4.14552	6.41395403024E-6	3.10916599584E-5	yes	down	0.01	0.01	0.01	0.14	0.17	0.11	0.01	0.14
gene-KCNK3	KCNK3	potassium two pore domain channel subfamily K member 3	15.8492	3.98634	1.99979017734E-14	2.1481268024E-13	yes	up	0.74	0.82	0.85	0.07	0.04	0.04	0.803333	0.05
gene-KCNK5	KCNK5	potassium two pore domain channel subfamily K member 5	0.496949	-1.00883	3.35053487659E-19	4.81691775083E-18	yes	down	6.97	6.23	6.34	13.61	14.81	13.64	6.51333	14.02
gene-KCNRG	KCNRG	potassium channel regulator, transcript variant 1	0.0342517239997	-4.86768	0.00888248226715	0.0239950083808	yes	down	0	0	0	0.42	0.04	0.65	0	0.37
gene-KCTD1	KCTD1	potassium channel tetramerization domain containing 1, transcript variant 3	0.464085	-1.10754	1.97404354251E-7	1.15111249349E-6	yes	down	3.79	4.35	3.79	9.59	11.15	7.14	3.97667	9.29333
gene-KCTD14	KCTD14	potassium channel tetramerization domain containing 14, transcript variant 1	0.437205	-1.19362	2.33330463537E-5	0.000105017944409	yes	down	2.29	2.45	2.06	5.61	4.24	6.53	2.26667	5.46
gene-KCTD16	KCTD16	potassium channel tetramerization domain containing 16, transcript variant 3	11.5749	3.53293	0.0153404989402	0.0389405807109	yes	up	0.03	0.05	0.05	0	0	0.01	0.0433333333333	0.00333333333333
gene-KCTD21-AS1	KCTD21-AS1	KCTD21 antisense RNA 1, transcript variant 1	0.395983	-1.33649	0.00437271736971	0.0127764787155	yes	down	1.2	2.4	1.64	4.2	3.88	5.57	1.74667	4.55
gene-KDM6B	KDM6B	lysine demethylase 6B, transcript variant 1	4.46657	2.15917	1.42703570981E-95	1.14994855464E-93	yes	up	10.9	10.97	10.32	3.07	2.24	2.49	10.73	2.6
gene-KDM7A	KDM7A	lysine demethylase 7A	2.80223	1.48657	3.15551096449E-22	5.26432761211E-21	yes	up	3.26	3.54	3.38	1.49	1.13	1.16	3.39333	1.26
gene-KIAA0586	KIAA0586	KIAA0586, transcript variant 1	0.439246	-1.1869	6.55067148795E-29	1.44352738601E-27	yes	down	3.78	4.18	4.26	10.69	8.55	9.41	4.07333	9.55
gene-KIF11	KIF11	kinesin family member 11	0.462546	-1.11233	3.11405559121E-60	1.49460980222E-58	yes	down	17.43	16.92	18.49	41.04	36.05	42.5	17.6133	39.8633
gene-KIF15	KIF15	kinesin family member 15, transcript variant X1	0.393597	-1.34521	4.06264932373E-26	8.01446575714E-25	yes	down	4.93	4.44	4.93	13.9	10.57	13.47	4.76667	12.6467
gene-KIF15-2	KIF15	kinesin family member 15	0.413395	-1.27441	2.15250880941E-6	1.11021462872E-5	yes	down	1.09	1.04	0.67	1.93	2.51	2.67	0.933333	2.37
gene-KIF17	KIF17	kinesin family member 17, transcript variant X1	5.65163	2.49867	0.00801666184357	0.0219108712566	yes	up	0.38	0.27	0.26	0.12	0	0.06	0.303333	0.06
gene-KIF20A	KIF20A	kinesin family member 20A	0.458844	-1.12393	2.8513792488E-59	1.34780129946E-57	yes	down	42.04	35.52	37.93	87.95	85.84	89.6	38.4967	87.7967
gene-KIF2C	KIF2C	kinesin family member 2C, transcript variant 1	0.493771	-1.01809	2.49695940642E-48	9.33708895846E-47	yes	down	22.13	23.21	23.87	50.45	46.4	49.63	23.07	48.8267
gene-KIF5C	KIF5C	kinesin family member 5C, transcript variant X1	9.42553	3.23657	0.00842257288307	0.0229113286772	yes	up	0.13	0.15	0.08	0	0.02	0.03	0.12	0.0166666666667
gene-KIFC1	KIFC1	kinesin family member C1	0.416423	-1.26388	1.9707359538E-30	4.60288040204E-29	yes	down	11.91	12.86	11.04	28.98	30.35	28.38	11.9367	29.2367
gene-KITLG	KITLG	KIT ligand, transcript variant b	2.77761	1.47384	7.42105012364E-122	8.18489356566E-120	yes	up	32.74	33.05	33.06	12.6	12.15	12.42	32.95	12.39
gene-KLF11	KLF11	Kruppel like factor 11, transcript variant 1	2.12768	1.08928	9.78746377874E-5	0.000400784987812	yes	up	1.71	2.56	1.99	1.18	0.93	0.97	2.08667	1.02667
gene-KLF2	KLF2	Kruppel like factor 2	7.91733	2.98501	5.41463264342E-47	1.98397227629E-45	yes	up	7.96	9.36	8.78	1.19	1.1	1.07	8.7	1.12
gene-KLF4	KLF4	Kruppel like factor 4, transcript variant 1	9.6628	3.27244	0	0	yes	up	68.11	67.11	69.07	6.94	7.33	7.87	68.0967	7.38
gene-KLF6	KLF6	Kruppel like factor 6, transcript variant A	4.17731	2.06258	0	0	yes	up	71.05	70.75	69.37	17.25	16.57	18.57	70.39	17.4633
gene-KLHDC7A	KLHDC7A	kelch domain containing 7A	0.129561	-2.9483	3.49887537824E-34	9.28413614946E-33	yes	down	0.58	0.42	0.43	3.52	4.02	3.95	0.476667	3.83
gene-KLHDC8B	KLHDC8B	kelch domain containing 8B, transcript variant X1	0.359299	-1.47674	1.60188517003E-11	1.37022986067E-10	yes	down	2.43	2.43	2.54	7.51	7.04	7.02	2.46667	7.19
gene-KLHL21	KLHL21	kelch like family member 21, transcript variant 1	2.62112	1.39018	4.13459552855E-56	1.84644779453E-54	yes	up	23.73	21.8	23.93	8.9	9.47	8.88	23.1533	9.08333
gene-KLHL25	KLHL25	kelch like family member 25	0.418155	-1.25789	5.0047206655E-5	0.000215101534921	yes	down	0.73	0.87	0.7	2.15	2.05	1.52	0.766667	1.90667
gene-KLHL38	KLHL38	kelch like family member 38	22.1645	4.47018	0.000570745153268	0.00202205266987	yes	up	0.56	0.23	0.26	0.05	0	0	0.35	0.0166666666667
gene-KLHL4	KLHL4	kelch like family member 4, transcript variant 2	0.298158	-1.74585	2.9709484117E-9	2.10647959139E-8	yes	down	0.63	0.47	0.57	1.48	1.39	1.65	0.556667	1.50667
gene-KLK10	KLK10	kallikrein related peptidase 10, transcript variant X5	2.24669	1.1678	2.52411436921E-123	2.8413200822E-121	yes	up	147.8	149.38	147.59	70.93	68.79	67.33	148.257	69.0167
gene-KLK13	KLK13	kallikrein related peptidase 13, transcript variant 1	4.02441	2.00878	1.57682344376E-9	1.14476962649E-8	yes	up	4.56	5.28	5.9	1.24	1.47	1.7	5.24667	1.47
gene-KLK9	KLK9	kallikrein related peptidase 9	2.80983	1.49048	0.0125232433384	0.0325923713531	yes	up	1.28	1.4	1.55	0.43	0.41	0.75	1.41	0.53
gene-KLRC2	KLRC2	killer cell lectin like receptor C2	15.395	3.94439	0.0183353651791	0.0455831457292	yes	up	0.4	0.33	0.54	0	0	0.08	0.423333	0.0266666666667
gene-KNDC1	KNDC1	kinase non-catalytic C-lobe domain containing 1, transcript variant 1	0.381184	-1.39144	0.0179320045543	0.0447286254092	yes	down	0.35	0.14	0.14	0.79	0.4	0.58	0.21	0.59
gene-KNL1	KNL1	kinetochore scaffold 1, transcript variant 1	0.411012	-1.28275	8.84922559964E-38	2.58354797654E-36	yes	down	4.4	4.9	4.87	12.28	10.18	13.64	4.72333	12.0333
gene-KPNA7	KPNA7	karyopherin subunit alpha 7, transcript variant X1	5.5848	2.48151	3.30338676889E-5	0.000145853943104	yes	up	1	1.62	1.74	0.32	0.29	0.12	1.45333	0.243333
gene-KPNA7-2	KPNA7	karyopherin subunit alpha 7	71.7046	6.16399	6.27463231505E-5	0.000265862282685	yes	up	0.92	0.9	0.13	0	0	0	0.65	0
gene-KRBA2	KRBA2	KRAB-A domain containing 2, transcript variant 1	0.41987	-1.25199	9.26111915446E-5	0.000380444544949	yes	down	0.61	0.34	0.59	1.2	1.02	0.83	0.513333	1.01667
gene-KRT13	KRT13	keratin 13, transcript variant 1	0.145189	-2.784	2.57109030505E-85	1.82296980784E-83	yes	down	3.94	4.73	4.64	31.03	34.31	35.17	4.43667	33.5033
gene-KRT15	KRT15	keratin 15, transcript variant X1	2.90927	1.54066	1.06754190364E-32	2.71396741463E-31	yes	up	20.2	17.7	17.05	7.23	7.01	8.14	18.3167	7.46
gene-KRT16	KRT16	keratin 16	2.18198	1.12564	0.000522171128306	0.00186509210009	yes	up	3.14	3.44	3.85	1.69	1.44	1.88	3.47667	1.67
gene-KRT16P2	KRT16P2	keratin 16 pseudogene 2	5.67177	2.5038	0.0102209367762	0.0271968828218	yes	up	0.41	0.67	0.86	0.19	0.12	0.08	0.646667	0.13
gene-KRT17	KRT17	keratin 17	4.60465	2.20309	0	0	yes	up	951.67	981.93	938.06	219.63	225.65	207.83	957.22	217.703
gene-KRT17P1	KRT17P1	keratin 17 pseudogene 1	12.6335	3.65918	1.31767497849E-39	4.03016613169E-38	yes	up	7.97	7.56	8.44	0.51	0.77	0.67	7.99	0.65
gene-KRT17P2	KRT17P2	keratin 17 pseudogene 2	12.6702	3.66337	0.000158410631339	0.000627949059207	yes	up	0.68	0.6	0.61	0.02	0.09	0.02	0.63	0.0433333333333
gene-KRT17P2-2	KRT17P2	keratin 17 pseudogene 2	12.6702	3.66337	0.000158410631339	0.000627949059207	yes	up	0.68	0.6	0.61	0.02	0.09	0.02	0.63	0.0433333333333
gene-KRT17P5	KRT17P5	keratin 17 pseudogene 5	7.24263	2.85651	0.00863627238961	0.023411	yes	up	0.23	0.26	0.24	0.01	0.04	0.01	0.243333	0.02
gene-KRT17P5-2	KRT17P5	keratin 17 pseudogene 5	7.24263	2.85651	0.00863627238961	0.023411	yes	up	0.23	0.26	0.24	0.01	0.04	0.01	0.243333	0.02
gene-KRT23	KRT23	keratin 23, transcript variant X1	9.06549	3.18038	0.00961586890448	0.0257436980674	yes	up	0.39	0.54	0.48	0	0.04	0.11	0.47	0.05
gene-KRT4	KRT4	keratin 4	0.240448	-2.05621	2.80361990246E-70	1.58615159145E-68	yes	down	9.73	8.42	8.63	35.82	38.53	42.28	8.92667	38.8767
gene-KRT5	KRT5	keratin 5	0.263822	-1.92236	1.78936262165E-257	4.76537816239E-255	yes	down	126.41	138.12	136.53	529	544.5	516.02	133.687	529.84
gene-KRT6A	KRT6A	keratin 6A	2.26596	1.18012	2.74013455015E-103	2.45242042238E-101	yes	up	533.35	577.98	542.98	255.37	263.02	245.47	551.437	254.62
gene-KRT6B	KRT6B	keratin 6B	10.6194	3.40863	2.00917443266E-163	3.37510394311E-161	yes	up	40.52	37.54	36.54	3.83	3.68	3.81	38.2	3.77333
gene-KRT6C	KRT6C	keratin 6C	2.06316	1.04486	2.69538100738E-39	8.16390158658E-38	yes	up	114.49	124.34	118.03	64.75	53.68	57.24	118.953	58.5567
gene-KRT7-AS	KRT7-AS	KRT7 antisense RNA 1	2.3221	1.21543	2.00309905272E-21	3.20231896876E-20	yes	up	24.43	25.76	23.62	12.2	10.51	10.62	24.6033	11.11
gene-KRTAP2-3	KRTAP2-3	keratin associated protein 2-3	11.4575	3.51822	0.0124099071565	0.0323398	yes	up	1.09	0.87	0.8	0.09	0.04	0.13	0.92	0.0866666666667
gene-KRTAP2-3-2	KRTAP2-3	keratin associated protein 2-3	11.4575	3.51822	0.0124099071565	0.0323398	yes	up	1.09	0.87	0.8	0.09	0.04	0.13	0.92	0.0866666666667
gene-KRTAP2-3-3	KRTAP2-3	keratin associated protein 2-3	11.4575	3.51822	0.0124099071565	0.0323398	yes	up	1.09	0.87	0.8	0.09	0.04	0.13	0.92	0.0866666666667
gene-KYNU	KYNU	kynureninase, transcript variant 3	7.26834	2.86163	4.88002477915E-152	7.24965858008E-150	yes	up	57.75	60.9	58.42	6.3	7.72	9.36	59.0233	7.79333
gene-L1CAM	L1CAM	L1 cell adhesion molecule, transcript variant 1	0.483596	-1.04812	1.84914133214E-8	1.2032642554E-7	yes	down	1.39	1.58	1.64	3.41	3.37	3.18	1.53667	3.32
gene-LACC1	LACC1	laccase domain containing 1, transcript variant 3	3.31968	1.73105	5.4780345121E-32	1.36407431785E-30	yes	up	15.14	17.84	16.99	5.36	3.86	6.46	16.6567	5.22667
gene-LAMA1	LAMA1	laminin subunit alpha 1	25.9256	4.69631	0.00215266122529	0.00676011156715	yes	up	0.07	0.04	0.11	0	0.01	0	0.0733333333333	0.00333333333333
gene-LAMA2	LAMA2	laminin subunit alpha 2, transcript variant 1	2.50972	1.32753	4.0210778398E-5	0.000175624595731	yes	up	3.6	3.71	3.05	1.61	1.52	1.06	3.45333	1.39667
gene-LAMA3	LAMA3	laminin subunit alpha 3, transcript variant X1	2.63923	1.40012	0	0	yes	up	278.05	273.76	275.25	114.84	100.76	109.9	275.687	108.5
gene-LAMB3	LAMB3	laminin subunit beta 3, transcript variant 3	4.77617	2.25585	0	0	yes	up	588.31	573.34	573.6	128	127.45	122.18	578.417	125.877
gene-LAMC2	LAMC2	laminin subunit gamma 2, transcript variant 1	2.25306	1.17189	2.06956490877E-196	4.14634481447E-194	yes	up	244.08	248.92	247.65	117.21	114.63	113.86	246.883	115.233
gene-LAMP3	LAMP3	lysosomal associated membrane protein 3, transcript variant X1	5.35744	2.42154	4.24272420329E-49	1.61134975916E-47	yes	up	10.94	9.49	11.09	2.41	1.81	1.88	10.5067	2.03333
gene-LARGE2	LARGE2	LARGE xylosyl- and glucuronyltransferase 2, transcript variant X1	2.30196	1.20287	0.000238196826409	0.000911946405177	yes	up	2.92	2.11	2.48	0.88	1.23	1.46	2.50333	1.19
gene-LATS2	LATS2	large tumor suppressor kinase 2, transcript variant X1	2.55194	1.35159	1.99364256392E-25	3.81570256887E-24	yes	up	7.7	6.96	7.73	3.18	3.2	2.8	7.46333	3.06
gene-LBH	LBH	LBH regulator of WNT signaling pathway	4.95913	2.31009	1.16585821884E-159	1.87205968993E-157	yes	up	43.43	46.1	42.24	9.66	8.65	9.5	43.9233	9.27
gene-LBR	LBR	lamin B receptor, transcript variant 1	0.48072	-1.05673	2.80125375897E-125	3.23670791473E-123	yes	down	76.65	74.28	74.5	165.39	151.14	172.98	75.1433	163.17
gene-LBX2	LBX2	ladybird homeobox 2, transcript variant 1	0.329342	-1.60234	4.64732875987E-5	0.000200904929895	yes	down	0.91	0.81	0.69	2.45	2.64	2.13	0.803333	2.40667
gene-LBX2-AS1	LBX2-AS1	LBX2 antisense RNA 1, transcript variant 1	0.460907	-1.11745	6.86246307715E-13	6.55279705635E-12	yes	down	4.5	4.78	4.34	10.61	8.99	10	4.54	9.86667
gene-LCAT	LCAT	lecithin-cholesterol acyltransferase	3.89936	1.96324	0.0076156502597	0.0209353688786	yes	up	2.45	1.45	1.56	0.84	0	0.6	1.82	0.48
gene-LCE3E	LCE3E	late cornified envelope 3E	82.4501	6.36545	7.12477981379E-6	3.43695475091E-5	yes	up	4.11	2.26	3.3	0	0	0	3.22333	0
gene-LCN2	LCN2	lipocalin 2, transcript variant X1	4.08759	2.03125	0	0	yes	up	1070.76	1056.45	1053.82	273.66	266.78	264.32	1060.34	268.253
gene-LCP1	LCP1	lymphocyte cytosolic protein 1, transcript variant X2	10.3419	3.37043	2.88015294091E-266	8.06368973381E-264	yes	up	39.84	39.61	43.07	4.04	4.06	4.46	40.84	4.18667
gene-LDAF1-2	LDAF1	lipid droplet assembly factor 1, transcript variant 4	0.460521	-1.11866	0.00538887108677	0.0154236	yes	down	3.16	1.24	3.02	4.81	4.98	7.21	2.47333	5.66667
gene-LDB3	LDB3	LIM domain binding 3, transcript variant 5	0.250832	-1.99521	0.000109693963863	0.00044509416255	yes	down	0.26	0.29	0.08	0.63	0.77	1	0.21	0.8
gene-LDHAL6B	LDHAL6B	lactate dehydrogenase A like 6B	26.3812	4.72144	0.00941993287198	0.0252718051669	yes	up	0.26	0.32	0.15	0	0	0	0.243333	0
gene-LDLRAP1	LDLRAP1	low density lipoprotein receptor adaptor protein 1	0.489878	-1.02951	1.2220952831E-13	1.23270747309E-12	yes	down	5.82	6.11	5.88	11.34	12.5	11.08	5.93667	11.64
gene-LFNG	LFNG	LFNG O-fucosylpeptide 3-beta-N-acetylglucosaminyltransferase, transcript variant 1	0.334446	-1.58015	1.9088733773E-22	3.21403059472E-21	yes	down	4.89	4.79	4.96	15.23	16.52	14.21	4.88	15.32
gene-LGALS8	LGALS8	galectin 8, transcript variant 1	0.41575	-1.26621	6.89714608114E-95	5.47708640436E-93	yes	down	14.21	13.55	13.76	34.08	33.61	36.35	13.84	34.68
gene-LGR6	LGR6	leucine rich repeat containing G protein-coupled receptor 6, transcript variant 1	0.167606	-2.57685	6.12456845023E-21	9.4655573826E-20	yes	down	0.64	0.65	0.52	3.82	3.6	3.73	0.603333	3.71667
gene-LHB	LHB	luteinizing hormone subunit beta, transcript variant X1	2.74432	1.45645	5.10900085099E-8	3.19762651706E-7	yes	up	2.99	3.7	3.04	1.51	1.65	1.05	3.24333	1.40333
gene-LHX1-DT-2	LHX1-DT	LHX1 divergent transcript, transcript variant 1	0.492101	-1.02297	0.000403590318287	0.00147508039678	yes	down	3.84	3.48	2.76	8.74	5.33	6.66	3.36	6.91
gene-LHX5	LHX5	LIM homeobox 5	2.60681	1.38229	0.000263985887744	0.00100016027352	yes	up	2.31	2.16	2.16	1.05	0.82	0.81	2.21	0.893333
gene-LIF	LIF	LIF interleukin 6 family cytokine, transcript variant X1	2.17602	1.12169	3.81888128933E-55	1.6579866719E-53	yes	up	59.62	58.91	61.99	25.98	28.21	32.05	60.1733	28.7467
gene-LIFR	LIFR	LIF receptor subunit alpha, transcript variant X1	2.81097	1.49107	1.30830210543E-14	1.42639547571E-13	yes	up	2.15	1.91	2.07	0.67	0.62	0.98	2.04333	0.756667
gene-LIME1	LIME1	Lck interacting transmembrane adaptor 1, transcript variant 1	0.337159	-1.5685	0.000469758295368	0.00169619405659	yes	down	1.12	0.95	1.3	5.35	2.66	3.58	1.12333	3.86333
gene-LINC00174	LINC00174	long intergenic non-protein coding RNA 174	2.97873	1.5747	0.00497297993937	0.0143479899479	yes	up	0.44	0.42	0.42	0.14	0.17	0.15	0.426667	0.153333
gene-LINC00239	LINC00239	long intergenic non-protein coding RNA 239	2.32172	1.2152	0.00438895100609	0.0128170516276	yes	up	7.52	7	8.25	3.33	3.9	3.15	7.59	3.46
gene-LINC00261	LINC00261	long intergenic non-protein coding RNA 261	0.0641599656005	-3.96218	1.6971562157E-10	1.34430531152E-9	yes	down	0.05	0.1	0.02	1.17	0.7	0.87	0.0566666666667	0.913333
gene-LINC00365	LINC00365	long intergenic non-protein coding RNA 365	9.36244	3.22688	8.88974848449E-13	8.39318319949E-12	yes	up	2.62	2.79	3.02	0.6	0.24	0.32	2.81	0.386667
gene-LINC00370	LINC00370	long intergenic non-protein coding RNA 370, transcript variant 1	2.04292	1.03063	7.53813169951E-132	9.57079767755E-130	yes	up	204.52	211.44	210.52	111.66	104.45	103.78	208.827	106.63
gene-LINC00431	LINC00431	long intergenic non-protein coding RNA 431	0.202228	-2.30595	9.30094422832E-35	2.50758049454E-33	yes	down	3.27	3.21	4.56	13.81	16.91	15.19	3.68	15.3033
gene-LINC00460	LINC00460	long intergenic non-protein coding RNA 460, transcript variant 2	2.17019	1.11782	2.644732427E-10	2.05634119752E-9	yes	up	24.77	31.42	25.1	13.25	12.24	13.78	27.0967	13.09
gene-LINC00473	LINC00473	long intergenic non-protein coding RNA 473, transcript variant 1	22.9054	4.51762	0.000291624165498	0.00109536181531	yes	up	1.05	1.14	0.84	0.1	0	0.05	1.01	0.05
gene-LINC00482	LINC00482	long intergenic non-protein coding RNA 482	0.0827281474765	-3.59548	0.0125059836625	0.0325513314924	yes	down	0.06	0	0	0.15	0.31	0.26	0.02	0.24
gene-LINC00520	LINC00520	long intergenic non-protein coding RNA 520, transcript variant 1	6.70474	2.74518	1.22500926974E-71	7.05850987667E-70	yes	up	143.71	172.25	160.21	41.99	32.82	39.39	158.723	38.0667
gene-LINC00589	LINC00589	long intergenic non-protein coding RNA 589	2.96411	1.5676	3.64497343596E-55	1.5888009959E-53	yes	up	15.7	14.1	14.01	5.88	5.19	4.63	14.6033	5.23333
gene-LINC00592	LINC00592	long intergenic non-protein coding RNA 592	14.5041	3.85839	5.71501352314E-6	2.78270825682E-5	yes	up	2.86	3.6	2.75	0.29	0.27	0.14	3.07	0.233333
gene-LINC00601	LINC00601	long intergenic non-protein coding RNA 601	3.76492	1.91262	0.000596189863444	0.00210400682577	yes	up	2.38	2.47	2.04	0.82	0.6	0.51	2.29667	0.643333
gene-LINC00672	LINC00672	long intergenic non-protein coding RNA 672	0.438843	-1.18822	0.00110807772706	0.00369325418246	yes	down	0.72	0.42	0.58	1.32	1.13	1.65	0.573333	1.36667
gene-LINC00707	LINC00707	long intergenic non-protein coding RNA 707	2.7449	1.45675	7.01621139868E-47	2.55793029256E-45	yes	up	21	23.37	21.02	9.26	8.32	8.46	21.7967	8.68
gene-LINC00865	LINC00865	long intergenic non-protein coding RNA 865	0.224937	-2.15241	3.97886854326E-5	0.000173955017513	yes	down	0.17	0.16	0.13	0.8	0.82	0.51	0.153333	0.71
gene-LINC00911	LINC00911	long intergenic non-protein coding RNA 911, transcript variant 1	2.89364	1.53289	5.55251254408E-7	3.07132140166E-6	yes	up	7.3	7.46	7.33	3.1	1.58	2.15	7.36333	2.27667
gene-LINC00922	LINC00922	long intergenic non-protein coding RNA 922, transcript variant 2	6.49629	2.69962	0.0195739148217	0.0482346142943	yes	up	0.49	0.37	0.37	0	0.1	0.1	0.41	0.0666666666667
gene-LINC00938	LINC00938	long intergenic non-protein coding RNA 938	0.431212	-1.21353	4.0085290689E-16	4.80187919949E-15	yes	down	5.34	5.93	5.09	13.74	12.35	13.65	5.45333	13.2467
gene-LINC00964	LINC00964	long intergenic non-protein coding RNA 964	7.20723	2.84945	0.00405765525749	0.0119712341952	yes	up	0.35	0.36	0.25	0	0.02	0.12	0.32	0.0466666666667
gene-LINC01003	LINC01003	long intergenic non-protein coding RNA 1003	0.271441	-1.88129	3.69808831458E-6	1.85269219118E-5	yes	down	0.86	0.9	0.93	3.59	3.07	3.74	0.896667	3.46667
gene-LINC01088	LINC01088	long intergenic non-protein coding RNA 1088	13.0165	3.70227	2.18890486761E-22	3.67702342299E-21	yes	up	26.45	27.61	26.38	1.99	1.97	2.54	26.8133	2.16667
gene-LINC01133	LINC01133	long intergenic non-protein coding RNA 1133	4.21408	2.07522	2.01548432694E-5	9.14104812707E-5	yes	up	3.78	2.74	3.96	1.13	0.62	0.89	3.49333	0.88
gene-LINC01164	LINC01164	long intergenic non-protein coding RNA 1164	16.4272	4.03802	0.0143990949909	0.0368020555117	yes	up	0.1	0.18	0.15	0	0	0.02	0.143333	0.00666666666667
gene-LINC01204	LINC01204	long intergenic non-protein coding RNA 1204, transcript variant 1	20.9297	4.38748	8.96674528989E-17	1.12473166939E-15	yes	up	2.89	2.9	2.64	0.24	0.03	0.15	2.81	0.14
gene-LINC01232	LINC01232	long intergenic non-protein coding RNA 1232	0.353677	-1.4995	5.94646418521E-32	1.47734795081E-30	yes	down	1.68	1.84	2.15	5.21	4.62	5.05	1.89	4.96
gene-LINC01260	LINC01260	long intergenic non-protein coding RNA 1260	4.62763	2.21027	1.20181888561E-7	7.1826274833E-7	yes	up	5.84	4.74	4.22	1.01	1.38	0.96	4.93333	1.11667
gene-LINC01303	LINC01303	long intergenic non-protein coding RNA 1303, transcript variant 1	6.76773	2.75867	5.87815016764E-7	3.24651096006E-6	yes	up	8.69	4.8	7.46	1.58	0.94	0.03	6.98333	0.85
gene-LINC01363	LINC01363	long intergenic non-protein coding RNA 1363	8.35525	3.06268	0.0146757798231	0.0374273	yes	up	0.39	0.3	0.48	0.05	0	0.1	0.39	0.05
gene-LINC01460	LINC01460	long intergenic non-protein coding RNA 1460	9.50473	3.24865	0.0119818054642	0.0313326149835	yes	up	0.35	0.25	0.21	0	0	0.09	0.27	0.03
gene-LINC01521	LINC01521	long intergenic non-protein coding RNA 1521	0.294513	-1.7636	3.67215742943E-7	2.06735173869E-6	yes	down	0.48	0.42	0.35	1.45	1.75	1.24	0.416667	1.48
gene-LINC01537	LINC01537	long intergenic non-protein coding RNA 1537	4.29107	2.10134	1.244443431E-6	6.61381252036E-6	yes	up	1.69	1.61	2.13	0.56	0.28	0.49	1.81	0.443333
gene-LINC01559	LINC01559	long intergenic non-protein coding RNA 1559	4.10862	2.03865	4.70088576362E-17	6.03160653972E-16	yes	up	5.16	4.74	4.21	1.16	0.74	1.66	4.70333	1.18667
gene-LINC01569	LINC01569	long intergenic non-protein coding RNA 1569	2.4284	1.28001	0.00492555675791	0.0142280831322	yes	up	1.51	1.79	1.25	0.62	0.46	0.88	1.51667	0.653333
gene-LINC01592	LINC01592	long intergenic non-protein coding RNA 1592	4.01148	2.00414	8.86723481269E-31	2.10481167217E-29	yes	up	19	20.51	17.24	8.09	10.36	10.64	18.9167	9.69667
gene-LINC01711	LINC01711	long intergenic non-protein coding RNA 1711	4.37221	2.12836	2.32610841032E-35	6.38962961818E-34	yes	up	4.08	3.75	3.73	1.86	0.9	1.03	3.85333	1.26333
gene-LINC01792	LINC01792	long intergenic non-protein coding RNA 1792	33.7115	5.07517	3.94652022621E-5	0.000172644448518	yes	up	1.67	6.43	0.64	0	0.09	0	2.91333	0.03
gene-LINC01843	LINC01843	long intergenic non-protein coding RNA 1843	0.357087	-1.48565	0.00131815019432	0.00432470188715	yes	down	1.27	1.23	1	3.3	4.03	2.94	1.16667	3.42333
gene-LINC01876	LINC01876	long intergenic non-protein coding RNA 1876, transcript variant 1	0.270648	-1.88551	2.20206875579E-19	3.18468725092E-18	yes	down	0.63	0.5	0.42	2.29	1.54	2.23	0.516667	2.02
gene-LINC01932	LINC01932	long intergenic non-protein coding RNA 1932	20.8067	4.37898	0.000635243959373	0.00222707618956	yes	up	1.99	4.16	4.06	0	0.25	0.26	3.40333	0.17
gene-LINC01963	LINC01963	long intergenic non-protein coding RNA 1963	0.283172	-1.82025	1.06675707789E-8	7.15474234245E-8	yes	down	0.68	0.47	0.68	2.26	2.33	2.17	0.61	2.25333
gene-LINC01978	LINC01978	long intergenic non-protein coding RNA 1978	0.0655126263123	-3.93208	2.57496417852E-6	1.3181450476E-5	yes	down	0.06	0.3	0.29	3.08	3.06	2.73	0.216667	2.95667
gene-LINC01983	LINC01983	long intergenic non-protein coding RNA 1983, transcript variant 1	7.34939	2.87762	1.83196260375E-13	1.82427721572E-12	yes	up	10.34	7.06	9.7	2.44	0.99	0.8	9.03333	1.41
gene-LINC02005	LINC02005	long intergenic non-protein coding RNA 2005	29.0128	4.85862	0.00101755859936	0.00342131558011	yes	up	2.66	3.78	1.84	0.09	0	0	2.76	0.03
gene-LINC02009	LINC02009	long intergenic non-protein coding RNA 2009	2.53647	1.34282	0.000413387874344	0.00150760928522	yes	up	1.72	1.67	1.79	0.88	0.36	0.91	1.72667	0.716667
gene-LINC02015	LINC02015	long intergenic non-protein coding RNA 2015	9.605	3.26378	0.0100964	0.0269080110694	yes	up	0.23	0.12	0.45	0	0.06	0.03	0.266667	0.03
gene-LINC02029	LINC02029	long intergenic non-protein coding RNA 2029	3.92539	1.97284	0.000290692808546	0.00109243668095	yes	up	3.19	2.69	3.02	0.6	1.28	0.48	2.96667	0.786667
gene-LINC02041	LINC02041	long intergenic non-protein coding RNA 2041	32.0186	5.00084	0.0137476	0.0353700418055	yes	up	0	0.92	0.93	0	0	0	0.616667	0
gene-LINC02041-2	LINC02041	long intergenic non-protein coding RNA 2041	0.388787	-1.36295	0.00506226536642	0.0145709438608	yes	down	1.64	1.41	0.93	3.16	3.97	3.98	1.32667	3.70333
gene-LINC02048	LINC02048	long intergenic non-protein coding RNA 2048, transcript variant X2	3.90247	1.96439	0.0017057320032	0.00547951978314	yes	up	0.38	0.27	0.29	0.09	0.07	0.09	0.313333	0.0833333333333
gene-LINC02057	LINC02057	long intergenic non-protein coding RNA 2057	5.04717	2.33548	6.1737867641E-14	6.38065098696E-13	yes	up	5.37	5	5.24	1.33	0.86	0.86	5.20333	1.01667
gene-LINC02085	LINC02085	long intergenic non-protein coding RNA 2085	5.95657	2.57448	1.45608735324E-8	9.60956047747E-8	yes	up	3.46	2.32	2.48	0.36	0.54	0.43	2.75333	0.443333
gene-LINC02154	LINC02154	long intergenic non-protein coding RNA 2154	5.91088	2.56337	7.52527473619E-33	1.926576198E-31	yes	up	16.08	15.21	16.07	3.18	2.1	3.03	15.7867	2.77
gene-LINC02178	LINC02178	long intergenic non-protein coding RNA 2178	3.08239	1.62405	1.60320060073E-8	1.05137221378E-7	yes	up	13.3	10.73	5.97	3.1	1.75	2.49	10	2.44667
gene-LINC02246	LINC02246	long intergenic non-protein coding RNA 2246	5.53367	2.46824	3.2150408081E-277	9.88874100948E-275	yes	up	53.04	48.92	51.71	6.77	6.41	7.11	51.2233	6.76333
gene-LINC02257	LINC02257	long intergenic non-protein coding RNA 2257	3.88561	1.95814	7.39676317741E-29	1.62342225395E-27	yes	up	11.7	9.98	10.28	3.12	2.67	4.71	10.6533	3.5
gene-LINC02310	LINC02310	long intergenic non-protein coding RNA 2310	14.0667	3.81422	6.82294959782E-18	9.18050359317E-17	yes	up	8.3	8.47	6.18	0.7	0.39	0.6	7.65	0.563333
gene-LINC02320	LINC02320	long intergenic non-protein coding RNA 2320, transcript variant X1	2.05033	1.03586	3.94407468589E-6	1.97050338574E-5	yes	up	2.49	2.45	2.6	1.57	1.06	1.72	2.51333	1.45
gene-LINC02334	LINC02334	long intergenic non-protein coding RNA 2334, transcript variant X1	4.6257	2.20967	0.00145192505424	0.00472746970845	yes	up	4.51	2.57	0.24	3.51	0.04	0.06	2.44	1.20333
gene-LINC02383	LINC02383	long intergenic non-protein coding RNA 2383	9.96394	3.31672	7.18950014728E-14	7.36763511105E-13	yes	up	9.4	5.75	11.1	0.88	0.72	1.14	8.75	0.913333
gene-LINC02434	LINC02434	long intergenic non-protein coding RNA 2434, transcript variant X1	13.5083	3.75577	3.03148794868E-7	1.72624860035E-6	yes	up	7.22	7.24	5.27	0.06	0.18	0.82	6.57667	0.353333
gene-LINC02521	LINC02521	long intergenic non-protein coding RNA 2521, transcript variant 1	26.371	4.72088	0.00909339970259	0.0245102	yes	up	0.22	0.35	0.22	0	0	0	0.263333	0
gene-LINC02535	LINC02535	long intergenic non-protein coding RNA 2535, transcript variant 1	3.11835	1.64078	2.30382899725E-5	0.000103798262104	yes	up	1.68	1.92	1.45	0.47	0.59	0.65	1.68333	0.57
gene-LINC02539	LINC02539	long intergenic non-protein coding RNA 2539, transcript variant 1	26.6937	4.73843	3.04488044809E-16	3.69206547615E-15	yes	up	6.23	4.69	5.96	0.23	0.22	0.22	5.62667	0.223333
gene-LINC02551	LINC02551	long intergenic non-protein coding RNA 2551	14.5565	3.86359	6.50386742568E-14	6.70275869948E-13	yes	up	3.73	6.04	5.15	0.34	0.58	0.21	4.97333	0.376667
gene-LINC02577	LINC02577	long intergenic non-protein coding RNA 2577, transcript variant 9	3.61048	1.85219	1.37859335513E-31	3.37130142098E-30	yes	up	9.74	8.32	6.13	2.62	2.72	2.52	8.06333	2.62
gene-LINC02614	LINC02614	long intergenic non-protein coding RNA 2614, transcript variant 1	2.28345	1.19121	0.000297407317919	0.00111536682272	yes	up	1.71	1.95	1.83	0.59	0.76	0.78	1.83	0.71
gene-LINC02725	LINC02725	long intergenic non-protein coding RNA 2725, transcript variant X2	41.1613	5.36322	8.23702661244E-281	2.64529687004E-278	yes	up	28.84	31.51	29.57	0.68	0.64	0.53	29.9733	0.616667
gene-LINC02806	LINC02806	long intergenic non-protein coding RNA 2806	4.88482	2.2883	4.31048756678E-13	4.19298117966E-12	yes	up	1.63	1.26	1.3	0.25	0.3	0.38	1.39667	0.31
gene-LINC02827	LINC02827	long intergenic non-protein coding RNA 2827, transcript variant X4	5.18917	2.3755	1.88719703447E-15	2.18171566113E-14	yes	up	0.72	1.03	0.72	0.14	0.13	0.15	0.823333	0.14
gene-LINC02894	LINC02894	long intergenic non-protein coding RNA 2894	0.219453	-2.18802	4.02761705198E-7	2.25757446564E-6	yes	down	0.4	0.42	0.48	2.25	1.97	1.96	0.433333	2.06
gene-LINC02901	LINC02901	long intergenic non-protein coding RNA 2901, transcript variant 7	2.79753	1.48415	1.44685251415E-6	7.61908975258E-6	yes	up	12.62	12.14	12.35	4.53	2.84	5.32	12.37	4.23
gene-LINC02912	LINC02912	long intergenic non-protein coding RNA 2912	6.12416	2.61451	0.0184613928182	0.0458420008593	yes	up	0.32	0.34	0.56	0.04	0.16	0	0.406667	0.0666666666667
gene-LINC02930	LINC02930	long intergenic non-protein coding RNA 2930, transcript variant X2	11.3143	3.50007	0.0138529786658	0.0356116948916	yes	up	2.79	2.04	1.25	0.44	0.01	0	2.02667	0.15
gene-LINC02940	LINC02940	long intergenic non-protein coding RNA 2940, transcript variant X3	3.35678	1.74708	9.50354435472E-14	9.66193676064E-13	yes	up	1.18	1.08	0.89	0.2	0.34	0.41	1.05	0.316667
gene-LINC02943	LINC02943	long intergenic non-protein coding RNA 2943, transcript variant X2	2.64926	1.40559	0.00203532879908	0.0064202672706	yes	up	1.8	1.25	1.93	0.91	0.51	0.54	1.66	0.653333
gene-LINC02948	LINC02948	long intergenic non-protein coding RNA 2948	12.1919	3.60785	5.07684873802E-16	6.04515936428E-15	yes	up	3.23	2.38	1.77	0.14	0.24	0.16	2.46	0.18
gene-LINC03030	LINC03030	long intergenic non-protein coding RNA 3030	24.9756	4.64245	5.27137175492E-6	2.58397792108E-5	yes	up	0.97	1.06	1.5	0.05	0	0.1	1.17667	0.05
gene-LINC03032	LINC03032	long intergenic non-protein coding RNA 3032	4.86418	2.2822	5.11937747237E-21	7.94576867388E-20	yes	up	5.13	3.84	4.96	0.79	0.96	1.33	4.64333	1.02667
gene-LIPE	LIPE	lipase E, hormone sensitive type	0.398291	-1.3281	6.78925881009E-5	0.000286057946932	yes	down	0.8	0.83	0.99	2.8	1.83	2.27	0.873333	2.3
gene-LIPG	LIPG	lipase G, endothelial type, transcript variant 1	2.01445	1.01038	2.14491959057E-20	3.25735424332E-19	yes	up	10.71	7.22	9.48	7	6.91	9.01	9.13667	7.64
gene-LIPH	LIPH	lipase H	0.371805	-1.42738	1.1008280169E-23	1.94812659911E-22	yes	down	2.98	3.5	3.25	9.57	7.95	9.88	3.24333	9.13333
gene-LMCD1	LMCD1	LIM and cysteine rich domains 1, transcript variant 1	3.795	1.9241	6.65021089854E-18	8.95359467339E-17	yes	up	4.05	3.78	4.45	0.63	0.6	0.78	4.09333	0.67
gene-LMNB1	LMNB1	lamin B1, transcript variant 1	0.279558	-1.83878	1.86210907513E-225	4.28049873501E-223	yes	down	36.18	40.03	39.4	145.62	142.2	143.34	38.5367	143.72
gene-LNCAROD	LNCAROD	lncRNA activating regulator of DKK1, transcript variant 1	12.6539	3.66151	3.95878384352E-9	2.77178331436E-8	yes	up	3.39	3.59	4.98	0.23	0.55	0.16	3.98667	0.313333
gene-LNCOG	LNCOG	lncRNA osteogenesis associated	3.60365	1.84946	2.10155123533E-25	4.01871067226E-24	yes	up	13.38	17.19	15.62	4.6	5.37	3.55	15.3967	4.50667
gene-LOC100128653	LOC100128653	uncharacterized LOC100128653	4.82877	2.27166	1.29639570872E-6	6.8681925005E-6	yes	up	1.92	2.36	1.64	0.57	0.52	0.18	1.97333	0.423333
gene-LOC100128770	LOC100128770	uncharacterized LOC100128770	0.298619	-1.74362	0.000179733825895	0.000704546273542	yes	down	0.22	0.46	0.3	1.07	1.08	1.26	0.326667	1.13667
gene-LOC100129034	LOC100129034	uncharacterized LOC100129034	0.492839	-1.02081	4.51084937632E-30	1.03692556505E-28	yes	down	6.1	5.91	6.24	13.25	12.58	12.87	6.08333	12.9
gene-LOC100129617	LOC100129617	uncharacterized LOC100129617	5.15722	2.36659	1.4683409093E-5	6.78781303499E-5	yes	up	1.53	1.68	1.43	0.34	0.19	0.42	1.54667	0.316667
gene-LOC100190986-2	LOC100190986	uncharacterized LOC100190986	3.00777	1.5887	0.000175717574577	0.00069028969124	yes	up	3.11	4.08	6.2	0.58	1.47	2.61	4.46333	1.55333
gene-LOC100288175	LOC100288175	uncharacterized LOC100288175	2.21442	1.14693	1.62389330435E-8	1.0639838578E-7	yes	up	15.15	21.34	17.32	8.62	7.02	11.11	17.9367	8.91667
gene-LOC100288929	LOC100288929	-	15.405	3.94533	0.0182235529765	0.0453264179842	yes	up	0.09	0.05	0.06	0.01	0	0	0.0666666666667	0.00333333333333
gene-LOC100289511	LOC100289511	uncharacterized LOC100289511	3.18252	1.67017	0.00549165542584	0.0156849033729	yes	up	1.73	1.17	1.66	0.49	0.67	0.33	1.52	0.496667
gene-LOC100292922	LOC100292922	-	2.57808	1.3663	3.82516677753E-9	2.68339197198E-8	yes	up	3.63	3.21	3.52	1.48	1.07	1.66	3.45333	1.40333
gene-LOC100292922-2	LOC100292922	-	2.57808	1.3663	3.82516677753E-9	2.68339197198E-8	yes	up	3.63	3.21	3.52	1.48	1.07	1.66	3.45333	1.40333
gene-LOC100294145	LOC100294145	uncharacterized LOC100294145, transcript variant 1	0.303212	-1.7216	6.67226913424E-8	4.11956498031E-7	yes	down	0.62	1.36	0.99	4.52	3.02	2.71	0.99	3.41667
gene-LOC100294145-3	LOC100294145	uncharacterized LOC100294145, transcript variant 1	0.33875	-1.56171	0.000338118453525	0.00125411575399	yes	down	0.96	1.42	0.29	1.86	3.09	3.26	0.89	2.73667
gene-LOC100421561	LOC100421561	-	4.97928	2.31594	0.00518116828836	0.0148759338787	yes	up	0.72	1.14	0.34	0.23	0.11	0.11	0.733333	0.15
gene-LOC100505915-2	LOC100505915	uncharacterized LOC100505915	7.12981	2.83386	0.000873884486925	0.00297767037377	yes	up	0.44	1.32	0.54	0	0.16	0.17	0.766667	0.11
gene-LOC100506472	LOC100506472	uncharacterized LOC100506472	0.442988	-1.17466	0.0140913864905	0.0361734262138	yes	down	0.33	0.34	0.23	0.74	0.68	0.71	0.3	0.71
gene-LOC100652768	LOC100652768	uncharacterized LOC100652768	2.2426	1.16517	0.00958526851183	0.0256680679045	yes	up	1.89	1.98	1.84	0.79	0.8	1.09	1.90333	0.893333
gene-LOC100996643	LOC100996643	methylenetetrahydrofolate dehydrogenase (NADP+ dependent) 1 like pseudogene, transcript variant 2	8.84754	3.14528	1.97474751697E-7	1.15114094524E-6	yes	up	1.39	2.45	1.68	0.29	0.13	0.12	1.84	0.18
gene-LOC101926907	LOC101926907	uncharacterized LOC101926907	0.428477	-1.22271	0.0126078	0.0327849643028	yes	down	1.84	1.92	1.46	3.25	3.84	5.76	1.74	4.28333
gene-LOC101927057	LOC101927057	uncharacterized LOC101927057, transcript variant X1	7.70785	2.94633	0.000363823003832	0.00134039923942	yes	up	3.05	1.87	2.37	0.28	0.27	0.42	2.43	0.323333
gene-LOC101927098	LOC101927098	uncharacterized LOC101927098	0.0600285066244	-4.05821	0.00225494733069	0.00705393780371	yes	down	0	0.06	0.06	0.5	0.48	1.13	0.04	0.703333
gene-LOC101927136	LOC101927136	uncharacterized LOC101927136	0.237589	-2.07346	1.8768442716E-22	3.16498264118E-21	yes	down	0.8	0.83	0.71	3.12	3.22	3.81	0.78	3.38333
gene-LOC101927145	LOC101927145	uncharacterized LOC101927145, transcript variant X4	6.77132	2.75944	0.0160302389079	0.0404891	yes	up	0.13	0.19	0.16	0	0.18	0.04	0.16	0.0733333333333
gene-LOC101927238	LOC101927238	uncharacterized LOC101927238	17.368	4.11836	0.0111242551539	0.0292935589113	yes	up	1.81	3.61	2.79	0	0.82	0	2.73667	0.273333
gene-LOC101927401	LOC101927401	uncharacterized LOC101927401, transcript variant X2	0.40424	-1.30671	4.43520874062E-6	2.19927539686E-5	yes	down	0.87	0.56	0.66	1.59	1.63	2.17	0.696667	1.79667
gene-LOC101927571	LOC101927571	uncharacterized LOC101927571	6.36749	2.67072	1.48492974682E-13	1.49025256485E-12	yes	up	20.53	30.81	26.53	6.57	5.31	5.02	25.9567	5.63333
gene-LOC101927613	LOC101927613	uncharacterized LOC101927613, transcript variant X3	2.49089	1.31666	0.00992506263568	0.0264838120525	yes	up	2.8	3.05	2.17	0.78	0.78	1.25	2.67333	0.936667
gene-LOC101927787	LOC101927787	uncharacterized LOC101927787	0.367113	-1.4457	1.49040586302E-7	8.81806644179E-7	yes	down	2.37	1.9	2.92	7.7	5.46	6.79	2.39667	6.65
gene-LOC101928032-2	LOC101928032	uncharacterized LOC101928032, transcript variant X4	3.71906	1.89494	0.0197351173822	0.0485770393815	yes	up	0.57	0.31	1	0.18	0.02	0.38	0.626667	0.193333
gene-LOC101928034	LOC101928034	uncharacterized LOC101928034	3.36682	1.75139	3.02845396123E-79	1.99202944595E-77	yes	up	9.19	8.75	9.19	3.52	2.75	3.2	9.04333	3.15667
gene-LOC101928092	LOC101928092	uncharacterized LOC101928092, transcript variant X2	0.294928	-1.76157	0.00977263050156	0.0261249	yes	down	0.43	0.38	0.48	0.82	2.24	1.46	0.43	1.50667
gene-LOC101928195	LOC101928195	methylenetetrahydrofolate dehydrogenase (NADP+ dependent) 1 like pseudogene	26.0386	4.70258	3.03685230575E-17	3.9472394241E-16	yes	up	9.03	10.51	12.28	0.39	0.15	0.39	10.6067	0.31
gene-LOC101928336	LOC101928336	uncharacterized LOC101928336	2.25505	1.17316	2.82497968705E-6	1.43837506192E-5	yes	up	96.38	108.8	123.84	70.79	38.5	52.53	109.673	53.94
gene-LOC101928381	LOC101928381	uncharacterized LOC101928381	5.19874	2.37816	4.51851238419E-95	3.60128735204E-93	yes	up	31.82	31.27	36.13	4.63	4.97	5.11	33.0733	4.90333
gene-LOC101928421	LOC101928421	uncharacterized LOC101928421, transcript variant X1	3.25862	1.70426	0.00573577903495	0.0162968959882	yes	up	0.1	0.14	0.13	0.06	0.04	0.03	0.123333	0.0433333333333
gene-LOC101929174	LOC101929174	uncharacterized LOC101929174, transcript variant X2	0.390536	-1.35647	0.0114329863167	0.0300304973759	yes	down	0.99	0.87	0.15	1.9	1.01	2.3	0.67	1.73667
gene-LOC101929204	LOC101929204	uncharacterized LOC101929204, transcript variant X2	2.81631	1.49381	0.0143695640526	0.0367536	yes	up	0.61	0.53	0.44	0.24	0.24	0.13	0.526667	0.203333
gene-LOC101929268	LOC101929268	uncharacterized LOC101929268	13.1181	3.71349	0.000286533454295	0.00107829012147	yes	up	1.26	2.98	2.41	0.15	0	0.42	2.21667	0.19
gene-LOC101929470	LOC101929470	uncharacterized LOC101929470	6.41956	2.68247	0.00338338035245	0.0101505	yes	up	0.57	0.65	0.86	0.15	0	0.19	0.693333	0.113333
gene-LOC101929863	LOC101929863	uncharacterized LOC101929863, transcript variant X1	17.3249	4.11477	0.0122868500468	0.0320458893254	yes	up	0.54	0.71	1.23	0	0	0.14	0.826667	0.0466666666667
gene-LOC102723360-2	LOC102723360	uncharacterized LOC102723360, transcript variant X1	0.369799	-1.43519	0.00269950693842	0.0083127648832	yes	down	0.89	0.62	13.25	1.97	18.34	2.88	4.92	7.73
gene-LOC102723458	LOC102723458	uncharacterized LOC102723458, transcript variant X3	3.93137	1.97503	0.000729110491063	0.00251975231901	yes	up	1.81	1.39	1.12	0.68	0.57	0.22	1.44	0.49
gene-LOC102723480	LOC102723480	uncharacterized LOC102723480, transcript variant X2	2.05179	1.03688	0.00868629190863	0.0235232195809	yes	up	1.1	1.51	1.3	0.62	0.52	0.74	1.30333	0.626667
gene-LOC102723490	LOC102723490	uncharacterized LOC102723490, transcript variant X1	22.8672	4.51521	1.8313967822E-5	8.36345523414E-5	yes	up	0.39	0.34	0.72	0.02	0	0.05	0.483333	0.0233333333333
gene-LOC102723670	LOC102723670	uncharacterized LOC102723670, transcript variant X1	4.22601	2.0793	2.08355101523E-7	1.20883600081E-6	yes	up	0.83	0.91	0.74	0.43	0.26	0.33	0.826667	0.34
gene-LOC102723696	LOC102723696	uncharacterized LOC102723696, transcript variant X1	2.18392	1.12692	0.000191974300249	0.00074796338427	yes	up	2.21	2.21	2.3	0.68	0.99	1.28	2.24	0.983333
gene-LOC102723834	LOC102723834	uncharacterized LOC102723834, transcript variant X1	6.18881	2.62966	1.46997976408E-5	6.7939509181E-5	yes	up	1.77	2.48	2.38	0.29	0.62	0.21	2.21	0.373333
gene-LOC102723911	LOC102723911	uncharacterized LOC102723911, transcript variant X1	5.01806	2.32713	0.000235023171795	0.000901534520579	yes	up	2.52	3.33	2.78	0.86	0.23	0.79	2.87667	0.626667
gene-LOC102724122	LOC102724122	uncharacterized LOC102724122	17.3352	4.11563	0.0112345687222	0.0295519768435	yes	up	0.13	0.12	0.16	0	0	0.02	0.136667	0.00666666666667
gene-LOC102724354	LOC102724354	long intergenic non-protein coding RNA 1669	8.25003	3.0444	6.54549367208E-25	1.22275868957E-23	yes	up	3.9	1.58	3.77	0.46	0.21	0.29	3.08333	0.32
gene-LOC102724428	LOC102724428	salt inducible kinase 1B (putative)	4.33076	2.11462	2.53355847671E-225	5.76331770983E-223	yes	up	45.43	46.85	48.76	10.98	10.61	11.14	47.0133	10.91
gene-LOC102724507	LOC102724507	uncharacterized LOC102724507, transcript variant X6	21.8018	4.44638	1.7225101758E-5	7.88599103127E-5	yes	up	0.83	1.12	1.24	0.13	0	0.06	1.06333	0.0633333333333
gene-LOC102724525	LOC102724525	-	0.380172	-1.39528	0.00133959295518	0.00438854349765	yes	down	0.63	1.83	1.08	3.24	2.99	3.6	1.18	3.27667
gene-LOC102724542	LOC102724542	uncharacterized LOC102724542, transcript variant X3	5.5951	2.48416	3.63588462278E-27	7.55475246359E-26	yes	up	2.89	3.28	2.9	0.62	0.42	0.58	3.02333	0.54
gene-LOC102724580	LOC102724580	methylenetetrahydrofolate dehydrogenase (NADP+ dependent) 1 like pseudogene	6.27006	2.64848	8.44068301478E-14	8.60941782704E-13	yes	up	68.96	61.33	57.7	2.14	0.73	7.21	62.6633	3.36
gene-LOC102724701	LOC102724701	uncharacterized LOC102724701, transcript variant X2	0.31218	-1.67955	2.31484318541E-7	1.33451809617E-6	yes	down	1.55	3.05	1.49	9.49	4.66	5.84	2.03	6.66333
gene-LOC102724851-2	LOC102724851	uncharacterized LOC102724851, transcript variant X13	0.201738	-2.30944	0.0126989900171	0.0329750944106	yes	down	0.02	0	0.03	0.14	0.07	0.11	0.0166666666667	0.106667
gene-LOC102724922	LOC102724922	-	40.5543	5.34178	5.41241409991E-6	2.64184843795E-5	yes	up	0.43	0.76	0.78	0.03	0	0.02	0.656667	0.0166666666667
gene-LOC102724951	LOC102724951	uncharacterized LOC102724951	0.364602	-1.45561	0.00243895442971	0.0075796053559	yes	down	0.56	0.26	0.85	1.43	1.48	1.98	0.556667	1.63
gene-LOC102725082	LOC102725082	uncharacterized LOC102725082	0.176206	-2.50466	0.000479805975346	0.0017293287489	yes	down	0.01	0.01	0.02	0.08	0.05	0.08	0.0133333333333	0.07
gene-LOC102725231	LOC102725231	uncharacterized LOC102725231	54.5795	5.77029	0.000159965035328	0.000633494754739	yes	up	1.73	3.61	3.24	0	0	0	2.86	0
gene-LOC105274304	LOC105274304	uncharacterized LOC105274304	0.0908673566747	-3.46009	0.0151687874913	0.0385540015403	yes	down	0.07	0	0.06	0.35	0.26	0.65	0.0433333333333	0.42
gene-LOC105369308	LOC105369308	uncharacterized LOC105369308, transcript variant X1	0.275755	-1.85854	0.0004570106219	0.00165317176761	yes	down	0.18	0.06	0.14	0.58	0.28	0.78	0.126667	0.546667
gene-LOC105369313	LOC105369313	uncharacterized LOC105369313, transcript variant X3	26.1564	4.70909	0.0110217514385	0.0290446491993	yes	up	0.09	0.04	0.12	0	0	0	0.0833333333333	0
gene-LOC105369315	LOC105369315	uncharacterized LOC105369315, transcript variant X5	0.154299	-2.6962	1.85676631664E-5	8.46868480006E-5	yes	down	0.05	0.26	0.02	0.51	0.23	0.4	0.11	0.38
gene-LOC105369322	LOC105369322	uncharacterized LOC105369322, transcript variant X1	4.51245	2.17391	0.0036026304241	0.0107522540934	yes	up	0.61	0.56	0.68	0.2	0.12	0.11	0.616667	0.143333
gene-LOC105369370	LOC105369370	uncharacterized LOC105369370, transcript variant X1	0.487406	-1.03681	4.84003061621E-69	2.70323756002E-67	yes	down	26.8	27.94	26.86	57.63	53.01	64.75	27.2	58.4633
gene-LOC105369401	LOC105369401	uncharacterized LOC105369401, transcript variant X1	4.17411	2.06147	2.67493060499E-6	1.36707546341E-5	yes	up	4.15	2.36	2.72	0.54	0.88	0.64	3.07667	0.686667
gene-LOC105369484	LOC105369484	uncharacterized LOC105369484	11.002	3.4597	0.00760986304322	0.0209247279196	yes	up	0.95	3.15	1.12	0	0.48	0	1.74	0.16
gene-LOC105369575	LOC105369575	uncharacterized LOC105369575, transcript variant X2	2.13697	1.09556	0.0163458599302	0.0412014946455	yes	up	0.29	0.29	0.27	0.17	0.18	0.13	0.283333	0.16
gene-LOC105369617	LOC105369617	uncharacterized LOC105369617, transcript variant X2	5.26961	2.3977	0.00253751538716	0.00785460822463	yes	up	0.41	0.13	0.29	0.14	0.04	0.09	0.276667	0.09
gene-LOC105369618	LOC105369618	uncharacterized LOC105369618, transcript variant X1	28.8641	4.85121	0.00103957807556	0.0034889051812	yes	up	0.06	0.04	0.05	0	0.01	0	0.05	0.00333333333333
gene-LOC105369746	LOC105369746	uncharacterized LOC105369746, transcript variant X2	14.1972	3.82753	1.50922625451E-42	4.97111356653E-41	yes	up	7.79	7.95	8.67	0.81	0.59	1.47	8.13667	0.956667
gene-LOC105369778	LOC105369778	-	2.83524	1.50347	3.07896301527E-17	3.99752641661E-16	yes	up	7.16	7.88	7.54	2.47	3.02	3.48	7.52667	2.99
gene-LOC105369816	LOC105369816	uncharacterized LOC105369816, transcript variant X1	0.422329	-1.24356	0.00479627088086	0.0138987	yes	down	0.13	0.08	0.11	0.29	0.2	0.3	0.106667	0.263333
gene-LOC105369890	LOC105369890	uncharacterized LOC105369890	36.7791	5.20082	9.83503214191E-6	4.64421450184E-5	yes	up	0.31	0.25	0.38	0	0.01	0.01	0.313333	0.00666666666667
gene-LOC105370126	LOC105370126	uncharacterized LOC105370126	6.40101	2.6783	0.00770738829837	0.0211609184888	yes	up	0.59	0.98	0.3	0.21	0.05	0.05	0.623333	0.103333
gene-LOC105370356	LOC105370356	uncharacterized LOC105370356, transcript variant X1	4.45027	2.15389	2.4261989679E-6	1.24525181349E-5	yes	up	1.35	1.42	1.53	0.49	0.34	0.28	1.43333	0.37
gene-LOC105370364	LOC105370364	uncharacterized LOC105370364, transcript variant X3	15.6207	3.96539	1.32557642759E-38	3.93849496949E-37	yes	up	25.27	24.37	23.07	2.57	4.34	1.56	24.2367	2.82333
gene-LOC105370409	LOC105370409	uncharacterized LOC105370409, transcript variant X3	12.085	3.59515	0.00137533316585	0.00449753304521	yes	up	1.43	1.05	1.33	0.06	0.06	0.11	1.27	0.0766666666667
gene-LOC105370410-2	LOC105370410	uncharacterized LOC105370410, transcript variant X1	37.6644	5.23513	0.00160873147141	0.00519773307778	yes	up	0.88	0.92	0.44	0	0	0	0.746667	0
gene-LOC105370413	LOC105370413	uncharacterized LOC105370413, transcript variant X1	15.2645	3.93211	3.74661837897E-10	2.87385501089E-9	yes	up	0.81	1.32	0.98	0.07	0.09	0.07	1.03667	0.0766666666667
gene-LOC105370485	LOC105370485	uncharacterized LOC105370485, transcript variant X1	0.288071	-1.7955	0.00408264104222	0.0120335693184	yes	down	0.12	0.14	0.09	0.43	0.26	0.44	0.116667	0.376667
gene-LOC105370528	LOC105370528	uncharacterized LOC105370528, transcript variant X2	13.2513	3.72806	0.000147328686005	0.000587217347138	yes	up	1.85	1.25	1.45	0	0.14	0.2	1.51667	0.113333
gene-LOC105370767	LOC105370767	uncharacterized LOC105370767, transcript variant X1	6.88705	2.78389	0.00813336583447	0.0221909599067	yes	up	0.25	0.13	0.22	0.04	0	0.05	0.2	0.03
gene-LOC105370941	LOC105370941	uncharacterized LOC105370941	0.369735	-1.43544	0.00529560460622	0.0151805478328	yes	down	0.41	0.33	0.34	1.06	0.63	1.38	0.36	1.02333
gene-LOC105370964	LOC105370964	uncharacterized LOC105370964, transcript variant X2	61.9352	5.95269	5.44602706404E-5	0.00023278594446	yes	up	0.2	0.21	0.26	0	0	0	0.223333	0
gene-LOC105371126	LOC105371126	uncharacterized LOC105371126, transcript variant X2	2.00555	1.004	0.00984209714741	0.0262913415908	yes	up	5.69	5.07	3.45	2.24	3.24	3.24	4.73667	2.90667
gene-LOC105371126-2	LOC105371126	uncharacterized LOC105371126, transcript variant X2	3.18877	1.673	1.84183862447E-5	8.40762372099E-5	yes	up	8.39	5.5	6.74	1.29	1.37	1.95	6.87667	1.53667
gene-LOC105371131	LOC105371131	uncharacterized LOC105371131, transcript variant X1	30.2487	4.9188	0.0167831695715	0.0422004	yes	up	0.59	0.63	0	0	0	0	0.406667	0
gene-LOC105371132	LOC105371132	uncharacterized LOC105371132, transcript variant X1	2.76653	1.46808	0.00026354597826	0.000998840172378	yes	up	2.51	3.87	2.89	1.3	1.13	0.59	3.09	1.00667
gene-LOC105371358	LOC105371358	uncharacterized LOC105371358, transcript variant X1	5.7025	2.51159	0.000186966507774	0.000730537591121	yes	up	0.76	0.94	1.02	0.16	0.08	0.26	0.906667	0.166667
gene-LOC105371493	LOC105371493	uncharacterized LOC105371493, transcript variant X1	4.57035	2.1923	4.32115369546E-8	2.72181581775E-7	yes	up	1.38	1.38	1.43	0.39	0.26	0.34	1.39667	0.33
gene-LOC105371630	LOC105371630	uncharacterized LOC105371630, transcript variant X2	3.50632	1.80996	1.35238932695E-5	6.27170909362E-5	yes	up	3.44	3.03	3.08	0.45	0.44	0.61	3.18333	0.5
gene-LOC105371688	LOC105371688	uncharacterized LOC105371688, transcript variant X1	3.57754	1.83897	0.00112283873252	0.00373902900895	yes	up	0.22	0.14	0.26	0.07	0.07	0.03	0.206667	0.0566666666667
gene-LOC105371711	LOC105371711	uncharacterized LOC105371711	4.38571	2.13281	1.31927801627E-7	7.84169660298E-7	yes	up	0.43	0.61	0.57	0.13	0.12	0.13	0.536667	0.126667
gene-LOC105371773	LOC105371773	uncharacterized LOC105371773, transcript variant X1	6.20422	2.63325	1.48407640295E-16	1.83103166596E-15	yes	up	2.62	2.22	2.65	0.36	0.42	0.48	2.49667	0.42
gene-LOC105371912	LOC105371912	uncharacterized LOC105371912, transcript variant X1	2.68541	1.42514	0.000261339807667	0.000991463532654	yes	up	1.95	1.43	1.21	0.58	0.69	0.59	1.53	0.62
gene-LOC105371967	LOC105371967	uncharacterized LOC105371967	11.2435	3.49101	6.90827093761E-30	1.57476848367E-28	yes	up	11.21	11.18	11.58	1.07	1.04	0.72	11.3233	0.943333
gene-LOC105372140	LOC105372140	uncharacterized LOC105372140	43.2345	5.43411	0.000612714933095	0.00215362445017	yes	up	1.14	1.19	1	0	0	0	1.11	0
gene-LOC105372188	LOC105372188	uncharacterized LOC105372188	22.4334	4.48758	0.0197516147811	0.0486066896089	yes	up	0.06	0.03	0.09	0	0	0	0.06	0
gene-LOC105372296	LOC105372296	uncharacterized LOC105372296	0.0614273	-4.02498	0.0143874410791	0.0367892003948	yes	down	0.08	0	0	0.49	0.62	0.31	0.0266666666667	0.473333
gene-LOC105372337	LOC105372337	uncharacterized LOC105372337	6.69436	2.74295	0.00902839	0.0243590327511	yes	up	0.32	0.74	0.24	0.08	0.04	0.08	0.433333	0.0666666666667
gene-LOC105372338	LOC105372338	uncharacterized LOC105372338, transcript variant X1	8.95557	3.16279	3.02874855892E-46	1.08251736546E-44	yes	up	8.25	5.26	5.98	0.82	0.97	0.99	6.49667	0.926667
gene-LOC105372424	LOC105372424	uncharacterized LOC105372424, transcript variant X2	2.14725	1.10249	0.000646156708219	0.00225958	yes	up	5.19	12.89	8.64	3.34	6.63	0.75	8.90667	3.57333
gene-LOC105372497	LOC105372497	uncharacterized LOC105372497, transcript variant X1	2.7706	1.4702	0.0170363847796	0.0427436317574	yes	up	0.38	0.43	0.29	0.14	0.07	0.19	0.366667	0.133333
gene-LOC105372637	LOC105372637	uncharacterized LOC105372637, transcript variant X2	16.3915	4.03488	0.0147924150667	0.0376895065017	yes	up	0.1	0.06	0.05	0.01	0	0	0.07	0.00333333333333
gene-LOC105372652	LOC105372652	uncharacterized LOC105372652, transcript variant X4	2.06864	1.04868	0.00645653572162	0.0180975262596	yes	up	46.75	33.36	46.93	20.85	19.01	19.02	42.3467	19.6267
gene-LOC105372663	LOC105372663	uncharacterized LOC105372663, transcript variant X2	51.829	5.69569	5.88298418604E-7	3.24835925802E-6	yes	up	4.11	5.75	3.13	0.1	0.09	0	4.33	0.0633333333333
gene-LOC105372675	LOC105372675	uncharacterized LOC105372675, transcript variant X1	2.34765	1.23122	4.31061751405E-23	7.48293046676E-22	yes	up	26.15	23.3	25.31	13.02	11.96	12.53	24.92	12.5033
gene-LOC105372692	LOC105372692	uncharacterized LOC105372692, transcript variant X1	7.56275	2.91891	2.23899466741E-7	1.29215553771E-6	yes	up	0.59	0.86	0.61	0.08	0.02	0.13	0.686667	0.0766666666667
gene-LOC105372708	LOC105372708	uncharacterized LOC105372708	0.3377	-1.56619	6.3935566762E-5	0.000270324280145	yes	down	0.31	0.4	0.29	0.9	1.05	1.14	0.333333	1.03
gene-LOC105372709	LOC105372709	uncharacterized LOC105372709	0.397961	-1.3293	0.00415246827269	0.0122097215752	yes	down	0.43	0.24	0.35	0.93	0.86	0.88	0.34	0.89
gene-LOC105372773	LOC105372773	uncharacterized LOC105372773, transcript variant X1	14.4509	3.85309	7.28616243804E-6	3.50937837058E-5	yes	up	0.51	0.48	0.64	0.02	0.07	0.02	0.543333	0.0366666666667
gene-LOC105372815	LOC105372815	uncharacterized LOC105372815, transcript variant X1	10.1958	3.3499	0.00833856990659	0.0226997867888	yes	up	0.48	0.3	0.28	0	0	0.1	0.353333	0.0333333333333
gene-LOC105372924	LOC105372924	uncharacterized LOC105372924	0.322558	-1.63237	1.85968564104E-13	1.85103988281E-12	yes	down	0.31	0.33	0.31	0.86	0.98	1.22	0.316667	1.02
gene-LOC105372952	LOC105372952	uncharacterized LOC105372952	0.481079	-1.05566	0.0063996954797	0.0179589501267	yes	down	0.21	0.27	0.22	0.59	0.42	0.51	0.233333	0.506667
gene-LOC105373208	LOC105373208	uncharacterized LOC105373208, transcript variant X1	0.205204	-2.28487	8.70457208658E-5	0.000359679177345	yes	down	0.26	0.13	0.12	1.21	0.67	0.85	0.17	0.91
gene-LOC105373215	LOC105373215	uncharacterized LOC105373215, transcript variant X4	10.1054	3.33706	0.00525739538587	0.0150769534388	yes	up	2.67	2.62	3.46	0.52	0	0.06	2.91667	0.193333
gene-LOC105373416	LOC105373416	uncharacterized LOC105373416, transcript variant X1	4.16208	2.0573	0.00267948563948	0.00826127451574	yes	up	2.22	2.66	3.78	0.74	0.69	0.75	2.88667	0.726667
gene-LOC105373426	LOC105373426	uncharacterized LOC105373426, transcript variant X1	11.8649	3.56863	3.96427785064E-11	3.30805883463E-10	yes	up	1.27	1.55	1.77	0.1	0.13	0.16	1.53	0.13
gene-LOC105373579	LOC105373579	uncharacterized LOC105373579	24.4483	4.61166	0.0127879660762	0.0331824623541	yes	up	0.25	0.44	0.42	0	0	0	0.37	0
gene-LOC105373887	LOC105373887	uncharacterized LOC105373887	3.64876	1.86741	5.38861910836E-5	0.000230422291146	yes	up	2.76	1.54	1.14	0.83	0.35	0.66	1.81333	0.613333
gene-LOC105373888	LOC105373888	uncharacterized LOC105373888	4.69595	2.23142	0.00310712794652	0.00939928800333	yes	up	3.71	3.16	3.02	0.31	1.16	0.56	3.29667	0.676667
gene-LOC105373893	LOC105373893	uncharacterized LOC105373893, transcript variant X1	2.84663	1.50926	3.09344229601E-6	1.56412578977E-5	yes	up	3.87	2.66	3.76	1.1	1.12	1.53	3.43	1.25
gene-LOC105373954	LOC105373954	uncharacterized LOC105373954, transcript variant X1	9.33177	3.22215	0.00912758285895	0.0245871659644	yes	up	0.16	0.23	0.35	0.06	0	0.03	0.246667	0.03
gene-LOC105374003	LOC105374003	uncharacterized LOC105374003, transcript variant X1	3.02698	1.59788	2.57781927628E-72	1.50923370926E-70	yes	up	117.22	119.94	113.43	42.89	35.74	46.62	116.863	41.75
gene-LOC105374107	LOC105374107	uncharacterized LOC105374107, transcript variant X2	60.3194	5.91455	9.08209030739E-5	0.000373722796557	yes	up	0.24	0.69	0.44	0	0	0	0.456667	0
gene-LOC105374128	LOC105374128	uncharacterized LOC105374128	14.769	3.8845	2.13033361236E-9	1.52983312814E-8	yes	up	0.56	0.45	0.64	0.05	0.05	0.01	0.55	0.0366666666667
gene-LOC105374341	LOC105374341	uncharacterized LOC105374341, transcript variant X1	0.192882	-2.37421	0.0051874305367	0.0148899984306	yes	down	0.05	0.21	0.15	0.88	0.73	0.67	0.136667	0.76
gene-LOC105374378	LOC105374378	uncharacterized LOC105374378	65.9025	6.04226	3.94616413882E-5	0.000172644448518	yes	up	0.65	0.73	0.4	0	0	0	0.593333	0
gene-LOC105374382	LOC105374382	uncharacterized LOC105374382, transcript variant X3	52.977	5.72729	2.09985177619E-26	4.20316801911E-25	yes	up	4.08	3.59	3.44	0.09	0.03	0.14	3.70333	0.0866666666667
gene-LOC105374433	LOC105374433	uncharacterized LOC105374433, transcript variant X1	26.5576	4.73105	0	0	yes	up	23.16	24.09	26.12	1.09	0.75	0.89	24.4567	0.91
gene-LOC105374715	LOC105374715	uncharacterized LOC105374715	2.61743	1.38815	0.00731776135171	0.0202233956465	yes	up	1.86	2.2	2.74	0.43	0.93	2.05	2.26667	1.13667
gene-LOC105374786	LOC105374786	uncharacterized LOC105374786, transcript variant X3	23.0895	4.52916	0.0033232233308	0.00998256470085	yes	up	0.05	0.11	0.19	0	0	0.01	0.116667	0.00333333333333
gene-LOC105375061	LOC105375061	uncharacterized LOC105375061, transcript variant X1	2.05738	1.04081	0.000301380249165	0.0011289094136	yes	up	2.26	2.29	3.37	1.19	1.27	0.88	2.64	1.11333
gene-LOC105375081	LOC105375081	uncharacterized LOC105375081, transcript variant X2	24.3668	4.60684	0.0131898706932	0.0341058590356	yes	up	0.54	0.28	0.36	0	0	0	0.393333	0
gene-LOC105375127	LOC105375127	uncharacterized LOC105375127, transcript variant X1	5.05661	2.33817	0.011061	0.0291409402929	yes	up	0.16	0.13	0.1	0.04	0.01	0.03	0.13	0.0266666666667
gene-LOC105375497	LOC105375497	uncharacterized LOC105375497, transcript variant X2	0.295445	-1.75904	0.00495936278264	0.0143143754226	yes	down	0.7	0.32	0.97	1.36	3.35	3.29	0.663333	2.66667
gene-LOC105375503	LOC105375503	uncharacterized LOC105375503, transcript variant X3	7.00134	2.80763	0.00011659178193	0.000471331235431	yes	up	0.99	0.99	1.36	0.04	0.08	0.37	1.11333	0.163333
gene-LOC105375592	LOC105375592	uncharacterized LOC105375592, transcript variant X2	6.75653	2.75628	0.0174246766076	0.0436226169617	yes	up	0.21	0.38	0.11	0.03	0.05	0.03	0.233333	0.0366666666667
gene-LOC105375626	LOC105375626	uncharacterized LOC105375626	39.4473	5.30185	0.000169066009547	0.000665596451504	yes	up	2.99	2.11	3.75	0	0.2	0	2.95	0.0666666666667
gene-LOC105375721	LOC105375721	uncharacterized LOC105375721, transcript variant X3	6.90355	2.78734	2.37403013578E-8	1.53339456093E-7	yes	up	0.66	0.41	0.4	0.05	0.03	0.12	0.49	0.0666666666667
gene-LOC105375743	LOC105375743	uncharacterized LOC105375743, transcript variant X5	9.19016	3.20009	4.64726658523E-9	3.22693188198E-8	yes	up	3.18	1.51	1.36	0.19	0.14	0.11	2.01667	0.146667
gene-LOC105375754	LOC105375754	uncharacterized LOC105375754, transcript variant X2	9.04423	3.177	2.22442252802E-58	1.03355189717E-56	yes	up	6.32	5.48	5.47	0.78	0.67	0.62	5.75667	0.69
gene-LOC105375784	LOC105375784	uncharacterized LOC105375784	0.412468	-1.27765	0.000122757336698	0.000494425436888	yes	down	0.97	0.92	0.61	2.36	2.04	1.94	0.833333	2.11333
gene-LOC105375825	LOC105375825	uncharacterized LOC105375825, transcript variant X1	9.21002	3.2032	5.90802498026E-11	4.86498678427E-10	yes	up	0.54	0.53	0.7	0.09	0.05	0.06	0.59	0.0666666666667
gene-LOC105375942	LOC105375942	uncharacterized LOC105375942	2.2396	1.16324	0.00561228082867	0.0159969159859	yes	up	0.57	0.54	0.5	0.24	0.2	0.32	0.536667	0.253333
gene-LOC105376063	LOC105376063	uncharacterized LOC105376063, transcript variant X1	0.404633	-1.30531	0.000126172245048	0.000506964027112	yes	down	0.15	0.21	0.18	0.43	0.47	0.51	0.18	0.47
gene-LOC105376214	LOC105376214	uncharacterized LOC105376214, transcript variant X1	2.22101	1.15122	0.0200735026326	0.0493265613246	yes	up	0.24	0.29	0.24	0.12	0.12	0.13	0.256667	0.123333
gene-LOC105376223	LOC105376223	uncharacterized LOC105376223, transcript variant X1	0.389139	-1.36164	0.00888824056375	0.0240046249606	yes	down	0.18	0.15	0.22	0.51	0.41	0.54	0.183333	0.486667
gene-LOC105376224	LOC105376224	uncharacterized LOC105376224, transcript variant X2	4.03692	2.01326	0.0185922524422	0.0461331222397	yes	up	0.49	0.66	0.48	0.05	0.73	0.08	0.543333	0.286667
gene-LOC105376342	LOC105376342	uncharacterized LOC105376342	373.849	8.54631	1.40796115985E-12	1.30782883065E-11	yes	up	10.99	10.28	12.26	0	0	0.08	11.1767	0.0266666666667
gene-LOC105376360	LOC105376360	uncharacterized LOC105376360	56.1024	5.80999	0.000152245709378	0.000605379060707	yes	up	0.47	0.2	0.5	0	0	0	0.39	0
gene-LOC105376363	LOC105376363	uncharacterized LOC105376363, transcript variant X1	5.06464	2.34046	0.00114741797283	0.00381273793225	yes	up	1.19	0.98	0.96	0.24	0.05	0.32	1.04333	0.203333
gene-LOC105376364	LOC105376364	uncharacterized LOC105376364	38.5706	5.26943	0.000203566014168	0.000788484323769	yes	up	1.98	1.37	1.1	0.12	0	0	1.48333	0.04
gene-LOC105376367	LOC105376367	uncharacterized LOC105376367, transcript variant X1	6.70572	2.74539	0.000448403496959	0.00162607697884	yes	up	1.45	2.14	1.23	0.48	0.09	0.27	1.60667	0.28
gene-LOC105376369	LOC105376369	uncharacterized LOC105376369, transcript variant X1	26.2795	4.71587	0.00918640100754	0.0247151195273	yes	up	0.43	0.29	0.28	0	0	0	0.333333	0
gene-LOC105376381	LOC105376381	uncharacterized LOC105376381	7.58251	2.92267	0.00492861569894	0.0142331538791	yes	up	0.52	0.43	0.34	0.04	0.14	0	0.43	0.06
gene-LOC105376517	LOC105376517	uncharacterized LOC105376517	0.464217	-1.10713	0.0113380419709	0.0298097953962	yes	down	1.89	2.37	1.78	4.35	4.84	4.34	2.01333	4.51
gene-LOC105376626	LOC105376626	uncharacterized LOC105376626, transcript variant X2	3.69376	1.88509	0.000185236977322	0.000724168476686	yes	up	1.21	1.68	2.43	0.41	0.22	0.21	1.77333	0.28
gene-LOC105376714	LOC105376714	uncharacterized LOC105376714, transcript variant X1	7.69732	2.94436	0.0174154150647	0.0436044295097	yes	up	0.64	0.46	0.17	0	0	0.28	0.423333	0.0933333333333
gene-LOC105376767	LOC105376767	uncharacterized LOC105376767	54.4317	5.76638	0.000141494887853	0.000564789866739	yes	up	0.54	0.64	0.82	0	0	0	0.666667	0
gene-LOC105377016	LOC105377016	uncharacterized LOC105377016, transcript variant X1	4.58603	2.19725	0.000318558891673	0.00118694575608	yes	up	0.17	0.25	0.26	0.08	0.07	0.03	0.226667	0.06
gene-LOC105377275	LOC105377275	uncharacterized LOC105377275	5.817	2.54027	0.00223335672832	0.00699541655665	yes	up	0.53	0.39	0.29	0.08	0.08	0.05	0.403333	0.07
gene-LOC105377408	LOC105377408	uncharacterized LOC105377408, transcript variant X1	27.9467	4.80461	0.00119957237801	0.00396913054409	yes	up	2.72	3.2	4.2	0.38	0	0	3.37333	0.126667
gene-LOC105377523	LOC105377523	uncharacterized LOC105377523, transcript variant X2	4.25607	2.08952	0.000291474349455	0.00109499687655	yes	up	5.18	4.81	3.78	0.49	1.08	1.28	4.59	0.95
gene-LOC105377524	LOC105377524	uncharacterized LOC105377524, transcript variant X2	4.07311	2.02613	0.00570071692549	0.0162099291952	yes	up	0.72	0.72	0.62	0.43	0.16	0.2	0.686667	0.263333
gene-LOC105377609-2	LOC105377609	uncharacterized LOC105377609, transcript variant X2	11.1937	3.48461	4.70021917525E-5	0.000202932752766	yes	up	0.17	0.14	0.2	0	0.03	0.02	0.17	0.0166666666667
gene-LOC105377730	LOC105377730	uncharacterized LOC105377730, transcript variant X1	14.4604	3.85403	9.07466563992E-8	5.51705312485E-7	yes	up	0.99	1.05	1.03	0.12	0.12	0.02	1.02333	0.0866666666667
gene-LOC105377732	LOC105377732	uncharacterized LOC105377732, transcript variant X1	17.9037	4.16219	0.00011141544449	0.000451575812319	yes	up	1.04	3.3	0.92	0.02	0.03	0	1.75333	0.0166666666667
gene-LOC105378005	LOC105378005	uncharacterized LOC105378005, transcript variant X3	2.9321	1.55193	1.02306229476E-5	4.82020159504E-5	yes	up	252.99	299.05	222.03	114.4	95.97	84.96	258.023	98.4433
gene-LOC105378085	LOC105378085	uncharacterized LOC105378085, transcript variant X1	56.4404	5.81866	0.000117396610451	0.000474409174506	yes	up	0.36	0.35	0.21	0	0	0	0.306667	0
gene-LOC105378120	LOC105378120	uncharacterized LOC105378120, transcript variant X1	0.370709	-1.43164	0.00011081503552	0.000449225681397	yes	down	0.29	0.26	0.28	0.94	0.66	0.8	0.276667	0.8
gene-LOC105378180	LOC105378180	uncharacterized LOC105378180	12.9694	3.69704	3.31596838108E-5	0.000146350277902	yes	up	0.35	0.41	0.49	0.06	0.04	0	0.416667	0.0333333333333
gene-LOC105378248	LOC105378248	uncharacterized LOC105378248, transcript variant X2	0.399726	-1.32292	5.67720577542E-9	3.91347284481E-8	yes	down	0.47	0.57	0.55	1.88	1.24	1.64	0.53	1.58667
gene-LOC105378494	LOC105378494	uncharacterized LOC105378494, transcript variant X1	5.78946	2.53343	0.000218566683759	0.000842106429064	yes	up	8.01	11.65	6.09	1.95	0.7	2.21	8.58333	1.62
gene-LOC105378625	LOC105378625	uncharacterized LOC105378625	27.0082	4.75533	0.0014129382077	0.00461221892073	yes	up	0.2	0.17	0.15	0	0.02	0	0.173333	0.00666666666667
gene-LOC105378965	LOC105378965	uncharacterized LOC105378965	84.7837	6.40571	1.1894103114E-6	6.33211662124E-6	yes	up	1.83	1.14	1.22	0	0.04	0	1.39667	0.0133333333333
gene-LOC105379083	LOC105379083	uncharacterized LOC105379083, transcript variant X1	0.148529	-2.75118	0.00715217611912	0.0198310337848	yes	down	0	1.94	1.42	7.74	7.59	8.27	1.12	7.86667
gene-LOC105379224-2	LOC105379224	uncharacterized LOC105379224, transcript variant X3	2.05121	1.03648	0.000513216887355	0.00183671425533	yes	up	1.48	1.26	1.75	0.89	0.56	0.85	1.49667	0.766667
gene-LOC105379241	LOC105379241	uncharacterized LOC105379241, transcript variant X2	4.81693	2.26811	1.99793429576E-8	1.29660889007E-7	yes	up	2.28	2.57	2.74	0.37	0.47	0.76	2.53	0.533333
gene-LOC105379241-2	LOC105379241	uncharacterized LOC105379241, transcript variant X3	3.32002	1.73119	4.4744669329E-8	2.81594838273E-7	yes	up	1.89	2.05	1.59	0.93	0.38	0.61	1.84333	0.64
gene-LOC105379280	LOC105379280	uncharacterized LOC105379280, transcript variant X1	0.457755	-1.12735	6.94086031224E-12	6.09957776654E-11	yes	down	3.57	5.06	5.93	4.88	4.6	6.9	4.85333	5.46
gene-LOC105379352	LOC105379352	uncharacterized LOC105379352, transcript variant X2	19.5423	4.28853	1.42123883521E-12	1.31904010554E-11	yes	up	2.58	2.59	2.55	0.1	0.23	0.09	2.57333	0.14
gene-LOC105379377	LOC105379377	uncharacterized LOC105379377	21.892	4.45233	1.85347108074E-151	2.69840676408E-149	yes	up	8.22	9.13	8.93	0.53	0.33	0.6	8.76	0.486667
gene-LOC105379385	LOC105379385	uncharacterized LOC105379385, transcript variant X1	43.3007	5.43632	0.000685594892382	0.00238445950945	yes	up	0.51	0.58	0.31	0	0	0	0.466667	0
gene-LOC105379448	LOC105379448	uncharacterized LOC105379448, transcript variant X1	0.193378	-2.3705	0.000485687790118	0.00174879636613	yes	down	0.12	0.14	0.08	0.53	0.4	0.87	0.113333	0.6
gene-LOC107984006	LOC107984006	uncharacterized LOC107984006, transcript variant X1	10.7486	3.42608	3.33003629653E-8	2.12015547066E-7	yes	up	0.86	0.34	0.47	0.04	0.02	0.09	0.556667	0.05
gene-LOC107984010	LOC107984010	uncharacterized LOC107984010	8.41204	3.07245	5.84425977606E-10	4.40700776897E-9	yes	up	6.15	4.67	5.44	0.56	0.63	0.85	5.42	0.68
gene-LOC107984035	LOC107984035	uncharacterized LOC107984035	0.345659	-1.53258	4.27832030019E-7	2.39134780434E-6	yes	down	1	0.92	0.89	6.8	6.56	3.77	0.936667	5.71
gene-LOC107984168	LOC107984168	uncharacterized LOC107984168	25.0549	4.64702	0.00238487498553	0.00743375677048	yes	up	0.75	0.42	0.35	0	0.06	0	0.506667	0.02
gene-LOC107984214	LOC107984214	uncharacterized LOC107984214	8.23237	3.04131	0.0160585858542	0.0405559613605	yes	up	0.11	0.21	0.22	0.05	0.02	0	0.18	0.0233333333333
gene-LOC107984262	LOC107984262	uncharacterized LOC107984262	0.278921	-1.84207	0.000102438901751	0.000417751771509	yes	down	0.48	0.67	0.53	2.15	2.31	1.82	0.56	2.09333
gene-LOC107984334	LOC107984334	uncharacterized LOC107984334	0.210233	-2.24994	1.12209244771E-17	1.48962035702E-16	yes	down	0.76	0.59	0.45	2.95	2.83	3.13	0.6	2.97
gene-LOC107984462	LOC107984462	uncharacterized LOC107984462	25.5427	4.67484	1.61951835453E-9	1.17264727541E-8	yes	up	1.66	1.96	1.97	1.08	0.05	0.09	1.86333	0.406667
gene-LOC107984510	LOC107984510	uncharacterized LOC107984510	35.6398	5.15542	0.00199709695825	0.00631883560913	yes	up	0.42	0.27	0.31	0	0	0	0.333333	0
gene-LOC107984552	LOC107984552	uncharacterized LOC107984552, transcript variant X1	6.58625	2.71946	0.000282840163267	0.00106586082578	yes	up	0.86	0.85	0.9	0.14	0.09	0.18	0.87	0.136667
gene-LOC107984684	LOC107984684	uncharacterized LOC107984684, transcript variant X1	0.200509	-2.31826	0.0169414442282	0.0425402988783	yes	down	0.09	0.06	0.03	0.32	0.33	0.3	0.06	0.316667
gene-LOC107984830	LOC107984830	uncharacterized LOC107984830	2.56529	1.35912	0.00970644130343	0.0259702603754	yes	up	1.49	1.61	1.94	0.82	0.72	0.52	1.68	0.686667
gene-LOC107985009	LOC107985009	uncharacterized LOC107985009	12.9463	3.69446	2.17325264104E-8	1.40537433151E-7	yes	up	0.83	0.77	1.01	0.05	0.05	0.13	0.87	0.0766666666667
gene-LOC107985013	LOC107985013	uncharacterized LOC107985013	26.4174	4.72341	0.00976105998822	0.0260972120498	yes	up	0.33	0.79	0.44	0	0	0	0.52	0
gene-LOC107985276	LOC107985276	-	0.177465	-2.49439	0.0024154526206	0.00751940902759	yes	down	0.19	0.39	0.19	1.29	1.41	1.79	0.256667	1.49667
gene-LOC107985306	LOC107985306	uncharacterized LOC107985306	3.18528	1.67142	0.00234493236177	0.00731656421151	yes	up	0.63	0.99	1.04	0.4	0.22	0.25	0.886667	0.29
gene-LOC107985401	LOC107985401	uncharacterized LOC107985401, transcript variant X1	0.35713	-1.48548	0.00105745021628	0.00354018056465	yes	down	0.94	0.49	0.78	2.44	1.68	2.41	0.736667	2.17667
gene-LOC107985405	LOC107985405	uncharacterized LOC107985405, transcript variant X1	10.2542	3.35815	1.34113999174E-7	7.96513873801E-7	yes	up	0.53	0.49	0.48	0.07	0	0.07	0.5	0.0466666666667
gene-LOC107985483	LOC107985483	uncharacterized LOC107985483	16.2569	4.02298	0.00291499446004	0.00890067799474	yes	up	0.6	0.47	0.5	0	0	0.1	0.523333	0.0333333333333
gene-LOC107985532	LOC107985532	uncharacterized LOC107985532, transcript variant 2	0.46124	-1.11641	0.00532975338572	0.0152624120689	yes	down	0.77	1.08	0.86	1.89	2.29	1.76	0.903333	1.98
gene-LOC107985567	LOC107985567	protein LLP homolog	2.35388	1.23504	0.000727621724507	0.00251500525796	yes	up	2.48	3.08	3.24	0.83	1.3	1.75	2.93333	1.29333
gene-LOC107985815	LOC107985815	uncharacterized LOC107985815	8.99184	3.16862	0.000191246018463	0.000745658016641	yes	up	4.07	4.02	3.26	0.47	0.43	0.44	3.78333	0.446667
gene-LOC107985876	LOC107985876	uncharacterized LOC107985876, transcript variant X1	14.5001	3.85799	0.00571104822435	0.0162371919182	yes	up	0.14	0.21	0.08	0.03	0	0	0.143333	0.01
gene-LOC107985957	LOC107985957	uncharacterized LOC107985957	0.397246	-1.33189	6.16665537228E-5	0.000261540920606	yes	down	0.03	0.03	0.04	0.07	0.08	0.1	0.0333333333333	0.0833333333333
gene-LOC107986127	LOC107986127	uncharacterized LOC107986127	9.1641	3.19599	2.70520425458E-12	2.46253649486E-11	yes	up	1.29	0.98	1	0.17	0.06	0.14	1.09	0.123333
gene-LOC107986182	LOC107986182	uncharacterized LOC107986182, transcript variant X1	12.5405	3.64853	2.48053555712E-7	1.42477473689E-6	yes	up	0.52	0.2	0.38	0.02	0.03	0.04	0.366667	0.03
gene-LOC107986198	LOC107986198	uncharacterized LOC107986198	4.46035	2.15716	8.98468994184E-5	0.000370203130094	yes	up	0.87	2.63	1.05	0.08	2	0.29	1.51667	0.79
gene-LOC107986229	LOC107986229	uncharacterized LOC107986229	7.25972	2.85991	9.95954214568E-5	0.000407373068697	yes	up	0.46	0.58	0.51	0.05	0.1	0.07	0.516667	0.0733333333333
gene-LOC107986298	LOC107986298	uncharacterized LOC107986298, transcript variant X1	7.41215	2.88989	1.07699692294E-13	1.09189688037E-12	yes	up	0.96	0.82	0.91	0.1	0.15	0.14	0.896667	0.13
gene-LOC107986380	LOC107986380	uncharacterized LOC107986380	11.4811	3.52119	0.00030693840777	0.00114736750237	yes	up	0.25	0.51	0.83	0.06	0	0.09	0.53	0.05
gene-LOC107986524	LOC107986524	uncharacterized LOC107986524, transcript variant X3	16.3943	4.03512	0.0155522434818	0.0394139367709	yes	up	0.16	0.29	0.34	0.09	0	0	0.263333	0.03
gene-LOC107986617	LOC107986617	uncharacterized LOC107986617, transcript variant X1	45.0459	5.49332	0.00047646199592	0.00171869459315	yes	up	0.28	0.22	0.24	0	0	0	0.246667	0
gene-LOC107986632	LOC107986632	uncharacterized LOC107986632, transcript variant X2	2.14582	1.10153	2.34548580223E-6	1.20632875528E-5	yes	up	3.2	4.5	3.92	1.81	1.65	2.23	3.87333	1.89667
gene-LOC107986847	LOC107986847	uncharacterized LOC107986847, transcript variant X2	9.11432	3.18814	0.00297932827271	0.00907132364176	yes	up	0.29	0.37	0.48	0.07	0	0.06	0.38	0.0433333333333
gene-LOC107986909	LOC107986909	uncharacterized LOC107986909	0.115489	-3.11417	0.00775036244767	0.0212682	yes	down	0	0.15	0	0.43	0.59	0.34	0.05	0.453333
gene-LOC107986924	LOC107986924	uncharacterized LOC107986924, transcript variant X1	33.8742	5.08212	0.00258821086545	0.00800367258325	yes	up	0.04	0.05	0.04	0	0	0	0.0433333333333	0
gene-LOC107986930	LOC107986930	uncharacterized LOC107986930, transcript variant X2	10.6563	3.41364	0.000202735841078	0.00078582628638	yes	up	0.12	0.1	0.07	0.01	0.01	0.02	0.0966666666667	0.0133333333333
gene-LOC107986942	LOC107986942	uncharacterized LOC107986942, transcript variant X1	5.03026	2.33063	0.00435886	0.0127393872105	yes	up	0.68	1.35	0.52	0.11	0.16	0.26	0.85	0.176667
gene-LOC107986993	LOC107986993	uncharacterized LOC107986993, transcript variant X1	5.3639	2.42328	5.06594722053E-40	1.56257281641E-38	yes	up	6.26	5.52	4.42	0.78	0.63	1.01	5.4	0.806667
gene-LOC107987020	LOC107987020	uncharacterized LOC107987020	0.411827	-1.27989	0.00391359790159	0.0115995047469	yes	down	1.16	0.89	0.85	2.27	1.88	3.27	0.966667	2.47333
gene-LOC107987068	LOC107987068	uncharacterized LOC107987068, transcript variant X2	13.2493	3.72785	1.11654019294E-43	3.77445893705E-42	yes	up	5.43	5.56	3.91	0.61	0.54	0.18	4.96667	0.443333
gene-LOC107987115	LOC107987115	uncharacterized LOC107987115	3.2894	1.71782	0.0186198161857	0.0461910196369	yes	up	3.06	2.19	2.09	1.41	0.52	0.42	2.44667	0.783333
gene-LOC107987157	LOC107987157	uncharacterized LOC107987157, transcript variant X2	8.4992	3.08733	3.50016089964E-8	2.22263779373E-7	yes	up	1.04	0.95	0.81	0.08	0.16	0.11	0.933333	0.116667
gene-LOC107987157-2	LOC107987157	uncharacterized LOC107987157, transcript variant X2	8.4992	3.08733	3.50016089964E-8	2.22263779373E-7	yes	up	1.04	0.95	0.81	0.08	0.16	0.11	0.933333	0.116667
gene-LOC107987157-3	LOC107987157	uncharacterized LOC107987157, transcript variant X2	8.4992	3.08733	3.50016089964E-8	2.22263779373E-7	yes	up	1.04	0.95	0.81	0.08	0.16	0.11	0.933333	0.116667
gene-LOC107987234	LOC107987234	uncharacterized LOC107987234	4.5013	2.17034	0.000890773874841	0.00303096289791	yes	up	0.11	0.1	0.1	0.04	0.03	0.01	0.103333	0.0266666666667
gene-LOC107987300	LOC107987300	uncharacterized LOC107987300	13.7718	3.78364	0.00927854897024	0.0249293	yes	up	0.19	0.05	0.22	0	0.03	0	0.153333	0.01
gene-LOC107987392	LOC107987392	uncharacterized LOC107987392, transcript variant X5	0.471444	-1.08484	0.00029527003708	0.00110811257428	yes	down	0.79	1.09	1.08	1.84	2.35	2.22	0.986667	2.13667
gene-LOC112267915	LOC112267915	uncharacterized LOC112267915, transcript variant X2	3.63558	1.86219	4.71894561877E-6	2.33254475536E-5	yes	up	0.42	0.39	0.34	0.05	0.12	0.23	0.383333	0.133333
gene-LOC112268009	LOC112268009	uncharacterized LOC112268009	2.01233	1.00886	0.00199147	0.00630284389712	yes	up	0.24	0.23	0.19	0.13	0.08	0.13	0.22	0.113333
gene-LOC112268016	LOC112268016	collagen alpha-1(I) chain-like, transcript variant X3	0.472666	-1.08111	0.00028618784242	0.00107736081758	yes	down	0.38	0.59	0.62	1.32	1.03	1.17	0.53	1.17333
gene-LOC112268044	LOC112268044	ankyrin repeat domain-containing protein 18B-like, transcript variant X1	2.56422	1.35852	0.0121767	0.0318003319247	yes	up	0.78	0.78	0.71	0.2	0.47	0.4	0.756667	0.356667
gene-LOC112268045	LOC112268045	uncharacterized LOC112268045, transcript variant X2	4.72171	2.23931	1.01743877319E-62	5.11954560574E-61	yes	up	9.02	9.62	9.72	1.69	1.09	1.63	9.45333	1.47
gene-LOC112268133	LOC112268133	uncharacterized LOC112268133, transcript variant X1	6.10501	2.60999	8.11589694437E-22	1.31773202581E-20	yes	up	0.18	0.2	0.21	0.03	0.04	0.04	0.196667	0.0366666666667
gene-LOC112268150	LOC112268150	uncharacterized LOC112268150	5.57436	2.47881	0.0185583484866	0.0460594629219	yes	up	1.02	2.16	3.03	0.08	1.6	0.07	2.07	0.583333
gene-LOC112268175	LOC112268175	uncharacterized LOC112268175, transcript variant X2	3.13711	1.64944	5.33474580202E-8	3.33238497782E-7	yes	up	20.54	9.6	20.04	7.27	6.87	4.5	16.7267	6.21333
gene-LOC112268175-2	LOC112268175	uncharacterized LOC112268175, transcript variant X1	3.40952	1.76957	3.23322711185E-47	1.19067813944E-45	yes	up	13.89	21.61	12.46	3.88	4.36	3.27	15.9867	3.83667
gene-LOC112268186	LOC112268186	basic proline-rich protein-like	0.256925	-1.96058	7.96963016865E-7	4.33476422473E-6	yes	down	0.12	0.12	0.2	0.53	0.55	0.71	0.146667	0.596667
gene-LOC112268235	LOC112268235	uncharacterized LOC112268235	0.432549	-1.20907	0.00928768555672	0.0249476601707	yes	down	0.05	0.1	0.09	0.26	0.16	0.17	0.08	0.196667
gene-LOC112268252	LOC112268252	uncharacterized LOC112268252	18.3267	4.19588	0.00906792263648	0.0244536051538	yes	up	0.42	0.35	0.28	0.06	0	0	0.35	0.02
gene-LOC112268274	LOC112268274	uncharacterized LOC112268274, transcript variant X1	6.79591	2.76467	7.76940885438E-20	1.15107429147E-18	yes	up	3.68	3.25	3.21	0.36	0.44	0.67	3.38	0.49
gene-LOC112268327	LOC112268327	uncharacterized LOC112268327	0.379943	-1.39614	0.00295266242543	0.00900184867325	yes	down	0.38	0.29	0.2	0.95	0.49	0.99	0.29	0.81
gene-LOC112268373	LOC112268373	-	2.28767	1.19388	1.46728376421E-21	2.35606932668E-20	yes	up	14.84	16.76	15.47	6.08	5.06	7.8	15.69	6.31333
gene-LOC112268438	LOC112268438	uncharacterized LOC112268438	0.376072	-1.41092	0.00100553352963	0.00338505337136	yes	down	0.43	0.69	0.38	1.03	1.06	2	0.5	1.36333
gene-LOC112268458	LOC112268458	keratinocyte proline-rich protein-like, transcript variant X1	0.498065	-1.00559	2.28086763559E-6	1.17420055224E-5	yes	down	2.39	2.94	2.93	5.12	5.42	7.63	2.75333	6.05667
gene-LOC122526782	LOC122526782	uncharacterized LOC122526782	4.13051	2.04632	2.86546030055E-14	3.03914142999E-13	yes	up	5.17	4.95	5.19	1.4	1.04	1.45	5.10333	1.29667
gene-LOC124900170	LOC124900170	uncharacterized LOC124900170	13.4375	3.7482	1.27450354586E-5	5.93066448635E-5	yes	up	0.22	0.21	0.25	0.02	0.02	0.01	0.226667	0.0166666666667
gene-LOC124900387	LOC124900387	uncharacterized LOC124900387	18.2791	4.19212	7.40902084128E-6	3.56305212799E-5	yes	up	0.96	1.27	1.27	0	0.03	0.15	1.16667	0.06
gene-LOC124900391	LOC124900391	uncharacterized LOC124900391	0.333954	-1.58228	2.30920134457E-5	0.000103997399387	yes	down	0.32	0.36	0.18	1.18	0.9	0.61	0.286667	0.896667
gene-LOC124900414	LOC124900414	uncharacterized LOC124900414	21.7983	4.44614	4.19378857476E-8	2.64617032348E-7	yes	up	1.5	1.09	1.11	0.11	0	0.07	1.23333	0.06
gene-LOC124900509	LOC124900509	uncharacterized LOC124900509	4.27294	2.09523	6.97494445126E-5	0.000293146337426	yes	up	1.15	0.73	1.04	0.22	0.24	0.25	0.973333	0.236667
gene-LOC124900513	LOC124900513	uncharacterized LOC124900513, transcript variant X5	2.61289	1.38565	2.3234659579E-15	2.6705183994E-14	yes	up	6.54	5.51	5.27	2.52	2.11	2.85	5.77333	2.49333
gene-LOC124900546	LOC124900546	uncharacterized LOC124900546	2.01154	1.0083	5.63149350427E-6	2.7438767324E-5	yes	up	0.38	0.38	0.45	0.23	0.2	0.19	0.403333	0.206667
gene-LOC124900576	LOC124900576	otoancorin-like, transcript variant X1	17.1798	4.10264	4.95089329264E-14	5.17309127869E-13	yes	up	1.6	1.34	1.79	0.14	0.05	0.09	1.57667	0.0933333333333
gene-LOC124900580	LOC124900580	uncharacterized LOC124900580, transcript variant X1	0.465868	-1.10201	2.1736244887E-7	1.2564216936E-6	yes	down	2.65	2.79	4.58	7.98	6.75	7.28	3.34	7.33667
gene-LOC124900602	LOC124900602	uncharacterized LOC124900602, transcript variant X2	3.33858	1.73923	1.27158216329E-13	1.28144029912E-12	yes	up	2.15	2.06	1.79	0.49	0.4	0.8	2	0.563333
gene-LOC124900605	LOC124900605	uncharacterized LOC124900605, transcript variant X5	6.59456	2.72128	6.10238561065E-7	3.36440032732E-6	yes	up	1.56	1.33	0.37	0.23	0.07	0.21	1.08667	0.17
gene-LOC124900608	LOC124900608	uncharacterized LOC124900608, transcript variant X1	28.2741	4.82141	0.00710421676607	0.0197131	yes	up	0.03	0.39	0.16	0	0	0	0.193333	0
gene-LOC124900650	LOC124900650	uncharacterized LOC124900650	0.286161	-1.8051	0.00151169398205	0.00490744361231	yes	down	0.2	0.17	0.1	0.62	0.65	0.45	0.156667	0.573333
gene-LOC124900664	LOC124900664	uncharacterized LOC124900664, transcript variant X1	0.326463	-1.61501	0.0170248311145	0.0427217929342	yes	down	0.04	0.07	0.06	0.19	0.15	0.22	0.0566666666667	0.186667
gene-LOC124900691	LOC124900691	uncharacterized LOC124900691, transcript variant X1	8.23223	3.04128	0.00204021154046	0.00643195317172	yes	up	0.04	0.06	0.05	0.01	0.01	0	0.05	0.00666666666667
gene-LOC124900716	LOC124900716	uncharacterized LOC124900716	26.3353	4.71893	0.00946793	0.0253912218363	yes	up	0.23	0.2	0.12	0	0	0	0.183333	0
gene-LOC124900731	LOC124900731	uncharacterized LOC124900731	26.371	4.72088	0.00909339970259	0.0245102	yes	up	0.19	0.29	0.19	0	0	0	0.223333	0
gene-LOC124900817	LOC124900817	uncharacterized LOC124900817, transcript variant X3	12.9417	3.69395	0.00999714689213	0.0266631282157	yes	up	0.24	0.06	0.35	0.06	0	0.06	0.216667	0.04
gene-LOC124900850	LOC124900850	uncharacterized LOC124900850	22.4334	4.48758	0.0197516147811	0.0486066896089	yes	up	1.8	0.94	2.8	0	0	0	1.84667	0
gene-LOC124900856	LOC124900856	uncharacterized LOC124900856, transcript variant X1	11.5251	3.52671	0.00121265070051	0.00400936654015	yes	up	0.1	0.12	0.15	0	0.04	0	0.123333	0.0133333333333
gene-LOC124900974	LOC124900974	uncharacterized LOC124900974	8.68285	3.11817	4.21578910798E-19	6.01335091705E-18	yes	up	2.73	2.72	2.82	0.32	0.44	0.22	2.75667	0.326667
gene-LOC124900985	LOC124900985	uncharacterized LOC124900985, transcript variant X1	5.33666	2.41594	0.00948709133826	0.0254332311128	yes	up	0.27	0.12	0.19	0.17	0.05	0.05	0.193333	0.09
gene-LOC124901025	LOC124901025	uncharacterized LOC124901025	0.0649731895313	-3.94401	2.78353876163E-5	0.000123953750972	yes	down	0.13	0.07	0.06	1.01	1.46	1.65	0.0866666666667	1.37333
gene-LOC124901040	LOC124901040	uncharacterized LOC124901040	4.5943	2.19984	0.000332086061784	0.00123376921015	yes	up	0.13	0.11	0.13	0.04	0.03	0.03	0.123333	0.0333333333333
gene-LOC124901137	LOC124901137	uncharacterized LOC124901137	2.75219	1.46058	1.38066504161E-10	1.1060514739E-9	yes	up	10.93	8.71	9.67	4.22	3.81	3.34	9.77	3.79
gene-LOC124901162	LOC124901162	uncharacterized LOC124901162	4.04954	2.01776	0.00915616813376	0.0246520034157	yes	up	0.3	0.18	0.2	0.05	0.06	0.06	0.226667	0.0566666666667
gene-LOC124901228	LOC124901228	translation initiation factor IF-2-like, transcript variant X1	3.94884	1.98143	3.29100927438E-13	3.22427368927E-12	yes	up	1.2	1.28	1.33	0.36	0.33	0.32	1.27	0.336667
gene-LOC124901245	LOC124901245	uncharacterized LOC124901245, transcript variant X1	0.390671	-1.35597	3.87826119087E-5	0.000169896625649	yes	down	0.15	0.12	0.13	0.27	0.35	0.39	0.133333	0.336667
gene-LOC124901258	LOC124901258	uncharacterized LOC124901258	4.47796	2.16284	6.54951777452E-5	0.0002765436372	yes	up	2.41	2.31	1.83	0.28	0.59	0.66	2.18333	0.51
gene-LOC124901298	LOC124901298	uncharacterized LOC124901298, transcript variant X1	16.5684	4.05036	1.99985480025E-5	9.07995518842E-5	yes	up	2.11	1.61	1.76	0.29	0	0.09	1.82667	0.126667
gene-LOC124901298-2	LOC124901298	uncharacterized LOC124901298, transcript variant X2	3.87514	1.95425	0.00372444338726	0.0110822917139	yes	up	8.4	15.75	10.74	8.65	3.96	0.75	11.63	4.45333
gene-LOC124901314	LOC124901314	uncharacterized LOC124901314	2.07093	1.05028	0.00100215481707	0.00337471964459	yes	up	0.25	0.22	0.21	0.15	0.1	0.1	0.226667	0.116667
gene-LOC124901375	LOC124901375	uncharacterized LOC124901375	7.50113	2.90711	0.00726445567043	0.0201015183643	yes	up	0.55	0.52	0.4	0.05	0.1	0.05	0.49	0.0666666666667
gene-LOC124901384	LOC124901384	uncharacterized LOC124901384	3.81765	1.93269	0.000364306422103	0.00134137980878	yes	up	0.75	0.76	0.88	0.23	0.14	0.3	0.796667	0.223333
gene-LOC124901411	LOC124901411	uncharacterized LOC124901411	25.0781	4.64836	0.00226708908654	0.00708684389805	yes	up	0.56	0.39	0.28	0.05	0	0	0.41	0.0166666666667
gene-LOC124901456	LOC124901456	uncharacterized LOC124901456	0.304008	-1.71782	0.00799588715016	0.0218705139761	yes	down	0.07	0.04	0.12	0.34	0.19	0.26	0.0766666666667	0.263333
gene-LOC124901686	LOC124901686	uncharacterized LOC124901686	6.15205	2.62107	0.00180867172724	0.00578044390158	yes	up	0.36	0.33	0.34	0.12	0.06	0	0.343333	0.06
gene-LOC124901706	LOC124901706	uncharacterized LOC124901706, transcript variant X1	0.334053	-1.58185	0.00286011496523	0.00875391599308	yes	down	0.22	0.25	0.12	0.77	0.55	0.55	0.196667	0.623333
gene-LOC124901735	LOC124901735	uncharacterized LOC124901735, transcript variant X2	0.222887	-2.16561	1.48962916777E-5	6.87748874542E-5	yes	down	0.03	0.01	0.02	0.07	0.11	0.7	0.02	0.293333
gene-LOC124901737	LOC124901737	uncharacterized LOC124901737	50.6192	5.66161	0.000325544668683	0.00121090861433	yes	up	2.87	1.2	1.16	0	0	0	1.74333	0
gene-LOC124901750	LOC124901750	uncharacterized LOC124901750, transcript variant X3	15.4838	3.95269	0.0189779887338	0.0469888	yes	up	0.02	0.02	0.01	0	0	0	0.0166666666667	0
gene-LOC124901785	LOC124901785	uncharacterized LOC124901785	25.1641	4.6533	4.75180463339E-6	2.34720446921E-5	yes	up	1.33	1.55	0.92	0.05	0.1	0	1.26667	0.05
gene-LOC124901788	LOC124901788	uncharacterized LOC124901788	4.07682	2.02744	0.00558845666151	0.0159384506431	yes	up	0.5	0.55	0.43	0.13	0.09	0.16	0.493333	0.126667
gene-LOC124901881	LOC124901881	uncharacterized LOC124901881	4.78365	2.25811	0.0193013746393	0.0476673845141	yes	up	0.16	0.37	0.36	0.03	0.06	0.11	0.296667	0.0666666666667
gene-LOC124901904	LOC124901904	uncharacterized LOC124901904, transcript variant X1	10.0114	3.32357	0.000463180893777	0.00167438244633	yes	up	1.01	0.98	1.49	0.11	0	0.23	1.16	0.113333
gene-LOC124901912	LOC124901912	uncharacterized LOC124901912	2.28637	1.19306	0.00458778726242	0.0133512924089	yes	up	0.64	0.67	0.47	0.23	0.21	0.37	0.593333	0.27
gene-LOC124901925	LOC124901925	uncharacterized LOC124901925	37.5724	5.2316	1.33104576722E-120	1.4318905155E-118	yes	up	21.55	22.25	20.77	0.61	0.43	0.66	21.5233	0.566667
gene-LOC124901992	LOC124901992	uncharacterized LOC124901992, transcript variant X1	4.5206	2.17651	0.000162787230113	0.000643080233577	yes	up	0.19	0.14	0.14	0.04	0.04	0.03	0.156667	0.0366666666667
gene-LOC124901999	LOC124901999	uncharacterized LOC124901999	26.4274	4.72396	0.00975025943102	0.0260744515148	yes	up	0.06	0.11	0.04	0	0	0	0.07	0
gene-LOC124902041	LOC124902041	uncharacterized LOC124902041	0.455933	-1.13311	0.00813669584564	0.0221972721895	yes	down	0.24	0.38	0.27	0.65	0.51	0.87	0.296667	0.676667
gene-LOC124902113	LOC124902113	uncharacterized LOC124902113	3.72311	1.89651	1.7071713482E-6	8.91042253872E-6	yes	up	0.81	0.77	0.88	0.14	0.31	0.23	0.82	0.226667
gene-LOC124902138	LOC124902138	uncharacterized LOC124902138, transcript variant X1	3.39157	1.76195	8.42617005639E-6	4.00720169189E-5	yes	up	0.79	0.78	0.93	0.2	0.29	0.28	0.833333	0.256667
gene-LOC124902160	LOC124902160	uncharacterized LOC124902160, transcript variant X1	8.75481	3.13008	0.00731152068297	0.0202103507999	yes	up	0.63	0.61	0.44	0.21	0	0	0.56	0.07
gene-LOC124902169	LOC124902169	uncharacterized LOC124902169	2.52975	1.33899	0.0178937198507	0.0446433284703	yes	up	0.73	1.01	1.05	0.43	0.24	0.49	0.93	0.386667
gene-LOC124902171	LOC124902171	formin-2-like	7.01675	2.8108	0.000194485058853	0.000756308895472	yes	up	0.56	0.38	0.36	0.04	0.08	0.05	0.433333	0.0566666666667
gene-LOC124902173	LOC124902173	uncharacterized LOC124902173	2.01278	1.00919	0.00945620102846	0.0253645805847	yes	up	0.51	0.49	0.77	0.32	0.28	0.32	0.59	0.306667
gene-LOC124902244	LOC124902244	uncharacterized LOC124902244	28.1662	4.81589	0.00888538962605	0.0239998934637	yes	up	0.14	0.07	0.03	0	0	0	0.08	0
gene-LOC124902248	LOC124902248	uncharacterized LOC124902248	0.334065	-1.5818	0.00755989611671	0.0208109178617	yes	down	0.11	0.17	0.2	0.49	0.72	0.32	0.16	0.51
gene-LOC124902384	LOC124902384	uncharacterized LOC124902384	3.14301	1.65215	4.08655147147E-6	2.0374911195E-5	yes	up	0.27	0.23	0.29	0.06	0.1	0.1	0.263333	0.0866666666667
gene-LOC124902407	LOC124902407	uncharacterized LOC124902407	7.15451	2.83885	0.00708192096071	0.0196586996237	yes	up	0.32	0.33	0.27	0	0.03	0.11	0.306667	0.0466666666667
gene-LOC124902539	LOC124902539	uncharacterized LOC124902539	43.2345	5.43411	0.000612714933095	0.00215362445017	yes	up	0.13	0.13	0.11	0	0	0	0.123333	0
gene-LOC124902540	LOC124902540	uncharacterized LOC124902540	12.302	3.62082	2.63436366277E-20	3.98401895205E-19	yes	up	2.76	2.98	2.83	0.32	0.22	0.41	2.85667	0.316667
gene-LOC124902605	LOC124902605	uncharacterized LOC124902605	5.21635	2.38304	1.92058007056E-14	2.06914788263E-13	yes	up	1.72	2.09	1.89	0.38	0.31	0.45	1.9	0.38
gene-LOC124902706	LOC124902706	uncharacterized LOC124902706, transcript variant X1	0.298649	-1.74348	0.000505076267335	0.00181203475046	yes	down	0.33	0.39	0.5	1.5	1.03	1.61	0.406667	1.38
gene-LOC124902708	LOC124902708	uncharacterized LOC124902708, transcript variant X1	3.96203	1.98624	0.00292000751452	0.00891349232628	yes	up	0.5	1.07	0.7	0.11	0.24	0.2	0.756667	0.183333
gene-LOC124902718	LOC124902718	uncharacterized LOC124902718, transcript variant X2	0.494041	-1.0173	0.000110489586952	0.000448072720495	yes	down	7.38	9.43	7.64	16.98	17.71	17.32	8.15	17.3367
gene-LOC124902719	LOC124902719	uncharacterized LOC124902719	0.23702	-2.07692	0.000239166582884	0.000915177823205	yes	down	0.11	0.09	0.21	0.63	0.41	0.78	0.136667	0.606667
gene-LOC124902730	LOC124902730	uncharacterized LOC124902730, transcript variant X1	6.641	2.7314	6.37534196225E-12	5.61616449261E-11	yes	up	0.24	0.24	0.27	0.04	0.04	0.04	0.25	0.04
gene-LOC124902792	LOC124902792	uncharacterized LOC124902792	4.1486	2.05262	4.03186189249E-5	0.00017602518994	yes	up	0.76	0.54	0.6	0.15	0.07	0.26	0.633333	0.16
gene-LOC124902795	LOC124902795	uncharacterized LOC124902795	21.9168	4.45396	4.02346147733E-9	2.81255927471E-8	yes	up	2.46	1.37	1.68	0.03	0.01	0.02	1.83667	0.02
gene-LOC124902955	LOC124902955	uncharacterized LOC124902955	3.46187	1.79155	5.99045930246E-8	3.72281304061E-7	yes	up	0.64	0.74	0.71	0.19	0.21	0.23	0.696667	0.21
gene-LOC124903002	LOC124903002	uncharacterized LOC124903002	9.2413	3.2081	0.00271758777312	0.00836222090875	yes	up	1.23	1.57	2.21	0.3	0.28	0	1.67	0.193333
gene-LOC124903079	LOC124903079	uncharacterized LOC124903079	31.1995	4.96345	3.13466619651E-5	0.000138890453793	yes	up	0.67	0.73	0.63	0.04	0	0.03	0.676667	0.0233333333333
gene-LOC124903160	LOC124903160	uncharacterized LOC124903160	8.39225	3.06906	2.82198258303E-7	1.61241380555E-6	yes	up	1.04	0.81	0.9	0.08	0.1	0.16	0.916667	0.113333
gene-LOC124903162	LOC124903162	uncharacterized LOC124903162	3.46761	1.79394	0.00215028	0.00675361615187	yes	up	0.55	0.64	0.43	0.17	0.14	0.18	0.54	0.163333
gene-LOC124903207	LOC124903207	uncharacterized LOC124903207	0.170669	-2.55073	1.73733322989E-109	1.67136048786E-107	yes	down	1.39	1.53	1.41	9.88	6.72	9.55	1.44333	8.71667
gene-LOC124903221	LOC124903221	uncharacterized LOC124903221, transcript variant X1	32.8189	5.03646	0.000473859555441	0.00171043718541	yes	up	1.33	1.36	1.05	0	0.1	0	1.24667	0.0333333333333
gene-LOC124903225	LOC124903225	uncharacterized LOC124903225	6.56513	2.71482	0.000415325206607	0.00151416892519	yes	up	0.54	0.54	0.46	0.19	0	0.06	0.513333	0.0833333333333
gene-LOC124903246	LOC124903246	uncharacterized LOC124903246	4.52623	2.17831	3.86803728932E-5	0.000169516753611	yes	up	1.78	2.15	1.67	0.43	0.46	0.4	1.86667	0.43
gene-LOC124903252	LOC124903252	uncharacterized LOC124903252	3.58296	1.84115	2.36864524472E-5	0.000106498815842	yes	up	0.38	0.31	0.34	0.1	0.08	0.12	0.343333	0.1
gene-LOC124903287	LOC124903287	uncharacterized LOC124903287	3.34888	1.74368	0.00589677828066	0.0167065184345	yes	up	2.52	2.67	2.65	0.97	0.49	0.89	2.61333	0.783333
gene-LOC124903293	LOC124903293	uncharacterized LOC124903293	46.9282	5.55238	0.000404696972856	0.00147887759257	yes	up	0.05	0.07	0.09	0	0	0	0.07	0
gene-LOC124903313	LOC124903313	uncharacterized LOC124903313, transcript variant X1	17.7006	4.14573	1.97245912212E-13	1.95704508446E-12	yes	up	3.84	3.07	2.35	0.21	0.18	0.19	3.08667	0.193333
gene-LOC124903333	LOC124903333	uncharacterized LOC124903333, transcript variant X2	2.77143	1.47063	9.25318796102E-9	6.23676292261E-8	yes	up	2.18	2.3	2.38	1.17	0.59	0.89	2.28667	0.883333
gene-LOC124903450-3	LOC124903450	putative HERC2-like protein 3	0.00725340892811	-7.10713	1.51149609082E-7	8.93316688264E-7	yes	down	0	0	0	1.08	1.07	0.41	0	0.853333
gene-LOC124903459	LOC124903459	uncharacterized LOC124903459	0.221947	-2.17171	1.5803594868E-5	7.26872166652E-5	yes	down	0.05	0.07	0.13	0.34	0.4	0.48	0.0833333333333	0.406667
gene-LOC124903465	LOC124903465	uncharacterized LOC124903465, transcript variant X1	0.22314	-2.16398	2.79678635566E-12	2.54060817117E-11	yes	down	0.17	0.19	0.13	0.83	0.76	0.75	0.163333	0.78
gene-LOC124903472	LOC124903472	uncharacterized LOC124903472	4.37132	2.12807	0.000369415150902	0.00135812930394	yes	up	0.47	0.34	0.41	0.16	0.09	0.05	0.406667	0.1
gene-LOC124903483	LOC124903483	uncharacterized LOC124903483	5.07022	2.34205	0.0083878636085	0.0228197540155	yes	up	1.73	1.01	1.24	0	0.45	0.36	1.32667	0.27
gene-LOC124903520	LOC124903520	uncharacterized LOC124903520	11.073	3.46897	4.63387854963E-42	1.51488981687E-40	yes	up	1.4	1.15	1.23	0.11	0.09	0.16	1.26	0.12
gene-LOC124903521	LOC124903521	uncharacterized LOC124903521, transcript variant X1	10.296	3.36402	1.44083567845E-15	1.68442021125E-14	yes	up	0.43	0.36	0.41	0.05	0.04	0.03	0.4	0.04
gene-LOC124903527	LOC124903527	uncharacterized LOC124903527, transcript variant X1	17.7002	4.14569	6.41902250177E-8	3.97444324904E-7	yes	up	0.52	0.54	0.58	0.07	0.03	0	0.546667	0.0333333333333
gene-LOC124903538	LOC124903538	uncharacterized LOC124903538	29.4885	4.88208	2.78598366761E-10	2.16359570886E-9	yes	up	1.17	1.04	1.24	0.03	0.1	0	1.15	0.0433333333333
gene-LOC124903558	LOC124903558	uncharacterized LOC124903558	8.43593	3.07655	0.000286285057927	0.00107754103671	yes	up	1.56	0.74	1.78	0.23	0.07	0.21	1.36	0.17
gene-LOC124903562	LOC124903562	uncharacterized LOC124903562	0.490301	-1.02826	0.00865737588504	0.0234594583171	yes	down	0.44	0.29	0.42	0.86	0.57	1.05	0.383333	0.826667
gene-LOC124903566	LOC124903566	uncharacterized LOC124903566, transcript variant X2	3.39659	1.76409	0.00141239015556	0.0046111191833	yes	up	0.11	0.08	0.12	0.02	0.01	0.06	0.103333	0.03
gene-LOC124903631	LOC124903631	uncharacterized LOC124903631	10.525	3.39575	0.00226861963844	0.00709061337689	yes	up	0.71	1.03	0.62	0	0.26	0	0.786667	0.0866666666667
gene-LOC124903737	LOC124903737	uncharacterized LOC124903737, transcript variant X1	0.381613	-1.38982	0.00313394937722	0.00947648663802	yes	down	0.68	0.49	1.31	2.1	2.59	2.11	0.826667	2.26667
gene-LOC124903740	LOC124903740	uncharacterized LOC124903740	4.63631	2.21298	0.00703238606064	0.0195360955085	yes	up	1.09	0.79	0.6	0.12	0.33	0.11	0.826667	0.186667
gene-LOC124903818	LOC124903818	uncharacterized LOC124903818	0.351856	-1.50694	8.42770990005E-7	4.57139415791E-6	yes	down	0.39	0.34	0.28	0.91	0.94	1.15	0.336667	1
gene-LOC124903867	LOC124903867	uncharacterized LOC124903867	0.2641	-1.92084	0.0131402671372	0.0339875818716	yes	down	0.14	0.21	0.54	1.59	0.75	1.23	0.296667	1.19
gene-LOC124903879	LOC124903879	uncharacterized LOC124903879	2.94774	1.55961	1.16523369111E-6	6.21401058519E-6	yes	up	1.7	1.91	2.18	0.49	0.84	0.71	1.93	0.68
gene-LOC124903917	LOC124903917	uncharacterized LOC124903917	2.55512	1.35339	0.000692452762391	0.0024056289254	yes	up	1.47	1.63	1.66	0.57	0.56	0.84	1.58667	0.656667
gene-LOC124903989	LOC124903989	uncharacterized LOC124903989, transcript variant X1	22.5484	4.49495	1.1314084705E-6	6.04247937851E-6	yes	up	0.4	0.39	0.34	0	0	0.05	0.376667	0.0166666666667
gene-LOC124904000	LOC124904000	uncharacterized LOC124904000, transcript variant X1	2.56227	1.35742	0.000170796821258	0.000671925956158	yes	up	1.3	1.42	1.32	0.74	0.51	0.4	1.34667	0.55
gene-LOC124904006	LOC124904006	uncharacterized LOC124904006, transcript variant X1	3.64471	1.8658	3.84485099504E-9	2.69633449036E-8	yes	up	0.99	0.88	1.12	0.29	0.25	0.31	0.996667	0.283333
gene-LOC124904015	LOC124904015	uncharacterized LOC124904015	5.74903	2.52332	8.15122058645E-26	1.58650940434E-24	yes	up	15.33	27.27	17.32	4.98	2.99	2.87	19.9733	3.61333
gene-LOC124904067	LOC124904067	uncharacterized LOC124904067	3.46685	1.79362	6.02319598412E-6	2.92689261018E-5	yes	up	0.76	0.79	0.86	0.21	0.28	0.23	0.803333	0.24
gene-LOC124904076	LOC124904076	uncharacterized LOC124904076	43.2708	5.43532	9.98122087726E-5	0.00040810691166	yes	up	0.62	0.4	0.74	0	0.04	0	0.586667	0.0133333333333
gene-LOC124904079	LOC124904079	uncharacterized LOC124904079, transcript variant X2	16.3063	4.02735	0.0176316491805	0.0440952765464	yes	up	0.34	0.09	0.2	0	0	0.03	0.21	0.01
gene-LOC124904080	LOC124904080	uncharacterized LOC124904080	19.2932	4.27002	0.00731211565481	0.0202103507999	yes	up	0.18	0.26	0.28	0	0	0.04	0.24	0.0133333333333
gene-LOC124904089	LOC124904089	uncharacterized LOC124904089, transcript variant X1	0.191636	-2.38356	0.00846188815962	0.0229982219826	yes	down	0.2	0.07	0.2	0.7	0.73	0.95	0.156667	0.793333
gene-LOC124904094	LOC124904094	uncharacterized LOC124904094, transcript variant X1	0.269672	-1.89072	0.00561401771617	0.0159988149401	yes	down	0.3	0.41	0.23	1.18	0.88	1.67	0.313333	1.24333
gene-LOC124904208	LOC124904208	uncharacterized LOC124904208, transcript variant X1	39.6131	5.30791	0.00120470993945	0.00398552577756	yes	up	0.06	0.1	0.05	0	0	0	0.07	0
gene-LOC124904228	LOC124904228	uncharacterized LOC124904228	4.45127	2.15422	6.4966722768E-17	8.21983367212E-16	yes	up	3.7	3.8	3.74	0.93	0.5	1.22	3.74667	0.883333
gene-LOC124904235	LOC124904235	uncharacterized LOC124904235, transcript variant X1	7.26199	2.86037	0.000315917445556	0.00117790766195	yes	up	0.23	0.17	0.21	0.05	0.01	0.03	0.203333	0.03
gene-LOC124904248	LOC124904248	uncharacterized LOC124904248	10.0728	3.33239	0.0066062735047	0.0184769212085	yes	up	0.53	0.23	0.53	0.06	0	0.09	0.43	0.05
gene-LOC124904251	LOC124904251	uncharacterized LOC124904251	14.185	3.82629	1.86906348938E-11	1.59191140722E-10	yes	up	2.75	1.83	2.25	0.22	0.21	0.08	2.27667	0.17
gene-LOC124904260	LOC124904260	uncharacterized LOC124904260	2.80315	1.48705	0.0188032501939	0.0465878576962	yes	up	0.15	0.08	0.12	0.02	0.05	0.06	0.116667	0.0433333333333
gene-LOC124904262	LOC124904262	uncharacterized LOC124904262	3.228	1.69064	0.0187855682049	0.0465493292248	yes	up	0.82	0.59	0.53	0.22	0.29	0.12	0.646667	0.21
gene-LOC124904387	LOC124904387	uncharacterized LOC124904387	19.5823	4.29148	3.09250285521E-6	1.56401290764E-5	yes	up	0.47	0.61	0.65	0.02	0.07	0	0.576667	0.03
gene-LOC124904415	LOC124904415	uncharacterized LOC124904415	4.71053	2.23589	0.00673476782897	0.0187929797916	yes	up	0.45	0.43	0.67	0.08	0.15	0.11	0.516667	0.113333
gene-LOC124904432	LOC124904432	uncharacterized LOC124904432	24.3766	4.60742	0.0140836	0.0361577607266	yes	up	0.45	0.2	0.19	0	0	0	0.28	0
gene-LOC124904497	LOC124904497	uncharacterized LOC124904497	7.44308	2.8959	3.59989375647E-27	7.48709331942E-26	yes	up	2.69	2.35	2.31	0.27	0.31	0.46	2.45	0.346667
gene-LOC124904517	LOC124904517	uncharacterized LOC124904517	6.69247	2.74254	0.00838408409055	0.0228123135272	yes	up	0.33	0.34	0.39	0.07	0	0.1	0.353333	0.0566666666667
gene-LOC124904536	LOC124904536	uncharacterized LOC124904536, transcript variant X1	2.12943	1.09046	0.0108748294464	0.0286921016613	yes	up	0.2	0.2	0.25	0.09	0.12	0.1	0.216667	0.103333
gene-LOC124904537	LOC124904537	uncharacterized LOC124904537	0.172706	-2.53361	0.000409014855154	0.00149347853407	yes	down	0.17	0.06	0.08	0.76	0.47	0.64	0.103333	0.623333
gene-LOC124904538	LOC124904538	uncharacterized LOC124904538	0.121963	-3.03549	0.00406982415492	0.0120006508095	yes	down	0.02	0.05	0.02	0.23	0.34	0.26	0.03	0.276667
gene-LOC124904544	LOC124904544	uncharacterized LOC124904544, transcript variant X2	3.23898	1.69554	8.50445870816E-78	5.49468548133E-76	yes	up	38.13	39.36	39.92	14.46	13.54	12.98	39.1367	13.66
gene-LOC124904581	LOC124904581	uncharacterized LOC124904581, transcript variant X1	35.7969	5.16176	0.000366101381586	0.00134711870209	yes	up	0.72	1.83	1.35	0	0.1	0	1.3	0.0333333333333
gene-LOC124904712	LOC124904712	uncharacterized LOC124904712, transcript variant X1	2.47047	1.30478	0.0002698361103	0.00102037765831	yes	up	1.25	1.64	1.15	0.58	0.56	0.53	1.34667	0.556667
gene-LOC124904746	LOC124904746	uncharacterized LOC124904746	3.03018	1.5994	9.00474963101E-5	0.000370889706605	yes	up	7.57	6.25	7.34	1.69	2.73	2.92	7.05333	2.44667
gene-LOC124904864	LOC124904864	uncharacterized LOC124904864	12.3854	3.63056	0.00173131763711	0.00555354209154	yes	up	1.62	3.31	1.39	0.29	0.24	0	2.10667	0.176667
gene-LOC124904913	LOC124904913	uncharacterized LOC124904913	3.79282	1.92327	4.898475866E-11	4.05353982424E-10	yes	up	1.3	1.29	1.03	0.33	0.2	0.47	1.20667	0.333333
gene-LOC124904930	LOC124904930	uncharacterized LOC124904930	27.4284	4.7776	2.3552526616E-13	2.31998230149E-12	yes	up	1.58	1.78	1.35	0.08	0.05	0.05	1.57	0.06
gene-LOC124904949	LOC124904949	uncharacterized LOC124904949	7.35742	2.8792	0.0143225296985	0.0366547994324	yes	up	0.24	0.19	0.09	0	0.02	0.06	0.173333	0.0266666666667
gene-LOC124905011	LOC124905011	uncharacterized LOC124905011	0.333513	-1.58419	0.0111564589987	0.0293677376584	yes	down	0.17	0.23	0.15	0.8	0.58	0.34	0.183333	0.573333
gene-LOC124905027	LOC124905027	putative uncharacterized protein encoded by LINC00322	36.6766	5.19679	0.000256363151971	0.00097534120431	yes	up	0.83	0.75	0.55	0	0.06	0	0.71	0.02
gene-LOC124905029	LOC124905029	uncharacterized LOC124905029, transcript variant X2	7.98169	2.99669	7.16411412849E-16	8.46132635684E-15	yes	up	1.43	1.5	1.32	0.2	0.09	0.28	1.41667	0.19
gene-LOC124905046	LOC124905046	uncharacterized LOC124905046, transcript variant X1	0.384496	-1.37896	0.000144127201898	0.000574876682201	yes	down	0.22	0.29	0.21	0.62	0.5	0.82	0.24	0.646667
gene-LOC124905047	LOC124905047	uncharacterized LOC124905047	108.36	6.75968	1.42242703242E-44	4.89180496599E-43	yes	up	11.67	11.52	12.4	0.04	0.17	0.14	11.8633	0.116667
gene-LOC124905049	LOC124905049	uncharacterized LOC124905049	2.44322	1.28878	0.0010437513842	0.00350075913501	yes	up	0.68	1.08	1.01	0.43	0.46	0.3	0.923333	0.396667
gene-LOC124905104	LOC124905104	uncharacterized LOC124905104	3.64095	1.86431	0.0169782407653	0.0426133219598	yes	up	0.5	0.28	0.47	0.09	0.09	0.18	0.416667	0.12
gene-LOC124905223	LOC124905223	uncharacterized LOC124905223	2.04586	1.03271	0.0133281949145	0.0344044	yes	up	0.21	0.17	0.21	0.12	0.11	0.08	0.196667	0.103333
gene-LOC124905225	LOC124905225	uncharacterized LOC124905225	43.1026	5.4297	0.000714435187406	0.00247530312908	yes	up	0.2	0.21	0.36	0	0	0	0.256667	0
gene-LOC124905236	LOC124905236	uncharacterized LOC124905236	2.43397	1.28331	0.000161276207846	0.000637572379968	yes	up	2.21	2.16	2.77	0.83	1.4	0.92	2.38	1.05
gene-LOC124905248	LOC124905248	uncharacterized LOC124905248	2.21136	1.14493	2.42436498605E-7	1.39397795064E-6	yes	up	16.84	10.77	12.3	3.94	4.37	4.09	13.3033	4.13333
gene-LOC124905251	LOC124905251	uncharacterized LOC124905251	2.01105	1.00795	0.0175308161775	0.0438631947393	yes	up	0.76	0.61	0.57	0.37	0.38	0.26	0.646667	0.336667
gene-LOC124905311	LOC124905311	-	0.321609	-1.63662	5.30817473829E-24	9.57224772377E-23	yes	down	1.83	2.18	1.96	7.88	5.33	6.24	1.99	6.48333
gene-LOC124905331	LOC124905331	translation initiation factor IF-2-like	6.65715	2.73491	4.37332611439E-19	6.22586021421E-18	yes	up	5.3	5.82	6.97	1.34	0.82	0.7	6.03	0.953333
gene-LOC124905352	LOC124905352	vegetative cell wall protein gp1-like	4.65523	2.21885	0.0149742	0.0380994	yes	up	0.24	0.26	1.45	0.09	0.08	0.27	0.65	0.146667
gene-LOC124905352-2	LOC124905352	vegetative cell wall protein gp1-like	8.49033	3.08582	0.00452882668892	0.013192	yes	up	0.62	1.03	0.2	0	0.21	0	0.616667	0.07
gene-LOC124905352-3	LOC124905352	vegetative cell wall protein gp1-like	11.9793	3.58247	5.60723709817E-8	3.49559930773E-7	yes	up	0.98	1.23	1.14	0.22	0	0.08	1.11667	0.1
gene-LOC124905353	LOC124905353	uncharacterized LOC124905353	2.97743	1.57407	4.69283324656E-5	0.000202653930074	yes	up	0.55	0.6	0.42	0.21	0.2	0.14	0.523333	0.183333
gene-LOC124905421	LOC124905421	uncharacterized LOC124905421, transcript variant X1	0.183228	-2.44828	1.44805490704E-15	1.6910493615E-14	yes	down	0.33	0.53	0.68	3.25	2.76	2.81	0.513333	2.94
gene-LOC124905458	LOC124905458	-	0.375559	-1.41289	0.00412727309099	0.0121454507157	yes	down	0.9	0.67	0.54	2.13	1.5	2.34	0.703333	1.99
gene-LOC124905460	LOC124905460	uncharacterized LOC124905460, transcript variant X1	0.471577	-1.08444	6.39949166216E-10	4.80217699171E-9	yes	down	0.24	0.26	0.29	0.63	0.48	0.66	0.263333	0.59
gene-LOC124905467	LOC124905467	-	0.320514	-1.64154	4.51993623632E-24	8.18460758945E-23	yes	down	1.83	2.18	1.96	7.92	5.36	6.24	1.99	6.50667
gene-LOC124905527	LOC124905527	uncharacterized LOC124905527, transcript variant X7	0.423467	-1.23968	4.1605750732E-20	6.23173103213E-19	yes	down	2.11	2.14	1.73	4.97	3.5	5.23	1.99333	4.56667
gene-LOC124905536	LOC124905536	-	0.163224	-2.61507	2.44880513745E-5	0.000109989729724	yes	down	0.32	0.31	0.29	1.31	2.66	1.84	0.306667	1.93667
gene-LOC124905545	LOC124905545	uncharacterized LOC124905545, transcript variant X1	0.452733	-1.14327	2.55763634074E-7	1.46790177159E-6	yes	down	0.17	0.16	0.13	0.37	0.3	0.39	0.153333	0.353333
gene-LOC124905547	LOC124905547	uncharacterized LOC124905547	0.0650677857897	-3.94191	0.0179952	0.0448465519235	yes	down	0	0	0.03	0.13	0.19	0.09	0.01	0.136667
gene-LOC124905564	LOC124905564	neuroblastoma breakpoint family member 1-like	0.474241	-1.07631	1.84790651629E-5	8.43355956171E-5	yes	down	1.84	2.02	2.51	3.76	4.6	4.28	2.12333	4.21333
gene-LOC124905969	LOC124905969	uncharacterized LOC124905969, transcript variant X1	0.338487	-1.56283	0.000970628125294	0.00327765223445	yes	down	0.91	0.93	1.65	3.8	2.57	4.49	1.16333	3.62
gene-LOC124906010	LOC124906010	uncharacterized LOC124906010, transcript variant X1	2.36117	1.2395	1.98963277E-7	1.1586560115E-6	yes	up	12.1	14.43	12.83	6.77	4.79	6.09	13.12	5.88333
gene-LOC124906078	LOC124906078	uncharacterized LOC124906078	2.46537	1.3018	0.000160149751929	0.000633922472834	yes	up	1.51	1.94	1.64	0.68	0.62	0.87	1.69667	0.723333
gene-LOC124906088	LOC124906088	uncharacterized LOC124906088, transcript variant X1	14.3574	3.84372	5.13003639759E-12	4.5614712887E-11	yes	up	3.82	3.34	3.2	0.13	0.31	0.31	3.45333	0.25
gene-LOC124906231	LOC124906231	uncharacterized LOC124906231, transcript variant X1	2.04535	1.03235	0.00059566454166	0.00210249268802	yes	up	1.03	1	1.01	0.49	0.52	0.55	1.01333	0.52
gene-LOC124906235	LOC124906235	uncharacterized LOC124906235	0.410767	-1.28361	0.0102954391395	0.0273651168364	yes	down	0.6	0.24	0.34	0.9	1.18	0.91	0.393333	0.996667
gene-LOC124906269	LOC124906269	uncharacterized LOC124906269, transcript variant X1	2.01228	1.00883	6.92587661302E-35	1.87651728877E-33	yes	up	15.34	15.69	13.9	8.29	7.82	7.24	14.9767	7.78333
gene-LOC124907946	LOC124907946	uncharacterized LOC124907946	3.4452	1.78459	0.000506440765545	0.00181603504729	yes	up	2.04	2.77	2.3	0.5	1.27	0.37	2.37	0.713333
gene-LOC124907987	LOC124907987	uncharacterized LOC124907987	0.247316	-2.01557	6.11946362739E-54	2.59489022709E-52	yes	down	0.98	1.09	0.84	4.93	4.08	4.02	0.97	4.34333
gene-LOC124909371	LOC124909371	uncharacterized LOC124909371	0.482402	-1.05169	0.00194741249091	0.00617780924404	yes	down	0.91	0.74	0.68	1.65	1.72	1.68	0.776667	1.68333
gene-LOC124909407	LOC124909407	uncharacterized LOC124909407	2.47333	1.30646	0.00468785212758	0.0136116626462	yes	up	0.37	0.3	0.37	0.2	0.14	0.1	0.346667	0.146667
gene-LOC124909413	LOC124909413	uncharacterized LOC124909413	17.3809	4.11943	0.0115585	0.0303128501832	yes	up	0.24	0.44	0.42	0.06	0	0	0.366667	0.02
gene-LOC151760	LOC151760	putative uncharacterized protein LOC151760, transcript variant X3	3.02248	1.59573	1.17221747553E-5	5.49096637293E-5	yes	up	1.18	1.2	1.16	0.36	0.23	0.62	1.18	0.403333
gene-LOC202181	LOC202181	SUMO interacting motifs containing 1 pseudogene	0.324522	-1.62361	0.0127267848023	0.0330354839549	yes	down	0.3	0.22	0.12	1.04	0.45	0.57	0.213333	0.686667
gene-LOC286297	LOC286297	methylenetetrahydrofolate dehydrogenase (NADP+ dependent) 1 like pseudogene	103.635	6.69537	5.83111520829E-10	4.39999040661E-9	yes	up	2.32	2.43	1.95	0	0.08	0	2.23333	0.0266666666667
gene-LOC374443	LOC374443	C-type lectin domain family 2 member D pseudogene, transcript variant 1	0.437479	-1.19271	6.13846186305E-8	3.81262031187E-7	yes	down	2.57	2.07	2.89	5.66	6.25	6.76	2.51	6.22333
gene-LOC388242	LOC388242	SAGA complex associated factor 29 pseudogene	2.95868	1.56495	0.00615315527548	0.0173540752817	yes	up	1.3	1.53	0.95	0.5	0.31	0.54	1.26	0.45
gene-LOC389602	LOC389602	uncharacterized LOC389602, transcript variant 1	4.05048	2.01809	4.80343397615E-6	2.37109835378E-5	yes	up	0.72	0.69	0.7	0.19	0.18	0.19	0.703333	0.186667
gene-LOC389831	LOC389831	uncharacterized LOC389831, transcript variant X3	0.474002	-1.07704	5.16962937606E-9	3.57713454735E-8	yes	down	2.54	2.82	1.14	7.43	5.78	6.6	2.16667	6.60333
gene-LOC389831-2	LOC389831	uncharacterized LOC389831, transcript variant 1	0.277718	-1.84831	3.0568197702E-12	2.77221055405E-11	yes	down	1.27	1.96	0.96	4.79	4.73	4.91	1.39667	4.81
gene-LOC392196	LOC392196	ubiquitin specific peptidase 17 like family member 2 pseudogene	12.0807	3.59464	0.0127114524103	0.0330035308211	yes	up	0.52	0.41	0.59	0	0	0.13	0.506667	0.0433333333333
gene-LOC399975	LOC399975	uncharacterized LOC399975	2.03849	1.0275	0.00303369546617	0.00921672810104	yes	up	1.24	1.26	1.09	0.58	0.58	0.69	1.19667	0.616667
gene-LOC400499	LOC400499	putative uncharacterized protein LOC400499, transcript variant X2	5.01134	2.3252	4.07357784664E-5	0.00017766884964	yes	up	0.4	0.18	0.35	0.04	0.07	0.08	0.31	0.0633333333333
gene-LOC442041	LOC442041	-	0.0794974301922	-3.65295	0.000666967201483	0.00232708575587	yes	down	0.4	0	0.19	2.29	2.73	2.91	0.196667	2.64333
gene-LOC644661	LOC644661	-	6.65487	2.73441	0.0103356498228	0.0274619687105	yes	up	0.76	0.51	0.18	0.05	0.09	0.09	0.483333	0.0766666666667
gene-LOC645135	LOC645135	-	0.2998	-1.73793	6.83555267936E-6	3.30619710768E-5	yes	down	0.51	0.51	0.47	2.1	1.08	2.06	0.496667	1.74667
gene-LOC646828	LOC646828	-	6.77742	2.76074	0.0192209	0.0475093644125	yes	up	0.54	0.46	0.07	0.07	0.18	0	0.356667	0.0833333333333
gene-LOC646828-2	LOC646828	-	3.52005	1.8156	2.71925058045E-12	2.474291424E-11	yes	up	12.93	9.16	8.94	2.63	2.58	3.27	10.3433	2.82667
gene-LOC654780	LOC654780	splicing factor proline/glutamine-rich	0.0139797122284	-6.16052	4.70852917736E-6	2.32793434854E-5	yes	down	0	0	0.03	0.43	1.15	1.14	0.01	0.906667
gene-LOC729654	LOC729654	-	0.244877	-2.02987	0.0141032675301	0.0361912668541	yes	down	0.06	0.06	0.06	0.3	0.27	0.22	0.06	0.263333
gene-LOC730101	LOC730101	uncharacterized LOC730101, transcript variant 1	0.216363	-2.20847	1.31377669635E-14	1.43093543616E-13	yes	down	0.59	0.64	0.83	4.2	2.66	3.39	0.686667	3.41667
gene-LOC84773	LOC84773	uncharacterized LOC84773, transcript variant 1	0.290135	-1.78521	1.74595607998E-7	1.02495131383E-6	yes	down	1.55	1.78	1.53	5.73	5.81	6.06	1.62	5.86667
gene-LONRF2	LONRF2	LON peptidase N-terminal domain and ring finger 2, transcript variant 1	12.9493	3.6948	0.00765216991444	0.0210278201323	yes	up	0.06	0.03	0.05	0	0.01	0.01	0.0466666666667	0.00666666666667
gene-LOX	LOX	lysyl oxidase, transcript variant 1	3.0676	1.61711	9.36424455681E-10	6.92738389673E-9	yes	up	2.47	1.85	2.33	0.62	0.93	0.87	2.21667	0.806667
gene-LOXL1	LOXL1	lysyl oxidase like 1	0.319162	-1.64764	1.38327359306E-16	1.71538493612E-15	yes	down	3.98	3.26	3.29	12.94	10.84	10.55	3.51	11.4433
gene-LOXL1-AS1	LOXL1-AS1	LOXL1 antisense RNA 1, transcript variant 1	0.308241	-1.69787	3.27564830067E-15	3.73543642768E-14	yes	down	2.32	4.9	1.27	6.33	6.47	8.66	2.83	7.15333
gene-LOXL2	LOXL2	lysyl oxidase like 2	2.45223	1.29409	1.5733219351E-110	1.52703130749E-108	yes	up	66.27	66.24	65.21	29.92	26.8	27.6	65.9067	28.1067
gene-LOXL4	LOXL4	lysyl oxidase like 4, transcript variant X2	2.23299	1.15897	6.64037235692E-14	6.83376303159E-13	yes	up	9.95	8.86	8.24	4.48	4.53	3.73	9.01667	4.24667
gene-LPAR5	LPAR5	lysophosphatidic acid receptor 5, transcript variant 1	0.214472	-2.22114	1.52278445238E-11	1.30307863915E-10	yes	down	0.57	0.56	0.66	2.65	2.9	3.21	0.596667	2.92
gene-LPP-AS2	LPP-AS2	LPP antisense RNA 2	0.314296	-1.66981	0.00329041609253	0.00990026269339	yes	down	0.15	0.3	0.24	0.8	0.72	0.77	0.23	0.763333
gene-LPXN	LPXN	leupaxin, transcript variant 1	3.14455	1.65285	2.39673036004E-49	9.23100486819E-48	yes	up	25.81	28.4	27.45	8.31	8.01	7.9	27.22	8.07333
gene-LRAT	LRAT	lecithin retinol acyltransferase, transcript variant 2	3.43316	1.77954	1.75828489271E-17	2.31170532733E-16	yes	up	3.22	3.08	3.51	1.09	0.93	0.98	3.27	1
gene-LRG1	LRG1	leucine rich alpha-2-glycoprotein 1	2.40501	1.26604	1.63880075904E-11	1.40070962724E-10	yes	up	6.68	6.88	6.39	2.63	2.8	3.25	6.65	2.89333
gene-LRIG3	LRIG3	leucine rich repeats and immunoglobulin like domains 3, transcript variant 2	0.484933	-1.04414	6.89471752021E-6	3.33259940696E-5	yes	down	1.22	1.61	1.69	2.99	3.2	3.61	1.50667	3.26667
gene-LRIG3-DT	LRIG3-DT	LRIG3 divergent transcript, transcript variant X3	2.15799	1.10969	0.00212407710547	0.00667706863815	yes	up	16.32	13.66	17.55	6.62	7.93	7.8	15.8433	7.45
gene-LRP12	LRP12	LDL receptor related protein 12, transcript variant 1	2.55808	1.35506	8.60702579821E-17	1.08147427722E-15	yes	up	4.8	5.27	5.21	2.09	1.95	2.2	5.09333	2.08
gene-LRRC10B	LRRC10B	leucine rich repeat containing 10B	0.0225697940738	-5.46946	3.08819145352E-6	1.56219423123E-5	yes	down	0	0.04	0.04	0.93	0.81	1.88	0.0266666666667	1.20667
gene-LRRC2	LRRC2	leucine rich repeat containing 2	12.0634	3.59256	3.14565044314E-7	1.78613401917E-6	yes	up	0.41	0.71	0.64	0.02	0.1	0.03	0.586667	0.05
gene-LRRC20	LRRC20	leucine rich repeat containing 20, transcript variant 4	0.398146	-1.32863	2.72255642578E-14	2.89178926198E-13	yes	down	2.63	2.48	2.79	7.02	6.79	7.15	2.63333	6.98667
gene-LRRC37A-2	LRRC37A	leucine rich repeat containing 37A	34.129	5.09292	0.0112153802097	0.0295051	yes	up	0.11	0.19	0	0	0	0	0.1	0
gene-LRRC37A3-3	LRRC37A3	leucine rich repeat containing 37 member A3, transcript variant 1	0.371703	-1.42778	2.03652879695E-24	3.73414910728E-23	yes	down	1.21	1.49	1.25	3.81	3.53	3.72	1.31667	3.68667
gene-LRRC37A4P	LRRC37A4P	leucine rich repeat containing 37 member A4, pseudogene	0.250227	-1.99869	3.28733715019E-6	1.65755873207E-5	yes	down	0.44	0.12	0.21	0.94	0.84	1.42	0.256667	1.06667
gene-LRRC37B	LRRC37B	leucine rich repeat containing 37B, transcript variant 1	0.413841	-1.27285	3.69924276827E-9	2.60006641691E-8	yes	down	5.69	5.6	8.11	10.2	15.41	14.65	6.46667	13.42
gene-LRRC45	LRRC45	leucine rich repeat containing 45	0.438442	-1.18954	3.31348955383E-14	3.50581322077E-13	yes	down	4.25	4.46	4.28	9.5	10.78	10.77	4.33	10.35
gene-LRRC49	LRRC49	leucine rich repeat containing 49, transcript variant 1	2.37537	1.24815	2.02458132293E-7	1.17681147006E-6	yes	up	1.74	1.66	2.3	0.97	0.79	0.78	1.9	0.846667
gene-LRRC71	LRRC71	leucine rich repeat containing 71, transcript variant X1	2.9912	1.58072	0.00599846887136	0.0169616163683	yes	up	1.5	1.68	1.54	0.24	0.75	0.51	1.57333	0.5
gene-LRRC75B	LRRC75B	leucine rich repeat containing 75B	0.342379	-1.54633	0.00105372044284	0.00352931702924	yes	down	0.59	0.47	1.03	2.06	2.01	2.33	0.696667	2.13333
gene-LRRC8C	LRRC8C	leucine rich repeat containing 8 VRAC subunit C, transcript variant X1	2.88213	1.52713	6.13801471063E-42	2.00062634703E-40	yes	up	6.79	6.57	6.66	2.42	2.39	2.34	6.67333	2.38333
gene-LRRN1	LRRN1	leucine rich repeat neuronal 1, transcript variant 2	10.9634	3.45462	0.00330521342675	0.00993930746535	yes	up	0.18	0.12	0.16	0.03	0.01	0	0.153333	0.0133333333333
gene-LRTOMT	LRTOMT	leucine rich transmembrane and O-methyltransferase domain containing, transcript variant 4	2.09817	1.06913	0.0181823018679	0.0452444289189	yes	up	1.15	0.75	1.11	0.39	0.67	0.41	1.00333	0.49
gene-LSAMP	LSAMP	limbic system associated membrane protein, transcript variant 2	2.06299	1.04473	3.55714868135E-73	2.09948683523E-71	yes	up	43.16	43.7	43.03	23.89	21.67	21.24	43.2967	22.2667
gene-LSMEM1	LSMEM1	leucine rich single-pass membrane protein 1, transcript variant X3	2.86465	1.51836	3.46477865354E-6	1.74300220375E-5	yes	up	2.36	2.03	2.67	1.43	0.62	0.65	2.35333	0.9
gene-LSMEM2	LSMEM2	leucine rich single-pass membrane protein 2, transcript variant X1	4.87389	2.28508	0.00421795108854	0.0123773	yes	up	1	1.03	0.56	0.18	0.05	0.34	0.863333	0.19
gene-LSS	LSS	lanosterol synthase, transcript variant 1	0.487078	-1.03778	1.24398590404E-14	1.35762939393E-13	yes	down	3.79	3.45	3.21	7.45	7.78	7.22	3.48333	7.48333
gene-LSS-2	LSS	lanosterol synthase, transcript variant 4	0.402746	-1.31206	4.97658749351E-7	2.76536177311E-6	yes	down	1.06	1.04	1.33	2.85	2.48	3.97	1.14333	3.1
gene-LTB-3	LTB	lymphotoxin beta, transcript variant 1	15.2219	3.92808	0.00627423804125	0.0176499820102	yes	up	4.07	0	1.55	0.09	0.28	0	1.87333	0.123333
gene-LTB-5	LTB	lymphotoxin beta, transcript variant 1	19.9873	4.32101	0.00115187049722	0.00382695084713	yes	up	0.79	2.21	1.77	0	0	0.24	1.59	0.08
gene-LTB4R-2	LTB4R	leukotriene B4 receptor, transcript variant 2	0.00739853583512	-7.07854	1.61176340933E-6	8.43058427136E-6	yes	down	0	0	0	0.85	0.08	0.65	0	0.526667
gene-LTBP1	LTBP1	latent transforming growth factor beta binding protein 1, transcript variant X1	5.83708	2.54525	1.19112779972E-120	1.29412183534E-118	yes	up	14.13	14.82	14.11	2.89	2.42	2.5	14.3533	2.60333
gene-LTV1	LTV1	LTV1 ribosome biogenesis factor, transcript variant 1	2.00154	1.00111	6.33239516298E-22	1.03975071856E-20	yes	up	59.53	56.46	62.69	34.68	25.15	34.22	59.56	31.35
gene-LUCAT1	LUCAT1	lung cancer associated transcript 1, transcript variant 1	5.68213	2.50643	3.25307952382E-40	1.01197650486E-38	yes	up	4.56	3.59	6.09	0.77	1.01	0.99	4.74667	0.923333
gene-LURAP1L-AS1	LURAP1L-AS1	LURAP1L antisense RNA 1	7.06705	2.82111	0.000127552890538	0.000512134587897	yes	up	2.93	1.76	2.53	0.19	0.63	0.62	2.40667	0.48
gene-LY75	LY75	lymphocyte antigen 75	7.84858	2.97243	1.88429628989E-5	8.58349236099E-5	yes	up	0.26	0.47	0.41	0	0.08	0.07	0.38	0.05
gene-LYNX1	LYNX1	Ly6/neurotoxin 1, transcript variant 1	0.388481	-1.36408	6.02687421918E-7	3.3252874987E-6	yes	down	0.69	0.57	0.73	1.79	1.75	1.81	0.663333	1.78333
gene-LYPD1	LYPD1	LY6/PLAUR domain containing 1, transcript variant 3	0.476943	-1.06811	0.00125055541059	0.00412469854348	yes	down	0.97	1.35	0.6	2.07	2.28	1.96	0.973333	2.10333
gene-LYPD3	LYPD3	LY6/PLAUR domain containing 3	2.1893	1.13047	6.41452157442E-17	8.13002450042E-16	yes	up	20.1	21.91	21.95	10.81	9.49	10.36	21.32	10.22
gene-LYPLAL1-DT	LYPLAL1-DT	LYPLAL1 divergent transcript	5.98742	2.58193	0.0111626181185	0.0293768684588	yes	up	0.56	0.53	0.56	0.12	0.11	0.06	0.55	0.0966666666667
gene-MACROH2A2	MACROH2A2	macroH2A.2 histone	0.479911	-1.05916	1.99223720225E-14	2.14317615876E-13	yes	down	7.91	8.18	8.71	19.2	17.82	17.12	8.26667	18.0467
gene-MAF	MAF	MAF bZIP transcription factor, transcript variant 1	4.7026	2.23346	0.00503707688212	0.0145137465301	yes	up	0.2	0.32	0.13	0.02	0.03	0.05	0.216667	0.0333333333333
gene-MAFF	MAFF	MAF bZIP transcription factor F, transcript variant X1	9.53939	3.2539	9.78526714281E-241	2.45621452718E-238	yes	up	78.07	81.14	79.2	8.31	9.93	7.87	79.47	8.70333
gene-MAFK	MAFK	MAF bZIP transcription factor K, transcript variant X3	6.80217	2.76599	7.45950959901E-267	2.11559442368E-264	yes	up	46.1	47.62	47.66	6.86	7.51	7.43	47.1267	7.26667
gene-MAML2	MAML2	mastermind like transcriptional coactivator 2	0.296694	-1.75295	5.15167504933E-94	4.01793856169E-92	yes	down	4.02	4.47	4.51	15.68	14.59	16.17	4.33333	15.48
gene-MAML3	MAML3	mastermind like transcriptional coactivator 3	0.329411	-1.60204	0.00243425610286	0.00756715797499	yes	down	0.14	0.12	0.12	0.41	0.29	0.35	0.126667	0.35
gene-MAMSTR	MAMSTR	MEF2 activating motif and SAP domain containing transcriptional regulator, transcript variant X2	0.351569	-1.50812	0.000486357548108	0.00175091924425	yes	down	0.5	0.69	0.7	2.43	1.18	2.05	0.63	1.88667
gene-MANCR	MANCR	mitotically associated long non coding RNA	0.44188	-1.17827	4.33147016114E-11	3.60441556747E-10	yes	down	2.65	2.62	2.2	5.39	4.32	6.43	2.49	5.38
gene-MAOA	MAOA	monoamine oxidase A, transcript variant 1	3.46838	1.79426	4.4264781409E-17	5.68620174359E-16	yes	up	4.06	4.45	3.56	1.15	1.1	1.34	4.02333	1.19667
gene-MAOB	MAOB	monoamine oxidase B	4.35662	2.12321	6.36182335643E-12	5.60651729047E-11	yes	up	3.15	3.97	4.57	1.06	0.98	0.76	3.89667	0.933333
gene-MAP1A	MAP1A	microtubule associated protein 1A, transcript variant X1	0.4952	-1.01392	0.0141455521617	0.0362613649614	yes	down	0.19	0.1	0.24	0.33	0.41	0.38	0.176667	0.373333
gene-MAP1B	MAP1B	microtubule associated protein 1B, transcript variant 1	2.31853	1.21321	1.35555430161E-17	1.79300998417E-16	yes	up	2.52	2.45	2.34	1.04	1.15	1.1	2.43667	1.09667
gene-MAP2K1	MAP2K1	mitogen-activated protein kinase kinase 1	2.23968	1.16329	1.47028421548E-112	1.47284709622E-110	yes	up	168.94	168.34	159.85	78.38	76.69	76.58	165.71	77.2167
gene-MAP2K3	MAP2K3	mitogen-activated protein kinase kinase 3, transcript variant X1	2.2652	1.17964	1.21258811901E-64	6.35023965059E-63	yes	up	78.56	73.93	76.82	35.82	35.28	35.15	76.4367	35.4167
gene-MAP2K6	MAP2K6	mitogen-activated protein kinase kinase 6, transcript variant X1	0.20708	-2.27174	7.06615910984E-14	7.24804051858E-13	yes	down	0.12	0.13	0.22	0.71	0.77	0.9	0.156667	0.793333
gene-MAP3K3	MAP3K3	mitogen-activated protein kinase kinase kinase 3, transcript variant 1	0.461678	-1.11504	1.16910140394E-13	1.1814362082E-12	yes	down	3.62	3.29	4	9.08	7.36	7.63	3.63667	8.02333
gene-MAP3K5	MAP3K5	mitogen-activated protein kinase kinase kinase 5, transcript variant X1	0.317105	-1.65697	3.70582579332E-50	1.46079104106E-48	yes	down	3.58	3.46	3.32	11.82	10.39	12.05	3.45333	11.42
gene-MAP3K8	MAP3K8	mitogen-activated protein kinase kinase kinase 8, transcript variant X2	2.21972	1.15038	3.91872758602E-9	2.74461747991E-8	yes	up	6.62	5.71	7.21	2.66	3.04	3.48	6.51333	3.06
gene-MAP3K9-DT	MAP3K9-DT	MAP3K9 divergent transcript, transcript variant X1	2.27898	1.18839	1.89886493215E-33	4.92487082996E-32	yes	up	30.58	32.35	33.9	15.42	17.12	16.59	32.2767	16.3767
gene-MAPK15	MAPK15	mitogen-activated protein kinase 15, transcript variant X1	2.20464	1.14054	0.000959098276976	0.00324373364916	yes	up	1.99	2.69	1.98	1.47	0.9	1.24	2.22	1.20333
gene-MAPK8	MAPK8	mitogen-activated protein kinase 8, transcript variant 9	2.31463	1.21078	8.20089441887E-63	4.14562806295E-61	yes	up	20.15	19.89	20.87	9.22	8.79	9.5	20.3033	9.17
gene-MARCO	MARCO	macrophage receptor with collagenous structure, transcript variant X1	4.07416	2.0265	9.07248809109E-5	0.000373398030405	yes	up	5.35	1.95	8.23	2.4	1.61	0.28	5.17667	1.43
gene-MARK1	MARK1	microtubule affinity regulating kinase 1, transcript variant 1	2.02298	1.01648	8.80861612697E-6	4.18088587222E-5	yes	up	2.51	2.87	3.04	1.64	1.25	1.36	2.80667	1.41667
gene-MARVELD3	MARVELD3	MARVEL domain containing 3, transcript variant 1	0.490012	-1.02911	1.57023952431E-12	1.45238842575E-11	yes	down	5.06	6.11	5.4	12.13	10.91	12.25	5.52333	11.7633
gene-MATN1-AS1	MATN1-AS1	MATN1 antisense RNA 1	4.42443	2.14549	0.000117089905228	0.000473257329329	yes	up	1.53	1.19	1.16	0.32	0.39	0.2	1.29333	0.303333
gene-MB	MB	myoglobin, transcript variant 4	4.20063	2.0706	3.24222344243E-9	2.28694042428E-8	yes	up	7.66	8.97	7.04	1.46	2.21	2.55	7.89	2.07333
gene-MB21D2	MB21D2	Mab-21 domain containing 2	2.09323	1.06573	5.01170876623E-5	0.000215359496334	yes	up	3.18	2.48	3.74	1.77	1.43	1.51	3.13333	1.57
gene-MBNL3	MBNL3	muscleblind like splicing regulator 3, transcript variant 9	0.363335	-1.46063	2.80364537601E-18	3.83141475103E-17	yes	down	0.79	0.85	0.67	2.32	1.86	2.34	0.77	2.17333
gene-MBOAT1	MBOAT1	membrane bound O-acyltransferase domain containing 1, transcript variant 1	0.467785	-1.09608	1.93489190709E-29	4.32488940298E-28	yes	down	6.09	6.64	6.8	15.83	13.6	15.95	6.51	15.1267
gene-MBOAT7-3	MBOAT7	membrane bound O-acyltransferase domain containing 7, transcript variant 1	2.19874	1.13667	0.00634750500876	0.0178308225343	yes	up	2.64	3.28	5.43	2.25	0.64	2.61	3.78333	1.83333
gene-MCF2L2	MCF2L2	MCF.2 cell line derived transforming sequence-like 2	3.73366	1.90059	0.0115322559623	0.0302584892113	yes	up	0.26	0.22	0.24	0.08	0.12	0.01	0.24	0.07
gene-MCM3	MCM3	minichromosome maintenance complex component 3, transcript variant 3	0.438653	-1.18885	6.77163110869E-109	6.42951652833E-107	yes	down	48.01	51.78	52.24	123.64	115.08	124.2	50.6767	120.973
gene-MCM5	MCM5	minichromosome maintenance complex component 5	0.319543	-1.64592	2.48600830171E-73	1.47525677426E-71	yes	down	13.52	16.93	16.15	53.48	52.18	48.79	15.5333	51.4833
gene-MCM6	MCM6	minichromosome maintenance complex component 6	0.292346	-1.77425	2.78014941026E-177	5.10192460682E-175	yes	down	16.22	16.34	16.11	60.51	54.9	58.77	16.2233	58.06
gene-MCPH1-3	MCPH1	microcephalin 1, transcript variant 4	0.0187559906235	-5.7365	0.000950050317706	0.00321512456812	yes	down	0.01	0	0	0.34	0.09	0.02	0.00333333333333	0.15
gene-MDC1-8	MDC1	mediator of DNA damage checkpoint 1	0.39837	-1.32782	6.04810932305E-6	2.93769153462E-5	yes	down	0.4	0.35	0.45	1.22	0.98	0.96	0.4	1.05333
gene-MED12L	MED12L	mediator complex subunit 12L, transcript variant X1	3.50373	1.80889	0.000281997999282	0.00106305408395	yes	up	0.51	0.47	0.39	0.21	0.03	0.16	0.456667	0.133333
gene-MED8-AS1	MED8-AS1	MED8 antisense RNA 1	22.4437	4.48824	0.0193779423604	0.0478110388959	yes	up	1.41	0.59	1.45	0	0	0	1.15	0
gene-MELTF	MELTF	melanotransferrin, transcript variant X1	2.05531	1.03935	1.03357289993E-110	1.00764129414E-108	yes	up	115.61	125.63	118.34	64.33	59.85	61.42	119.86	61.8667
gene-MELTF-AS1	MELTF-AS1	MELTF antisense RNA 1	2.95197	1.56168	0.00202261929643	0.00638386474858	yes	up	3.02	3.96	3.03	0.96	1.24	1.36	3.33667	1.18667
gene-MEOX1	MEOX1	mesenchyme homeobox 1, transcript variant 1	0.0957579	-3.38446	6.4821072451E-16	7.68492171653E-15	yes	down	0.29	0.3	0.32	3.34	4.15	2.52	0.303333	3.33667
gene-MEP1A	MEP1A	meprin A subunit alpha, transcript variant X1	10.0928	3.33526	0.00546245739003	0.0156077	yes	up	0.26	0.28	0.35	0.04	0	0.06	0.296667	0.0333333333333
gene-METTL7A	METTL7A	methyltransferase like 7A	0.124394	-3.00701	4.83891320796E-26	9.50272646921E-25	yes	down	0.79	0.84	0.41	4.94	5.25	6.78	0.68	5.65667
gene-MFAP2	MFAP2	microfibril associated protein 2, transcript variant 2	2.16141	1.11197	0.00396033687623	0.0117189480628	yes	up	4.21	4.18	3.8	2.1	1.83	2.15	4.06333	2.02667
gene-MFAP2-2	MFAP2	microfibril associated protein 2, transcript variant 1	2.04181	1.02985	0.00882873956405	0.0238645890085	yes	up	3.91	3.97	3.8	2.1	1.72	2.15	3.89333	1.99
gene-MFAP5	MFAP5	microfibril associated protein 5, transcript variant 1	3.36452	1.7504	1.16963739253E-59	5.54068142689E-58	yes	up	18.87	21.27	19.19	8.39	6.96	7.52	19.7767	7.62333
gene-MFGE8	MFGE8	milk fat globule EGF and factor V/VIII domain containing, transcript variant 1	2.14978	1.10419	1.57469379884E-23	2.77547725415E-22	yes	up	25.08	24.21	24.17	10.73	11.4	12.43	24.4867	11.52
gene-MFSD12	MFSD12	major facilitator superfamily domain containing 12, transcript variant X1	3.83892	1.9407	4.87405310601E-72	2.82333081509E-70	yes	up	23.17	25.17	24.97	7.02	7.14	6.69	24.4367	6.95
gene-MFSD2A	MFSD2A	major facilitator superfamily domain containing 2A, transcript variant 1	2.898	1.53506	1.84501071607E-9	1.33062562806E-8	yes	up	5.19	6.01	4.73	1.61	2.05	2	5.31	1.88667
gene-MGAM	MGAM	maltase-glucoamylase, transcript variant X2	86.016	6.42653	6.926083651E-6	3.34553892437E-5	yes	up	0.2	0.11	0.3	0	0	0	0.203333	0
gene-MGAT3	MGAT3	beta-1,4-mannosyl-glycoprotein 4-beta-N-acetylglucosaminyltransferase, transcript variant 2	0.244196	-2.03389	7.5025902771E-43	2.47869238232E-41	yes	down	2.67	1.83	2.41	9.57	10.04	10	2.30333	9.87
gene-MGLL	MGLL	monoglyceride lipase, transcript variant 4	3.17778	1.66802	2.08147111376E-90	1.56741952353E-88	yes	up	41.02	43.34	41.34	13.34	14.83	13.04	41.9	13.7367
gene-MICA-AS1-3	MICA-AS1	MICA antisense RNA 1, transcript variant 2	0.260876	-1.93857	0.00752490752383	0.0207198248021	yes	down	0.1	0.73	0.34	1.75	1.26	1.62	0.39	1.54333
gene-MICAL2	MICAL2	microtubule associated monooxygenase, calponin and LIM domain containing 2, transcript variant 22	2.46735	1.30297	1.55498312681E-85	1.1061147076E-83	yes	up	25.77	25.55	26.4	12.18	10.56	10.92	25.9067	11.22
gene-MICB-5	MICB	MHC class I polypeptide-related sequence B, transcript variant 1	2.05894	1.0419	8.94880464248E-8	5.44659965949E-7	yes	up	11.51	12.44	13.24	5.03	8.05	5.72	12.3967	6.26667
gene-MICOS10-NBL1	MICOS10-NBL1	MICOS10-NBL1 readthrough, transcript variant 1	3.7771	1.91728	1.91218139527E-7	1.11712726886E-6	yes	up	5.13	6.88	8.76	0.7	2.24	2.75	6.92333	1.89667
gene-MIF4GD-DT	MIF4GD-DT	MIF4GD divergent transcript	0.462824	-1.11146	0.00129040564867	0.00424403092023	yes	down	1.04	0.82	0.9	1.67	2.3	2.26	0.92	2.07667
gene-MINDY1	MINDY1	MINDY lysine 48 deubiquitinase 1, transcript variant X9	0.218692	-2.19303	2.02277997858E-27	4.24744895886E-26	yes	down	1.61	1.84	1.79	8.63	7.51	8.63	1.74667	8.25667
gene-MIR100HG	MIR100HG	mir-100-let-7a-2-mir-125b-1 cluster host gene, transcript variant 17	4.08276	2.02954	2.28545686265E-37	6.61057045914E-36	yes	up	12.42	11.36	12.8	3.8	2.68	2.99	12.1933	3.15667
gene-MIR137HG	MIR137HG	MIR137 host gene	2.86647	1.51927	0.0130500725518	0.0338063445298	yes	up	1.9	3.62	4.98	0.6	0.69	0.93	3.5	0.74
gene-MIR17HG	MIR17HG	miR-17-92a-1 cluster host gene, transcript variant 1	2.13251	1.09255	5.03064096039E-15	5.64828469373E-14	yes	up	21.03	21.44	22.21	12.74	8.12	12.74	21.56	11.2
gene-MIR1915HG	MIR1915HG	MIR1915 host gene	0.425333	-1.23333	6.83162724727E-7	3.74864896869E-6	yes	down	0.95	1.02	1.08	2.66	2.27	2.58	1.01667	2.50333
gene-MIR193BHG	MIR193BHG	MIR193b-365a host gene, transcript variant 1	0.493931	-1.01762	0.00758139147235	0.0208569	yes	down	0.34	0.3	0.59	0.87	0.72	0.99	0.41	0.86
gene-MIR200CHG	MIR200CHG	MIR200C and MIR141 host gene	0.36111	-1.46949	0.0159287728315	0.0402513933226	yes	down	5.06	8.01	6.31	18.08	23.19	17.2	6.46	19.49
gene-MIR210HG-2	MIR210HG	MIR210 host gene	0.221906	-2.17198	0.00306093520253	0.00928527614292	yes	down	0.09	0.08	0.27	0.66	0.68	0.78	0.146667	0.706667
gene-MIR222HG	MIR222HG	miR222/221 cluster host gene	2.1269	1.08875	3.01037736278E-13	2.95330731574E-12	yes	up	1.31	1.27	1.24	0.67	0.49	0.72	1.27333	0.626667
gene-MIR22HG	MIR22HG	MIR22 host gene, transcript variant 1	2.80238	1.48665	1.57187902483E-15	1.83218877485E-14	yes	up	26.16	19.54	23.43	6.2	8.02	10.16	23.0433	8.12667
gene-MIR22HG-2	MIR22HG	MIR22 host gene, transcript variant 1	2.07642	1.0541	0.0027507299013	0.00845467129974	yes	up	8.26	13.27	9.14	5.73	2.67	4.02	10.2233	4.14
gene-MIR29B2CHG	MIR29B2CHG	MIR29B2 and MIR29C host gene, transcript variant 2	0.2758	-1.85831	0.00240309703221	0.00748414617648	yes	down	0.26	0.22	0.34	1.31	1.03	0.77	0.273333	1.03667
gene-MIR3142HG	MIR3142HG	MIR3142 host gene	23.2555	4.5395	8.3759779115E-13	7.92524287831E-12	yes	up	2.13	1.83	2.83	0.12	0.11	0.07	2.26333	0.1
gene-MIR31HG	MIR31HG	MIR31 host gene, transcript variant 1	0.46168	-1.11504	3.80515552534E-58	1.76052937208E-56	yes	down	8.94	9.6	8.58	30.41	30.1	31.19	9.04	30.5667
gene-MIR4453HG	MIR4453HG	MIR4453 host gene	0.467694	-1.09636	7.49261705297E-5	0.00031321548852	yes	down	1.09	1.28	1.2	2.96	2.14	2.92	1.19	2.67333
gene-MIR4704	MIR4704	microRNA 4704	2.26975	1.18253	3.39256311494E-17	4.39162971571E-16	yes	up	11.47	13.74	12.87	6.5	6.04	5.17	12.6933	5.90333
gene-MIR924HG	MIR924HG	MIR924 host gene	0.428148	-1.22382	0.000930036961085	0.0031508140174	yes	down	1.45	1.16	0.98	2.87	2.7	2.84	1.19667	2.80333
gene-MITF	MITF	melanocyte inducing transcription factor, transcript variant 9	2.54273	1.34638	3.70406395237E-33	9.53883827735E-32	yes	up	10.23	11.06	10.68	4.27	4.31	4.57	10.6567	4.38333
gene-MKI67	MKI67	marker of proliferation Ki-67, transcript variant 1	0.403944	-1.30777	2.18104329527E-102	1.89759456104E-100	yes	down	21.28	21.39	22.45	60.39	49.06	59.66	21.7067	56.37
gene-MKLN1-AS	MKLN1-AS	MKLN1 antisense RNA	2.37626	1.24869	0.00683563049857	0.0190500891817	yes	up	1.38	1.39	1.34	0.5	0.69	0.6	1.37	0.596667
gene-MLF1	MLF1	myeloid leukemia factor 1, transcript variant 9	3.59227	1.8449	5.86345798623E-47	2.14482739536E-45	yes	up	22.51	21.72	22.73	7.15	5.8	7.19	22.32	6.71333
gene-MMEL1	MMEL1	membrane metalloendopeptidase like 1	0.374249	-1.41793	1.0615314278E-6	5.68458149102E-6	yes	down	5.27	3.07	3.26	11.8	10.6	11.26	3.86667	11.22
gene-MMP1	MMP1	matrix metallopeptidase 1, transcript variant 1	11.4654	3.51922	0	0	yes	up	222.74	240.41	234.3	22.85	20.48	20.43	232.483	21.2533
gene-MMP10	MMP10	matrix metallopeptidase 10	25.185	4.65449	1.27607914233E-19	1.86901517842E-18	yes	up	5.34	4.38	5.43	0.38	0.1	0.15	5.05	0.21
gene-MMP13	MMP13	matrix metallopeptidase 13	22.2393	4.47504	2.97853078923E-78	1.9358677195E-76	yes	up	12.4	12.76	12.9	0.6	0.69	0.5	12.6867	0.596667
gene-MMP16	MMP16	matrix metallopeptidase 16	28.8874	4.85237	0.000990519849095	0.00333914363454	yes	up	0.07	0.06	0.07	0	0	0.01	0.0666666666667	0.00333333333333
gene-MMP19	MMP19	matrix metallopeptidase 19, transcript variant 1	2.36866	1.24407	0.00242424171104	0.00754354381385	yes	up	1.29	1.65	1.22	0.37	0.69	0.54	1.38667	0.533333
gene-MMP3	MMP3	matrix metallopeptidase 3	11.2888	3.49682	4.53006239896E-5	0.000196167960873	yes	up	0.89	0.92	1.47	0.16	0.15	0	1.09333	0.103333
gene-MORN4	MORN4	MORN repeat containing 4, transcript variant 1	0.490593	-1.0274	1.52253304652E-11	1.30307863915E-10	yes	down	5.15	5.67	5.21	10.83	11.53	11.81	5.34333	11.39
gene-MRAS	MRAS	muscle RAS oncogene homolog, transcript variant 3	2.47925	1.3099	0.00307049862429	0.00930911411318	yes	up	0.75	1.18	0.62	0.2	0.3	0.35	0.85	0.283333
gene-MRC2	MRC2	mannose receptor C type 2	3.75197	1.90765	3.91606307264E-5	0.000171449449439	yes	up	0.59	0.57	0.53	0.13	0.18	0.14	0.563333	0.15
gene-MREG	MREG	melanoregulin, transcript variant 1	0.399114	-1.32513	9.03051886717E-29	1.97801876651E-27	yes	down	7.01	7.21	7.32	18.32	16.98	17.3	7.18	17.5333
gene-MRNIP-2	MRNIP	MRN complex interacting protein, transcript variant 1	2.18511	1.12771	0.000497329221157	0.00178658916461	yes	up	1.06	3.27	1.68	0.9	0.7	0.65	2.00333	0.75
gene-MRPL23	MRPL23	mitochondrial ribosomal protein L23, transcript variant X1	0.461171	-1.11663	3.35406604459E-6	1.69040998911E-5	yes	down	11.6	18.03	15.13	39.28	40.33	26.25	14.92	35.2867
gene-MSC	MSC	musculin	10.4613	3.38699	8.58307939665E-5	0.000354997307062	yes	up	1.09	0.97	0.72	0.14	0.14	0	0.926667	0.0933333333333
gene-MSH5-7	MSH5	mutS homolog 5, transcript variant 1	0.335355	-1.57624	0.0195396622986	0.0481556	yes	down	0.73	0.37	0.08	1.46	1.48	0.75	0.393333	1.23
gene-MSRB1	MSRB1	methionine sulfoxide reductase B1, transcript variant 1	0.407715	-1.29437	1.48280347793E-6	7.78752414222E-6	yes	down	3.14	3.23	3.3	8.39	9.28	7.36	3.22333	8.34333
gene-MSRB1-2	MSRB1	methionine sulfoxide reductase B1, transcript variant 1	0.407715	-1.29437	1.48280347793E-6	7.78752414222E-6	yes	down	3.14	3.23	3.3	8.39	9.28	7.36	3.22333	8.34333
gene-MSX1	MSX1	msh homeobox 1	3.30004	1.72248	2.13422914904E-13	2.10892742791E-12	yes	up	7.6	8.81	7.12	2.67	2.76	2.02	7.84333	2.48333
gene-MT1E	MT1E	metallothionein 1E, transcript variant 1	2.53182	1.34018	2.24355416209E-21	3.57364958363E-20	yes	up	234.24	274.25	244.61	113.57	107.49	104.91	251.033	108.657
gene-MT1F	MT1F	metallothionein 1F, transcript variant 1	4.19028	2.06705	0.00247000358266	0.00766627888548	yes	up	8.95	13.99	8.82	4.22	2.9	1.03	10.5867	2.71667
gene-MT1X	MT1X	metallothionein 1X	2.38056	1.2513	4.28280842631E-16	5.12482029664E-15	yes	up	173.17	188.26	183.35	81.3	86.56	82.65	181.593	83.5033
gene-MT2A	MT2A	metallothionein 2A	2.44354	1.28897	1.0636299936E-66	5.66525653663E-65	yes	up	1542.19	1600.65	1652.23	735.36	717.25	682.79	1598.36	711.8
gene-MTARC2	MTARC2	mitochondrial amidoxime reducing component 2, transcript variant 1	0.400062	-1.32171	8.8868239628E-18	1.18770172399E-16	yes	down	5	6	7.14	14.32	16.58	15.15	6.04667	15.35
gene-MTMR9LP	MTMR9LP	myotubularin related protein 9 like, pseudogene	0.313402	-1.67391	0.0046166263627	0.0134209114096	yes	down	0.19	0.76	0.45	1.56	0.97	2.49	0.466667	1.67333
gene-MTSS1	MTSS1	MTSS I-BAR domain containing 1, transcript variant X1	3.39607	1.76387	3.53809363265E-31	8.52813341609E-30	yes	up	9.4	8.41	7.14	2.83	2.28	2.59	8.31667	2.56667
gene-MTSS1-2	MTSS1	MTSS I-BAR domain containing 1, transcript variant 2	2.41428	1.27159	1.10928865353E-12	1.0396843612E-11	yes	up	6.07	5.82	8.16	2.98	2.81	2.87	6.68333	2.88667
gene-MTUS1	MTUS1	microtubule associated scaffold protein 1, transcript variant 8	2.39509	1.26008	4.92428413761E-5	0.000211936375635	yes	up	1.3	1.23	1.31	0.81	0.46	0.51	1.28	0.593333
gene-MTX1-2	MTX1	metaxin 1, transcript variant 1	0.382061	-1.38812	0.0174689184291	0.0437233513644	yes	down	1.34	3.6	2.44	2.32	5.18	12.95	2.46	6.81667
gene-MUC13	MUC13	mucin 13, cell surface associated	6.76127	2.75729	0.00133857347745	0.00438586160549	yes	up	0.67	0.46	0.41	0	0.12	0.12	0.513333	0.08
gene-MUC19	MUC19	mucin 19, oligomeric	17.358	4.11753	0.0111998	0.0294711381017	yes	up	0.02	0.02	0.02	0	0	0	0.02	0
gene-MUC2	MUC2	mucin 2, oligomeric mucus/gel-forming	4.55154	2.18636	2.58769731614E-97	2.10074847546E-95	yes	up	47.51	47.08	48.26	11.94	10.19	9.88	47.6167	10.67
gene-MUC2-2	MUC2	mucin 2, oligomeric mucus/gel-forming	4.45483	2.15537	9.07526128071E-130	1.10718187625E-127	yes	up	9.81	9.44	9.38	2.14	2.44	2.11	9.54333	2.23
gene-MUC2-3	MUC2	mucin 2, oligomeric mucus/gel-forming	4.36234	2.1251	8.55300919203E-15	9.46683298203E-14	yes	up	2.7	3.08	2.78	1.08	0.34	0.64	2.85333	0.686667
gene-MUC20P1	MUC20P1	-	0.268153	-1.89887	9.9549443722E-21	1.53095827606E-19	yes	down	1.94	1.34	1.53	6.11	5.56	6.79	1.60333	6.15333
gene-MUC4	MUC4	mucin 4, cell surface associated, transcript variant 1	16.1073	4.00965	9.10772103142E-76	5.63440260295E-74	yes	up	3.58	3.66	3.44	0.2	0.19	0.09	3.56	0.16
gene-MUC4-2	MUC4	mucin 4, cell surface associated, transcript variant 6	3.22647	1.68996	1.17001103386E-52	4.80276333787E-51	yes	up	7.6	6.52	7	2.11	1.31	1.77	7.04	1.73
gene-MUC4-4	MUC4	mucin 4, cell surface associated, transcript variant 1	2.26878	1.18192	5.93303496713E-14	6.16098990072E-13	yes	up	5.74	6.64	6.09	3.32	2.19	2.59	6.15667	2.7
gene-MUC4-5	MUC4	mucin 4, cell surface associated, transcript variant 1	2.20905	1.14342	0.0109786500036	0.0289428930214	yes	up	0.99	1.46	2.36	0.46	1.02	0.61	1.60333	0.696667
gene-MUC4-6	MUC4	mucin 4, cell surface associated, transcript variant 1	3.30029	1.72259	2.29978367708E-10	1.80268039986E-9	yes	up	1.18	0.8	0.93	0.19	0.19	0.28	0.97	0.22
gene-MUC6	MUC6	mucin 6, oligomeric mucus/gel-forming	50.3727	5.65457	0.000474728222541	0.00171328952633	yes	up	0.08	0.03	0.16	0	0	0	0.09	0
gene-MUCL3-3	MUCL3	mucin like 3	7.07385	2.82249	0.00048895072385	0.00175909487767	yes	up	0.43	0.19	0.42	0.07	0	0.07	0.346667	0.0466666666667
gene-MUCL3-5	MUCL3	mucin like 3	13.5262	3.75768	0.000870203878191	0.00296605467332	yes	up	0.18	0.26	0.17	0.04	0	0.02	0.203333	0.02
gene-MVB12B	MVB12B	multivesicular body subunit 12B, transcript variant X1	0.331895	-1.5912	0.000638281630402	0.00223521395842	yes	down	0.41	0.31	0.18	0.71	0.69	0.86	0.3	0.753333
gene-MVK	MVK	mevalonate kinase, transcript variant X1	0.428526	-1.22255	4.89599059899E-18	6.64090948452E-17	yes	down	5.07	5.65	4.99	13.23	13.52	12.11	5.23667	12.9533
gene-MX1	MX1	MX dynamin like GTPase 1, transcript variant X9	3.95076	1.98213	4.49801542809E-43	1.48829789271E-41	yes	up	22.53	21.68	22.37	7.56	5.85	4.67	22.1933	6.02667
gene-MXD1	MXD1	MAX dimerization protein 1, transcript variant 1	3.13843	1.65004	3.41134192827E-56	1.5265755129E-54	yes	up	12.48	14.35	13.94	4.63	4.6	4.33	13.59	4.52
gene-MXD3	MXD3	MAX dimerization protein 3, transcript variant 1	0.369634	-1.43583	7.03724865437E-9	4.81150394847E-8	yes	down	3.17	3.54	3.48	9.66	8.85	11.93	3.39667	10.1467
gene-MXI1	MXI1	MAX interactor 1, dimerization protein, transcript variant 2	3.1236	1.64321	9.72689145289E-9	6.54796102183E-8	yes	up	2.34	2.72	3.02	1.09	0.87	0.8	2.69333	0.92
gene-MXRA5	MXRA5	matrix remodeling associated 5	0.379268	-1.39871	4.31769909401E-111	4.22824721143E-109	yes	down	8.06	8.76	8.8	23.59	23.33	23.6	8.54	23.5067
gene-MYADM	MYADM	myeloid associated differentiation marker, transcript variant 8	2.11565	1.0811	1.12369174279E-81	7.5273559138E-80	yes	up	130.7	121.72	125.99	65.11	64.57	62.52	126.137	64.0667
gene-MYB	MYB	MYB proto-oncogene, transcription factor, transcript variant 1	0.41626	-1.26444	0.000438092284385	0.00159026916662	yes	down	0.47	0.53	0.66	1.32	1.36	1.56	0.553333	1.41333
gene-MYC	MYC	MYC proto-oncogene, bHLH transcription factor, transcript variant 1	3.12527	1.64398	1.65777003171E-179	3.09422067971E-177	yes	up	77.58	76.88	76.87	25.08	26.14	27.87	77.11	26.3633
gene-MYCT1	MYCT1	MYC target 1, transcript variant 1	32.958	5.04256	0.000637307345237	0.00223216003293	yes	up	0.31	0.59	0.21	0	0	0.03	0.37	0.01
gene-MYEF2	MYEF2	myelin expression factor 2, transcript variant 1	19.8778	4.31309	1.21449548751E-7	7.2564028608E-7	yes	up	0.29	0.19	0.29	0.01	0.02	0.02	0.256667	0.0166666666667
gene-MYH15	MYH15	myosin heavy chain 15, transcript variant X1	2.05824	1.04141	0.000393377086335	0.00144088708678	yes	up	0.65	0.72	0.78	0.45	0.34	0.37	0.716667	0.386667
gene-MYH16	MYH16	myosin heavy chain 16 pseudogene	2.30318	1.20363	2.32517322382E-21	3.69476070149E-20	yes	up	9.51	9.61	10.15	4.71	3.79	4.79	9.75667	4.43
gene-MYL9	MYL9	myosin light chain 9, transcript variant 1	2.0024	1.00173	1.09666136653E-35	3.03919935562E-34	yes	up	55.84	57.53	52.03	28.32	30.17	27.62	55.1333	28.7033
gene-MYLIP	MYLIP	myosin regulatory light chain interacting protein	0.457075	-1.1295	3.25963609676E-10	2.51444482801E-9	yes	down	2.59	2.46	2.75	5.86	5.82	5.73	2.6	5.80333
gene-MYLK	MYLK	myosin light chain kinase, transcript variant X12	2.02383	1.01709	0.000249779325681	0.000952283679158	yes	up	0.96	0.81	0.96	0.6	0.47	0.57	0.91	0.546667
gene-MYOM2-2	MYOM2	myomesin 2	5.01666	2.32673	0.00773003	0.0212204118205	yes	up	0.26	0.15	0.3	0.1	0.03	0.02	0.236667	0.05
gene-MYOSLID	MYOSLID	myocardin-induced smooth muscle lncRNA, inducer of differentiation	6.1175	2.61294	6.54543142515E-22	1.07392285096E-20	yes	up	2.85	3.33	2.92	0.71	0.32	0.6	3.03333	0.543333
gene-MYOSLID-AS1	MYOSLID-AS1	MYOSLID antisense RNA 1	5.60026	2.48549	2.08128607613E-9	1.49510280693E-8	yes	up	2.61	2.54	2.21	0.67	0.89	0.59	2.45333	0.716667
gene-MYPN	MYPN	myopalladin, transcript variant X2	7.79827	2.96315	2.35450272017E-43	7.86202299741E-42	yes	up	4.44	3.85	4.34	0.51	0.4	0.62	4.21	0.51
gene-NAA11	NAA11	N-alpha-acetyltransferase 11, NatA catalytic subunit, transcript variant X1	12.717	3.66869	4.02062954391E-25	7.60853622009E-24	yes	up	4.2	5.04	5.05	0.31	0.37	0.61	4.76333	0.43
gene-NAALADL2	NAALADL2	N-acetylated alpha-linked acidic dipeptidase like 2, transcript variant X1	0.292411	-1.77393	0.00283466943976	0.00868333724584	yes	down	0.04	0.03	0.04	0.95	0.18	0.2	0.0366666666667	0.443333
gene-NABP1	NABP1	nucleic acid binding protein 1, transcript variant 1	3.71356	1.8928	7.92677390819E-133	1.0123092901E-130	yes	up	40.03	35.6	40.52	15.82	13.88	15.99	38.7167	15.23
gene-NALCN	NALCN	sodium leak channel, non-selective, transcript variant X5	0.403866	-1.30805	5.97488487447E-20	8.87615890398E-19	yes	down	1.84	1.79	2.07	5.29	4.3	5.28	1.9	4.95667
gene-NALF1	NALF1	NALCN channel auxiliary factor 1	15.837	3.98523	4.65030720389E-6	2.30071157042E-5	yes	up	0.19	0.3	0.29	0	0	0.05	0.26	0.0166666666667
gene-NALF2	NALF2	NALCN channel auxiliary factor 2	3.33732	1.73869	1.00793275187E-5	4.75096814923E-5	yes	up	0.94	1.19	1.19	0.52	0.35	0.26	1.10667	0.376667
gene-NAMPTP1	NAMPTP1	-	2.15716	1.10913	4.7322263193E-10	3.5970190867E-9	yes	up	8.31	8.27	7.37	3.42	4.03	4.15	7.98333	3.86667
gene-NAPEPLD-2	NAPEPLD	N-acyl phosphatidylethanolamine phospholipase D, transcript variant 13	0.419461	-1.25339	1.40752634616E-8	9.30595226991E-8	yes	down	1.41	2.19	2.66	5.34	4.9	5.37	2.08667	5.20333
gene-NAT14	NAT14	N-acetyltransferase 14 (putative)	0.489583	-1.03038	5.52468071479E-9	3.81435274896E-8	yes	down	8.19	7.78	8.48	19.57	14.5	18.61	8.15	17.56
gene-NAT2	NAT2	N-acetyltransferase 2	7.3983	2.88719	0.000180581475748	0.000707614977101	yes	up	2.39	2.92	2.53	0.37	0.46	0.23	2.61333	0.353333
gene-NAV2-AS6	NAV2-AS6	NAV2 antisense RNA 6	4.09344	2.03331	0.0015205609535	0.00493329521656	yes	up	0.43	0.57	0.4	0.09	0.13	0.13	0.466667	0.116667
gene-NAV3	NAV3	neuron navigator 3, transcript variant 1	25.3179	4.66209	1.58361048282E-57	7.28060752081E-56	yes	up	2.31	2.45	2.51	0.1	0.08	0.12	2.42333	0.1
gene-NBAS	NBAS	NBAS subunit of NRZ tethering complex, transcript variant 1	0.481991	-1.05292	1.4072983043E-25	2.71969737781E-24	yes	down	5.12	4.88	5.14	10.97	11.38	10.42	5.04667	10.9233
gene-NBPF1	NBPF1	NBPF member 1	0.483497	-1.04842	0.000270135550868	0.00102115633717	yes	down	0.63	0.55	0.72	1.06	1.36	1.68	0.633333	1.36667
gene-NCMAP	NCMAP	non-compact myelin associated protein, transcript variant X2	0.0826554377999	-3.59675	0.00907598565085	0.0244723267864	yes	down	0.02	0	0.02	0.2	0.15	0.16	0.0133333333333	0.17
gene-NCOA2	NCOA2	nuclear receptor coactivator 2, transcript variant X6	0.368111	-1.44179	1.77609889028E-39	5.41710161535E-38	yes	down	2.92	3.17	2.81	9.46	7.49	8.42	2.96667	8.45667
gene-NCOA7	NCOA7	nuclear receptor coactivator 7, transcript variant X5	2.06559	1.04656	1.01048696995E-31	2.48782575532E-30	yes	up	15.08	16.04	15.55	8.01	6.49	7.35	15.5567	7.28333
gene-NDP	NDP	norrin cystine knot growth factor NDP	4.25921	2.09058	0.000636136572729	0.00222852978763	yes	up	1.48	1.1	1.16	0.34	0.32	0.26	1.24667	0.306667
gene-NDRG1	NDRG1	N-myc downstream regulated 1, transcript variant 5	9.81274	3.29466	0	0	yes	up	107.31	114.49	110.2	11.93	11.92	11.53	110.667	11.7933
gene-NDRG4	NDRG4	NDRG family member 4, transcript variant 10	2.16468	1.11415	8.62853108784E-6	4.10165132556E-5	yes	up	2.64	2.75	2.88	1.4	1.05	1.49	2.75667	1.31333
gene-NDUFA3-2	NDUFA3	NADH:ubiquinone oxidoreductase subunit A3	770.374	9.58941	0.0141213318784	0.0362248	yes	up	42.28	12.76	0	0	0	0	18.3467	0
gene-NDUFA3-9	NDUFA3	NADH:ubiquinone oxidoreductase subunit A3	0.000740062609618	-10.4001	0.00777168850047	0.0213186953239	yes	down	0	0	0	59.88	69.4	0	0	43.0933
gene-NDUFC2-KCTD14	NDUFC2-KCTD14	NDUFC2-KCTD14 readthrough, transcript variant 1	0.435154	-1.2004	1.15849424412E-35	3.20648888506E-34	yes	down	23.13	23.23	24.08	53.26	60.39	55.52	23.48	56.39
gene-NECTIN4	NECTIN4	nectin cell adhesion molecule 4, transcript variant X1	2.64257	1.40194	9.86229962525E-22	1.59535480901E-20	yes	up	11.27	13.42	11.79	5.31	4.1	4.52	12.16	4.64333
gene-NEDD4	NEDD4	NEDD4 E3 ubiquitin protein ligase, transcript variant 3	2.01132	1.00815	2.12481773987E-23	3.72405857169E-22	yes	up	11.42	11.17	11.55	6.95	5.21	6.64	11.38	6.26667
gene-NEDD9	NEDD9	neural precursor cell expressed, developmentally down-regulated 9, transcript variant 3	4.98128	2.31652	8.64740623925E-60	4.13221132282E-58	yes	up	9.99	9.81	10.09	2.04	2.03	1.8	9.96333	1.95667
gene-NEMP2-DT	NEMP2-DT	NEMP2 divergent transcript, transcript variant X4	0.399695	-1.32303	0.000767400822678	0.00264246281388	yes	down	0.66	0.72	0.91	1.82	1.95	2.11	0.763333	1.96
gene-NES	NES	nestin	0.32856	-1.60577	3.17381103347E-20	4.78988841388E-19	yes	down	1.42	1.2	1.49	4.45	4.49	4.14	1.37	4.36
gene-NEU1-2	NEU1	neuraminidase 1	2.81536	1.49332	9.10868439878E-7	4.91855554356E-6	yes	up	3.42	4.97	4.89	2.57	1.27	1.12	4.42667	1.65333
gene-NEU1-6	NEU1	neuraminidase 1	2.81536	1.49332	9.10868439878E-7	4.91855554356E-6	yes	up	3.42	4.97	4.89	2.57	1.27	1.12	4.42667	1.65333
gene-NEURL1	NEURL1	neuralized E3 ubiquitin protein ligase 1	2.49291	1.31783	8.00753859872E-34	2.10685093878E-32	yes	up	38.76	44.27	29.52	7.46	7.61	6.87	37.5167	7.31333
gene-NEURL1B	NEURL1B	neuralized E3 ubiquitin protein ligase 1B, transcript variant 1	0.102094	-3.29203	3.58029594259E-68	1.94978809961E-66	yes	down	0.65	0.57	0.61	6.94	5.75	6.02	0.61	6.23667
gene-NEURL3	NEURL3	neuralized E3 ubiquitin protein ligase 3, transcript variant 1	15.3162	3.93698	3.82345071034E-11	3.19420492013E-10	yes	up	4.37	3.56	2.51	0.2	0.39	0.13	3.48	0.24
gene-NEXN	NEXN	nexilin F-actin binding protein, transcript variant X1	8.60837	3.10574	1.08582346114E-6	5.80754659426E-6	yes	up	0.92	1.29	1.02	0.06	0.27	0.06	1.07667	0.13
gene-NFATC2	NFATC2	nuclear factor of activated T cells 2, transcript variant X1	17.2992	4.11263	2.92067707147E-72	1.70084655698E-70	yes	up	4.41	3.91	4.21	0.27	0.23	0.25	4.17667	0.25
gene-NFE2L3P2	NFE2L3P2	-	2.07591	1.05374	0.0201978871883	0.0496154623643	yes	up	1.33	0.9	0.75	0.49	0.46	0.55	0.993333	0.5
gene-NFIA	NFIA	nuclear factor I A, transcript variant 4	0.414343	-1.2711	1.78473376431E-14	1.92564308029E-13	yes	down	19.15	47.87	21.46	9.96	8.36	10.22	29.4933	9.51333
gene-NFKB2	NFKB2	nuclear factor kappa B subunit 2, transcript variant 5	4.98112	2.31647	4.26022480156E-166	7.32557395406E-164	yes	up	46.69	46.12	45.04	10.11	9.81	9.07	45.95	9.66333
gene-NFKBIA	NFKBIA	NFKB inhibitor alpha	4.77529	2.25559	7.66555304629E-226	1.78085475984E-223	yes	up	166.17	178.28	172.17	35.49	38.28	39.57	172.207	37.78
gene-NFKBIE	NFKBIE	NFKB inhibitor epsilon	2.06467	1.04591	1.39869102459E-6	7.37614455325E-6	yes	up	5.1	4.33	4.39	2.17	2.18	2.35	4.60667	2.23333
gene-NFKBIZ	NFKBIZ	NFKB inhibitor zeta, transcript variant 1	4.91099	2.29601	1.02269422551E-133	1.31374097039E-131	yes	up	27.29	28.77	28.35	6.14	5.61	5.98	28.1367	5.91
gene-NGEF	NGEF	neuronal guanine nucleotide exchange factor, transcript variant X1	0.349662	-1.51597	2.70622965241E-27	5.6662169846E-26	yes	down	5.02	4.85	5.23	15.04	13.68	15.14	5.03333	14.62
gene-NGF	NGF	nerve growth factor, transcript variant X1	43.5264	5.44382	2.56276041324E-6	1.31220543738E-5	yes	up	2.24	3.13	2.57	0.13	0	0	2.64667	0.0433333333333
gene-NID2	NID2	nidogen 2, transcript variant X1	4.61117	2.20513	3.55278123715E-55	1.55171273314E-53	yes	up	9.64	9.75	9.88	1.94	2.34	2.06	9.75667	2.11333
gene-NIPA1	NIPA1	NIPA magnesium transporter 1, transcript variant 1	0.0314920206816	-4.98887	0.00429444229687	0.0125750296567	yes	down	0	0	0	0.12	0.06	0.04	0	0.0733333333333
gene-NIPAL4	NIPAL4	NIPA like domain containing 4, transcript variant 2	5.7874	2.53291	3.72659686123E-17	4.81262106775E-16	yes	up	3.76	4.52	4.14	0.57	1.07	0.58	4.14	0.74
gene-NIPBL-DT	NIPBL-DT	NIPBL divergent transcript	0.474541	-1.0754	1.30891264727E-6	6.9294628827E-6	yes	down	1.24	1.12	1.31	2.9	2.04	3.17	1.22333	2.70333
gene-NKAIN2	NKAIN2	sodium/potassium transporting ATPase interacting 2, transcript variant 1	2.04043	1.02888	2.06263166907E-41	6.64362100135E-40	yes	up	13.24	13.9	13.99	7.66	7.2	7.2	13.71	7.35333
gene-NKILA	NKILA	NF-kappaB interacting lncRNA	3.2337	1.69318	8.51640233772E-9	5.76149920233E-8	yes	up	2.81	3.09	3.18	1.06	0.79	1.07	3.02667	0.973333
gene-NKX1-2	NKX1-2	NK1 homeobox 2	10.7058	3.42032	3.66375624432E-12	3.30343141467E-11	yes	up	1.54	1.33	2.02	0.14	0.16	0.18	1.63	0.16
gene-NKX3-1	NKX3-1	NK3 homeobox 1, transcript variant 1	2.89983	1.53597	4.28124678211E-29	9.49176317034E-28	yes	up	14.05	12.63	13.71	4.38	4.92	5.15	13.4633	4.81667
gene-NLGN4X	NLGN4X	neuroligin 4 X-linked, transcript variant X3	5.44309	2.44443	0.000670744671666	0.00233914438515	yes	up	0.29	0.21	0.3	0.04	0.07	0.04	0.266667	0.05
gene-NLRP10	NLRP10	NLR family pyrin domain containing 10, transcript variant 2	5.83513	2.54476	3.21837701817E-5	0.000142388406245	yes	up	0.46	0.76	0.52	0.17	0.08	0.07	0.58	0.106667
gene-NLRP10-2	NLRP10	NLR family pyrin domain containing 10, transcript variant 2	6.22719	2.63858	1.78609321694E-5	8.16168731357E-5	yes	up	0.46	0.76	0.52	0.14	0.08	0.07	0.58	0.0966666666667
gene-NLRP3	NLRP3	NLR family pyrin domain containing 3, transcript variant X5	11.9846	3.58311	2.87584784453E-11	2.41828129491E-10	yes	up	1.4	1.11	1.04	0.13	0.09	0.09	1.18333	0.103333
gene-NMB	NMB	neuromedin B, transcript variant 2	2.46353	1.30073	4.45538696462E-14	4.67099090414E-13	yes	up	51.76	52.55	50.92	22.5	23.85	20.23	51.7433	22.1933
gene-NMB-2	NMB	neuromedin B, transcript variant 2	2.46168	1.29964	5.44529362701E-14	5.673393236E-13	yes	up	51.04	52.55	50.55	22.1	23.85	20.23	51.38	22.06
gene-NNT-AS1	NNT-AS1	NNT antisense RNA 1	0.432847	-1.20807	4.57721418507E-8	2.87646628413E-7	yes	down	1.74	1.55	1.48	3.57	3.96	3.99	1.59	3.84
gene-NOCT	NOCT	nocturnin	3.42111	1.77446	1.39671791682E-19	2.04023584398E-18	yes	up	11.25	11	10.86	3.11	3.96	3.04	11.0367	3.37
gene-NOD1	NOD1	nucleotide binding oligomerization domain containing 1, transcript variant X5	0.494435	-1.01615	1.22554892139E-7	7.31444037862E-7	yes	down	1.74	1.69	1.7	3.19	3.72	3.92	1.71	3.61
gene-NOG	NOG	noggin	3.63987	1.86389	4.49324184761E-13	4.36764652885E-12	yes	up	6.23	8.28	7.61	1.58	2.25	2.52	7.37333	2.11667
gene-NOL4L	NOL4L	nucleolar protein 4 like, transcript variant 1	0.404773	-1.30481	3.00130115838E-85	2.12111374423E-83	yes	down	10.45	10.85	11.17	29.12	25.94	28.57	10.8233	27.8767
gene-NOP14-AS1	NOP14-AS1	NOP14 antisense RNA 1	2.03471	1.02482	8.05818621768E-10	5.99368769147E-9	yes	up	6.19	6.2	5.59	2.77	3.32	3.08	5.99333	3.05667
gene-NOTCH3	NOTCH3	notch receptor 3	0.360519	-1.47185	6.20420401623E-17	7.86802597598E-16	yes	down	1.05	0.8	1.01	3.04	2.6	2.69	0.953333	2.77667
gene-NOXA1	NOXA1	NADPH oxidase activator 1, transcript variant 1	0.42551	-1.23273	0.000455296553363	0.00164806334035	yes	down	1.23	1.6	1.05	2.53	2.02	3.05	1.29333	2.53333
gene-NOXO1-2	NOXO1	NADPH oxidase organizer 1, transcript variant c	0.0590805389172	-4.08117	3.63633102046E-6	1.82342587428E-5	yes	down	0	0	0.33	1.2	2.67	2.57	0.11	2.14667
gene-NPIPB3-2	NPIPB3	nuclear pore complex interacting protein family member B3, transcript variant X1	2.17478	1.12087	1.92233779019E-78	1.25313470633E-76	yes	up	37.48	30.28	32.1	13.14	13.16	15.64	33.2867	13.98
gene-NPIPB5	NPIPB5	nuclear pore complex interacting protein family member B5, transcript variant 4	2.12022	1.08421	3.42835622724E-25	6.4989968134E-24	yes	up	35.8	39.95	46.87	25.97	15.2	26.53	40.8733	22.5667
gene-NPIPB5-2	NPIPB5	nuclear pore complex interacting protein family member B5, transcript variant 4	2.3088	1.20714	2.70583159346E-45	9.4695433234E-44	yes	up	75.59	71.26	64.52	41.01	28.71	35.71	70.4567	35.1433
gene-NPR2	NPR2	natriuretic peptide receptor 2, transcript variant 2	0.251568	-1.99098	8.00031321601E-30	1.81990458345E-28	yes	down	2.26	1.92	1.92	6.76	7.12	9.11	2.03333	7.66333
gene-NR1D1	NR1D1	nuclear receptor subfamily 1 group D member 1	2.96468	1.56787	1.50304670863E-11	1.2882077717E-10	yes	up	6.62	7.1	6.05	1.97	2.99	1.98	6.59	2.31333
gene-NR1D2	NR1D2	nuclear receptor subfamily 1 group D member 2, transcript variant 1	3.26745	1.70817	2.20330591454E-95	1.76896303536E-93	yes	up	25.05	24.69	23.67	7.78	7.01	8.59	24.47	7.79333
gene-NR2F1	NR2F1	nuclear receptor subfamily 2 group F member 1	0.180613	-2.46902	1.41928162216E-19	2.07180962999E-18	yes	down	1.13	1.06	0.73	5.51	4.69	5.72	0.973333	5.30667
gene-NR2F1-AS1	NR2F1-AS1	NR2F1 antisense RNA 1, transcript variant 1	0.210501	-2.2481	1.06213658824E-8	7.12594126391E-8	yes	down	0.33	0.53	0.37	1.87	1.73	2.3	0.41	1.96667
gene-NR2F2-AS1	NR2F2-AS1	NR2F2 antisense RNA 1, transcript variant 1	0.40537	-1.30269	1.23190694114E-5	5.75083022246E-5	yes	down	0.96	0.63	0.73	2.13	2.1	2.44	0.773333	2.22333
gene-NR4A1	NR4A1	nuclear receptor subfamily 4 group A member 1, transcript variant X1	83.3121	6.38045	0	0	yes	up	67.12	69.56	65.65	0.52	1.14	1.09	67.4433	0.916667
gene-NR4A2	NR4A2	nuclear receptor subfamily 4 group A member 2, transcript variant X1	77.3023	6.27244	0	0	yes	up	48.72	50.12	48.22	0.55	0.74	0.8	49.02	0.696667
gene-NR4A3	NR4A3	nuclear receptor subfamily 4 group A member 3, transcript variant 3	178.571	7.48035	2.34540621327E-119	2.49848687246E-117	yes	up	16.24	14.38	17.22	0.15	0.08	0.12	15.9467	0.116667
gene-NRCAM	NRCAM	neuronal cell adhesion molecule, transcript variant X2	13.6451	3.77031	6.40222557198E-13	6.13209658074E-12	yes	up	0.76	1.03	0.74	0.07	0.1	0.03	0.843333	0.0666666666667
gene-NRTN	NRTN	neurturin	0.0953142	-3.39116	0.00460809348216	0.0133996731642	yes	down	0.12	0.06	0	0.53	0.5	1.04	0.06	0.69
gene-NSF	NSF	N-ethylmaleimide sensitive factor, vesicle fusing ATPase, transcript variant 1	0.495842	-1.01205	0.00959917	0.0257021439366	yes	down	4.46	7.65	3.15	10.79	11.79	9.44	5.08667	10.6733
gene-NT5DC3	NT5DC3	5'-nucleotidase domain containing 3	2.56609	1.35957	4.0537730025E-25	7.66461427087E-24	yes	up	5.92	5.26	5.59	2.15	2.15	2.28	5.59	2.19333
gene-NT5DC4	NT5DC4	5'-nucleotidase domain containing 4, transcript variant X1	2.12337	1.08635	0.0176950607749	0.0442235	yes	up	3.05	2.44	2.64	0.87	0.89	0.98	2.71	0.913333
gene-NTF3	NTF3	neurotrophin 3, transcript variant 1	2.77732	1.47369	0.00244883361733	0.0076070595356	yes	up	2.69	2.21	1.85	0.83	0.82	0.86	2.25	0.836667
gene-NTN1	NTN1	netrin 1	0.322623	-1.63208	3.98705931343E-15	4.51136794232E-14	yes	down	0.98	1.13	0.76	3.33	2.66	3.32	0.956667	3.10333
gene-NTSR1	NTSR1	neurotensin receptor 1	0.175554	-2.51002	5.03687739644E-50	1.97124244773E-48	yes	down	1.58	2.63	2.38	13.11	13.54	12.55	2.19667	13.0667
gene-NUAK1	NUAK1	NUAK family kinase 1	4.46273	2.15793	1.61020072384E-102	1.40654253629E-100	yes	up	16.45	17.44	16.84	3.63	3.69	4.57	16.91	3.96333
gene-NUAK2	NUAK2	NUAK family kinase 2	3.25428	1.70234	1.09234457275E-30	2.57887792212E-29	yes	up	10.23	10.97	9.08	3.25	3.24	3.13	10.0933	3.20667
gene-NUDT17	NUDT17	nudix hydrolase 17	0.490356	-1.0281	0.00566774569357	0.0161350841424	yes	down	1.9	1.71	1.68	3.43	4.73	3.48	1.76333	3.88
gene-NUDT18	NUDT18	nudix hydrolase 18, transcript variant X1	0.483644	-1.04798	0.00681137054932	0.0189873257667	yes	down	1.29	1.09	1.53	2.5	2.91	3.03	1.30333	2.81333
gene-NUDT8	NUDT8	nudix hydrolase 8, transcript variant 1	0.417001	-1.26188	0.00190524937323	0.00605807160929	yes	down	3.32	2.16	3.66	7.96	8.17	6.51	3.04667	7.54667
gene-NUS1P1	NUS1P1	-	2.16829	1.11656	0.000155717591888	0.000617946714819	yes	up	2.17	1.9	1.93	1.08	0.78	0.99	2	0.95
gene-NWD1	NWD1	NACHT and WD repeat domain containing 1, transcript variant X1	0.196501	-2.34739	0.00167758000394	0.00539940930376	yes	down	0.08	0.03	0.03	0.22	0.3	0.26	0.0466666666667	0.26
gene-NWD2	NWD2	NACHT and WD repeat domain containing 2	10.3517	3.3718	0.00510282715962	0.0146780215374	yes	up	0.14	0.1	0.07	0	0.02	0.01	0.103333	0.01
gene-NYAP2	NYAP2	neuronal tyrosine-phosphorylated phosphoinositide-3-kinase adaptor 2, transcript variant X2	3.9552	1.98375	0.00302311616674	0.00918586487398	yes	up	0.26	0.15	0.33	0.05	0.03	0.11	0.246667	0.0633333333333
gene-NYNRIN	NYNRIN	NYN domain and retroviral integrase containing	0.240228	-2.05752	9.95119181075E-48	3.6895437481E-46	yes	down	1.31	1.31	1.12	5.43	5.3	5.39	1.24667	5.37333
gene-OAS2	OAS2	2'-5'-oligoadenylate synthetase 2, transcript variant 1	3.5877	1.84306	3.26064203095E-45	1.1356602978E-43	yes	up	20.37	19.1	18.99	7.72	6.57	5.46	19.4867	6.58333
gene-OAS3	OAS3	2'-5'-oligoadenylate synthetase 3	2.77449	1.47222	3.04609693359E-95	2.43665438958E-93	yes	up	34.83	33.92	33.74	14.26	12.15	12.14	34.1633	12.85
gene-OBSCN-AS1	OBSCN-AS1	OBSCN antisense RNA 1, transcript variant 1	0.166611	-2.58545	0.00103663276094	0.00348116042341	yes	down	0.06	0.09	0.12	0.8	0.35	0.54	0.09	0.563333
gene-ODAPH	ODAPH	odontogenesis associated phosphoprotein, transcript variant 1	4.8784	2.28641	0.0143495576425	0.0367110637063	yes	up	1.34	1.45	1.22	0.06	0.59	0.2	1.33667	0.283333
gene-ODC1	ODC1	ornithine decarboxylase 1, transcript variant 3	2.74255	1.45552	2.19730110854E-208	4.65870501051E-206	yes	up	342.01	374.38	354.21	135	135.74	137.76	356.867	136.167
gene-ODF3B	ODF3B	outer dense fiber of sperm tails 3B, transcript variant X2	2.43943	1.28654	0.00105995623744	0.00354802641219	yes	up	4.96	4.55	3.69	1.83	1.69	2.33	4.4	1.95
gene-OLR1	OLR1	oxidized low density lipoprotein receptor 1, transcript variant 1	31.9975	4.99989	0.00363855563046	0.0108505773396	yes	up	0.15	0.25	0.21	0	0	0	0.203333	0
gene-ONECUT3	ONECUT3	one cut homeobox 3	0.147236	-2.7638	9.28643414479E-34	2.43453960209E-32	yes	down	0.56	0.38	0.42	3.07	2.76	3.88	0.453333	3.23667
gene-OPN1MW	OPN1MW	opsin 1, medium wave sensitive	35.6855	5.15727	0.0019018860388	0.00604913884581	yes	up	0.32	0.26	0.27	0	0	0	0.283333	0
gene-ORAI3	ORAI3	ORAI calcium release-activated calcium modulator 3	0.340344	-1.55493	8.51737398064E-23	1.45769916136E-21	yes	down	5.38	4.94	5.5	13.89	13.63	14.16	5.27333	13.8933
gene-ORC1	ORC1	origin recognition complex subunit 1, transcript variant X1	0.333175	-1.58565	5.53546913712E-30	1.26978545185E-28	yes	down	3.92	4.02	4.77	13.03	12.63	13.68	4.23667	13.1133
gene-OSBP2	OSBP2	oxysterol binding protein 2, transcript variant 1	2.42946	1.28063	3.40820520755E-21	5.35456009514E-20	yes	up	11.18	12.92	11.13	5.2	5.43	4.6	11.7433	5.07667
gene-OSBPL7	OSBPL7	oxysterol binding protein like 7	0.375768	-1.41209	3.7696152679E-14	3.97109783987E-13	yes	down	2.42	1.99	2.65	6.57	5.55	7.74	2.35333	6.62
gene-OSMR	OSMR	oncostatin M receptor, transcript variant 5	2.62288	1.39115	6.67822964618E-98	5.54521593207E-96	yes	up	40.05	38.97	41.2	15.78	13.38	15.12	40.0733	14.76
gene-OTOAP1	OTOAP1	OTOA pseudogene 1	8.99725	3.16948	0.00629668786644	0.0177062927669	yes	up	0.31	0.41	0.38	0	0	0.13	0.366667	0.0433333333333
gene-OTOP3	OTOP3	otopetrin 3, transcript variant 1	7.79483	2.96252	3.60296138494E-5	0.000158408437134	yes	up	2.82	2.01	1.7	0.27	0.1	0.28	2.17667	0.216667
gene-OTUB2	OTUB2	OTU deubiquitinase, ubiquitin aldehyde binding 2	2.86851	1.5203	5.58020481981E-13	5.37778079677E-12	yes	up	3.96	5.02	4.84	1.84	1.82	1.36	4.60667	1.67333
gene-OTUB2-2	OTUB2	OTU deubiquitinase, ubiquitin aldehyde binding 2	2.86851	1.5203	5.58020481981E-13	5.37778079677E-12	yes	up	3.96	5.02	4.84	1.84	1.82	1.36	4.60667	1.67333
gene-OTUD1	OTUD1	OTU deubiquitinase 1	7.89456	2.98086	1.16382683493E-162	1.94012598635E-160	yes	up	27.73	29.39	26.84	3.78	3.66	3.68	27.9867	3.70667
gene-OTULINL	OTULINL	OTU deubiquitinase with linear linkage specificity like	2.67597	1.42006	3.5391441344E-14	3.73913060508E-13	yes	up	4.43	3.09	4.45	1.39	1.56	1.52	3.99	1.49
gene-OTX1	OTX1	orthodenticle homeobox 1, transcript variant 2	0.451147	-1.14833	0.000269885648442	0.00102038829478	yes	down	1.06	1.12	1.16	3.07	1.72	2.99	1.11333	2.59333
gene-OVAAL	OVAAL	ovarian adenocarcinoma amplified long non-coding RNA	22.1129	4.46681	0.00411289326697	0.0121047659251	yes	up	0.5	0.33	0.62	0	0	0.06	0.483333	0.02
gene-OVOL2	OVOL2	ovo like zinc finger 2, transcript variant 1	0.379811	-1.39664	8.51830851069E-7	4.61595089966E-6	yes	down	2.08	3.13	2.09	8.68	6.24	6.78	2.43333	7.23333
gene-OXSR1	OXSR1	oxidative stress responsive kinase 1, transcript variant X1	2.81235	1.49178	4.87448315486E-157	7.65819878675E-155	yes	up	71.92	69.98	72.54	27.69	25.65	25.64	71.48	26.3267
gene-P2RY2	P2RY2	purinergic receptor P2Y2, transcript variant 2	0.406773	-1.2977	1.08221673236E-143	1.45885487662E-141	yes	down	13.7	14.67	14.35	35.47	36.14	35.51	14.24	35.7067
gene-P4HA1	P4HA1	prolyl 4-hydroxylase subunit alpha 1, transcript variant 3	2.07174	1.05084	1.65049822411E-67	8.92167827183E-66	yes	up	65.49	68.44	64.95	33.86	32.31	34.31	66.2933	33.4933
gene-P4HA2	P4HA2	prolyl 4-hydroxylase subunit alpha 2, transcript variant 5	2.07164	1.05077	6.28668463205E-23	1.08016222655E-21	yes	up	11.44	11.58	11.3	5.43	5.57	6.36	11.44	5.78667
gene-PACC1	PACC1	proton activated chloride channel 1, transcript variant 1	2.34023	1.22665	6.69536726793E-22	1.09687494671E-20	yes	up	16.93	17.23	18.54	7.17	8.13	7.91	17.5667	7.73667
gene-PAG1	PAG1	phosphoprotein membrane anchor with glycosphingolipid microdomains 1, transcript variant X13	2.70882	1.43766	1.47088209595E-19	2.14283677195E-18	yes	up	2.14	2.01	2.1	0.83	0.69	0.85	2.08333	0.79
gene-PALM2AKAP2	PALM2AKAP2	PALM2 and AKAP2 fusion, transcript variant X1	3.21397	1.68435	9.12773164641E-145	1.24582127309E-142	yes	up	41.14	43.35	43.72	14.34	14.24	12.99	42.7367	13.8567
gene-PALM3	PALM3	paralemmin 3, transcript variant 1	0.14673	-2.76876	0.00019453885418	0.000756308895472	yes	down	0.12	0.07	0.19	1.05	0.48	1.19	0.126667	0.906667
gene-PAN3-AS1	PAN3-AS1	PAN3 antisense RNA 1	0.320061	-1.64358	0.00514049491994	0.0147781443569	yes	down	0.25	0.36	0.32	1.15	0.63	1.29	0.31	1.02333
gene-PANK1	PANK1	pantothenate kinase 1, transcript variant alpha	0.458886	-1.12379	8.74359065817E-11	7.09823541982E-10	yes	down	2.32	2.64	2.49	5.84	5.97	6.02	2.48333	5.94333
gene-PAPPA	PAPPA	pappalysin 1	4.2269	2.0796	3.06876737053E-25	5.84269763188E-24	yes	up	1.92	2.18	2.34	0.62	0.43	0.57	2.14667	0.54
gene-PAPPA-AS1	PAPPA-AS1	PAPPA antisense RNA 1	4.04732	2.01697	0.000843957472141	0.00288424777412	yes	up	1.43	1.53	0.75	0.11	0.27	0.58	1.23667	0.32
gene-PAQR4	PAQR4	progestin and adipoQ receptor family member 4, transcript variant 1	0.278913	-1.84211	4.0679541525E-94	3.18408540438E-92	yes	down	11.83	12.76	11.97	46.71	45.07	45.96	12.1867	45.9133
gene-PAQR8	PAQR8	progestin and adipoQ receptor family member 8	0.19386	-2.36691	3.43485382363E-12	3.10216450788E-11	yes	down	0.47	0.32	0.21	1.82	1.72	1.82	0.333333	1.78667
gene-PAQR9	PAQR9	progestin and adipoQ receptor family member 9, transcript variant 2	89.8962	6.49019	3.86454695597E-6	1.9329815947E-5	yes	up	0.18	0.09	0.15	0	0	0	0.14	0
gene-PARD3B	PARD3B	par-3 family cell polarity regulator beta, transcript variant X1	0.195958	-2.35138	0.00085122578664	0.00290772231013	yes	down	0.09	0.01	0.03	0.27	0.2	0.27	0.0433333333333	0.246667
gene-PARM1	PARM1	prostate androgen-regulated mucin-like protein 1, transcript variant X1	6.04849	2.59658	9.57094190379E-5	0.000392507472854	yes	up	0.48	0.24	0.61	0.07	0.08	0.08	0.443333	0.0766666666667
gene-PARP12	PARP12	poly(ADP-ribose) polymerase family member 12, transcript variant X1	2.1226	1.08583	5.15539700749E-33	1.32295604994E-31	yes	up	21.07	22.95	22.61	11.2	12.41	11.07	22.21	11.56
gene-PARP4	PARP4	poly(ADP-ribose) polymerase family member 4, transcript variant X1	0.459323	-1.12242	4.81399966513E-131	6.07677021313E-129	yes	down	31.01	31.8	32.39	73.35	69.51	73.07	31.7333	71.9767
gene-PAX5	PAX5	paired box 5, transcript variant 1	0.18854	-2.40706	0.0184241578742	0.0457836549449	yes	down	0.03	0.03	0	0.14	0.08	0.08	0.02	0.1
gene-PAX6	PAX6	paired box 6, transcript variant 31	0.288987	-1.79092	1.05083070939E-18	1.46539214762E-17	yes	down	1.87	1.76	2.45	7.52	6.68	7.59	2.02667	7.26333
gene-PAX8	PAX8	paired box 8, transcript variant PAX8A	3.04762	1.60768	9.59250415144E-13	9.04495274866E-12	yes	up	6.32	5.53	7.29	3.89	2.1	3.47	6.38	3.15333
gene-PCDH15	PCDH15	protocadherin related 15, transcript variant A	18.0628	4.17495	0.00149039581661	0.00484262220548	yes	up	0.1	0.11	0.13	0.02	0	0	0.113333	0.00666666666667
gene-PCDH19	PCDH19	protocadherin 19, transcript variant 3	4.27584	2.09621	0.0182610276291	0.0454093	yes	up	0.11	0.07	0.09	0.03	0.02	0.02	0.09	0.0233333333333
gene-PCDH7	PCDH7	protocadherin 7, transcript variant d	2.6863	1.42562	7.7196328467E-53	3.19282844898E-51	yes	up	11.82	13.23	12.07	4.3	4.45	5	12.3733	4.58333
gene-PCDH9	PCDH9	protocadherin 9, transcript variant 1	3.06109	1.61405	1.17107067273E-21	1.89015826689E-20	yes	up	2.56	2.24	2.56	0.79	0.56	0.79	2.45333	0.713333
gene-PCDHA11	PCDHA11	protocadherin alpha 11, transcript variant 1	0.428009	-1.22429	0.000356697591669	0.00131558216634	yes	down	0.41	0.43	0.53	1.32	0.99	1.03	0.456667	1.11333
gene-PCDHA6-2	PCDHA6	protocadherin alpha 6, transcript variant 1	10.516	3.39451	0.0202925322548	0.0498087354591	yes	up	0.16	0.02	0.35	0	0	0.05	0.176667	0.0166666666667
gene-PCDHAC1-2	PCDHAC1	protocadherin alpha subfamily C, 1, transcript variant 1	35.6509	5.15586	0.0111033990225	0.0292456914549	yes	up	0.21	0.06	0	0	0	0	0.09	0
gene-PCDHAC2	PCDHAC2	protocadherin alpha subfamily C, 2, transcript variant 1	0.445034	-1.16801	0.000855350071858	0.00291952717556	yes	down	0.82	0.52	0.36	1.06	1.64	1.28	0.566667	1.32667
gene-PCDHAC2-2	PCDHAC2	protocadherin alpha subfamily C, 2, transcript variant 1	0.378561	-1.4014	0.000121907340292	0.000491183117581	yes	down	0.33	0.71	0.51	2.02	1.19	1.07	0.516667	1.42667
gene-PCID2	PCID2	PCI domain containing 2, transcript variant 7	2.49869	1.32117	3.84628300341E-195	7.63592074803E-193	yes	up	176.2	176.02	173.66	101.12	93.43	100.07	175.293	98.2067
gene-PCK1	PCK1	phosphoenolpyruvate carboxykinase 1	77.0431	6.26759	9.88988219202E-6	4.66771660492E-5	yes	up	0.25	0.29	0.26	0	0	0	0.266667	0
gene-PCMTD2-2	PCMTD2	protein-L-isoaspartate (D-aspartate) O-methyltransferase domain containing 2, transcript variant 1	0.293112	-1.77047	0.000496948177286	0.00178578728273	yes	down	0.51	0.13	0.33	1.45	0.86	1.13	0.323333	1.14667
gene-PCNPP3	PCNPP3	-	11.4783	3.52084	1.67600002168E-64	8.71440201747E-63	yes	up	6.58	6.14	7.5	0.61	0.46	0.59	6.74	0.553333
gene-PCOLCE2	PCOLCE2	procollagen C-endopeptidase enhancer 2	2.55331	1.35237	0.00256598790377	0.00794049083783	yes	up	1.93	1.66	2.06	1.05	0.8	0.47	1.88333	0.773333
gene-PCYT2	PCYT2	phosphate cytidylyltransferase 2, ethanolamine, transcript variant 1	0.495174	-1.01399	1.8491551583E-25	3.54849300061E-24	yes	down	7.74	8.42	7.16	16.32	16.93	15.97	7.77333	16.4067
gene-PDCD1LG2	PDCD1LG2	programmed cell death 1 ligand 2, transcript variant X1	8.78525	3.13508	8.08013959278E-30	1.83424208344E-28	yes	up	7.32	6.84	8.03	0.71	1.25	0.67	7.39667	0.876667
gene-PDE10A	PDE10A	phosphodiesterase 10A, transcript variant 3	3.24445	1.69798	8.82486685166E-24	1.5706393016E-22	yes	up	2.9	3.04	3.42	1.01	0.86	1.13	3.12	1
gene-PDE2A	PDE2A	phosphodiesterase 2A, transcript variant 1	2.7921	1.48135	4.22639128998E-16	5.06008404553E-15	yes	up	5.17	7.34	6.12	2.31	2.08	2.6	6.21	2.33
gene-PDE4D	PDE4D	phosphodiesterase 4D, transcript variant 1	2.72817	1.44794	6.77874377182E-25	1.26524962811E-23	yes	up	4.35	4.99	4.72	1.54	1.95	2.11	4.68667	1.86667
gene-PDE8A	PDE8A	phosphodiesterase 8A, transcript variant 1	2.09688	1.06825	8.01988053486E-52	3.26750281941E-50	yes	up	37.56	38.43	38.55	19.87	17.25	19.59	38.18	18.9033
gene-PDGFRL	PDGFRL	platelet derived growth factor receptor like, transcript variant 2	4.25942	2.09066	0.00277812213043	0.00853045993873	yes	up	1.23	1.67	0.99	0.33	0.5	0.12	1.29667	0.316667
gene-PDK4	PDK4	pyruvate dehydrogenase kinase 4	13.6812	3.77412	1.146730606E-97	9.4499256505E-96	yes	up	12.82	11.85	13.28	0.95	0.83	1.13	12.65	0.97
gene-PDZK1IP1	PDZK1IP1	PDZK1 interacting protein 1	154.411	7.27063	4.31974139376E-17	5.55235506515E-16	yes	up	20.47	20.21	20.07	0.29	0.13	0	20.25	0.14
gene-PEAR1	PEAR1	platelet endothelial aggregation receptor 1, transcript variant X1	2.84145	1.50663	1.70668169995E-51	6.90194721545E-50	yes	up	15.56	18.33	15.84	6.56	5.68	6.45	16.5767	6.23
gene-PEG10	PEG10	paternally expressed 10, transcript variant 2	0.453608	-1.14048	3.49984503614E-161	5.70370267904E-159	yes	down	37.73	40.49	38.65	90.35	85.88	92.95	38.9567	89.7267
gene-PELI3	PELI3	pellino E3 ubiquitin protein ligase family member 3, transcript variant 1	0.472078	-1.0829	1.28023603855E-6	6.79246710639E-6	yes	down	1.83	2.72	2.67	5.85	4.69	5.52	2.40667	5.35333
gene-PER1	PER1	period circadian regulator 1	3.29754	1.72139	1.01292658881E-18	1.41343711478E-17	yes	up	3.98	3.54	4.08	1.19	1.12	1.37	3.86667	1.22667
gene-PER2	PER2	period circadian regulator 2, transcript variant X4	2.12158	1.08514	3.59149614551E-40	1.11407802309E-38	yes	up	13.64	14.32	14.49	7.09	6.49	7.43	14.15	7.00333
gene-PGAP4	PGAP4	post-GPI attachment to proteins GalNAc transferase 4, transcript variant 4	0.478341	-1.06389	9.39831658602E-19	1.31311860272E-17	yes	down	5.92	7.27	6.3	14.99	14.53	13	6.49667	14.1733
gene-PGBD2	PGBD2	piggyBac transposable element derived 2, transcript variant 1	2.01982	1.01423	1.39705535751E-6	7.3692982844E-6	yes	up	5.33	4.86	6.39	2.95	2.65	3.4	5.52667	3
gene-PGM5P2	PGM5P2	phosphoglucomutase 5 pseudogene 2	2.48747	1.31468	0.0187825811768	0.0465472092305	yes	up	0.99	2.22	1.18	0.46	0.45	0.62	1.46333	0.51
gene-PGPEP1	PGPEP1	pyroglutamyl-peptidase I, transcript variant 1	0.370541	-1.43229	2.11139904066E-21	3.36805933162E-20	yes	down	2.14	2.18	2.85	4.41	4.02	3.96	2.39	4.13
gene-PHACTR3	PHACTR3	phosphatase and actin regulator 3, transcript variant 1	3.70343	1.88886	7.26830834254E-95	5.75091730378E-93	yes	up	55.27	55.54	58.37	17.17	16.6	17.47	56.3933	17.08
gene-PHEX	PHEX	phosphate regulating endopeptidase homolog X-linked, transcript variant 1	2.21572	1.14777	1.80073301738E-11	1.53491052434E-10	yes	up	6.31	5.53	5.05	3.1	2.51	2.84	5.63	2.81667
gene-PHF19	PHF19	PHD finger protein 19, transcript variant X1	0.378635	-1.40112	2.6889837563E-90	2.01793908145E-88	yes	down	33.44	38.26	35.49	78.6	85.05	92.08	35.73	85.2433
gene-PHLDB2	PHLDB2	pleckstrin homology like domain family B member 2, transcript variant 2	2.93637	1.55403	2.62262225114E-160	4.24243146076E-158	yes	up	64.23	67.1	63.26	26.59	24.9	23.88	64.8633	25.1233
gene-PHOSPHO2-KLHL23	PHOSPHO2-KLHL23	PHOSPHO2-KLHL23 readthrough, transcript variant 1	0.460432	-1.11894	1.59089456912E-5	7.3125564303E-5	yes	down	3.45	2.83	1.96	7.1	4.98	5.05	2.74667	5.71
gene-PHYHIP	PHYHIP	phytanoyl-CoA 2-hydroxylase interacting protein, transcript variant 1	2.1639	1.11364	0.000689068404519	0.00239463332557	yes	up	2.05	1.99	1.86	1.15	0.73	0.75	1.96667	0.876667
gene-PI16	PI16	peptidase inhibitor 16, transcript variant X1	3.70295	1.88868	1.43235035904E-13	1.43880713618E-12	yes	up	5.81	7	6.71	1.95	1.39	1.98	6.50667	1.77333
gene-PI3	PI3	peptidase inhibitor 3	13.5439	3.75957	0	0	yes	up	1011.98	1061.85	1051.89	88.85	76.59	82.19	1041.91	82.5433
gene-PIAS3	PIAS3	protein inhibitor of activated STAT 3	0.370285	-1.43329	2.83026058445E-57	1.29033884433E-55	yes	down	10.89	12.21	11.04	32.39	31.27	32	11.38	31.8867
gene-PICART1	PICART1	p53 inducible cancer associated RNA transcript 1	2.49165	1.3171	7.04835877876E-10	5.26949876791E-9	yes	up	3.56	4.54	4.32	1.55	1.52	2.13	4.14	1.73333
gene-PIERCE1	PIERCE1	piercer of microtubule wall 1, transcript variant 1	0.341036	-1.55201	0.00128586900702	0.00423094882858	yes	down	1.31	3.12	3.22	9.55	5.76	8.71	2.55	8.00667
gene-PIF1	PIF1	PIF1 5'-to-3' DNA helicase, transcript variant 3	0.465455	-1.10329	9.84283276403E-8	5.95918441644E-7	yes	down	2.22	2.34	2.2	5.47	4.24	5.7	2.25333	5.13667
gene-PIGM	PIGM	phosphatidylinositol glycan anchor biosynthesis class M	0.473127	-1.0797	2.43008702293E-10	1.89936436674E-9	yes	down	1.24	1.22	1.28	2.74	2.86	2.68	1.24667	2.76
gene-PIK3AP1	PIK3AP1	phosphoinositide-3-kinase adaptor protein 1	2.2264	1.15472	1.31133891339E-20	2.00679882205E-19	yes	up	9.19	9.11	8.57	4.56	4.16	3.91	8.95667	4.21
[truncated: 732 more rows]
