# Supplementary material for: Transcriptomic and Metabolomic Profiling Reveals the Antiproliferative Mechanism of Goose Serum and Plasma in SW1990 Cells
Source: Biology (Basel). 2026 May 15;15(10):788. doi: 10.3390/biology15100788 (PMC13203157; doi:10.3390/biology15100788)
Supplement: Supplementary file 1 [file biology-15-00788-s001.zip › biology-4276550-supplementary/Table S7 Differences Expression genes between goose plasma and serum groups.xlsx]

## Sheet: Table S7
Gene ID	Gene Name	Gene Description	FC(XJ/XQ)	Log2FC(XJ/XQ)	Pvalue	Padjust	Significant	Regulate	XJ1	XJ2	XJ3	XQ1	XQ3	XQ2	XJ	XQ
gene-AASS	AASS	aminoadipate-semialdehyde synthase	0.42216	-1.24414	1.14262224241E-5	7.87266287064E-5	yes	down	0.71	0.79	0.45	1.83	1.37	2.14	0.65	1.78
gene-ABCA10	ABCA10	ATP binding cassette subfamily A member 10, transcript variant 2	0.479867	-1.05929	2.04081756295E-27	1.06028140207E-25	yes	down	8.41	7.94	7.75	19.26	20.19	20.6	8.03333	20.0167
gene-ABCA12	ABCA12	ATP binding cassette subfamily A member 12, transcript variant X1	0.464373	-1.10664	3.74608783137E-9	4.52551578337E-8	yes	down	1.08	0.93	1.48	3.26	2.65	2.73	1.16333	2.88
gene-ABCB11	ABCB11	ATP binding cassette subfamily B member 11, transcript variant X1	0.279588	-1.83862	1.10617223382E-57	2.39572916568E-55	yes	down	2.29	2.6	2.71	11.83	10.07	9.84	2.53333	10.58
gene-ABCB11-2	ABCB11	ATP binding cassette subfamily B member 11	0.365058	-1.4538	3.55403837104E-23	1.48230611967E-21	yes	down	2.34	2.76	2.66	7.47	8.38	9.24	2.58667	8.36333
gene-ABCC11	ABCC11	ATP binding cassette subfamily C member 11, transcript variant 4	0.237088	-2.0765	1.97827698827E-5	0.000130644772745	yes	down	0.21	0.11	0.13	0.67	0.68	0.73	0.15	0.693333
gene-ABCC12	ABCC12	ATP binding cassette subfamily C member 12, transcript variant 1	0.1729	-2.53199	0.00636061204263	0.0229006185749	yes	down	0.05	0	0.04	0.28	0.22	0.17	0.03	0.223333
gene-ACAD10	ACAD10	acyl-CoA dehydrogenase family member 10, transcript variant 1	0.49851	-1.00431	9.89315140221E-6	6.89834327409E-5	yes	down	1.39	1.19	1.21	3.14	2.88	2.83	1.26333	2.95
gene-ACBD7	ACBD7	acyl-CoA binding domain containing 7	0.488067	-1.03485	8.21714149737E-11	1.20482329165E-9	yes	down	3.34	4	3.3	9.31	7.52	8.45	3.54667	8.42667
gene-ACE2	ACE2	angiotensin converting enzyme 2, transcript variant 2	0.33171	-1.59201	0.00584367266043	0.0213725045257	yes	down	0.14	0.37	0.37	1.13	1.2	0.7	0.293333	1.01
gene-ACVR2B	ACVR2B	activin A receptor type 2B, transcript variant X1	2.17487	1.12093	4.91381644344E-6	3.62754679209E-5	yes	up	0.68	0.76	0.93	0.4	0.46	0.38	0.79	0.413333
gene-ADAM12	ADAM12	ADAM metallopeptidase domain 12, transcript variant 1	0.414427	-1.27081	1.59931404625E-7	1.52921645189E-6	yes	down	0.88	0.79	0.97	2.43	2.35	2.2	0.88	2.32667
gene-ADAM28	ADAM28	ADAM metallopeptidase domain 28, transcript variant 1	0.458406	-1.1253	0.00452971515079	0.0171785146731	yes	down	0.46	0.39	0.42	1.23	1.06	1.53	0.423333	1.27333
gene-ADAMTS9	ADAMTS9	ADAM metallopeptidase with thrombospondin type 1 motif 9, transcript variant 1	0.377922	-1.40384	1.53622427318E-5	0.000103234271158	yes	down	0.32	0.23	0.3	0.73	0.9	0.96	0.283333	0.863333
gene-ADAP2-2	ADAP2	ArfGAP with dual PH domains 2, transcript variant 1	0.0645774113915	-3.95283	0.00473204835431	0.0178068455552	yes	down	0.01	0.01	0.06	0.13	0.46	0.5	0.0266666666667	0.363333
gene-ADGRG7	ADGRG7	adhesion G protein-coupled receptor G7, transcript variant 1	0.0754614	-3.72812	0.000118937018234	0.000674877474678	yes	down	0.06	0.03	0.04	0.77	0.46	0.56	0.0433333333333	0.596667
gene-ADM2	ADM2	adrenomedullin 2, transcript variant 2	2.59461	1.37552	2.29267722131E-23	9.74306518447E-22	yes	up	7.92	8.13	7.12	3.44	3.17	3.75	7.72333	3.45333
gene-ADSS1	ADSS1	adenylosuccinate synthase 1, transcript variant X1	0.372541	-1.42453	2.03792322442E-6	1.6139285459E-5	yes	down	2.22	1.69	1.87	7.03	6.3	4.82	1.92667	6.05
gene-AGPAT1-4	AGPAT1	1-acylglycerol-3-phosphate O-acyltransferase 1, transcript variant 3	0.465202	-1.10407	0.00140180761921	0.00610882273041	yes	down	1.23	3.04	2.85	8.3	4.21	4.28	2.37333	5.59667
gene-AGR2	AGR2	anterior gradient 2, protein disulphide isomerase family member, transcript variant X1	0.437943	-1.19118	2.01206443039E-30	1.26023937982E-28	yes	down	19.66	18.4	16.31	47.53	50.92	46.18	18.1233	48.21
gene-AK7	AK7	adenylate kinase 7, transcript variant X1	0.281498	-1.8288	0.00285191459925	0.0114637783623	yes	down	0.17	0.12	0.18	0.7	0.5	0.69	0.156667	0.63
gene-AK9	AK9	adenylate kinase 9, transcript variant X2	0.367841	-1.44284	0.0116346640787	0.0384315915985	yes	down	0.12	0.46	0.23	0.7	0.89	0.8	0.27	0.796667
gene-AKR1B10	AKR1B10	aldo-keto reductase family 1 member B10	0.331188	-1.59428	2.2540688631E-20	7.92938197319E-19	yes	down	6.11	4.75	5.25	19.93	17.55	19.26	5.37	18.9133
gene-ALDH1L1	ALDH1L1	aldehyde dehydrogenase 1 family member L1, transcript variant 1	0.40985	-1.28683	2.49906604949E-13	4.87236565136E-12	yes	down	2.78	2.46	2.82	7.01	7.62	8.36	2.68667	7.66333
gene-ALDOC	ALDOC	aldolase, fructose-bisphosphate C	0.478638	-1.06299	1.00088069754E-26	5.03972868879E-25	yes	down	24.22	22.63	20.48	50.92	57.04	56.03	22.4433	54.6633
gene-ALPK1	ALPK1	alpha kinase 1, transcript variant 2	0.477753	-1.06566	0.000747091049271	0.00350005439189	yes	down	0.53	0.4	0.45	1.17	1.11	1.09	0.46	1.12333
gene-ALPK3	ALPK3	alpha kinase 3	0.219524	-2.18755	2.83767900268E-21	1.06050140857E-19	yes	down	0.28	0.32	0.27	1.61	1.52	1.44	0.29	1.52333
gene-AMIGO2	AMIGO2	adhesion molecule with Ig like domain 2, transcript variant 1	2.93218	1.55198	1.66870256399E-279	1.49982986451E-275	yes	up	178.41	200.78	190.81	72.51	75.48	75.66	190	74.55
gene-AMN1	AMN1	antagonist of mitotic exit network 1 homolog, transcript variant 1	0.431718	-1.21184	1.11807281942E-20	4.02775090219E-19	yes	down	6.38	7.54	7.02	20.31	21.08	18.78	6.98	20.0567
gene-ANKRD2	ANKRD2	ankyrin repeat domain 2, transcript variant 3	0.4783	-1.06401	0.000311630290063	0.00160374065107	yes	down	2.07	3.02	2.12	6.44	5.77	6.48	2.40333	6.23
gene-ANKRD20A4-ANKRD20A20P	ANKRD20A4-ANKRD20A20P	ANKRD20A4-ANKRD20A20P readthrough	0.390962	-1.3549	0.00594478194306	0.0216805437631	yes	down	0.21	0.19	0.24	0.53	0.58	0.77	0.213333	0.626667
gene-ANKRD20A5P	ANKRD20A5P	ankyrin repeat domain 20 family member A5, pseudogene	0.496855	-1.0091	0.000548064092737	0.00265624160988	yes	down	1.36	0.82	1.85	3.17	2.78	3.34	1.34333	3.09667
gene-ANKRD24	ANKRD24	ankyrin repeat domain 24, transcript variant X2	0.289339	-1.78917	0.0100424490346	0.0339265295706	yes	down	0.08	0.13	0.11	0.57	0.35	0.42	0.106667	0.446667
gene-ANKRD36B-2	ANKRD36B	ankyrin repeat domain 36B, transcript variant 1	3.45614	1.78916	9.17496840196E-5	0.00053375155985	yes	up	2.09	2.19	3.1	0.22	0.65	1.03	2.46	0.633333
gene-ANKUB1	ANKUB1	ankyrin repeat and ubiquitin domain containing 1, transcript variant 1	0.274436	-1.86546	0.000538357619018	0.00261413197176	yes	down	0.27	0.36	0.38	1.83	1.2	1.16	0.336667	1.39667
gene-ANPEP	ANPEP	alanyl aminopeptidase, membrane, transcript variant 1	2.39353	1.25914	0.000565645766495	0.00273261174376	yes	up	1.2	1.23	1.17	0.62	0.51	0.61	1.2	0.58
gene-APBB2	APBB2	amyloid beta precursor protein binding family B member 2, transcript variant X4	2.02121	1.01522	8.39488541373E-25	3.8793434498E-23	yes	up	7.42	8.75	7.66	4.34	4.32	5.08	7.94333	4.58
gene-APCDD1L	APCDD1L	APC down-regulated 1 like, transcript variant 2	0.426153	-1.23056	9.33582945575E-20	3.10204935853E-18	yes	down	4.73	5.23	3.55	11.67	12.69	11.59	4.50333	11.9833
gene-APH1B	APH1B	aph-1 homolog B, gamma-secretase subunit, transcript variant 1	2.27592	1.18645	1.39921868138E-5	9.47001318392E-5	yes	up	1.87	1.95	2.57	0.78	1.33	1.33	2.13	1.14667
gene-APOBEC3B	APOBEC3B	apolipoprotein B mRNA editing enzyme catalytic subunit 3B, transcript variant 1	0.322254	-1.63373	5.98021816357E-38	5.32180206477E-36	yes	down	9.69	8.73	9.56	34.59	33.89	32.81	9.32667	33.7633
gene-AQP11	AQP11	aquaporin 11, transcript variant 1	0.382476	-1.38656	7.17576315211E-5	0.000424314205337	yes	down	0.8	1.56	1.32	3.48	4.23	3.42	1.22667	3.71
gene-AQP7P1	AQP7P1	aquaporin 7 pseudogene 1	0.391127	-1.35429	0.0107273001131	0.0358627388567	yes	down	0.83	0.24	1.02	4.17	2.67	2.42	0.696667	3.08667
gene-ARG2	ARG2	arginase 2	2.19245	1.13254	1.4673871129E-23	6.2973439E-22	yes	up	24.96	25.09	23.8	13.59	12.37	13.21	24.6167	13.0567
gene-ARHGEF26-2	ARHGEF26	Rho guanine nucleotide exchange factor 26, transcript variant 2	0.498922	-1.00312	0.0126180300842	0.0410537029491	yes	down	0.32	0.43	0.22	0.81	0.7	0.77	0.323333	0.76
gene-ARHGEF37	ARHGEF37	Rho guanine nucleotide exchange factor 37, transcript variant X3	0.393718	-1.34476	1.83298105863E-13	3.63281890959E-12	yes	down	1.95	1.91	1.67	5.52	4.98	5.32	1.84333	5.27333
gene-ARL4AP5	ARL4AP5	ADP ribosylation factor like GTPase 4A pseudogene 5	5.92962	2.56794	0.00561201150713	0.0206724423877	yes	up	1.01	0.71	1.55	0.25	0.28	0.05	1.09	0.193333
gene-ARPIN	ARPIN	actin related protein 2/3 complex inhibitor, transcript variant 1	2.02305	1.01653	8.98987850885E-9	1.02279782326E-7	yes	up	2.04	2.39	2.16	1.13	1.38	1.27	2.19667	1.26
gene-ASAP3	ASAP3	ArfGAP with SH3 domain, ankyrin repeat and PH domain 3, transcript variant X1	0.474906	-1.07429	0.000372801657473	0.00188614764839	yes	down	0.75	0.92	0.83	2.69	1.76	1.64	0.833333	2.03
gene-ASB2	ASB2	ankyrin repeat and SOCS box containing 2, transcript variant X1	0.424153	-1.23734	1.18106196703E-12	2.12520219413E-11	yes	down	4.4	4.43	3.77	12.72	10.64	10.6	4.2	11.32
gene-ASB2-2	ASB2	ankyrin repeat and SOCS box containing 2, transcript variant 1	0.138033	-2.85691	4.33020973799E-20	1.47423958807E-18	yes	down	0.49	0.83	1.24	5.55	6.56	8.93	0.853333	7.01333
gene-ATG9B	ATG9B	autophagy related 9B, transcript variant 3	0.350871	-1.51099	0.000155702763408	0.000859881067595	yes	down	0.66	0.22	0.51	1.29	1.67	1.69	0.463333	1.55
gene-ATP6AP1L	ATP6AP1L	ATPase H+ transporting accessory protein 1 like (pseudogene), transcript variant 17	0.35405	-1.49797	0.0137609374414	0.0441017314041	yes	down	0.19	0.21	0.19	0.82	0.82	0.46	0.196667	0.7
gene-B9D2	B9D2	B9 domain containing 2, transcript variant X1	2.12749	1.08915	0.0131342937551	0.0425026218798	yes	up	3.44	3.8	3.45	2.04	2.59	1.37	3.56333	2
gene-BASP1	BASP1	brain abundant membrane attached signal protein 1, transcript variant 2	0.175888	-2.50727	1.23123283488E-5	8.43148245328E-5	yes	down	0.29	0.32	0.25	2.28	1.6	1.8	0.286667	1.89333
gene-BCAS1	BCAS1	brain enriched myelin associated protein 1, transcript variant 7	0.23823	-2.06957	7.96058875352E-19	2.47577064764E-17	yes	down	1.2	1.06	0.92	5.22	4.77	5.41	1.06	5.13333
gene-BCL2A1	BCL2A1	BCL2 related protein A1, transcript variant 1	0.30893	-1.69465	7.77134261096E-6	5.5303901336E-5	yes	down	1.75	3.21	3.81	12.72	9.08	11.11	2.92333	10.97
gene-BCL7A	BCL7A	BAF chromatin remodeling complex subunit BCL7A, transcript variant 1	2.16629	1.11523	5.83122369703E-9	6.80662838817E-8	yes	up	3.96	4.56	4.65	2.77	2.14	2.14	4.39	2.35
gene-BIRC3	BIRC3	baculoviral IAP repeat containing 3, transcript variant 1	0.336269	-1.57231	0	0	yes	down	31.67	34.55	32.53	111.16	112.3	114.42	32.9167	112.627
gene-BMPR1B	BMPR1B	bone morphogenetic protein receptor type 1B, transcript variant 1	3.30317	1.72385	0.000113513992577	0.000646145513161	yes	up	0.56	0.58	0.92	0.24	0.33	0.15	0.686667	0.24
gene-BOLA3	BOLA3	bolA family member 3, transcript variant 1	2.37025	1.24504	2.05728018244E-23	8.76342856861E-22	yes	up	123.88	124.59	126	64.73	64.49	58.41	124.823	62.5433
gene-BPIFA2	BPIFA2	BPI fold containing family A member 2, transcript variant 1	0.0830237092919	-3.59033	1.12758728247E-5	7.775032217E-5	yes	down	0.18	0.3	0.09	3.47	4.72	2.64	0.19	3.61
gene-BST2	BST2	bone marrow stromal cell antigen 2	0.407535	-1.295	3.04578010193E-55	6.22169808093E-53	yes	down	105.34	90.17	83.81	278.94	255.55	267.45	93.1067	267.313
gene-BTN3A2	BTN3A2	butyrophilin subfamily 3 member A2, transcript variant X1	0.410659	-1.28399	1.73582170277E-19	5.61207390809E-18	yes	down	3.62	3.67	3.53	9.07	9.8	11.33	3.60667	10.0667
gene-BTN3A3	BTN3A3	butyrophilin subfamily 3 member A3, transcript variant 1	0.422358	-1.24346	2.14645970891E-9	2.67207477336E-8	yes	down	2.33	2.52	1.87	5.09	6.39	6.35	2.24	5.94333
gene-C10orf90	C10orf90	chromosome 10 open reading frame 90, transcript variant 1	0.20126	-2.31287	0.00411256629513	0.0157661530649	yes	down	0.08	0.06	0.09	0.43	0.45	0.53	0.0766666666667	0.47
gene-C15orf48	C15orf48	chromosome 15 open reading frame 48, transcript variant 1	0.28631	-1.80435	4.73869792715E-32	3.21444656372E-30	yes	down	22.8	19.82	18.01	80.1	83.39	88.47	20.21	83.9867
gene-C17orf67	C17orf67	chromosome 17 open reading frame 67, transcript variant X1	2.3286	1.21946	4.78397667842E-9	5.65396218088E-8	yes	up	4.28	4.75	3.45	1.94	2.13	2.47	4.16	2.18
gene-C1R	C1R	complement C1r, transcript variant 2	0.413758	-1.27314	0.00182158936757	0.00771375511695	yes	down	0.69	0.55	0.49	1.66	1.69	1.55	0.576667	1.63333
gene-C1R-2	C1R	complement C1r, transcript variant 2	0.413758	-1.27314	0.00182158936757	0.00771375511695	yes	down	0.69	0.55	0.49	1.66	1.69	1.55	0.576667	1.63333
gene-C1S	C1S	complement C1s, transcript variant 1	0.333832	-1.5828	0.000976901776798	0.00442894989652	yes	down	0.37	0.33	0.36	1.16	0.96	1.5	0.353333	1.20667
gene-C1orf74	C1orf74	chromosome 1 open reading frame 74	0.00528205206561	-7.56469	1.2735502057E-8	1.41491585276E-7	yes	down	0	0	0	0.24	1.05	0.73	0	0.673333
gene-C22orf23	C22orf23	chromosome 22 open reading frame 23, transcript variant X1	2.27863	1.18817	4.06560735128E-17	1.08917075628E-15	yes	up	11.99	15.69	13.45	8.02	7.06	8.46	13.71	7.84667
gene-C2CD4C	C2CD4C	C2 calcium dependent domain containing 4C, transcript variant X1	3.08935	1.6273	0.00633540131523	0.0228501553055	yes	up	0.56	0.52	0.68	0.19	0.25	0.23	0.586667	0.223333
gene-C4BPB	C4BPB	complement component 4 binding protein beta, transcript variant 1	0.307248	-1.70252	0.00328818730847	0.0130022998366	yes	down	0.51	0.54	1.04	2.27	2.98	2.19	0.696667	2.48
gene-C4orf19	C4orf19	chromosome 4 open reading frame 19, transcript variant X2	0.255259	-1.96997	1.57039888132E-34	1.18115022137E-32	yes	down	1.88	1.94	1.92	9.1	8.43	8.65	1.91333	8.72667
gene-C5AR1	C5AR1	complement C5a receptor 1, transcript variant X1	0.49407	-1.01721	0.00266568928504	0.0108143603223	yes	down	0.8	0.99	1.4	2.38	2.46	2.89	1.06333	2.57667
gene-C6orf223	C6orf223	chromosome 6 open reading frame 223, transcript variant 2	0.373648	-1.42025	5.43991372355E-6	3.98808683094E-5	yes	down	0.49	0.4	0.54	1.13	1.67	1.61	0.476667	1.47
gene-CA5BP1	CA5BP1	carbonic anhydrase 5B pseudogene 1, transcript variant 4	0.455076	-1.13582	0.000119187634167	0.000676015398594	yes	down	2.95	2.03	2.77	6.73	7.41	5.89	2.58333	6.67667
gene-CABYR	CABYR	calcium binding tyrosine phosphorylation regulated, transcript variant 1	0.427836	-1.22487	4.82322152402E-10	6.43669117415E-9	yes	down	4.1	3.04	4.06	12.82	12.17	12.2	3.73333	12.3967
gene-CACNG8	CACNG8	calcium voltage-gated channel auxiliary subunit gamma 8	2.48461	1.31302	1.22000351622E-14	2.71420584251E-13	yes	up	2.75	2.97	2.41	1.04	1.42	1.31	2.71	1.25667
gene-CAPN5	CAPN5	calpain 5, transcript variant X1	0.362361	-1.4645	1.38881898179E-15	3.34239339498E-14	yes	down	1.49	1.78	1.38	4.95	4.69	5.21	1.55	4.95
gene-CAPN8	CAPN8	calpain 8	0.479499	-1.0604	4.64468447651E-12	7.83970405161E-11	yes	down	3.15	3.29	3.3	6.08	6.4	6.78	3.24667	6.42
gene-CASC19	CASC19	cancer susceptibility 19	0.243884	-2.03573	1.03832887246E-6	8.67332704985E-6	yes	down	0.41	0.42	0.15	1.8	1.31	1.5	0.326667	1.53667
gene-CASP1	CASP1	caspase 1, transcript variant X2	0.465456	-1.10328	1.02501521612E-8	1.15304590269E-7	yes	down	5.01	5.17	5	13.39	12.55	12.98	5.06	12.9733
gene-CCAT1	CCAT1	colon cancer associated transcript 1	0.309652	-1.69128	2.89135095433E-8	3.06998964885E-7	yes	down	1.18	0.85	0.64	3.58	3.28	3.2	0.89	3.35333
gene-CCDC15	CCDC15	coiled-coil domain containing 15	0.472077	-1.08291	0.000940887351272	0.00428512567177	yes	down	0.75	0.59	0.41	1.45	1.43	1.34	0.583333	1.40667
gene-CCDC33	CCDC33	coiled-coil domain containing 33, transcript variant X1	0.206644	-2.27478	0.0157787240434	0.0494833118292	yes	down	0.06	0.04	0.14	0.38	0.39	0.24	0.08	0.336667
gene-CCDC68	CCDC68	coiled-coil domain containing 68, transcript variant X2	2.36749	1.24336	1.0023848307E-17	2.84209301525E-16	yes	up	7.06	6.93	7.84	3.29	3.85	3.72	7.27667	3.62
gene-CCL26	CCL26	C-C motif chemokine ligand 26, transcript variant 1	0.465492	-1.10317	0.00598494779707	0.0217817724847	yes	down	5.96	7.52	5.9	14.45	18.3	18.03	6.46	16.9267
gene-CCL28	CCL28	C-C motif chemokine ligand 28, transcript variant 3	0.333071	-1.5861	2.05690464863E-11	3.2349009592E-10	yes	down	1.65	1.81	1.67	5.15	5.73	5.94	1.71	5.60667
gene-CD22	CD22	CD22 molecule, transcript variant 1	0.475708	-1.07185	3.22280796356E-12	5.54384650267E-11	yes	down	4.36	3.72	3.26	9.11	9.32	9.14	3.78	9.19
gene-CDH5	CDH5	cadherin 5, transcript variant X1	0.392995	-1.34742	1.05343224523E-31	7.03959034954E-30	yes	down	4.73	5	5.79	16.05	14.57	15.22	5.17333	15.28
gene-CDK17	CDK17	cyclin dependent kinase 17, transcript variant X1	2.02679	1.0192	3.64513622486E-32	2.49144367978E-30	yes	up	18.73	20.67	19.83	11.72	11	11.96	19.7433	11.56
gene-CEACAM3	CEACAM3	CEA cell adhesion molecule 3, transcript variant 1	0.273815	-1.86872	0.00612873928277	0.0222207	yes	down	0.46	0.43	0.1	1.72	1.59	1.81	0.33	1.70667
gene-CEL	CEL	carboxyl ester lipase	0.477612	-1.06609	1.27155101378E-6	1.04626476677E-5	yes	down	1.91	2.43	2.15	5.19	6.04	4.9	2.16333	5.37667
gene-CENPN-AS1-2	CENPN-AS1	CENPN antisense RNA 1, transcript variant X7	0.0353247020741	-4.82318	3.69571784447E-10	5.01390369602E-9	yes	down	0.1	0	0.17	1.08	1.17	1.74	0.09	1.33
gene-CFB-2	CFB	complement factor B	0.459064	-1.12323	5.23599883525E-12	8.75097855824E-11	yes	down	4.41	3.92	3.82	10.33	10.52	9.89	4.05	10.2467
gene-CFB-3	CFB	complement factor B	0.459064	-1.12323	5.23599883525E-12	8.75097855824E-11	yes	down	4.41	3.92	3.82	10.33	10.52	9.89	4.05	10.2467
gene-CFB-5	CFB	complement factor B	0.459064	-1.12323	5.23599883525E-12	8.75097855824E-11	yes	down	4.41	3.92	3.82	10.33	10.52	9.89	4.05	10.2467
gene-CFB-7	CFB	complement factor B	0.459064	-1.12323	5.23599883525E-12	8.75097855824E-11	yes	down	4.41	3.92	3.82	10.33	10.52	9.89	4.05	10.2467
gene-CGB7	CGB7	chorionic gonadotropin subunit beta 7, transcript variant 2	0.454434	-1.13786	2.56308319422E-5	0.00016603237297	yes	down	1.71	1.83	1.56	4.13	4.88	3.99	1.7	4.33333
gene-CHIC2	CHIC2	cysteine rich hydrophobic domain 2	2.06338	1.04501	8.87645636825E-10	1.15458161849E-8	yes	up	18.79	21.18	19.48	10.6	11.11	11.97	19.8167	11.2267
gene-CHKB-CPT1B	CHKB-CPT1B	CHKB-CPT1B readthrough (NMD candidate)	0.477551	-1.06627	2.77994746086E-17	7.53730551379E-16	yes	down	4.51	3.74	3.95	10.38	10.18	9.24	4.06667	9.93333
gene-CLCA4	CLCA4	chloride channel accessory 4, transcript variant 1	0.371511	-1.42852	2.28685958351E-5	0.000149214475039	yes	down	0.71	0.84	0.46	2.14	1.97	2.11	0.67	2.07333
gene-CLU	CLU	clusterin, transcript variant 1	0.429107	-1.22059	7.22963103978E-20	2.41561054965E-18	yes	down	5.85	5.9	5.34	16.54	13.96	15.76	5.69667	15.42
gene-CMAHP	CMAHP	cytidine monophospho-N-acetylneuraminic acid hydroxylase, pseudogene, transcript variant 1	0.337564	-1.56677	0.0130355975103	0.0422440780324	yes	down	0.23	0.33	0.2	0.75	0.97	0.95	0.253333	0.89
gene-CNGB1	CNGB1	cyclic nucleotide gated channel subunit beta 1, transcript variant 1	0.376401	-1.40966	0.000170629433841	0.000933709194135	yes	down	0.21	0.37	0.31	1.1	0.79	0.89	0.296667	0.926667
gene-CNIH2	CNIH2	cornichon family AMPA receptor auxiliary protein 2, transcript variant 1	0.407443	-1.29533	0.0130191351486	0.0422135594212	yes	down	0.53	0.41	0.42	1.48	0.86	0.72	0.453333	1.02
gene-COL16A1	COL16A1	collagen type XVI alpha 1 chain	0.335924	-1.57379	1.86342742304E-16	4.76486079041E-15	yes	down	1.56	1.98	2.07	6.17	6.45	6.19	1.87	6.27
gene-COL4A1	COL4A1	collagen type IV alpha 1 chain, transcript variant 1	0.268022	-1.89958	2.29643986349E-8	2.47042507398E-7	yes	down	11.29	11.97	16.61	37.07	35.88	41.62	13.29	38.19
gene-COL9A2	COL9A2	collagen type IX alpha 2 chain, transcript variant X1	0.379358	-1.39837	3.30894732559E-9	4.02719276403E-8	yes	down	1.94	1.74	1.46	4.9	5.59	5.45	1.71333	5.31333
gene-COMETT	COMETT	cytosolic oncogenic antisense to MET transcript, transcript variant 3	0.358815	-1.47869	9.7852900699E-13	1.77140356794E-11	yes	down	5.06	3.76	3.92	13.21	13.59	14.74	4.24667	13.8467
gene-CORO6	CORO6	coronin 6, transcript variant X1	0.438085	-1.19072	8.80371722378E-6	6.19881005933E-5	yes	down	1.23	1.37	1.84	3.28	3.97	3.62	1.48	3.62333
gene-CP	CP	ceruloplasmin, transcript variant X1	0.0996649902473	-3.32677	0.0077236653295	0.0271491216197	yes	down	0.02	0.02	0.02	0.36	0.14	0.08	0.02	0.193333
gene-CPLX1	CPLX1	complexin 1	0.468883	-1.0927	0.0103353666162	0.0347398186785	yes	down	0.64	0.62	0.83	1.58	1.6	2.03	0.696667	1.73667
gene-CPXCR1	CPXCR1	CPX chromosome region candidate 1, transcript variant 2	0.258613	-1.95113	0.00902408815182	0.0310181386389	yes	down	0.16	0.29	0.22	1.16	0.89	0.93	0.223333	0.993333
gene-CREBRF	CREBRF	CREB3 regulatory factor, transcript variant 1	2.14441	1.10058	6.4449171063E-13	1.19560195978E-11	yes	up	4.16	4.84	6.58	2.56	2.77	2.91	5.19333	2.74667
gene-CRISPLD2	CRISPLD2	cysteine rich secretory protein LCCL domain containing 2, transcript variant X1	0.412245	-1.27842	1.99163186302E-18	6.02720107232E-17	yes	down	2.53	2.49	2.41	7.16	7.47	6.44	2.47667	7.02333
gene-CSF3	CSF3	colony stimulating factor 3, transcript variant 1	0.272457	-1.8759	4.86861243737E-37	4.24845520263E-35	yes	down	8.74	8.12	8.45	30.15	40.05	38.46	8.43667	36.22
gene-CSRP2	CSRP2	cysteine and glycine rich protein 2, transcript variant 2	0.446365	-1.1637	2.82848298906E-8	3.01213330636E-7	yes	down	8.95	8.08	7.97	19.48	24.09	22.48	8.33333	22.0167
gene-CST1	CST1	cystatin SN	0.153977	-2.69921	1.93549784721E-10	2.72219709656E-9	yes	down	1.71	1.1	1.51	11.08	10.89	11.18	1.44	11.05
gene-CST2	CST2	cystatin SA	0.177926	-2.49065	0.000270633250989	0.00141586	yes	down	0.43	0.48	0.91	3.67	3.99	4.34	0.606667	4
gene-CST4	CST4	cystatin S	0.169458	-2.561	0.000586015823739	0.00281814351191	yes	down	0.29	0.79	0.45	4.12	2.81	3.52	0.51	3.48333
gene-CTC-338M12.4	CTC-338M12.4	uncharacterized LOC101928649	2.14225	1.09912	0.00395467021727	0.0152650100549	yes	up	4.66	5.95	4.52	3.61	1.88	2.68	5.04333	2.72333
gene-CXXC5	CXXC5	CXXC finger protein 5, transcript variant 12	2.42391	1.27734	0.00567152634315	0.0208404	yes	up	1.26	1.22	1.22	0.4	0.67	0.65	1.23333	0.573333
gene-CYP1A1	CYP1A1	cytochrome P450 family 1 subfamily A member 1, transcript variant 3	0.325236	-1.62044	0.00236531480216	0.00972749917265	yes	down	0.33	0.3	0.25	0.82	1.33	0.98	0.293333	1.04333
gene-CYP26A1	CYP26A1	cytochrome P450 family 26 subfamily A member 1, transcript variant 1	0.137724	-2.86015	0.00960840325439	0.0326751148129	yes	down	0.04	0.08	0.04	0.37	0.34	0.6	0.0533333333333	0.436667
gene-CYP2B6	CYP2B6	cytochrome P450 family 2 subfamily B member 6	0.414994	-1.26884	0.000134855342797	0.000754719689325	yes	down	1.28	1.04	0.76	2.75	2.41	3.49	1.02667	2.88333
gene-CYP2B7P	CYP2B7P	cytochrome P450 family 2 subfamily B member 7, pseudogene	0.292873	-1.77165	2.15594836005E-5	0.000141649589621	yes	down	1.03	0.36	0.48	2.82	2.27	2.4	0.623333	2.49667
gene-CYP3A5	CYP3A5	cytochrome P450 family 3 subfamily A member 5, transcript variant 1	0.458983	-1.12349	4.43630983393E-5	0.000274327848554	yes	down	0.81	1.42	1.26	2.84	3.26	3.25	1.16333	3.11667
gene-CYP4F29P	CYP4F29P	cytochrome P450 family 4 subfamily F member 29, pseudogene	0.0927235181877	-3.43092	0.000472070313628	0.00232618858492	yes	down	0.14	0	0.22	0.6	1.57	2.34	0.12	1.50333
gene-CYP4F3	CYP4F3	cytochrome P450 family 4 subfamily F member 3, transcript variant 3	0.275375	-1.86053	3.85719131471E-5	0.000241507736235	yes	down	0.21	0.18	0.22	1.16	0.77	0.61	0.203333	0.846667
gene-CYP4F35P	CYP4F35P	cytochrome P450 family 4 subfamily F member 35, pseudogene	0.23588	-2.08387	0.00043571929778	0.00216726344684	yes	down	0.08	0.18	0.34	1.11	0.89	0.91	0.2	0.97
gene-CYTH4	CYTH4	cytohesin 4, transcript variant 1	0.302847	-1.72334	0.00497285054141	0.0186116929695	yes	down	0.27	0.11	0.23	0.76	1.16	0.46	0.203333	0.793333
gene-DACH1	DACH1	dachshund family transcription factor 1, transcript variant 4	8.10044	3.018	1.7833432042E-8	1.95471813651E-7	yes	up	0.74	0.68	0.89	46.52	0.06	0.1	0.77	15.56
gene-DACT1	DACT1	dishevelled binding antagonist of beta catenin 1, transcript variant 1	0.45793	-1.1268	0.00800273478429	0.0279714486647	yes	down	0.45	0.28	0.5	1.02	0.96	1.14	0.41	1.04
gene-DAW1	DAW1	dynein assembly factor with WD repeats 1, transcript variant 1	0.474701	-1.07491	2.44655082484E-24	1.09129522648E-22	yes	down	15.78	15.15	13.48	35.82	37.17	33.21	14.8033	35.4
gene-DEFB1-2	DEFB1	defensin beta 1	0.434998	-1.20092	0.000738826545154	0.00346314106276	yes	down	12.13	17.98	17.41	42.15	39.32	50.39	15.84	43.9533
gene-DEFB4A	DEFB4A	defensin beta 4A	0.217861	-2.19852	3.85855252207E-7	3.4925146091E-6	yes	down	9.45	8.98	12.01	53.02	53.81	62.46	10.1467	56.43
gene-DEFB4A-2	DEFB4A	defensin beta 4A	0.217861	-2.19852	3.85855252207E-7	3.4925146091E-6	yes	down	9.45	8.98	12.01	53.02	53.81	62.46	10.1467	56.43
gene-DEFB4B-3	DEFB4B	defensin beta 4B	0.245107	-2.02852	1.0686327976E-10	1.54667819401E-9	yes	down	18.5	19.17	24.96	102.58	104.51	102.47	20.8767	103.187
gene-DHCR7	DHCR7	7-dehydrocholesterol reductase, transcript variant 2	0.458326	-1.12555	7.3176925415E-51	1.28963569731E-48	yes	down	22.66	21.59	21.89	55.43	59.33	53.1	22.0467	55.9533
gene-DHRS2	DHRS2	dehydrogenase/reductase 2, transcript variant 1	0.329856	-1.60009	1.84530047303E-12	3.24253385174E-11	yes	down	3.27	4.13	2.37	12.63	8.87	11.23	3.25667	10.91
gene-DIO3	DIO3	iodothyronine deiodinase 3	0.379067	-1.39947	0.0140146237577	0.0447710816897	yes	down	0.42	0.25	0.4	1.25	0.82	1.21	0.356667	1.09333
gene-DMBT1	DMBT1	deleted in malignant brain tumors 1, transcript variant 5	0.436814	-1.19491	1.95739611186E-17	5.38014564324E-16	yes	down	3.04	3.13	3.07	8.45	7.87	7.76	3.08	8.02667
gene-DNAH1	DNAH1	dynein axonemal heavy chain 1, transcript variant X1	0.334466	-1.58007	2.61314544279E-5	0.000168799949579	yes	down	0.17	0.14	0.32	0.56	0.93	1.02	0.21	0.836667
gene-DNAH17	DNAH17	dynein axonemal heavy chain 17, transcript variant X1	0.360276	-1.47283	1.53848442236E-7	1.47340415431E-6	yes	down	0.26	0.18	0.19	0.67	0.62	0.74	0.21	0.676667
gene-DNAI3	DNAI3	dynein axonemal intermediate chain 3, transcript variant 1	0.16796	-2.57381	0.00645549953249	0.0231995321064	yes	down	0.08	0.04	0.07	0.41	0.35	0.38	0.0633333333333	0.38
gene-DNM3	DNM3	dynamin 3, transcript variant X1	0.415541	-1.26694	0.0102714	0.0345636944065	yes	down	0.2	0.31	0.06	0.3	0.38	0.48	0.19	0.386667
gene-DNPH1	DNPH1	2'-deoxynucleoside 5'-phosphate N-hydrolase 1, transcript variant 1	2.05131	1.03654	1.74945248344E-11	2.7830228179E-10	yes	up	54.67	56.79	48.61	28.26	31.77	31.19	53.3567	30.4067
gene-DOC2A	DOC2A	double C2 domain alpha, transcript variant X3	0.366524	-1.44802	4.63975560485E-5	0.000285533196689	yes	down	0.93	0.81	1.13	2.31	3.46	3.34	0.956667	3.03667
gene-DUSP19	DUSP19	dual specificity phosphatase 19, transcript variant 1	0.352721	-1.5034	0.0156228815271	0.0490802024348	yes	down	0.15	0.09	0.08	0.35	0.35	0.34	0.106667	0.346667
gene-EDN2	EDN2	endothelin 2, transcript variant 1	0.285724	-1.80731	4.78790787614E-6	3.54917245284E-5	yes	down	1.02	1.44	1.66	4.24	5.84	5.22	1.37333	5.1
gene-EEF1A1P9	EEF1A1P9	-	2.03339	1.02389	1.25826040728E-6	1.03676497077E-5	yes	up	7.48	6.79	7.6	3.95	4.44	4.1	7.29	4.16333
gene-EFR3B	EFR3B	EFR3 homolog B, transcript variant 1	0.400883	-1.31875	0.00644855082946	0.0231791941032	yes	down	0.21	0.12	0.09	0.41	0.47	0.36	0.14	0.413333
gene-EGFL8	EGFL8	EGF like domain multiple 8, transcript variant 1	0.183257	-2.44806	0.00293191883526	0.0117459712464	yes	down	0	0.12	0.7	1.86	2.25	1.26	0.273333	1.79
gene-EHMT2	EHMT2	euchromatic histone lysine methyltransferase 2, transcript variant X1	2.27202	1.18398	0.00683564881956	0.0243611465465	yes	up	0.86	1.52	0.66	0.32	0.67	0.57	1.01333	0.52
gene-ELAPOR1	ELAPOR1	endosome-lysosome associated apoptosis and autophagy regulator 1, transcript variant 1	0.465831	-1.10212	0.00325350147705	0.0128821459364	yes	down	0.22	0.27	0.38	0.72	0.83	0.66	0.29	0.736667
gene-ENDOU	ENDOU	endonuclease, poly(U) specific, transcript variant 1	0.343267	-1.5426	0.00186012461499	0.00786212087446	yes	down	0.4	0.44	0.38	1.31	1.54	1.09	0.406667	1.31333
gene-ENPP5	ENPP5	ectonucleotide pyrophosphatase/phosphodiesterase family member 5, transcript variant X1	0.294397	-1.76416	0.00716011178081	0.0253566133514	yes	down	0.08	0.16	0.15	0.54	0.65	0.33	0.13	0.506667
gene-EPS8L3	EPS8L3	EPS8 like 3, transcript variant X1	0.260766	-1.93917	0.0133322435785	0.0429884144515	yes	down	0.07	0.35	0.08	0.55	0.87	0.8	0.166667	0.74
gene-ERBB4	ERBB4	erb-b2 receptor tyrosine kinase 4, transcript variant X1	0.341189	-1.55135	1.53557730562E-16	3.97745499219E-15	yes	down	0.67	0.95	0.62	2.65	2.24	2.58	0.746667	2.49
gene-ERN2	ERN2	endoplasmic reticulum to nucleus signaling 2, transcript variant 1	0.397118	-1.33236	0.0131460618441	0.0425253927855	yes	down	0.25	0.3	0.29	0.78	0.77	0.83	0.28	0.793333
gene-ESM1	ESM1	endothelial cell specific molecule 1, transcript variant 1	2.1128	1.07916	4.05835656422E-6	3.04097614E-5	yes	up	4.88	5.03	4.87	2.6	2.85	2.51	4.92667	2.65333
gene-ETV5	ETV5	ETS variant transcription factor 5	2.09821	1.06916	1.16308138761E-27	6.09549592526E-26	yes	up	13.72	14.55	13.68	7.51	7.52	8.19	13.9833	7.74
gene-EVI2B	EVI2B	ecotropic viral integration site 2B	2.87291	1.52251	0.000190149942166	0.00102924882878	yes	up	1.87	2.34	1.88	0.85	0.95	0.64	2.03	0.813333
gene-EVI2B-2	EVI2B	ecotropic viral integration site 2B	2.87291	1.52251	0.000190149942166	0.00102924882878	yes	up	1.87	2.34	1.88	0.85	0.95	0.64	2.03	0.813333
gene-F5	F5	coagulation factor V	0.498002	-1.00578	0.00586066126415	0.0214215630102	yes	down	0.27	0.16	0.24	0.54	0.46	0.58	0.223333	0.526667
gene-FAM172BP	FAM172BP	family with sequence similarity 172 member B, pseudogene	0.376738	-1.40837	4.37277725818E-7	3.90875405236E-6	yes	down	1.46	2.43	1.3	5.37	5.23	5.43	1.73	5.34333
gene-FAM180A	FAM180A	family with sequence similarity 180 member A, transcript variant 2	0.224656	-2.15421	0.000366788996155	0.00185991509024	yes	down	0.16	0.11	0.08	0.5	0.46	0.41	0.116667	0.456667
gene-FAM227A	FAM227A	family with sequence similarity 227 member A, transcript variant X2	0.489061	-1.03191	0.0110825302382	0.0368652042121	yes	down	0.2	0.16	0.18	0.78	0.32	0.33	0.18	0.476667
gene-FAM229B	FAM229B	family with sequence similarity 229 member B, transcript variant X1	2.23793	1.16216	0.00350712192153	0.0137584519649	yes	up	1.44	1.76	1.22	0.82	0.92	0.57	1.47333	0.77
gene-FBXL2	FBXL2	F-box and leucine rich repeat protein 2, transcript variant 3	2.04811	1.03429	9.97300286609E-11	1.45161700017E-9	yes	up	5.92	6.58	6.58	3.99	3.38	3.48	6.36	3.61667
gene-FBXW10	FBXW10	F-box and WD repeat domain containing 10, transcript variant X1	0.424201	-1.23718	0.000128046757909	0.000720428331823	yes	down	0.93	0.74	0.56	2.04	2.01	2.07	0.743333	2.04
gene-FBXW10B	FBXW10B	F-box and WD repeat domain containing 10B, transcript variant 1	0.464715	-1.10558	1.2286504295E-5	8.41700461918E-5	yes	down	0.52	0.58	0.45	1.3	1.34	1.38	0.516667	1.34
gene-FCGBP	FCGBP	Fc gamma binding protein	0.378988	-1.39978	0.00265732105916	0.0107883810194	yes	down	0.12	0.18	0.04	0.25	0.34	0.49	0.113333	0.36
gene-FCGBP-2	FCGBP	Fc gamma binding protein	0.292935	-1.77135	4.0923944968E-13	7.79289019857E-12	yes	down	0.21	0.2	0.22	0.98	0.75	0.74	0.21	0.823333
gene-FDFT1-2	FDFT1	farnesyl-diphosphate farnesyltransferase 1, transcript variant 9	0.491144	-1.02578	1.75841892965E-104	1.75607437108E-101	yes	down	92.65	91.95	99.03	219.79	228.74	220.08	94.5433	222.87
gene-FER1L4	FER1L4	fer-1 like family member 4 (pseudogene)	0.439578	-1.18581	9.79190831739E-43	1.10012089946E-40	yes	down	5.37	5.09	4.65	12.59	12.85	12.93	5.03667	12.79
gene-FER1L6	FER1L6	fer-1 like family member 6, transcript variant X1	0.237179	-2.07595	0.00929692383969	0.0318023792469	yes	down	0.13	0.02	0.04	0.25	0.27	0.34	0.0633333333333	0.286667
gene-FEZ1	FEZ1	fasciculation and elongation protein zeta 1, transcript variant 1	0.319206	-1.64744	8.14753374211E-7	6.92155323952E-6	yes	down	0.61	0.64	1.79	1.99	2.9	3.12	1.01333	2.67
gene-FGD2	FGD2	FYVE, RhoGEF and PH domain containing 2	0.240699	-2.0547	0.000364499819339	0.00184987260091	yes	down	0.24	0.29	0.47	1.85	1.09	1.75	0.333333	1.56333
gene-FGD3	FGD3	FYVE, RhoGEF and PH domain containing 3, transcript variant 2	0.46744	-1.09715	0.000159534393088	0.000878612208995	yes	down	1.48	0.99	0.82	2.95	2.83	2.54	1.09667	2.77333
gene-FGD4	FGD4	FYVE, RhoGEF and PH domain containing 4, transcript variant X1	2.59927	1.37811	3.96535295929E-31	2.55488117549E-29	yes	up	6.19	7.65	7.37	2.94	3.13	3.39	7.07	3.15333
gene-FGF13	FGF13	fibroblast growth factor 13, transcript variant 2	2.02278	1.01634	0.000117125124645	0.000665436548868	yes	up	1.94	3.17	2.68	1.34	1.4	0.94	2.59667	1.22667
gene-FGF19	FGF19	fibroblast growth factor 19	0.249515	-2.0028	0.00030963116907	0.00159527941966	yes	down	0.36	0.34	0.47	2.71	1.23	1.52	0.39	1.82
gene-FHAD1	FHAD1	forkhead associated phosphopeptide binding domain 1, transcript variant X1	0.346039	-1.53099	4.02511479939E-5	0.000251012104474	yes	down	0.27	0.42	0.27	0.89	1.03	1.13	0.32	1.01667
gene-FHIP1A	FHIP1A	FHF complex subunit HOOK interacting protein 1A, transcript variant X5	2.09942	1.06999	1.13917522161E-22	4.58116639457E-21	yes	up	4.04	4.96	4.82	2.57	2.6	2.48	4.60667	2.55
gene-FLI1	FLI1	Fli-1 proto-oncogene, ETS transcription factor, transcript variant 1	2.26967	1.18248	2.5458382722E-27	1.31128907682E-25	yes	up	12.01	11.94	11.33	5.95	6.07	6.18	11.76	6.06667
gene-FLOT1-2	FLOT1	flotillin 1, transcript variant 1	2.67397	1.41898	1.85505701015E-8	2.02345296204E-7	yes	up	29.46	25.21	33.44	15.53	8.51	14.7	29.37	12.9133
gene-FLRT2	FLRT2	fibronectin leucine rich transmembrane protein 2, transcript variant 4	2.14471	1.10079	1.38742818207E-46	1.90384801534E-44	yes	up	15.32	18.08	16.3	12.14	11.39	10.23	16.5667	11.2533
gene-FMO4	FMO4	flavin containing dimethylaniline monoxygenase 4	0.349846	-1.51521	0.0121768857019	0.0399186499303	yes	down	0.43	0.56	0.21	2.05	1.2	1.11	0.4	1.45333
gene-FOXD2-AS1	FOXD2-AS1	FOXD2 adjacent opposite strand RNA 1	2.59987	1.37844	0.00219415983018	0.00911747968269	yes	up	0.99	1.54	1.57	0.48	0.46	0.88	1.36667	0.606667
gene-FST	FST	follistatin, transcript variant X1	2.0683	1.04845	3.59522698195E-120	4.30852001517E-117	yes	up	213.72	226.1	224.21	116.45	130.49	126.18	221.343	124.373
gene-GABRP	GABRP	gamma-aminobutyric acid type A receptor subunit pi, transcript variant 1	0.163123	-2.61597	7.81116686556E-6	5.55433289459E-5	yes	down	0.15	0.19	0.1	1.31	1.17	0.64	0.146667	1.04
gene-GALR2	GALR2	galanin receptor 2	0.229757	-2.12182	0.0128460316594	0.0417049422267	yes	down	0.13	0.35	0.13	0.83	1.3	0.9	0.203333	1.01
gene-GAREM1	GAREM1	GRB2 associated regulator of MAPK1 subtype 1, transcript variant 1	2.3986	1.26219	1.88432054241E-7	1.78558492728E-6	yes	up	1.44	1.85	1.87	0.82	0.58	0.95	1.72	0.783333
gene-GAS7	GAS7	growth arrest specific 7, transcript variant c	0.150577	-2.73143	2.84929104332E-6	2.19540744941E-5	yes	down	0.03	0.08	0.05	0.32	0.39	0.47	0.0533333333333	0.393333
gene-GATAD2B	GATAD2B	GATA zinc finger domain containing 2B, transcript variant X1	2.63748	1.39916	1.68170989612E-8	1.84895517386E-7	yes	up	1.53	2.26	1.58	0.93	0.55	0.88	1.79	0.786667
gene-GBA-2	GBA	glucosylceramidase beta, transcript variant 1	0.491584	-1.02449	0.00409252331665	0.0157027041364	yes	down	4.39	3.15	1.91	4.84	5.73	7.64	3.15	6.07
gene-GBP2	GBP2	guanylate binding protein 2	0.258942	-1.9493	6.71837069896E-12	1.11410914838E-10	yes	down	0.69	0.44	0.61	2.51	2.88	2.49	0.58	2.62667
gene-GCNT3	GCNT3	glucosaminyl (N-acetyl) transferase 3, mucin type, transcript variant X2	0.271049	-1.88338	3.20751816955E-11	4.93650227876E-10	yes	down	0.6	0.47	0.66	2.58	2.16	2.65	0.576667	2.46333
gene-GGT1	GGT1	gamma-glutamyltransferase 1, transcript variant 6	0.386757	-1.3705	0.00228021249577	0.00943562452724	yes	down	0.27	0.7	0.58	1.57	1.44	1.53	0.516667	1.51333
gene-GJC2	GJC2	gap junction protein gamma 2	2.30851	1.20696	3.02452916594E-10	4.14713472821E-9	yes	up	4.81	5.25	5.03	1.91	2.27	2.82	5.03	2.33333
gene-GLP2R	GLP2R	glucagon like peptide 2 receptor, transcript variant X1	0.329468	-1.60179	0.00101188131929	0.00457714609855	yes	down	0.21	0.27	0.17	0.65	0.93	0.71	0.216667	0.763333
gene-GNG12-AS1	GNG12-AS1	GNG12, DIRAS3 and WLS antisense RNA 1	0.188851	-2.40468	4.95696424525E-7	4.39656430018E-6	yes	down	1.45	1.76	1.07	9.52	6.03	10.87	1.42667	8.80667
gene-GNL1-3	GNL1	G protein nucleolar 1 (putative)	0.469446	-1.09097	5.48928370904E-18	1.62028512239E-16	yes	down	2.82	2.77	2.38	6.24	6.37	7.11	2.65667	6.57333
gene-GOLT1A	GOLT1A	golgi transport 1A	0.392716	-1.34844	0.00167287189984	0.00717013478099	yes	down	1.9	2.09	2.86	5.7	7.35	7.41	2.28333	6.82
gene-GREB1L	GREB1L	GREB1 like retinoic acid receptor coactivator, transcript variant X1	2.0294	1.02105	1.41925246599E-11	2.27586818276E-10	yes	up	2.35	2.43	2.29	1.39	1.48	1.34	2.35667	1.40333
gene-GREP1	GREP1	glycine rich extracellular protein 1, transcript variant 3	0.350349	-1.51314	0.00659559032025	0.0236462568003	yes	down	0.19	0.5	1.03	2.02	1.71	1.79	0.573333	1.84
gene-GSDMB	GSDMB	gasdermin B, transcript variant 6	0.253642	-1.97914	2.64097999656E-17	7.18218705267E-16	yes	down	2.32	2.24	1.76	9.69	10.31	8.68	2.10667	9.56
gene-GTF2IP7	GTF2IP7	general transcription factor IIi pseudogene 7	0.474482	-1.07558	0.000212950981966	0.00113894878067	yes	down	1.23	1.24	1.08	2.49	2.98	2.8	1.18333	2.75667
gene-HAL	HAL	histidine ammonia-lyase, transcript variant 1	0.253174	-1.9818	1.91164403535E-5	0.000126476677142	yes	down	0.25	0.2	0.22	0.99	1.18	0.85	0.223333	1.00667
gene-HBP1	HBP1	HMG-box transcription factor 1, transcript variant 1	3.75919	1.91042	0.000119498522256	0.000677422086429	yes	up	6.88	14.22	15.34	5.77	2.36	2.99	12.1467	3.70667
gene-HCG18-2	HCG18	HLA complex group 18, transcript variant 3	6.57333	2.71662	0.00309264013622	0.0122994024533	yes	up	0.28	0.17	0.3	0	0.11	0.02	0.25	0.0433333333333
gene-HERC2P9-2	HERC2P9	HERC2 pseudogene 9	0.0144826121828	-6.10953	1.00146695781E-7	9.92960288666E-7	yes	down	0.01	0	0.06	2.34	0.76	1.29	0.0233333333333	1.46333
gene-HES2	HES2	hes family bHLH transcription factor 2	2.35264	1.23428	1.19975297099E-11	1.93771423239E-10	yes	up	3.92	4.49	4.01	1.76	2.09	2.28	4.14	2.04333
gene-HEY1	HEY1	hes related family bHLH transcription factor with YRPW motif 1, transcript variant 2	2.21971	1.15037	0.00613781888557	0.0222446436063	yes	up	1.8	1.39	1.52	1.03	0.83	0.59	1.57	0.816667
gene-HLA-B-5	HLA-B	major histocompatibility complex, class I, B	0.485905	-1.04125	1.76910907386E-75	6.76627759824E-73	yes	down	77.13	74.11	75.98	184.47	177.26	183.29	75.74	181.673
gene-HLA-DOB	HLA-DOB	major histocompatibility complex, class II, DO beta	106.4	6.73336	2.72017711785E-6	2.10572827245E-5	yes	up	0.59	2.45	0.69	0	0	0	1.24333	0
gene-HLA-F-7	HLA-F	major histocompatibility complex, class I, F, transcript variant 1	0.142276	-2.81324	7.54125497551E-6	5.37516254718E-5	yes	down	0.73	0	0.65	3.07	3	5.52	0.46	3.86333
gene-HMGB2P1	HMGB2P1	-	0.293369	-1.76921	0.00479498928202	0.0180285980618	yes	down	0.72	1.2	0.51	3.21	3.62	2.82	0.81	3.21667
gene-HMGCS1	HMGCS1	3-hydroxy-3-methylglutaryl-CoA synthase 1, transcript variant 9	0.443904	-1.17168	2.5990598315E-72	9.34413990622E-70	yes	down	12.13	13.55	13.48	34.22	34.06	33.33	13.0533	33.87
gene-HNRNPA1P30	HNRNPA1P30	-	2.11427	1.08016	8.64029310327E-6	6.09614352467E-5	yes	up	7.06	7.06	7.64	3.83	4.2	3.99	7.25333	4.00667
gene-HOXB9	HOXB9	homeobox B9	2.11987	1.08397	3.48370332117E-10	4.7549772894E-9	yes	up	7.34	8.59	8.02	3.96	4.05	5.1	7.98333	4.37
gene-HOXC4	HOXC4	homeobox C4, transcript variant 1	2.09676	1.06816	0.0015603901385	0.00673459138769	yes	up	3.03	2.13	2.14	1.5	1.26	1.23	2.43333	1.33
gene-HS6ST2	HS6ST2	heparan sulfate 6-O-sulfotransferase 2, transcript variant L	0.21197	-2.23807	0.00302040123968	0.0120307	yes	down	0.07	0.11	0.04	0.47	0.29	0.39	0.0733333333333	0.383333
gene-HSD11B1	HSD11B1	hydroxysteroid 11-beta dehydrogenase 1, transcript variant 3	0.343823	-1.54026	0.000140586986763	0.000784111596045	yes	down	1.32	0.93	0.89	3.58	3.31	3.78	1.04667	3.55667
gene-HSD17B7	HSD17B7	hydroxysteroid 17-beta dehydrogenase 7, transcript variant 1	0.377181	-1.40667	2.28219824233E-11	3.56427416196E-10	yes	down	5.2	3.41	4.36	13.66	12.78	13.8	4.32333	13.4133
gene-HSF4	HSF4	heat shock transcription factor 4, transcript variant 2	0.409615	-1.28766	8.25927269429E-13	1.51498659135E-11	yes	down	1.85	1.72	2.2	5.56	6.29	6.25	1.92333	6.03333
gene-HSPA12A-2	HSPA12A	heat shock protein family A (Hsp70) member 12A, transcript variant 2	0.122706	-3.02673	0.00182968344767	0.0077443818355	yes	down	0	0.1	0	0.28	0.45	0.18	0.0333333333333	0.303333
gene-HSPA1A-3	HSPA1A	heat shock protein family A (Hsp70) member 1A	2.05788	1.04116	4.08757179653E-5	0.000254337800673	yes	up	31.94	37.33	45.05	22.94	26.17	15.5	38.1067	21.5367
gene-HSPA1B-4	HSPA1B	heat shock protein family A (Hsp70) member 1B	2.31534	1.21123	1.75216204983E-21	6.68723248572E-20	yes	up	26.48	32.35	40.2	16.92	15.41	17.01	33.01	16.4467
gene-HYAL1	HYAL1	hyaluronidase 1, transcript variant 7	0.375717	-1.41228	2.2885584623E-13	4.47651000199E-12	yes	down	4.35	3.55	4.22	13.41	14.28	10.93	4.04	12.8733
gene-IDI1	IDI1	isopentenyl-diphosphate delta isomerase 1, transcript variant 1	0.496394	-1.01044	4.60394819265E-104	4.35581961637E-101	yes	down	43.86	43.4	43.3	109.75	109.98	111.76	43.52	110.497
gene-IDI2-AS1	IDI2-AS1	IDI2 antisense RNA 1, transcript variant 4	0.469525	-1.09073	2.7668139319E-6	2.13827374204E-5	yes	down	6.43	11.98	8.79	20.28	21.85	25.25	9.06667	22.46
gene-IDO1	IDO1	indoleamine 2,3-dioxygenase 1	0.355286	-1.49295	2.1022991406E-6	1.65895212254E-5	yes	down	1.97	1.21	1.16	4.75	4.45	5.12	1.44667	4.77333
gene-IFI27	IFI27	interferon alpha inducible protein 27, transcript variant X1	0.464422	-1.10649	9.27102523728E-10	1.20069128001E-8	yes	down	715.36	532.96	493.5	1334.24	1531.52	1574.34	580.607	1480.03
gene-IFI27-2	IFI27	interferon alpha inducible protein 27, transcript variant 5	0.433317	-1.2065	1.82310438092E-16	4.67256890738E-15	yes	down	658.66	604.78	477.71	1694.1	1519.55	1552.26	580.383	1588.64
gene-IFI6	IFI6	interferon alpha inducible protein 6, transcript variant 3	0.294056	-1.76584	5.59318724306E-13	1.04796395654E-11	yes	down	133.49	97.79	72.68	425.22	431.39	427.56	101.32	428.057
gene-IFIT1	IFIT1	interferon induced protein with tetratricopeptide repeats 1, transcript variant 2	2.09751	1.06868	9.22661781421E-26	4.43469737509E-24	yes	up	45.41	35.14	32.69	20.74	20.91	21.1	37.7467	20.9167
gene-IFITM1	IFITM1	interferon induced transmembrane protein 1	0.458882	-1.12381	7.51034307655E-13	1.38184162891E-11	yes	down	484.26	435.55	335.6	1095.72	1034.62	1101.36	418.47	1077.23
gene-IFITM10	IFITM10	interferon induced transmembrane protein 10	0.164676	-2.60229	7.02472681556E-5	0.000416479186136	yes	down	0.14	0.08	0.08	0.84	1.04	0.36	0.1	0.746667
gene-IFNE	IFNE	interferon epsilon	6.16811	2.62483	1.40623435771E-9	1.78268468365E-8	yes	up	3.86	3.33	3.62	0.73	0.38	0.87	3.60333	0.66
gene-IGF2BP1	IGF2BP1	insulin like growth factor 2 mRNA binding protein 1, transcript variant X1	0.318224	-1.65189	0.00913291159449	0.0313247889377	yes	down	0.03	0.06	0.09	0.24	0.24	0.18	0.06	0.22
gene-IL20RA	IL20RA	interleukin 20 receptor subunit alpha, transcript variant X1	2.08294	1.05862	6.71603867137E-16	1.6425511722E-14	yes	up	13.97	12.21	11.14	6.3	7.36	7.22	12.44	6.96
gene-IL23A	IL23A	interleukin 23 subunit alpha	0.407302	-1.29583	0.0134102	0.0432011446724	yes	down	0.81	1.98	0.76	2.78	3.62	3.68	1.18333	3.36
gene-IL36RN	IL36RN	interleukin 36 receptor antagonist, transcript variant 1	0.498966	-1.00299	0.0121489005214	0.0398374016368	yes	down	0.83	0.54	0.54	1.52	1.52	1.44	0.636667	1.49333
gene-INSIG1	INSIG1	insulin induced gene 1, transcript variant 4	0.453908	-1.13953	6.41696774836E-49	1.02080895792E-46	yes	down	17.47	19.69	16.55	40.51	43.72	39.51	17.9033	41.2467
gene-INSYN2B	INSYN2B	inhibitory synaptic factor family member 2B, transcript variant 2	2.50615	1.32547	7.37188731132E-43	8.44057619797E-41	yes	up	10.94	11.26	12.18	5.27	5.71	5.47	11.46	5.48333
gene-IQCD	IQCD	IQ motif containing D, transcript variant X1	0.314775	-1.66761	0.000879484077549	0.00404337743684	yes	down	0.53	0.92	0.76	3.98	2.03	2.35	0.736667	2.78667
gene-ITGAM	ITGAM	integrin subunit alpha M, transcript variant 1	0.204655	-2.28874	0.00900799480501	0.0309731665292	yes	down	0.02	0.05	0.07	0.2	0.3	0.29	0.0466666666667	0.263333
gene-ITPRID1	ITPRID1	ITPR interacting domain containing 1, transcript variant 2	0.196215	-2.3495	0.000280576537067	0.00146192574792	yes	down	0.08	0.09	0.02	0.31	0.3	0.37	0.0633333333333	0.326667
gene-IVL	IVL	involucrin	0.365286	-1.4529	1.15795333675E-27	6.08636525772E-26	yes	down	6.93	5.93	7.22	21.25	21.68	21.14	6.69333	21.3567
gene-JMY	JMY	junction mediating and regulatory protein, p53 cofactor	2.01113	1.008	2.90485217036E-11	4.49377130933E-10	yes	up	2.22	2.42	2.43	1.35	1.33	1.4	2.35667	1.36
gene-KCNC3	KCNC3	potassium voltage-gated channel subfamily C member 3, transcript variant 1	0.46045	-1.11888	0.00206341376357	0.00863406094364	yes	down	0.48	0.44	0.49	1.46	0.93	1.17	0.47	1.18667
gene-KDM6B	KDM6B	lysine demethylase 6B, transcript variant 1	0.498113	-1.00546	3.64343205619E-30	2.22769845721E-28	yes	down	4.67	4.74	4.83	10.9	10.97	10.32	4.74667	10.73
gene-KIF13A	KIF13A	kinesin family member 13A, transcript variant 1	2.12251	1.08577	3.58122495337E-64	9.46707349439E-62	yes	up	24.21	25.71	23.82	13.97	13.6	14.08	24.58	13.8833
gene-KLF11	KLF11	Kruppel like factor 11, transcript variant 1	2.28371	1.19138	4.08892727529E-9	4.91655897663E-8	yes	up	4.39	4.09	3.81	1.71	2.56	1.99	4.09667	2.08667
gene-KLF12	KLF12	Kruppel like factor 12, transcript variant X1	2.81329	1.49226	5.0783161006E-48	7.54444712598E-46	yes	up	4.95	5.51	5.37	2.08	2.26	2.18	5.27667	2.17333
gene-KLF13	KLF13	Kruppel like factor 13, transcript variant 1	2.77184	1.47085	8.69117165901E-49	1.35854349341E-46	yes	up	9.89	10.39	10.78	3.88	4.77	4.36	10.3533	4.33667
gene-KLF13-2	KLF13	Kruppel like factor 13, transcript variant 1	2.78633	1.47837	1.82473485368E-16	4.67256890738E-15	yes	up	3.4	2.83	3.3	1.15	1.56	1.27	3.17667	1.32667
gene-KLF13-3	KLF13	Kruppel like factor 13, transcript variant 1	2.78633	1.47837	1.82473485368E-16	4.67256890738E-15	yes	up	3.4	2.83	3.3	1.15	1.56	1.27	3.17667	1.32667
gene-KLHDC7A	KLHDC7A	kelch domain containing 7A	0.361742	-1.46697	0.0058980559566	0.0215276048479	yes	down	0.13	0.18	0.14	0.58	0.42	0.43	0.15	0.476667
gene-KLHL24	KLHL24	kelch like family member 24, transcript variant 3	2.06317	1.04486	6.2987615498E-12	1.04839386684E-10	yes	up	4.18	3.51	3.98	2.3	1.72	2.34	3.89	2.12
gene-KLHL30	KLHL30	kelch like family member 30	0.449564	-1.1534	5.71732198327E-6	4.16935415705E-5	yes	down	1.37	1.44	1.02	2.62	3.79	3.48	1.27667	3.29667
gene-KPNA7	KPNA7	karyopherin subunit alpha 7, transcript variant X1	0.296639	-1.75322	0.00156516215356	0.00675032506537	yes	down	0.44	0.28	0.32	1	1.62	1.74	0.346667	1.45333
gene-KRT15	KRT15	keratin 15, transcript variant X1	0.355675	-1.49137	3.7356586169E-31	2.41554673732E-29	yes	down	5.47	6.16	4.87	20.2	17.7	17.05	5.5	18.3167
gene-KRT4	KRT4	keratin 4	0.42469	-1.23552	9.34339811387E-9	1.05899700186E-7	yes	down	3.34	4.09	2.38	9.73	8.42	8.63	3.27	8.92667
gene-KRT78	KRT78	keratin 78, transcript variant 1	0.214118	-2.22353	0.00804686590777	0.0280929232002	yes	down	0.06	0.07	0.16	0.49	0.65	0.4	0.0966666666667	0.513333
gene-L1CAM	L1CAM	L1 cell adhesion molecule, transcript variant 1	2.45669	1.29672	3.95021768078E-12	6.72434782478E-11	yes	up	3.42	3.12	3.2	1.39	1.58	1.64	3.24667	1.53667
gene-LACAT1-2	LACAT1	lung adenocarcinoma-associated transcript 1, transcript variant X7	0.35078	-1.51136	0.0122103617391	0.0399784687679	yes	down	0.71	0.3	1.68	4.29	3.06	2.67	0.896667	3.34
gene-LAMA2	LAMA2	laminin subunit alpha 2, transcript variant 1	0.446701	-1.16262	0.000385044223611	0.0019398976916	yes	down	1.09	1.49	1.26	3.6	3.71	3.05	1.28	3.45333
gene-LAMP3	LAMP3	lysosomal associated membrane protein 3, transcript variant X1	0.323739	-1.6271	3.80516065048E-23	1.58336962623E-21	yes	down	3.37	2.77	2.16	10.94	9.49	11.09	2.76667	10.5067
gene-LARGE2	LARGE2	LARGE xylosyl- and glucuronyltransferase 2, transcript variant X1	0.454898	-1.13639	0.000750953570802	0.00351723329566	yes	down	0.91	1.3	0.87	2.92	2.11	2.48	1.02667	2.50333
gene-LCN2	LCN2	lipocalin 2, transcript variant X1	0.457832	-1.12711	3.95296226017E-180	1.01512070841E-176	yes	down	399.42	431.09	399.01	1070.76	1056.45	1053.82	409.84	1060.34
gene-LCP1	LCP1	lymphocyte cytosolic protein 1, transcript variant X2	0.406944	-1.2971	5.44673930465E-69	1.71772957439E-66	yes	down	13.56	14.54	14.9	39.84	39.61	43.07	14.3333	40.84
gene-LENG8-4	LENG8	leukocyte receptor cluster member 8, transcript variant 4	0.23985	-2.05979	0.000107985853126	0.000618201813947	yes	down	0.05	0.13	0.33	0.82	0.82	0.76	0.17	0.8
gene-LGALS9	LGALS9	galectin 9, transcript variant 1	0.400103	-1.32156	6.91590585582E-7	5.95689140701E-6	yes	down	8.79	4.27	3.51	16.64	15.15	17.78	5.52333	16.5233
gene-LHB	LHB	luteinizing hormone subunit beta, transcript variant X1	0.482868	-1.0503	0.000122706592126	0.000693857722571	yes	down	1.06	1.68	0.9	2.99	3.7	3.04	1.21333	3.24333
gene-LINC00494	LINC00494	long intergenic non-protein coding RNA 494	0.404574	-1.30552	0.0106913106831	0.0357690304932	yes	down	0.31	0.28	0.2	0.69	1.01	0.57	0.263333	0.756667
gene-LINC00513	LINC00513	long intergenic non-protein coding RNA 513	0.420524	-1.24974	0.000158281296257	0.00087251290448	yes	down	4.24	3.26	4.65	8.76	13.57	11.36	4.05	11.23
gene-LINC00518	LINC00518	long intergenic non-protein coding RNA 518	2.13053	1.09121	1.09206369714E-6	9.09681974969E-6	yes	up	4.64	5.34	4.47	2.34	2.73	2.68	4.81667	2.58333
gene-LINC00592	LINC00592	long intergenic non-protein coding RNA 592	0.124712	-3.00333	0.000103288432522	0.000594338304421	yes	down	0.41	0.39	0.13	2.86	3.6	2.75	0.31	3.07
gene-LINC00601	LINC00601	long intergenic non-protein coding RNA 601	0.329655	-1.60097	0.00594840515284	0.0216849586346	yes	down	0.46	1.02	0.49	2.38	2.47	2.04	0.656667	2.29667
gene-LINC01303	LINC01303	long intergenic non-protein coding RNA 1303, transcript variant 1	0.203837	-2.29451	1.93150262597E-6	1.53631377011E-5	yes	down	1.65	1.22	2.68	8.69	4.8	7.46	1.85	6.98333
gene-LINC01521	LINC01521	long intergenic non-protein coding RNA 1521	2.33983	1.2264	0.00132030632378	0.00579297692857	yes	up	0.77	0.9	0.89	0.48	0.42	0.35	0.853333	0.416667
gene-LINC01559	LINC01559	long intergenic non-protein coding RNA 1559	0.381034	-1.39201	1.29507892032E-12	2.3210706552E-11	yes	down	1.7	1.73	1.44	5.16	4.74	4.21	1.62333	4.70333
gene-LINC01569	LINC01569	long intergenic non-protein coding RNA 1569	0.400196	-1.32122	0.00668436065709	0.0239120531685	yes	down	0.34	0.71	0.52	1.51	1.79	1.25	0.523333	1.51667
gene-LINC01711	LINC01711	long intergenic non-protein coding RNA 1711	0.328046	-1.60803	1.89527470506E-19	6.0947152233E-18	yes	down	1.13	1.67	1.15	4.08	3.75	3.73	1.31667	3.85333
gene-LINC01792	LINC01792	long intergenic non-protein coding RNA 1792	0.150683	-2.73041	0.000612979344903	0.00292744864611	yes	down	0.12	0.09	0.16	1.67	6.43	0.64	0.123333	2.91333
gene-LINC01963	LINC01963	long intergenic non-protein coding RNA 1963	3.03947	1.60382	6.07410951699E-6	4.40630317504E-5	yes	up	1.85	1.39	1.54	0.68	0.47	0.68	1.59333	0.61
gene-LINC01983	LINC01983	long intergenic non-protein coding RNA 1983, transcript variant 1	0.337913	-1.56528	2.83288235121E-6	2.18454913301E-5	yes	down	2.21	2.49	5.08	10.34	7.06	9.7	3.26	9.03333
gene-LINC02085	LINC02085	long intergenic non-protein coding RNA 2085	0.361956	-1.46611	0.000355888450423	0.00181025772066	yes	down	0.63	0.86	0.89	3.46	2.32	2.48	0.793333	2.75333
gene-LINC02246	LINC02246	long intergenic non-protein coding RNA 2246	0.328635	-1.60544	3.26231766813E-145	6.51593582249E-142	yes	down	12.39	13.17	12.3	53.04	48.92	51.71	12.62	51.2233
gene-LINC02257	LINC02257	long intergenic non-protein coding RNA 2257	0.367386	-1.44463	3.85237431666E-35	3.05067315931E-33	yes	down	3.45	3.58	3.6	11.7	9.98	10.28	3.54333	10.6533
gene-LINC02383	LINC02383	long intergenic non-protein coding RNA 2383	0.488726	-1.0329	0.00308839649324	0.0122879626743	yes	down	2.99	3.2	5.01	9.4	5.75	11.1	3.73333	8.75
gene-LINC02551	LINC02551	long intergenic non-protein coding RNA 2551	0.424971	-1.23456	0.000378207100916	0.00190973338373	yes	down	1.83	1.7	2.22	3.73	6.04	5.15	1.91667	4.97333
gene-LINC02827	LINC02827	long intergenic non-protein coding RNA 2827, transcript variant X4	0.477463	-1.06654	3.84825265703E-5	0.000241032020079	yes	down	0.43	0.4	0.43	0.72	1.03	0.72	0.42	0.823333
gene-LINC02901	LINC02901	long intergenic non-protein coding RNA 2901, transcript variant 7	0.499952	-1.00014	0.000570037021292	0.00275234635905	yes	down	4.95	6	5.23	12.62	12.14	12.35	5.39333	12.37
gene-LINC02940	LINC02940	long intergenic non-protein coding RNA 2940, transcript variant X3	0.453533	-1.14072	5.08400304355E-7	4.49532900693E-6	yes	down	0.39	0.35	0.38	1.18	1.08	0.89	0.373333	1.05
gene-LINC02943	LINC02943	long intergenic non-protein coding RNA 2943, transcript variant X2	0.4745	-1.07552	0.0141570453651	0.0451298186706	yes	down	0.67	0.71	0.63	1.8	1.25	1.93	0.67	1.66
gene-LINC02948	LINC02948	long intergenic non-protein coding RNA 2948	0.156666	-2.67424	1.43838845779E-11	2.30449829922E-10	yes	down	0.4	0.27	0.41	3.23	2.38	1.77	0.36	2.46
gene-LINC03030	LINC03030	long intergenic non-protein coding RNA 3030	0.184292	-2.43993	0.000806385048955	0.00375033001276	yes	down	0.04	0.34	0.19	0.97	1.06	1.5	0.19	1.17667
gene-LINC03032	LINC03032	long intergenic non-protein coding RNA 3032	0.266618	-1.90716	6.37120161641E-16	1.56246548781E-14	yes	down	1.04	1.15	0.87	5.13	3.84	4.96	1.02	4.64333
gene-LOC100130992	LOC100130992	uncharacterized LOC100130992	4.18443	2.06503	0.00575043378109	0.0210872700222	yes	up	0.1	0.23	0.29	0.06	0.04	0.08	0.206667	0.06
gene-LOC100132062	LOC100132062	uncharacterized LOC100132062	0.344583	-1.53708	0.000843805020335	0.00389628539572	yes	down	0.26	0.17	0.33	0.83	1.05	0.66	0.253333	0.846667
gene-LOC100190986-2	LOC100190986	uncharacterized LOC100190986	0.392914	-1.34772	1.15626891518E-5	7.9636360227E-5	yes	down	1.77	1.3	1.43	3.11	4.08	6.2	1.5	4.46333
gene-LOC101928032-2	LOC101928032	uncharacterized LOC101928032, transcript variant X4	0.269412	-1.89211	0.0105890278851	0.0354730460794	yes	down	0.15	0.12	0.13	0.57	0.31	1	0.133333	0.626667
gene-LOC101928453	LOC101928453	uncharacterized LOC101928453	0.262457	-1.92985	6.59062801774E-15	1.49965986389E-13	yes	down	1.64	2.57	1.9	11.06	7.99	9.01	2.03667	9.35333
gene-LOC101929819	LOC101929819	putative uncharacterized protein FLJ44672, transcript variant X1	0.419231	-1.25418	6.73555044346E-6	4.85283586259E-5	yes	down	2.6	8.32	15.61	7.24	11.35	4.26	8.84333	7.61667
gene-LOC102723670	LOC102723670	uncharacterized LOC102723670, transcript variant X1	0.345314	-1.53402	9.82832074269E-5	0.000569181358475	yes	down	0.28	0.13	0.31	0.83	0.91	0.74	0.24	0.826667
gene-LOC102723722	LOC102723722	uncharacterized LOC102723722, transcript variant X5	0.264949	-1.91621	0.00116568319302	0.00519185358714	yes	down	0.06	0.15	0.07	0.31	0.55	0.36	0.0933333333333	0.406667
gene-LOC102725051	LOC102725051	uncharacterized LOC102725051, transcript variant X1	0.410467	-1.28466	0.0115026078177	0.0380583247067	yes	down	0.2	0.26	0.21	0.45	0.82	0.7	0.223333	0.656667
gene-LOC105369601	LOC105369601	uncharacterized LOC105369601	0.302809	-1.72352	0.00564572946814	0.0207711078427	yes	down	0.36	0.08	0.32	0.8	1.23	0.75	0.253333	0.926667
gene-LOC105369890	LOC105369890	uncharacterized LOC105369890	0.201425	-2.31168	0.000725831458206	0.00340667005032	yes	down	0.05	0.08	0.04	0.31	0.25	0.38	0.0566666666667	0.313333
gene-LOC105370092	LOC105370092	uncharacterized LOC105370092, transcript variant X7	0.256442	-1.9633	0.00961294858043	0.0326843888182	yes	down	0.05	0.02	0.03	0.12	0.18	0.14	0.0333333333333	0.146667
gene-LOC105370356	LOC105370356	uncharacterized LOC105370356, transcript variant X1	0.3745	-1.41696	0.0012508548908	0.00552601806759	yes	down	0.4	0.56	0.43	1.35	1.42	1.53	0.463333	1.43333
gene-LOC105370364	LOC105370364	uncharacterized LOC105370364, transcript variant X3	0.442971	-1.17471	9.52708293018E-8	9.49328396635E-7	yes	down	12.68	6.14	7.83	25.27	24.37	23.07	8.88333	24.2367
gene-LOC105370528	LOC105370528	uncharacterized LOC105370528, transcript variant X2	0.258865	-1.94973	0.0117263567226	0.0387060206475	yes	down	0.21	0.52	0.19	1.85	1.25	1.45	0.306667	1.51667
gene-LOC105370672	LOC105370672	uncharacterized LOC105370672, transcript variant X1	0.43001	-1.21756	2.12101227685E-8	2.29544350925E-7	yes	down	0.69	0.53	0.52	1.56	1.43	1.75	0.58	1.58
gene-LOC105371267	LOC105371267	uncharacterized LOC105371267, transcript variant 1	0.308009	-1.69895	9.76590275154E-9	1.10202051388E-7	yes	down	0.84	1.21	0.78	4.45	2.71	4.16	0.943333	3.77333
gene-LOC105371493	LOC105371493	uncharacterized LOC105371493, transcript variant X1	0.280475	-1.83406	3.64932667206E-6	2.75515733965E-5	yes	down	0.27	0.34	0.37	1.38	1.38	1.43	0.326667	1.39667
gene-LOC105371711	LOC105371711	uncharacterized LOC105371711	0.356213	-1.48919	0.000230288773753	0.00122403045446	yes	down	0.18	0.21	0.11	0.43	0.61	0.57	0.166667	0.536667
gene-LOC105372338	LOC105372338	uncharacterized LOC105372338, transcript variant X1	0.34465	-1.5368	1.18177002008E-17	3.34017262278E-16	yes	down	2.64	2.82	2.64	8.25	5.26	5.98	2.7	6.49667
gene-LOC105372652	LOC105372652	uncharacterized LOC105372652, transcript variant X4	0.233023	-2.10146	1.32128971501E-5	8.99678178673E-5	yes	down	4.71	8.25	7.93	46.75	33.36	46.93	6.96333	42.3467
gene-LOC105372692	LOC105372692	uncharacterized LOC105372692, transcript variant X1	0.356007	-1.49002	0.00081381338466	0.00377622854998	yes	down	0.26	0.18	0.17	0.59	0.86	0.61	0.203333	0.686667
gene-LOC105372924	LOC105372924	uncharacterized LOC105372924	2.21052	1.14439	4.26994650514E-6	3.18888900608E-5	yes	up	0.41	0.64	0.67	0.31	0.33	0.31	0.573333	0.316667
gene-LOC105373490	LOC105373490	uncharacterized LOC105373490	0.347644	-1.52432	0.00822670776438	0.0286262676679	yes	down	0.22	0.1	0.23	0.73	0.78	0.31	0.183333	0.606667
gene-LOC105373549	LOC105373549	uncharacterized LOC105373549	0.136284	-2.87531	0.0132799821812	0.0428453599324	yes	down	0.36	0.14	0.05	2.12	0.76	1.36	0.183333	1.41333
gene-LOC105373551	LOC105373551	uncharacterized LOC105373551, transcript variant X1	0.352126	-1.50584	4.26158234372E-20	1.45362816339E-18	yes	down	1.31	1.58	1.62	4.4	5.23	4.67	1.50333	4.76667
gene-LOC105373986	LOC105373986	uncharacterized LOC105373986, transcript variant X1	0.403376	-1.3098	6.4588499042E-7	5.60619439294E-6	yes	down	0.88	1.12	0.84	3.46	2.48	2.96	0.946667	2.96667
gene-LOC105374382	LOC105374382	uncharacterized LOC105374382, transcript variant X3	0.467361	-1.09739	2.4805242394E-6	1.94206897768E-5	yes	down	1.61	1.65	1.22	4.08	3.59	3.44	1.49333	3.70333
gene-LOC105374811	LOC105374811	uncharacterized LOC105374811, transcript variant 3	2.46582	1.30207	2.38405030895E-6	1.86897899493E-5	yes	up	3.45	3.82	3.1	1.71	1.37	1.65	3.45667	1.57667
gene-LOC105375497	LOC105375497	uncharacterized LOC105375497, transcript variant X2	2.8469	1.50939	0.0155461451553	0.0488647500106	yes	up	1.34	2.32	1.62	0.7	0.32	0.97	1.76	0.663333
gene-LOC105375743	LOC105375743	uncharacterized LOC105375743, transcript variant X5	0.162338	-2.62292	6.59264770898E-7	5.70030953423E-6	yes	down	0.12	0.98	0.14	3.18	1.51	1.36	0.413333	2.01667
gene-LOC105375754	LOC105375754	uncharacterized LOC105375754, transcript variant X2	0.327516	-1.61036	2.56405715324E-23	1.0870634761E-21	yes	down	1.65	1.75	1.55	6.32	5.48	5.47	1.65	5.75667
gene-LOC105375825	LOC105375825	uncharacterized LOC105375825, transcript variant X1	0.318002	-1.65289	5.26743856862E-5	0.000320648410801	yes	down	0.15	0.12	0.21	0.54	0.53	0.7	0.16	0.59
gene-LOC105376063	LOC105376063	uncharacterized LOC105376063, transcript variant X1	2.40206	1.26427	0.000603272012253	0.00288645865267	yes	up	0.31	0.46	0.36	0.15	0.21	0.18	0.376667	0.18
gene-LOC105376342	LOC105376342	uncharacterized LOC105376342	0.494655	-1.01551	2.68486792828E-5	0.000172995245157	yes	down	4.64	4.36	5.29	10.99	10.28	12.26	4.76333	11.1767
gene-LOC105376957	LOC105376957	uncharacterized LOC105376957, transcript variant X2	2.44848	1.29188	0.0128820834536	0.0418068843045	yes	up	0.35	0.39	0.38	0.19	0.2	0.18	0.373333	0.19
gene-LOC105377016	LOC105377016	uncharacterized LOC105377016, transcript variant X1	0.288608	-1.79281	0.00301876732183	0.0120268974684	yes	down	0.04	0.07	0.07	0.17	0.25	0.26	0.06	0.226667
gene-LOC105377265	LOC105377265	uncharacterized LOC105377265, transcript variant X2	0.189263	-2.40154	0.00640587782937	0.0230534654376	yes	down	0.16	0.04	0.12	0.88	0.72	0.39	0.106667	0.663333
gene-LOC105377732	LOC105377732	uncharacterized LOC105377732, transcript variant X1	0.209642	-2.254	0.00430707826553	0.0164173110478	yes	down	0.38	0.38	0.24	1.04	3.3	0.92	0.333333	1.75333
gene-LOC105378180	LOC105378180	uncharacterized LOC105378180	0.311636	-1.68207	0.0113520078177	0.0376154271947	yes	down	0.16	0.06	0.11	0.35	0.41	0.49	0.11	0.416667
gene-LOC105378248	LOC105378248	uncharacterized LOC105378248, transcript variant X2	2.06632	1.04706	3.75793143074E-5	0.000235946569101	yes	up	1.07	1.27	0.88	0.47	0.57	0.55	1.07333	0.53
gene-LOC105379352	LOC105379352	uncharacterized LOC105379352, transcript variant X2	0.251534	-1.99117	1.41741254781E-6	1.15395869381E-5	yes	down	0.53	0.68	0.45	2.58	2.59	2.55	0.553333	2.57333
gene-LOC107984006	LOC107984006	uncharacterized LOC107984006, transcript variant X1	0.459382	-1.12223	0.0104398561983	0.0350386211762	yes	down	0.16	0.3	0.29	0.86	0.34	0.47	0.25	0.556667
gene-LOC107984010	LOC107984010	uncharacterized LOC107984010	0.171182	-2.5464	1.71246321287E-7	1.63219717469E-6	yes	down	0.57	0.73	1.1	6.15	4.67	5.44	0.8	5.42
gene-LOC107985009	LOC107985009	uncharacterized LOC107985009	0.32251	-1.63258	0.00119147061722	0.00529752060724	yes	down	0.32	0.28	0.14	0.83	0.77	1.01	0.246667	0.87
gene-LOC107985405	LOC107985405	uncharacterized LOC107985405, transcript variant X1	0.288133	-1.79519	0.000181523367443	0.000988807288837	yes	down	0.1	0.12	0.14	0.53	0.49	0.48	0.12	0.5
gene-LOC107985436	LOC107985436	uncharacterized LOC107985436, transcript variant X1	0.408572	-1.29134	0.00770563112257	0.0271069324969	yes	down	0.38	0.55	0.21	1.27	0.97	1.37	0.38	1.20333
gene-LOC107986127	LOC107986127	uncharacterized LOC107986127	0.372352	-1.42526	6.27415060719E-5	0.000375897706268	yes	down	0.38	0.38	0.29	1.29	0.98	1	0.35	1.09
gene-LOC107986182	LOC107986182	uncharacterized LOC107986182, transcript variant X1	0.302446	-1.72525	0.00180472703641	0.00765790566038	yes	down	0.09	0.07	0.12	0.52	0.2	0.38	0.0933333333333	0.366667
gene-LOC107986198	LOC107986198	uncharacterized LOC107986198	2.46043	1.29891	2.26658573089E-5	0.000148160527631	yes	up	1.8	1.88	2.15	0.87	2.63	1.05	1.94333	1.51667
gene-LOC107986454	LOC107986454	uncharacterized LOC107986454, transcript variant X1	2.40372	1.26527	0.00311995566163	0.0124025482029	yes	up	0.29	0.34	0.29	0.19	0.09	0.16	0.306667	0.146667
gene-LOC107986930	LOC107986930	uncharacterized LOC107986930, transcript variant X2	0.235834	-2.08416	0.0063558460071	0.0228917427016	yes	down	0.02	0.02	0.02	0.12	0.1	0.07	0.02	0.0966666666667
gene-LOC107987157	LOC107987157	uncharacterized LOC107987157, transcript variant X2	0.391152	-1.3542	0.00212282268972	0.00885174221071	yes	down	0.34	0.3	0.31	1.04	0.95	0.81	0.316667	0.933333
gene-LOC107987157-2	LOC107987157	uncharacterized LOC107987157, transcript variant X2	0.391152	-1.3542	0.00212282268972	0.00885174221071	yes	down	0.34	0.3	0.31	1.04	0.95	0.81	0.316667	0.933333
gene-LOC107987157-3	LOC107987157	uncharacterized LOC107987157, transcript variant X2	0.391152	-1.3542	0.00212282268972	0.00885174221071	yes	down	0.34	0.3	0.31	1.04	0.95	0.81	0.316667	0.933333
gene-LOC112268130	LOC112268130	uncharacterized LOC112268130	3.50492	1.80938	0.00340586002785	0.0134233150319	yes	up	0.38	0.63	0.34	0.17	0.15	0.12	0.45	0.146667
gene-LOC112268225	LOC112268225	uncharacterized LOC112268225, transcript variant X1	2.13196	1.09218	0.000663197633863	0.00313479901823	yes	up	0.46	0.61	0.43	0.29	0.32	0.24	0.5	0.283333
gene-LOC112268272	LOC112268272	uncharacterized LOC112268272, transcript variant X1	2.79127	1.48092	1.79765616474E-5	0.000119469319512	yes	up	0.66	0.45	0.4	0.24	0.2	0.2	0.503333	0.213333
gene-LOC122526782	LOC122526782	uncharacterized LOC122526782	0.291558	-1.77814	1.75124881865E-9	2.19835536062E-8	yes	down	0.86	1.78	1.22	5.17	4.95	5.19	1.28667	5.10333
gene-LOC124900190	LOC124900190	uncharacterized LOC124900190, transcript variant X1	0.407712	-1.29438	0.0148398741272	0.0469485352534	yes	down	0.12	0.16	0.16	0.48	0.32	0.63	0.146667	0.476667
gene-LOC124900217	LOC124900217	collagen alpha-1(III) chain-like, transcript variant X1	3.2438	1.69768	1.73845103155E-8	1.90900401607E-7	yes	up	1.82	2.1	1.5	0.64	0.61	0.72	1.80667	0.656667
gene-LOC124900317	LOC124900317	uncharacterized LOC124900317, transcript variant X1	0.181841	-2.45925	0.0146428800911	0.0464069838712	yes	down	0.04	0.04	0	0.19	0.21	0.13	0.0266666666667	0.176667
gene-LOC124900576	LOC124900576	otoancorin-like, transcript variant X1	0.247499	-2.01451	3.62859666509E-7	3.30433909076E-6	yes	down	0.42	0.31	0.27	1.6	1.34	1.79	0.333333	1.57667
gene-LOC124900602	LOC124900602	uncharacterized LOC124900602, transcript variant X2	0.329053	-1.60361	1.911029645E-15	4.55605688308E-14	yes	down	0.59	0.52	0.59	2.15	2.06	1.79	0.566667	2
gene-LOC124900974	LOC124900974	uncharacterized LOC124900974	0.480694	-1.05681	5.71381129606E-5	0.000345132633931	yes	down	1.18	1.26	0.92	2.73	2.72	2.82	1.12	2.75667
gene-LOC124901607	LOC124901607	uncharacterized LOC124901607, transcript variant X1	2.6174	1.38814	0.00801775491614	0.0280130539111	yes	up	0.08	0.06	0.06	0.03	0.03	0.02	0.0666666666667	0.0266666666667
gene-LOC124901925	LOC124901925	uncharacterized LOC124901925	0.384222	-1.37999	2.39773183771E-35	1.92417979976E-33	yes	down	7.29	7.19	7.35	21.55	22.25	20.77	7.27667	21.5233
gene-LOC124902113	LOC124902113	uncharacterized LOC124902113	0.367849	-1.44281	0.000143302720155	0.000797773210746	yes	down	0.35	0.21	0.21	0.81	0.77	0.88	0.256667	0.82
gene-LOC124902171	LOC124902171	formin-2-like	0.270166	-1.88808	0.0059848756374	0.0217817724847	yes	down	0.07	0.12	0.09	0.56	0.38	0.36	0.0933333333333	0.433333
gene-LOC124902313	LOC124902313	uncharacterized LOC124902313, transcript variant X1	0.460054	-1.12013	0.0131454112215	0.0425253927855	yes	down	0.42	0.46	0.62	1.48	0.91	1.35	0.5	1.24667
gene-LOC124902402	LOC124902402	uncharacterized LOC124902402	0.372642	-1.42414	0.00221339632737	0.00919104005102	yes	down	2.12	3.5	3.14	7.99	9.33	10.29	2.92	9.20333
gene-LOC124902540	LOC124902540	uncharacterized LOC124902540	0.420679	-1.24921	5.58852820792E-6	4.08205538666E-5	yes	down	0.72	0.88	1.12	2.76	2.98	2.83	0.906667	2.85667
gene-LOC124902605	LOC124902605	uncharacterized LOC124902605	0.294135	-1.76545	9.67159376602E-8	9.61596070453E-7	yes	down	0.71	0.37	0.36	1.72	2.09	1.89	0.48	1.9
gene-LOC124902629	LOC124902629	uncharacterized LOC124902629	2.19489	1.13415	0.00298298304461	0.0119213213006	yes	up	3.77	5.17	3.08	2.04	2.12	2.21	4.00667	2.12333
gene-LOC124902735	LOC124902735	uncharacterized LOC124902735	2.26217	1.17771	0.0121382045645	0.0398138358794	yes	up	8.08	10.72	7.72	4.76	4.49	4.37	8.84	4.54
gene-LOC124902792	LOC124902792	uncharacterized LOC124902792	0.268299	-1.89809	5.80668395725E-5	0.000349802113993	yes	down	0.12	0.16	0.17	0.76	0.54	0.6	0.15	0.633333
gene-LOC124903079	LOC124903079	uncharacterized LOC124903079	0.199681	-2.32423	0.00173573890903	0.00740603907638	yes	down	0.18	0.07	0.1	0.67	0.73	0.63	0.116667	0.676667
gene-LOC124903160	LOC124903160	uncharacterized LOC124903160	0.429433	-1.2195	0.0102994	0.0346382948509	yes	down	0.24	0.39	0.4	1.04	0.81	0.9	0.343333	0.916667
gene-LOC124903207	LOC124903207	uncharacterized LOC124903207	2.27679	1.187	3.33722672748E-40	3.26032541594E-38	yes	up	2.73	2.88	2.8	1.39	1.53	1.41	2.80333	1.44333
gene-LOC124903287	LOC124903287	uncharacterized LOC124903287	2.23209	1.1584	0.00527861088732	0.0195807489291	yes	up	4.21	4.84	5.72	2.52	2.67	2.65	4.92333	2.61333
gene-LOC124903313	LOC124903313	uncharacterized LOC124903313, transcript variant X1	0.13973	-2.83929	8.14919041426E-10	1.0669326066E-8	yes	down	0.38	0.34	0.36	3.84	3.07	2.35	0.36	3.08667
gene-LOC124903450-2	LOC124903450	putative HERC2-like protein 3	0.124122	-3.01017	2.69012391448E-5	0.000173262871683	yes	down	0.09	0	0.34	0.8	2.02	1.19	0.143333	1.33667
gene-LOC124903520	LOC124903520	uncharacterized LOC124903520	0.463803	-1.10842	6.58981988844E-9	7.62772712908E-8	yes	down	0.44	0.62	0.47	1.4	1.15	1.23	0.51	1.26
gene-LOC124903521	LOC124903521	uncharacterized LOC124903521, transcript variant X1	0.353194	-1.50147	3.40050488249E-6	2.58467127981E-5	yes	down	0.12	0.12	0.12	0.43	0.36	0.41	0.12	0.4
gene-LOC124903538	LOC124903538	uncharacterized LOC124903538	0.274687	-1.86414	6.46726417513E-5	0.000386231032599	yes	down	0.41	0.22	0.19	1.17	1.04	1.24	0.273333	1.15
gene-LOC124903628	LOC124903628	uncharacterized LOC124903628	0.237883	-2.07168	0.00383262408537	0.0148513	yes	down	0.14	0.19	0.26	1.13	0.81	0.72	0.196667	0.886667
gene-LOC124904223	LOC124904223	uncharacterized LOC124904223	2.497	1.32019	6.40720894973E-6	4.63671449598E-5	yes	up	1.05	1.67	1.41	0.72	0.56	0.63	1.37667	0.636667
gene-LOC124904409	LOC124904409	uncharacterized LOC124904409	2.07383	1.0523	0.00143113902983	0.00622005686659	yes	up	0.65	0.68	0.8	0.49	0.37	0.33	0.71	0.396667
gene-LOC124904497	LOC124904497	uncharacterized LOC124904497	0.423148	-1.24077	3.38002708307E-9	4.10813839386E-8	yes	down	0.96	0.86	0.86	2.69	2.35	2.31	0.893333	2.45
gene-LOC124905027	LOC124905027	putative uncharacterized protein encoded by LINC00322	0.17336	-2.52816	0.00821410187324	0.0285879371294	yes	down	0.05	0.11	0.16	0.83	0.75	0.55	0.106667	0.71
gene-LOC124905047	LOC124905047	uncharacterized LOC124905047	0.201453	-2.31148	2.38327743494E-38	2.16372702881E-36	yes	down	1.85	2.07	2.25	11.67	11.52	12.4	2.05667	11.8633
gene-LOC124905352-3	LOC124905352	vegetative cell wall protein gp1-like	0.206756	-2.274	1.07406109103E-5	7.44517049839E-5	yes	down	0.23	0.26	0.09	0.98	1.23	1.14	0.193333	1.11667
gene-LOC124905421	LOC124905421	uncharacterized LOC124905421, transcript variant X1	2.1922	1.13238	0.00482169828859	0.0181177	yes	up	0.99	1.03	0.91	0.33	0.53	0.68	0.976667	0.513333
gene-LOC124905488	LOC124905488	uncharacterized LOC124905488, transcript variant X19	0.143398	-2.8019	0.00665565737832	0.0238378356311	yes	down	0.05	0.02	0.08	0.67	0.19	0.27	0.05	0.376667
gene-LOC124906088	LOC124906088	uncharacterized LOC124906088, transcript variant X1	0.224543	-2.15494	5.20069828563E-7	4.58948219845E-6	yes	down	0.61	0.74	0.65	3.82	3.34	3.2	0.666667	3.45333
gene-LOC124906331	LOC124906331	uncharacterized LOC124906331, transcript variant X1	0.421878	-1.2451	0.00436035712865	0.0166063092679	yes	down	0.26	0.19	0.15	0.52	0.5	0.61	0.2	0.543333
gene-LOC124909386	LOC124909386	uncharacterized LOC124909386	2.66944	1.41653	9.09766199788E-6	6.37581177676E-5	yes	up	1.39	1.76	1.51	0.58	0.72	0.73	1.55333	0.676667
gene-LOC124909485	LOC124909485	uncharacterized LOC124909485	2.8438	1.50782	0.00734294835113	0.0259529767125	yes	up	0.94	0.68	0.57	0.38	0.18	0.32	0.73	0.293333
gene-LOC143666-2	LOC143666	uncharacterized LOC143666	8.32837	3.05803	0.000724345855627	0.0034023624512	yes	up	1.04	0.73	0.95	0	0.01	0.38	0.906667	0.13
gene-LOC151760	LOC151760	putative uncharacterized protein LOC151760, transcript variant X3	0.430444	-1.2161	0.000100591091554	0.000581236085429	yes	down	0.45	0.46	0.37	1.18	1.2	1.16	0.426667	1.18
gene-LOC389906	LOC389906	zinc finger protein 839 pseudogene	0.497981	-1.00584	0.000491906443535	0.00241137448295	yes	down	2.25	2	1.64	4.17	3.83	4.04	1.96333	4.01333
gene-LOC400499	LOC400499	putative uncharacterized protein LOC400499, transcript variant X2	0.119853	-3.06066	1.31941872396E-5	8.98744637434E-5	yes	down	0.01	0.07	0.01	0.4	0.18	0.35	0.03	0.31
gene-LOC442041	LOC442041	-	4.18445	2.06504	0.0104812232297	0.0351577661463	yes	up	0.35	1.48	0.37	0.4	0	0.19	0.733333	0.196667
gene-LOC646471	LOC646471	uncharacterized LOC646471	0.469897	-1.08958	0.0101928532619	0.0343378429976	yes	down	0.41	0.32	0.39	0.91	0.96	0.9	0.373333	0.923333
gene-LOC728554-3	LOC728554	THO complex 3 pseudogene	3.72535	1.89738	0.0122348235426	0.0400315231165	yes	up	0.2	1.65	1.25	0.58	0.27	0.32	1.03333	0.39
gene-LOC84773	LOC84773	uncharacterized LOC84773, transcript variant 1	2.83108	1.50135	0.000122618370035	0.000693689249063	yes	up	4.59	3.23	3.97	1.55	1.78	1.53	3.93	1.62
gene-LOXL4	LOXL4	lysyl oxidase like 4, transcript variant X2	0.483269	-1.0491	1.04253686401E-12	1.88159062927E-11	yes	down	3.6	3.61	4.05	9.95	8.86	8.24	3.75333	9.01667
gene-LPAR5	LPAR5	lysophosphatidic acid receptor 5, transcript variant 1	3.60509	1.85004	6.57737714624E-7	5.68984271323E-6	yes	up	1.78	2.19	1.61	0.57	0.56	0.66	1.86	0.596667
gene-LPIN1	LPIN1	lipin 1, transcript variant 3	0.497193	-1.00812	4.21251781455E-13	7.99622177765E-12	yes	down	2.9	2.82	2.66	7.17	5.94	6.27	2.79333	6.46
gene-LRG1	LRG1	leucine rich alpha-2-glycoprotein 1	0.320107	-1.64337	2.61898608699E-15	6.14606969971E-14	yes	down	1.84	1.83	1.82	6.68	6.88	6.39	1.83	6.65
gene-LRIG3	LRIG3	leucine rich repeats and immunoglobulin like domains 3, transcript variant 2	2.37693	1.2491	2.0801406497E-7	1.96389749575E-6	yes	up	2.74	3	3.63	1.22	1.61	1.69	3.12333	1.50667
gene-LTB-2	LTB	lymphotoxin beta, transcript variant 1	0.128512	-2.96003	0.00386662185932	0.0149637017316	yes	down	0.24	0	0.59	0.43	5.14	1.86	0.276667	2.47667
gene-LUCAT1	LUCAT1	lung cancer associated transcript 1, transcript variant 1	0.281131	-1.83068	1.55510175514E-23	6.65583551198E-22	yes	down	1.02	0.95	1.26	4.56	3.59	6.09	1.07667	4.74667
gene-LURAP1L	LURAP1L	leucine rich adaptor protein 1 like	2.50294	1.32363	5.03300663214E-5	0.000307732405508	yes	up	3.22	3.08	3.43	0.98	0.98	1.31	3.24333	1.09
gene-LY6D	LY6D	lymphocyte antigen 6 family member D	0.454948	-1.13623	3.20342191884E-50	5.38174882366E-48	yes	down	158.52	142.99	164.8	376.29	425.8	405.3	155.437	402.463
gene-LYNX1	LYNX1	Ly6/neurotoxin 1, transcript variant 1	0.414842	-1.26937	0.00662703263247	0.0237495092905	yes	down	0.23	0.18	0.3	0.69	0.57	0.73	0.236667	0.663333
gene-LYPD2	LYPD2	LY6/PLAUR domain containing 2	0.283171	-1.82025	4.40746430364E-6	3.28068647297E-5	yes	down	3.38	3.72	2.9	13.6	14.68	13.36	3.33333	13.88
gene-MAB21L4	MAB21L4	mab-21 like 4, transcript variant X1	0.13979	-2.83867	2.4271638868E-7	2.26770779777E-6	yes	down	0.3	0.14	0.19	1.9	1.49	1.95	0.21	1.78
gene-MACC1	MACC1	MET transcriptional regulator MACC1	0.479543	-1.06027	0.000145771658848	0.000810513869299	yes	down	0.36	0.31	0.38	0.92	0.88	0.75	0.35	0.85
gene-MAML2	MAML2	mastermind like transcriptional coactivator 2	2.0159	1.01143	8.98423742361E-22	3.50326793768E-20	yes	up	6.91	7.92	7.97	4.02	4.47	4.51	7.6	4.33333
gene-MARCO	MARCO	macrophage receptor with collagenous structure, transcript variant X1	0.440732	-1.18203	0.0108961159572	0.0363527432159	yes	down	0.61	4.69	1.97	5.35	1.95	8.23	2.42333	5.17667
gene-MB	MB	myoglobin, transcript variant 4	0.23539	-2.08687	3.72461958493E-9	4.502606702E-8	yes	down	1.7	1.36	1.41	7.66	8.97	7.04	1.49	7.89
gene-MDC1-2	MDC1	mediator of DNA damage checkpoint 1	0.29836	-1.74487	0.00237454798311	0.0097610049267	yes	down	0.08	0.26	0.05	0.63	0.31	0.56	0.13	0.5
gene-MDP1	MDP1	magnesium dependent phosphatase 1, transcript variant 1	3.6354	1.86211	5.71186345399E-8	5.84385073699E-7	yes	up	13.1	15.5	9.41	3.78	4.07	4.74	12.67	4.19667
gene-MED18	MED18	mediator complex subunit 18, transcript variant 2	0.472157	-1.08266	0.00021191059723	0.00113372169518	yes	down	1.8	2.47	2.35	6.47	3.89	6.02	2.20667	5.46
gene-MEX3B	MEX3B	mex-3 RNA binding family member B	2.31775	1.21273	0.00557830701756	0.0205609282239	yes	up	0.91	0.9	0.84	0.44	0.3	0.58	0.883333	0.44
gene-MGP	MGP	matrix Gla protein, transcript variant 1	0.357592	-1.48361	0.00609929682916	0.0221358980858	yes	down	0.42	0.58	0.32	1.53	1.27	1.5	0.44	1.43333
gene-MICB-4	MICB	MHC class I polypeptide-related sequence B, transcript variant 1	0.466595	-1.09976	0.000555460392647	0.00268918826238	yes	down	0.98	1.15	1.26	2.4	3.28	2.67	1.13	2.78333
gene-MINAR1	MINAR1	membrane integral NOTCH2 associated receptor 1, transcript variant X2	0.486525	-1.03941	0.00599584108051	0.0218004124723	yes	down	0.22	0.19	0.31	0.67	0.58	0.48	0.24	0.576667
gene-MIR17HG	MIR17HG	miR-17-92a-1 cluster host gene, transcript variant 1	0.48236	-1.05182	2.67379067922E-21	1.00552429393E-19	yes	down	8.15	10.15	8.64	21.03	21.44	22.21	8.98	21.56
gene-MIR31HG	MIR31HG	MIR31 host gene, transcript variant 1	2.27444	1.18551	1.35161143073E-67	4.11806221676E-65	yes	up	23.24	22.69	23.58	8.94	9.6	8.58	23.17	9.04
gene-MIR34AHG	MIR34AHG	MIR34A host gene	0.325207	-1.62057	3.77393749597E-12	6.44869775927E-11	yes	down	0.79	1.22	1.02	3.21	3.89	3.66	1.01	3.58667
gene-MMAB	MMAB	metabolism of cobalamin associated B, transcript variant 1	0.482582	-1.05115	2.87710618773E-9	3.52788955188E-8	yes	down	2.08	1.96	1.82	4.53	4.96	4.67	1.95333	4.72
gene-MMP13	MMP13	matrix metallopeptidase 13	0.408695	-1.2909	6.84335635818E-19	2.13199608136E-17	yes	down	4.94	4.23	4.19	12.4	12.76	12.9	4.45333	12.6867
gene-MRC2	MRC2	mannose receptor C type 2	0.282823	-1.82203	0.000201009400245	0.00108141556673	yes	down	0.15	0.1	0.15	0.59	0.57	0.53	0.133333	0.563333
gene-MSMO1	MSMO1	methylsterol monooxygenase 1, transcript variant 1	0.36161	-1.46749	4.75388032941E-86	2.51340449416E-83	yes	down	25.83	24.91	24.08	78.18	86.67	78.49	24.94	81.1133
gene-MSTO2P	MSTO2P	misato family member 2, pseudogene	0.394292	-1.34266	8.211579344E-6	5.81375936541E-5	yes	down	1.43	1.81	1.04	3.85	4.26	4.44	1.42667	4.18333
gene-MT1A	MT1A	metallothionein 1A	2.80985	1.49049	0.0115020638835	0.0380583247067	yes	up	12.89	10.21	13.16	4.62	7.28	3.64	12.0867	5.18
gene-MT1E	MT1E	metallothionein 1E, transcript variant 1	4.69063	2.22978	1.39498501315E-125	1.92894235357E-122	yes	up	895.74	940.01	1087.88	234.24	274.25	244.61	974.543	251.033
gene-MT1F	MT1F	metallothionein 1F, transcript variant 1	3.67739	1.87868	3.4937612917E-7	3.19125269205E-6	yes	up	33.14	24.75	39.36	8.95	13.99	8.82	32.4167	10.5867
gene-MT1X	MT1X	metallothionein 1X	3.5764	1.83851	3.27505655225E-79	1.36912596705E-76	yes	up	490.26	537.68	576.6	173.17	188.26	183.35	534.847	181.593
gene-MT2A	MT2A	metallothionein 2A	2.81711	1.49421	3.87780602528E-231	2.32358137035E-227	yes	up	3530.58	3729.44	3966.93	1542.19	1600.65	1652.23	3742.32	1598.36
gene-MTRF1	MTRF1	mitochondrial translation release factor 1, transcript variant X2	0.456576	-1.13107	7.21700652755E-18	2.0992380152E-16	yes	down	5.24	6.13	6.65	15.35	12.73	14.94	6.00667	14.34
gene-MTX1-2	MTX1	metaxin 1, transcript variant 1	2.47324	1.3064	0.0115619761206	0.0382056634518	yes	up	3.21	3.42	9.05	1.34	3.6	2.44	5.22667	2.46
gene-MUC2	MUC2	mucin 2, oligomeric mucus/gel-forming	0.269542	-1.89142	1.39219709799E-71	4.90708530068E-69	yes	down	10.47	11.93	10.9	47.51	47.08	48.26	11.1	47.6167
gene-MUC2-2	MUC2	mucin 2, oligomeric mucus/gel-forming	0.284933	-1.8113	2.93490669056E-122	3.76842019068E-119	yes	down	2.18	2.36	2.5	9.81	9.44	9.38	2.34667	9.54333
gene-MUC2-3	MUC2	mucin 2, oligomeric mucus/gel-forming	0.261302	-1.93621	3.99256946468E-26	1.94499806767E-24	yes	down	0.72	0.56	0.64	2.7	3.08	2.78	0.64	2.85333
gene-MUC20-5	MUC20	mucin 20, cell surface associated, transcript variant 2	0.166617	-2.58539	4.06925554294E-14	8.61589371495E-13	yes	down	4.68	3.85	4.52	24.38	44.59	22.37	4.35	30.4467
gene-MUC4	MUC4	mucin 4, cell surface associated, transcript variant 1	0.299453	-1.7396	1.64643720575E-17	4.59570733082E-16	yes	down	0.99	0.55	1.24	3.58	3.66	3.44	0.926667	3.56
gene-MUC4-2	MUC4	mucin 4, cell surface associated, transcript variant 6	0.318851	-1.64905	1.54566395298E-48	2.39524613954E-46	yes	down	1.66	2.28	1.51	7.6	6.52	7	1.81667	7.04
gene-MUC4-4	MUC4	mucin 4, cell surface associated, transcript variant 1	0.419755	-1.25238	8.08647816072E-11	1.18954608361E-9	yes	down	2.31	3.12	1.52	5.74	6.64	6.09	2.31667	6.15667
gene-MUC4-6	MUC4	mucin 4, cell surface associated, transcript variant 1	0.337627	-1.5665	9.58712681938E-9	1.08320673605E-7	yes	down	0.28	0.33	0.24	1.18	0.8	0.93	0.283333	0.97
gene-MUC4-7	MUC4	mucin 4, cell surface associated, transcript variant 1	0.413674	-1.27343	0.00957780087269	0.0325833740514	yes	down	0.23	0.05	0.3	0.14	0.28	0.16	0.193333	0.193333
gene-MUC5AC	MUC5AC	mucin 5AC, oligomeric mucus/gel-forming	0.379807	-1.39666	1.28505100041E-52	2.40625799827E-50	yes	down	5.48	4.64	5.15	16.54	13.83	16.52	5.09	15.63
gene-MUC5AC-2	MUC5AC	mucin 5AC, oligomeric mucus/gel-forming	0.427229	-1.22692	4.72268490358E-145	8.48949838268E-142	yes	down	11.02	10.91	11.16	30.88	29.34	29.48	11.03	29.9
gene-MUC5B	MUC5B	mucin 5B, oligomeric mucus/gel-forming	0.234373	-2.09312	1.65543994939E-12	2.92895556401E-11	yes	down	0.09	0.1	0.17	0.6	0.55	0.68	0.12	0.61
gene-MUCL3-3	MUCL3	mucin like 3	0.210694	-2.24678	0.00201575586711	0.00844840929522	yes	down	0.04	0.04	0.1	0.43	0.19	0.42	0.06	0.346667
gene-MVD	MVD	mevalonate diphosphate decarboxylase, transcript variant X1	0.429576	-1.21902	2.93005537477E-23	1.23350527908E-21	yes	down	9.12	11.16	10.25	27.44	28.3	27.22	10.1767	27.6533
gene-MYB	MYB	MYB proto-oncogene, transcription factor, transcript variant 1	2.4737	1.30667	0.00057270707966	0.00276209589652	yes	up	1.02	1.14	1.3	0.47	0.53	0.66	1.15333	0.553333
gene-MYO7B	MYO7B	myosin VIIB, transcript variant X1	2.20731	1.14229	2.59355200206E-5	0.000167764270562	yes	up	1.94	2.02	2	0.87	1.07	1.26	1.98667	1.06667
gene-MYPN	MYPN	myopalladin, transcript variant X2	0.427134	-1.22724	7.9526482112E-12	1.30673495653E-10	yes	down	1.68	1.56	1.17	4.44	3.85	4.34	1.47	4.21
gene-NAA11	NAA11	N-alpha-acetyltransferase 11, NatA catalytic subunit, transcript variant X1	0.302048	-1.72715	4.70241333749E-11	7.10938453783E-10	yes	down	1.17	1.39	1.11	4.2	5.04	5.05	1.22333	4.76333
gene-NAIPP2-2	NAIPP2	-	4.89652	2.29176	0.0159060379481	0.0498199202655	yes	up	0.17	0.14	0.2	0.05	0.08	0	0.17	0.0433333333333
gene-NAT2	NAT2	N-acetyltransferase 2	0.287699	-1.79737	0.00879539441046	0.0303303213363	yes	down	0.84	0.53	0.4	2.39	2.92	2.53	0.59	2.61333
gene-NBEA	NBEA	neurobeachin, transcript variant 4	0.344101	-1.53909	8.38023055709E-9	9.55856754406E-8	yes	down	0.39	0.4	0.4	1.17	1.11	1.22	0.396667	1.16667
gene-NCCRP1	NCCRP1	NCCRP1, F-box associated domain containing	0.405683	-1.30157	0.0159690824069	0.0499874569977	yes	down	0.55	0.27	0.64	1.66	1.17	1.28	0.486667	1.37
gene-NDP	NDP	norrin cystine knot growth factor NDP	0.219256	-2.18931	0.000964908546771	0.0043834207826	yes	down	0.24	0.26	0.2	1.48	1.1	1.16	0.233333	1.24667
gene-NDRG4	NDRG4	NDRG family member 4, transcript variant 10	0.462276	-1.11317	4.85088637246E-5	0.00029740632139	yes	down	1.05	1.37	0.83	2.64	2.75	2.88	1.08333	2.75667
gene-NDUFA3	NDUFA3	NADH:ubiquinone oxidoreductase subunit A3	695.788	9.4425	0.0156708502736	0.0492137	yes	up	6.36	0	31.02	0	0	0	12.46	0
gene-NDUFA3-8	NDUFA3	NADH:ubiquinone oxidoreductase subunit A3	0.201567	-2.31067	0.0105044176435	0.035229	yes	down	0.38	0.49	0.56	0.33	0.34	11.66	0.476667	4.11
gene-NEK11	NEK11	NIMA related kinase 11, transcript variant X1	0.480678	-1.05686	0.000490262369844	0.00240397063838	yes	down	1.3	1.02	1.22	3.37	2.97	2.44	1.18	2.92667
gene-NEK3	NEK3	NIMA related kinase 3, transcript variant 1	2.84093	1.50636	7.78913113127E-9	8.95824831834E-8	yes	up	4.08	4.78	4.56	1.63	2.01	1.99	4.47333	1.87667
gene-NEK7	NEK7	NIMA related kinase 7, transcript variant X3	2.18609	1.12835	1.10678549636E-90	6.21736752578E-88	yes	up	101.51	105.8	116.22	54.87	60.14	56.96	107.843	57.3233
gene-NEURL3	NEURL3	neuralized E3 ubiquitin protein ligase 3, transcript variant 1	0.254618	-1.97359	1.59268453866E-5	0.000106590086623	yes	down	0.94	0.9	0.43	4.37	3.56	2.51	0.756667	3.48
gene-NF1-2	NF1	neurofibromin 1, transcript variant 1	2.50584	1.32529	0.000983446701243	0.00445749821017	yes	up	1.57	0.99	1.32	1.1	0.86	0.85	1.29333	0.936667
gene-NGFR	NGFR	nerve growth factor receptor	0.384097	-1.38046	4.20097089633E-8	4.37777697579E-7	yes	down	1.06	1.05	1.1	3.2	2.89	3.62	1.07	3.23667
gene-NLGN4X	NLGN4X	neuroligin 4 X-linked, transcript variant X3	0.208531	-2.26167	0.00217759478984	0.00905911685771	yes	down	0.04	0.06	0.05	0.29	0.21	0.3	0.05	0.266667
gene-NMRAL2P	NMRAL2P	NmrA like redox sensor 2, pseudogene	2.3988	1.26231	4.45284362149E-15	1.02884726144E-13	yes	up	6.54	6.84	5.08	3.86	2.87	3.13	6.15333	3.28667
gene-NPIPB6	NPIPB6	nuclear pore complex interacting protein family member B6, transcript variant X5	0.490047	-1.02901	0.000213982525164	0.00114378527278	yes	down	0.88	0.86	0.66	2.25	1.78	2.34	0.8	2.12333
gene-NPPA-AS1	NPPA-AS1	NPPA antisense RNA 1	0.162766	-2.61913	0.000549623904492	0.0026630833712	yes	down	0.46	0	0.14	1.48	1.18	1.75	0.2	1.47
gene-NR2F1	NR2F1	nuclear receptor subfamily 2 group F member 1	2.25926	1.17585	0.000976097473313	0.00442641982348	yes	up	1.4	1.63	2.05	1.13	1.06	0.73	1.69333	0.973333
gene-NR5A2	NR5A2	nuclear receptor subfamily 5 group A member 2, transcript variant 1	2.30952	1.20759	2.33893606334E-6	1.83761864837E-5	yes	up	1.46	1.96	1.89	0.78	1	0.88	1.77	0.886667
gene-ONECUT3	ONECUT3	one cut homeobox 3	2.87357	1.52284	3.91770279072E-8	4.1039991472E-7	yes	up	1.15	1.06	1.16	0.56	0.38	0.42	1.12333	0.453333
gene-OSBPL6	OSBPL6	oxysterol binding protein like 6, transcript variant X2	2.25575	1.1736	0.000648870937262	0.00307841223759	yes	up	0.7	0.54	0.53	0.42	0.28	0.2	0.59	0.3
gene-OTOP3	OTOP3	otopetrin 3, transcript variant 1	0.218367	-2.19517	0.000831803750953	0.00384778801522	yes	down	0.41	0.31	0.36	2.82	2.01	1.7	0.36	2.17667
gene-OTUB2	OTUB2	OTU deubiquitinase, ubiquitin aldehyde binding 2	0.256094	-1.96525	1.05022249595E-18	3.2271452286E-17	yes	down	1.14	0.95	0.95	3.96	5.02	4.84	1.01333	4.60667
gene-OTUB2-2	OTUB2	OTU deubiquitinase, ubiquitin aldehyde binding 2	0.256094	-1.96525	1.05022249595E-18	3.2271452286E-17	yes	down	1.14	0.95	0.95	3.96	5.02	4.84	1.01333	4.60667
gene-OTULINL	OTULINL	OTU deubiquitinase with linear linkage specificity like	0.369727	-1.43547	5.19490136862E-12	8.73559840995E-11	yes	down	1.31	1.05	1.13	4.43	3.09	4.45	1.16333	3.99
gene-OVOL2	OVOL2	ovo like zinc finger 2, transcript variant 1	2.07785	1.05509	0.000883852350902	0.00405930757788	yes	up	3.49	4.83	5.14	2.08	3.13	2.09	4.48667	2.43333
gene-PADI1	PADI1	peptidyl arginine deiminase 1	0.47	-1.08927	1.445858814E-35	1.17605240002E-33	yes	down	8.17	9.93	9.81	23.81	22.55	22.58	9.30333	22.98
gene-PADI3	PADI3	peptidyl arginine deiminase 3	0.334728	-1.57894	7.70424982229E-25	3.56937100014E-23	yes	down	4.74	4.81	3.08	15.97	13.73	13.56	4.21	14.42
gene-PADI3-2	PADI3	peptidyl arginine deiminase 3	0.274803	-1.86353	1.43313211998E-34	1.08243626003E-32	yes	down	2.83	2.62	3.65	11.98	12.57	13.41	3.03333	12.6533
gene-PARVB	PARVB	parvin beta, transcript variant 1	2.01566	1.01125	3.84410527165E-13	7.36321856692E-12	yes	up	5.37	5.32	5.43	3.16	3.42	2.73	5.37333	3.10333
gene-PAX6	PAX6	paired box 6, transcript variant 31	2.37594	1.2485	1.04348576579E-7	1.03177668459E-6	yes	up	3.89	4.71	4.25	1.87	1.76	2.45	4.28333	2.02667
gene-PCDHGA11	PCDHGA11	protocadherin gamma subfamily A, 11, transcript variant 1	0.133263	-2.90765	0.00897360736205	0.0308667366897	yes	down	0.01	0	0.07	0.47	0.3	0.08	0.0266666666667	0.283333
gene-PCK1	PCK1	phosphoenolpyruvate carboxykinase 1	2.33112	1.22102	0.0140809002864	0.0449348950022	yes	up	0.38	0.53	0.67	0.25	0.29	0.26	0.526667	0.266667
gene-PCSK9	PCSK9	proprotein convertase subtilisin/kexin type 9, transcript variant 1	0.462583	-1.11222	1.34500007491E-28	7.30444753674E-27	yes	down	7.2	7.82	6.97	17.91	18.91	18.87	7.33	18.5633
gene-PDE4C	PDE4C	phosphodiesterase 4C, transcript variant 1	0.175964	-2.50665	0.00803506832186	0.0280626361286	yes	down	0.07	0.02	0.02	0.15	0.36	0.19	0.0366666666667	0.233333
gene-PDZK1IP1	PDZK1IP1	PDZK1 interacting protein 1	0.13474	-2.89175	6.87801935454E-21	2.50281935055E-19	yes	down	2.18	1.6	3.19	20.47	20.21	20.07	2.32333	20.25
gene-PFDN6-4	PFDN6	prefoldin subunit 6, transcript variant 3	2.07964	1.05633	2.72288155943E-5	0.000175309881491	yes	up	51.8	58.26	58.78	47.71	25.37	22.33	56.28	31.8033
gene-PGAP4	PGAP4	post-GPI attachment to proteins GalNAc transferase 4, transcript variant 4	2.03062	1.02192	9.40490701821E-19	2.90485581717E-17	yes	up	11.42	10.75	11.85	5.92	7.27	6.3	11.34	6.49667
gene-PHYHIP	PHYHIP	phytanoyl-CoA 2-hydroxylase interacting protein, transcript variant 1	0.423442	-1.23976	0.00019881408082	0.00107066564315	yes	down	0.66	0.71	0.79	2.05	1.99	1.86	0.72	1.96667
gene-PI16	PI16	peptidase inhibitor 16, transcript variant X1	0.41353	-1.27393	4.26045896583E-7	3.81404434112E-6	yes	down	2.7	2.02	2.18	5.81	7	6.71	2.3	6.50667
gene-PIFO	PIFO	primary cilia formation, transcript variant X1	0.244534	-2.03189	0.0067407359605	0.0240706137517	yes	down	0.1	0.15	0.18	0.53	0.59	0.96	0.143333	0.693333
gene-PIM1	PIM1	Pim-1 proto-oncogene, serine/threonine kinase, transcript variant 1	2.08889	1.06274	1.84420675871E-28	9.92558703432E-27	yes	up	24.13	23.43	22.29	12.8	12.75	13.34	23.2833	12.9633
gene-PIR-FIGF	PIR-FIGF	PIR-FIGF readthrough	0.149191	-2.74477	1.68369536106E-5	0.000112471600931	yes	down	0.5	0.17	0.79	1.88	2.52	8.69	0.486667	4.36333
gene-PITRM1-AS1	PITRM1-AS1	PITRM1 antisense RNA 1	0.440574	-1.18254	0.000215636330839	0.00115159794509	yes	down	0.75	0.48	0.6	1.73	1.59	1.52	0.61	1.61333
gene-PLA2G4C	PLA2G4C	phospholipase A2 group IVC, transcript variant 2	0.39723	-1.33195	0.00280621040563	0.0113002773861	yes	down	0.36	1.11	0.63	1.87	1.62	2.04	0.7	1.84333
gene-PLA2G6	PLA2G6	phospholipase A2 group VI, transcript variant 1	0.298062	-1.74632	3.37640153066E-8	3.55769014743E-7	yes	down	0.58	0.53	0.72	2.16	2.4	2	0.61	2.18667
gene-PLAAT4	PLAAT4	phospholipase A and acyltransferase 4	0.477702	-1.06582	3.52275337919E-24	1.5597294272E-22	yes	down	45.41	43.9	43.16	105.78	108.63	114.41	44.1567	109.607
gene-PLAT	PLAT	plasminogen activator, tissue type, transcript variant 1	0.34307	-1.54343	5.39085022456E-63	1.3648721639E-60	yes	down	10.07	9.45	9.37	32.74	31.02	34.18	9.63	32.6467
gene-PLB1	PLB1	phospholipase B1, transcript variant 1	0.415658	-1.26653	9.94162885256E-12	1.61582929705E-10	yes	down	0.93	1	0.86	2.69	2.56	2.65	0.93	2.63333
gene-PLD4	PLD4	phospholipase D family member 4, transcript variant 1	3.90361	1.96481	1.41654532617E-7	1.36681797011E-6	yes	up	2.05	2.68	3.45	0.86	0.89	0.67	2.72667	0.806667
gene-PLEKHH2	PLEKHH2	pleckstrin homology, MyTH4 and FERM domain containing H2	0.404853	-1.30453	5.06341738133E-10	6.74721948457E-9	yes	down	0.92	0.87	0.85	2.63	2.64	2.4	0.88	2.55667
gene-PLXNA4	PLXNA4	plexin A4, transcript variant X1	0.303252	-1.72141	0.0152462303964	0.0480817960711	yes	down	0.03	0.02	0.04	0.09	0.15	0.09	0.03	0.11
gene-PMS2P2	PMS2P2	PMS1 homolog 2, mismatch repair system component pseudogene 2	0.384551	-1.37875	0.0158326976304	0.0496352585636	yes	down	0.47	1.28	0.29	2.3	2.13	1.37	0.68	1.93333
gene-PNPLA3	PNPLA3	patatin like phospholipase domain containing 3	0.435438	-1.19946	1.27292891412E-20	4.54913919687E-19	yes	down	1.94	1.85	1.75	5.04	4.57	5.18	1.84667	4.93
gene-PNPLA7	PNPLA7	patatin like phospholipase domain containing 7, transcript variant X1	0.283859	-1.81675	0.00754691571092	0.0265954434071	yes	down	0.04	0.14	0.08	0.4	0.38	0.27	0.0866666666667	0.35
gene-PPP1R3G	PPP1R3G	protein phosphatase 1 regulatory subunit 3G	2.48823	1.31512	3.97241871872E-7	3.58654941676E-6	yes	up	2.13	2.33	2.57	1.09	1.38	0.82	2.34333	1.09667
gene-PPP4R4	PPP4R4	protein phosphatase 4 regulatory subunit 4, transcript variant 1	0.489472	-1.0307	1.45293473767E-7	1.39817745419E-6	yes	down	1.89	1.8	2.28	6.37	5.01	6.12	1.99	5.83333
gene-PRICKLE2	PRICKLE2	prickle planar cell polarity protein 2, transcript variant 1	0.308241	-1.69787	0.0141461169609	0.045127	yes	down	0.03	0.05	0.05	0.11	0.18	0.19	0.0433333333333	0.16
gene-PROSER2-AS1	PROSER2-AS1	PROSER2 antisense RNA 1	0.206021	-2.27914	1.18170491155E-5	8.12947856485E-5	yes	down	0.24	0.13	0.2	1.28	1.03	0.98	0.19	1.09667
gene-PRPF31-5	PRPF31	pre-mRNA processing factor 31	536.984	9.06874	1.93314066131E-13	3.81869632173E-12	yes	up	3.19	3.38	6.02	0	0	0	4.19667	0
gene-PRRG2	PRRG2	proline rich and Gla domain 2, transcript variant X1	0.0513187708436	-4.28437	0.000916884155031	0.00418535032271	yes	down	0	0.09	0	0.81	0.84	1.21	0.03	0.953333
gene-PRSS22	PRSS22	serine protease 22	0.395102	-1.3397	9.24824413073E-18	2.64302760722E-16	yes	down	3.66	3.89	3.3	10.95	11.35	10.41	3.61667	10.9033
gene-PSG3	PSG3	pregnancy specific beta-1-glycoprotein 3	0.195436	-2.35523	0.00598707931947	0.0217817724847	yes	down	0.09	0.1	0.18	0.67	0.6	0.9	0.123333	0.723333
gene-PTCH1	PTCH1	patched 1, transcript variant 1b	2.17981	1.1242	5.26340699853E-5	0.000320511531862	yes	up	2.36	2.27	9.79	7.68	1.75	2.02	4.80667	3.81667
gene-PTCHD4	PTCHD4	patched domain containing 4, transcript variant X1	0.498438	-1.00451	0.00123736385401	0.0054746676624	yes	down	0.35	0.58	0.42	0.94	0.99	1.14	0.45	1.02333
gene-PTPRB	PTPRB	protein tyrosine phosphatase receptor type B, transcript variant X1	2.01433	1.0103	6.34366259681E-9	7.35701153808E-8	yes	up	2.26	2.52	1.89	1.31	1.28	1.33	2.22333	1.30667
gene-PTPRG	PTPRG	protein tyrosine phosphatase receptor type G, transcript variant X1	2.15215	1.10578	2.80154296425E-6	2.16325327858E-5	yes	up	0.95	1.22	0.98	0.55	0.53	0.64	1.05	0.573333
gene-PTPRH	PTPRH	protein tyrosine phosphatase receptor type H, transcript variant X1	0.353316	-1.50097	4.60505115588E-37	4.03806827211E-35	yes	down	4.56	4.31	4.3	15.19	14.97	13.74	4.39	14.6333
gene-PTPRZ1	PTPRZ1	protein tyrosine phosphatase receptor type Z1, transcript variant 1	5.38317	2.42846	4.79930424545E-9	5.66835040185E-8	yes	up	0.72	0.75	0.8	0.17	0.17	0.15	0.756667	0.163333
gene-RAC3	RAC3	Rac family small GTPase 3, transcript variant 1	2.72816	1.44793	1.48091768056E-10	2.11445402905E-9	yes	up	14.83	13.71	13.83	6.4	4.81	6.88	14.1233	6.03
gene-RALGPS1	RALGPS1	Ral GEF with PH domain and SH3 binding motif 1, transcript variant X1	0.482936	-1.0501	0.000477980009342	0.00235144188504	yes	down	0.63	0.7	0.7	1.83	1.45	0.97	0.676667	1.41667
gene-RASA4B	RASA4B	RAS p21 protein activator 4B, transcript variant 2	0.471714	-1.08401	6.26530035998E-6	4.54133222867E-5	yes	down	1.27	1.62	1.47	3.11	2.86	4.24	1.45333	3.40333
gene-RASGRP3	RASGRP3	RAS guanyl releasing protein 3, transcript variant X4	0.428895	-1.2213	0.00538388544546	0.0199260293942	yes	down	0.25	0.23	0.37	0.73	0.93	0.69	0.283333	0.783333
gene-RASSF10	RASSF10	Ras association domain family member 10	0.312256	-1.6792	1.29046887063E-5	8.81269021903E-5	yes	down	0.58	0.51	0.4	1.87	2.04	1.65	0.496667	1.85333
gene-RASSF10-DT	RASSF10-DT	RASSF10 divergent transcript, transcript variant X1	0.218682	-2.19309	0.000282196218169	0.00146908752326	yes	down	0.05	0.03	0.06	0.25	0.28	0.26	0.0466666666667	0.263333
gene-RASSF2	RASSF2	Ras association domain family member 2, transcript variant X6	0.343362	-1.5422	0.000592102053277	0.00284284896093	yes	down	0.19	0.16	0.22	0.61	0.56	0.81	0.19	0.66
gene-RBM12	RBM12	RNA binding motif protein 12, transcript variant 1	0.461936	-1.11424	2.22019648069E-26	1.09643549277E-24	yes	down	10.41	7.69	8.49	20.86	21.66	24.46	8.86333	22.3267
gene-RCSD1	RCSD1	RCSD domain containing 1, transcript variant 1	0.236951	-2.07734	0.000541251304711	0.00262534631773	yes	down	0.1	0.09	0.1	0.38	0.49	0.4	0.0966666666667	0.423333
gene-RDH13-2	RDH13	retinol dehydrogenase 13, transcript variant 1	0.349764	-1.51554	0.00588897125636	0.0215106	yes	down	0.88	0.56	0.33	0.95	3.12	1.81	0.59	1.96
gene-RDH13-8	RDH13	retinol dehydrogenase 13, transcript variant 1	0.248634	-2.0079	0.00242865602572	0.00996519532491	yes	down	0.61	0	0.38	1.56	1.74	1.73	0.33	1.67667
gene-RELN	RELN	reelin, transcript variant 1	0.467368	-1.09737	1.37634827583E-5	9.33279389149E-5	yes	down	1.58	1.17	1.64	4.53	2.89	3.48	1.46333	3.63333
gene-REN	REN	renin	0.346265	-1.53005	0.00778796539132	0.0273414621052	yes	down	0.5	0.31	0.67	1.46	1.67	1.86	0.493333	1.66333
gene-RGS20	RGS20	regulator of G protein signaling 20, transcript variant 1	0.261728	-1.93386	3.13045791089E-9	3.8255004355E-8	yes	down	1.11	1.24	1.11	5.47	5.48	5.18	1.15333	5.37667
gene-RGS4	RGS4	regulator of G protein signaling 4, transcript variant 1	2.19766	1.13597	1.46432444505E-44	1.7785605557E-42	yes	up	33.25	34.31	33.55	16.21	18.14	19.08	33.7033	17.81
gene-RGS6	RGS6	regulator of G protein signaling 6, transcript variant X3	0.0576194666807	-4.1173	0.000131387160477	0.000736456375658	yes	down	0.03	0.04	0	0.35	0.32	0.56	0.0233333333333	0.41
gene-RHOU	RHOU	ras homolog family member U, transcript variant 1	2.83977	1.50577	0.00014998890196	0.000831903888195	yes	up	1.32	0.95	0.94	0.53	0.38	0.37	1.07	0.426667
gene-RP1	RP1	RP1 axonemal microtubule associated, transcript variant 1	0.297193	-1.75053	4.29373749109E-8	4.47185545422E-7	yes	down	0.28	0.26	0.5	1.38	1.24	1.13	0.346667	1.25
gene-RPL21P28	RPL21P28	ribosomal protein L21 pseudogene 28	2.6122	1.38527	0.00022707536489	0.00120802212467	yes	up	14.05	14.41	10.27	5.54	6.33	5.4	12.91	5.75667
gene-RPL22P1	RPL22P1	-	2.49769	1.32059	3.50280797618E-17	9.4261191886E-16	yes	up	114.04	154.07	127.54	47.16	76.68	62.78	131.883	62.2067
gene-RPS18-5	RPS18	ribosomal protein S18	3.05764	1.61242	1.02474391363E-6	8.56781236812E-6	yes	up	2189.17	1497.3	1258.76	782.2	474.9	654.8	1648.41	637.3
gene-RPS6P1	RPS6P1	-	0.380901	-1.39251	4.53557992367E-20	1.54123978654E-18	yes	down	1.78	2.21	2.06	5.14	5.79	5.18	2.01667	5.37
gene-RRAD	RRAD	RRAD, Ras related glycolysis inhibitor and calcium channel regulator, transcript variant 1	0.337516	-1.56697	1.71099267678E-43	2.01024865084E-41	yes	down	12.96	15.89	16.6	52.77	51.19	52.67	15.15	52.21
gene-RUSC1-AS1	RUSC1-AS1	RUSC1 antisense RNA 1, transcript variant 1	0.371428	-1.42885	7.85428861084E-14	1.61543125936E-12	yes	down	4.07	4.32	4.73	14.27	13.55	13.93	4.37333	13.9167
gene-S100A9	S100A9	S100 calcium binding protein A9	0.313155	-1.67505	2.74339817124E-59	6.48885862187E-57	yes	down	59.56	58.99	55.71	212.27	219.27	225.93	58.0867	219.157
gene-SAA2	SAA2	serum amyloid A2, transcript variant 3	0.182488	-2.45413	3.59473422531E-12	6.15418499372E-11	yes	down	2.78	1.85	2.11	15	11.91	11.84	2.24667	12.9167
gene-SAC3D1	SAC3D1	SAC3 domain containing 1, transcript variant 2	2.04567	1.03257	0.000126428481375	0.000712438364014	yes	up	10.96	10.36	11.86	4.79	6.97	6.78	11.06	6.18
gene-SAPCD1	SAPCD1	suppressor APC domain containing 1	0.0417895374971	-4.58071	0.000268382631622	0.00140449670627	yes	down	0.13	0	0	1.59	1.51	1.03	0.0433333333333	1.37667
gene-SCAMP5	SCAMP5	secretory carrier membrane protein 5, transcript variant X1	0.489657	-1.03016	0.00999683153825	0.0338041842986	yes	down	0.38	0.54	0.62	1.22	1.27	1.16	0.513333	1.21667
gene-SCD	SCD	stearoyl-CoA desaturase	0.333942	-1.58233	1.67749177063E-151	3.76932400859E-148	yes	down	21.02	19.42	18.09	67.55	66.46	69.56	19.51	67.8567
gene-SCIN	SCIN	scinderin, transcript variant 1	0.326906	-1.61305	7.79900963335E-9	8.96387449931E-8	yes	down	0.73	0.74	0.67	3.09	2.9	2.83	0.713333	2.94
gene-SCNN1D	SCNN1D	sodium channel epithelial 1 subunit delta, transcript variant 1	0.276838	-1.85288	0.00143804769429	0.00624404477114	yes	down	0.18	0.28	0.14	0.82	1.03	0.65	0.2	0.833333
gene-SELP	SELP	selectin P, transcript variant X2	0.212363	-2.23539	4.01109630141E-7	3.61965196356E-6	yes	down	0.28	0.27	0.26	1.44	1.31	1.42	0.27	1.39
gene-SEMA6C	SEMA6C	semaphorin 6C, transcript variant 1	0.341001	-1.55215	0.00458561300299	0.0173283538662	yes	down	0.11	0.2	0.23	0.62	0.56	0.54	0.18	0.573333
gene-SEMG1	SEMG1	semenogelin 1	0.326851	-1.6133	0.0119178127035	0.0391962718494	yes	down	0.56	0.28	0.32	1.02	2.17	1.02	0.386667	1.40333
gene-SEPTIN5	SEPTIN5	septin 5, transcript variant 1	2.38972	1.25684	0.00323963493609	0.0128328950223	yes	up	1.71	1.88	2.25	0.94	1.36	0.53	1.94667	0.943333
gene-SERF1B-3	SERF1B	small EDRK-rich factor 1B, transcript variant 2	0.372602	-1.42429	0.0137755055395	0.0441405503705	yes	down	1.41	0.94	2.13	11.64	2.32	8.6	1.49333	7.52
gene-SERPIND1	SERPIND1	serpin family D member 1	0.307693	-1.70044	1.12096771432E-15	2.71936783166E-14	yes	down	1.83	2.33	2.34	8.27	8.43	7.84	2.16667	8.18
gene-SERPING1	SERPING1	serpin family G member 1, transcript variant 2	0.267674	-1.90145	3.47181605951E-5	0.000219442213382	yes	down	0.58	0.64	0.37	2.55	2.4	1.95	0.53	2.3
gene-SGPP2	SGPP2	sphingosine-1-phosphate phosphatase 2, transcript variant 1	0.458675	-1.12446	0.010184	0.0343145144322	yes	down	0.43	0.2	0.26	0.64	0.8	0.82	0.296667	0.753333
gene-SIRPB1	SIRPB1	signal regulatory protein beta 1, transcript variant 4	0.369328	-1.43703	1.83339430515E-14	4.01426261016E-13	yes	down	1.38	1.46	1.43	5.52	4.54	4.2	1.42333	4.75333
gene-SIRPG	SIRPG	signal regulatory protein gamma, transcript variant 1	0.172729	-2.53342	0.0119019793209	0.0391665329821	yes	down	0.17	0.14	0.13	0.27	1.2	1.19	0.146667	0.886667
gene-SLAMF7	SLAMF7	SLAM family member 7, transcript variant X1	0.460241	-1.11954	0.0137482947224	0.0440690702443	yes	down	0.62	0.91	0.35	1.45	2.02	1.12	0.626667	1.53
gene-SLC1A1	SLC1A1	solute carrier family 1 member 1, transcript variant X1	0.466701	-1.09943	0.0080976223402	0.0282448837563	yes	down	0.47	0.35	0.36	0.89	1.17	0.96	0.393333	1.00667
gene-SLC1A4	SLC1A4	solute carrier family 1 member 4, transcript variant 1	2.06121	1.04349	1.54120381232E-9	1.94282466551E-8	yes	up	5.76	5.03	5.28	3.55	2.7	2.68	5.35667	2.97667
gene-SLC2A3	SLC2A3	solute carrier family 2 member 3	3.10452	1.63437	2.69799081928E-62	6.64370999553E-60	yes	up	44.4	55.27	63.61	20.25	19.74	21.07	54.4267	20.3533
gene-SLC38A2	SLC38A2	solute carrier family 38 member 2, transcript variant 1	2.16978	1.11755	1.24825132387E-28	6.82023276529E-27	yes	up	493.57	558.04	629.76	297.05	300.96	302.94	560.457	300.317
gene-SLC41A2	SLC41A2	solute carrier family 41 member 2, transcript variant 2	0.460257	-1.11949	7.01897811525E-5	0.000416275653579	yes	down	0.54	0.54	0.61	1.6	1.32	1.41	0.563333	1.44333
gene-SLC43A2	SLC43A2	solute carrier family 43 member 2, transcript variant 1	0.324786	-1.62244	0.000257777591288	0.0013561047647	yes	down	0.16	0.51	0.69	1.78	2.22	0.94	0.453333	1.64667
gene-SLC44A4-2	SLC44A4	solute carrier family 44 member 4, transcript variant 1	0.200009	-2.32186	9.42879557613E-14	1.92385958316E-12	yes	down	1	0.62	1.05	4.48	7.06	4.18	0.89	5.24
gene-SLC44A4-5	SLC44A4	solute carrier family 44 member 4, transcript variant 1	0.254912	-1.97193	1.38760034142E-12	2.47210146059E-11	yes	down	0.94	1.59	1.53	7.76	5.87	4.69	1.35333	6.10667
gene-SLC44A4-7	SLC44A4	solute carrier family 44 member 4, transcript variant 1	0.305512	-1.7107	1.85705350094E-8	2.02440228822E-7	yes	down	0.86	1.83	1.35	5.66	3.56	6.19	1.34667	5.13667
gene-SLC6A2	SLC6A2	solute carrier family 6 member 2, transcript variant 1	0.128219	-2.96332	0.00634032642017	0.0228572617191	yes	down	0.03	0.01	0.03	0.19	0.36	0.11	0.0233333333333	0.22
gene-SLC6A9	SLC6A9	solute carrier family 6 member 9, transcript variant 2	2.12522	1.08761	4.0134858027E-9	4.8306045135E-8	yes	up	7.24	5.92	7.24	5.29	3.26	12.32	6.8	6.95667
gene-SLC7A11	SLC7A11	solute carrier family 7 member 11, transcript variant X1	2.50294	1.32363	7.52452689836E-83	3.55949725066E-80	yes	up	22.78	26.58	22.7	12.05	10.6	11.08	24.02	11.2433
gene-SLCO4A1-AS2	SLCO4A1-AS2	SLCO4A1 antisense RNA 2, transcript variant X2	0.424368	-1.23661	0.0155367841178	0.0488438669642	yes	down	0.42	0.24	0.39	0.8	0.85	1.32	0.35	0.99
gene-SLIT1	SLIT1	slit guidance ligand 1	0.273683	-1.86942	8.23625881962E-9	9.40628897976E-8	yes	down	0.34	0.19	0.2	0.96	1.05	1.13	0.243333	1.04667
gene-SLITRK6	SLITRK6	SLIT and NTRK like family member 6	2.30547	1.20506	4.82074338273E-6	3.56762795586E-5	yes	up	1.69	1.93	1.99	0.81	1.04	0.98	1.87	0.943333
gene-SMIM14	SMIM14	small integral membrane protein 14, transcript variant X1	0.438768	-1.18847	3.1912723414E-13	6.16179501708E-12	yes	down	1.6	1.47	1.44	3.71	3.9	4.35	1.50333	3.98667
gene-SMIM38	SMIM38	small integral membrane protein 38, transcript variant 1	0.387514	-1.36768	0.0110186624994	0.0366799031647	yes	down	0.24	0.21	0.24	0.67	0.51	0.61	0.23	0.596667
gene-SMIM6	SMIM6	small integral membrane protein 6	0.494499	-1.01596	0.000949919738881	0.00432188236551	yes	down	3.09	3.39	4.13	7.31	9.99	8.62	3.53667	8.64
gene-SNCB	SNCB	synuclein beta, transcript variant X1	4.18567	2.06546	0.0121395	0.0398138358794	yes	up	0.86	0.95	1.03	0.07	0.28	0.41	0.946667	0.253333
gene-SNHG30	SNHG30	small nucleolar RNA host gene 30	2.29923	1.20115	5.23812468217E-12	8.75097855824E-11	yes	up	27.46	31.91	30.56	14.92	15.83	15.02	29.9767	15.2567
gene-SNPH	SNPH	syntaphilin, transcript variant X1	0.402105	-1.31435	2.56826878484E-5	0.000166308356183	yes	down	0.4	0.48	0.49	1.13	1.54	1.4	0.456667	1.35667
gene-SORCS2	SORCS2	sortilin related VPS10 domain containing receptor 2, transcript variant X1	0.0782664424506	-3.67546	0.000164764119984	0.00090574918068	yes	down	0.01	0.02	0.03	0.32	0.27	0.21	0.02	0.266667
gene-SPP1	SPP1	secreted phosphoprotein 1, transcript variant 5	0.308066	-1.69869	0.00154669425705	0.0066818976123	yes	down	0.41	0.59	0.58	1.74	2.48	1.62	0.526667	1.94667
gene-SPRED2	SPRED2	sprouty related EVH1 domain containing 2, transcript variant 1	2.08623	1.0609	1.62319227228E-28	8.76231359954E-27	yes	up	13.92	15.28	14.6	8.11	8.23	7.7	14.6	8.01333
gene-SPRR2A	SPRR2A	small proline rich protein 2A	0.274766	-1.86372	1.17805646312E-6	9.76787037868E-6	yes	down	4.53	2.22	3.19	16.19	15.33	11.3	3.31333	14.2733
gene-SPRR2D	SPRR2D	small proline rich protein 2D, transcript variant 2	0.209917	-2.25211	0.00484179913297	0.0181741869314	yes	down	0.84	0.18	0.71	3.72	2.72	3.39	0.576667	3.27667
gene-SPTLC3	SPTLC3	serine palmitoyltransferase long chain base subunit 3, transcript variant 2	2.44257	1.2884	1.45378378392E-6	1.18142935351E-5	yes	up	1.83	1.29	1.46	1.42	0.7	0.62	1.52667	0.913333
gene-SQLE	SQLE	squalene epoxidase	0.445775	-1.16561	1.88961564371E-93	1.12927094944E-90	yes	down	35.21	34.38	32.07	87.18	88.85	88.98	33.8867	88.3367
gene-SRL	SRL	sarcalumenin, transcript variant X1	0.14753	-2.76092	2.26331987382E-8	2.43625377556E-7	yes	down	0.13	0.12	0.11	1.04	0.84	0.97	0.12	0.95
gene-SSTR2	SSTR2	somatostatin receptor 2	2.22177	1.15171	0.00189914207379	0.00801008	yes	up	0.48	0.5	0.43	0.25	0.25	0.25	0.47	0.25
gene-ST3GAL5	ST3GAL5	ST3 beta-galactoside alpha-2,3-sialyltransferase 5, transcript variant 1	0.325999	-1.61706	9.45902505661E-29	5.21581087171E-27	yes	down	3.98	3.55	3.53	12.61	12.58	12.97	3.68667	12.72
gene-ST7-AS1	ST7-AS1	ST7 antisense RNA 1	2.56877	1.36108	0.0144677576192	0.0459735568255	yes	up	1.07	1.09	0.9	0.42	0.44	0.52	1.02	0.46
gene-STAT4	STAT4	signal transducer and activator of transcription 4, transcript variant X3	0.345891	-1.53161	5.72782105945E-11	8.57313167066E-10	yes	down	1.11	1.71	1.31	5.11	4.97	4.8	1.37667	4.96
gene-STEAP4	STEAP4	STEAP4 metalloreductase, transcript variant 2	0.333498	-1.58425	8.16091538636E-13	1.49847410608E-11	yes	down	0.57	0.44	0.61	2.3	1.69	1.84	0.54	1.94333
gene-STRA6	STRA6	signaling receptor and transporter of retinol STRA6, transcript variant 8	0.312503	-1.67806	5.72024148157E-5	0.000345404974379	yes	down	0.43	0.44	0.49	1.95	2.07	1.25	0.453333	1.75667
gene-STS	STS	steroid sulfatase, transcript variant 3	0.481434	-1.05459	5.96869258228E-110	6.31136575641E-107	yes	down	46.73	43.4	47.33	113.14	108.34	109.11	45.82	110.197
gene-SULT1E1	SULT1E1	sulfotransferase family 1E member 1, transcript variant X1	2.42553	1.2783	0.00810899599458	0.0282713948795	yes	up	0.68	0.55	0.61	0.19	0.3	0.25	0.613333	0.246667
gene-SYNE3	SYNE3	spectrin repeat containing nuclear envelope family member 3, transcript variant X3	2.86696	1.51952	9.87251361621E-15	2.21006606183E-13	yes	up	2.8	2.6	2.66	1.19	1.38	1	2.68667	1.19
gene-SYT11	SYT11	synaptotagmin 11, transcript variant X1	0.166895	-2.58298	3.49110311987E-14	7.44437362785E-13	yes	down	0.23	0.25	0.21	1.53	1.61	1.63	0.23	1.59
gene-SYT12	SYT12	synaptotagmin 12, transcript variant X2	0.409676	-1.28744	1.82434277455E-21	6.94796307529E-20	yes	down	4.24	3.69	3.83	10.97	11.87	10.59	3.92	11.1433
gene-SYTL2	SYTL2	synaptotagmin like 2, transcript variant c	0.471074	-1.08598	0.00149793497247	0.00649309840006	yes	down	0.57	0.59	0.95	1.77	1.58	1.72	0.703333	1.69
gene-SZT2	SZT2	SZT2 subunit of KICSTOR complex, transcript variant 1	0.498238	-1.00509	8.04797282E-17	2.13693293076E-15	yes	down	1.91	1.73	1.64	3.84	4.61	4.1	1.76	4.18333
gene-TALAM1	TALAM1	TALAM1 transcript, MALAT1 antisense RNA	0.0380740703248	-4.71505	0.00316362502163	0.0125567064228	yes	down	0.9	0	0.72	17.91	13.76	18.64	0.54	16.77
gene-TAP2-5	TAP2	transporter 2, ATP binding cassette subfamily B member, transcript variant 1, A allele	3.81523	1.93177	0.00778035197805	0.0273216657858	yes	up	1.93	0.76	1.53	1.06	1.31	0.77	1.40667	1.04667
gene-TAPBP	TAPBP	TAP binding protein, transcript variant 2	0.232868	-2.10242	5.62208174793E-9	6.56676682916E-8	yes	down	0.86	0.85	0.3	3.18	2.57	4.38	0.67	3.37667
gene-TBC1D8B	TBC1D8B	TBC1 domain family member 8B, transcript variant 1	0.333778	-1.58304	5.45998491533E-6	3.99953907245E-5	yes	down	0.47	0.42	0.22	1.27	1.05	1.57	0.37	1.29667
gene-TBL3	TBL3	transducin beta like 3	3.60374	1.84949	7.30804355477E-6	5.22551276613E-5	yes	up	6.55	3.2	5.75	2.18	0.76	1.34	5.16667	1.42667
gene-TFF1	TFF1	trefoil factor 1	0.48693	-1.03821	1.19805425531E-10	1.72427728531E-9	yes	down	43.88	38.36	49.44	106.95	104.77	110.01	43.8933	107.243
gene-TGFBR3	TGFBR3	transforming growth factor beta receptor 3, transcript variant X3	2.86868	1.52039	5.0560259935E-31	3.23441719783E-29	yes	up	7.36	8.08	9.53	3.02	3.76	3.44	8.32333	3.40667
gene-TJP3	TJP3	tight junction protein 3, transcript variant X1	0.209862	-2.25249	3.89360861746E-41	3.95432251455E-39	yes	down	2.33	2.05	2.14	13.46	10.93	11.72	2.17333	12.0367
gene-TMC5	TMC5	transmembrane channel like 5, transcript variant 1	0.370407	-1.43282	9.4745031453E-19	2.92133222195E-17	yes	down	1.67	1.94	2.08	6.25	5.57	6.14	1.89667	5.98667
gene-TMEM143	TMEM143	transmembrane protein 143, transcript variant 1	0.474166	-1.07653	2.67634108684E-6	2.07907983479E-5	yes	down	2.38	2.61	2.38	5.07	6.69	5.9	2.45667	5.88667
gene-TMEM156	TMEM156	transmembrane protein 156, transcript variant 1	0.460479	-1.11879	1.49828513701E-6	1.21484770513E-5	yes	down	2.3	3.23	2.86	8.01	6.77	6.17	2.79667	6.98333
gene-TMEM170B	TMEM170B	transmembrane protein 170B	0.442865	-1.17506	0.0157884245916	0.0495051	yes	down	0.08	0.15	0.12	0.29	0.25	0.37	0.116667	0.303333
gene-TMEM203	TMEM203	transmembrane protein 203	3.09051	1.62784	2.19352784754E-6	1.72790782591E-5	yes	up	5.77	5.78	3.22	2.24	1.89	1.43	4.92333	1.85333
gene-TMPRSS3	TMPRSS3	transmembrane serine protease 3, transcript variant A	0.282858	-1.82185	0.000103790857771	0.000597038226975	yes	down	0.64	0.61	0.41	2.72	1.8	2.47	0.553333	2.33
gene-TNFRSF10C	TNFRSF10C	TNF receptor superfamily member 10c	0.318279	-1.65164	8.03289777615E-30	4.74997929026E-28	yes	down	2.04	2.51	3.17	10.43	8.95	10.99	2.57333	10.1233
gene-TNFRSF10D	TNFRSF10D	TNF receptor superfamily member 10d	0.257832	-1.9555	4.85249787887E-226	1.74457003741E-222	yes	down	25.76	27.7	29.43	130.08	117.04	126.28	27.63	124.467
gene-TNFSF14	TNFSF14	TNF superfamily member 14, transcript variant 3	0.473401	-1.07886	4.24990277803E-6	3.17655934877E-5	yes	down	1.11	0.99	0.9	2.46	2.46	2.34	1	2.42
gene-TP53INP2	TP53INP2	tumor protein p53 inducible nuclear protein 2, transcript variant 3	0.460304	-1.11934	6.37056029162E-16	1.56246548781E-14	yes	down	3.67	3.29	3.82	9.74	9.03	8.62	3.59333	9.13
gene-TPCN1	TPCN1	two pore segment channel 1, transcript variant 1	0.432614	-1.20885	5.54549660441E-19	1.73668722928E-17	yes	down	2.92	3.78	2.99	8.96	8.79	8.64	3.23	8.79667
gene-TRIB3	TRIB3	tribbles pseudokinase 3, transcript variant 6	2.80683	1.48894	5.32939308381E-32	3.60154774717E-30	yes	up	28.96	27.54	23.49	12.47	9.9	10.63	26.6633	11
gene-TRIM40-5	TRIM40	tripartite motif containing 40, transcript variant 1	7.21547	2.85109	0.00138280223307	0.0060406447003	yes	up	0.74	0.39	1.1	0	0.21	0.14	0.743333	0.116667
gene-TRIM52-AS1	TRIM52-AS1	TRIM52 antisense RNA 1 (head to head), transcript variant 1	2.6364	1.39857	3.18088202782E-6	2.42697518388E-5	yes	up	8.9	9.83	8.24	4.53	5.06	3.04	8.99	4.21
gene-TRIM55	TRIM55	tripartite motif containing 55, transcript variant 1	0.175922	-2.50699	0.00231549127418	0.00955319512156	yes	down	0.07	0.05	0.2	0.78	0.72	0.5	0.106667	0.666667
gene-TRIM9	TRIM9	tripartite motif containing 9, transcript variant X1	0.301531	-1.72962	0.0112929	0.0374610926738	yes	down	0.11	0.06	0.14	0.37	0.43	0.4	0.103333	0.4
gene-TRIML2	TRIML2	tripartite motif family like 2, transcript variant 1	0.345327	-1.53397	3.96114616258E-16	9.86226640146E-15	yes	down	3.23	3.16	2.76	9.6	9.96	9.62	3.05	9.72667
gene-TRPC4	TRPC4	transient receptor potential cation channel subfamily C member 4, transcript variant 5	0.493283	-1.01951	2.70410591169E-9	3.32710526137E-8	yes	down	1.15	1.38	1.14	2.96	3.19	2.5	1.22333	2.88333
gene-TRPC6	TRPC6	transient receptor potential cation channel subfamily C member 6	0.118231	-3.08032	0.00207296267954	0.00867199840062	yes	down	0.07	0.03	0	0.26	0.29	0.38	0.0333333333333	0.31
gene-TSHZ1	TSHZ1	teashirt zinc finger homeobox 1, transcript variant 1	2.07944	1.0562	4.54271936818E-5	0.000280329294069	yes	up	1.77	1.48	1.6	0.77	1	0.91	1.61667	0.893333
gene-TSPAN18	TSPAN18	tetraspanin 18, transcript variant X5	0.296346	-1.75465	1.03835990752E-29	6.0799862207E-28	yes	down	1.77	2.26	2.2	7.78	7.97	8.67	2.07667	8.14
gene-TSPAN2	TSPAN2	tetraspanin 2, transcript variant 1	0.375865	-1.41171	2.65995106945E-99	2.17342183748E-96	yes	down	17.77	21.02	18.14	60.49	56.77	62.71	18.9767	59.99
gene-TTC6	TTC6	tetratricopeptide repeat domain 6, transcript variant X2	0.236222	-2.08179	0.000813457304594	0.00377622854998	yes	down	0.22	0.06	0.11	0.81	0.6	0.48	0.13	0.63
gene-TTLL3	TTLL3	tubulin tyrosine ligase like 3, transcript variant 1	0.3556	-1.49167	1.71523775624E-13	3.41830531111E-12	yes	down	1.14	1.24	1.19	3.62	4.09	3.94	1.19	3.88333
gene-TUT1	TUT1	terminal uridylyl transferase 1, U6 snRNA-specific, transcript variant 1	502.506	8.973	2.53489677068E-13	4.93152644479E-12	yes	up	3.11	2.44	2.01	0	0	0	2.52	0
gene-UGT1A6	UGT1A6	UDP glucuronosyltransferase family 1 member A6, transcript variant 1	0.474637	-1.0751	6.91197607101E-24	3.03048004518E-22	yes	down	12.95	13.19	13.44	31.66	33.41	34.36	13.1933	33.1433
gene-ULBP1	ULBP1	UL16 binding protein 1, transcript variant 1	2.03653	1.02611	0.0034425199516	0.0135499756185	yes	up	1.42	1.28	1.46	0.85	0.96	0.67	1.38667	0.826667
gene-UQCC3	UQCC3	ubiquinol-cytochrome c reductase complex assembly factor 3	3.63055	1.86019	9.85862489864E-17	2.59470924126E-15	yes	up	8.9	7.14	9.24	2.45	3.08	2.64	8.42667	2.72333
gene-VIM	VIM	vimentin	2.31899	1.21349	7.5776351856E-209	2.27025950161E-205	yes	up	263.37	278.16	279.7	134.91	140.05	137	273.743	137.32
gene-VSTM2L	VSTM2L	V-set and transmembrane domain containing 2 like	0.299445	-1.73964	1.40272978842E-5	9.48663306116E-5	yes	down	0.84	0.69	0.57	2.57	3.2	2.4	0.7	2.72333
gene-VWA5B2	VWA5B2	von Willebrand factor A domain containing 5B2, transcript variant 6	0.164518	-2.60369	0.00549127330719	0.0202775531984	yes	down	0.04	0.04	0.04	0.2	0.26	0.33	0.04	0.263333
gene-WDR17	WDR17	WD repeat domain 17, transcript variant X1	0.459	-1.12343	0.000276272370082	0.00144284489384	yes	down	0.29	0.36	0.36	0.8	0.93	0.83	0.336667	0.853333
gene-WDR54	WDR54	WD repeat domain 54, transcript variant 1	2.19357	1.13328	2.93604486536E-17	7.94854555719E-16	yes	up	32.92	31.31	31.61	16.81	17.54	17.51	31.9467	17.2867
gene-XK	XK	X-linked Kx blood group	2.82346	1.49746	0.000779390877193	0.00363621344625	yes	up	0.62	0.55	0.67	0.33	0.28	0.16	0.613333	0.256667
gene-XKR9	XKR9	XK related 9, transcript variant X2	0.421157	-1.24757	0.00712040895755	0.0252472791102	yes	down	0.27	0.31	0.74	1.42	1.45	1.76	0.44	1.54333
gene-YPEL3	YPEL3	yippee like 3, transcript variant 1	0.468576	-1.09365	2.43157655553E-5	0.000158197684264	yes	down	5.32	4.78	4.53	11.67	13.73	11.58	4.87667	12.3267
gene-ZBTB20	ZBTB20	zinc finger and BTB domain containing 20, transcript variant 10	0.371128	-1.43001	1.40283552688E-7	1.35504413924E-6	yes	down	0.1	0.11	0.12	0.38	0.29	0.35	0.11	0.34
gene-ZC3H10	ZC3H10	zinc finger CCCH-type containing 10, transcript variant 1	0.3114	-1.68316	0.00935428731651	0.0319681879851	yes	down	0.23	0.05	0.04	0.41	0.24	0.56	0.106667	0.403333
gene-ZEB1-AS1	ZEB1-AS1	ZEB1 antisense RNA 1, transcript variant 4	2.19024	1.13109	5.58426695112E-7	4.89911091817E-6	yes	up	4.39	4.78	4.62	2.84	2.59	2.12	4.59667	2.51667
gene-ZFAND4	ZFAND4	zinc finger AN1-type containing 4, transcript variant X1	0.458487	-1.12505	2.49657637987E-9	3.07597374945E-8	yes	down	2.2	2.8	2.79	5.27	5.13	5.69	2.59667	5.36333
gene-ZG16B	ZG16B	zymogen granule protein 16B	0.417408	-1.26047	7.10016213036E-9	8.19733554627E-8	yes	down	11.52	11.49	11.43	29.83	29.54	37.71	11.48	32.36
gene-ZG16B-2	ZG16B	zymogen granule protein 16B	0.498111	-1.00546	7.46104334958E-13	1.37417741037E-11	yes	down	15.22	14.66	14.68	37.16	36.64	44.77	14.8533	39.5233
gene-ZKSCAN3	ZKSCAN3	zinc finger with KRAB and SCAN domains 3, transcript variant X1	2.02477	1.01776	1.60589126012E-5	0.000107393978021	yes	up	2.23	2.22	1.76	1.26	1.25	1.01	2.07	1.17333
gene-ZNF117	ZNF117	zinc finger protein 117	0.474412	-1.07579	0.00557437227051	0.0205506	yes	down	0.12	0.26	0.22	0.45	0.53	0.5	0.2	0.493333
gene-ZNF321P	ZNF321P	zinc finger protein 321, pseudogene	2.60111	1.37913	0.00499216639713	0.0186723227538	yes	up	1.22	1.42	0.92	0.39	0.76	0.44	1.18667	0.53
gene-ZNF395	ZNF395	zinc finger protein 395	2.27806	1.1878	5.69716386155E-25	2.64631053166E-23	yes	up	9.88	9.03	10.13	5.14	4.93	4.76	9.68	4.94333
gene-ZNF558-2	ZNF558	zinc finger protein 558, transcript variant 1	0.307274	-1.7024	5.16869112439E-5	0.000315170935047	yes	down	0.17	0.15	0.52	0.91	1.41	0.92	0.28	1.08
gene-ZNF565	ZNF565	zinc finger protein 565, transcript variant X2	0.361808	-1.4667	4.16130175484E-7	3.74017801725E-6	yes	down	1.33	2	1.44	4.94	4.43	5.18	1.59	4.85
gene-ZNF570	ZNF570	zinc finger protein 570, transcript variant 1	0.433418	-1.20617	0.0156930968029	0.049275	yes	down	0.19	0.19	0.15	0.44	0.43	0.54	0.176667	0.47
gene-ZNF580	ZNF580	zinc finger protein 580, transcript variant 3	2.78357	1.47694	2.11430074827E-5	0.000139065752839	yes	up	5.71	4.83	4.36	2.34	2.25	1.33	4.96667	1.97333
gene-ZNF658	ZNF658	zinc finger protein 658, transcript variant 1	0.421896	-1.24504	0.0126083849018	0.0410297478268	yes	down	0.25	0.16	0.35	0.73	0.57	0.83	0.253333	0.71
gene-ZNF660-ZNF197	ZNF660-ZNF197	ZNF660-ZNF197 readthrough, transcript variant 2	3.82167	1.9342	0.00691387432704	0.0245960429255	yes	up	0.62	0.63	0.27	0.17	0.22	0.03	0.506667	0.14
gene-ZNF670-ZNF695	ZNF670-ZNF695	ZNF670-ZNF695 readthrough (NMD candidate)	0.21982	-2.1856	0.000149439134937	0.00082911045976	yes	down	0.3	0.31	0.42	1.52	1.05	0.82	0.343333	1.13
gene-ZNF692	ZNF692	zinc finger protein 692, transcript variant 1	0.432152	-1.21039	9.59750457287E-22	3.72623633266E-20	yes	down	7.6	9.47	8.68	23.1	23.48	22.36	8.58333	22.98
gene-ZNF711	ZNF711	zinc finger protein 711, transcript variant X6	0.45614	-1.13245	0.00378083102122	0.0146759	yes	down	0.25	0.5	0.52	0.82	1.19	1.3	0.423333	1.10333
gene-ZNF76	ZNF76	zinc finger protein 76, transcript variant X1	0.48507	-1.04373	5.17251198914E-13	9.73623827401E-12	yes	down	5.57	5.04	5.41	13.77	13.27	11.77	5.34	12.9367
gene-ZNF8	ZNF8	zinc finger protein 8	2.26726	1.18095	0.00269498847811	0.0109234	yes	up	0.34	0.35	0.61	0.21	0.22	0.23	0.433333	0.22
gene-ZSCAN2-2	ZSCAN2	zinc finger and SCAN domain containing 2, transcript variant 1	0.169771	-2.55834	0.00110487885511	0.00495788874175	yes	down	0.43	0.36	0.67	0.63	1.34	1.22	0.486667	1.06333
gene-ZSWIM4	ZSWIM4	zinc finger SWIM-type containing 4, transcript variant X1	0.479031	-1.06181	0.00161091344474	0.00694098276192	yes	down	0.35	0.53	0.73	1.49	1.08	1.38	0.536667	1.31667
