# Supplementary material for: Transcriptomic and Metabolomic Profiling Reveals the Antiproliferative Mechanism of Goose Serum and Plasma in SW1990 Cells
Source: Biology (Basel). 2026 May 15;15(10):788. doi: 10.3390/biology15100788 (PMC13203157; doi:10.3390/biology15100788)
Supplement: Supplementary file 1 [file biology-15-00788-s001.zip › biology-4276550-supplementary/Table S8 GO enrichment analysis of up DEGs between goose plasma and NC groups.xlsx]

## Sheet: Table S8 
Number	GO ID	Term Type	Description	Ratio_in_study	Ratio_in_pop	Rich factor	Pvalue	Padjust	Gene_ids	Gene_names
288	GO:0051239	BP	regulation of multicellular organismal process	288/ 1182	3396/ 33331	0.084805653710247	2.1074803389675E-46	3.1289760592651E-42	gene-ACOD1;gene-ACVR1C;gene-ADAM12;gene-ADAMTS9;gene-ADM;gene-ADM2;gene-ADRB2;gene-ADTRP;gene-AKAP12;gene-AMIGO2;gene-AMTN;gene-ANGPT4;gene-APOE;gene-ARG2;gene-ARHGAP42;gene-ASIC2;gene-ATF4;gene-ATP1B1;gene-ATP2B1;gene-BAMBI;gene-BCL10;gene-BDNF;gene-BMP2;gene-BMP6;gene-BMPER;gene-BTG1;gene-C3;gene-CACNA2D1;gene-CCN1;gene-CCN2;gene-CCN3;gene-CCR3;gene-CD274;gene-CD55;gene-CD83;gene-CDK6;gene-CDKL…	ACOD1;ACVR1C;ADAM12;ADAMTS9;ADM;ADM2;ADRB2;ADTRP;AKAP12;AMIGO2;AMTN;ANGPT4;APOE;ARG2;ARHGAP42;ASIC2;ATF4;ATP1B1;ATP2B1;BAMBI;BCL10;BDNF;BMP2;BMP6;BMPER;BTG1;C3;CACNA2D1;CCN1;CCN2;CCN3;CCR3;CD274;CD55;CD83;CDK6;CDKL5;CEACAM1;CEBPB;CEBPG;CEMIP2;CITED2;CLCF1;COL1A1;CORO2B;CSF2;CSF3;CXCL10;CXCL8;CXCR4;DAB2;DDIT3;DIO2;DKK1;DLL4;DLX2;ECM1;EDN1;EGR1;EGR3;EPHA4;EREG;ERRFI1;ETS1;F2RL1;F3;FA2H;FABP5P9;FAT4…
434	GO:0048523	BP	negative regulation of cellular process	434/ 1182	6506/ 33331	0.066707654472794	9.9581368664363E-45	7.392422902799E-41	gene-ABL2;gene-ACKR3;gene-ACOD1;gene-ACVR1C;gene-ADAMTS9;gene-ADM;gene-ADRB2;gene-ADTRP;gene-AHR;gene-AJUBA;gene-AMIGO2;gene-ANGPT4;gene-ANKRD1;gene-AP1AR;gene-APCDD1L;gene-APOE;gene-AREG;gene-ARG2;gene-ARHGAP42;gene-ARID3A;gene-ARID5A;gene-ARNT2;gene-ASIC2;gene-ASNS;gene-ATF3;gene-ATF4;gene-B4GALT1;gene-BACH1;gene-BAMBI;gene-BBC3;gene-BCL10;gene-BCL2A1;gene-BDNF;gene-BIRC3;gene-BMP2;gene-BMP6;ge…	ABL2;ACKR3;ACOD1;ACVR1C;ADAMTS9;ADM;ADRB2;ADTRP;AHR;AJUBA;AMIGO2;ANGPT4;ANKRD1;AP1AR;APCDD1L;APOE;AREG;ARG2;ARHGAP42;ARID3A;ARID5A;ARNT2;ASIC2;ASNS;ATF3;ATF4;B4GALT1;BACH1;BAMBI;BBC3;BCL10;BCL2A1;BDNF;BIRC3;BMP2;BMP6;BMPER;BRINP2;BRSK1;BTG1;BTG2;BTG3;C9orf72;CAMSAP2;CCL3L1;CCN1;CCN2;CCN3;CD22;CD274;CD44;CDA;CDH2;CDK6;CDKN1A;CDSN;CEACAM1;CEACAM5;CEACAM6;CEBPB;CEBPD;CFLAR;CFLAR-AS1;CHAC1;CHMP4BP1;C…
256	GO:0050793	BP	regulation of developmental process	256/ 1182	2979/ 33331	0.085934877475663	7.8847407152736E-42	3.9021581799889E-38	gene-ADAM12;gene-ADAMTS9;gene-ADM;gene-ADM2;gene-ADRB2;gene-AMIGO2;gene-AMTN;gene-ANGPT4;gene-AP1AR;gene-ARG2;gene-ASIC2;gene-ATF4;gene-ATP11A;gene-ATP2B1;gene-BAMBI;gene-BDNF;gene-BMP2;gene-BMP6;gene-BMPER;gene-BNC1;gene-BRINP2;gene-BRSK1;gene-BTG1;gene-C3;gene-CAMSAP2;gene-CCDC71L;gene-CCN1;gene-CCN2;gene-CCN3;gene-CCR3;gene-CD44;gene-CD83;gene-CDH2;gene-CDK6;gene-CDKL5;gene-CDKN1A;gene-CEACAM1…	ADAM12;ADAMTS9;ADM;ADM2;ADRB2;AMIGO2;AMTN;ANGPT4;AP1AR;ARG2;ASIC2;ATF4;ATP11A;ATP2B1;BAMBI;BDNF;BMP2;BMP6;BMPER;BNC1;BRINP2;BRSK1;BTG1;C3;CAMSAP2;CCDC71L;CCN1;CCN2;CCN3;CCR3;CD44;CD83;CDH2;CDK6;CDKL5;CDKN1A;CEACAM1;CEACAM5;CEBPB;CEBPD;CEMIP2;CFLAR;CFLAR-AS1;CITED2;CLCF1;COL1A1;CSF2;CSF3;CSMD3;CSNK1E;CXCL10;CXCL8;CXCR4;DAAM1;DAB2;DACT1;DDIT3;DKK1;DLC1;DLC1;DLL4;DLX2;ECM1;EDN1;EGR3;EPHA4;EREG;ERRFI…
476	GO:0048519	BP	negative regulation of biological process	476/ 1182	7655/ 33331	0.062181580666231	1.0914326651708E-41	4.0511251949477E-38	gene-ABL2;gene-ACKR3;gene-ACOD1;gene-ACVR1C;gene-ADAMTS9;gene-ADM;gene-ADM2;gene-ADRB2;gene-ADTRP;gene-AHR;gene-AJUBA;gene-AMIGO2;gene-ANGPT4;gene-ANKRD1;gene-AP1AR;gene-APCDD1L;gene-APOE;gene-AREG;gene-ARG2;gene-ARHGAP42;gene-ARID3A;gene-ARID5A;gene-ARNT2;gene-ASIC2;gene-ASNS;gene-ATF3;gene-ATF4;gene-ATP2B1;gene-B4GALT1;gene-BACH1;gene-BAMBI;gene-BBC3;gene-BCL10;gene-BCL2A1;gene-BDNF;gene-BIRC3;…	ABL2;ACKR3;ACOD1;ACVR1C;ADAMTS9;ADM;ADM2;ADRB2;ADTRP;AHR;AJUBA;AMIGO2;ANGPT4;ANKRD1;AP1AR;APCDD1L;APOE;AREG;ARG2;ARHGAP42;ARID3A;ARID5A;ARNT2;ASIC2;ASNS;ATF3;ATF4;ATP2B1;B4GALT1;BACH1;BAMBI;BBC3;BCL10;BCL2A1;BDNF;BIRC3;BMP2;BMP6;BMPER;BRINP2;BRSK1;BTG1;BTG2;BTG3;C9orf72;CAMSAP2;CCL3L1;CCN1;CCN2;CCN3;CD22;CD274;CD44;CD55;CD83;CDA;CDH2;CDK6;CDKN1A;CDSN;CEACAM1;CEACAM5;CEACAM6;CEBPB;CEBPD;CFLAR;CFLA…
420	GO:0007165	BP	signal transduction	420/ 1182	6417/ 33331	0.065451145395044	7.1471434528431E-41	2.1222727768872E-37	gene-ABL2;gene-ACKR3;gene-ACKR4P1;gene-ACVR1C;gene-ADAM12;gene-ADGRF4;gene-ADM;gene-ADM2;gene-ADRB2;gene-ADTRP;gene-AEN;gene-AHR;gene-AKAP12;gene-ALOXE3;gene-ANGPT4;gene-ANKRD1;gene-ANOS1;gene-AREG;gene-ARHGAP20;gene-ARHGAP21;gene-ARHGAP22;gene-ARHGAP42;gene-ARID3A;gene-ARL4C;gene-ASIC2;gene-ATF3;gene-ATF4;gene-ATP1B1;gene-BAMBI;gene-BBC3;gene-BCL10;gene-BCL2A1;gene-BDNF;gene-BIRC3;gene-BMP2;gene…	ABL2;ACKR3;ACKR4P1;ACVR1C;ADAM12;ADGRF4;ADM;ADM2;ADRB2;ADTRP;AEN;AHR;AKAP12;ALOXE3;ANGPT4;ANKRD1;ANOS1;AREG;ARHGAP20;ARHGAP21;ARHGAP22;ARHGAP42;ARID3A;ARL4C;ASIC2;ATF3;ATF4;ATP1B1;BAMBI;BBC3;BCL10;BCL2A1;BDNF;BIRC3;BMP2;BMP6;BRSK1;BTG2;C3;CASP9;CCDC68;CCL20;CCL3L1;CCN1;CCN2;CCN3;CCR3;CD274;CD44;CD79A;CD83;CDA;CDK6;CDKN1A;CEACAM1;CEACAM6;CEBPB;CEBPD;CGB1;CGB3;CGB5;CGB7;CGB8;CHAC1;CHRNB1;CITED2;CLC…
505	GO:0048518	BP	positive regulation of biological process	505/ 1182	8474/ 33331	0.059594052395563	1.0994775521636E-39	2.7206572028289E-36	gene-AADAC;gene-ABL2;gene-ACKR3;gene-ACOD1;gene-ACSL5;gene-ACVR1C;gene-ADAM12;gene-ADAMTS9;gene-ADAMTSL4;gene-ADM;gene-ADM2;gene-ADRB2;gene-ADTRP;gene-AHR;gene-AJUBA;gene-AKAP12;gene-ALKAL1;gene-AMIGO2;gene-AMTN;gene-ANGPT4;gene-ANKRD1;gene-APOE;gene-AREG;gene-ARG2;gene-ARID3A;gene-ARID3B;gene-ARNT2;gene-ARNTL2;gene-ARRDC4;gene-ASIC2;gene-ASNS;gene-ATF3;gene-ATF4;gene-ATP11A;gene-ATP1B1;gene-ATP2…	AADAC;ABL2;ACKR3;ACOD1;ACSL5;ACVR1C;ADAM12;ADAMTS9;ADAMTSL4;ADM;ADM2;ADRB2;ADTRP;AHR;AJUBA;AKAP12;ALKAL1;AMIGO2;AMTN;ANGPT4;ANKRD1;APOE;AREG;ARG2;ARID3A;ARID3B;ARNT2;ARNTL2;ARRDC4;ASIC2;ASNS;ATF3;ATF4;ATP11A;ATP1B1;ATP2B1;B4GALT1;BAMBI;BBC3;BCL10;BDNF;BIRC3;BMP2;BMP6;BMPER;BNC1;BRINP2;BTG1;BTG2;C3;C9orf72;CASP9;CCDC71L;CCL20;CCL3L1;CCN1;CCN2;CCN3;CCR3;CD274;CD44;CD55;CD79A;CD83;CDH2;CDK6;CDKL5;CD…
388	GO:0048583	BP	regulation of response to stimulus	388/ 1182	5786/ 33331	0.067058416868303	1.7412988370312E-39	3.6932948333432E-36	gene-ABL2;gene-ACKR3;gene-ACOD1;gene-ACSL5;gene-ADM;gene-ADM2;gene-ADRB2;gene-ADTRP;gene-AHR;gene-AJUBA;gene-AKAP12;gene-ALKAL1;gene-ANKRD1;gene-APCDD1L;gene-APOE;gene-AREG;gene-ARG2;gene-ARHGAP21;gene-ARHGAP22;gene-ARHGAP42;gene-ATF3;gene-ATF4;gene-ATP2B1;gene-BAMBI;gene-BBC3;gene-BCL10;gene-BDNF;gene-BIRC3;gene-BMP2;gene-BMP6;gene-BMPER;gene-C3;gene-C9orf72;gene-CASP9;gene-CCL20;gene-CCL3L1;gen…	ABL2;ACKR3;ACOD1;ACSL5;ADM;ADM2;ADRB2;ADTRP;AHR;AJUBA;AKAP12;ALKAL1;ANKRD1;APCDD1L;APOE;AREG;ARG2;ARHGAP21;ARHGAP22;ARHGAP42;ATF3;ATF4;ATP2B1;BAMBI;BBC3;BCL10;BDNF;BIRC3;BMP2;BMP6;BMPER;C3;C9orf72;CASP9;CCL20;CCL3L1;CCN1;CCN2;CCN3;CD22;CD274;CD44;CD55;CD79A;CDH2;CDK6;CEACAM1;CEBPB;CEBPG;CFB;CFB;CFB;CFB;CFLAR;CFLAR-AS1;CHAC1;CITED2;CLCF1;CNGB1;COL17A1;COL1A1;CORO2B;CREB3L3;CREBRF;CSF2;CSF3;CSNK1E;…
796	GO:0050789	BP	regulation of biological process	796/ 1182	16317/ 33331	0.048783477354906	1.7950156263018E-38	3.3313246254628E-35	gene-AADAC;gene-ABL2;gene-ACKR3;gene-ACKR4P1;gene-ACOD1;gene-ACSL5;gene-ACVR1C;gene-ADAM12;gene-ADAMTS9;gene-ADAMTSL4;gene-ADGRF4;gene-ADM;gene-ADM2;gene-ADRB2;gene-ADTRP;gene-AEN;gene-AFF1;gene-AHR;gene-AJUBA;gene-AKAP12;gene-ALKAL1;gene-ALOXE3;gene-AMIGO2;gene-AMTN;gene-ANGPT4;gene-ANKRD1;gene-ANOS1;gene-AP1AR;gene-APCDD1L;gene-APOE;gene-AREG;gene-ARG2;gene-ARHGAP20;gene-ARHGAP21;gene-ARHGAP22;…	AADAC;ABL2;ACKR3;ACKR4P1;ACOD1;ACSL5;ACVR1C;ADAM12;ADAMTS9;ADAMTSL4;ADGRF4;ADM;ADM2;ADRB2;ADTRP;AEN;AFF1;AHR;AJUBA;AKAP12;ALKAL1;ALOXE3;AMIGO2;AMTN;ANGPT4;ANKRD1;ANOS1;AP1AR;APCDD1L;APOE;AREG;ARG2;ARHGAP20;ARHGAP21;ARHGAP22;ARHGAP42;ARID3A;ARID3B;ARID5A;ARL4C;ARNT2;ARNTL2;ARRDC4;ASIC2;ASNS;ATF3;ATF4;ATP11A;ATP1B1;ATP2B1;B4GALT1;BACH1;BACH2;BACH2;BAMBI;BBC3;BCL10;BCL2A1;BDNF;BEST1;BIRC3;BMP2;BMP6;…
166	GO:2000026	BP	regulation of multicellular organismal development	166/ 1182	1541/ 33331	0.10772225827385	3.3585544400353E-38	5.5404953079116E-35	gene-ADAM12;gene-ADAMTS9;gene-ADM;gene-ADM2;gene-ADRB2;gene-AMIGO2;gene-AMTN;gene-ANGPT4;gene-ASIC2;gene-ATF4;gene-ATP2B1;gene-BDNF;gene-BMP2;gene-BMP6;gene-BMPER;gene-BTG1;gene-C3;gene-CCN1;gene-CCN2;gene-CCR3;gene-CD83;gene-CDK6;gene-CDKL5;gene-CEACAM1;gene-CEBPB;gene-CEMIP2;gene-CITED2;gene-CLCF1;gene-CSF2;gene-CSF3;gene-CXCL10;gene-CXCL8;gene-CXCR4;gene-DKK1;gene-DLL4;gene-DLX2;gene-ECM1;gene…	ADAM12;ADAMTS9;ADM;ADM2;ADRB2;AMIGO2;AMTN;ANGPT4;ASIC2;ATF4;ATP2B1;BDNF;BMP2;BMP6;BMPER;BTG1;C3;CCN1;CCN2;CCR3;CD83;CDK6;CDKL5;CEACAM1;CEBPB;CEMIP2;CITED2;CLCF1;CSF2;CSF3;CXCL10;CXCL8;CXCR4;DKK1;DLL4;DLX2;ECM1;EDN1;EGR3;EPHA4;ERRFI1;ETS1;F3;FAT4;FBN2;FGF1;FGF13;FGF2;FLRT3;FN1;FOS;FOXC1;FOXO3;FST;FSTL3;GADD45A;GATA6;GJA1;HEY1;HLA-B;HLA-B;HLA-B;HLA-B;HLA-B;IFNL1;IFNL1-2;IL1A;IL1B;IL1RAP;IL1RAPL1;IL…
431	GO:0032502	BP	developmental process	431/ 1182	6951/ 33331	0.062005466839304	2.6935603931016E-36	3.999129115638E-33	gene-ACKR3;gene-ACVR1C;gene-ADAM12;gene-ADAMTS6;gene-ADAMTS9;gene-ADAMTSL4;gene-ADM;gene-ADM2;gene-ADRB2;gene-AHR;gene-ALOXE3;gene-AMIGO2;gene-AMTN;gene-ANGPT4;gene-ANKRD1;gene-ANOS1;gene-APOE;gene-AQP6;gene-ARG2;gene-ARHGAP22;gene-ARL4A;gene-ARL4AP5;gene-ARNT2;gene-ASIC2;gene-ASNS;gene-ATF3;gene-ATF4;gene-ATP11A;gene-B4GALT1;gene-BCL10;gene-BCL2A1;gene-BDNF;gene-BMP2;gene-BMP6;gene-BMPER;gene-BN…	ACKR3;ACVR1C;ADAM12;ADAMTS6;ADAMTS9;ADAMTSL4;ADM;ADM2;ADRB2;AHR;ALOXE3;AMIGO2;AMTN;ANGPT4;ANKRD1;ANOS1;APOE;AQP6;ARG2;ARHGAP22;ARL4A;ARL4AP5;ARNT2;ASIC2;ASNS;ATF3;ATF4;ATP11A;B4GALT1;BCL10;BCL2A1;BDNF;BMP2;BMP6;BMPER;BNC1;BNC2;BRD2;BRSK1;BTG1;BTG2;C3;C9orf72;CASP9;CCN1;CCN2;CCN3;CD44;CD79A;CDH2;CDK6;CDKN1A;CDSN;CEACAM1;CEBPB;CEBPD;CEBPG;CEMIP2;CFLAR;CFLAR-AS1;CHAC1;CHRNB1;CHST2;CITED2;CLCF1;CLMP;…
304	GO:0010646	BP	regulation of cell communication	304/ 1182	4181/ 33331	0.072709878019613	5.0219182233504E-36	6.7782199874622E-33	gene-ABL2;gene-ACKR3;gene-ACOD1;gene-ACSL5;gene-ACVR1C;gene-ADRB2;gene-AJUBA;gene-AKAP12;gene-ALKAL1;gene-ANKRD1;gene-APCDD1L;gene-AREG;gene-ARHGAP21;gene-ARHGAP22;gene-ARHGAP42;gene-ATF3;gene-ATF4;gene-BAMBI;gene-BBC3;gene-BCL10;gene-BDNF;gene-BIRC3;gene-BMP2;gene-BMP6;gene-BMPER;gene-BRSK1;gene-C3;gene-C9orf72;gene-CCL20;gene-CCL3L1;gene-CCN1;gene-CCN2;gene-CCN3;gene-CD22;gene-CD44;gene-CD55;ge…	ABL2;ACKR3;ACOD1;ACSL5;ACVR1C;ADRB2;AJUBA;AKAP12;ALKAL1;ANKRD1;APCDD1L;AREG;ARHGAP21;ARHGAP22;ARHGAP42;ATF3;ATF4;BAMBI;BBC3;BCL10;BDNF;BIRC3;BMP2;BMP6;BMPER;BRSK1;C3;C9orf72;CCL20;CCL3L1;CCN1;CCN2;CCN3;CD22;CD44;CD55;CDH2;CEACAM1;CFLAR;CFLAR-AS1;CHAC1;CITED2;CLTRN;CNGB1;COL1A1;CPT1A;CREBRF;CSF2;CSF3;CSNK1E;CXCL8;CXCR4;DAB2;DACT1;DDIT3;DDIT4L;DGKD;DKK1;DLC1;DLC1;DLL4;DLX2;DNAJB9;DUSP1;DUSP4;DUSP7;…
306	GO:0023051	BP	regulation of signaling	306/ 1182	4223/ 33331	0.072460336253848	5.5363862637541E-36	6.8498939048297E-33	gene-ABL2;gene-ACKR3;gene-ACOD1;gene-ACSL5;gene-ACVR1C;gene-ADRB2;gene-AJUBA;gene-AKAP12;gene-ALKAL1;gene-ANKRD1;gene-AP1AR;gene-APCDD1L;gene-AREG;gene-ARHGAP21;gene-ARHGAP22;gene-ARHGAP42;gene-ATF3;gene-ATF4;gene-ATP1B1;gene-BAMBI;gene-BBC3;gene-BCL10;gene-BDNF;gene-BIRC3;gene-BMP2;gene-BMP6;gene-BMPER;gene-BRSK1;gene-C3;gene-C9orf72;gene-CCL20;gene-CCL3L1;gene-CCN1;gene-CCN2;gene-CCN3;gene-CD22…	ABL2;ACKR3;ACOD1;ACSL5;ACVR1C;ADRB2;AJUBA;AKAP12;ALKAL1;ANKRD1;AP1AR;APCDD1L;AREG;ARHGAP21;ARHGAP22;ARHGAP42;ATF3;ATF4;ATP1B1;BAMBI;BBC3;BCL10;BDNF;BIRC3;BMP2;BMP6;BMPER;BRSK1;C3;C9orf72;CCL20;CCL3L1;CCN1;CCN2;CCN3;CD22;CD44;CD55;CDH2;CEACAM1;CFLAR;CFLAR-AS1;CHAC1;CITED2;CLTRN;CNGB1;COL1A1;CPT1A;CREBRF;CSF2;CSF3;CSNK1E;CXCL8;CXCR4;DAB2;DACT1;DDIT3;DDIT4L;DGKD;DKK1;DLC1;DLC1;DLL4;DLX2;DNAJB9;DUSP1…
266	GO:0032879	BP	regulation of localization	266/ 1182	3424/ 33331	0.07768691588785	8.7565589292872E-36	1.0000663878702E-32	gene-ABL2;gene-ACKR3;gene-ACSL5;gene-ACVR1C;gene-ADAMTS9;gene-ADRB2;gene-ADTRP;gene-AJUBA;gene-AKAP12;gene-ANGPT4;gene-ANKRD1;gene-AP1AR;gene-ASIC2;gene-ATF4;gene-ATP1B1;gene-ATP2B1;gene-BBC3;gene-BDNF;gene-BEST1;gene-BMP2;gene-BMP6;gene-BMPER;gene-BRSK1;gene-C3;gene-CACNA2D1;gene-CCL20;gene-CCN1;gene-CCN3;gene-CD22;gene-CD274;gene-CDH2;gene-CDK6;gene-CEACAM1;gene-CEACAM6;gene-CEBPB;gene-CEMIP;ge…	ABL2;ACKR3;ACSL5;ACVR1C;ADAMTS9;ADRB2;ADTRP;AJUBA;AKAP12;ANGPT4;ANKRD1;AP1AR;ASIC2;ATF4;ATP1B1;ATP2B1;BBC3;BDNF;BEST1;BMP2;BMP6;BMPER;BRSK1;C3;CACNA2D1;CCL20;CCN1;CCN3;CD22;CD274;CDH2;CDK6;CEACAM1;CEACAM6;CEBPB;CEMIP;CITED2;CLTRN;COL1A1;CORO2B;CPT1A;CREBRF;CSNK1E;CXCL10;CXCL11;CXCL8;CXCR4;DAB2;DCLK1;DDIT3;DGKD;DKK1;DLC1;DLC1;DLL4;DOCK2;DUSP1;DZIP1L;ECM1;EDN1;EDNRA;EPHA4;EREG;ETS1;F2RL1;F3;FABP3;F…
754	GO:0050794	BP	regulation of cellular process	754/ 1182	15348/ 33331	0.049126922074537	1.2748157368659E-35	1.3519420889463E-32	gene-AADAC;gene-ABL2;gene-ACKR3;gene-ACKR4P1;gene-ACOD1;gene-ACSL5;gene-ACVR1C;gene-ADAM12;gene-ADAMTS9;gene-ADAMTSL4;gene-ADGRF4;gene-ADM;gene-ADM2;gene-ADRB2;gene-ADTRP;gene-AEN;gene-AHR;gene-AJUBA;gene-AKAP12;gene-ALKAL1;gene-ALOXE3;gene-AMIGO2;gene-ANGPT4;gene-ANKRD1;gene-ANOS1;gene-AP1AR;gene-APCDD1L;gene-APOE;gene-AREG;gene-ARG2;gene-ARHGAP20;gene-ARHGAP21;gene-ARHGAP22;gene-ARHGAP42;gene-A…	AADAC;ABL2;ACKR3;ACKR4P1;ACOD1;ACSL5;ACVR1C;ADAM12;ADAMTS9;ADAMTSL4;ADGRF4;ADM;ADM2;ADRB2;ADTRP;AEN;AHR;AJUBA;AKAP12;ALKAL1;ALOXE3;AMIGO2;ANGPT4;ANKRD1;ANOS1;AP1AR;APCDD1L;APOE;AREG;ARG2;ARHGAP20;ARHGAP21;ARHGAP22;ARHGAP42;ARID3A;ARID3B;ARID5A;ARL4C;ARNT2;ARNTL2;ARRDC4;ASIC2;ASNS;ATF3;ATF4;ATP11A;ATP1B1;ATP2B1;B4GALT1;BACH1;BACH2;BACH2;BAMBI;BBC3;BCL10;BCL2A1;BDNF;BIRC3;BMP2;BMP6;BMPER;BNC1;BRD2;…
815	GO:0065007	BP	biological regulation	815/ 1182	17128/ 33331	0.047582905184493	1.3678457066563E-35	1.3538936804484E-32	gene-AADAC;gene-ABL2;gene-ACKR3;gene-ACKR4P1;gene-ACOD1;gene-ACSL5;gene-ACVR1C;gene-ADAM12;gene-ADAMTS9;gene-ADAMTSL4;gene-ADGRF4;gene-ADM;gene-ADM2;gene-ADRB2;gene-ADTRP;gene-AEN;gene-AFF1;gene-AHR;gene-AJUBA;gene-AKAP12;gene-ALKAL1;gene-ALOXE3;gene-AMIGO2;gene-AMTN;gene-ANGPT4;gene-ANKRD1;gene-ANOS1;gene-AP1AR;gene-APCDD1L;gene-APOE;gene-AREG;gene-ARG2;gene-ARHGAP20;gene-ARHGAP21;gene-ARHGAP22;…	AADAC;ABL2;ACKR3;ACKR4P1;ACOD1;ACSL5;ACVR1C;ADAM12;ADAMTS9;ADAMTSL4;ADGRF4;ADM;ADM2;ADRB2;ADTRP;AEN;AFF1;AHR;AJUBA;AKAP12;ALKAL1;ALOXE3;AMIGO2;AMTN;ANGPT4;ANKRD1;ANOS1;AP1AR;APCDD1L;APOE;AREG;ARG2;ARHGAP20;ARHGAP21;ARHGAP22;ARHGAP42;ARID3A;ARID3B;ARID5A;ARL4C;ARNT2;ARNTL2;ARRDC4;ASIC2;ASNS;ATF3;ATF4;ATP11A;ATP1B1;ATP2B1;B4GALT1;BACH1;BACH2;BACH2;BAMBI;BBC3;BCL10;BCL2A1;BDNF;BEST1;BIRC3;BMP2;BMP6;…
451	GO:0048522	BP	positive regulation of cellular process	451/ 1182	7468/ 33331	0.060391001606856	1.819284945708E-35	1.6881827243079E-32	gene-AADAC;gene-ABL2;gene-ACKR3;gene-ACOD1;gene-ACSL5;gene-ACVR1C;gene-ADAMTS9;gene-ADAMTSL4;gene-ADM;gene-ADRB2;gene-ADTRP;gene-AHR;gene-AJUBA;gene-AKAP12;gene-ALKAL1;gene-AMIGO2;gene-ANGPT4;gene-ANKRD1;gene-APOE;gene-AREG;gene-ARG2;gene-ARID3A;gene-ARID3B;gene-ARNT2;gene-ARNTL2;gene-ARRDC4;gene-ASIC2;gene-ASNS;gene-ATF3;gene-ATF4;gene-ATP11A;gene-ATP1B1;gene-B4GALT1;gene-BAMBI;gene-BBC3;gene-BC…	AADAC;ABL2;ACKR3;ACOD1;ACSL5;ACVR1C;ADAMTS9;ADAMTSL4;ADM;ADRB2;ADTRP;AHR;AJUBA;AKAP12;ALKAL1;AMIGO2;ANGPT4;ANKRD1;APOE;AREG;ARG2;ARID3A;ARID3B;ARNT2;ARNTL2;ARRDC4;ASIC2;ASNS;ATF3;ATF4;ATP11A;ATP1B1;B4GALT1;BAMBI;BBC3;BCL10;BDNF;BIRC3;BMP2;BMP6;BMPER;BNC1;BRINP2;BTG1;BTG2;C3;C9orf72;CASP9;CCDC71L;CCL20;CCL3L1;CCN1;CCN2;CCN3;CCR3;CD274;CD44;CD55;CD83;CDH2;CDK6;CDKL5;CDKN1A;CEACAM1;CEACAM6;CEBPB;CEB…
279	GO:0009966	BP	regulation of signal transduction	279/ 1182	3722/ 33331	0.074959699086513	5.6141785118095E-35	4.9031593155786E-32	gene-ABL2;gene-ACKR3;gene-ACOD1;gene-ACSL5;gene-ADRB2;gene-AJUBA;gene-AKAP12;gene-ALKAL1;gene-ANKRD1;gene-APCDD1L;gene-AREG;gene-ARHGAP21;gene-ARHGAP22;gene-ARHGAP42;gene-ATF3;gene-BAMBI;gene-BBC3;gene-BCL10;gene-BDNF;gene-BIRC3;gene-BMP2;gene-BMP6;gene-BMPER;gene-C3;gene-C9orf72;gene-CCL20;gene-CCL3L1;gene-CCN1;gene-CCN2;gene-CCN3;gene-CD22;gene-CD44;gene-CD55;gene-CDH2;gene-CEACAM1;gene-CFLAR;g…	ABL2;ACKR3;ACOD1;ACSL5;ADRB2;AJUBA;AKAP12;ALKAL1;ANKRD1;APCDD1L;AREG;ARHGAP21;ARHGAP22;ARHGAP42;ATF3;BAMBI;BBC3;BCL10;BDNF;BIRC3;BMP2;BMP6;BMPER;C3;C9orf72;CCL20;CCL3L1;CCN1;CCN2;CCN3;CD22;CD44;CD55;CDH2;CEACAM1;CFLAR;CFLAR-AS1;CHAC1;CITED2;CNGB1;COL1A1;CREBRF;CSF2;CSF3;CSNK1E;CXCL8;CXCR4;DAB2;DACT1;DDIT3;DDIT4L;DGKD;DKK1;DLC1;DLC1;DLL4;DLX2;DNAJB9;DUSP1;DUSP4;DUSP7;DYRK3;ECM1;EDN1;EGR1;EPHA4;ERE…
177	GO:0045595	BP	regulation of cell differentiation	177/ 1182	1839/ 33331	0.096247960848287	2.0954865420833E-34	1.7284271494617E-31	gene-ADAMTS9;gene-ADM;gene-AP1AR;gene-ATF4;gene-ATP11A;gene-BAMBI;gene-BDNF;gene-BMP2;gene-BMP6;gene-BNC1;gene-BRINP2;gene-BTG1;gene-CCDC71L;gene-CCN1;gene-CCN2;gene-CCN3;gene-CD83;gene-CDH2;gene-CDK6;gene-CDKL5;gene-CEACAM1;gene-CEACAM5;gene-CEBPB;gene-CEBPD;gene-CLCF1;gene-COL1A1;gene-CSF2;gene-CSF3;gene-CSNK1E;gene-CXCL10;gene-CXCR4;gene-DAB2;gene-DDIT3;gene-DKK1;gene-DLL4;gene-DLX2;gene-EDN1;…	ADAMTS9;ADM;AP1AR;ATF4;ATP11A;BAMBI;BDNF;BMP2;BMP6;BNC1;BRINP2;BTG1;CCDC71L;CCN1;CCN2;CCN3;CD83;CDH2;CDK6;CDKL5;CEACAM1;CEACAM5;CEBPB;CEBPD;CLCF1;COL1A1;CSF2;CSF3;CSNK1E;CXCL10;CXCR4;DAB2;DDIT3;DKK1;DLL4;DLX2;EDN1;EGR3;EPHA4;EREG;ERRFI1;ETS1;FAT4;FBN2;FEZ1;FGF13;FGF2;FN1;FOS;FOXC1;FOXO1;FOXO3;FST;FSTL3;GATA6;GBP1;GJA1;HAS2;HDAC5;HEY1;HLA-B;HLA-B;HLA-B;HLA-B;HLA-B;IFNL1;IFNL1-2;IGF2;IGFBP3;IL1B;IL…
207	GO:0048585	BP	negative regulation of response to stimulus	207/ 1182	2373/ 33331	0.087231352718078	2.9029807028725E-34	2.2684502366078E-31	gene-ABL2;gene-ACKR3;gene-ACOD1;gene-ADM;gene-ADM2;gene-ADRB2;gene-ADTRP;gene-AHR;gene-AJUBA;gene-APCDD1L;gene-APOE;gene-AREG;gene-ARG2;gene-ARHGAP42;gene-ATF3;gene-BAMBI;gene-BDNF;gene-BMP2;gene-BMPER;gene-CCN3;gene-CD22;gene-CD44;gene-CD55;gene-CDH2;gene-CDK6;gene-CEACAM1;gene-CFLAR;gene-CFLAR-AS1;gene-CHAC1;gene-CREBRF;gene-CSF2;gene-CSNK1E;gene-CXCL8;gene-DAB2;gene-DACT1;gene-DDIT3;gene-DDIT4…	ABL2;ACKR3;ACOD1;ADM;ADM2;ADRB2;ADTRP;AHR;AJUBA;APCDD1L;APOE;AREG;ARG2;ARHGAP42;ATF3;BAMBI;BDNF;BMP2;BMPER;CCN3;CD22;CD44;CD55;CDH2;CDK6;CEACAM1;CFLAR;CFLAR-AS1;CHAC1;CREBRF;CSF2;CSNK1E;CXCL8;DAB2;DACT1;DDIT3;DDIT4L;DGKD;DKK1;DLC1;DLC1;DLL4;DLX2;DNAJB9;DUSP1;DUSP4;DUSP7;DYRK3;ECM1;EGR1;EPHA4;EREG;ERRFI1;F2RL1;F3;FBN2;FHL2;FNDC4;FOXO1;FOXO3;FST;FSTL3;GBP1;GDF15;GGT8P;GJA1;GPR176;GPRC5A;GRB10;HBEGF…
153	GO:0051094	BP	positive regulation of developmental process	153/ 1182	1461/ 33331	0.1047227926078	9.5978968140364E-34	7.1249986998999E-31	gene-ADAM12;gene-ADAMTS9;gene-ADM;gene-ADM2;gene-ADRB2;gene-AMIGO2;gene-AMTN;gene-ANGPT4;gene-ARG2;gene-ASIC2;gene-ATF4;gene-ATP11A;gene-ATP2B1;gene-BAMBI;gene-BDNF;gene-BMP2;gene-BMP6;gene-BMPER;gene-BNC1;gene-BRINP2;gene-BTG1;gene-C3;gene-CCDC71L;gene-CCN1;gene-CCN2;gene-CCR3;gene-CD83;gene-CDH2;gene-CDKL5;gene-CEACAM1;gene-CEBPB;gene-CEBPD;gene-CITED2;gene-CLCF1;gene-COL1A1;gene-CSF2;gene-CSF3…	ADAM12;ADAMTS9;ADM;ADM2;ADRB2;AMIGO2;AMTN;ANGPT4;ARG2;ASIC2;ATF4;ATP11A;ATP2B1;BAMBI;BDNF;BMP2;BMP6;BMPER;BNC1;BRINP2;BTG1;C3;CCDC71L;CCN1;CCN2;CCR3;CD83;CDH2;CDKL5;CEACAM1;CEBPB;CEBPD;CITED2;CLCF1;COL1A1;CSF2;CSF3;CSNK1E;CXCL8;CXCR4;DAB2;DKK1;DLX2;ECM1;EDN1;EGR3;EPHA4;ETS1;F3;FBN2;FEZ1;FGF1;FGF2;FLRT3;FN1;FOS;FOXC1;FOXD1;FOXO3;FST;GATA6;GDF15;GJA1;HAS2;IGF2;IGFBP3;IL1A;IL1B;IL1RAP;IL1RAPL1;IL6R;…
269	GO:0048869	BP	cellular developmental process	269/ 1182	3724/ 33331	0.072234156820623	5.9284917995413E-31	4.1914437022757E-28	gene-ACKR3;gene-ACVR1C;gene-ADAMTSL4;gene-ADM;gene-ADRB2;gene-ALOXE3;gene-ANKRD1;gene-ANOS1;gene-ARHGAP22;gene-ARL4A;gene-ARL4AP5;gene-ATF3;gene-B4GALT1;gene-BDNF;gene-BMP2;gene-BMP6;gene-BNC1;gene-BRSK1;gene-BTG1;gene-BTG2;gene-C3;gene-CASP9;gene-CCN1;gene-CCN2;gene-CCN3;gene-CD79A;gene-CDH2;gene-CDK6;gene-CDKN1A;gene-CDSN-6;gene-CEBPB;gene-CEBPD;gene-CEBPG;gene-CHAC1;gene-CHRNB1;gene-CITED2;gen…	ACKR3;ACVR1C;ADAMTSL4;ADM;ADRB2;ALOXE3;ANKRD1;ANOS1;ARHGAP22;ARL4A;ARL4AP5;ATF3;B4GALT1;BDNF;BMP2;BMP6;BNC1;BRSK1;BTG1;BTG2;C3;CASP9;CCN1;CCN2;CCN3;CD79A;CDH2;CDK6;CDKN1A;CDSN;CEBPB;CEBPD;CEBPG;CHAC1;CHRNB1;CITED2;CLCF1;COL1A1;COL7A1;COL8A1;CPT1A;CREM;CSF2;CSF3;CSTA;CXCR4;CYP24A1;DAB2;DAGLB;DCLK1;DIO2;DLL4;DLX2;DMBT1;DNAJB9;DYRK3;E2F7;ECM1;EDN1;EDNRA;EGR1;EIF1AY;EN1;EPHA4;EREG;ETS1;F2RL1;FA2H;FAB…
129	GO:0040012	BP	regulation of locomotion	129/ 1182	1170/ 33331	0.11025641025641	1.3278975440061E-30	8.9614976526628E-28	gene-ABL2;gene-ACKR3;gene-ACVR1C;gene-ADAMTS9;gene-ADTRP;gene-AJUBA;gene-AKAP12;gene-ANGPT4;gene-AP1AR;gene-BMP2;gene-BMPER;gene-CCL20;gene-CCN1;gene-CCN3;gene-CD274;gene-CDK6;gene-CEACAM1;gene-CEACAM6;gene-CEMIP;gene-CITED2;gene-COL1A1;gene-CXCL10;gene-CXCL8;gene-CXCR4;gene-DAB2;gene-DLC1;gene-DLC1-2;gene-DLL4;gene-DUSP1;gene-ECM1;gene-EDN1;gene-EPHA4;gene-EREG;gene-ETS1;gene-F2RL1;gene-F3;gene-…	ABL2;ACKR3;ACVR1C;ADAMTS9;ADTRP;AJUBA;AKAP12;ANGPT4;AP1AR;BMP2;BMPER;CCL20;CCN1;CCN3;CD274;CDK6;CEACAM1;CEACAM6;CEMIP;CITED2;COL1A1;CXCL10;CXCL8;CXCR4;DAB2;DLC1;DLC1;DLL4;DUSP1;ECM1;EDN1;EPHA4;EREG;ETS1;F2RL1;F3;FGF1;FGF2;FGF5;FN1;FOXO3;FUT4;GADD45A;GAS2L2;GJA1;HAS2;HBEGF;HDAC5;IGF1R;IGFBP3;IL1B;IL24;IL6R;IRS2;ITGA2;JAG1;JCAD;JUN;KITLG;LAMA3;LAMC2;LOC124900513;LOC124903287;LOC124904015;MACIR;MAP2…
261	GO:0042221	BP	response to chemical	261/ 1182	3578/ 33331	0.072945779765232	1.4443676559092E-30	8.9668167019585E-28	gene-ABL2;gene-ACOD1;gene-ACVR1C;gene-ADM;gene-ADRB2;gene-ADTRP;gene-AHR;gene-AKAP12;gene-ANGPT4;gene-ANKRD1;gene-ARID5A;gene-ARNT2;gene-ASNS;gene-ATF4;gene-BBC3;gene-BCL10;gene-BMP2;gene-BMP6;gene-BRINP2;gene-BTG1;gene-BTG2;gene-CACNA2D1;gene-CASP9;gene-CCL20;gene-CCL3L1;gene-CCN2;gene-CD274;gene-CD44;gene-CD83;gene-CDKN1A;gene-CEACAM1;gene-CEBPB;gene-CFLAR;gene-CFLAR-AS1;gene-CITED2;gene-CMPK2;…	ABL2;ACOD1;ACVR1C;ADM;ADRB2;ADTRP;AHR;AKAP12;ANGPT4;ANKRD1;ARID5A;ARNT2;ASNS;ATF4;BBC3;BCL10;BMP2;BMP6;BRINP2;BTG1;BTG2;CACNA2D1;CASP9;CCL20;CCL3L1;CCN2;CD274;CD44;CD83;CDKN1A;CEACAM1;CEBPB;CFLAR;CFLAR-AS1;CITED2;CMPK2;COL1A1;COL4A6;COL6A2;CPEB2;CPEB4;CPT1A;CREBRF;CSF2;CSF3;CSNK1E;CXCL1;CXCL10;CXCL11;CXCL2;CXCL3;CXCL5;CXCL8;CXCR4;CYP11A1;CYP24A1;CZ1P-ASNS;DDIT3;DGKD;DKK1;DLL4;DMBT1;DNAJB9;DUSP1;E…
158	GO:0023057	BP	negative regulation of signaling	158/ 1182	1644/ 33331	0.096107055961071	1.4494753205833E-30	8.9668167019585E-28	gene-ABL2;gene-ACKR3;gene-ACOD1;gene-ACVR1C;gene-ADRB2;gene-AJUBA;gene-AP1AR;gene-APCDD1L;gene-AREG;gene-ARHGAP42;gene-ATF3;gene-BAMBI;gene-BDNF;gene-BMP2;gene-BMPER;gene-CCN3;gene-CD22;gene-CD44;gene-CDH2;gene-CEACAM1;gene-CFLAR;gene-CFLAR-AS1;gene-CHAC1;gene-CREBRF;gene-CSF2;gene-CSNK1E;gene-CXCL8;gene-DAB2;gene-DACT1;gene-DDIT3;gene-DDIT4L;gene-DGKD;gene-DKK1;gene-DLC1;gene-DLC1-2;gene-DLL4;ge…	ABL2;ACKR3;ACOD1;ACVR1C;ADRB2;AJUBA;AP1AR;APCDD1L;AREG;ARHGAP42;ATF3;BAMBI;BDNF;BMP2;BMPER;CCN3;CD22;CD44;CDH2;CEACAM1;CFLAR;CFLAR-AS1;CHAC1;CREBRF;CSF2;CSNK1E;CXCL8;DAB2;DACT1;DDIT3;DDIT4L;DGKD;DKK1;DLC1;DLC1;DLL4;DLX2;DNAJB9;DUSP1;DUSP4;DUSP7;DYRK3;ECM1;EGR1;EREG;ERRFI1;F2RL1;FBN2;FHL2;FOXO1;FOXO3;FST;FSTL3;GBP1;GDF15;GJA1;GNAI1;GPRC5A;GRB10;HBEGF;HEG1;HEY1;HOMER2;IFI6;IGFBP1;IGFBP3;IL11;IL1A;I…
121	GO:0030334	BP	regulation of cell migration	121/ 1182	1049/ 33331	0.11534795042898	1.5328410083874E-30	9.1032361806108E-28	gene-ACKR3;gene-ACVR1C;gene-ADAMTS9;gene-ADTRP;gene-AJUBA;gene-AKAP12;gene-ANGPT4;gene-BMP2;gene-BMPER;gene-CCL20;gene-CCN1;gene-CCN3;gene-CD274;gene-CEACAM1;gene-CEACAM6;gene-CEMIP;gene-CITED2;gene-COL1A1;gene-CXCL10;gene-CXCL8;gene-CXCR4;gene-DAB2;gene-DLC1;gene-DLC1-2;gene-DLL4;gene-DUSP1;gene-ECM1;gene-EDN1;gene-EPHA4;gene-ETS1;gene-F2RL1;gene-F3;gene-FGF1;gene-FGF2;gene-FGF5;gene-FN1;gene-FO…	ACKR3;ACVR1C;ADAMTS9;ADTRP;AJUBA;AKAP12;ANGPT4;BMP2;BMPER;CCL20;CCN1;CCN3;CD274;CEACAM1;CEACAM6;CEMIP;CITED2;COL1A1;CXCL10;CXCL8;CXCR4;DAB2;DLC1;DLC1;DLL4;DUSP1;ECM1;EDN1;EPHA4;ETS1;F2RL1;F3;FGF1;FGF2;FGF5;FN1;FOXO3;FUT4;GADD45A;GJA1;HAS2;HBEGF;HDAC5;IGF1R;IGFBP3;IL1B;IL24;IL6R;IRS2;ITGA2;JAG1;JCAD;JUN;KITLG;LAMA3;LAMC2;LOC124900513;LOC124903287;LOC124904015;MACIR;MAP2K3;MAPRE2;MICOS10-NBL1;MITF;…
126	GO:2000145	BP	regulation of cell motility	126/ 1182	1126/ 33331	0.11190053285968	1.6327942643901E-30	9.3238832474612E-28	gene-ABL2;gene-ACKR3;gene-ACVR1C;gene-ADAMTS9;gene-ADTRP;gene-AJUBA;gene-AKAP12;gene-ANGPT4;gene-AP1AR;gene-BMP2;gene-BMPER;gene-CCL20;gene-CCN1;gene-CCN3;gene-CD274;gene-CDK6;gene-CEACAM1;gene-CEACAM6;gene-CEMIP;gene-CITED2;gene-COL1A1;gene-CXCL10;gene-CXCL8;gene-CXCR4;gene-DAB2;gene-DLC1;gene-DLC1-2;gene-DLL4;gene-DUSP1;gene-ECM1;gene-EDN1;gene-EPHA4;gene-EREG;gene-ETS1;gene-F2RL1;gene-F3;gene-…	ABL2;ACKR3;ACVR1C;ADAMTS9;ADTRP;AJUBA;AKAP12;ANGPT4;AP1AR;BMP2;BMPER;CCL20;CCN1;CCN3;CD274;CDK6;CEACAM1;CEACAM6;CEMIP;CITED2;COL1A1;CXCL10;CXCL8;CXCR4;DAB2;DLC1;DLC1;DLL4;DUSP1;ECM1;EDN1;EPHA4;EREG;ETS1;F2RL1;F3;FGF1;FGF2;FGF5;FN1;FOXO3;FUT4;GADD45A;GAS2L2;GJA1;HAS2;HBEGF;HDAC5;IGF1R;IGFBP3;IL1B;IL24;IL6R;IRS2;ITGA2;JAG1;JCAD;JUN;KITLG;LAMA3;LAMC2;LOC124900513;LOC124903287;LOC124904015;MACIR;MAP2…
157	GO:0010648	BP	negative regulation of cell communication	157/ 1182	1641/ 33331	0.095673369896405	3.7720504211515E-30	2.0742086149199E-27	gene-ABL2;gene-ACKR3;gene-ACOD1;gene-ACVR1C;gene-ADRB2;gene-AJUBA;gene-APCDD1L;gene-AREG;gene-ARHGAP42;gene-ATF3;gene-BAMBI;gene-BDNF;gene-BMP2;gene-BMPER;gene-CCN3;gene-CD22;gene-CD44;gene-CDH2;gene-CEACAM1;gene-CFLAR;gene-CFLAR-AS1;gene-CHAC1;gene-CREBRF;gene-CSF2;gene-CSNK1E;gene-CXCL8;gene-DAB2;gene-DACT1;gene-DDIT3;gene-DDIT4L;gene-DGKD;gene-DKK1;gene-DLC1;gene-DLC1-2;gene-DLL4;gene-DLX2;gen…	ABL2;ACKR3;ACOD1;ACVR1C;ADRB2;AJUBA;APCDD1L;AREG;ARHGAP42;ATF3;BAMBI;BDNF;BMP2;BMPER;CCN3;CD22;CD44;CDH2;CEACAM1;CFLAR;CFLAR-AS1;CHAC1;CREBRF;CSF2;CSNK1E;CXCL8;DAB2;DACT1;DDIT3;DDIT4L;DGKD;DKK1;DLC1;DLC1;DLL4;DLX2;DNAJB9;DUSP1;DUSP4;DUSP7;DYRK3;ECM1;EGR1;EREG;ERRFI1;F2RL1;FBN2;FHL2;FOXO1;FOXO3;FST;FSTL3;GBP1;GDF15;GJA1;GNAI1;GPRC5A;GRB10;HBEGF;HEG1;HEY1;HOMER2;IFI6;IGFBP1;IGFBP3;IL11;IL1A;IL1B;IL…
226	GO:0010033	BP	response to organic substance	226/ 1182	2918/ 33331	0.077450308430432	7.7830017158927E-30	4.1144006401695E-27	gene-ABL2;gene-ACOD1;gene-ACVR1C;gene-ADM;gene-ADRB2;gene-ADTRP;gene-AHR;gene-AKAP12;gene-ANKRD1;gene-ARID5A;gene-ARNT2;gene-ASNS;gene-ATF4;gene-BCL10;gene-BMP2;gene-BMP6;gene-BRINP2;gene-BTG1;gene-BTG2;gene-CACNA2D1;gene-CASP9;gene-CCL20;gene-CCL3L1;gene-CCN2;gene-CD274;gene-CD44;gene-CD83;gene-CDKN1A;gene-CEACAM1;gene-CEBPB;gene-CFLAR;gene-CFLAR-AS1;gene-CITED2;gene-CMPK2;gene-COL1A1;gene-COL4A…	ABL2;ACOD1;ACVR1C;ADM;ADRB2;ADTRP;AHR;AKAP12;ANKRD1;ARID5A;ARNT2;ASNS;ATF4;BCL10;BMP2;BMP6;BRINP2;BTG1;BTG2;CACNA2D1;CASP9;CCL20;CCL3L1;CCN2;CD274;CD44;CD83;CDKN1A;CEACAM1;CEBPB;CFLAR;CFLAR-AS1;CITED2;CMPK2;COL1A1;COL4A6;COL6A2;CPEB2;CPEB4;CPT1A;CREBRF;CSF2;CSF3;CSNK1E;CXCL1;CXCL10;CXCL11;CXCL2;CXCL3;CXCL5;CXCL8;CXCR4;CYP11A1;CYP24A1;CZ1P-ASNS;DDIT3;DGKD;DKK1;DLL4;DMBT1;DNAJB9;DUSP1;EGR1;EGR3;EN1…
189	GO:0042127	BP	regulation of cell population proliferation	189/ 1182	2212/ 33331	0.085443037974684	8.0364800003312E-30	4.1144006401695E-27	gene-ACKR3;gene-ACVR1C;gene-ADM;gene-AHR;gene-AREG;gene-ARG2;gene-ARNT2;gene-ATF3;gene-B4GALT1;gene-BAMBI;gene-BMP2;gene-BMP6;gene-BNC1;gene-BTG1;gene-BTG2;gene-BTG3;gene-CCL3L1;gene-CCN1;gene-CCN2;gene-CCN3;gene-CCR3;gene-CD22;gene-CD274;gene-CD55;gene-CDH2;gene-CDK6;gene-CDKN1A;gene-CEACAM1;gene-CEACAM6;gene-CEBPB;gene-CFLAR;gene-CFLAR-AS1;gene-CITED2;gene-CLCF1;gene-CSF2;gene-CSF3;gene-CXCL1;g…	ACKR3;ACVR1C;ADM;AHR;AREG;ARG2;ARNT2;ATF3;B4GALT1;BAMBI;BMP2;BMP6;BNC1;BTG1;BTG2;BTG3;CCL3L1;CCN1;CCN2;CCN3;CCR3;CD22;CD274;CD55;CDH2;CDK6;CDKN1A;CEACAM1;CEACAM6;CEBPB;CFLAR;CFLAR-AS1;CITED2;CLCF1;CSF2;CSF3;CXCL1;CXCL10;CXCL11;CXCL2;CXCL5;CXCL8;DLC1;DLC1;DLL4;DUSP1;E2F7;ECM1;EDN1;EGR1;EGR3;EGR4;EIF5A2;EREG;ERRFI1;ESM1;ETS1;F3;FA2H;FABP3;FBXW4P1;FGF1;FGF2;FGF5;FN1;FOSL1;FOSL2;FOXO3;GAB2;GAREM1;GAT…
130	GO:0051270	BP	regulation of cellular component movement	130/ 1182	1212/ 33331	0.10726072607261	1.1531234035204E-29	5.7068077240226E-27	gene-ABL2;gene-ACKR3;gene-ACVR1C;gene-ADAMTS9;gene-ADTRP;gene-AJUBA;gene-AKAP12;gene-ANGPT4;gene-AP1AR;gene-BMP2;gene-BMPER;gene-CCL20;gene-CCN1;gene-CCN3;gene-CD274;gene-CDK6;gene-CEACAM1;gene-CEACAM6;gene-CEMIP;gene-CITED2;gene-COL1A1;gene-CXCL10;gene-CXCL8;gene-CXCR4;gene-DAB2;gene-DLC1;gene-DLC1-2;gene-DLL4;gene-DUSP1;gene-ECM1;gene-EDN1;gene-EPHA4;gene-EREG;gene-ETS1;gene-F2RL1;gene-F3;gene-…	ABL2;ACKR3;ACVR1C;ADAMTS9;ADTRP;AJUBA;AKAP12;ANGPT4;AP1AR;BMP2;BMPER;CCL20;CCN1;CCN3;CD274;CDK6;CEACAM1;CEACAM6;CEMIP;CITED2;COL1A1;CXCL10;CXCL8;CXCR4;DAB2;DLC1;DLC1;DLL4;DUSP1;ECM1;EDN1;EPHA4;EREG;ETS1;F2RL1;F3;FEZ1;FGF1;FGF2;FGF5;FN1;FOXO3;FUT4;GADD45A;GAS2L2;GJA1;HAS2;HBEGF;HDAC5;IGF1R;IGFBP3;IL1B;IL24;IL6R;IRS2;ITGA2;JAG1;JCAD;JUN;KCNJ2;KITLG;LAMA3;LAMC2;LOC124900513;LOC124903287;LOC124904015…
169	GO:0051240	BP	positive regulation of multicellular organismal process	169/ 1182	1872/ 33331	0.090277777777778	1.7045303282618E-29	8.1636005753879E-27	gene-ADAM12;gene-ADM;gene-ADM2;gene-ADRB2;gene-AKAP12;gene-AMIGO2;gene-AMTN;gene-ANGPT4;gene-APOE;gene-ASIC2;gene-ATF4;gene-ATP2B1;gene-BAMBI;gene-BCL10;gene-BDNF;gene-BMP2;gene-BMP6;gene-BMPER;gene-BTG1;gene-C3;gene-CCN1;gene-CCN2;gene-CCR3;gene-CD274;gene-CD55;gene-CD83;gene-CDKL5;gene-CEBPB;gene-CEBPG;gene-CITED2;gene-CLCF1;gene-COL1A1;gene-CSF2;gene-CXCL8;gene-CXCR4;gene-DAB2;gene-DDIT3;gene-…	ADAM12;ADM;ADM2;ADRB2;AKAP12;AMIGO2;AMTN;ANGPT4;APOE;ASIC2;ATF4;ATP2B1;BAMBI;BCL10;BDNF;BMP2;BMP6;BMPER;BTG1;C3;CCN1;CCN2;CCR3;CD274;CD55;CD83;CDKL5;CEBPB;CEBPG;CITED2;CLCF1;COL1A1;CSF2;CXCL8;CXCR4;DAB2;DDIT3;DIO2;DKK1;ECM1;EDN1;EGR1;EGR3;EPHA4;EREG;ETS1;F2RL1;F3;FABP5P9;FBN2;FGF1;FGF2;FLRT3;FN1;FOS;FOXC1;FOXD1;FOXO3;FST;G0S2;GATA6;GJA1;GPR3;HEG1;HLA-A;HLA-A;HLA-F;HLA-F;HLA-F;HLA-F;HLA-F;HRH1;IFN…
241	GO:0007166	BP	cell surface receptor signaling pathway	241/ 1182	3261/ 33331	0.073903710518246	6.491861184866E-29	3.0120207191158E-26	gene-ABL2;gene-ACKR3;gene-ACVR1C;gene-ADAM12;gene-ADGRF4;gene-ADRB2;gene-ANGPT4;gene-ANOS1;gene-AREG;gene-BAMBI;gene-BCL10;gene-BCL2A1;gene-BDNF;gene-BIRC3;gene-BMP2;gene-BMP6;gene-C3;gene-CASP9;gene-CCL20;gene-CCL3L1;gene-CCN2;gene-CD274;gene-CD44;gene-CD79A;gene-CDA;gene-CDK6;gene-CEACAM1;gene-CEBPD;gene-CITED2;gene-CLCF1;gene-COL1A1;gene-COL4A6;gene-CPEB4;gene-CSF2;gene-CSF3;gene-CSNK1E;gene-C…	ABL2;ACKR3;ACVR1C;ADAM12;ADGRF4;ADRB2;ANGPT4;ANOS1;AREG;BAMBI;BCL10;BCL2A1;BDNF;BIRC3;BMP2;BMP6;C3;CASP9;CCL20;CCL3L1;CCN2;CD274;CD44;CD79A;CDA;CDK6;CEACAM1;CEBPD;CITED2;CLCF1;COL1A1;COL4A6;CPEB4;CSF2;CSF3;CSNK1E;CSRNP1;CXCL1;CXCL10;CXCL11;CXCL2;CXCL3;CXCL5;CXCL8;CXCR4;DAAM1;DAB2;DACT1;DAGLB;DDIT3;DGKD;DKK1;DLL4;DZIP1L;EDN1;EGR1;EPHA4;EREG;F3;FAT4;FGF1;FGF2;FGF5;FIBP;FLRT3;FN1;FOS;FOXC1;FOXO1;FOX…
148	GO:0009968	BP	negative regulation of signal transduction	148/ 1182	1538/ 33331	0.096228868660598	1.1348848576163E-28	5.1059501457665E-26	gene-ABL2;gene-ACKR3;gene-ACOD1;gene-ADRB2;gene-AJUBA;gene-APCDD1L;gene-AREG;gene-ARHGAP42;gene-ATF3;gene-BAMBI;gene-BDNF;gene-BMP2;gene-BMPER;gene-CCN3;gene-CD22;gene-CD44;gene-CDH2;gene-CEACAM1;gene-CFLAR;gene-CFLAR-AS1;gene-CHAC1;gene-CREBRF;gene-CSF2;gene-CSNK1E;gene-CXCL8;gene-DAB2;gene-DACT1;gene-DDIT3;gene-DDIT4L;gene-DGKD;gene-DKK1;gene-DLC1;gene-DLC1-2;gene-DLL4;gene-DLX2;gene-DNAJB9;gen…	ABL2;ACKR3;ACOD1;ADRB2;AJUBA;APCDD1L;AREG;ARHGAP42;ATF3;BAMBI;BDNF;BMP2;BMPER;CCN3;CD22;CD44;CDH2;CEACAM1;CFLAR;CFLAR-AS1;CHAC1;CREBRF;CSF2;CSNK1E;CXCL8;DAB2;DACT1;DDIT3;DDIT4L;DGKD;DKK1;DLC1;DLC1;DLL4;DLX2;DNAJB9;DUSP1;DUSP4;DUSP7;DYRK3;ECM1;EGR1;EREG;ERRFI1;F2RL1;FBN2;FHL2;FOXO1;FOXO3;FST;FSTL3;GBP1;GDF15;GPRC5A;GRB10;HBEGF;HEG1;HEY1;HOMER2;IFI6;IGFBP1;IGFBP3;IL1A;IL1B;IL1R2;IL1RN;ISG15;ITGA1;I…
202	GO:0030154	BP	cell differentiation	202/ 1182	2521/ 33331	0.080126933756446	1.9880661477605E-28	8.6814170870001E-26	gene-ACKR3;gene-ACVR1C;gene-ADM;gene-ADRB2;gene-ALOXE3;gene-ANKRD1;gene-ANOS1;gene-ARHGAP22;gene-ARL4A;gene-ARL4AP5;gene-ATF3;gene-BMP2;gene-BMP6;gene-BNC1;gene-BRSK1;gene-BTG2;gene-CASP9;gene-CCN1;gene-CCN2;gene-CCN3;gene-CD79A;gene-CDH2;gene-CDK6;gene-CDSN-6;gene-CEBPB;gene-CEBPD;gene-CEBPG;gene-CHAC1;gene-CITED2;gene-CLCF1;gene-COL1A1;gene-COL7A1;gene-COL8A1;gene-CPT1A;gene-CREM;gene-CSF2;gene…	ACKR3;ACVR1C;ADM;ADRB2;ALOXE3;ANKRD1;ANOS1;ARHGAP22;ARL4A;ARL4AP5;ATF3;BMP2;BMP6;BNC1;BRSK1;BTG2;CASP9;CCN1;CCN2;CCN3;CD79A;CDH2;CDK6;CDSN;CEBPB;CEBPD;CEBPG;CHAC1;CITED2;CLCF1;COL1A1;COL7A1;COL8A1;CPT1A;CREM;CSF2;CSF3;CSTA;CXCR4;CYP24A1;DAB2;DAGLB;DIO2;DLL4;DLX2;DMBT1;DNAJB9;DYRK3;E2F7;EGR1;EN1;EREG;ETS1;F2RL1;FA2H;FABP3;FAT4;FGF1;FGF2;FGF5;FN1;FOS;FOXC1;FOXD1;FOXN2;FOXO1;FST;FSTL3;FZD8;GAB2;GADD…
109	GO:0019221	BP	cytokine-mediated signaling pathway	109/ 1182	932/ 33331	0.11695278969957	4.6114682747491E-28	1.9561848421486E-25	gene-ABL2;gene-ACKR3;gene-BIRC3;gene-CCL20;gene-CCL3L1;gene-CD44;gene-CEACAM1;gene-CEBPD;gene-CLCF1;gene-CSF2;gene-CSF3;gene-CXCL1;gene-CXCL10;gene-CXCL11;gene-CXCL2;gene-CXCL3;gene-CXCL5;gene-CXCL8;gene-CXCR4;gene-EGR1;gene-EREG;gene-F3;gene-FN1;gene-FOS;gene-FOXC1;gene-FOXO1;gene-FOXO3;gene-GAB2;gene-GBP1;gene-HLA-A-7;gene-HLA-A-8;gene-HLA-B;gene-HLA-B-2;gene-HLA-B-4;gene-HLA-B-5;gene-HLA-B-6;g…	ABL2;ACKR3;BIRC3;CCL20;CCL3L1;CD44;CEACAM1;CEBPD;CLCF1;CSF2;CSF3;CXCL1;CXCL10;CXCL11;CXCL2;CXCL3;CXCL5;CXCL8;CXCR4;EGR1;EREG;F3;FN1;FOS;FOXC1;FOXO1;FOXO3;GAB2;GBP1;HLA-A;HLA-A;HLA-B;HLA-B;HLA-B;HLA-B;HLA-B;HLA-C;HLA-C;HLA-DQB1;HLA-F;HLA-F;HLA-F;HLA-F;HLA-F;HLA-H;IFI27;IFI27;IFI6;IFIT1;IFNGR1;IFNL1;IFNL1-2;IL11;IL13RA2;IL1A;IL1B;IL1R2;IL1RAP;IL1RL1;IL1RN;IL24;IL31RA;IL32;IL6R;IL7R;IRAK2;IRF6;IRF7;…
106	GO:0045597	BP	positive regulation of cell differentiation	106/ 1182	917/ 33331	0.11559432933479	6.8790535330794E-27	2.8370363279342E-24	gene-ADAMTS9;gene-ADM;gene-ATP11A;gene-BAMBI;gene-BDNF;gene-BMP2;gene-BMP6;gene-BNC1;gene-BRINP2;gene-BTG1;gene-CCDC71L;gene-CCN1;gene-CCN2;gene-CD83;gene-CDH2;gene-CDKL5;gene-CEACAM1;gene-CEBPB;gene-CEBPD;gene-CLCF1;gene-COL1A1;gene-CSF2;gene-CSF3;gene-CSNK1E;gene-CXCR4;gene-DAB2;gene-DKK1;gene-DLX2;gene-EDN1;gene-EGR3;gene-EPHA4;gene-ETS1;gene-FBN2;gene-FEZ1;gene-FGF2;gene-FN1;gene-FOS;gene-FOX…	ADAMTS9;ADM;ATP11A;BAMBI;BDNF;BMP2;BMP6;BNC1;BRINP2;BTG1;CCDC71L;CCN1;CCN2;CD83;CDH2;CDKL5;CEACAM1;CEBPB;CEBPD;CLCF1;COL1A1;CSF2;CSF3;CSNK1E;CXCR4;DAB2;DKK1;DLX2;EDN1;EGR3;EPHA4;ETS1;FBN2;FEZ1;FGF2;FN1;FOS;FOXC1;FOXO3;GATA6;GJA1;HAS2;IGFBP3;IL1B;IL1RAPL1;IL6R;IL7R;INHBA;IRX3;ISG15;JAG1;JUNB;JUND;KITLG;KLF5;LOC100505915;LOXL2;MAP1B;METRNL;MICOS10-NBL1;MYADM;NEDD9;NEURL1;NFKBIZ;NGF;NLRP3;NOCT;NPPC;…
301	GO:0009893	BP	positive regulation of metabolic process	301/ 1182	4640/ 33331	0.064870689655172	8.0596392871312E-27	3.234093635028E-24	gene-AADAC;gene-ACOD1;gene-ACVR1C;gene-ADM;gene-ADM2;gene-ADRB2;gene-ADTRP;gene-AHR;gene-AJUBA;gene-AKAP12;gene-ANGPT4;gene-APOE;gene-AREG;gene-ARID3A;gene-ARID3B;gene-ARNT2;gene-ARNTL2;gene-ARRDC4;gene-ATF3;gene-ATF4;gene-BAMBI;gene-BBC3;gene-BCL10;gene-BDNF;gene-BIRC3;gene-BMP2;gene-BMP6;gene-BNC1;gene-BTG2;gene-C3;gene-C9orf72;gene-CASP9;gene-CCN1;gene-CCN2;gene-CD274;gene-CD44;gene-CD55;gene-…	AADAC;ACOD1;ACVR1C;ADM;ADM2;ADRB2;ADTRP;AHR;AJUBA;AKAP12;ANGPT4;APOE;AREG;ARID3A;ARID3B;ARNT2;ARNTL2;ARRDC4;ATF3;ATF4;BAMBI;BBC3;BCL10;BDNF;BIRC3;BMP2;BMP6;BNC1;BTG2;C3;C9orf72;CASP9;CCN1;CCN2;CD274;CD44;CD55;CD83;CDK6;CDKN1A;CEBPB;CEBPG;CEMIP;CFLAR;CFLAR-AS1;CITED2;CLCF1;COL1A1;CPT1A;CREB3L3;CREB5;CREBRF;CREM;CSF2;CSF3;CSNK1E;CSRNP1;CXCL10;CXCL8;CXCR4;DAB2;DACT1;DAGLB;DDIT3;DIO2;DKK1;DLC1;DLC1;D…
290	GO:0048856	BP	anatomical structure development	290/ 1182	4396/ 33331	0.065969062784349	8.6652053096881E-27	3.3855869271826E-24	gene-ACVR1C;gene-ADAMTS6;gene-ADAMTS9;gene-ADAMTSL4;gene-ADM;gene-AHR;gene-AMIGO2;gene-AMTN;gene-ARG2;gene-ARNT2;gene-ASIC2;gene-ASNS;gene-ATF4;gene-ATP11A;gene-B4GALT1;gene-BCL2A1;gene-BDNF;gene-BMP2;gene-BMP6;gene-BMPER;gene-BNC1;gene-BNC2;gene-BTG1;gene-BTG2;gene-C3;gene-CASP9;gene-CCN1;gene-CCN2;gene-CCN3;gene-CD44;gene-CDH2;gene-CDK6;gene-CDKN1A;gene-CDSN-6;gene-CEACAM1;gene-CEBPB;gene-CEBPD…	ACVR1C;ADAMTS6;ADAMTS9;ADAMTSL4;ADM;AHR;AMIGO2;AMTN;ARG2;ARNT2;ASIC2;ASNS;ATF4;ATP11A;B4GALT1;BCL2A1;BDNF;BMP2;BMP6;BMPER;BNC1;BNC2;BTG1;BTG2;C3;CASP9;CCN1;CCN2;CCN3;CD44;CDH2;CDK6;CDKN1A;CDSN;CEACAM1;CEBPB;CEBPD;CEBPG;CFLAR;CFLAR-AS1;CHRNB1;CHST2;CITED2;CLMP;CMIP;COL17A1;COL1A1;COL7A1;COL9A2;CPT1A;CREM;CSF2;CSF3;CSRNP1;CSRP2;CXCL1;CXCL10;CXCL2;CXCL8;CXCR4;CZ1P-ASNS;DAB2;DACT1;DAW1;DCLK1;DGKD;DKK…
185	GO:0070887	BP	cellular response to chemical stimulus	185/ 1182	2278/ 33331	0.081211589113257	1.1674883980301E-26	4.4445385245008E-24	gene-ABL2;gene-ACOD1;gene-ACVR1C;gene-ADRB2;gene-ADTRP;gene-AHR;gene-AKAP12;gene-ANGPT4;gene-ANKRD1;gene-ARID5A;gene-ASNS;gene-ATF4;gene-BBC3;gene-BCL10;gene-BMP2;gene-BMP6;gene-BRINP2;gene-CACNA2D1;gene-CASP9;gene-CCL20;gene-CCL3L1;gene-CD274;gene-CD44;gene-CEACAM1;gene-CEBPB;gene-CFLAR;gene-CFLAR-AS1;gene-CMPK2;gene-COL1A1;gene-COL4A6;gene-CPEB2;gene-CPEB4;gene-CPT1A;gene-CSF2;gene-CSF3;gene-CS…	ABL2;ACOD1;ACVR1C;ADRB2;ADTRP;AHR;AKAP12;ANGPT4;ANKRD1;ARID5A;ASNS;ATF4;BBC3;BCL10;BMP2;BMP6;BRINP2;CACNA2D1;CASP9;CCL20;CCL3L1;CD274;CD44;CEACAM1;CEBPB;CFLAR;CFLAR-AS1;CMPK2;COL1A1;COL4A6;CPEB2;CPEB4;CPT1A;CSF2;CSF3;CSNK1E;CXCL1;CXCL10;CXCL11;CXCL2;CXCL3;CXCL5;CXCL8;CXCR4;CYP11A1;CZ1P-ASNS;DDIT3;DLL4;DUSP1;EGR1;EGR3;EPHA4;ERRFI1;ETS1;FBXO32;FEZ1;FOS;FOSB;FOXC1;FOXO1;FOXO3;FSTL3;GAREM1;GATA6;GBP1…
155	GO:1901700	BP	response to oxygen-containing compound	155/ 1182	1761/ 33331	0.08801817149347	7.4151030283235E-26	2.752300866538E-23	gene-ABL2;gene-ACOD1;gene-ACVR1C;gene-ADM;gene-ADRB2;gene-AHR;gene-AKAP12;gene-ANKRD1;gene-ARNT2;gene-ASNS;gene-ATF4;gene-BCL10;gene-BMP6;gene-BRINP2;gene-BTG1;gene-BTG2;gene-CACNA2D1;gene-CASP9;gene-CCN2;gene-CD274;gene-CDKN1A;gene-CEACAM1;gene-CEBPB;gene-CFLAR;gene-CFLAR-AS1;gene-CMPK2;gene-COL1A1;gene-COL4A6;gene-COL6A2;gene-CPEB2;gene-CPEB4;gene-CPT1A;gene-CSF2;gene-CSF3;gene-CXCL1;gene-CXCL1…	ABL2;ACOD1;ACVR1C;ADM;ADRB2;AHR;AKAP12;ANKRD1;ARNT2;ASNS;ATF4;BCL10;BMP6;BRINP2;BTG1;BTG2;CACNA2D1;CASP9;CCN2;CD274;CDKN1A;CEACAM1;CEBPB;CFLAR;CFLAR-AS1;CMPK2;COL1A1;COL4A6;COL6A2;CPEB2;CPEB4;CPT1A;CSF2;CSF3;CXCL1;CXCL10;CXCL11;CXCL2;CXCL3;CXCL5;CXCL8;CYP11A1;CYP24A1;CZ1P-ASNS;DKK1;DUSP1;EGR1;EN1;EPHA4;EREG;ERRFI1;ETS1;FABP3;FBXO32;FOS;FOSB;FOSL1;FOXO1;FOXO3;GATA6;GGT8P;GJA1;GJB2;GJB3;GLDC;GNAI1;…
489	GO:0019222	BP	regulation of metabolic process	489/ 1182	9244/ 33331	0.052899177845089	9.7078967125484E-25	3.5154424997855E-22	gene-AADAC;gene-ABL2;gene-ACOD1;gene-ACVR1C;gene-ADM;gene-ADM2;gene-ADRB2;gene-ADTRP;gene-AFF1;gene-AHR;gene-AJUBA;gene-AKAP12;gene-ANGPT4;gene-ANKRD1;gene-AP1AR;gene-APOE;gene-AREG;gene-ARG2;gene-ARID3A;gene-ARID3B;gene-ARID5A;gene-ARNT2;gene-ARNTL2;gene-ARRDC4;gene-ATF3;gene-ATF4;gene-ATP1B1;gene-ATP2B1;gene-BACH1;gene-BACH2;gene-BACH2-2;gene-BAMBI;gene-BBC3;gene-BCL10;gene-BDNF;gene-BIRC3;gene…	AADAC;ABL2;ACOD1;ACVR1C;ADM;ADM2;ADRB2;ADTRP;AFF1;AHR;AJUBA;AKAP12;ANGPT4;ANKRD1;AP1AR;APOE;AREG;ARG2;ARID3A;ARID3B;ARID5A;ARNT2;ARNTL2;ARRDC4;ATF3;ATF4;ATP1B1;ATP2B1;BACH1;BACH2;BACH2;BAMBI;BBC3;BCL10;BDNF;BIRC3;BMP2;BMP6;BMPER;BNC1;BRD2;BTG2;C3;C9orf72;CASP9;CCN1;CCN2;CCN3;CCNG2;CD22;CD274;CD44;CD55;CD83;CDA;CDK6;CDKN1A;CEACAM1;CEBPB;CEBPD;CEBPG;CEMIP;CFLAR;CFLAR-AS1;CGB1;CGB3;CGB5;CGB7;CGB8;CH…
176	GO:0005615	CC	extracellular space	176/ 1182	2165/ 33331	0.081293302540416	2.5591982384453E-25	4.8906278336689E-22	gene-ADAMTS9;gene-ADM;gene-ANGPT4;gene-ANOS1;gene-AREG;gene-B4GALT1;gene-BDNF;gene-BMP2;gene-BMP6;gene-BMPER;gene-C3;gene-C9orf72;gene-CCL20;gene-CCL3L1;gene-CCN2;gene-CEACAM6;gene-CFB-2;gene-CFB-3;gene-CFB-5;gene-CFB-7;gene-CGB1;gene-CGB3;gene-CGB5;gene-CGB7;gene-CGB8;gene-COL17A1;gene-COL1A1;gene-COL22A1;gene-COL4A6;gene-COL6A2;gene-COL7A1;gene-COL8A1;gene-COL9A2;gene-CPA4;gene-CSF2;gene-CSF3;g…	ADAMTS9;ADM;ANGPT4;ANOS1;AREG;B4GALT1;BDNF;BMP2;BMP6;BMPER;C3;C9orf72;CCL20;CCL3L1;CCN2;CEACAM6;CFB;CFB;CFB;CFB;CGB1;CGB3;CGB5;CGB7;CGB8;COL17A1;COL1A1;COL22A1;COL4A6;COL6A2;COL7A1;COL8A1;COL9A2;CPA4;CSF2;CSF3;CST1;CSTA;CXCL1;CXCL10;CXCL11;CXCL2;CXCL3;CXCL5;CXCL8;DEFB4A;DEFB4A-2;DEFB4B;DKK1;DMBT1;ECM1;EDN1;EREG;F3;FABP3;FABP5P9;FBLN5;FCGBP;FGF1;FGF2;FGF5;FLRT3;FN1;FNDC4;FST;FSTL3;GAST;GDF15;GGT8P…
172	GO:1902531	BP	regulation of intracellular signal transduction	172/ 1182	2139/ 33331	0.080411407199626	3.9933081458033E-24	1.4116344295415E-21	gene-ABL2;gene-ACKR3;gene-ADRB2;gene-AJUBA;gene-AKAP12;gene-ALKAL1;gene-ANKRD1;gene-AREG;gene-ARHGAP21;gene-ARHGAP22;gene-ARHGAP42;gene-ATF3;gene-BBC3;gene-BCL10;gene-BIRC3;gene-BMP2;gene-BMPER;gene-C9orf72;gene-CCL20;gene-CCL3L1;gene-CCN1;gene-CCN2;gene-CCN3;gene-CD22;gene-CD44;gene-CDH2;gene-CEACAM1;gene-CFLAR;gene-CFLAR-AS1;gene-CSF3;gene-DACT1;gene-DDIT3;gene-DGKD;gene-DKK1;gene-DLC1;gene-DLC…	ABL2;ACKR3;ADRB2;AJUBA;AKAP12;ALKAL1;ANKRD1;AREG;ARHGAP21;ARHGAP22;ARHGAP42;ATF3;BBC3;BCL10;BIRC3;BMP2;BMPER;C9orf72;CCL20;CCL3L1;CCN1;CCN2;CCN3;CD22;CD44;CDH2;CEACAM1;CFLAR;CFLAR-AS1;CSF3;DACT1;DDIT3;DGKD;DKK1;DLC1;DLC1;DUSP1;DUSP4;DUSP7;DYRK3;ECM1;EDN1;EPHA4;EREG;ERRFI1;F2RL1;F3;FGF1;FGF2;FGF5;FHL2;FN1;FOXO1;GAB2;GADD45A;GADD45B;GAREM1;GBP1;GDF15;GNAI1;GNG12-AS1;GPAT3;HBEGF;HEG1;HOMER2;IER3;IER…
102	GO:0033993	BP	response to lipid	102/ 1182	931/ 33331	0.10955961331901	4.3677558991529E-24	1.5080946938308E-21	gene-ABL2;gene-ACOD1;gene-ADM;gene-ADTRP;gene-AHR;gene-AKAP12;gene-ANKRD1;gene-ARNT2;gene-BCL10;gene-BMP6;gene-BRINP2;gene-CASP9;gene-CCN2;gene-CD274;gene-CDKN1A;gene-CEBPB;gene-CFLAR;gene-CFLAR-AS1;gene-CMPK2;gene-COL1A1;gene-CPT1A;gene-CSF2;gene-CSF3;gene-CXCL1;gene-CXCL10;gene-CXCL11;gene-CXCL2;gene-CXCL3;gene-CXCL5;gene-CXCL8;gene-CYP24A1;gene-DKK1;gene-DUSP1;gene-ERRFI1;gene-ETS1;gene-FABP3;…	ABL2;ACOD1;ADM;ADTRP;AHR;AKAP12;ANKRD1;ARNT2;BCL10;BMP6;BRINP2;CASP9;CCN2;CD274;CDKN1A;CEBPB;CFLAR;CFLAR-AS1;CMPK2;COL1A1;CPT1A;CSF2;CSF3;CXCL1;CXCL10;CXCL11;CXCL2;CXCL3;CXCL5;CXCL8;CYP24A1;DKK1;DUSP1;ERRFI1;ETS1;FABP3;FBXO32;FOS;FOSB;FOSL1;FOXO1;FOXO3;GATA6;GGT8P;GJA1;GJB2;GJB3;GLDC;GNAI1;HDAC5;HEY1;HSD17B2;IL1A;IL1B;IL1RN;IL24;INHBA;ITGA2;JUND;LOX;LRAT;MAOB;MAP1B;MAPK8;NFKB2;NLRP3;NOCT;NR4A1;PA…
273	GO:0010604	BP	positive regulation of macromolecule metabolic process	273/ 1182	4228/ 33331	0.064569536423841	1.2572821325766E-23	4.2424699596285E-21	gene-ACVR1C;gene-ADM2;gene-ADRB2;gene-ADTRP;gene-AHR;gene-AJUBA;gene-AKAP12;gene-ANGPT4;gene-AREG;gene-ARID3A;gene-ARID3B;gene-ARNT2;gene-ARNTL2;gene-ARRDC4;gene-ATF3;gene-ATF4;gene-BAMBI;gene-BBC3;gene-BCL10;gene-BDNF;gene-BIRC3;gene-BMP2;gene-BMP6;gene-BNC1;gene-BTG2;gene-C3;gene-CASP9;gene-CCN1;gene-CCN2;gene-CD274;gene-CD44;gene-CD55;gene-CD83;gene-CDK6;gene-CEBPB;gene-CEBPG;gene-CEMIP;gene-C…	ACVR1C;ADM2;ADRB2;ADTRP;AHR;AJUBA;AKAP12;ANGPT4;AREG;ARID3A;ARID3B;ARNT2;ARNTL2;ARRDC4;ATF3;ATF4;BAMBI;BBC3;BCL10;BDNF;BIRC3;BMP2;BMP6;BNC1;BTG2;C3;CASP9;CCN1;CCN2;CD274;CD44;CD55;CD83;CDK6;CEBPB;CEBPG;CEMIP;CFLAR;CFLAR-AS1;CITED2;CLCF1;COL1A1;CREB3L3;CREB5;CREBRF;CREM;CSF2;CSF3;CSNK1E;CSRNP1;CXCL10;CXCL8;DAB2;DACT1;DDIT3;DKK1;DLC1;DLC1;DLL4;DNAJB9;DPF3;E2F7;EDN1;EGR1;EGR4;EIF5A2;EN1;EPHA4;EREG;E…
82	GO:0048018	MF	receptor ligand activity	82/ 1182	631/ 33331	0.12995245641838	2.7105476198183E-24	6.4381274962051E-21	gene-ADM;gene-ADM2;gene-AREG;gene-BDNF;gene-BMP2;gene-BMP6;gene-CCL20;gene-CCL3L1;gene-CCN2;gene-CCN3;gene-CGB1;gene-CGB3;gene-CGB5;gene-CGB7;gene-CGB8;gene-CLCF1;gene-CSF2;gene-CSF3;gene-CXCL1;gene-CXCL10;gene-CXCL11;gene-CXCL2;gene-CXCL3;gene-CXCL5;gene-CXCL8;gene-DEFB4A;gene-DEFB4A-2;gene-DEFB4B-3;gene-DKK1;gene-EDN1;gene-EREG;gene-FGF1;gene-FGF13;gene-FGF2;gene-FGF5;gene-FLRT3;gene-GAST;gene-…	ADM;ADM2;AREG;BDNF;BMP2;BMP6;CCL20;CCL3L1;CCN2;CCN3;CGB1;CGB3;CGB5;CGB7;CGB8;CLCF1;CSF2;CSF3;CXCL1;CXCL10;CXCL11;CXCL2;CXCL3;CXCL5;CXCL8;DEFB4A;DEFB4A-2;DEFB4B;DKK1;EDN1;EREG;FGF1;FGF13;FGF2;FGF5;FLRT3;GAST;GDF15;HBEGF;IFNL1;IFNL1-2;IGF2;IL11;IL1A;IL1B;IL1RN;IL24;IL32;IL6;INHBA;INSL4;JAG1;KITLG;LTB;LTB;METRNL;MICOS10-NBL1;NAMPT;NAMPTP1;NGF;NPPC;PTHLH;SEMA3A;SEMA3B;SEMA3C;SEMA5A;SEMA7A;SEMA7A-2;SH…
83	GO:0030546	MF	signaling receptor activator activity	83/ 1182	645/ 33331	0.12868217054264	2.725710201611E-24	6.4381274962051E-21	gene-ADM;gene-ADM2;gene-ANGPT4;gene-AREG;gene-BDNF;gene-BMP2;gene-BMP6;gene-CCL20;gene-CCL3L1;gene-CCN2;gene-CCN3;gene-CGB1;gene-CGB3;gene-CGB5;gene-CGB7;gene-CGB8;gene-CLCF1;gene-CSF2;gene-CSF3;gene-CXCL1;gene-CXCL10;gene-CXCL11;gene-CXCL2;gene-CXCL3;gene-CXCL5;gene-CXCL8;gene-DEFB4A;gene-DEFB4A-2;gene-DEFB4B-3;gene-DKK1;gene-EDN1;gene-EREG;gene-FGF1;gene-FGF13;gene-FGF2;gene-FGF5;gene-FLRT3;gen…	ADM;ADM2;ANGPT4;AREG;BDNF;BMP2;BMP6;CCL20;CCL3L1;CCN2;CCN3;CGB1;CGB3;CGB5;CGB7;CGB8;CLCF1;CSF2;CSF3;CXCL1;CXCL10;CXCL11;CXCL2;CXCL3;CXCL5;CXCL8;DEFB4A;DEFB4A-2;DEFB4B;DKK1;EDN1;EREG;FGF1;FGF13;FGF2;FGF5;FLRT3;GAST;GDF15;HBEGF;IFNL1;IFNL1-2;IGF2;IL11;IL1A;IL1B;IL1RN;IL24;IL32;IL6;INHBA;INSL4;JAG1;KITLG;LTB;LTB;METRNL;MICOS10-NBL1;NAMPT;NAMPTP1;NGF;NPPC;PTHLH;SEMA3A;SEMA3B;SEMA3C;SEMA5A;SEMA7A;SEMA…
155	GO:0071310	BP	cellular response to organic substance	155/ 1182	1860/ 33331	0.083333333333333	2.0719694192902E-23	6.8361177707116E-21	gene-ABL2;gene-ACOD1;gene-ACVR1C;gene-ADRB2;gene-ADTRP;gene-AHR;gene-AKAP12;gene-ANKRD1;gene-ARID5A;gene-ASNS;gene-ATF4;gene-BCL10;gene-BMP2;gene-BMP6;gene-BRINP2;gene-CACNA2D1;gene-CASP9;gene-CCL20;gene-CCL3L1;gene-CD274;gene-CD44;gene-CEACAM1;gene-CEBPB;gene-CFLAR;gene-CFLAR-AS1;gene-CMPK2;gene-COL1A1;gene-COL4A6;gene-CPEB2;gene-CPEB4;gene-CPT1A;gene-CSF2;gene-CSF3;gene-CSNK1E;gene-CXCL1;gene-C…	ABL2;ACOD1;ACVR1C;ADRB2;ADTRP;AHR;AKAP12;ANKRD1;ARID5A;ASNS;ATF4;BCL10;BMP2;BMP6;BRINP2;CACNA2D1;CASP9;CCL20;CCL3L1;CD274;CD44;CEACAM1;CEBPB;CFLAR;CFLAR-AS1;CMPK2;COL1A1;COL4A6;CPEB2;CPEB4;CPT1A;CSF2;CSF3;CSNK1E;CXCL1;CXCL10;CXCL11;CXCL2;CXCL3;CXCL5;CXCL8;CXCR4;CYP11A1;CZ1P-ASNS;DLL4;DUSP1;EGR1;EGR3;EPHA4;ERRFI1;FBXO32;FEZ1;FOS;FOSB;FOXC1;FOXO1;GAREM1;GATA6;GBP1;GJA1;GJB2;GJB3;GNAI1;HAS2;HDAC5;HE…
438	GO:0050896	BP	response to stimulus	438/ 1182	8097/ 33331	0.054094108929233	2.3534156995813E-23	7.5959049764529E-21	gene-ABL2;gene-ACKR3;gene-ACKR4P1;gene-ACOD1;gene-ACVR1C;gene-ADAMTS9;gene-ADM;gene-ADRB2;gene-ADTRP;gene-AEN;gene-AHR;gene-AJUBA;gene-AKAP12;gene-ANGPT4;gene-ANKRD1;gene-APOE;gene-ARG2;gene-ARID3A;gene-ARID5A;gene-ARNT2;gene-ARNTL2;gene-ASIC2;gene-ASNS;gene-ATF3;gene-ATF4;gene-ATP1B1;gene-B4GALT1;gene-BACH1;gene-BACH2;gene-BACH2-2;gene-BBC3;gene-BCL10;gene-BCL2A1;gene-BEST1;gene-BMP2;gene-BMP6;g…	ABL2;ACKR3;ACKR4P1;ACOD1;ACVR1C;ADAMTS9;ADM;ADRB2;ADTRP;AEN;AHR;AJUBA;AKAP12;ANGPT4;ANKRD1;APOE;ARG2;ARID3A;ARID5A;ARNT2;ARNTL2;ASIC2;ASNS;ATF3;ATF4;ATP1B1;B4GALT1;BACH1;BACH2;BACH2;BBC3;BCL10;BCL2A1;BEST1;BMP2;BMP6;BRINP2;BRSK1;BTG1;BTG2;C15orf48;C3;CACNA2D1;CASP9;CCL20;CCL3L1;CCN2;CCR3;CD274;CD44;CD55;CD79A;CD83;CDH2;CDK6;CDKN1A;CEACAM1;CEBPB;CEBPG;CFB;CFB;CFB;CFB;CFLAR;CFLAR-AS1;CHAC1;CHST2;CI…
515	GO:0005515	MF	protein binding	515/ 1182	10066/ 33331	0.051162328631035	5.287948730782E-23	8.3267566014047E-20	gene-ABL2;gene-ACKR3;gene-ACKR4P1;gene-ACOT7;gene-ACVR1C;gene-ADAM12;gene-ADAMTSL4;gene-ADM;gene-ADM2;gene-ADRB2;gene-AHR;gene-AJUBA;gene-AKAP12;gene-ALKAL1;gene-ANGPT4;gene-ANKRD1;gene-AOX1;gene-AP1AR;gene-APCDD1L;gene-APOE;gene-AREG;gene-ARID3A;gene-ARID5A;gene-ARL4C;gene-ARNT2;gene-ARNTL2;gene-ASNS;gene-ATF3;gene-ATF4;gene-ATP1B1;gene-ATP2B1;gene-B4GALT1;gene-BAMBI;gene-BBC3;gene-BCL10;gene-BC…	ABL2;ACKR3;ACKR4P1;ACOT7;ACVR1C;ADAM12;ADAMTSL4;ADM;ADM2;ADRB2;AHR;AJUBA;AKAP12;ALKAL1;ANGPT4;ANKRD1;AOX1;AP1AR;APCDD1L;APOE;AREG;ARID3A;ARID5A;ARL4C;ARNT2;ARNTL2;ASNS;ATF3;ATF4;ATP1B1;ATP2B1;B4GALT1;BAMBI;BBC3;BCL10;BCL2A1;BDNF;BEST1;BMP2;BMP6;BRD2;BRSK1;BTG1;C3;C9orf72;CAMSAP2;CASP9;CCL20;CCL3L1;CCN1;CCN2;CCN3;CCR3;CD22;CD79A;CDA;CDH2;CDK6;CDKL5;CDKN1A;CDSN;CEACAM1;CEACAM5;CEACAM6;CEBPB;CEBPD;C…
450	GO:0060255	BP	regulation of macromolecule metabolic process	450/ 1182	8493/ 33331	0.052984811020841	3.237965295271E-22	1.0228525689125E-19	gene-ACOD1;gene-ACVR1C;gene-ADM2;gene-ADRB2;gene-ADTRP;gene-AFF1;gene-AHR;gene-AJUBA;gene-AKAP12;gene-ANGPT4;gene-ANKRD1;gene-AP1AR;gene-APOE;gene-AREG;gene-ARG2;gene-ARID3A;gene-ARID3B;gene-ARID5A;gene-ARNT2;gene-ARNTL2;gene-ARRDC4;gene-ATF3;gene-ATF4;gene-ATP1B1;gene-ATP2B1;gene-BACH1;gene-BACH2;gene-BACH2-2;gene-BAMBI;gene-BBC3;gene-BCL10;gene-BDNF;gene-BIRC3;gene-BMP2;gene-BMP6;gene-BMPER;gen…	ACOD1;ACVR1C;ADM2;ADRB2;ADTRP;AFF1;AHR;AJUBA;AKAP12;ANGPT4;ANKRD1;AP1AR;APOE;AREG;ARG2;ARID3A;ARID3B;ARID5A;ARNT2;ARNTL2;ARRDC4;ATF3;ATF4;ATP1B1;ATP2B1;BACH1;BACH2;BACH2;BAMBI;BBC3;BCL10;BDNF;BIRC3;BMP2;BMP6;BMPER;BNC1;BRD2;BTG2;C3;C9orf72;CASP9;CCN1;CCN2;CCN3;CCNG2;CD22;CD274;CD44;CD55;CD83;CDK6;CDKN1A;CEACAM1;CEBPB;CEBPD;CEBPG;CEMIP;CFLAR;CFLAR-AS1;CGB1;CGB3;CGB5;CGB7;CGB8;CHAC1;CITED2;CLCF1;CL…
84	GO:0030545	MF	signaling receptor regulator activity	84/ 1182	708/ 33331	0.11864406779661	3.2156811984149E-22	3.797719495328E-19	gene-ADM;gene-ADM2;gene-ANGPT4;gene-AREG;gene-BDNF;gene-BMP2;gene-BMP6;gene-CCL20;gene-CCL3L1;gene-CCN2;gene-CCN3;gene-CGB1;gene-CGB3;gene-CGB5;gene-CGB7;gene-CGB8;gene-CLCF1;gene-CSF2;gene-CSF3;gene-CXCL1;gene-CXCL10;gene-CXCL11;gene-CXCL2;gene-CXCL3;gene-CXCL5;gene-CXCL8;gene-DEFB4A;gene-DEFB4A-2;gene-DEFB4B-3;gene-DKK1;gene-EDN1;gene-EREG;gene-FGF1;gene-FGF13;gene-FGF2;gene-FGF5;gene-FLRT3;gen…	ADM;ADM2;ANGPT4;AREG;BDNF;BMP2;BMP6;CCL20;CCL3L1;CCN2;CCN3;CGB1;CGB3;CGB5;CGB7;CGB8;CLCF1;CSF2;CSF3;CXCL1;CXCL10;CXCL11;CXCL2;CXCL3;CXCL5;CXCL8;DEFB4A;DEFB4A-2;DEFB4B;DKK1;EDN1;EREG;FGF1;FGF13;FGF2;FGF5;FLRT3;FST;GAST;GDF15;HBEGF;IFNL1;IFNL1-2;IGF2;IL11;IL1A;IL1B;IL1RN;IL24;IL32;IL6;INHBA;INSL4;JAG1;KITLG;LTB;LTB;METRNL;MICOS10-NBL1;NAMPT;NAMPTP1;NGF;NPPC;PTHLH;SEMA3A;SEMA3B;SEMA3C;SEMA5A;SEMA7A;…
425	GO:0031323	BP	regulation of cellular metabolic process	425/ 1182	7940/ 33331	0.05352644836272	1.5913400598094E-21	4.9222137224979E-19	gene-AADAC;gene-ABL2;gene-ACOD1;gene-ACVR1C;gene-ADM;gene-ADRB2;gene-ADTRP;gene-AHR;gene-AJUBA;gene-ANGPT4;gene-ANKRD1;gene-AP1AR;gene-APOE;gene-AREG;gene-ARG2;gene-ARID3A;gene-ARID3B;gene-ARID5A;gene-ARNT2;gene-ARNTL2;gene-ARRDC4;gene-ATF3;gene-ATF4;gene-BACH1;gene-BACH2;gene-BACH2-2;gene-BAMBI;gene-BBC3;gene-BCL10;gene-BDNF;gene-BIRC3;gene-BMP2;gene-BMP6;gene-BMPER;gene-BNC1;gene-BRD2-5;gene-BT…	AADAC;ABL2;ACOD1;ACVR1C;ADM;ADRB2;ADTRP;AHR;AJUBA;ANGPT4;ANKRD1;AP1AR;APOE;AREG;ARG2;ARID3A;ARID3B;ARID5A;ARNT2;ARNTL2;ARRDC4;ATF3;ATF4;BACH1;BACH2;BACH2;BAMBI;BBC3;BCL10;BDNF;BIRC3;BMP2;BMP6;BMPER;BNC1;BRD2;BTG2;C3;C9orf72;CASP9;CCN1;CCN2;CCNG2;CD44;CDA;CDK6;CDKN1A;CEACAM1;CEBPB;CEBPD;CEBPG;CEMIP;CFLAR;CFLAR-AS1;CGB1;CGB3;CGB5;CGB7;CGB8;CHAC1;CHMP4BP1;CITED2;CLCF1;CLK1;COL1A1;CPEB2;CPEB4;CPT1A;C…
185	GO:0010941	BP	regulation of cell death	185/ 1182	2544/ 33331	0.072720125786164	3.8603302881763E-21	1.1696800773174E-18	gene-ACKR3;gene-ACSL5;gene-ACVR1C;gene-ADAMTSL4;gene-ADM;gene-AKAP12;gene-AMIGO2;gene-ANGPT4;gene-ANKRD1;gene-APOE;gene-ARG2;gene-ARNT2;gene-ASIC2;gene-ASNS;gene-ATF3;gene-ATF4;gene-B4GALT1;gene-BBC3;gene-BCL10;gene-BCL2A1;gene-BDNF;gene-BIRC3;gene-BMP2;gene-BTG1;gene-BTG2;gene-CASP9;gene-CCN1;gene-CCN2;gene-CCN3;gene-CD274;gene-CD44;gene-CDKN1A;gene-CDSN-6;gene-CEACAM5;gene-CEACAM6;gene-CEBPB;ge…	ACKR3;ACSL5;ACVR1C;ADAMTSL4;ADM;AKAP12;AMIGO2;ANGPT4;ANKRD1;APOE;ARG2;ARNT2;ASIC2;ASNS;ATF3;ATF4;B4GALT1;BBC3;BCL10;BCL2A1;BDNF;BIRC3;BMP2;BTG1;BTG2;CASP9;CCN1;CCN2;CCN3;CD274;CD44;CDKN1A;CDSN;CEACAM5;CEACAM6;CEBPB;CFLAR;CFLAR-AS1;CHMP4BP1;CITED2;CLCF1;CPEB4;CSF2;CSF3;CXCL10;CXCR4;CZ1P-ASNS;DAB2;DDIT3;DKK1;DLC1;DLC1;DUSP1;DYRK3;EGR1;EGR3;EN1;ETS1;F2RL1;FAM241A;FGF2;FHL2;FOS;FOSL1;FOXC1;FOXO1;FOXO…
409	GO:0080090	BP	regulation of primary metabolic process	409/ 1182	7590/ 33331	0.053886693017128	4.2231773802312E-21	1.2540302912859E-18	gene-AADAC;gene-ACOD1;gene-ACVR1C;gene-ADM;gene-ADRB2;gene-ADTRP;gene-AHR;gene-AJUBA;gene-ANGPT4;gene-ANKRD1;gene-APOE;gene-AREG;gene-ARID3A;gene-ARID3B;gene-ARID5A;gene-ARNT2;gene-ARNTL2;gene-ARRDC4;gene-ATF3;gene-ATF4;gene-BACH1;gene-BACH2;gene-BACH2-2;gene-BAMBI;gene-BBC3;gene-BCL10;gene-BDNF;gene-BIRC3;gene-BMP2;gene-BMP6;gene-BMPER;gene-BNC1;gene-BRD2-5;gene-BTG2;gene-C3;gene-C9orf72;gene-CA…	AADAC;ACOD1;ACVR1C;ADM;ADRB2;ADTRP;AHR;AJUBA;ANGPT4;ANKRD1;APOE;AREG;ARID3A;ARID3B;ARID5A;ARNT2;ARNTL2;ARRDC4;ATF3;ATF4;BACH1;BACH2;BACH2;BAMBI;BBC3;BCL10;BDNF;BIRC3;BMP2;BMP6;BMPER;BNC1;BRD2;BTG2;C3;C9orf72;CASP9;CCN1;CCN2;CCNG2;CD44;CDA;CDK6;CDKN1A;CEACAM1;CEBPB;CEBPD;CEBPG;CEMIP;CFLAR;CFLAR-AS1;CGB1;CGB3;CGB5;CGB7;CGB8;CHAC1;CITED2;CLCF1;CLK1;COL1A1;CPEB2;CPEB4;CPT1A;CREB3L3;CREB5;CREBRF;CREM;…
112	GO:0009719	BP	response to endogenous stimulus	112/ 1182	1198/ 33331	0.093489148580968	8.5163084842649E-21	2.4539819727103E-18	gene-ACOD1;gene-ACVR1C;gene-ADM;gene-ADRB2;gene-ADTRP;gene-AHR;gene-ANKRD1;gene-ARID5A;gene-ASNS;gene-ATF4;gene-BMP6;gene-BTG1;gene-BTG2;gene-CACNA2D1;gene-CASP9;gene-CCN2;gene-CD44;gene-CDKN1A;gene-CEACAM1;gene-CEBPB;gene-CFLAR;gene-CFLAR-AS1;gene-CITED2;gene-COL1A1;gene-COL4A6;gene-CPEB2;gene-CPEB4;gene-CSNK1E;gene-CXCL8;gene-CYP11A1-2;gene-CZ1P-ASNS;gene-DLL4;gene-DUSP1;gene-EGR1;gene-EGR3;gen…	ACOD1;ACVR1C;ADM;ADRB2;ADTRP;AHR;ANKRD1;ARID5A;ASNS;ATF4;BMP6;BTG1;BTG2;CACNA2D1;CASP9;CCN2;CD44;CDKN1A;CEACAM1;CEBPB;CFLAR;CFLAR-AS1;CITED2;COL1A1;COL4A6;CPEB2;CPEB4;CSNK1E;CXCL8;CYP11A1;CZ1P-ASNS;DLL4;DUSP1;EGR1;EGR3;EPHA4;EREG;ERRFI1;FABP3;FBXO32;FHL2;FNDC4;FOS;FOSB;FOSL1;FOXC1;FOXO1;GAREM1;GATA6;GJA1;GJB2;GNAI1;HAS2;HDAC5;HEY1;HRH1;IGF1R;IL1RN;INHBA;IRS2;ITGA2;JUND;KLF11;KLF2;KLF4;KLF5;LOX;MA…
209	GO:0031324	BP	negative regulation of cellular metabolic process	209/ 1182	3046/ 33331	0.068614576493762	8.5948045114119E-21	2.4539819727103E-18	gene-AHR;gene-AJUBA;gene-ANKRD1;gene-AP1AR;gene-APOE;gene-ARID5A;gene-ATF3;gene-ATF4;gene-BACH1;gene-BMP2;gene-BMP6;gene-BTG2;gene-C9orf72;gene-CD44;gene-CDA;gene-CDK6;gene-CDKN1A;gene-CEACAM1;gene-CEBPB;gene-CEBPD;gene-CFLAR;gene-CFLAR-AS1;gene-CHAC1;gene-CHMP4BP1;gene-CITED2;gene-CPEB2;gene-CPEB4;gene-CREBRF;gene-CREM;gene-CSF2;gene-CSTA;gene-DAB2;gene-DACT1;gene-DDIT3;gene-DKK1;gene-DLL4;gene-…	AHR;AJUBA;ANKRD1;AP1AR;APOE;ARID5A;ATF3;ATF4;BACH1;BMP2;BMP6;BTG2;C9orf72;CD44;CDA;CDK6;CDKN1A;CEACAM1;CEBPB;CEBPD;CFLAR;CFLAR-AS1;CHAC1;CHMP4BP1;CITED2;CPEB2;CPEB4;CREBRF;CREM;CSF2;CSTA;DAB2;DACT1;DDIT3;DKK1;DLL4;DLX2;DNAJC15;DPF3;DUSP1;DUSP7;E2F7;ECM1;EDN1;EGR1;EN1;EPHA4;EREG;ERRFI1;FEZ1;FHL2;FOSB;FOXC1;FOXD1;FOXO1;FOXO3;FST;GADD45A;GADD45B;GATA6;GATAD2B;GJA1;GPRC5A;HBEGF;HDAC5;HEG1;HEY1;HIVEP1…
114	GO:0051241	BP	negative regulation of multicellular organismal process	114/ 1182	1239/ 33331	0.092009685230024	1.3039847985122E-20	3.6528796799077E-18	gene-ACOD1;gene-ACVR1C;gene-ADAMTS9;gene-ADM;gene-ADRB2;gene-ADTRP;gene-ANGPT4;gene-ARG2;gene-ARHGAP42;gene-ATF4;gene-ATP2B1;gene-BMP2;gene-CCN3;gene-CD274;gene-CD83;gene-CDK6;gene-CEACAM1;gene-CITED2;gene-CXCL10;gene-DDIT3;gene-DKK1;gene-DLL4;gene-DLX2;gene-ECM1;gene-ERRFI1;gene-F2RL1;gene-F3;gene-FGF13;gene-FN1;gene-FOXC1;gene-FOXO1;gene-FSTL3;gene-GADD45A;gene-GATA6;gene-GBP1;gene-GDF15;gene-G…	ACOD1;ACVR1C;ADAMTS9;ADM;ADRB2;ADTRP;ANGPT4;ARG2;ARHGAP42;ATF4;ATP2B1;BMP2;CCN3;CD274;CD83;CDK6;CEACAM1;CITED2;CXCL10;DDIT3;DKK1;DLL4;DLX2;ECM1;ERRFI1;F2RL1;F3;FGF13;FN1;FOXC1;FOXO1;FSTL3;GADD45A;GATA6;GBP1;GDF15;GJA1;HDAC5;HERC5;HEY1;HLA-F;HLA-F;HLA-F;HLA-F;HLA-F;HOMER2;IFNGR1;IFNL1;IFNL1-2;IL1R2;IL1RL1;IL6R;INHBA;ISG15;JARID2;KLF2;KLF7;LOXL2;MACIR;MYC;NAV3;NLRP3;NOG;OAS1;PAX8;PDE4D;PLAUR;PLGLB1…
93	GO:0014070	BP	response to organic cyclic compound	93/ 1182	891/ 33331	0.1043771043771	1.4013231928081E-20	3.8528602673375E-18	gene-ACOD1;gene-ADM;gene-ADTRP;gene-AHR;gene-ANKRD1;gene-ARNT2;gene-ASNS;gene-ATF4;gene-BMP2;gene-BMP6;gene-BTG2;gene-CASP9;gene-CCN2;gene-CD83;gene-CDKN1A;gene-CFLAR;gene-CFLAR-AS1;gene-COL1A1;gene-CPT1A;gene-CXCL10;gene-CXCR4;gene-CYP24A1;gene-CZ1P-ASNS;gene-DUSP1;gene-EGR1;gene-EN1;gene-ERRFI1;gene-ETS1;gene-FBXO32;gene-FOS;gene-FOSB;gene-FOSL1;gene-FOXO1;gene-GGT8P;gene-GJA1;gene-GJB2;gene-GL…	ACOD1;ADM;ADTRP;AHR;ANKRD1;ARNT2;ASNS;ATF4;BMP2;BMP6;BTG2;CASP9;CCN2;CD83;CDKN1A;CFLAR;CFLAR-AS1;COL1A1;CPT1A;CXCL10;CXCR4;CYP24A1;CZ1P-ASNS;DUSP1;EGR1;EN1;ERRFI1;ETS1;FBXO32;FOS;FOSB;FOSL1;FOXO1;GGT8P;GJA1;GJB2;GLDC;GNAI1;HDAC5;HEY1;HRH1;IFIT1;IL1B;IL1RN;INHBA;ITGA2;JUND;KLF2;KLF4;KLF5;KYNU;LOC124900513;LOX;MAOB;MAP1B;NAMPT;NAMPTP1;NFKBIA;NLRP3;NR4A3;PAK3;PAM;PANX1;PAPPA;PCK1;PCK2;PDE2A;PDE4D;PE…
249	GO:0009892	BP	negative regulation of metabolic process	249/ 1182	3920/ 33331	0.063520408163265	1.9285747505934E-20	5.2060998767383E-18	gene-ACOD1;gene-AHR;gene-AJUBA;gene-ANKRD1;gene-AP1AR;gene-APOE;gene-ARG2;gene-ARID5A;gene-ATF3;gene-ATF4;gene-ATP2B1;gene-BACH1;gene-BMP2;gene-BMP6;gene-BTG2;gene-C9orf72;gene-CCN2;gene-CD22;gene-CD274;gene-CD44;gene-CD83;gene-CDA;gene-CDK6;gene-CDKN1A;gene-CEACAM1;gene-CEBPB;gene-CEBPD;gene-CFLAR;gene-CFLAR-AS1;gene-CHAC1;gene-CHMP4BP1;gene-CITED2;gene-CPEB2;gene-CPEB4;gene-CREBRF;gene-CREM;gen…	ACOD1;AHR;AJUBA;ANKRD1;AP1AR;APOE;ARG2;ARID5A;ATF3;ATF4;ATP2B1;BACH1;BMP2;BMP6;BTG2;C9orf72;CCN2;CD22;CD274;CD44;CD83;CDA;CDK6;CDKN1A;CEACAM1;CEBPB;CEBPD;CFLAR;CFLAR-AS1;CHAC1;CHMP4BP1;CITED2;CPEB2;CPEB4;CREBRF;CREM;CSF2;CSTA;CXCL8;DAB2;DACT1;DDIT3;DKK1;DLL4;DLX2;DNAJC15;DPF3;DUSP1;DUSP7;E2F7;ECM1;EDN1;EGR1;EN1;EPHA4;EREG;ERRFI1;F2RL1;F3;FEZ1;FHL2;FN1;FOSB;FOXC1;FOXD1;FOXO1;FOXO3;FST;GADD45A;GADD…
158	GO:0035556	BP	intracellular signal transduction	158/ 1182	2052/ 33331	0.076998050682261	2.0468226278882E-20	5.4266384921885E-18	gene-ACKR3;gene-ACKR4P1;gene-ADM;gene-ADTRP;gene-AEN;gene-AHR;gene-ANKRD1;gene-AREG;gene-ARID3A;gene-ATF4;gene-ATP1B1;gene-BBC3;gene-BCL10;gene-BCL2A1;gene-BIRC3;gene-BRSK1;gene-BTG2;gene-CASP9;gene-CCDC68;gene-CCL20;gene-CCN2;gene-CCR3;gene-CDKN1A;gene-CEBPB;gene-CHAC1;gene-CSF2;gene-CXCL1;gene-CXCL2;gene-CXCL8;gene-CXCR4;gene-DCLK1;gene-DDIT3;gene-DGKD;gene-DIRAS3;gene-DOCK2;gene-DUSP1;gene-DUS…	ACKR3;ACKR4P1;ADM;ADTRP;AEN;AHR;ANKRD1;AREG;ARID3A;ATF4;ATP1B1;BBC3;BCL10;BCL2A1;BIRC3;BRSK1;BTG2;CASP9;CCDC68;CCL20;CCN2;CCR3;CDKN1A;CEBPB;CHAC1;CSF2;CXCL1;CXCL2;CXCL8;CXCR4;DCLK1;DDIT3;DGKD;DIRAS3;DOCK2;DUSP1;DUSP5;DUSP7;E2F7;EDN1;EREG;FAT4;FGF1;FGF13;FGF5;FOXO3;GAB2;GADD45A;GCOM1;HBEGF;HOMER2;HRH1;IFI6;IGF1R;IL1B;IL31RA;IRAK2;IRF7;IRS2;ITPR1;JMY;JUN;KBTBD7;KITLG;LACC1;LATS2;LCP1;LOC102724428;L…
197	GO:0009605	BP	response to external stimulus	197/ 1182	2828/ 33331	0.06966053748232	2.3698859164744E-20	6.1729291582273E-18	gene-ACOD1;gene-ACVR1C;gene-ADAMTS9;gene-ADM;gene-AKAP12;gene-ANKRD1;gene-APOE;gene-ARG2;gene-ARID5A;gene-ARNTL2;gene-ASIC2;gene-ASNS;gene-ATF3;gene-ATF4;gene-BCL10;gene-BEST1;gene-BMP2;gene-BMP6;gene-BRSK1;gene-BTG2;gene-C15orf48;gene-C3;gene-CASP9;gene-CCL20;gene-CD274;gene-CD55;gene-CDH2;gene-CDK6;gene-CDKN1A;gene-CEBPB;gene-CEBPG;gene-CFB-2;gene-CFB-3;gene-CFB-5;gene-CFB-7;gene-CITED2;gene-CM…	ACOD1;ACVR1C;ADAMTS9;ADM;AKAP12;ANKRD1;APOE;ARG2;ARID5A;ARNTL2;ASIC2;ASNS;ATF3;ATF4;BCL10;BEST1;BMP2;BMP6;BRSK1;BTG2;C15orf48;C3;CASP9;CCL20;CD274;CD55;CDH2;CDK6;CDKN1A;CEBPB;CEBPG;CFB;CFB;CFB;CFB;CITED2;CMPK2;CNGB1;COL1A1;CPEB4;CPT1A;CSF2;CSF3;CXCL1;CXCL10;CXCL11;CXCL2;CXCL3;CXCL5;CXCL8;CXCR4;CYP24A1;CZ1P-ASNS;DCLK1;DDIT3;DEFB4A;DEFB4A-2;DEFB4B;DMBT1;DNAJC15;DRGX;ETS1;F2RL1;FOS;FOSB;FOSL1;FOXO1;…
396	GO:0051171	BP	regulation of nitrogen compound metabolic process	396/ 1182	7363/ 33331	0.053782425641722	4.6557974544657E-20	1.1918038759733E-17	gene-ACOD1;gene-ACVR1C;gene-ADRB2;gene-ADTRP;gene-AHR;gene-AJUBA;gene-ANGPT4;gene-ANKRD1;gene-APOE;gene-AREG;gene-ARID3A;gene-ARID3B;gene-ARID5A;gene-ARNT2;gene-ARNTL2;gene-ARRDC4;gene-ATF3;gene-ATF4;gene-BACH1;gene-BACH2;gene-BACH2-2;gene-BAMBI;gene-BBC3;gene-BCL10;gene-BDNF;gene-BIRC3;gene-BMP2;gene-BMP6;gene-BMPER;gene-BNC1;gene-BRD2-5;gene-BTG2;gene-C3;gene-C9orf72;gene-CASP9;gene-CCN1;gene-C…	ACOD1;ACVR1C;ADRB2;ADTRP;AHR;AJUBA;ANGPT4;ANKRD1;APOE;AREG;ARID3A;ARID3B;ARID5A;ARNT2;ARNTL2;ARRDC4;ATF3;ATF4;BACH1;BACH2;BACH2;BAMBI;BBC3;BCL10;BDNF;BIRC3;BMP2;BMP6;BMPER;BNC1;BRD2;BTG2;C3;C9orf72;CASP9;CCN1;CCN2;CCNG2;CD44;CDA;CDK6;CDKN1A;CEACAM1;CEBPB;CEBPD;CEBPG;CEMIP;CFLAR;CFLAR-AS1;CGB1;CGB3;CGB5;CGB7;CGB8;CHAC1;CITED2;CLCF1;CLK1;COL1A1;CPEB2;CPEB4;CREB3L3;CREB5;CREBRF;CREM;CSF2;CSF3;CSNK1E…
240	GO:0031325	BP	positive regulation of cellular metabolic process	240/ 1182	3759/ 33331	0.063846767757382	5.5836733030653E-20	1.4050982632307E-17	gene-AADAC;gene-ACOD1;gene-ACVR1C;gene-ADM;gene-ADRB2;gene-ADTRP;gene-AHR;gene-AJUBA;gene-ANGPT4;gene-APOE;gene-AREG;gene-ARID3A;gene-ARID3B;gene-ARNT2;gene-ARNTL2;gene-ARRDC4;gene-ATF3;gene-ATF4;gene-BAMBI;gene-BBC3;gene-BCL10;gene-BDNF;gene-BIRC3;gene-BMP2;gene-BMP6;gene-BNC1;gene-BTG2;gene-C3;gene-C9orf72;gene-CASP9;gene-CCN1;gene-CCN2;gene-CD44;gene-CDKN1A;gene-CEBPB;gene-CEBPG;gene-CEMIP;gen…	AADAC;ACOD1;ACVR1C;ADM;ADRB2;ADTRP;AHR;AJUBA;ANGPT4;APOE;AREG;ARID3A;ARID3B;ARNT2;ARNTL2;ARRDC4;ATF3;ATF4;BAMBI;BBC3;BCL10;BDNF;BIRC3;BMP2;BMP6;BNC1;BTG2;C3;C9orf72;CASP9;CCN1;CCN2;CD44;CDKN1A;CEBPB;CEBPG;CEMIP;CFLAR;CFLAR-AS1;CITED2;CLCF1;COL1A1;CPT1A;CREB3L3;CREB5;CREBRF;CREM;CSF2;CSF3;CSNK1E;CSRNP1;CXCL10;CXCL8;DAB2;DACT1;DAGLB;DDIT3;DKK1;DLC1;DLC1;DPF3;E2F7;EDN1;EGR1;EGR4;EIF5A2;EN1;EPHA4;ERE…
214	GO:0051246	BP	regulation of protein metabolic process	214/ 1182	3206/ 33331	0.06674984404242	7.1390791850782E-20	1.7665651443476E-17	gene-ACVR1C;gene-ADRB2;gene-ADTRP;gene-AJUBA;gene-ANGPT4;gene-APOE;gene-AREG;gene-ARRDC4;gene-ATF3;gene-BBC3;gene-BCL10;gene-BDNF;gene-BIRC3;gene-BMP2;gene-BMP6;gene-BMPER;gene-BTG2;gene-C3;gene-C9orf72;gene-CASP9;gene-CCN1;gene-CCN2;gene-CCNG2;gene-CD44;gene-CEACAM1;gene-CEMIP;gene-CFLAR;gene-CFLAR-AS1;gene-CHAC1;gene-CLCF1;gene-CPEB2;gene-CPEB4;gene-CREBRF;gene-CSF2;gene-CSF3;gene-CSNK1E;gene-C…	ACVR1C;ADRB2;ADTRP;AJUBA;ANGPT4;APOE;AREG;ARRDC4;ATF3;BBC3;BCL10;BDNF;BIRC3;BMP2;BMP6;BMPER;BTG2;C3;C9orf72;CASP9;CCN1;CCN2;CCNG2;CD44;CEACAM1;CEMIP;CFLAR;CFLAR-AS1;CHAC1;CLCF1;CPEB2;CPEB4;CREBRF;CSF2;CSF3;CSNK1E;CSTA;DAB2;DACT1;DIO2;DIRAS3;DKK1;DLC1;DLC1;DPH6;DUSP1;DUSP7;ECM1;EDN1;EGR1;EIF1AY;EIF5A2;EPHA4;EREG;ERRFI1;F3;FGF1;FGF2;FGF5;FN1;FOXO1;FOXO3;GADD45A;GADD45B;GDF15;GJA1;GPRC5A;HBEGF;HEG1;…
170	GO:0043067	BP	regulation of programmed cell death	170/ 1182	2319/ 33331	0.073307460112117	1.0342717219228E-19	2.5173495500635E-17	gene-ACKR3;gene-ACSL5;gene-ACVR1C;gene-ADAMTSL4;gene-ADM;gene-AKAP12;gene-AMIGO2;gene-ANGPT4;gene-ANKRD1;gene-APOE;gene-ARG2;gene-ARNT2;gene-ASIC2;gene-ASNS;gene-ATF3;gene-ATF4;gene-B4GALT1;gene-BBC3;gene-BCL10;gene-BCL2A1;gene-BDNF;gene-BIRC3;gene-BMP2;gene-BTG1;gene-BTG2;gene-CASP9;gene-CCN1;gene-CD274;gene-CD44;gene-CDKN1A;gene-CDSN-6;gene-CEACAM5;gene-CEACAM6;gene-CEBPB;gene-CFLAR;gene-CFLAR-…	ACKR3;ACSL5;ACVR1C;ADAMTSL4;ADM;AKAP12;AMIGO2;ANGPT4;ANKRD1;APOE;ARG2;ARNT2;ASIC2;ASNS;ATF3;ATF4;B4GALT1;BBC3;BCL10;BCL2A1;BDNF;BIRC3;BMP2;BTG1;BTG2;CASP9;CCN1;CD274;CD44;CDKN1A;CDSN;CEACAM5;CEACAM6;CEBPB;CFLAR;CFLAR-AS1;CITED2;CLCF1;CPEB4;CSF2;CXCL10;CXCR4;CZ1P-ASNS;DAB2;DDIT3;DKK1;DLC1;DLC1;DUSP1;DYRK3;EGR1;EGR3;EN1;ETS1;F2RL1;FAM241A;FHL2;FOSL1;FOXC1;FOXO1;FOXO3;G0S2;GADD45A;GADD45B;GATA6;GJA1…
81	GO:0009888	BP	tissue development	81/ 1182	734/ 33331	0.11035422343324	1.6470392335964E-19	3.9441276614848E-17	gene-ADAMTS9;gene-ADM;gene-AMTN;gene-ARG2;gene-ATF4;gene-BMP2;gene-BMPER;gene-BNC1;gene-BNC2;gene-C3;gene-CCN2;gene-CDSN-6;gene-CFLAR;gene-CFLAR-AS1;gene-CITED2;gene-COL17A1;gene-COL1A1;gene-COL7A1;gene-CSRP2;gene-DACT1;gene-ECM1;gene-ERRFI1;gene-FABP5P9;gene-FGF1;gene-FOXC1;gene-FOXD1;gene-FOXO1;gene-GATA6;gene-GJA1;gene-GJB2;gene-GPCPD1;gene-HEG1;gene-HEY1;gene-IRX3;gene-JAG1;gene-JUNB;gene-KRT…	ADAMTS9;ADM;AMTN;ARG2;ATF4;BMP2;BMPER;BNC1;BNC2;C3;CCN2;CDSN;CFLAR;CFLAR-AS1;CITED2;COL17A1;COL1A1;COL7A1;CSRP2;DACT1;ECM1;ERRFI1;FABP5P9;FGF1;FOXC1;FOXD1;FOXO1;GATA6;GJA1;GJB2;GPCPD1;HEG1;HEY1;IRX3;JAG1;JUNB;KRT14;KRT6A;KRT6B;KRT6C;LAMA3;LAMB3;LAMC2;LOX;MFSD2A;MMP13;MSC;MSX1;MYH15;NEURL1;NOG;NR5A2;PAX8;PGM5P2;PPARD;PPARGC1A;PTGS2;PTHLH;RBM24;RGS4;SBNO2;SDC4;SEMA3A;SEMA3C;SERPINE2;SKIL;SLC20A1;SL…
229	GO:0010605	BP	negative regulation of macromolecule metabolic process	229/ 1182	3558/ 33331	0.064362001124227	1.7117914208056E-19	4.0341217816984E-17	gene-ACOD1;gene-AHR;gene-AJUBA;gene-ANKRD1;gene-AP1AR;gene-APOE;gene-ARG2;gene-ARID5A;gene-ATF3;gene-ATF4;gene-ATP2B1;gene-BACH1;gene-BMP2;gene-BMP6;gene-BTG2;gene-C9orf72;gene-CCN2;gene-CD22;gene-CD274;gene-CD44;gene-CD83;gene-CDK6;gene-CDKN1A;gene-CEACAM1;gene-CEBPB;gene-CEBPD;gene-CHAC1;gene-CITED2;gene-CPEB2;gene-CPEB4;gene-CREBRF;gene-CREM;gene-CSF2;gene-CSTA;gene-CXCL8;gene-DAB2;gene-DACT1;…	ACOD1;AHR;AJUBA;ANKRD1;AP1AR;APOE;ARG2;ARID5A;ATF3;ATF4;ATP2B1;BACH1;BMP2;BMP6;BTG2;C9orf72;CCN2;CD22;CD274;CD44;CD83;CDK6;CDKN1A;CEACAM1;CEBPB;CEBPD;CHAC1;CITED2;CPEB2;CPEB4;CREBRF;CREM;CSF2;CSTA;CXCL8;DAB2;DACT1;DDIT3;DKK1;DLL4;DLX2;DPF3;DUSP1;DUSP7;E2F7;ECM1;EDN1;EGR1;EN1;EPHA4;EREG;ERRFI1;F2RL1;F3;FHL2;FN1;FOSB;FOXC1;FOXD1;FOXO1;FOXO3;FST;GADD45A;GADD45B;GATA6;GATAD2B;GBP1;GJA1;GPRC5A;H2AC8;H…
119	GO:0009628	BP	response to abiotic stimulus	119/ 1182	1372/ 33331	0.086734693877551	2.0302919632607E-19	4.7099601216456E-17	gene-ADM;gene-ADRB2;gene-AEN;gene-AJUBA;gene-AKAP12;gene-ANGPT4;gene-ANKRD1;gene-ARNT2;gene-ASIC2;gene-ASNS;gene-ATP1B1;gene-BBC3;gene-BCL10;gene-BEST1;gene-BMP2;gene-BMP6;gene-BRSK1;gene-BTG2;gene-CASP9;gene-CCN2;gene-CDH2;gene-CDKN1A;gene-CFLAR;gene-CFLAR-AS1;gene-CITED2;gene-CNGB1;gene-COL1A1;gene-CPEB2;gene-CPEB4;gene-CXCL10;gene-CXCR4;gene-CZ1P-ASNS;gene-DRGX;gene-DUSP1;gene-EDN1;gene-EDNRA;…	ADM;ADRB2;AEN;AJUBA;AKAP12;ANGPT4;ANKRD1;ARNT2;ASIC2;ASNS;ATP1B1;BBC3;BCL10;BEST1;BMP2;BMP6;BRSK1;BTG2;CASP9;CCN2;CDH2;CDKN1A;CFLAR;CFLAR-AS1;CITED2;CNGB1;COL1A1;CPEB2;CPEB4;CXCL10;CXCR4;CZ1P-ASNS;DRGX;DUSP1;EDN1;EDNRA;EGR1;ERRFI1;ETS1;FGF1;FOS;FOSB;FOSL1;FOXO1;GADD45A;GATA6;GJA1;HRH1;HSPA6;IL1A;IL1B;ITGA2;ITPR1;JUN;JUND;KCNJ2;KCNK3;KRT14;LOC102724428;LOC124903287;LOXL2;MAP1B;MAPK8;METRNL;MMP1;MM…
99	GO:0051093	BP	negative regulation of developmental process	99/ 1182	1028/ 33331	0.096303501945525	2.3039542829615E-19	5.2625860367892E-17	gene-ADAMTS9;gene-ADRB2;gene-ANGPT4;gene-AP1AR;gene-BAMBI;gene-BDNF;gene-BMP2;gene-CCN3;gene-CDK6;gene-CDKN1A;gene-CEACAM1;gene-CEACAM5;gene-CFLAR;gene-CFLAR-AS1;gene-CITED2;gene-CXCL10;gene-DDIT3;gene-DKK1;gene-DLX2;gene-ECM1;gene-EPHA4;gene-EREG;gene-FGF13;gene-FOXC1;gene-FOXO1;gene-FST;gene-FSTL3;gene-GADD45A;gene-GBP1;gene-GDF15;gene-GJA1;gene-HDAC5;gene-HEY1;gene-IFNL1;gene-IFNL1-2;gene-IGF2…	ADAMTS9;ADRB2;ANGPT4;AP1AR;BAMBI;BDNF;BMP2;CCN3;CDK6;CDKN1A;CEACAM1;CEACAM5;CFLAR;CFLAR-AS1;CITED2;CXCL10;DDIT3;DKK1;DLX2;ECM1;EPHA4;EREG;FGF13;FOXC1;FOXO1;FST;FSTL3;GADD45A;GBP1;GDF15;GJA1;HDAC5;HEY1;IFNL1;IFNL1-2;IGF2;INHBA;IRX3;JAG1;JARID2;JDP2;KLF13;KLF13-2;KLF13-3;KLF2;KLF7;LBH;LOXL2;MSX1;MYC;NAMPT;NAMPTP1;NFATC2;NFKBIA;NOCT;NOG;NPPC;PAX8;PPARD;PTHLH;RCAN1;RGCC;RGS2;RGS4;RORA;SAV1;SEMA3A;SEM…
166	GO:0042981	BP	regulation of apoptotic process	166/ 1182	2262/ 33331	0.073386383731211	2.3419148869155E-19	5.2682439887932E-17	gene-ACKR3;gene-ACSL5;gene-ACVR1C;gene-ADAMTSL4;gene-ADM;gene-AKAP12;gene-AMIGO2;gene-ANGPT4;gene-ANKRD1;gene-APOE;gene-ARG2;gene-ARNT2;gene-ASIC2;gene-ASNS;gene-ATF3;gene-ATF4;gene-B4GALT1;gene-BBC3;gene-BCL10;gene-BCL2A1;gene-BDNF;gene-BIRC3;gene-BMP2;gene-BTG1;gene-BTG2;gene-CASP9;gene-CCN1;gene-CD274;gene-CD44;gene-CDKN1A;gene-CEACAM5;gene-CEACAM6;gene-CEBPB;gene-CFLAR;gene-CFLAR-AS1;gene-CIT…	ACKR3;ACSL5;ACVR1C;ADAMTSL4;ADM;AKAP12;AMIGO2;ANGPT4;ANKRD1;APOE;ARG2;ARNT2;ASIC2;ASNS;ATF3;ATF4;B4GALT1;BBC3;BCL10;BCL2A1;BDNF;BIRC3;BMP2;BTG1;BTG2;CASP9;CCN1;CD274;CD44;CDKN1A;CEACAM5;CEACAM6;CEBPB;CFLAR;CFLAR-AS1;CITED2;CLCF1;CPEB4;CSF2;CXCL10;CZ1P-ASNS;DAB2;DDIT3;DKK1;DLC1;DLC1;DUSP1;DYRK3;EGR1;EGR3;EN1;ETS1;FAM241A;FHL2;FOSL1;FOXC1;FOXO1;FOXO3;G0S2;GADD45A;GADD45B;GATA6;GJA1;GRK5;IER3;IER3;I…
946	GO:0009987	BP	cellular process	946/ 1182	22849/ 33331	0.041402249551403	2.6457193156351E-19	5.8628350267514E-17	gene-AADAC;gene-ABL2;gene-ACKR3;gene-ACKR4P1;gene-ACOD1;gene-ACOT7;gene-ACSL3-AS1;gene-ACSL5;gene-ACVR1C;gene-ADAM12;gene-ADAMTS6;gene-ADAMTS9;gene-ADAMTSL4;gene-ADGRF4;gene-ADM;gene-ADM2;gene-ADRB2;gene-ADTRP;gene-AEN;gene-AHR;gene-AJUBA;gene-AKAP12;gene-ALDH1L2;gene-ALDH2;gene-ALOXE3;gene-AMIGO2;gene-AMTN;gene-ANGPT4;gene-ANKRD1;gene-ANOS1;gene-AOX1;gene-AP1AR;gene-APOE;gene-AREG;gene-ARG2;gene…	AADAC;ABL2;ACKR3;ACKR4P1;ACOD1;ACOT7;ACSL3-AS1;ACSL5;ACVR1C;ADAM12;ADAMTS6;ADAMTS9;ADAMTSL4;ADGRF4;ADM;ADM2;ADRB2;ADTRP;AEN;AHR;AJUBA;AKAP12;ALDH1L2;ALDH2;ALOXE3;AMIGO2;AMTN;ANGPT4;ANKRD1;ANOS1;AOX1;AP1AR;APOE;AREG;ARG2;ARHGAP20;ARHGAP21;ARHGAP22;ARHGAP42;ARID3A;ARID5A;ARL14;ARL4A;ARL4AP5;ARL4C;ARL4D;ARNT2;ARRDC4;ASIC2;ASNS;ATF3;ATF4;ATP11A;ATP1B1;ATP2B1;AVPI1;B4GALT1;B4GALT4;BACH1;BACH2;BACH2;BA…
113	GO:0016477	BP	cell migration	113/ 1182	1272/ 33331	0.088836477987421	2.9152407803865E-19	6.3650852744703E-17	gene-ACKR3;gene-ACKR4P1;gene-ADTRP;gene-AJUBA;gene-ANGPT4;gene-ATP1B1;gene-B4GALT1;gene-BAMBI;gene-CCL20;gene-CCL3L1;gene-CCN1;gene-CCN2;gene-CCN3;gene-CCR3;gene-CD44;gene-CDH2;gene-CDKL5;gene-CEACAM1;gene-CEACAM5;gene-CEACAM6;gene-CEP85L;gene-COL1A1;gene-CXCL1;gene-CXCL10;gene-CXCL11;gene-CXCL2;gene-CXCL3;gene-CXCL5;gene-CXCL8;gene-CXCR4;gene-DCLK1;gene-DEFB4A;gene-DEFB4A-2;gene-DEFB4B-3;gene-DR…	ACKR3;ACKR4P1;ADTRP;AJUBA;ANGPT4;ATP1B1;B4GALT1;BAMBI;CCL20;CCL3L1;CCN1;CCN2;CCN3;CCR3;CD44;CDH2;CDKL5;CEACAM1;CEACAM5;CEACAM6;CEP85L;COL1A1;CXCL1;CXCL10;CXCL11;CXCL2;CXCL3;CXCL5;CXCL8;CXCR4;DCLK1;DEFB4A;DEFB4A-2;DEFB4B;DRGX;EGR3;EPHA4;F2RL1;FGF13;FLRT3;FMNL2;FN1;FOXC1;GPC4;HBEGF;HRH1;IL6R;ITGA1;ITGA2;ITGB8;KITLG;LAMA3;LAMB3;LCP1;LOC124900513;LOC124903287;LOC124904015;LOX;LOXL2;LPXN;LRP12;MAP1B;M…
190	GO:0051172	BP	negative regulation of nitrogen compound metabolic process	190/ 1182	2753/ 33331	0.069015619324373	3.1983019768719E-19	6.8819115145822E-17	gene-AHR;gene-AJUBA;gene-ANKRD1;gene-APOE;gene-ARID5A;gene-ATF3;gene-ATF4;gene-BACH1;gene-BMP2;gene-BMP6;gene-BTG2;gene-C9orf72;gene-CD44;gene-CDA;gene-CDK6;gene-CDKN1A;gene-CEACAM1;gene-CEBPB;gene-CEBPD;gene-CHAC1;gene-CITED2;gene-CPEB2;gene-CPEB4;gene-CREBRF;gene-CREM;gene-CSF2;gene-CSTA;gene-DAB2;gene-DACT1;gene-DDIT3;gene-DKK1;gene-DLL4;gene-DLX2;gene-DPF3;gene-DUSP1;gene-DUSP7;gene-E2F7;gene…	AHR;AJUBA;ANKRD1;APOE;ARID5A;ATF3;ATF4;BACH1;BMP2;BMP6;BTG2;C9orf72;CD44;CDA;CDK6;CDKN1A;CEACAM1;CEBPB;CEBPD;CHAC1;CITED2;CPEB2;CPEB4;CREBRF;CREM;CSF2;CSTA;DAB2;DACT1;DDIT3;DKK1;DLL4;DLX2;DPF3;DUSP1;DUSP7;E2F7;ECM1;EDN1;EGR1;EN1;EPHA4;EREG;ERRFI1;F3;FHL2;FOSB;FOXC1;FOXD1;FOXO1;FOXO3;FST;GADD45A;GADD45B;GATA6;GATAD2B;GJA1;GPRC5A;HBEGF;HDAC5;HEG1;HEY1;HIVEP1;IFI27;IFI27;IFI6;IFNL1;IFNL1-2;IGF2;IGFB…
225	GO:0051173	BP	positive regulation of nitrogen compound metabolic process	225/ 1182	3497/ 33331	0.064340863597369	5.056564412379E-19	1.0724973118656E-16	gene-ACVR1C;gene-ADRB2;gene-ADTRP;gene-AHR;gene-AJUBA;gene-ANGPT4;gene-AREG;gene-ARID3A;gene-ARID3B;gene-ARNT2;gene-ARNTL2;gene-ARRDC4;gene-ATF3;gene-ATF4;gene-BAMBI;gene-BBC3;gene-BCL10;gene-BDNF;gene-BIRC3;gene-BMP2;gene-BMP6;gene-BNC1;gene-BTG2;gene-C3;gene-CASP9;gene-CCN1;gene-CCN2;gene-CD44;gene-CEBPB;gene-CEBPG;gene-CEMIP;gene-CFLAR;gene-CFLAR-AS1;gene-CITED2;gene-CLCF1;gene-COL1A1;gene-CRE…	ACVR1C;ADRB2;ADTRP;AHR;AJUBA;ANGPT4;AREG;ARID3A;ARID3B;ARNT2;ARNTL2;ARRDC4;ATF3;ATF4;BAMBI;BBC3;BCL10;BDNF;BIRC3;BMP2;BMP6;BNC1;BTG2;C3;CASP9;CCN1;CCN2;CD44;CEBPB;CEBPG;CEMIP;CFLAR;CFLAR-AS1;CITED2;CLCF1;COL1A1;CREB3L3;CREB5;CREBRF;CREM;CSF2;CSF3;CSNK1E;CSRNP1;CXCL10;DAB2;DACT1;DDIT3;DKK1;DLC1;DLC1;DPF3;E2F7;EDN1;EGR1;EGR4;EIF5A2;EN1;EPHA4;EREG;ETS1;F2RL1;F3;FGF1;FGF2;FGF5;FOS;FOSL1;FOSL2;FOXO1;F…
70	GO:0030335	BP	positive regulation of cell migration	70/ 1182	590/ 33331	0.11864406779661	1.0641386253718E-18	2.225248756464E-16	gene-ACKR3;gene-AKAP12;gene-ANGPT4;gene-BMP2;gene-CCL20;gene-CCN1;gene-CD274;gene-CEACAM6;gene-CEMIP;gene-COL1A1;gene-CXCL10;gene-CXCL8;gene-CXCR4;gene-DAB2;gene-EDN1;gene-ETS1;gene-F2RL1;gene-F3;gene-FGF1;gene-FGF2;gene-FN1;gene-HAS2;gene-HBEGF;gene-IGF1R;gene-IL1B;gene-IL6R;gene-IRS2;gene-ITGA2;gene-JCAD;gene-JUN;gene-KITLG;gene-LAMC2;gene-LOC124900513;gene-LOC124904015;gene-MAP2K3;gene-MAPRE2;…	ACKR3;AKAP12;ANGPT4;BMP2;CCL20;CCN1;CD274;CEACAM6;CEMIP;COL1A1;CXCL10;CXCL8;CXCR4;DAB2;EDN1;ETS1;F2RL1;F3;FGF1;FGF2;FN1;HAS2;HBEGF;IGF1R;IL1B;IL6R;IRS2;ITGA2;JCAD;JUN;KITLG;LAMC2;LOC124900513;LOC124904015;MAP2K3;MAPRE2;MYADM;NEDD9;NR4A3;NUS1P1;OXSR1;PAK3;PLGLB1;PODXL;PTGS2;RELN;RHOB;RRAS2;S1PR1;SEMA3A;SEMA3B;SEMA3C;SEMA5A;SEMA7A;SEMA7A-2;SERPINB3;SERPINB4;SERPINE1;SNAI2;SOX9;SPHK1;SPRY2;TERT;TGFB…
204	GO:0048584	BP	positive regulation of response to stimulus	204/ 1182	3082/ 33331	0.066190785204413	1.2821831572031E-18	2.6439685187493E-16	gene-ACKR3;gene-ACOD1;gene-ADRB2;gene-AJUBA;gene-AKAP12;gene-ALKAL1;gene-ANKRD1;gene-AREG;gene-ARG2;gene-ATF3;gene-BAMBI;gene-BBC3;gene-BCL10;gene-BDNF;gene-BIRC3;gene-BMP2;gene-BMP6;gene-BMPER;gene-C3;gene-CCL20;gene-CCL3L1;gene-CCN1;gene-CCN2;gene-CCN3;gene-CD274;gene-CD44;gene-CD55;gene-CD79A;gene-CDH2;gene-CEBPB;gene-CEBPG;gene-CFB-2;gene-CFB-3;gene-CFB-5;gene-CFB-7;gene-CFLAR;gene-CFLAR-AS1;…	ACKR3;ACOD1;ADRB2;AJUBA;AKAP12;ALKAL1;ANKRD1;AREG;ARG2;ATF3;BAMBI;BBC3;BCL10;BDNF;BIRC3;BMP2;BMP6;BMPER;C3;CCL20;CCL3L1;CCN1;CCN2;CCN3;CD274;CD44;CD55;CD79A;CDH2;CEBPB;CEBPG;CFB;CFB;CFB;CFB;CFLAR;CFLAR-AS1;CITED2;CLCF1;COL1A1;CREB3L3;CSF3;CSNK1E;CXCL10;CXCL8;CXCR4;DAB2;DACT1;DDIT3;DGKD;DKK1;DLL4;ECM1;EDN1;EPHA4;EREG;ESM1;ETS1;F2RL1;F3;FABP5P9;FGF1;FGF2;FGF5;FN1;FOXD1;FOXO3;G0S2;GAB2;GADD45A;GADD4…
114	GO:0060548	BP	negative regulation of cell death	114/ 1182	1316/ 33331	0.086626139817629	1.3730184819012E-18	2.7924938905187E-16	gene-ACKR3;gene-AMIGO2;gene-ANGPT4;gene-ARG2;gene-ARNT2;gene-ASIC2;gene-ASNS;gene-ATF4;gene-BCL10;gene-BCL2A1;gene-BDNF;gene-BIRC3;gene-BTG2;gene-CCN1;gene-CCN2;gene-CCN3;gene-CD44;gene-CDKN1A;gene-CDSN-6;gene-CEACAM5;gene-CEACAM6;gene-CEBPB;gene-CFLAR;gene-CFLAR-AS1;gene-CHMP4BP1;gene-CITED2;gene-CLCF1;gene-CPEB4;gene-CSF2;gene-CSF3;gene-CZ1P-ASNS;gene-DAB2;gene-DKK1;gene-DUSP1;gene-DYRK3;gene-E…	ACKR3;AMIGO2;ANGPT4;ARG2;ARNT2;ASIC2;ASNS;ATF4;BCL10;BCL2A1;BDNF;BIRC3;BTG2;CCN1;CCN2;CCN3;CD44;CDKN1A;CDSN;CEACAM5;CEACAM6;CEBPB;CFLAR;CFLAR-AS1;CHMP4BP1;CITED2;CLCF1;CPEB4;CSF2;CSF3;CZ1P-ASNS;DAB2;DKK1;DUSP1;DYRK3;EGR3;EN1;FGF2;FHL2;FOXC1;FOXO1;GATA6;GRK5;HLA-F;HLA-F;HLA-F;HLA-F;HLA-F;IER3;IER3;IER3;IFI6;IGF1R;IL1A;IL1B;IL31RA;IL7R;IRF7;IRS2;ITPRIP;JUN;KITLG;LOC100131471;LOC124900513;MAPK8;MCL1…
198	GO:0032268	BP	regulation of cellular protein metabolic process	198/ 1182	2954/ 33331	0.067027758970887	1.6523576364557E-18	3.3152099768185E-16	gene-ACVR1C;gene-ADRB2;gene-ADTRP;gene-AJUBA;gene-ANGPT4;gene-AREG;gene-ARRDC4;gene-ATF3;gene-BBC3;gene-BCL10;gene-BDNF;gene-BIRC3;gene-BMP2;gene-BMP6;gene-BMPER;gene-BTG2;gene-C3;gene-C9orf72;gene-CASP9;gene-CCN1;gene-CCN2;gene-CCNG2;gene-CD44;gene-CEACAM1;gene-CEMIP;gene-CFLAR;gene-CFLAR-AS1;gene-CHAC1;gene-CLCF1;gene-CPEB2;gene-CPEB4;gene-CSF2;gene-CSF3;gene-CSNK1E;gene-CSTA;gene-DAB2;gene-DAC…	ACVR1C;ADRB2;ADTRP;AJUBA;ANGPT4;AREG;ARRDC4;ATF3;BBC3;BCL10;BDNF;BIRC3;BMP2;BMP6;BMPER;BTG2;C3;C9orf72;CASP9;CCN1;CCN2;CCNG2;CD44;CEACAM1;CEMIP;CFLAR;CFLAR-AS1;CHAC1;CLCF1;CPEB2;CPEB4;CSF2;CSF3;CSNK1E;CSTA;DAB2;DACT1;DIO2;DIRAS3;DKK1;DLC1;DLC1;DPH6;DUSP1;DUSP7;ECM1;EDN1;EGR1;EIF5A2;EPHA4;EREG;ERRFI1;F3;FGF1;FGF2;FGF5;FN1;FOXO3;GADD45A;GADD45B;GDF15;GPRC5A;HBEGF;HEG1;HERC5;IFI6;IFNL1;IFNL1-2;IGF2;…
85	GO:0071495	BP	cellular response to endogenous stimulus	85/ 1182	828/ 33331	0.10265700483092	1.9016119366339E-18	3.7644309897604E-16	gene-ACOD1;gene-ADRB2;gene-ADTRP;gene-AHR;gene-ANKRD1;gene-ARID5A;gene-ASNS;gene-ATF4;gene-BMP6;gene-CACNA2D1;gene-CASP9;gene-CD44;gene-CEACAM1;gene-CEBPB;gene-CFLAR;gene-CFLAR-AS1;gene-COL1A1;gene-COL4A6;gene-CPEB2;gene-CPEB4;gene-CSNK1E;gene-CXCL8;gene-CYP11A1-2;gene-CZ1P-ASNS;gene-DLL4;gene-DUSP1;gene-EGR1;gene-EGR3;gene-EPHA4;gene-ERRFI1;gene-FBXO32;gene-FOS;gene-FOSB;gene-FOXC1;gene-FOXO1;ge…	ACOD1;ADRB2;ADTRP;AHR;ANKRD1;ARID5A;ASNS;ATF4;BMP6;CACNA2D1;CASP9;CD44;CEACAM1;CEBPB;CFLAR;CFLAR-AS1;COL1A1;COL4A6;CPEB2;CPEB4;CSNK1E;CXCL8;CYP11A1;CZ1P-ASNS;DLL4;DUSP1;EGR1;EGR3;EPHA4;ERRFI1;FBXO32;FOS;FOSB;FOXC1;FOXO1;GAREM1;GATA6;GJA1;GJB2;HAS2;HDAC5;HEY1;HRH1;IGF1R;INHBA;IRS2;KLF11;KLF2;KLF4;KLF5;MAP1B;MARS1;NAMPT;NAMPTP1;NEURL1;NR4A1;NR4A2;NR4A3;PAX8;PCK1;PCK2;PDE2A;PDE4D;PID1;PRNP;PTGER4;RY…
185	GO:0098772	MF	molecular function regulator	185/ 1182	2664/ 33331	0.069444444444444	6.3874679922136E-19	6.0348797590434E-16	gene-ADM;gene-ADM2;gene-ADRB2;gene-ALKAL1;gene-ANGPT4;gene-ANOS1;gene-APOE;gene-AREG;gene-ARHGAP20;gene-ARHGAP21;gene-ARHGAP22;gene-ARHGAP42;gene-ATP1B1;gene-BDNF;gene-BIRC3;gene-BMP2;gene-BMP6;gene-C3;gene-C9orf72;gene-CASP9;gene-CCL20;gene-CCL3L1;gene-CCN2;gene-CCN3;gene-CCNG2;gene-CDKN1A;gene-CFLAR;gene-CFLAR-AS1;gene-CGB1;gene-CGB3;gene-CGB5;gene-CGB7;gene-CGB8;gene-CLCF1;gene-COL7A1;gene-CPE…	ADM;ADM2;ADRB2;ALKAL1;ANGPT4;ANOS1;APOE;AREG;ARHGAP20;ARHGAP21;ARHGAP22;ARHGAP42;ATP1B1;BDNF;BIRC3;BMP2;BMP6;C3;C9orf72;CASP9;CCL20;CCL3L1;CCN2;CCN3;CCNG2;CDKN1A;CFLAR;CFLAR-AS1;CGB1;CGB3;CGB5;CGB7;CGB8;CLCF1;COL7A1;CPEB2;CSF2;CSF3;CST1;CSTA;CXCL1;CXCL10;CXCL11;CXCL2;CXCL3;CXCL5;CXCL8;DDIT3;DEFB4A;DEFB4A-2;DEFB4B;DENND2C;DKK1;DLC1;DLC1;DNAJC15;DOCK2;EDN1;EREG;ERRFI1;FGD4;FGD6;FGF1;FGF13;FGF2;FGF5…
98	GO:1901701	BP	cellular response to oxygen-containing compound	98/ 1182	1054/ 33331	0.092979127134725	3.8711446456927E-18	7.5624848098156E-16	gene-ABL2;gene-ACOD1;gene-ADRB2;gene-AHR;gene-ANKRD1;gene-ATF4;gene-BCL10;gene-BRINP2;gene-CACNA2D1;gene-CASP9;gene-CD274;gene-CEACAM1;gene-CEBPB;gene-CFLAR;gene-CFLAR-AS1;gene-CMPK2;gene-COL1A1;gene-COL4A6;gene-CPEB2;gene-CPEB4;gene-CPT1A;gene-CSF2;gene-CSF3;gene-CXCL1;gene-CXCL10;gene-CXCL11;gene-CXCL2;gene-CXCL3;gene-CXCL5;gene-CXCL8;gene-CYP11A1-2;gene-EGR1;gene-EPHA4;gene-ERRFI1;gene-ETS1;ge…	ABL2;ACOD1;ADRB2;AHR;ANKRD1;ATF4;BCL10;BRINP2;CACNA2D1;CASP9;CD274;CEACAM1;CEBPB;CFLAR;CFLAR-AS1;CMPK2;COL1A1;COL4A6;CPEB2;CPEB4;CPT1A;CSF2;CSF3;CXCL1;CXCL10;CXCL11;CXCL2;CXCL3;CXCL5;CXCL8;CYP11A1;EGR1;EPHA4;ERRFI1;ETS1;FBXO32;FOS;FOXO1;GJB2;GJB3;GNAI1;HDAC5;IGF1R;IL1A;IL1B;IL24;INHBA;IRS2;ITGA2;JUN;KDM6B;KLF11;KLF2;KLF4;KLF5;MAP1B;MAPK8;MARS1;MMP3;NAMPT;NAMPTP1;NEURL1;NLRP3;NR4A1;NR4A2;NR4A3;PCK…
367	GO:0010468	BP	regulation of gene expression	367/ 1182	6843/ 33331	0.053631448195236	4.1271543011093E-18	7.9579038842298E-16	gene-ACOD1;gene-ADM2;gene-ADRB2;gene-ADTRP;gene-AFF1;gene-AHR;gene-AJUBA;gene-AKAP12;gene-ANKRD1;gene-APOE;gene-ARG2;gene-ARID3A;gene-ARID3B;gene-ARID5A;gene-ARNT2;gene-ARNTL2;gene-ATF3;gene-ATF4;gene-ATP1B1;gene-ATP2B1;gene-BACH1;gene-BACH2;gene-BACH2-2;gene-BAMBI;gene-BCL10;gene-BMP2;gene-BMP6;gene-BNC1;gene-BRD2-5;gene-BTG2;gene-C3;gene-CCN1;gene-CCN2;gene-CCN3;gene-CD22;gene-CD274;gene-CD55;g…	ACOD1;ADM2;ADRB2;ADTRP;AFF1;AHR;AJUBA;AKAP12;ANKRD1;APOE;ARG2;ARID3A;ARID3B;ARID5A;ARNT2;ARNTL2;ATF3;ATF4;ATP1B1;ATP2B1;BACH1;BACH2;BACH2;BAMBI;BCL10;BMP2;BMP6;BNC1;BRD2;BTG2;C3;CCN1;CCN2;CCN3;CD22;CD274;CD55;CD83;CDK6;CDKN1A;CEACAM1;CEBPB;CEBPD;CEBPG;CFLAR;CFLAR-AS1;CGB1;CGB3;CGB5;CGB7;CGB8;CHAC1;CITED2;CLCF1;CLK1;COL1A1;CPEB2;CPEB4;CREB3L3;CREB5;CREBRF;CREM;CSF2;CSF3;CSNK1E;CSRNP1;CXCL10;CXCL8;…
133	GO:0009653	BP	anatomical structure morphogenesis	133/ 1182	1687/ 33331	0.078838174273859	4.8429069483385E-18	9.2182871105106E-16	gene-ADAMTS9;gene-ADM;gene-AMTN;gene-ANKRD1;gene-APOE;gene-AQP6;gene-ATF4;gene-BDNF;gene-BMP2;gene-BRSK1;gene-CCN1;gene-CDH2;gene-CDSN-6;gene-CITED2;gene-COL1A1;gene-COL22A1;gene-COL8A1;gene-CSRNP1;gene-CXCR4;gene-DACT1;gene-DCLK1;gene-DKK1;gene-DLC1;gene-DLC1-2;gene-DLL4;gene-DLX2;gene-EDN1;gene-EDNRA;gene-EN1;gene-EPHA4;gene-EREG;gene-ERRFI1;gene-FAT4;gene-FBN2;gene-FBXW4P1;gene-FEZ1;gene-FGF1;…	ADAMTS9;ADM;AMTN;ANKRD1;APOE;AQP6;ATF4;BDNF;BMP2;BRSK1;CCN1;CDH2;CDSN;CITED2;COL1A1;COL22A1;COL8A1;CSRNP1;CXCR4;DACT1;DCLK1;DKK1;DLC1;DLC1;DLL4;DLX2;EDN1;EDNRA;EN1;EPHA4;EREG;ERRFI1;FAT4;FBN2;FBXW4P1;FEZ1;FGF1;FGF2;FGF5;FLRT3;FN1;FOXC1;FOXD1;FOXO3;FST;GATA6;GCNT3;GJA1;HAS2;HEG1;HEY1;IER3;IER3;IER3;IGF2;IL7R;INHBA;ITGA1;ITGA2;JAG1;JUN;KLF2;KLF7;KRT17;KRT17P1;KRT17P2;KRT17P2;KRT6A;KRT6B;KRT6C;LAMA3…
161	GO:0005102	MF	signaling receptor binding	161/ 1182	2200/ 33331	0.073181818181818	1.2207501065355E-18	9.6113725054565E-16	gene-ADM;gene-ADM2;gene-ALKAL1;gene-ANGPT4;gene-AREG;gene-ARNT2;gene-BAMBI;gene-BDNF;gene-BMP2;gene-BMP6;gene-C3;gene-CCL20;gene-CCL3L1;gene-CCN1;gene-CCN2;gene-CCN3;gene-CD22;gene-CFLAR;gene-CFLAR-AS1;gene-CGB1;gene-CGB3;gene-CGB5;gene-CGB7;gene-CGB8;gene-CHAC1;gene-CLCF1;gene-CSF2;gene-CSF3;gene-CXCL1;gene-CXCL10;gene-CXCL11;gene-CXCL2;gene-CXCL3;gene-CXCL5;gene-CXCL8;gene-DEFB4A;gene-DEFB4A-2;…	ADM;ADM2;ALKAL1;ANGPT4;AREG;ARNT2;BAMBI;BDNF;BMP2;BMP6;C3;CCL20;CCL3L1;CCN1;CCN2;CCN3;CD22;CFLAR;CFLAR-AS1;CGB1;CGB3;CGB5;CGB7;CGB8;CHAC1;CLCF1;CSF2;CSF3;CXCL1;CXCL10;CXCL11;CXCL2;CXCL3;CXCL5;CXCL8;DEFB4A;DEFB4A-2;DEFB4B;DKK1;DLL4;DOCK2;ECM1;EDN1;EPHA4;EREG;ESM1;FBLN5;FGF1;FGF13;FGF2;FGF5;FLRT3;FN1;FST;GAB2;GABARAPL1;GAST;GDF15;GNAI1;GNG12-AS1;GRB10;HBEGF;HLA-A;HLA-A;HLA-B;HLA-B;HLA-B;HLA-B;HLA-B…
252	GO:0051716	BP	cellular response to stimulus	252/ 1182	4165/ 33331	0.060504201680672	5.4511933656635E-18	1.0244793405064E-15	gene-ABL2;gene-ACOD1;gene-ACVR1C;gene-ADM;gene-ADRB2;gene-ADTRP;gene-AEN;gene-AHR;gene-AKAP12;gene-ANGPT4;gene-ANKRD1;gene-ARID3A;gene-ARID5A;gene-ASNS;gene-ATF3;gene-ATF4;gene-BACH1;gene-BBC3;gene-BCL10;gene-BCL2A1;gene-BMP2;gene-BMP6;gene-BRINP2;gene-BRSK1;gene-BTG2;gene-CACNA2D1;gene-CASP9;gene-CCL20;gene-CCL3L1;gene-CD274;gene-CD44;gene-CDKN1A;gene-CEACAM1;gene-CEBPB;gene-CFLAR;gene-CFLAR-AS1…	ABL2;ACOD1;ACVR1C;ADM;ADRB2;ADTRP;AEN;AHR;AKAP12;ANGPT4;ANKRD1;ARID3A;ARID5A;ASNS;ATF3;ATF4;BACH1;BBC3;BCL10;BCL2A1;BMP2;BMP6;BRINP2;BRSK1;BTG2;CACNA2D1;CASP9;CCL20;CCL3L1;CD274;CD44;CDKN1A;CEACAM1;CEBPB;CFLAR;CFLAR-AS1;CHAC1;CITED2;CMPK2;CNGB1;COL1A1;COL4A6;CPEB2;CPEB4;CPT1A;CREB3L3;CREBRF;CSF2;CSF3;CSNK1E;CXCL1;CXCL10;CXCL11;CXCL2;CXCL3;CXCL5;CXCL8;CXCR4;CYP11A1;CZ1P-ASNS;DDIT3;DLL4;DNAJB9;DNAJ…
159	GO:0080134	BP	regulation of response to stress	159/ 1182	2199/ 33331	0.072305593451569	6.4195638379405E-18	1.1913908037738E-15	gene-ACKR3;gene-ACOD1;gene-ADM;gene-ADM2;gene-ADRB2;gene-ADTRP;gene-AJUBA;gene-ANKRD1;gene-APOE;gene-ARG2;gene-ATF3;gene-ATF4;gene-BBC3;gene-BCL10;gene-BIRC3;gene-BMP2;gene-C3;gene-CASP9;gene-CCN2;gene-CCN3;gene-CD44;gene-CDK6;gene-CEACAM1;gene-CEBPB;gene-CEBPG;gene-CORO2B;gene-CREB3L3;gene-CREBRF;gene-CXCR4;gene-DACT1;gene-DAGLB;gene-DDIT3;gene-DNAJB9;gene-DUSP1;gene-DYRK3;gene-EPHA4;gene-EREG;g…	ACKR3;ACOD1;ADM;ADM2;ADRB2;ADTRP;AJUBA;ANKRD1;APOE;ARG2;ATF3;ATF4;BBC3;BCL10;BIRC3;BMP2;C3;CASP9;CCN2;CCN3;CD44;CDK6;CEACAM1;CEBPB;CEBPG;CORO2B;CREB3L3;CREBRF;CXCR4;DACT1;DAGLB;DDIT3;DNAJB9;DUSP1;DYRK3;EPHA4;EREG;ERRFI1;ETS1;F2RL1;F3;FBLN5;FNDC4;FOXO1;GADD45A;GADD45B;GGT8P;GJA1;GPR176;HBEGF;HERC5;HLA-A;HLA-A;HLA-B;HLA-B;HLA-B;HLA-B;HLA-B;HLA-F;HLA-F;HLA-F;HLA-F;HLA-F;HSPB8;HTR7;IER3;IER3;IER3;IFI…
124	GO:0040011	BP	locomotion	124/ 1182	1521/ 33331	0.081525312294543	6.9896406876836E-18	1.2811752504943E-15	gene-ACKR3;gene-ACKR4P1;gene-ADTRP;gene-AJUBA;gene-ANGPT4;gene-ANOS1;gene-ATP1B1;gene-B4GALT1;gene-BAMBI;gene-CCL20;gene-CCL3L1;gene-CCN1;gene-CCN2;gene-CCN3;gene-CCR3;gene-CD44;gene-CDH2;gene-CDKL5;gene-CEACAM1;gene-CEACAM5;gene-CEACAM6;gene-CEP85L;gene-COL1A1;gene-CXCL1;gene-CXCL10;gene-CXCL11;gene-CXCL2;gene-CXCL3;gene-CXCL5;gene-CXCL8;gene-CXCR4;gene-DCLK1;gene-DEFB4A;gene-DEFB4A-2;gene-DEFB4…	ACKR3;ACKR4P1;ADTRP;AJUBA;ANGPT4;ANOS1;ATP1B1;B4GALT1;BAMBI;CCL20;CCL3L1;CCN1;CCN2;CCN3;CCR3;CD44;CDH2;CDKL5;CEACAM1;CEACAM5;CEACAM6;CEP85L;COL1A1;CXCL1;CXCL10;CXCL11;CXCL2;CXCL3;CXCL5;CXCL8;CXCR4;DCLK1;DEFB4A;DEFB4A-2;DEFB4B;DNAH17;DOCK2;DRGX;EGR3;ENKUR;EPHA4;ETS1;F2RL1;FGF13;FLRT3;FMNL2;FN1;FOSL1;FOXC1;GPC4;HBEGF;HRH1;IL6R;ITGA1;ITGA2;ITGB8;JMY;KITLG;LAMA3;LAMB3;LCP1;LOC124900513;LOC124903287;L…
72	GO:0040017	BP	positive regulation of locomotion	72/ 1182	644/ 33331	0.11180124223602	8.9479659280879E-18	1.6201274406624E-15	gene-ACKR3;gene-AKAP12;gene-ANGPT4;gene-BMP2;gene-CCL20;gene-CCN1;gene-CD274;gene-CEACAM6;gene-CEMIP;gene-COL1A1;gene-CXCL10;gene-CXCL8;gene-CXCR4;gene-DAB2;gene-EDN1;gene-ETS1;gene-F2RL1;gene-F3;gene-FGF1;gene-FGF2;gene-FN1;gene-HAS2;gene-HBEGF;gene-IGF1R;gene-IL1B;gene-IL6R;gene-IRS2;gene-ITGA2;gene-JCAD;gene-JUN;gene-KITLG;gene-LAMC2;gene-LOC124900513;gene-LOC124904015;gene-MAP2K3;gene-MAPRE2;…	ACKR3;AKAP12;ANGPT4;BMP2;CCL20;CCN1;CD274;CEACAM6;CEMIP;COL1A1;CXCL10;CXCL8;CXCR4;DAB2;EDN1;ETS1;F2RL1;F3;FGF1;FGF2;FN1;HAS2;HBEGF;IGF1R;IL1B;IL6R;IRS2;ITGA2;JCAD;JUN;KITLG;LAMC2;LOC124900513;LOC124904015;MAP2K3;MAPRE2;MYADM;NEDD9;NR4A3;NUS1P1;OXSR1;PAK3;PLGLB1;PODXL;PTGS2;RELN;RHOB;RRAS2;S1PR1;SEMA3A;SEMA3B;SEMA3C;SEMA5A;SEMA7A;SEMA7A-2;SERPINB3;SERPINB4;SERPINE1;SNAI2;SOX9;SPHK1;SPRY2;TERT;TGFB…
71	GO:0051272	BP	positive regulation of cellular component movement	71/ 1182	638/ 33331	0.11128526645768	1.9495519060078E-17	3.4873490540359E-15	gene-ACKR3;gene-AKAP12;gene-ANGPT4;gene-BMP2;gene-CCL20;gene-CCN1;gene-CD274;gene-CEACAM6;gene-CEMIP;gene-COL1A1;gene-CXCL10;gene-CXCL8;gene-CXCR4;gene-DAB2;gene-EDN1;gene-ETS1;gene-F2RL1;gene-F3;gene-FEZ1;gene-FGF1;gene-FGF2;gene-FN1;gene-HAS2;gene-HBEGF;gene-IGF1R;gene-IL1B;gene-IL6R;gene-IRS2;gene-ITGA2;gene-JCAD;gene-JUN;gene-KITLG;gene-LAMC2;gene-LOC124900513;gene-LOC124904015;gene-MAP2K3;ge…	ACKR3;AKAP12;ANGPT4;BMP2;CCL20;CCN1;CD274;CEACAM6;CEMIP;COL1A1;CXCL10;CXCL8;CXCR4;DAB2;EDN1;ETS1;F2RL1;F3;FEZ1;FGF1;FGF2;FN1;HAS2;HBEGF;IGF1R;IL1B;IL6R;IRS2;ITGA2;JCAD;JUN;KITLG;LAMC2;LOC124900513;LOC124904015;MAP2K3;MAPRE2;MYADM;NEDD9;NR4A3;NUS1P1;OXSR1;PAK3;PLGLB1;PODXL;PTGS2;RELN;RHOB;RRAS2;S1PR1;SEMA3A;SEMA3B;SEMA3C;SEMA5A;SEMA7A;SEMA7A-2;SERPINB3;SERPINB4;SERPINE1;SNAI2;SOX9;SPHK1;SPRY2;TERT…
267	GO:0065008	BP	regulation of biological quality	267/ 1182	4546/ 33331	0.058732952045755	2.0027161839043E-17	3.5398008550508E-15	gene-ABL2;gene-ACKR3;gene-ACKR4P1;gene-ACVR1C;gene-ADM;gene-ADM2;gene-ADRB2;gene-ADTRP;gene-AKAP12;gene-ALOXE3;gene-AP1AR;gene-APOE;gene-ARHGAP42;gene-ASIC2;gene-ATF4;gene-ATP11A;gene-ATP1B1;gene-ATP2B1;gene-BAMBI;gene-BBC3;gene-BMP2;gene-BMP6;gene-BRSK1;gene-CACNA2D1;gene-CCN2;gene-CCN3;gene-CCR3;gene-CD55;gene-CDH2;gene-CEACAM1;gene-CEBPB;gene-CEMIP;gene-CGB1;gene-CGB3;gene-CGB5;gene-CGB7;gene-…	ABL2;ACKR3;ACKR4P1;ACVR1C;ADM;ADM2;ADRB2;ADTRP;AKAP12;ALOXE3;AP1AR;APOE;ARHGAP42;ASIC2;ATF4;ATP11A;ATP1B1;ATP2B1;BAMBI;BBC3;BMP2;BMP6;BRSK1;CACNA2D1;CCN2;CCN3;CCR3;CD55;CDH2;CEACAM1;CEBPB;CEMIP;CGB1;CGB3;CGB5;CGB7;CGB8;CHMP4BP1;CHRNB1;CLTRN;CNGB1;COL1A1;CPT1A;CSF3;CXCL10;CXCL11;CXCR4;CYP11A1;CYRIA;DACT1;DAGLB;DDIT3;DIO2;DKK1;DLC1;DLC1;EDN1;EDNRA;EGR1;EPHA4;F2RL1;F3;FA2H;FABP3;FABP5P9;FGD6;FGF13;F…
70	GO:2000147	BP	positive regulation of cell motility	70/ 1182	625/ 33331	0.112	2.3528906988521E-17	4.1098080242185E-15	gene-ACKR3;gene-AKAP12;gene-ANGPT4;gene-BMP2;gene-CCL20;gene-CCN1;gene-CD274;gene-CEACAM6;gene-CEMIP;gene-COL1A1;gene-CXCL10;gene-CXCL8;gene-CXCR4;gene-DAB2;gene-EDN1;gene-ETS1;gene-F2RL1;gene-F3;gene-FGF1;gene-FGF2;gene-FN1;gene-HAS2;gene-HBEGF;gene-IGF1R;gene-IL1B;gene-IL6R;gene-IRS2;gene-ITGA2;gene-JCAD;gene-JUN;gene-KITLG;gene-LAMC2;gene-LOC124900513;gene-LOC124904015;gene-MAP2K3;gene-MAPRE2;…	ACKR3;AKAP12;ANGPT4;BMP2;CCL20;CCN1;CD274;CEACAM6;CEMIP;COL1A1;CXCL10;CXCL8;CXCR4;DAB2;EDN1;ETS1;F2RL1;F3;FGF1;FGF2;FN1;HAS2;HBEGF;IGF1R;IL1B;IL6R;IRS2;ITGA2;JCAD;JUN;KITLG;LAMC2;LOC124900513;LOC124904015;MAP2K3;MAPRE2;MYADM;NEDD9;NR4A3;NUS1P1;OXSR1;PAK3;PLGLB1;PODXL;PTGS2;RELN;RHOB;RRAS2;S1PR1;SEMA3A;SEMA3B;SEMA3C;SEMA5A;SEMA7A;SEMA7A-2;SERPINB3;SERPINB4;SERPINE1;SNAI2;SOX9;SPHK1;SPRY2;TERT;TGFB…
117	GO:0048870	BP	cell motility	117/ 1182	1425/ 33331	0.082105263157895	3.1849200280853E-17	5.4984311229049E-15	gene-ACKR3;gene-ACKR4P1;gene-ADTRP;gene-AJUBA;gene-ANGPT4;gene-ATP1B1;gene-B4GALT1;gene-BAMBI;gene-CCL20;gene-CCL3L1;gene-CCN1;gene-CCN2;gene-CCN3;gene-CCR3;gene-CD44;gene-CDH2;gene-CDKL5;gene-CEACAM1;gene-CEACAM5;gene-CEACAM6;gene-CEP85L;gene-COL1A1;gene-CXCL1;gene-CXCL10;gene-CXCL11;gene-CXCL2;gene-CXCL3;gene-CXCL5;gene-CXCL8;gene-CXCR4;gene-DCLK1;gene-DEFB4A;gene-DEFB4A-2;gene-DEFB4B-3;gene-DN…	ACKR3;ACKR4P1;ADTRP;AJUBA;ANGPT4;ATP1B1;B4GALT1;BAMBI;CCL20;CCL3L1;CCN1;CCN2;CCN3;CCR3;CD44;CDH2;CDKL5;CEACAM1;CEACAM5;CEACAM6;CEP85L;COL1A1;CXCL1;CXCL10;CXCL11;CXCL2;CXCL3;CXCL5;CXCL8;CXCR4;DCLK1;DEFB4A;DEFB4A-2;DEFB4B;DNAH17;DRGX;EGR3;ENKUR;EPHA4;ETS1;F2RL1;FGF13;FLRT3;FMNL2;FN1;FOXC1;GPC4;HBEGF;HRH1;IL6R;ITGA1;ITGA2;ITGB8;JMY;KITLG;LAMA3;LAMB3;LCP1;LOC124900513;LOC124903287;LOC124904015;LOX;LO…
137	GO:0009967	BP	positive regulation of signal transduction	137/ 1182	1817/ 33331	0.075399009356081	7.9633336925752E-17	1.358984084295E-14	gene-ACKR3;gene-ADRB2;gene-AJUBA;gene-AKAP12;gene-ALKAL1;gene-ANKRD1;gene-AREG;gene-ATF3;gene-BAMBI;gene-BBC3;gene-BCL10;gene-BDNF;gene-BIRC3;gene-BMP2;gene-BMP6;gene-BMPER;gene-C3;gene-CCL20;gene-CCL3L1;gene-CCN1;gene-CCN2;gene-CCN3;gene-CD44;gene-CDH2;gene-CFLAR;gene-CFLAR-AS1;gene-CITED2;gene-COL1A1;gene-CSF3;gene-CSNK1E;gene-CXCR4;gene-DAB2;gene-DACT1;gene-DDIT3;gene-DGKD;gene-DKK1;gene-DLL4;…	ACKR3;ADRB2;AJUBA;AKAP12;ALKAL1;ANKRD1;AREG;ATF3;BAMBI;BBC3;BCL10;BDNF;BIRC3;BMP2;BMP6;BMPER;C3;CCL20;CCL3L1;CCN1;CCN2;CCN3;CD44;CDH2;CFLAR;CFLAR-AS1;CITED2;COL1A1;CSF3;CSNK1E;CXCR4;DAB2;DACT1;DDIT3;DGKD;DKK1;DLL4;ECM1;EDN1;EPHA4;EREG;ESM1;F2RL1;F3;FABP5P9;FGF1;FGF2;FGF5;FN1;FOXD1;G0S2;GAB2;GADD45A;GADD45B;GAREM1;GAS2L2;GDF15;GNG12-AS1;HBEGF;IFNL1;IFNL1-2;IGF1R;IGF2;IGFBP3;IL11;IL1B;IL6R;IL7R;INH…
125	GO:0010628	BP	positive regulation of gene expression	125/ 1182	1602/ 33331	0.078027465667915	1.1534116303135E-16	1.9459889176437E-14	gene-ADM2;gene-ADTRP;gene-AKAP12;gene-ATF3;gene-ATF4;gene-BCL10;gene-BMP2;gene-BMP6;gene-C3;gene-CCN2;gene-CD274;gene-CD55;gene-CD83;gene-CDK6;gene-CEBPB;gene-CEBPG;gene-CITED2;gene-CLCF1;gene-CSF2;gene-CXCL8;gene-DDIT3;gene-DKK1;gene-DLL4;gene-DNAJB9;gene-EGR1;gene-EIF5A2;gene-EREG;gene-ETS1;gene-F2RL1;gene-F3;gene-FGF1;gene-FGF5;gene-FN1;gene-FOXC1;gene-FOXD1;gene-GATA6;gene-GJA1;gene-HEG1;gene…	ADM2;ADTRP;AKAP12;ATF3;ATF4;BCL10;BMP2;BMP6;C3;CCN2;CD274;CD55;CD83;CDK6;CEBPB;CEBPG;CITED2;CLCF1;CSF2;CXCL8;DDIT3;DKK1;DLL4;DNAJB9;EGR1;EIF5A2;EREG;ETS1;F2RL1;F3;FGF1;FGF5;FN1;FOXC1;FOXD1;GATA6;GJA1;HEG1;HEY1;HLA-A;HLA-A;HLA-F;HLA-F;HLA-F;HLA-F;HLA-F;IFNGR1;IFNL1;IFNL1-2;IL1A;IL1B;IL1RAP;IL1RL1;IL32;IL6R;IL7R;INHBA;IRF7;ISG15;ITGA2;ITGB8;KRT17;KRT17P1;KRT17P2;KRT17P2;LACC1;LTB;LTB;MAF;MAPK8;MITF…
87	GO:0048646	BP	anatomical structure formation involved in morphogenesis	87/ 1182	924/ 33331	0.094155844155844	1.5278458972099E-16	2.5487559590871E-14	gene-ACKR3;gene-ADAM12;gene-ADM;gene-ADM2;gene-ANGPT4;gene-ARHGAP22;gene-B4GALT1;gene-BCL10;gene-BMP2;gene-BRD2-5;gene-CASP9;gene-CCN1;gene-CCN2;gene-CCN3;gene-CEACAM1;gene-CEMIP2;gene-CFLAR;gene-CFLAR-AS1;gene-CITED2;gene-COL1A1;gene-COL22A1;gene-COL8A1;gene-CXCL8;gene-DKK1;gene-DLC1;gene-DLC1-2;gene-DLL4;gene-DUSP1;gene-DUSP4;gene-DUSP5;gene-E2F7;gene-ECM1;gene-EREG;gene-ESM1;gene-ETS1;gene-FBN…	ACKR3;ADAM12;ADM;ADM2;ANGPT4;ARHGAP22;B4GALT1;BCL10;BMP2;BRD2;CASP9;CCN1;CCN2;CCN3;CEACAM1;CEMIP2;CFLAR;CFLAR-AS1;CITED2;COL1A1;COL22A1;COL8A1;CXCL8;DKK1;DLC1;DLC1;DLL4;DUSP1;DUSP4;DUSP5;E2F7;ECM1;EREG;ESM1;ETS1;FBN2;FGF1;FGF2;FN1;FOXC1;GATA6;HEY1;IGFN1;JAG1;JUN;KBTBD8;KLF5;LOXL2;MBOAT7;MYPN;NFKB2;NOG;NRCAM;NUS1P1;PAX8;PGM5P2;PLEKHO1;PMP22;PODXL;PTPRB;RECK;RELN;RELT;RHOB;RORA;S1PR1;SAT1;SBNO2;SDC…
100	GO:0043069	BP	negative regulation of programmed cell death	100/ 1182	1154/ 33331	0.086655112651646	2.137241908905E-16	3.5257367357237E-14	gene-ACKR3;gene-AMIGO2;gene-ANGPT4;gene-ARG2;gene-ARNT2;gene-ASIC2;gene-ASNS;gene-BCL10;gene-BCL2A1;gene-BDNF;gene-BIRC3;gene-BTG2;gene-CCN1;gene-CD44;gene-CDKN1A;gene-CDSN-6;gene-CEACAM5;gene-CEACAM6;gene-CEBPB;gene-CFLAR;gene-CFLAR-AS1;gene-CITED2;gene-CLCF1;gene-CPEB4;gene-CSF2;gene-CZ1P-ASNS;gene-DAB2;gene-DKK1;gene-DUSP1;gene-DYRK3;gene-EGR3;gene-EN1;gene-FHL2;gene-FOXC1;gene-FOXO1;gene-GATA…	ACKR3;AMIGO2;ANGPT4;ARG2;ARNT2;ASIC2;ASNS;BCL10;BCL2A1;BDNF;BIRC3;BTG2;CCN1;CD44;CDKN1A;CDSN;CEACAM5;CEACAM6;CEBPB;CFLAR;CFLAR-AS1;CITED2;CLCF1;CPEB4;CSF2;CZ1P-ASNS;DAB2;DKK1;DUSP1;DYRK3;EGR3;EN1;FHL2;FOXC1;FOXO1;GATA6;GRK5;IER3;IER3;IER3;IFI6;IGF1R;IL1A;IL1B;IL31RA;IL7R;IRF7;IRS2;ITPRIP;JUN;KITLG;LOC100131471;LOC124900513;MAPK8;MCL1;MNT;MPV17L;MSX1;MYC;NFKBIA;NGF;NOG;NR4A1;NR4A2;NUAK2;PAX8;PCID2…
103	GO:0008284	BP	positive regulation of cell population proliferation	103/ 1182	1206/ 33331	0.085406301824212	2.3897759947217E-16	3.8990114498499E-14	gene-ADM;gene-AREG;gene-ARNT2;gene-ATF3;gene-B4GALT1;gene-BAMBI;gene-BMP2;gene-BMP6;gene-BNC1;gene-CCN1;gene-CCN2;gene-CCR3;gene-CD274;gene-CD55;gene-CDK6;gene-CDKN1A;gene-CEACAM6;gene-CFLAR;gene-CFLAR-AS1;gene-CLCF1;gene-CSF2;gene-CSF3;gene-CXCL10;gene-CXCL5;gene-DLL4;gene-ECM1;gene-EDN1;gene-EGR1;gene-EGR3;gene-EGR4;gene-EIF5A2;gene-EREG;gene-ESM1;gene-ETS1;gene-F3;gene-FBXW4P1;gene-FGF1;gene-F…	ADM;AREG;ARNT2;ATF3;B4GALT1;BAMBI;BMP2;BMP6;BNC1;CCN1;CCN2;CCR3;CD274;CD55;CDK6;CDKN1A;CEACAM6;CFLAR;CFLAR-AS1;CLCF1;CSF2;CSF3;CXCL10;CXCL5;DLL4;ECM1;EDN1;EGR1;EGR3;EGR4;EIF5A2;EREG;ESM1;ETS1;F3;FBXW4P1;FGF1;FGF5;FN1;FOSL1;FOSL2;GAB2;GAREM1;GATA6;GJA1;GRK5;HAS2;HBEGF;HLA-A;HLA-A;IGF1R;IGF2;IL11;IL1A;IL1B;IL24;IL31RA;IL6R;IL7R;INSL4;IRS2;ITGA2;JCAD;JUN;KITLG;KLF5;KRT6A;KRT6B;KRT6C;LAMC2;LBH;MEF2D;…
99	GO:0001817	BP	regulation of cytokine production	99/ 1182	1140/ 33331	0.086842105263158	2.7254229935492E-16	4.3982994766548E-14	gene-ACOD1;gene-AKAP12;gene-ARG2;gene-ATF4;gene-ATP2B1;gene-BCL10;gene-C3;gene-CD274;gene-CD55;gene-CD83;gene-CEACAM1;gene-CEBPB;gene-CEBPG;gene-CSF2;gene-DDIT3;gene-EGR1;gene-EREG;gene-ERRFI1;gene-F2RL1;gene-F3;gene-FN1;gene-GATA6;gene-GBP1;gene-HEG1;gene-HERC5;gene-HLA-A-7;gene-HLA-A-8;gene-HLA-B;gene-HLA-B-2;gene-HLA-B-4;gene-HLA-B-5;gene-HLA-B-6;gene-HLA-F-2;gene-HLA-F-3;gene-HLA-F-4;gene-HLA…	ACOD1;AKAP12;ARG2;ATF4;ATP2B1;BCL10;C3;CD274;CD55;CD83;CEACAM1;CEBPB;CEBPG;CSF2;DDIT3;EGR1;EREG;ERRFI1;F2RL1;F3;FN1;GATA6;GBP1;HEG1;HERC5;HLA-A;HLA-A;HLA-B;HLA-B;HLA-B;HLA-B;HLA-B;HLA-F;HLA-F;HLA-F;HLA-F;HLA-F;HOMER2;IFNGR1;IFNL1;IFNL1-2;IL1A;IL1B;IL1R2;IL1RAP;IL1RL1;IL32;IL6R;INHBA;IRF7;ISG15;ITGB8;KLF2;LACC1;LTB;LTB;LTBP1;MACIR;MAP2K3;NAV3;NFKB2;NLRP3;NR4A3;OAS1;OAS2;PANX1;PDE4D;PELI1;PER1;PLD4…
217	GO:0065009	BP	regulation of molecular function	217/ 1182	3519/ 33331	0.061665245808468	2.7735204466613E-16	4.4277911904925E-14	gene-ABL2;gene-ACOD1;gene-ACVR1C;gene-ADRB2;gene-AJUBA;gene-AREG;gene-ARHGAP20;gene-ARHGAP21;gene-ARHGAP22;gene-ARHGAP42;gene-ARRDC4;gene-ATP1B1;gene-BAMBI;gene-BBC3;gene-BCL10;gene-BDNF;gene-BIRC3;gene-BMP2;gene-C9orf72;gene-CASP9;gene-CCL20;gene-CCL3L1;gene-CCN1;gene-CCN2;gene-CCNG2;gene-CD44;gene-CDKL5;gene-CDKN1A;gene-CEACAM1;gene-CEBPG;gene-CEMIP;gene-CFLAR;gene-CFLAR-AS1;gene-CLTRN;gene-CPE…	ABL2;ACOD1;ACVR1C;ADRB2;AJUBA;AREG;ARHGAP20;ARHGAP21;ARHGAP22;ARHGAP42;ARRDC4;ATP1B1;BAMBI;BBC3;BCL10;BDNF;BIRC3;BMP2;C9orf72;CASP9;CCL20;CCL3L1;CCN1;CCN2;CCNG2;CD44;CDKL5;CDKN1A;CEACAM1;CEBPG;CEMIP;CFLAR;CFLAR-AS1;CLTRN;CPEB2;CSF3;CSNK1E;CSTA;DAB2;DACT1;DDIT3;DIRAS3;DKK1;DLC1;DLC1;DOCK2;DUSP1;DUSP7;ECM1;EDN1;EDNRA;EGR1;EPHA4;EREG;ERRFI1;F2RL1;F3;FGD6;FGF1;FGF13;FOS;FOSL1;FOXC1;GADD45A;GADD45B;GE…
129	GO:0032101	BP	regulation of response to external stimulus	129/ 1182	1698/ 33331	0.075971731448763	2.8483460032948E-16	4.4988716075445E-14	gene-ACOD1;gene-ADM;gene-ADM2;gene-ADRB2;gene-ADTRP;gene-APOE;gene-ARG2;gene-BCL10;gene-BIRC3;gene-BMP6;gene-C3;gene-CCN3;gene-CD55;gene-CEACAM1;gene-CEBPB;gene-CNGB1;gene-CREB3L3;gene-CXCL10;gene-CXCL8;gene-CXCR4;gene-DAGLB;gene-DUSP1;gene-EPHA4;gene-EREG;gene-ETS1;gene-F2RL1;gene-F3;gene-FGF1;gene-FNDC4;gene-GATA6;gene-GGT8P;gene-GJA1;gene-GPR176;gene-HERC5;gene-HLA-A-7;gene-HLA-A-8;gene-HLA-B;…	ACOD1;ADM;ADM2;ADRB2;ADTRP;APOE;ARG2;BCL10;BIRC3;BMP6;C3;CCN3;CD55;CEACAM1;CEBPB;CNGB1;CREB3L3;CXCL10;CXCL8;CXCR4;DAGLB;DUSP1;EPHA4;EREG;ETS1;F2RL1;F3;FGF1;FNDC4;GATA6;GGT8P;GJA1;GPR176;HERC5;HLA-A;HLA-A;HLA-B;HLA-B;HLA-B;HLA-B;HLA-B;HLA-F;HLA-F;HLA-F;HLA-F;HLA-F;HTR7;IFIT1;IFNGR1;IL1B;IL1RL1;IL6R;IRF7;ISG15;ITGA2;LACC1;LOC124903631;MACIR;METRNL;MICOS10-NBL1;MMP3;MN1;MTUS1;MUC13;MUC4;NFKBIA;NFKBI…
145	GO:0010647	BP	positive regulation of cell communication	145/ 1182	2012/ 33331	0.0720675944334	3.1757016828786E-16	4.9631203037578E-14	gene-ACKR3;gene-ADRB2;gene-AJUBA;gene-AKAP12;gene-ALKAL1;gene-ANKRD1;gene-AREG;gene-ATF3;gene-BAMBI;gene-BBC3;gene-BCL10;gene-BDNF;gene-BIRC3;gene-BMP2;gene-BMP6;gene-BMPER;gene-C3;gene-CCL20;gene-CCL3L1;gene-CCN1;gene-CCN2;gene-CCN3;gene-CD44;gene-CDH2;gene-CFLAR;gene-CFLAR-AS1;gene-CITED2;gene-CLTRN;gene-COL1A1;gene-CSF3;gene-CSNK1E;gene-CXCR4;gene-DAB2;gene-DACT1;gene-DDIT3;gene-DGKD;gene-DKK1…	ACKR3;ADRB2;AJUBA;AKAP12;ALKAL1;ANKRD1;AREG;ATF3;BAMBI;BBC3;BCL10;BDNF;BIRC3;BMP2;BMP6;BMPER;C3;CCL20;CCL3L1;CCN1;CCN2;CCN3;CD44;CDH2;CFLAR;CFLAR-AS1;CITED2;CLTRN;COL1A1;CSF3;CSNK1E;CXCR4;DAB2;DACT1;DDIT3;DGKD;DKK1;DLL4;ECM1;EDN1;EPHA4;EREG;ESM1;F2RL1;F3;FABP5P9;FGF1;FGF2;FGF5;FN1;FOXD1;G0S2;GAB2;GADD45A;GADD45B;GAREM1;GAS2L2;GDF15;GJA1;GNG12-AS1;HBEGF;IFNL1;IFNL1-2;IGF1R;IGF2;IGFBP3;IL11;IL1B;IL…
74	GO:0009725	BP	response to hormone	74/ 1182	722/ 33331	0.10249307479224	3.6193063949107E-16	5.5974835463791E-14	gene-ACOD1;gene-ACVR1C;gene-ADM;gene-ADTRP;gene-ARID5A;gene-ASNS;gene-BMP6;gene-BTG1;gene-BTG2;gene-CASP9;gene-CCN2;gene-CDKN1A;gene-CEACAM1;gene-CFLAR;gene-CFLAR-AS1;gene-CITED2;gene-COL1A1;gene-CPEB2;gene-CYP11A1-2;gene-CZ1P-ASNS;gene-DUSP1;gene-EGR1;gene-EREG;gene-ERRFI1;gene-FABP3;gene-FBXO32;gene-FHL2;gene-FOS;gene-FOSB;gene-FOSL1;gene-FOXO1;gene-GATA6;gene-GJA1;gene-GJB2;gene-GNAI1;gene-HDA…	ACOD1;ACVR1C;ADM;ADTRP;ARID5A;ASNS;BMP6;BTG1;BTG2;CASP9;CCN2;CDKN1A;CEACAM1;CFLAR;CFLAR-AS1;CITED2;COL1A1;CPEB2;CYP11A1;CZ1P-ASNS;DUSP1;EGR1;EREG;ERRFI1;FABP3;FBXO32;FHL2;FOS;FOSB;FOSL1;FOXO1;GATA6;GJA1;GJB2;GNAI1;HDAC5;HEY1;IL1RN;INHBA;IRS2;ITGA2;JUND;LOX;MAOB;MAP1B;MARS1;NR4A1;NR4A2;NR4A3;PAM;PAPPA;PAX8;PCK1;PCK2;PID1;PTGER4;RCAN1;SESN2;SESN2;SGK1;SOCS2;STC1;STC2;TFF1;THRB;TIMP1;TIMP3;TRIB3;TXN…
98	GO:0043066	BP	negative regulation of apoptotic process	98/ 1182	1128/ 33331	0.086879432624113	3.8355246254687E-16	5.8707251664262E-14	gene-ACKR3;gene-AMIGO2;gene-ANGPT4;gene-ARG2;gene-ARNT2;gene-ASIC2;gene-ASNS;gene-BCL10;gene-BCL2A1;gene-BDNF;gene-BIRC3;gene-BTG2;gene-CCN1;gene-CD44;gene-CDKN1A;gene-CEACAM5;gene-CEACAM6;gene-CEBPB;gene-CFLAR;gene-CFLAR-AS1;gene-CITED2;gene-CLCF1;gene-CPEB4;gene-CSF2;gene-CZ1P-ASNS;gene-DAB2;gene-DKK1;gene-DUSP1;gene-DYRK3;gene-EGR3;gene-EN1;gene-FHL2;gene-FOXC1;gene-FOXO1;gene-GATA6;gene-GRK5;…	ACKR3;AMIGO2;ANGPT4;ARG2;ARNT2;ASIC2;ASNS;BCL10;BCL2A1;BDNF;BIRC3;BTG2;CCN1;CD44;CDKN1A;CEACAM5;CEACAM6;CEBPB;CFLAR;CFLAR-AS1;CITED2;CLCF1;CPEB4;CSF2;CZ1P-ASNS;DAB2;DKK1;DUSP1;DYRK3;EGR3;EN1;FHL2;FOXC1;FOXO1;GATA6;GRK5;IER3;IER3;IER3;IFI6;IGF1R;IL1A;IL1B;IL31RA;IL7R;IRF7;IRS2;ITPRIP;JUN;KITLG;LOC100131471;LOC124900513;MAPK8;MCL1;MNT;MPV17L;MSX1;MYC;NFKBIA;NGF;NOG;NR4A1;NR4A2;NUAK2;PAX8;PCID2;PDK4…
150	GO:0009891	BP	positive regulation of biosynthetic process	150/ 1182	2120/ 33331	0.070754716981132	4.0604682129642E-16	6.1516093426408E-14	gene-ADM;gene-ADRB2;gene-AHR;gene-AJUBA;gene-AKAP12;gene-ARID3A;gene-ARID3B;gene-ARNT2;gene-ARNTL2;gene-ATF3;gene-ATF4;gene-BAMBI;gene-BCL10;gene-BMP2;gene-BMP6;gene-BNC1;gene-CCN1;gene-CCN2;gene-CEBPB;gene-CEBPG;gene-CITED2;gene-COL1A1;gene-CREB3L3;gene-CREB5;gene-CREBRF;gene-CREM;gene-CSF3;gene-CSRNP1;gene-CXCL10;gene-CXCL8;gene-DAB2;gene-DDIT3;gene-DPF3;gene-E2F7;gene-EDN1;gene-EGR1;gene-EGR4;…	ADM;ADRB2;AHR;AJUBA;AKAP12;ARID3A;ARID3B;ARNT2;ARNTL2;ATF3;ATF4;BAMBI;BCL10;BMP2;BMP6;BNC1;CCN1;CCN2;CEBPB;CEBPG;CITED2;COL1A1;CREB3L3;CREB5;CREBRF;CREM;CSF3;CSRNP1;CXCL10;CXCL8;DAB2;DDIT3;DPF3;E2F7;EDN1;EGR1;EGR4;EIF5A2;EN1;EREG;ETS1;F2RL1;FABP3;FGF1;FOS;FOSL1;FOSL2;FOXO1;FOXO3;FSTL3;GATA6;HAS2;HAS3;HDAC5;HEY1;HIVEP1;HRH1;IFNL1;IFNL1-2;IGF2;IL11;IL1A;IL1B;IL31RA;INHBA;IRF6;IRF7;IRS2;IRX3;ITGA2;J…
199	GO:0051128	BP	regulation of cellular component organization	199/ 1182	3141/ 33331	0.063355619229545	5.3123834776117E-16	7.9669654032425E-14	gene-ABL2;gene-ADRB2;gene-ADTRP;gene-AJUBA;gene-ALKAL1;gene-AMIGO2;gene-ANKRD1;gene-AP1AR;gene-APOE;gene-ARHGAP22;gene-ASIC2;gene-BBC3;gene-BDNF;gene-BMP2;gene-BMP6;gene-BRSK1;gene-C3;gene-C9orf72;gene-CAMSAP2;gene-CCN2;gene-CCN3;gene-CD22;gene-CD44;gene-CDA;gene-CDH2;gene-CDKL5;gene-CDKN1A;gene-CEACAM1;gene-CFLAR;gene-CFLAR-AS1;gene-CHMP4BP1;gene-CLTRN;gene-CORO2B;gene-CSF2;gene-CSF3;gene-CSMD3;…	ABL2;ADRB2;ADTRP;AJUBA;ALKAL1;AMIGO2;ANKRD1;AP1AR;APOE;ARHGAP22;ASIC2;BBC3;BDNF;BMP2;BMP6;BRSK1;C3;C9orf72;CAMSAP2;CCN2;CCN3;CD22;CD44;CDA;CDH2;CDKL5;CDKN1A;CEACAM1;CFLAR;CFLAR-AS1;CHMP4BP1;CLTRN;CORO2B;CSF2;CSF3;CSMD3;CXCL10;CXCR4;CYRIA;DAB2;DACT1;DGKD;DKK1;DLC1;DLC1;DNAJC15;DUSP1;EDN1;EIF5A2;EPHA4;EREG;ETS1;F2RL1;FAM241A;FEZ1;FGF13;FLRT3;FN1;GAS2L2;GDF15;GJA1;GNAI1;GPC4;GPR3;HAS2;HAS3;HBEGF;IGF…
145	GO:0023056	BP	positive regulation of signaling	145/ 1182	2026/ 33331	0.071569595261599	6.5844926905441E-16	9.7759962976508E-14	gene-ACKR3;gene-ADRB2;gene-AJUBA;gene-AKAP12;gene-ALKAL1;gene-ANKRD1;gene-AREG;gene-ATF3;gene-BAMBI;gene-BBC3;gene-BCL10;gene-BDNF;gene-BIRC3;gene-BMP2;gene-BMP6;gene-BMPER;gene-C3;gene-CCL20;gene-CCL3L1;gene-CCN1;gene-CCN2;gene-CCN3;gene-CD44;gene-CDH2;gene-CFLAR;gene-CFLAR-AS1;gene-CITED2;gene-CLTRN;gene-COL1A1;gene-CSF3;gene-CSNK1E;gene-CXCR4;gene-DAB2;gene-DACT1;gene-DDIT3;gene-DGKD;gene-DKK1…	ACKR3;ADRB2;AJUBA;AKAP12;ALKAL1;ANKRD1;AREG;ATF3;BAMBI;BBC3;BCL10;BDNF;BIRC3;BMP2;BMP6;BMPER;C3;CCL20;CCL3L1;CCN1;CCN2;CCN3;CD44;CDH2;CFLAR;CFLAR-AS1;CITED2;CLTRN;COL1A1;CSF3;CSNK1E;CXCR4;DAB2;DACT1;DDIT3;DGKD;DKK1;DLL4;ECM1;EDN1;EPHA4;EREG;ESM1;F2RL1;F3;FABP5P9;FGF1;FGF2;FGF5;FN1;FOXD1;G0S2;GAB2;GADD45A;GADD45B;GAREM1;GAS2L2;GDF15;GJA1;GNG12-AS1;HBEGF;IFNL1;IFNL1-2;IGF1R;IGF2;IGFBP3;IL11;IL1B;IL…
29	GO:0060337	BP	type I interferon signaling pathway	29/ 1182	127/ 33331	0.22834645669291	8.0967687865429E-16	1.1902250116218E-13	gene-EGR1;gene-HLA-A-7;gene-HLA-A-8;gene-HLA-B;gene-HLA-B-2;gene-HLA-B-4;gene-HLA-B-5;gene-HLA-B-6;gene-HLA-C;gene-HLA-C-5;gene-HLA-F-2;gene-HLA-F-3;gene-HLA-F-4;gene-HLA-F-5;gene-HLA-F-7;gene-HLA-H;gene-IFI27;gene-IFI27-2;gene-IFI6;gene-IFIT1;gene-IRF6;gene-IRF7-2;gene-ISG15;gene-ISG20;gene-MX1;gene-OAS1;gene-OAS2;gene-OASL;gene-RSAD2	EGR1;HLA-A;HLA-A;HLA-B;HLA-B;HLA-B;HLA-B;HLA-B;HLA-C;HLA-C;HLA-F;HLA-F;HLA-F;HLA-F;HLA-F;HLA-H;IFI27;IFI27;IFI6;IFIT1;IRF6;IRF7;ISG15;ISG20;MX1;OAS1;OAS2;OASL;RSAD2
152	GO:0051049	BP	regulation of transport	152/ 1182	2180/ 33331	0.069724770642202	9.5486685050828E-16	1.3898929538722E-13	gene-ABL2;gene-ACSL5;gene-ACVR1C;gene-ADRB2;gene-ADTRP;gene-ANKRD1;gene-ASIC2;gene-ATF4;gene-ATP1B1;gene-ATP2B1;gene-BBC3;gene-BEST1;gene-BMP2;gene-BMP6;gene-C3;gene-CACNA2D1;gene-CCN3;gene-CD22;gene-CDH2;gene-CEACAM1;gene-CEBPB;gene-CEMIP;gene-CLTRN;gene-CPT1A;gene-CREBRF;gene-CXCL10;gene-CXCL11;gene-CXCR4;gene-DAB2;gene-DGKD;gene-DKK1;gene-DOCK2;gene-EDN1;gene-EDNRA;gene-F2RL1;gene-FABP3;gene-F…	ABL2;ACSL5;ACVR1C;ADRB2;ADTRP;ANKRD1;ASIC2;ATF4;ATP1B1;ATP2B1;BBC3;BEST1;BMP2;BMP6;C3;CACNA2D1;CCN3;CD22;CDH2;CEACAM1;CEBPB;CEMIP;CLTRN;CPT1A;CREBRF;CXCL10;CXCL11;CXCR4;DAB2;DGKD;DKK1;DOCK2;EDN1;EDNRA;F2RL1;FABP3;FABP5P9;FEZ1;FGF13;GAB2;GEM;GJA1;GNG12-AS1;GRM7;HLA-F;HLA-F;HLA-F;HLA-F;HLA-F;HOMER2;IFI27;IFI27;IL11;IL13RA2;IL1A;IL1B;IL1RAPL1;INHBA;IRS2;ITGA2;KCNF1;KCNG1;KCNJ2;KCNQ3;KCNS1;KLF7;KLHL2…
131	GO:0019220	BP	regulation of phosphate metabolic process	131/ 1182	1778/ 33331	0.073678290213723	2.1564469093923E-15	3.0653250199337E-13	gene-ADRB2;gene-ADTRP;gene-AJUBA;gene-ANGPT4;gene-AREG;gene-ATF3;gene-BCL10;gene-BDNF;gene-BMP2;gene-BMP6;gene-BMPER;gene-C3;gene-C9orf72;gene-CCN1;gene-CCN2;gene-CCNG2;gene-CD44;gene-CDA;gene-CEACAM1;gene-CEMIP;gene-CLCF1;gene-CSF2;gene-CSF3;gene-DAB2;gene-DIRAS3;gene-DKK1;gene-DLC1;gene-DLC1-2;gene-DUSP1;gene-DUSP7;gene-EDN1;gene-EGR1;gene-EPHA4;gene-EREG;gene-ERRFI1;gene-FABP3;gene-FGF1;gene-F…	ADRB2;ADTRP;AJUBA;ANGPT4;AREG;ATF3;BCL10;BDNF;BMP2;BMP6;BMPER;C3;C9orf72;CCN1;CCN2;CCNG2;CD44;CDA;CEACAM1;CEMIP;CLCF1;CSF2;CSF3;DAB2;DIRAS3;DKK1;DLC1;DLC1;DUSP1;DUSP7;EDN1;EGR1;EPHA4;EREG;ERRFI1;FABP3;FGF1;FGF2;FGF5;FN1;GADD45A;GADD45B;GDF15;GPRC5A;HBEGF;HEG1;HERC5;HRH1;IFNL1;IFNL1-2;IGF1R;IGF2;IGFBP3;IL11;IL1B;IL24;IL31RA;IL6R;INHBA;IRS2;ITGA1;ITGA2;JUN;KITLG;LACC1;LATS2;LOC124900513;LOC12490328…
131	GO:0051174	BP	regulation of phosphorus metabolic process	131/ 1182	1778/ 33331	0.073678290213723	2.1564469093923E-15	3.0653250199337E-13	gene-ADRB2;gene-ADTRP;gene-AJUBA;gene-ANGPT4;gene-AREG;gene-ATF3;gene-BCL10;gene-BDNF;gene-BMP2;gene-BMP6;gene-BMPER;gene-C3;gene-C9orf72;gene-CCN1;gene-CCN2;gene-CCNG2;gene-CD44;gene-CDA;gene-CEACAM1;gene-CEMIP;gene-CLCF1;gene-CSF2;gene-CSF3;gene-DAB2;gene-DIRAS3;gene-DKK1;gene-DLC1;gene-DLC1-2;gene-DUSP1;gene-DUSP7;gene-EDN1;gene-EGR1;gene-EPHA4;gene-EREG;gene-ERRFI1;gene-FABP3;gene-FGF1;gene-F…	ADRB2;ADTRP;AJUBA;ANGPT4;AREG;ATF3;BCL10;BDNF;BMP2;BMP6;BMPER;C3;C9orf72;CCN1;CCN2;CCNG2;CD44;CDA;CEACAM1;CEMIP;CLCF1;CSF2;CSF3;DAB2;DIRAS3;DKK1;DLC1;DLC1;DUSP1;DUSP7;EDN1;EGR1;EPHA4;EREG;ERRFI1;FABP3;FGF1;FGF2;FGF5;FN1;GADD45A;GADD45B;GDF15;GPRC5A;HBEGF;HEG1;HERC5;HRH1;IFNL1;IFNL1-2;IGF1R;IGF2;IGFBP3;IL11;IL1B;IL24;IL31RA;IL6R;INHBA;IRS2;ITGA1;ITGA2;JUN;KITLG;LACC1;LATS2;LOC124900513;LOC12490328…
1049	GO:0008150	BP	biological_process	1049/ 1182	26748/ 33331	0.039217885449379	2.167839476615E-15	3.0653250199337E-13	gene-AADAC;gene-ABCA10;gene-ABL2;gene-ACKR3;gene-ACKR4P1;gene-ACOD1;gene-ACOT7;gene-ACSL3-AS1;gene-ACSL5;gene-ACVR1C;gene-ADAM12;gene-ADAMTS6;gene-ADAMTS9;gene-ADAMTSL4;gene-ADGRF4;gene-ADM;gene-ADM2;gene-ADRB2;gene-ADTRP;gene-AEN;gene-AFF1;gene-AHR;gene-AJUBA;gene-AKAP12;gene-ALDH1L2;gene-ALDH2;gene-ALKAL1;gene-ALOXE3;gene-AMIGO2;gene-AMTN;gene-ANGPT4;gene-ANKRD1;gene-ANOS1;gene-ANTXR2;gene-AOX1…	AADAC;ABCA10;ABL2;ACKR3;ACKR4P1;ACOD1;ACOT7;ACSL3-AS1;ACSL5;ACVR1C;ADAM12;ADAMTS6;ADAMTS9;ADAMTSL4;ADGRF4;ADM;ADM2;ADRB2;ADTRP;AEN;AFF1;AHR;AJUBA;AKAP12;ALDH1L2;ALDH2;ALKAL1;ALOXE3;AMIGO2;AMTN;ANGPT4;ANKRD1;ANOS1;ANTXR2;AOX1;AP1AR;APCDD1L;APOE;AQP6;AQP7P1;AREG;ARG2;ARHGAP20;ARHGAP21;ARHGAP22;ARHGAP42;ARID3A;ARID3B;ARID5A;ARL14;ARL4A;ARL4AP5;ARL4C;ARL4D;ARNT2;ARNTL2;ARRDC4;ASIC2;ASNS;ATF3;ATF4;ATP…
87	GO:0030155	BP	regulation of cell adhesion	87/ 1182	965/ 33331	0.090155440414508	2.4439322060461E-15	3.4231190059591E-13	gene-ABL2;gene-ADTRP;gene-AP1AR;gene-ARG2;gene-BCL10;gene-BMP2;gene-BMP6;gene-CCN1;gene-CD274;gene-CD44;gene-CD55;gene-CD83;gene-CDK6;gene-CDSN-6;gene-CEACAM1;gene-CEACAM6;gene-CEBPB;gene-CITED2;gene-COL1A1;gene-COL8A1;gene-CORO2B;gene-CXCL8;gene-CXCR4;gene-DLC1;gene-DLC1-2;gene-DUSP1;gene-EGR3;gene-EPHA4;gene-ETS1;gene-FN1;gene-FSTL3;gene-FUT4;gene-GBP1;gene-HAS2;gene-HLA-A-7;gene-HLA-A-8;gene-I…	ABL2;ADTRP;AP1AR;ARG2;BCL10;BMP2;BMP6;CCN1;CD274;CD44;CD55;CD83;CDK6;CDSN;CEACAM1;CEACAM6;CEBPB;CITED2;COL1A1;COL8A1;CORO2B;CXCL8;CXCR4;DLC1;DLC1;DUSP1;EGR3;EPHA4;ETS1;FN1;FSTL3;FUT4;GBP1;HAS2;HLA-A;HLA-A;IFNL1;IFNL1-2;IGF2;IL1A;IL1B;IL1RN;IL7R;ITGA2;JAG1;LAMA3;LOC124900513;LPXN;MAP3K8;MEX3B;MYADM;NEDD9;NFKBIZ;NLRP3;NR4A3;NUAK1;PAG1;PAK3;PCK1;PELI1;PHLDB2;PLAUR;PLGLB1;PODXL;PRKG1;PRNP;RGCC;S1PR1;…
146	GO:0031328	BP	positive regulation of cellular biosynthetic process	146/ 1182	2085/ 33331	0.070023980815348	2.8987917426126E-15	4.0222767292121E-13	gene-ADM;gene-ADRB2;gene-AHR;gene-AJUBA;gene-ARID3A;gene-ARID3B;gene-ARNT2;gene-ARNTL2;gene-ATF3;gene-ATF4;gene-BAMBI;gene-BCL10;gene-BMP2;gene-BMP6;gene-BNC1;gene-CCN1;gene-CEBPB;gene-CEBPG;gene-CITED2;gene-COL1A1;gene-CREB3L3;gene-CREB5;gene-CREBRF;gene-CREM;gene-CSF3;gene-CSRNP1;gene-CXCL10;gene-CXCL8;gene-DAB2;gene-DDIT3;gene-DPF3;gene-E2F7;gene-EDN1;gene-EGR1;gene-EGR4;gene-EIF5A2;gene-EN1;g…	ADM;ADRB2;AHR;AJUBA;ARID3A;ARID3B;ARNT2;ARNTL2;ATF3;ATF4;BAMBI;BCL10;BMP2;BMP6;BNC1;CCN1;CEBPB;CEBPG;CITED2;COL1A1;CREB3L3;CREB5;CREBRF;CREM;CSF3;CSRNP1;CXCL10;CXCL8;DAB2;DDIT3;DPF3;E2F7;EDN1;EGR1;EGR4;EIF5A2;EN1;EREG;ETS1;F2RL1;FABP3;FGF1;FOS;FOSL1;FOSL2;FOXO1;FOXO3;FSTL3;GATA6;HAS3;HDAC5;HEY1;HIVEP1;HRH1;IFNL1;IFNL1-2;IGF2;IL11;IL1A;IL1B;IL31RA;INHBA;IRF6;IRF7;IRS2;IRX3;ITGA2;JAG1;JUN;JUNB;JUND…
106	GO:0001932	BP	regulation of protein phosphorylation	106/ 1182	1314/ 33331	0.080669710806697	3.2689298765193E-15	4.4938705441372E-13	gene-ADRB2;gene-ADTRP;gene-AJUBA;gene-ANGPT4;gene-AREG;gene-ATF3;gene-BDNF;gene-BMP2;gene-BMP6;gene-BMPER;gene-C3;gene-C9orf72;gene-CCN1;gene-CCN2;gene-CCNG2;gene-CD44;gene-CEACAM1;gene-CEMIP;gene-CLCF1;gene-CSF2;gene-CSF3;gene-DAB2;gene-DIRAS3;gene-DKK1;gene-DUSP1;gene-DUSP7;gene-EDN1;gene-EGR1;gene-EPHA4;gene-EREG;gene-ERRFI1;gene-FGF1;gene-FGF2;gene-FGF5;gene-FN1;gene-GADD45A;gene-GADD45B;gene…	ADRB2;ADTRP;AJUBA;ANGPT4;AREG;ATF3;BDNF;BMP2;BMP6;BMPER;C3;C9orf72;CCN1;CCN2;CCNG2;CD44;CEACAM1;CEMIP;CLCF1;CSF2;CSF3;DAB2;DIRAS3;DKK1;DUSP1;DUSP7;EDN1;EGR1;EPHA4;EREG;ERRFI1;FGF1;FGF2;FGF5;FN1;GADD45A;GADD45B;GDF15;GPRC5A;HBEGF;HEG1;HERC5;IFNL1;IFNL1-2;IGF2;IGFBP3;IL11;IL1B;IL24;IL31RA;IL6R;INHBA;JUN;KITLG;LATS2;LOC124903287;LOX;MAP2K3;MRNIP;MYADM;NEDD9;NEURL1;NGF;NIBAN1;NOG;PAK3;PDE4D;PID1;PIM1…
55	GO:0030198	BP	extracellular matrix organization	55/ 1182	464/ 33331	0.11853448275862	6.0275664369601E-15	8.2102090724355E-13	gene-ADAM12;gene-ADAMTS6;gene-ADAMTS9;gene-ADAMTSL4;gene-B4GALT1;gene-CCN1;gene-CD44;gene-COL17A1;gene-COL1A1;gene-COL22A1;gene-COL4A6;gene-COL6A2;gene-COL7A1;gene-COL8A1;gene-COL9A2;gene-EXT1;gene-FBLN5;gene-FBN2;gene-FN1;gene-FOXC1;gene-HAS2;gene-HAS3;gene-ITGA1;gene-ITGA2;gene-ITGB8;gene-LAMA3;gene-LAMB3;gene-LAMC2;gene-LCP1;gene-LOC124900513;gene-LOC124905381;gene-LOC124905388;gene-LOX;gene-L…	ADAM12;ADAMTS6;ADAMTS9;ADAMTSL4;B4GALT1;CCN1;CD44;COL17A1;COL1A1;COL22A1;COL4A6;COL6A2;COL7A1;COL8A1;COL9A2;EXT1;FBLN5;FBN2;FN1;FOXC1;HAS2;HAS3;ITGA1;ITGA2;ITGB8;LAMA3;LAMB3;LAMC2;LCP1;LOC124900513;LOC124905381;LOC124905388;LOX;LOXL2;MFAP5;MMP1;MMP10;MMP13;MMP3;NFKB2;NID2;PLGLB1;PTX3;RECK;SERPINB5;SERPINE1;TFAP2A-AS2;TGFBR1;TIMP1;TNFRSF11B;TNXB;TNXB;TNXB;TNXB;WDR72
49	GO:0001525	BP	angiogenesis	49/ 1182	379/ 33331	0.12928759894459	6.3459918402668E-15	8.5413068722065E-13	gene-ACKR3;gene-ADM2;gene-ANGPT4;gene-ARHGAP22;gene-B4GALT1;gene-CCN1;gene-CCN2;gene-CCN3;gene-CEACAM1;gene-CEMIP2;gene-COL22A1;gene-COL8A1;gene-CXCL8;gene-DLL4;gene-E2F7;gene-ECM1;gene-EREG;gene-ESM1;gene-ETS1;gene-FGF1;gene-FGF2;gene-FN1;gene-FOXC1;gene-HEY1;gene-JAG1;gene-JUN;gene-KLF5;gene-LOXL2;gene-NRCAM;gene-NUS1P1;gene-PTPRB;gene-RECK;gene-RHOB;gene-RORA;gene-S1PR1;gene-SAT1;gene-SERPINE1…	ACKR3;ADM2;ANGPT4;ARHGAP22;B4GALT1;CCN1;CCN2;CCN3;CEACAM1;CEMIP2;COL22A1;COL8A1;CXCL8;DLL4;E2F7;ECM1;EREG;ESM1;ETS1;FGF1;FGF2;FN1;FOXC1;HEY1;JAG1;JUN;KLF5;LOXL2;NRCAM;NUS1P1;PTPRB;RECK;RHOB;RORA;S1PR1;SAT1;SERPINE1;SH2D2A;SIRT1;SLC12A6;TGFA;TGFBR1;THBS1;TNFRSF12A;TYMP;VEGFA;VEGFC;WNT7A;ZC3H12A
136	GO:0031399	BP	regulation of protein modification process	136/ 1182	1903/ 33331	0.071466106148187	6.385701238061E-15	8.5413068722065E-13	gene-ADRB2;gene-ADTRP;gene-AJUBA;gene-ANGPT4;gene-AREG;gene-ARRDC4;gene-ATF3;gene-BCL10;gene-BDNF;gene-BIRC3;gene-BMP2;gene-BMP6;gene-BMPER;gene-C3;gene-C9orf72;gene-CCN1;gene-CCN2;gene-CCNG2;gene-CD44;gene-CEACAM1;gene-CEMIP;gene-CLCF1;gene-CSF2;gene-CSF3;gene-DAB2;gene-DIRAS3;gene-DKK1;gene-DLC1;gene-DLC1-2;gene-DUSP1;gene-DUSP7;gene-EDN1;gene-EGR1;gene-EPHA4;gene-EREG;gene-ERRFI1;gene-FGF1;gen…	ADRB2;ADTRP;AJUBA;ANGPT4;AREG;ARRDC4;ATF3;BCL10;BDNF;BIRC3;BMP2;BMP6;BMPER;C3;C9orf72;CCN1;CCN2;CCNG2;CD44;CEACAM1;CEMIP;CLCF1;CSF2;CSF3;DAB2;DIRAS3;DKK1;DLC1;DLC1;DUSP1;DUSP7;EDN1;EGR1;EPHA4;EREG;ERRFI1;FGF1;FGF2;FGF5;FN1;GADD45A;GADD45B;GDF15;GPRC5A;HBEGF;HEG1;HERC5;IFNL1;IFNL1-2;IGF2;IGFBP3;IL11;IL1B;IL24;IL31RA;IL6R;INHBA;ISG15;ITGA1;JARID2;JDP2;JUN;KITLG;LATS2;LOC124903287;LOX;MAP2K3;MRNIP;M…
58	GO:0071396	BP	cellular response to lipid	58/ 1182	510/ 33331	0.11372549019608	6.8957208936029E-15	9.1411400095824E-13	gene-ABL2;gene-ACOD1;gene-ADTRP;gene-AHR;gene-ANKRD1;gene-BCL10;gene-BRINP2;gene-CASP9;gene-CD274;gene-CFLAR;gene-CFLAR-AS1;gene-CMPK2;gene-COL1A1;gene-CPT1A;gene-CSF2;gene-CSF3;gene-CXCL1;gene-CXCL10;gene-CXCL11;gene-CXCL2;gene-CXCL3;gene-CXCL5;gene-CXCL8;gene-ERRFI1;gene-FBXO32;gene-FOXO1;gene-GJB2;gene-GJB3;gene-GNAI1;gene-HDAC5;gene-HEY1;gene-IL1A;gene-IL1B;gene-IL24;gene-INHBA;gene-ITGA2;gen…	ABL2;ACOD1;ADTRP;AHR;ANKRD1;BCL10;BRINP2;CASP9;CD274;CFLAR;CFLAR-AS1;CMPK2;COL1A1;CPT1A;CSF2;CSF3;CXCL1;CXCL10;CXCL11;CXCL2;CXCL3;CXCL5;CXCL8;ERRFI1;FBXO32;FOXO1;GJB2;GJB3;GNAI1;HDAC5;HEY1;IL1A;IL1B;IL24;INHBA;ITGA2;MAPK8;NLRP3;PCK1;PCK2;PDK4;PID1;PPARD;RORA;SBNO2;SERPINE1;SGK1;SOX9;STC1;TICAM1;TNF;USP8P1;USP8P1;WNT9A;ZC3H12A;ZFP36;ZFP36L1;ZFP36L2
55	GO:0043062	BP	extracellular structure organization	55/ 1182	466/ 33331	0.11802575107296	7.2408352216039E-15	9.5136885429339E-13	gene-ADAM12;gene-ADAMTS6;gene-ADAMTS9;gene-ADAMTSL4;gene-B4GALT1;gene-CCN1;gene-CD44;gene-COL17A1;gene-COL1A1;gene-COL22A1;gene-COL4A6;gene-COL6A2;gene-COL7A1;gene-COL8A1;gene-COL9A2;gene-EXT1;gene-FBLN5;gene-FBN2;gene-FN1;gene-FOXC1;gene-HAS2;gene-HAS3;gene-ITGA1;gene-ITGA2;gene-ITGB8;gene-LAMA3;gene-LAMB3;gene-LAMC2;gene-LCP1;gene-LOC124900513;gene-LOC124905381;gene-LOC124905388;gene-LOX;gene-L…	ADAM12;ADAMTS6;ADAMTS9;ADAMTSL4;B4GALT1;CCN1;CD44;COL17A1;COL1A1;COL22A1;COL4A6;COL6A2;COL7A1;COL8A1;COL9A2;EXT1;FBLN5;FBN2;FN1;FOXC1;HAS2;HAS3;ITGA1;ITGA2;ITGB8;LAMA3;LAMB3;LAMC2;LCP1;LOC124900513;LOC124905381;LOC124905388;LOX;LOXL2;MFAP5;MMP1;MMP10;MMP13;MMP3;NFKB2;NID2;PLGLB1;PTX3;RECK;SERPINB5;SERPINE1;TFAP2A-AS2;TGFBR1;TIMP1;TNFRSF11B;TNXB;TNXB;TNXB;TNXB;WDR72
55	GO:0045229	BP	external encapsulating structure organization	55/ 1182	468/ 33331	0.11752136752137	8.688343761966E-15	1.1315424546834E-12	gene-ADAM12;gene-ADAMTS6;gene-ADAMTS9;gene-ADAMTSL4;gene-B4GALT1;gene-CCN1;gene-CD44;gene-COL17A1;gene-COL1A1;gene-COL22A1;gene-COL4A6;gene-COL6A2;gene-COL7A1;gene-COL8A1;gene-COL9A2;gene-EXT1;gene-FBLN5;gene-FBN2;gene-FN1;gene-FOXC1;gene-HAS2;gene-HAS3;gene-ITGA1;gene-ITGA2;gene-ITGB8;gene-LAMA3;gene-LAMB3;gene-LAMC2;gene-LCP1;gene-LOC124900513;gene-LOC124905381;gene-LOC124905388;gene-LOX;gene-L…	ADAM12;ADAMTS6;ADAMTS9;ADAMTSL4;B4GALT1;CCN1;CD44;COL17A1;COL1A1;COL22A1;COL4A6;COL6A2;COL7A1;COL8A1;COL9A2;EXT1;FBLN5;FBN2;FN1;FOXC1;HAS2;HAS3;ITGA1;ITGA2;ITGB8;LAMA3;LAMB3;LAMC2;LCP1;LOC124900513;LOC124905381;LOC124905388;LOX;LOXL2;MFAP5;MMP1;MMP10;MMP13;MMP3;NFKB2;NID2;PLGLB1;PTX3;RECK;SERPINB5;SERPINE1;TFAP2A-AS2;TGFBR1;TIMP1;TNFRSF11B;TNXB;TNXB;TNXB;TNXB;WDR72
225	GO:0002376	BP	immune system process	225/ 1182	3807/ 33331	0.059101654846336	9.020065563213E-15	1.1645296818872E-12	gene-ACKR3;gene-ACKR4P1;gene-ACOD1;gene-ADM;gene-ANGPT4;gene-ARG2;gene-ARID5A;gene-ATP11A;gene-ATP1B1;gene-B4GALT1;gene-BACH2;gene-BACH2-2;gene-BCL10;gene-BMP6;gene-C3;gene-CCL20;gene-CCL3L1;gene-CCR3;gene-CD22;gene-CD274;gene-CD44;gene-CD55;gene-CD79A;gene-CD83;gene-CDA;gene-CDK6;gene-CEACAM1;gene-CEACAM5;gene-CEACAM6;gene-CEBPB;gene-CEBPG;gene-CFB-2;gene-CFB-3;gene-CFB-5;gene-CFB-7;gene-CLCF1;g…	ACKR3;ACKR4P1;ACOD1;ADM;ANGPT4;ARG2;ARID5A;ATP11A;ATP1B1;B4GALT1;BACH2;BACH2;BCL10;BMP6;C3;CCL20;CCL3L1;CCR3;CD22;CD274;CD44;CD55;CD79A;CD83;CDA;CDK6;CEACAM1;CEACAM5;CEACAM6;CEBPB;CEBPG;CFB;CFB;CFB;CFB;CLCF1;COL1A1;CSF2;CSF3;CXCL1;CXCL10;CXCL11;CXCL2;CXCL3;CXCL5;CXCL8;CXCR4;DEFB4A;DEFB4A-2;DEFB4B;DLL4;DMBT1;DNAJB9;DOCK2;EGR1;ETS1;EXT1;F2RL1;FABP5P9;FN1;FOLR3;FOLR3P1;GBP1;GEM;GLIPR1;HDAC5;HERC5;HL…
94	GO:0022603	BP	regulation of anatomical structure morphogenesis	94/ 1182	1113/ 33331	0.084456424079066	9.6442654314293E-15	1.2343828350037E-12	gene-ADAM12;gene-ADAMTS9;gene-ADM;gene-ADM2;gene-ANGPT4;gene-AP1AR;gene-BAMBI;gene-BDNF;gene-BMP2;gene-BMPER;gene-BRSK1;gene-BTG1;gene-C3;gene-CCR3;gene-CD44;gene-CDH2;gene-CDKL5;gene-CEACAM1;gene-CEMIP2;gene-CITED2;gene-CXCL10;gene-CXCL8;gene-CXCR4;gene-DAAM1;gene-DAB2;gene-DACT1;gene-DKK1;gene-DLC1;gene-DLC1-2;gene-ECM1;gene-EPHA4;gene-ETS1;gene-F3;gene-FGD6;gene-FGF1;gene-FGF13;gene-FGF2;gene-…	ADAM12;ADAMTS9;ADM;ADM2;ANGPT4;AP1AR;BAMBI;BDNF;BMP2;BMPER;BRSK1;BTG1;C3;CCR3;CD44;CDH2;CDKL5;CEACAM1;CEMIP2;CITED2;CXCL10;CXCL8;CXCR4;DAAM1;DAB2;DACT1;DKK1;DLC1;DLC1;ECM1;EPHA4;ETS1;F3;FGD6;FGF1;FGF13;FGF2;FMNL2;FN1;FOXC1;GADD45A;GATA6;GBP1;GJA1;HAS2;IL1A;IL1B;IL1RAPL1;ITGB8;JCAD;KLF2;LOC107985284;MAP1B;MFSD2A;MSX1;MYADM;NEDD4;NEDD9;NGF;NOG;PAK3;PALM2AKAP2;PAX8;PHLDB2;PID1;PLD6;PLEKHA4;PLEKHO1;R…
95	GO:0007155	BP	cell adhesion	95/ 1182	1139/ 33331	0.083406496927129	1.2884121128421E-14	1.6349619349887E-12	gene-ABL2;gene-ACKR3;gene-ADAM12;gene-ADAMTS9;gene-AJUBA;gene-AMIGO2;gene-AMTN;gene-ANOS1;gene-ATP1B1;gene-B4GALT1;gene-CCN1;gene-CCN2;gene-CCN3;gene-CCR3;gene-CD22;gene-CD44;gene-CDH2;gene-CDSN-6;gene-CEACAM1;gene-CEACAM5;gene-CEACAM6;gene-CNTNAP3C;gene-COL17A1;gene-COL4A6;gene-COL6A2;gene-COL7A1;gene-COL8A1;gene-CSTA;gene-DSG3;gene-EPHA4;gene-FAT4;gene-FBLN5;gene-FEZ1;gene-FIBP;gene-FLRT3;gene-…	ABL2;ACKR3;ADAM12;ADAMTS9;AJUBA;AMIGO2;AMTN;ANOS1;ATP1B1;B4GALT1;CCN1;CCN2;CCN3;CCR3;CD22;CD44;CDH2;CDSN;CEACAM1;CEACAM5;CEACAM6;CNTNAP3C;COL17A1;COL4A6;COL6A2;COL7A1;COL8A1;CSTA;DSG3;EPHA4;FAT4;FBLN5;FEZ1;FIBP;FLRT3;FN1;FOLR3;FOLR3P1;GPC4;IGFN1;IL1B;IL1RAP;IL1RAPL1;IL32;ITGA1;ITGA2;ITGB8;KITLG;LAMA3;LAMB3;LAMC2;LOC124900513;LOC124900576;LOC124903287;LOC124904015;LOXL2;LPXN;LSAMP;LYPD3;MUC4;MYPN;…
194	GO:0005576	CC	extracellular region	194/ 1182	3081/ 33331	0.062966569295683	2.5115799957181E-15	2.3998146859087E-12	gene-ADAM12;gene-ADAMTS6;gene-ADAMTS9;gene-ADAMTSL4;gene-ADM;gene-ADM2;gene-ALKAL1;gene-AMTN;gene-ANGPT4;gene-ANOS1;gene-ANTXR2;gene-AREG;gene-BDNF;gene-BMP2;gene-BMP6;gene-BRINP2;gene-C3;gene-CA11;gene-CCL20;gene-CCL3L1;gene-CCN1;gene-CCN2;gene-CCN3;gene-CD55;gene-CDA;gene-CDCP1;gene-CDSN-6;gene-CEACAM5;gene-CEMIP;gene-CFB-2;gene-CFB-3;gene-CFB-5;gene-CFB-7;gene-CGB1;gene-CGB3;gene-CGB5;gene-CGB…	ADAM12;ADAMTS6;ADAMTS9;ADAMTSL4;ADM;ADM2;ALKAL1;AMTN;ANGPT4;ANOS1;ANTXR2;AREG;BDNF;BMP2;BMP6;BRINP2;C3;CA11;CCL20;CCL3L1;CCN1;CCN2;CCN3;CD55;CDA;CDCP1;CDSN;CEACAM5;CEMIP;CFB;CFB;CFB;CFB;CGB1;CGB3;CGB5;CGB7;CGB8;CLCA4;CLCF1;CNTNAP3C;COL17A1;COL1A1;COL22A1;COL4A6;COL6A2;COL7A1;COL8A1;COL9A2;CPA4;CSF2;CSF3;CXCL1;CXCL10;CXCL11;CXCL2;CXCL3;CXCL5;CXCL8;DAW1;DEFB4A;DEFB4A-2;DEFB4B;DKK1;DMBT1;DOCK2;ECM1;…
87	GO:0010243	BP	response to organonitrogen compound	87/ 1182	999/ 33331	0.087087087087087	1.9672534360404E-14	2.4752382851604E-12	gene-ACVR1C;gene-ADM;gene-ADRB2;gene-ADTRP;gene-AHR;gene-ASNS;gene-ATF4;gene-BTG1;gene-BTG2;gene-CACNA2D1;gene-CCN2;gene-CDKN1A;gene-CEACAM1;gene-CEBPB;gene-CFLAR;gene-CFLAR-AS1;gene-COL1A1;gene-COL4A6;gene-CPEB2;gene-CPEB4;gene-CPT1A;gene-CXCR4;gene-CYP11A1-2;gene-CZ1P-ASNS;gene-DNAJB9;gene-DUSP1;gene-EGR1;gene-EN1;gene-EPHA4;gene-EREG;gene-ERRFI1;gene-FABP3;gene-FOS;gene-FOSB;gene-FOSL1;gene-FO…	ACVR1C;ADM;ADRB2;ADTRP;AHR;ASNS;ATF4;BTG1;BTG2;CACNA2D1;CCN2;CDKN1A;CEACAM1;CEBPB;CFLAR;CFLAR-AS1;COL1A1;COL4A6;CPEB2;CPEB4;CPT1A;CXCR4;CYP11A1;CZ1P-ASNS;DNAJB9;DUSP1;EGR1;EN1;EPHA4;EREG;ERRFI1;FABP3;FOS;FOSB;FOSL1;FOXO1;GJA1;GJB2;GLDC;GNAI1;HDAC5;HRH1;IGF1R;IRS2;ITGA2;JAG1;JUND;KLF11;KLF2;KLF4;KLF5;KYNU;MAP1B;MARS1;MMP13;MMP3;NAMPT;NAMPTP1;NEURL1;NFKBIA;NR4A1;NR4A2;NR4A3;PANX1;PCK1;PCK2;PDE2A;PD…
92	GO:1901698	BP	response to nitrogen compound	92/ 1182	1092/ 33331	0.084249084249084	2.1635271078831E-14	2.6993182328353E-12	gene-ACVR1C;gene-ADM;gene-ADRB2;gene-ADTRP;gene-AHR;gene-ASNS;gene-ATF4;gene-BTG1;gene-BTG2;gene-CACNA2D1;gene-CCN2;gene-CDKN1A;gene-CEACAM1;gene-CEBPB;gene-CFLAR;gene-CFLAR-AS1;gene-COL1A1;gene-COL4A6;gene-CPEB2;gene-CPEB4;gene-CPT1A;gene-CXCR4;gene-CYP11A1-2;gene-CZ1P-ASNS;gene-DNAJB9;gene-DUSP1;gene-EGR1;gene-EN1;gene-EPHA4;gene-EREG;gene-ERRFI1;gene-FABP3;gene-FOS;gene-FOSB;gene-FOSL1;gene-FO…	ACVR1C;ADM;ADRB2;ADTRP;AHR;ASNS;ATF4;BTG1;BTG2;CACNA2D1;CCN2;CDKN1A;CEACAM1;CEBPB;CFLAR;CFLAR-AS1;COL1A1;COL4A6;CPEB2;CPEB4;CPT1A;CXCR4;CYP11A1;CZ1P-ASNS;DNAJB9;DUSP1;EGR1;EN1;EPHA4;EREG;ERRFI1;FABP3;FOS;FOSB;FOSL1;FOXO1;GJA1;GJB2;GLDC;GNAI1;HDAC5;HRH1;IFIT1;IGF1R;IRS2;ITGA2;JAG1;JUND;KLF11;KLF2;KLF4;KLF5;KYNU;MAP1B;MARS1;MMP13;MMP3;NAMPT;NAMPTP1;NEURL1;NFKBIA;NR4A1;NR4A2;NR4A3;PANX1;PCK1;PCK2;PD…
95	GO:0022610	BP	biological adhesion	95/ 1182	1143/ 33331	0.083114610673666	2.3524582602668E-14	2.9105789825151E-12	gene-ABL2;gene-ACKR3;gene-ADAM12;gene-ADAMTS9;gene-AJUBA;gene-AMIGO2;gene-AMTN;gene-ANOS1;gene-ATP1B1;gene-B4GALT1;gene-CCN1;gene-CCN2;gene-CCN3;gene-CCR3;gene-CD22;gene-CD44;gene-CDH2;gene-CDSN-6;gene-CEACAM1;gene-CEACAM5;gene-CEACAM6;gene-CNTNAP3C;gene-COL17A1;gene-COL4A6;gene-COL6A2;gene-COL7A1;gene-COL8A1;gene-CSTA;gene-DSG3;gene-EPHA4;gene-FAT4;gene-FBLN5;gene-FEZ1;gene-FIBP;gene-FLRT3;gene-…	ABL2;ACKR3;ADAM12;ADAMTS9;AJUBA;AMIGO2;AMTN;ANOS1;ATP1B1;B4GALT1;CCN1;CCN2;CCN3;CCR3;CD22;CD44;CDH2;CDSN;CEACAM1;CEACAM5;CEACAM6;CNTNAP3C;COL17A1;COL4A6;COL6A2;COL7A1;COL8A1;CSTA;DSG3;EPHA4;FAT4;FBLN5;FEZ1;FIBP;FLRT3;FN1;FOLR3;FOLR3P1;GPC4;IGFN1;IL1B;IL1RAP;IL1RAPL1;IL32;ITGA1;ITGA2;ITGB8;KITLG;LAMA3;LAMB3;LAMC2;LOC124900513;LOC124900576;LOC124903287;LOC124904015;LOXL2;LPXN;LSAMP;LYPD3;MUC4;MYPN;…
136	GO:0010557	BP	positive regulation of macromolecule biosynthetic process	136/ 1182	1954/ 33331	0.069600818833163	4.3099332830235E-14	5.2883949961198E-12	gene-ADRB2;gene-AHR;gene-AKAP12;gene-ARID3A;gene-ARID3B;gene-ARNT2;gene-ARNTL2;gene-ATF3;gene-ATF4;gene-BAMBI;gene-BCL10;gene-BMP2;gene-BMP6;gene-BNC1;gene-CCN1;gene-CEBPB;gene-CEBPG;gene-CITED2;gene-COL1A1;gene-CREB3L3;gene-CREB5;gene-CREBRF;gene-CREM;gene-CSF3;gene-CSRNP1;gene-CXCL10;gene-DAB2;gene-DDIT3;gene-DPF3;gene-E2F7;gene-EDN1;gene-EGR1;gene-EGR4;gene-EIF5A2;gene-EN1;gene-EREG;gene-ETS1;…	ADRB2;AHR;AKAP12;ARID3A;ARID3B;ARNT2;ARNTL2;ATF3;ATF4;BAMBI;BCL10;BMP2;BMP6;BNC1;CCN1;CEBPB;CEBPG;CITED2;COL1A1;CREB3L3;CREB5;CREBRF;CREM;CSF3;CSRNP1;CXCL10;DAB2;DDIT3;DPF3;E2F7;EDN1;EGR1;EGR4;EIF5A2;EN1;EREG;ETS1;F2RL1;FGF1;FOS;FOSL1;FOSL2;FOXO1;FOXO3;FSTL3;GATA6;HAS2;HAS3;HDAC5;HEY1;HIVEP1;IFNL1;IFNL1-2;IGF2;IL11;IL1A;IL1B;IL31RA;INHBA;IRF6;IRF7;IRS2;IRX3;ITGA2;JAG1;JUN;JUNB;JUND;KDM6B;KDM7A;KL…
294	GO:0009889	BP	regulation of biosynthetic process	294/ 1182	5496/ 33331	0.053493449781659	6.1895379294378E-14	7.532464724456E-12	gene-ACOD1;gene-ADM;gene-ADRB2;gene-AHR;gene-AJUBA;gene-AKAP12;gene-ANKRD1;gene-ARG2;gene-ARID3A;gene-ARID3B;gene-ARID5A;gene-ARNT2;gene-ARNTL2;gene-ATF3;gene-ATF4;gene-BACH1;gene-BACH2;gene-BACH2-2;gene-BAMBI;gene-BCL10;gene-BMP2;gene-BMP6;gene-BNC1;gene-BRD2-5;gene-BTG2;gene-C3;gene-CCN1;gene-CCN2;gene-CDK6;gene-CDKN1A;gene-CEACAM1;gene-CEBPB;gene-CEBPD;gene-CEBPG;gene-CFLAR;gene-CFLAR-AS1;gene…	ACOD1;ADM;ADRB2;AHR;AJUBA;AKAP12;ANKRD1;ARG2;ARID3A;ARID3B;ARID5A;ARNT2;ARNTL2;ATF3;ATF4;BACH1;BACH2;BACH2;BAMBI;BCL10;BMP2;BMP6;BNC1;BRD2;BTG2;C3;CCN1;CCN2;CDK6;CDKN1A;CEACAM1;CEBPB;CEBPD;CEBPG;CFLAR;CFLAR-AS1;CGB1;CGB3;CGB5;CGB7;CGB8;CITED2;COL1A1;CPEB2;CPEB4;CREB3L3;CREB5;CREBRF;CREM;CSF2;CSF3;CSRNP1;CXCL10;CXCL8;DAB2;DACT1;DDIT3;DIO2;DKK1;DLGAP1-AS2;DLL4;DLX2;DPF3;DPH6;DRGX;DUSP1;E2F7;ECM1;ED…
272	GO:0006950	BP	response to stress	272/ 1182	4982/ 33331	0.054596547571257	7.4959681863852E-14	9.048182086444E-12	gene-ACOD1;gene-ADM;gene-ADRB2;gene-AEN;gene-AJUBA;gene-ANGPT4;gene-ANKRD1;gene-APOE;gene-ARG2;gene-ARID3A;gene-ARID5A;gene-ARNT2;gene-ASNS;gene-ATF3;gene-ATF4;gene-ATP1B1;gene-B4GALT1;gene-BACH1;gene-BBC3;gene-BCL10;gene-BCL2A1;gene-BMP2;gene-BMP6;gene-BRSK1;gene-BTG1;gene-BTG2;gene-C3;gene-CASP9;gene-CCL20;gene-CCL3L1;gene-CCN2;gene-CCR3;gene-CD44;gene-CD55;gene-CD83;gene-CDKN1A;gene-CEBPB;gene…	ACOD1;ADM;ADRB2;AEN;AJUBA;ANGPT4;ANKRD1;APOE;ARG2;ARID3A;ARID5A;ARNT2;ASNS;ATF3;ATF4;ATP1B1;B4GALT1;BACH1;BBC3;BCL10;BCL2A1;BMP2;BMP6;BRSK1;BTG1;BTG2;C3;CASP9;CCL20;CCL3L1;CCN2;CCR3;CD44;CD55;CD83;CDKN1A;CEBPB;CEBPG;CFB;CFB;CFB;CFB;CFLAR;CFLAR-AS1;CHAC1;CHST2;CITED2;COL1A1;CPEB2;CPEB4;CREB3L3;CREBRF;CSF2;CXCL1;CXCL10;CXCL11;CXCL2;CXCL3;CXCL5;CXCL8;CXCR4;CZ1P-ASNS;DDIT3;DEFB4A;DEFB4A-2;DEFB4B;DMBT…
93	GO:1902533	BP	positive regulation of intracellular signal transduction	93/ 1182	1136/ 33331	0.081866197183099	8.169422730847E-14	9.7815660713617E-12	gene-ACKR3;gene-ADRB2;gene-AJUBA;gene-AKAP12;gene-ALKAL1;gene-ANKRD1;gene-AREG;gene-BBC3;gene-BCL10;gene-BIRC3;gene-BMP2;gene-BMPER;gene-CCL20;gene-CCL3L1;gene-CCN2;gene-CD44;gene-CDH2;gene-CFLAR;gene-CFLAR-AS1;gene-CSF3;gene-DDIT3;gene-DKK1;gene-ECM1;gene-EDN1;gene-EPHA4;gene-EREG;gene-F2RL1;gene-F3;gene-FGF1;gene-FGF2;gene-FGF5;gene-FN1;gene-GAB2;gene-GADD45A;gene-GADD45B;gene-GAREM1;gene-GDF15…	ACKR3;ADRB2;AJUBA;AKAP12;ALKAL1;ANKRD1;AREG;BBC3;BCL10;BIRC3;BMP2;BMPER;CCL20;CCL3L1;CCN2;CD44;CDH2;CFLAR;CFLAR-AS1;CSF3;DDIT3;DKK1;ECM1;EDN1;EPHA4;EREG;F2RL1;F3;FGF1;FGF2;FGF5;FN1;GAB2;GADD45A;GADD45B;GAREM1;GDF15;GNG12-AS1;HBEGF;IGF1R;IGF2;IGFBP3;IL11;IL1B;IL6R;IRS2;JCAD;JUN;KITLG;LMCD1;LOC124903287;MAPRE2;MCL1;MSX1;NEDD4;NGF;NPPC;OASL;PCID2;PELI1;PIK3AP1;PMAIP1;PPARD;RELL1;RELN;RICTOR;SCHIP1;S…
135	GO:0006928	BP	movement of cell or subcellular component	135/ 1182	1952/ 33331	0.069159836065574	1.068041847293E-13	1.2685773845407E-11	gene-ACKR3;gene-ACKR4P1;gene-ADTRP;gene-AJUBA;gene-ANGPT4;gene-ANOS1;gene-ARHGAP21;gene-ATP1B1;gene-B4GALT1;gene-BAMBI;gene-BDNF;gene-CCL20;gene-CCL3L1;gene-CCN1;gene-CCN2;gene-CCN3;gene-CCR3;gene-CD44;gene-CDH2;gene-CDKL5;gene-CEACAM1;gene-CEACAM5;gene-CEACAM6;gene-CEP85L;gene-COL1A1;gene-CXCL1;gene-CXCL10;gene-CXCL11;gene-CXCL2;gene-CXCL3;gene-CXCL5;gene-CXCL8;gene-CXCR4;gene-DAW1;gene-DCLK1;ge…	ACKR3;ACKR4P1;ADTRP;AJUBA;ANGPT4;ANOS1;ARHGAP21;ATP1B1;B4GALT1;BAMBI;BDNF;CCL20;CCL3L1;CCN1;CCN2;CCN3;CCR3;CD44;CDH2;CDKL5;CEACAM1;CEACAM5;CEACAM6;CEP85L;COL1A1;CXCL1;CXCL10;CXCL11;CXCL2;CXCL3;CXCL5;CXCL8;CXCR4;DAW1;DCLK1;DEFB4A;DEFB4A-2;DEFB4B;DNAH17;DRGX;EGR3;ENKUR;EPHA4;ETS1;EXT1;F2RL1;FEZ1;FGF13;FLRT3;FMNL2;FN1;FOXC1;FOXD1;GAB2;GPC4;HBEGF;HRH1;IL6R;IRS2;ITGA1;ITGA2;ITGB8;JMY;KITLG;KLC3;KLF7;L…
245	GO:0032501	BP	multicellular organismal process	245/ 1182	4363/ 33331	0.056154022461609	1.0911409644711E-13	1.2857277698018E-11	gene-ACVR1C;gene-ADAMTS9;gene-ADM;gene-ADM2;gene-ADRB2;gene-AHR;gene-AKAP12;gene-ALOXE3;gene-APOE;gene-AQP6;gene-ARG2;gene-ARHGAP42;gene-ARNT2;gene-ASIC2;gene-ATF4;gene-ATP11A;gene-ATP1B1;gene-ATP2B1;gene-B4GALT1;gene-BBC3;gene-BDNF;gene-BMP2;gene-BMP6;gene-BNC2;gene-BRSK1;gene-BTG2;gene-C3;gene-CACNA2D1;gene-CCN2;gene-CDH2;gene-CEACAM1;gene-CEMIP;gene-CFLAR;gene-CFLAR-AS1;gene-CHRNB1;gene-CHST2;…	ACVR1C;ADAMTS9;ADM;ADM2;ADRB2;AHR;AKAP12;ALOXE3;APOE;AQP6;ARG2;ARHGAP42;ARNT2;ASIC2;ATF4;ATP11A;ATP1B1;ATP2B1;B4GALT1;BBC3;BDNF;BMP2;BMP6;BNC2;BRSK1;BTG2;C3;CACNA2D1;CCN2;CDH2;CEACAM1;CEMIP;CFLAR;CFLAR-AS1;CHRNB1;CHST2;CITED2;CMIP;CNGB1;COL1A1;CORO2B;CREM;CSF3;CSNK1E;CSRNP1;CSRP2;CXCL10;CXCR4;DAB2;DACT1;DAW1;DDIT3;DGKD;DKK1;DLL4;DLX2;DMBT1;DRGX;DSG3;DZIP1L;ECM1;EDN1;EDNRA;EGR1;EN1;ENKUR;EPHA4;ETS…
48	GO:0032496	BP	response to lipopolysaccharide	48/ 1182	398/ 33331	0.12060301507538	1.6980798185605E-13	1.9851489028479E-11	gene-ACOD1;gene-ADM;gene-AKAP12;gene-ANKRD1;gene-BCL10;gene-CASP9;gene-CD274;gene-CEBPB;gene-CMPK2;gene-CSF2;gene-CSF3;gene-CXCL1;gene-CXCL10;gene-CXCL11;gene-CXCL2;gene-CXCL3;gene-CXCL5;gene-CXCL8;gene-FOS;gene-GGT8P;gene-GJA1;gene-GJB2;gene-HDAC5;gene-IL1A;gene-IL1B;gene-IL24;gene-JUND;gene-MAOB;gene-MAPK8;gene-NFKB2;gene-NLRP3;gene-NOCT;gene-NR4A1;gene-PCK1;gene-PCK2;gene-PELI1;gene-PPARD;gene…	ACOD1;ADM;AKAP12;ANKRD1;BCL10;CASP9;CD274;CEBPB;CMPK2;CSF2;CSF3;CXCL1;CXCL10;CXCL11;CXCL2;CXCL3;CXCL5;CXCL8;FOS;GGT8P;GJA1;GJB2;HDAC5;IL1A;IL1B;IL24;JUND;MAOB;MAPK8;NFKB2;NLRP3;NOCT;NR4A1;PCK1;PCK2;PELI1;PPARD;PTGER4;SBNO2;SERPINE1;THBD;TICAM1;TLR4;TNF;TRIB1;WFDC21P;ZC3H12A;ZFP36
116	GO:0008219	BP	cell death	116/ 1182	1588/ 33331	0.073047858942065	1.7514346833532E-13	2.0315274018551E-11	gene-ADAMTSL4;gene-AHR;gene-BBC3;gene-BCL10;gene-BCL2A1;gene-CASP9;gene-CCN1;gene-CDSN-6;gene-CEACAM5;gene-CEACAM6;gene-CFLAR;gene-CFLAR-AS1;gene-CGB1;gene-CGB3;gene-CGB5;gene-CGB7;gene-CGB8;gene-CSRNP1;gene-CSTA;gene-CXCR4;gene-DAB2;gene-DDIT3;gene-DLC1;gene-DLC1-2;gene-DSG3;gene-EMP1;gene-EMP3;gene-FAM241A;gene-FOSL2;gene-FOXO1;gene-FOXO3;gene-GADD45A;gene-GADD45B;gene-GJA1;gene-GRK5;gene-IER3-…	ADAMTSL4;AHR;BBC3;BCL10;BCL2A1;CASP9;CCN1;CDSN;CEACAM5;CEACAM6;CFLAR;CFLAR-AS1;CGB1;CGB3;CGB5;CGB7;CGB8;CSRNP1;CSTA;CXCR4;DAB2;DDIT3;DLC1;DLC1;DSG3;EMP1;EMP3;FAM241A;FOSL2;FOXO1;FOXO3;GADD45A;GADD45B;GJA1;GRK5;IER3;IER3;IER3;IFI27;IFI27;IFI6;IGFBP3;IL1A;IL1B;IL24;KITLG;KLF11;KLK13;KRT14;KRT17;KRT17P1;KRT17P2;KRT17P2;KRT6A;KRT6B;KRT6C;KRT7;LCE3E;LINC02930;LOC102724428;LOC105370413;LOC105372773;LOC…
45	GO:0040013	BP	negative regulation of locomotion	45/ 1182	357/ 33331	0.12605042016807	2.0234050797471E-13	2.3287980789926E-11	gene-ACVR1C;gene-ADAMTS9;gene-ADTRP;gene-ANGPT4;gene-AP1AR;gene-CCN3;gene-CITED2;gene-DLC1;gene-DLC1-2;gene-DLL4;gene-DUSP1;gene-EPHA4;gene-FOXO3;gene-GADD45A;gene-GJA1;gene-HDAC5;gene-IGFBP3;gene-IL24;gene-JAG1;gene-MACIR;gene-MICOS10-NBL1;gene-MITF;gene-NAV3;gene-NOG;gene-PHLDB2;gene-PPARD;gene-PRKG1;gene-PTGER4;gene-PTPRR;gene-RECK;gene-RGCC;gene-RHOB;gene-SEMA3A;gene-SEMA3B;gene-SEMA3C;gene-S…	ACVR1C;ADAMTS9;ADTRP;ANGPT4;AP1AR;CCN3;CITED2;DLC1;DLC1;DLL4;DUSP1;EPHA4;FOXO3;GADD45A;GJA1;HDAC5;IGFBP3;IL24;JAG1;MACIR;MICOS10-NBL1;MITF;NAV3;NOG;PHLDB2;PPARD;PRKG1;PTGER4;PTPRR;RECK;RGCC;RHOB;SEMA3A;SEMA3B;SEMA3C;SEMA5A;SEMA7A;SEMA7A-2;SERPINE1;SRGAP1;STARD13;STC1;THBS1;TIMP1;TRIB1
46	GO:0070482	BP	response to oxygen levels	46/ 1182	374/ 33331	0.12299465240642	2.6739048650102E-13	3.0538050408313E-11	gene-ADM;gene-AJUBA;gene-ANGPT4;gene-ANKRD1;gene-ARNT2;gene-ATP1B1;gene-BBC3;gene-BMP2;gene-CCN2;gene-CDKN1A;gene-CFLAR;gene-CFLAR-AS1;gene-CITED2;gene-COL1A1;gene-CPEB2;gene-CPEB4;gene-CXCR4;gene-EDN1;gene-EDNRA;gene-EGR1;gene-ETS1;gene-FOXO1;gene-GATA6;gene-ITGA2;gene-ITPR1;gene-KCNK3;gene-LOC124903287;gene-LOXL2;gene-NAMPT;gene-NAMPTP1;gene-NDRG1;gene-NPPC;gene-NR4A2;gene-PAM;gene-PCK1;gene-PM…	ADM;AJUBA;ANGPT4;ANKRD1;ARNT2;ATP1B1;BBC3;BMP2;CCN2;CDKN1A;CFLAR;CFLAR-AS1;CITED2;COL1A1;CPEB2;CPEB4;CXCR4;EDN1;EDNRA;EGR1;ETS1;FOXO1;GATA6;ITGA2;ITPR1;KCNK3;LOC124903287;LOXL2;NAMPT;NAMPTP1;NDRG1;NPPC;NR4A2;PAM;PCK1;PMAIP1;PPARD;PTGS2;RGCC;RORA;RYR1;STC1;STC2;TERT;VEGFC;ZFP36L1
112	GO:0042325	BP	regulation of phosphorylation	112/ 1182	1526/ 33331	0.073394495412844	3.2230331143965E-13	3.6528528740034E-11	gene-ADRB2;gene-ADTRP;gene-AJUBA;gene-ANGPT4;gene-AREG;gene-ATF3;gene-BCL10;gene-BDNF;gene-BMP2;gene-BMP6;gene-BMPER;gene-C3;gene-C9orf72;gene-CCN1;gene-CCN2;gene-CCNG2;gene-CD44;gene-CEACAM1;gene-CEMIP;gene-CLCF1;gene-CSF2;gene-CSF3;gene-DAB2;gene-DIRAS3;gene-DKK1;gene-DUSP1;gene-DUSP7;gene-EDN1;gene-EGR1;gene-EPHA4;gene-EREG;gene-ERRFI1;gene-FGF1;gene-FGF2;gene-FGF5;gene-FN1;gene-GADD45A;gene-G…	ADRB2;ADTRP;AJUBA;ANGPT4;AREG;ATF3;BCL10;BDNF;BMP2;BMP6;BMPER;C3;C9orf72;CCN1;CCN2;CCNG2;CD44;CEACAM1;CEMIP;CLCF1;CSF2;CSF3;DAB2;DIRAS3;DKK1;DUSP1;DUSP7;EDN1;EGR1;EPHA4;EREG;ERRFI1;FGF1;FGF2;FGF5;FN1;GADD45A;GADD45B;GDF15;GPRC5A;HBEGF;HEG1;HERC5;IFNL1;IFNL1-2;IGF1R;IGF2;IGFBP3;IL11;IL1B;IL24;IL31RA;IL6R;INHBA;IRS2;JUN;KITLG;LATS2;LOC124900513;LOC124903287;LOX;MAP2K3;MRNIP;MYADM;NEDD9;NEURL1;NGF;N…
126	GO:0051247	BP	positive regulation of protein metabolic process	126/ 1182	1814/ 33331	0.069459757442117	5.0248649552274E-13	5.6518310598683E-11	gene-ACVR1C;gene-ADRB2;gene-ADTRP;gene-AJUBA;gene-ANGPT4;gene-AREG;gene-ARRDC4;gene-BBC3;gene-BCL10;gene-BDNF;gene-BIRC3;gene-BMP2;gene-BMP6;gene-C3;gene-CASP9;gene-CCN1;gene-CCN2;gene-CD44;gene-CEMIP;gene-CFLAR;gene-CFLAR-AS1;gene-CLCF1;gene-CREBRF;gene-CSF2;gene-CSF3;gene-CSNK1E;gene-DAB2;gene-DACT1;gene-DKK1;gene-DLC1;gene-DLC1-2;gene-EDN1;gene-EGR1;gene-EIF5A2;gene-EPHA4;gene-EREG;gene-F3;gen…	ACVR1C;ADRB2;ADTRP;AJUBA;ANGPT4;AREG;ARRDC4;BBC3;BCL10;BDNF;BIRC3;BMP2;BMP6;C3;CASP9;CCN1;CCN2;CD44;CEMIP;CFLAR;CFLAR-AS1;CLCF1;CREBRF;CSF2;CSF3;CSNK1E;DAB2;DACT1;DKK1;DLC1;DLC1;EDN1;EGR1;EIF5A2;EPHA4;EREG;F3;FGF1;FGF2;FGF5;FOXO1;GDF15;GJA1;HBEGF;IFNGR1;IFNL1;IFNL1-2;IGF2;IL11;IL1B;IL24;IL31RA;IL6R;INHBA;ITGA1;ITGA2;JARID2;JDP2;KITLG;KLF2;KRT17;KRT17P1;KRT17P2;KRT17P2;LOC100505915;LOC124903287;MA…
287	GO:0031326	BP	regulation of cellular biosynthetic process	287/ 1182	5420/ 33331	0.052952029520295	5.1075761994187E-13	5.7016679573511E-11	gene-ACOD1;gene-ADM;gene-ADRB2;gene-AHR;gene-AJUBA;gene-ANKRD1;gene-ARID3A;gene-ARID3B;gene-ARID5A;gene-ARNT2;gene-ARNTL2;gene-ATF3;gene-ATF4;gene-BACH1;gene-BACH2;gene-BACH2-2;gene-BAMBI;gene-BCL10;gene-BMP2;gene-BMP6;gene-BNC1;gene-BRD2-5;gene-BTG2;gene-C3;gene-CCN1;gene-CDK6;gene-CDKN1A;gene-CEACAM1;gene-CEBPB;gene-CEBPD;gene-CEBPG;gene-CFLAR;gene-CFLAR-AS1;gene-CGB1;gene-CGB3;gene-CGB5;gene-C…	ACOD1;ADM;ADRB2;AHR;AJUBA;ANKRD1;ARID3A;ARID3B;ARID5A;ARNT2;ARNTL2;ATF3;ATF4;BACH1;BACH2;BACH2;BAMBI;BCL10;BMP2;BMP6;BNC1;BRD2;BTG2;C3;CCN1;CDK6;CDKN1A;CEACAM1;CEBPB;CEBPD;CEBPG;CFLAR;CFLAR-AS1;CGB1;CGB3;CGB5;CGB7;CGB8;CITED2;COL1A1;CPEB2;CPEB4;CREB3L3;CREB5;CREBRF;CREM;CSF2;CSF3;CSRNP1;CXCL10;CXCL8;DAB2;DACT1;DDIT3;DIO2;DKK1;DLGAP1-AS2;DLL4;DLX2;DPF3;DPH6;DRGX;DUSP1;E2F7;ECM1;EDN1;EGR1;EGR3;EGR4…
79	GO:0008285	BP	negative regulation of cell population proliferation	79/ 1182	922/ 33331	0.085683297180043	6.6537586436015E-13	7.37226526728E-11	gene-ACKR3;gene-ACVR1C;gene-ADM;gene-ARG2;gene-B4GALT1;gene-BMP2;gene-BTG1;gene-BTG2;gene-BTG3;gene-CCL3L1;gene-CCN3;gene-CD274;gene-CDK6;gene-CDKN1A;gene-CEACAM1;gene-CEBPB;gene-CITED2;gene-CXCL1;gene-CXCL2;gene-CXCL8;gene-DLC1;gene-DLC1-2;gene-DLL4;gene-DUSP1;gene-E2F7;gene-EREG;gene-ETS1;gene-FABP3;gene-FOSL1;gene-GATA6;gene-GJA1;gene-IFNL1;gene-IFNL1-2;gene-IGFBP3;gene-IL1A;gene-IL1B;gene-IL2…	ACKR3;ACVR1C;ADM;ARG2;B4GALT1;BMP2;BTG1;BTG2;BTG3;CCL3L1;CCN3;CD274;CDK6;CDKN1A;CEACAM1;CEBPB;CITED2;CXCL1;CXCL2;CXCL8;DLC1;DLC1;DLL4;DUSP1;E2F7;EREG;ETS1;FABP3;FOSL1;GATA6;GJA1;IFNL1;IFNL1-2;IGFBP3;IL1A;IL1B;IL24;INHBA;IRF6;ITGA1;JARID2;JUN;KLF11;KLF13;KLF13-2;KLF13-3;MN1;MNT;MSX1;NDRG1;NEURL1;NGF;NOG;NPPC;PELI1;PER2;PINX1;PLGLB1;PPARD;PRKG1;PRNP;PTHLH;RASSF5;RGCC;SAV1;SDC4;SERPINE2;SNAI2;SPRY2;…
46	GO:0071496	BP	cellular response to external stimulus	46/ 1182	385/ 33331	0.11948051948052	7.6000588925305E-13	8.3583758798075E-11	gene-ANKRD1;gene-ASNS;gene-ATF3;gene-ATF4;gene-BCL10;gene-BMP6;gene-BRSK1;gene-CDKN1A;gene-CEBPB;gene-COL1A1;gene-CPEB4;gene-CZ1P-ASNS;gene-DNAJC15;gene-FOS;gene-FOSL1;gene-FOXO1;gene-FOXO3;gene-GABARAPL1;gene-GADD45A;gene-GJA1;gene-IL1B;gene-ITGA2;gene-JUN;gene-KCNJ2;gene-LOC102724428;gene-MAPK8;gene-MARS1;gene-MFSD2A;gene-NAMPT;gene-NAMPTP1;gene-NR4A2;gene-NUAK1;gene-NUAK2;gene-PCK1;gene-PDE2A;…	ANKRD1;ASNS;ATF3;ATF4;BCL10;BMP6;BRSK1;CDKN1A;CEBPB;COL1A1;CPEB4;CZ1P-ASNS;DNAJC15;FOS;FOSL1;FOXO1;FOXO3;GABARAPL1;GADD45A;GJA1;IL1B;ITGA2;JUN;KCNJ2;LOC102724428;MAPK8;MARS1;MFSD2A;NAMPT;NAMPTP1;NR4A2;NUAK1;NUAK2;PCK1;PDE2A;PDK4;PMAIP1;PTGER4;RNF152;SESN2;SESN2;SIK1;SLC38A2;TNFRSF10B;TNFSF14;ZC3H12A
170	GO:0002682	BP	regulation of immune system process	170/ 1182	2753/ 33331	0.061750817290229	7.7409091851839E-13	8.4506822553254E-11	gene-ACOD1;gene-ADM;gene-ADM2;gene-ADRB2;gene-ADTRP;gene-AHR;gene-APOE;gene-ARG2;gene-BCL10;gene-BIRC3;gene-C3;gene-CCL20;gene-CCN3;gene-CD22;gene-CD274;gene-CD55;gene-CD79A;gene-CD83;gene-CDK6;gene-CDKN1A;gene-CEACAM1;gene-CEBPB;gene-CFB-2;gene-CFB-3;gene-CFB-5;gene-CFB-7;gene-CLCF1;gene-COL17A1;gene-COL1A1;gene-CSF2;gene-CSF3;gene-CXCL10;gene-CXCL8;gene-DNAJB9;gene-DUSP1;gene-ECM1;gene-EGR3;gen…	ACOD1;ADM;ADM2;ADRB2;ADTRP;AHR;APOE;ARG2;BCL10;BIRC3;C3;CCL20;CCN3;CD22;CD274;CD55;CD79A;CD83;CDK6;CDKN1A;CEACAM1;CEBPB;CFB;CFB;CFB;CFB;CLCF1;COL17A1;COL1A1;CSF2;CSF3;CXCL10;CXCL8;DNAJB9;DUSP1;ECM1;EGR3;EREG;ETS1;F2RL1;FOS;FOXO3;FSTL3;FUT4;GAB2;GATA6;GBP1;GGT8P;GPR176;HERC5;HLA-A;HLA-A;HLA-B;HLA-B;HLA-B;HLA-B;HLA-B;HLA-C;HLA-C;HLA-DQB1;HLA-F;HLA-F;HLA-F;HLA-F;HLA-F;HLA-H;HTR7;IFIT1;IFNGR1;IFNL1;I…
34	GO:0009612	BP	response to mechanical stimulus	34/ 1182	223/ 33331	0.152466	8.2486523930083E-13	8.9392512466419E-11	gene-ANKRD1;gene-ASIC2;gene-ASNS;gene-BCL10;gene-BMP6;gene-BTG2;gene-CDH2;gene-CITED2;gene-COL1A1;gene-CXCL10;gene-CXCR4;gene-CZ1P-ASNS;gene-ETS1;gene-FOS;gene-FOSB;gene-FOSL1;gene-GADD45A;gene-GJA1;gene-IL1B;gene-ITGA2;gene-JUN;gene-JUND;gene-KCNJ2;gene-MAP1B;gene-MAPK8;gene-NFKBIA;gene-PDE2A;gene-PTGER4;gene-RCAN1;gene-SERPINE2;gene-SLC38A2;gene-TNFRSF10B;gene-TNFSF14;gene-TXNIP	ANKRD1;ASIC2;ASNS;BCL10;BMP6;BTG2;CDH2;CITED2;COL1A1;CXCL10;CXCR4;CZ1P-ASNS;ETS1;FOS;FOSB;FOSL1;GADD45A;GJA1;IL1B;ITGA2;JUN;JUND;KCNJ2;MAP1B;MAPK8;NFKBIA;PDE2A;PTGER4;RCAN1;SERPINE2;SLC38A2;TNFRSF10B;TNFSF14;TXNIP
68	GO:0043408	BP	regulation of MAPK cascade	68/ 1182	737/ 33331	0.092265943012212	8.9036368520625E-13	9.579151908882E-11	gene-ACKR3;gene-ADRB2;gene-AJUBA;gene-AKAP12;gene-ALKAL1;gene-ATF3;gene-BMP2;gene-BMPER;gene-CCL20;gene-CCL3L1;gene-CCN1;gene-CCN2;gene-CD44;gene-CDH2;gene-CEACAM1;gene-CFLAR;gene-CFLAR-AS1;gene-DACT1;gene-DKK1;gene-DUSP1;gene-DUSP4;gene-DUSP7;gene-EDN1;gene-EPHA4;gene-ERRFI1;gene-F2RL1;gene-FGF1;gene-FGF2;gene-FN1;gene-FOXO1;gene-GADD45A;gene-GADD45B;gene-GAREM1;gene-GBP1;gene-GDF15;gene-IGF1R;g…	ACKR3;ADRB2;AJUBA;AKAP12;ALKAL1;ATF3;BMP2;BMPER;CCL20;CCL3L1;CCN1;CCN2;CD44;CDH2;CEACAM1;CFLAR;CFLAR-AS1;DACT1;DKK1;DUSP1;DUSP4;DUSP7;EDN1;EPHA4;ERRFI1;F2RL1;FGF1;FGF2;FN1;FOXO1;GADD45A;GADD45B;GAREM1;GBP1;GDF15;IGF1R;IGF2;IGFBP3;IL11;IL1B;IL6R;JCAD;JUN;KITLG;LBH;LOC124903287;MYC;PER1;PTPRR;RELL1;RGS2;ROS1;SEMA3A;SEMA7A;SEMA7A-2;SERPINB3;SERPINB4;SH3RF1;SPHK1;SPRY2;SPRY4;TIMP3;TNF;TNIP1;TPBG;TPBG…
124	GO:0051254	BP	positive regulation of RNA metabolic process	124/ 1182	1797/ 33331	0.069003895381191	1.1444778341994E-12	1.2224505326877E-10	gene-ADRB2;gene-AHR;gene-ARID3A;gene-ARID3B;gene-ARNT2;gene-ARNTL2;gene-ATF3;gene-ATF4;gene-BAMBI;gene-BCL10;gene-BMP2;gene-BMP6;gene-BNC1;gene-BTG2;gene-CCN1;gene-CEBPB;gene-CEBPG;gene-CITED2;gene-COL1A1;gene-CREB3L3;gene-CREB5;gene-CREBRF;gene-CREM;gene-CSF3;gene-CSRNP1;gene-CXCL10;gene-DAB2;gene-DDIT3;gene-DPF3;gene-E2F7;gene-EDN1;gene-EGR1;gene-EGR4;gene-EN1;gene-ETS1;gene-F2RL1;gene-FGF1;gen…	ADRB2;AHR;ARID3A;ARID3B;ARNT2;ARNTL2;ATF3;ATF4;BAMBI;BCL10;BMP2;BMP6;BNC1;BTG2;CCN1;CEBPB;CEBPG;CITED2;COL1A1;CREB3L3;CREB5;CREBRF;CREM;CSF3;CSRNP1;CXCL10;DAB2;DDIT3;DPF3;E2F7;EDN1;EGR1;EGR4;EN1;ETS1;F2RL1;FGF1;FOS;FOSL1;FOSL2;FOXO1;FOXO3;FSTL3;GATA6;HAS3;HDAC5;HEY1;HIVEP1;IFNL1;IFNL1-2;IGF2;IL11;IL1A;IL1B;IL31RA;INHBA;IRF6;IRF7;IRX3;JAG1;JUN;JUNB;JUND;KDM6B;KDM7A;KLF2;KLF5;KLF6;KLF7;LBH;LHX5;LOC…
90	GO:0032269	BP	negative regulation of cellular protein metabolic process	90/ 1182	1135/ 33331	0.079295154185022	1.2175479561177E-12	1.2912096074628E-10	gene-BTG2;gene-C9orf72;gene-CD44;gene-CEACAM1;gene-CHAC1;gene-CPEB2;gene-CPEB4;gene-CSTA;gene-DKK1;gene-DUSP1;gene-DUSP7;gene-ECM1;gene-EDN1;gene-EPHA4;gene-ERRFI1;gene-GADD45A;gene-GADD45B;gene-GPRC5A;gene-HEG1;gene-IFI6;gene-IGFBP3;gene-IL1R2;gene-ISG15;gene-JARID2;gene-JUN;gene-LATS2;gene-MYADM;gene-NCOA7;gene-NGF;gene-NIBAN1;gene-NOG;gene-NR4A1;gene-PCID2;gene-PDE4D;gene-PER2;gene-PID1;gene-P…	BTG2;C9orf72;CD44;CEACAM1;CHAC1;CPEB2;CPEB4;CSTA;DKK1;DUSP1;DUSP7;ECM1;EDN1;EPHA4;ERRFI1;GADD45A;GADD45B;GPRC5A;HEG1;IFI6;IGFBP3;IL1R2;ISG15;JARID2;JUN;LATS2;MYADM;NCOA7;NGF;NIBAN1;NOG;NR4A1;PCID2;PDE4D;PER2;PID1;PINX1;PKIB;PLAUR;PLPP3;PMEPA1;PPP1R11;PPP1R15A;PPP1R15B;PPP4R4;PRNP;PTGS2;RBM24;RECK;RGS2;RPL13AP20;SAMD4A;SERPINB13;SERPINB2;SERPINB3;SERPINB4;SERPINB5;SERPINB7;SERPINB8;SERPIND1;SERPIN…
50	GO:1901652	BP	response to peptide	50/ 1182	450/ 33331	0.11111111111111	1.2297445392003E-12	1.2948948350005E-10	gene-ACVR1C;gene-ADM;gene-ADRB2;gene-BTG1;gene-BTG2;gene-CACNA2D1;gene-CCN2;gene-CEACAM1;gene-CFLAR;gene-CFLAR-AS1;gene-COL1A1;gene-CPEB2;gene-CYP11A1-2;gene-EGR1;gene-EPHA4;gene-EREG;gene-ERRFI1;gene-FABP3;gene-FOXO1;gene-GJA1;gene-GJB2;gene-GNAI1;gene-HDAC5;gene-IGF1R;gene-IRS2;gene-JAG1;gene-JUND;gene-KLF11;gene-KLF2;gene-KLF5;gene-MAP1B;gene-MARS1;gene-MMP13;gene-MMP3;gene-NAMPT;gene-NAMPTP1;…	ACVR1C;ADM;ADRB2;BTG1;BTG2;CACNA2D1;CCN2;CEACAM1;CFLAR;CFLAR-AS1;COL1A1;CPEB2;CYP11A1;EGR1;EPHA4;EREG;ERRFI1;FABP3;FOXO1;GJA1;GJB2;GNAI1;HDAC5;IGF1R;IRS2;JAG1;JUND;KLF11;KLF2;KLF5;MAP1B;MARS1;MMP13;MMP3;NAMPT;NAMPTP1;NFKBIA;NR4A1;NR4A2;NR4A3;PCK1;PCK2;PRNP;SESN2;SESN2;STC2;TFF1;TIMP1;TRIB3;ZFP36L1
43	GO:0036293	BP	response to decreased oxygen levels	43/ 1182	347/ 33331	0.12391930835735	1.2410282702137E-12	1.2975737132298E-10	gene-ADM;gene-AJUBA;gene-ANGPT4;gene-ANKRD1;gene-ARNT2;gene-ATP1B1;gene-BBC3;gene-BMP2;gene-CCN2;gene-CFLAR;gene-CFLAR-AS1;gene-CITED2;gene-CPEB2;gene-CPEB4;gene-CXCR4;gene-EDN1;gene-EDNRA;gene-EGR1;gene-ETS1;gene-GATA6;gene-ITGA2;gene-ITPR1;gene-KCNK3;gene-LOC124903287;gene-LOXL2;gene-NAMPT;gene-NAMPTP1;gene-NDRG1;gene-NPPC;gene-NR4A2;gene-PAM;gene-PCK1;gene-PMAIP1;gene-PPARD;gene-PTGS2;gene-RGC…	ADM;AJUBA;ANGPT4;ANKRD1;ARNT2;ATP1B1;BBC3;BMP2;CCN2;CFLAR;CFLAR-AS1;CITED2;CPEB2;CPEB4;CXCR4;EDN1;EDNRA;EGR1;ETS1;GATA6;ITGA2;ITPR1;KCNK3;LOC124903287;LOXL2;NAMPT;NAMPTP1;NDRG1;NPPC;NR4A2;PAM;PCK1;PMAIP1;PPARD;PTGS2;RGCC;RORA;RYR1;STC1;STC2;TERT;VEGFC;ZFP36L1
179	GO:0006357	BP	regulation of transcription by RNA polymerase II	179/ 1182	2957/ 33331	0.060534325329726	1.2558335471259E-12	1.3038713758166E-10	gene-ADRB2;gene-AHR;gene-AJUBA;gene-ANKRD1;gene-ARID3A;gene-ARID3B;gene-ARID5A;gene-ARNT2;gene-ARNTL2;gene-ATF3;gene-ATF4;gene-BACH1;gene-BACH2;gene-BACH2-2;gene-BMP2;gene-BMP6;gene-BRD2-5;gene-BTG2;gene-CCN1;gene-CDK6;gene-CEBPB;gene-CEBPD;gene-CEBPG;gene-CGB1;gene-CGB3;gene-CGB5;gene-CGB7;gene-CGB8;gene-CITED2;gene-CREB3L3;gene-CREB5;gene-CREBRF;gene-CREM;gene-CSF3;gene-CSRNP1;gene-CXCL10;gene-…	ADRB2;AHR;AJUBA;ANKRD1;ARID3A;ARID3B;ARID5A;ARNT2;ARNTL2;ATF3;ATF4;BACH1;BACH2;BACH2;BMP2;BMP6;BRD2;BTG2;CCN1;CDK6;CEBPB;CEBPD;CEBPG;CGB1;CGB3;CGB5;CGB7;CGB8;CITED2;CREB3L3;CREB5;CREBRF;CREM;CSF3;CSRNP1;CXCL10;DAB2;DACT1;DDIT3;DKK1;DLL4;DLX2;DPF3;DRGX;E2F7;ECM1;EDN1;EGR1;EGR3;EGR4;EN1;ETS1;F2RL1;FGF1;FHL2;FOS;FOSB;FOSL1;FOSL2;FOXC1;FOXD1;FOXO1;FOXO3;FST;FSTL3;GADD45A;GATA6;GATAD2B;HDAC5;HES4;HEY1…
81	GO:0000122	BP	negative regulation of transcription by RNA polymerase II	81/ 1182	975/ 33331	0.083076923076923	1.6923664731789E-12	1.7409298479614E-10	gene-AJUBA;gene-ANKRD1;gene-ARID5A;gene-ATF3;gene-ATF4;gene-BACH1;gene-BMP2;gene-BMP6;gene-BTG2;gene-CDK6;gene-CITED2;gene-CREBRF;gene-CREM;gene-DAB2;gene-DACT1;gene-DDIT3;gene-DKK1;gene-DLL4;gene-DLX2;gene-E2F7;gene-EDN1;gene-EGR1;gene-EN1;gene-FHL2;gene-FOSB;gene-FOXC1;gene-FOXO3;gene-FST;gene-GADD45A;gene-GATA6;gene-GATAD2B;gene-HDAC5;gene-HEY1;gene-HIVEP1;gene-IFI27;gene-IFI27-2;gene-IGF2;gen…	AJUBA;ANKRD1;ARID5A;ATF3;ATF4;BACH1;BMP2;BMP6;BTG2;CDK6;CITED2;CREBRF;CREM;DAB2;DACT1;DDIT3;DKK1;DLL4;DLX2;E2F7;EDN1;EGR1;EN1;FHL2;FOSB;FOXC1;FOXO3;FST;GADD45A;GATA6;GATAD2B;HDAC5;HEY1;HIVEP1;IFI27;IFI27;IGF2;IRF7;IRX3;JARID2;JAZF1;JDP2;JUN;KLF11;KLF2;KLF5;KLF7;LMCD1;LOC124903287;LOXL2;MAF;MITF;MNT;MOSPD1;MXD1;MXI1;NEDD4;NFIL3;NOG;NR1D2;NR4A2;NR4A3;PDE2A;PER1;PER2;PLK3;PPARD;PRDM1;SKIL;SNAI2;SOX9…
89	GO:0007154	BP	cell communication	89/ 1182	1123/ 33331	0.079252003561888	1.7002413144366E-12	1.7409298479614E-10	gene-AREG;gene-ASIC2;gene-ASNS;gene-ATF3;gene-ATF4;gene-ATP1B1;gene-BRSK1;gene-CCL20;gene-CDKN1A;gene-CEBPB;gene-CGB1;gene-CGB3;gene-CGB5;gene-CGB7;gene-CGB8;gene-CHRNB1;gene-COL1A1;gene-CPEB4;gene-CXCL10;gene-CXCL11;gene-CXCL5;gene-CZ1P-ASNS;gene-DAGLB;gene-DNAJC15;gene-EGR3;gene-EREG;gene-FGF13;gene-FGF5;gene-FOS;gene-FOSL1;gene-FOXO1;gene-FOXO3;gene-GABARAPL1;gene-GDF15;gene-GJA1;gene-GJB2;gen…	AREG;ASIC2;ASNS;ATF3;ATF4;ATP1B1;BRSK1;CCL20;CDKN1A;CEBPB;CGB1;CGB3;CGB5;CGB7;CGB8;CHRNB1;COL1A1;CPEB4;CXCL10;CXCL11;CXCL5;CZ1P-ASNS;DAGLB;DNAJC15;EGR3;EREG;FGF13;FGF5;FOS;FOSL1;FOXO1;FOXO3;GABARAPL1;GDF15;GJA1;GJB2;GJB3;GPR176;GRM7;HRH1;HTR7;IL1B;IL1RAP;IL1RAPL1;INHBA;INSL4;JUN;KCNK3;KCNQ3;KLF5;LHX5;LOC102724428;LTB;LTB;MAPK8;MARS1;MFSD2A;NAMPT;NAMPTP1;NPTX1;NR4A2;NUAK1;NUAK2;PANX1;PCK1;PDK4;PMA…
43	GO:0032870	BP	cellular response to hormone stimulus	43/ 1182	352/ 33331	0.12215909090909	2.0157850659607E-12	2.0498877311177E-10	gene-ACOD1;gene-ADTRP;gene-ARID5A;gene-ASNS;gene-CASP9;gene-CEACAM1;gene-CFLAR;gene-CFLAR-AS1;gene-CPEB2;gene-CYP11A1-2;gene-CZ1P-ASNS;gene-DUSP1;gene-ERRFI1;gene-FBXO32;gene-FOS;gene-FOSB;gene-FOXO1;gene-GATA6;gene-GJA1;gene-GJB2;gene-HDAC5;gene-HEY1;gene-INHBA;gene-IRS2;gene-MAP1B;gene-MARS1;gene-NR4A1;gene-NR4A2;gene-NR4A3;gene-PAX8;gene-PCK1;gene-PCK2;gene-PID1;gene-PTGER4;gene-SGK1;gene-SOCS…	ACOD1;ADTRP;ARID5A;ASNS;CASP9;CEACAM1;CFLAR;CFLAR-AS1;CPEB2;CYP11A1;CZ1P-ASNS;DUSP1;ERRFI1;FBXO32;FOS;FOSB;FOXO1;GATA6;GJA1;GJB2;HDAC5;HEY1;INHBA;IRS2;MAP1B;MARS1;NR4A1;NR4A2;NR4A3;PAX8;PCK1;PCK2;PID1;PTGER4;SGK1;SOCS2;STC1;THRB;TRIB3;USP8P1;USP8P1;ZFP36L1;ZFP36L2
126	GO:0009890	BP	negative regulation of biosynthetic process	126/ 1182	1850/ 33331	0.068108108108108	2.1731664221022E-12	2.1948980863233E-10	gene-AHR;gene-AJUBA;gene-ANKRD1;gene-ARID5A;gene-ATF3;gene-ATF4;gene-BACH1;gene-BMP2;gene-BMP6;gene-BTG2;gene-CDK6;gene-CDKN1A;gene-CEACAM1;gene-CEBPB;gene-CEBPD;gene-CFLAR;gene-CFLAR-AS1;gene-CITED2;gene-CPEB2;gene-CPEB4;gene-CREBRF;gene-CREM;gene-CSF2;gene-DAB2;gene-DACT1;gene-DDIT3;gene-DKK1;gene-DLL4;gene-DLX2;gene-DPF3;gene-DUSP1;gene-E2F7;gene-EDN1;gene-EGR1;gene-EN1;gene-EREG;gene-ERRFI1;g…	AHR;AJUBA;ANKRD1;ARID5A;ATF3;ATF4;BACH1;BMP2;BMP6;BTG2;CDK6;CDKN1A;CEACAM1;CEBPB;CEBPD;CFLAR;CFLAR-AS1;CITED2;CPEB2;CPEB4;CREBRF;CREM;CSF2;DAB2;DACT1;DDIT3;DKK1;DLL4;DLX2;DPF3;DUSP1;E2F7;EDN1;EGR1;EN1;EREG;ERRFI1;FHL2;FOSB;FOXC1;FOXD1;FOXO1;FOXO3;FST;GADD45A;GATA6;GATAD2B;GJA1;HBEGF;HDAC5;HEY1;HIVEP1;IFI27;IFI27;IFNL1;IFNL1-2;IGF2;IL6R;IRF7;IRX3;JARID2;JAZF1;JDP2;JUN;KLF11;KLF2;KLF5;KLF7;LBH;LMCD…
116	GO:0045893	BP	positive regulation of transcription, DNA-templated	116/ 1182	1649/ 33331	0.070345664038811	2.3424871971915E-12	2.3341548601813E-10	gene-ADRB2;gene-AHR;gene-ARID3A;gene-ARID3B;gene-ARNT2;gene-ARNTL2;gene-ATF3;gene-ATF4;gene-BAMBI;gene-BCL10;gene-BMP2;gene-BMP6;gene-BNC1;gene-CCN1;gene-CEBPB;gene-CEBPG;gene-CITED2;gene-COL1A1;gene-CREB3L3;gene-CREB5;gene-CREBRF;gene-CREM;gene-CSF3;gene-CSRNP1;gene-CXCL10;gene-DAB2;gene-DDIT3;gene-DPF3;gene-E2F7;gene-EDN1;gene-EGR1;gene-EGR4;gene-EN1;gene-ETS1;gene-F2RL1;gene-FGF1;gene-FOS;gene…	ADRB2;AHR;ARID3A;ARID3B;ARNT2;ARNTL2;ATF3;ATF4;BAMBI;BCL10;BMP2;BMP6;BNC1;CCN1;CEBPB;CEBPG;CITED2;COL1A1;CREB3L3;CREB5;CREBRF;CREM;CSF3;CSRNP1;CXCL10;DAB2;DDIT3;DPF3;E2F7;EDN1;EGR1;EGR4;EN1;ETS1;F2RL1;FGF1;FOS;FOSL1;FOSL2;FOXO1;FOXO3;FSTL3;GATA6;HAS3;HDAC5;HEY1;HIVEP1;IFNL1;IFNL1-2;IGF2;IL11;IL1A;IL1B;IL31RA;INHBA;IRF6;IRF7;IRX3;JAG1;JUN;JUNB;JUND;KDM6B;KDM7A;KLF2;KLF5;KLF6;KLF7;LBH;LHX5;LOC12490…
116	GO:1903508	BP	positive regulation of nucleic acid-templated transcription	116/ 1182	1649/ 33331	0.070345664038811	2.3424871971915E-12	2.3341548601813E-10	gene-ADRB2;gene-AHR;gene-ARID3A;gene-ARID3B;gene-ARNT2;gene-ARNTL2;gene-ATF3;gene-ATF4;gene-BAMBI;gene-BCL10;gene-BMP2;gene-BMP6;gene-BNC1;gene-CCN1;gene-CEBPB;gene-CEBPG;gene-CITED2;gene-COL1A1;gene-CREB3L3;gene-CREB5;gene-CREBRF;gene-CREM;gene-CSF3;gene-CSRNP1;gene-CXCL10;gene-DAB2;gene-DDIT3;gene-DPF3;gene-E2F7;gene-EDN1;gene-EGR1;gene-EGR4;gene-EN1;gene-ETS1;gene-F2RL1;gene-FGF1;gene-FOS;gene…	ADRB2;AHR;ARID3A;ARID3B;ARNT2;ARNTL2;ATF3;ATF4;BAMBI;BCL10;BMP2;BMP6;BNC1;CCN1;CEBPB;CEBPG;CITED2;COL1A1;CREB3L3;CREB5;CREBRF;CREM;CSF3;CSRNP1;CXCL10;DAB2;DDIT3;DPF3;E2F7;EDN1;EGR1;EGR4;EN1;ETS1;F2RL1;FGF1;FOS;FOSL1;FOSL2;FOXO1;FOXO3;FSTL3;GATA6;HAS3;HDAC5;HEY1;HIVEP1;IFNL1;IFNL1-2;IGF2;IL11;IL1A;IL1B;IL31RA;INHBA;IRF6;IRF7;IRX3;JAG1;JUN;JUNB;JUND;KDM6B;KDM7A;KLF2;KLF5;KLF6;KLF7;LBH;LHX5;LOC12490…
116	GO:1902680	BP	positive regulation of RNA biosynthetic process	116/ 1182	1650/ 33331	0.07030303030303	2.3870541547177E-12	2.3480877982218E-10	gene-ADRB2;gene-AHR;gene-ARID3A;gene-ARID3B;gene-ARNT2;gene-ARNTL2;gene-ATF3;gene-ATF4;gene-BAMBI;gene-BCL10;gene-BMP2;gene-BMP6;gene-BNC1;gene-CCN1;gene-CEBPB;gene-CEBPG;gene-CITED2;gene-COL1A1;gene-CREB3L3;gene-CREB5;gene-CREBRF;gene-CREM;gene-CSF3;gene-CSRNP1;gene-CXCL10;gene-DAB2;gene-DDIT3;gene-DPF3;gene-E2F7;gene-EDN1;gene-EGR1;gene-EGR4;gene-EN1;gene-ETS1;gene-F2RL1;gene-FGF1;gene-FOS;gene…	ADRB2;AHR;ARID3A;ARID3B;ARNT2;ARNTL2;ATF3;ATF4;BAMBI;BCL10;BMP2;BMP6;BNC1;CCN1;CEBPB;CEBPG;CITED2;COL1A1;CREB3L3;CREB5;CREBRF;CREM;CSF3;CSRNP1;CXCL10;DAB2;DDIT3;DPF3;E2F7;EDN1;EGR1;EGR4;EN1;ETS1;F2RL1;FGF1;FOS;FOSL1;FOSL2;FOXO1;FOXO3;FSTL3;GATA6;HAS3;HDAC5;HEY1;HIVEP1;IFNL1;IFNL1-2;IGF2;IL11;IL1A;IL1B;IL31RA;INHBA;IRF6;IRF7;IRX3;JAG1;JUN;JUNB;JUND;KDM6B;KDM7A;KLF2;KLF5;KLF6;KLF7;LBH;LHX5;LOC12490…
69	GO:0045596	BP	negative regulation of cell differentiation	69/ 1182	764/ 33331	0.090314136125654	2.3881003403482E-12	2.3480877982218E-10	gene-AP1AR;gene-BAMBI;gene-BDNF;gene-BMP2;gene-CCN3;gene-CDK6;gene-CEACAM1;gene-CEACAM5;gene-CXCL10;gene-DDIT3;gene-DKK1;gene-DLX2;gene-EREG;gene-FGF13;gene-FOXO1;gene-FST;gene-FSTL3;gene-GBP1;gene-HDAC5;gene-HEY1;gene-IFNL1;gene-IFNL1-2;gene-IGF2;gene-INHBA;gene-IRX3;gene-JAG1;gene-JDP2;gene-KLF13;gene-KLF13-2;gene-KLF13-3;gene-LBH;gene-MSX1;gene-MYC;gene-NFATC2;gene-NFKBIA;gene-NOCT;gene-NOG;ge…	AP1AR;BAMBI;BDNF;BMP2;CCN3;CDK6;CEACAM1;CEACAM5;CXCL10;DDIT3;DKK1;DLX2;EREG;FGF13;FOXO1;FST;FSTL3;GBP1;HDAC5;HEY1;IFNL1;IFNL1-2;IGF2;INHBA;IRX3;JAG1;JDP2;KLF13;KLF13-2;KLF13-3;LBH;MSX1;MYC;NFATC2;NFKBIA;NOCT;NOG;NPPC;PPARD;PTHLH;RCAN1;RGS2;RGS4;RORA;SEMA3A;SEMA3B;SEMA3C;SEMA5A;SEMA7A;SEMA7A-2;SKIL;SNAI2;SOCS1;SPRY2;SPRY4;TGFBR1;TMEM98;TOB1;TRIB1;TRIB3;UBASH3B;VEGFC;WNT7A;WNT9A;ZC3H12A;ZEB1;ZFP36;…
49	GO:0002237	BP	response to molecule of bacterial origin	49/ 1182	443/ 33331	0.11060948081264	2.441256976994E-12	2.3845619958835E-10	gene-ACOD1;gene-ADM;gene-AKAP12;gene-ANKRD1;gene-BCL10;gene-CASP9;gene-CD274;gene-CEBPB;gene-CMPK2;gene-CSF2;gene-CSF3;gene-CXCL1;gene-CXCL10;gene-CXCL11;gene-CXCL2;gene-CXCL3;gene-CXCL5;gene-CXCL8;gene-DMBT1;gene-FOS;gene-GGT8P;gene-GJA1;gene-GJB2;gene-HDAC5;gene-IL1A;gene-IL1B;gene-IL24;gene-JUND;gene-MAOB;gene-MAPK8;gene-NFKB2;gene-NLRP3;gene-NOCT;gene-NR4A1;gene-PCK1;gene-PCK2;gene-PELI1;gene…	ACOD1;ADM;AKAP12;ANKRD1;BCL10;CASP9;CD274;CEBPB;CMPK2;CSF2;CSF3;CXCL1;CXCL10;CXCL11;CXCL2;CXCL3;CXCL5;CXCL8;DMBT1;FOS;GGT8P;GJA1;GJB2;HDAC5;IL1A;IL1B;IL24;JUND;MAOB;MAPK8;NFKB2;NLRP3;NOCT;NR4A1;PCK1;PCK2;PELI1;PPARD;PTGER4;SBNO2;SERPINE1;THBD;TICAM1;TLR4;TNF;TRIB1;WFDC21P;ZC3H12A;ZFP36
60	GO:1902532	BP	negative regulation of intracellular signal transduction	60/ 1182	627/ 33331	0.095693779904306	4.4428370195349E-12	4.3112941979761E-10	gene-ABL2;gene-ACKR3;gene-AJUBA;gene-ARHGAP42;gene-ATF3;gene-CCN3;gene-CD22;gene-CD44;gene-DACT1;gene-DDIT3;gene-DGKD;gene-DLC1;gene-DLC1-2;gene-DUSP1;gene-DUSP4;gene-DUSP7;gene-DYRK3;gene-ERRFI1;gene-F2RL1;gene-FHL2;gene-FOXO1;gene-GBP1;gene-HEG1;gene-HOMER2;gene-ITPR1;gene-LOC100131471;gene-LOC124903287;gene-MAP2K3;gene-MCL1;gene-MYADM;gene-MYC;gene-NLRP3;gene-PDE2A;gene-PDE4D;gene-PER1;gene-PL…	ABL2;ACKR3;AJUBA;ARHGAP42;ATF3;CCN3;CD22;CD44;DACT1;DDIT3;DGKD;DLC1;DLC1;DUSP1;DUSP4;DUSP7;DYRK3;ERRFI1;F2RL1;FHL2;FOXO1;GBP1;HEG1;HOMER2;ITPR1;LOC100131471;LOC124903287;MAP2K3;MCL1;MYADM;MYC;NLRP3;PDE2A;PDE4D;PER1;PLAUR;PRNP;PTGS2;PTPRR;RCAN1;RGS2;RIOK3;RNF125;RNF152;RORA;SERPINB3;SERPINB4;SERPINE2;SESN2;SESN2;SNAI2;SPRY2;SPRY4;THBS1;TIMP3;TNFAIP1;TNFAIP3;TNIP1;TRIB3;ZC3H12A
58	GO:0006954	BP	inflammatory response	58/ 1182	594/ 33331	0.097643097643098	4.4820676152358E-12	4.3211206417796E-10	gene-ACOD1;gene-ADM;gene-B4GALT1;gene-BMP2;gene-BMP6;gene-C3;gene-CCL20;gene-CCL3L1;gene-CCR3;gene-CD44;gene-CEBPB;gene-CHST2;gene-CXCL1;gene-CXCL10;gene-CXCL11;gene-CXCL2;gene-CXCL3;gene-CXCL5;gene-CXCL8;gene-CXCR4;gene-ECM1;gene-FN1;gene-FOS;gene-GJA1;gene-HDAC5;gene-HRH1;gene-IL1A;gene-IL1B;gene-IL1RAP;gene-IL1RN;gene-IL31RA;gene-IL6;gene-IL6R;gene-IRAK2;gene-KDM6B;gene-LACC1;gene-LY75;gene-MA…	ACOD1;ADM;B4GALT1;BMP2;BMP6;C3;CCL20;CCL3L1;CCR3;CD44;CEBPB;CHST2;CXCL1;CXCL10;CXCL11;CXCL2;CXCL3;CXCL5;CXCL8;CXCR4;ECM1;FN1;FOS;GJA1;HDAC5;HRH1;IL1A;IL1B;IL1RAP;IL1RN;IL31RA;IL6;IL6R;IRAK2;KDM6B;LACC1;LY75;MACIR;MAP2K3;NFKBIZ;NLRP3;PLD4;PTGER4;PTGS2;PTX3;RELB;SAA1;SAA1-2;SAA2;SCN9A;SEMA7A;SEMA7A-2;SPHK1;THBS1;TICAM1;TLR4;TNIP1;TREM1
83	GO:0010562	BP	positive regulation of phosphorus metabolic process	83/ 1182	1033/ 33331	0.080348499515973	4.7745969494741E-12	4.5441308274898E-10	gene-ADRB2;gene-ADTRP;gene-AJUBA;gene-ANGPT4;gene-AREG;gene-BCL10;gene-BDNF;gene-BMP2;gene-BMP6;gene-C3;gene-CCN1;gene-CCN2;gene-CD44;gene-CEMIP;gene-CLCF1;gene-CSF2;gene-CSF3;gene-DAB2;gene-DKK1;gene-DLC1;gene-DLC1-2;gene-EDN1;gene-EGR1;gene-EPHA4;gene-EREG;gene-FABP3;gene-FGF1;gene-FGF2;gene-FGF5;gene-GDF15;gene-HBEGF;gene-HRH1;gene-IFNL1;gene-IFNL1-2;gene-IGF1R;gene-IGF2;gene-IL11;gene-IL1B;ge…	ADRB2;ADTRP;AJUBA;ANGPT4;AREG;BCL10;BDNF;BMP2;BMP6;C3;CCN1;CCN2;CD44;CEMIP;CLCF1;CSF2;CSF3;DAB2;DKK1;DLC1;DLC1;EDN1;EGR1;EPHA4;EREG;FABP3;FGF1;FGF2;FGF5;GDF15;HBEGF;HRH1;IFNL1;IFNL1-2;IGF1R;IGF2;IL11;IL1B;IL24;IL31RA;IL6R;INHBA;ITGA1;ITGA2;KITLG;LOC124900513;LOC124903287;MAP2K3;MRNIP;NEDD9;NEURL1;NGF;NIBAN1;PAK3;PID1;PIM1;PLAUR;PLPP3;PPP1R15A;PPP1R15B;PRNP;PTGS2;RAB38;RAB38;RELN;RGCC;RICTOR;ROS1;…
83	GO:0045937	BP	positive regulation of phosphate metabolic process	83/ 1182	1033/ 33331	0.080348499515973	4.7745969494741E-12	4.5441308274898E-10	gene-ADRB2;gene-ADTRP;gene-AJUBA;gene-ANGPT4;gene-AREG;gene-BCL10;gene-BDNF;gene-BMP2;gene-BMP6;gene-C3;gene-CCN1;gene-CCN2;gene-CD44;gene-CEMIP;gene-CLCF1;gene-CSF2;gene-CSF3;gene-DAB2;gene-DKK1;gene-DLC1;gene-DLC1-2;gene-EDN1;gene-EGR1;gene-EPHA4;gene-EREG;gene-FABP3;gene-FGF1;gene-FGF2;gene-FGF5;gene-GDF15;gene-HBEGF;gene-HRH1;gene-IFNL1;gene-IFNL1-2;gene-IGF1R;gene-IGF2;gene-IL11;gene-IL1B;ge…	ADRB2;ADTRP;AJUBA;ANGPT4;AREG;BCL10;BDNF;BMP2;BMP6;C3;CCN1;CCN2;CD44;CEMIP;CLCF1;CSF2;CSF3;DAB2;DKK1;DLC1;DLC1;EDN1;EGR1;EPHA4;EREG;FABP3;FGF1;FGF2;FGF5;GDF15;HBEGF;HRH1;IFNL1;IFNL1-2;IGF1R;IGF2;IL11;IL1B;IL24;IL31RA;IL6R;INHBA;ITGA1;ITGA2;KITLG;LOC124900513;LOC124903287;MAP2K3;MRNIP;NEDD9;NEURL1;NGF;NIBAN1;PAK3;PID1;PIM1;PLAUR;PLPP3;PPP1R15A;PPP1R15B;PRNP;PTGS2;RAB38;RAB38;RELN;RGCC;RICTOR;ROS1;…
94	GO:0051248	BP	negative regulation of protein metabolic process	94/ 1182	1237/ 33331	0.075990299110752	5.764879454683E-12	5.4516665773043E-10	gene-APOE;gene-BTG2;gene-C9orf72;gene-CD44;gene-CEACAM1;gene-CHAC1;gene-CPEB2;gene-CPEB4;gene-CSTA;gene-DKK1;gene-DUSP1;gene-DUSP7;gene-ECM1;gene-EDN1;gene-EPHA4;gene-ERRFI1;gene-F3;gene-GADD45A;gene-GADD45B;gene-GPRC5A;gene-HBEGF;gene-HEG1;gene-IFI6;gene-IGFBP3;gene-IL1R2;gene-ISG15;gene-JARID2;gene-JUN;gene-LATS2;gene-MYADM;gene-NCOA7;gene-NGF;gene-NIBAN1;gene-NOG;gene-NR4A1;gene-PCID2;gene-PDE…	APOE;BTG2;C9orf72;CD44;CEACAM1;CHAC1;CPEB2;CPEB4;CSTA;DKK1;DUSP1;DUSP7;ECM1;EDN1;EPHA4;ERRFI1;F3;GADD45A;GADD45B;GPRC5A;HBEGF;HEG1;IFI6;IGFBP3;IL1R2;ISG15;JARID2;JUN;LATS2;MYADM;NCOA7;NGF;NIBAN1;NOG;NR4A1;PCID2;PDE4D;PER2;PID1;PINX1;PKIB;PLAUR;PLPP3;PMEPA1;PPP1R11;PPP1R15A;PPP1R15B;PPP4R4;PRNP;PTGS2;PTX3;RBM24;RECK;RGS2;RPL13AP20;SAMD4A;SERPINB13;SERPINB2;SERPINB3;SERPINB4;SERPINB5;SERPINB7;SERPI…
39	GO:0030336	BP	negative regulation of cell migration	39/ 1182	308/ 33331	0.12662337662338	7.0529047985109E-12	6.627498578702E-10	gene-ACVR1C;gene-ADAMTS9;gene-ADTRP;gene-ANGPT4;gene-CCN3;gene-CITED2;gene-DLC1;gene-DLC1-2;gene-DLL4;gene-DUSP1;gene-EPHA4;gene-FOXO3;gene-GADD45A;gene-GJA1;gene-HDAC5;gene-IGFBP3;gene-IL24;gene-JAG1;gene-MACIR;gene-MICOS10-NBL1;gene-MITF;gene-NAV3;gene-NOG;gene-PHLDB2;gene-PPARD;gene-PRKG1;gene-PTGER4;gene-PTPRR;gene-RECK;gene-RGCC;gene-RHOB;gene-SEMA3A;gene-SERPINE1;gene-SRGAP1;gene-STARD13;ge…	ACVR1C;ADAMTS9;ADTRP;ANGPT4;CCN3;CITED2;DLC1;DLC1;DLL4;DUSP1;EPHA4;FOXO3;GADD45A;GJA1;HDAC5;IGFBP3;IL24;JAG1;MACIR;MICOS10-NBL1;MITF;NAV3;NOG;PHLDB2;PPARD;PRKG1;PTGER4;PTPRR;RECK;RGCC;RHOB;SEMA3A;SERPINE1;SRGAP1;STARD13;STC1;THBS1;TIMP1;TRIB1
122	GO:0031327	BP	negative regulation of cellular biosynthetic process	122/ 1182	1805/ 33331	0.067590027700831	8.1950825558056E-12	7.6523516167324E-10	gene-AHR;gene-AJUBA;gene-ANKRD1;gene-ARID5A;gene-ATF3;gene-ATF4;gene-BACH1;gene-BMP2;gene-BMP6;gene-BTG2;gene-CDK6;gene-CDKN1A;gene-CEACAM1;gene-CEBPB;gene-CEBPD;gene-CITED2;gene-CPEB2;gene-CPEB4;gene-CREBRF;gene-CREM;gene-CSF2;gene-DAB2;gene-DACT1;gene-DDIT3;gene-DKK1;gene-DLL4;gene-DLX2;gene-DPF3;gene-DUSP1;gene-E2F7;gene-EDN1;gene-EGR1;gene-EN1;gene-EREG;gene-FHL2;gene-FOSB;gene-FOXC1;gene-FOX…	AHR;AJUBA;ANKRD1;ARID5A;ATF3;ATF4;BACH1;BMP2;BMP6;BTG2;CDK6;CDKN1A;CEACAM1;CEBPB;CEBPD;CITED2;CPEB2;CPEB4;CREBRF;CREM;CSF2;DAB2;DACT1;DDIT3;DKK1;DLL4;DLX2;DPF3;DUSP1;E2F7;EDN1;EGR1;EN1;EREG;FHL2;FOSB;FOXC1;FOXD1;FOXO1;FOXO3;FST;GADD45A;GATA6;GATAD2B;GJA1;HBEGF;HDAC5;HEY1;HIVEP1;IFI27;IFI27;IFNL1;IFNL1-2;IGF2;IRF7;IRX3;JARID2;JAZF1;JDP2;JUN;KLF11;KLF2;KLF5;KLF7;LBH;LMCD1;LOC102724428;LOC124903287;…
109	GO:0012501	BP	programmed cell death	109/ 1182	1544/ 33331	0.07059585492228	1.0000230650365E-11	9.2795890291234E-10	gene-ADAMTSL4;gene-AHR;gene-BBC3;gene-BCL10;gene-BCL2A1;gene-CASP9;gene-CCN1;gene-CDSN-6;gene-CEACAM5;gene-CEACAM6;gene-CFLAR;gene-CFLAR-AS1;gene-CGB1;gene-CGB3;gene-CGB5;gene-CGB7;gene-CGB8;gene-CSRNP1;gene-CSTA;gene-CXCR4;gene-DAB2;gene-DDIT3;gene-DLC1;gene-DLC1-2;gene-DSG3;gene-FAM241A;gene-FOXO1;gene-FOXO3;gene-GADD45A;gene-GADD45B;gene-GJA1;gene-GRK5;gene-IER3-4;gene-IER3-5;gene-IER3-6;gene-…	ADAMTSL4;AHR;BBC3;BCL10;BCL2A1;CASP9;CCN1;CDSN;CEACAM5;CEACAM6;CFLAR;CFLAR-AS1;CGB1;CGB3;CGB5;CGB7;CGB8;CSRNP1;CSTA;CXCR4;DAB2;DDIT3;DLC1;DLC1;DSG3;FAM241A;FOXO1;FOXO3;GADD45A;GADD45B;GJA1;GRK5;IER3;IER3;IER3;IFI27;IFI27;IFI6;IGFBP3;IL1A;IL1B;IL24;KITLG;KLF11;KLK13;KRT14;KRT17;KRT17P1;KRT17P2;KRT17P2;KRT6A;KRT6B;KRT6C;KRT7;LCE3E;LINC02930;LOC102724428;LOC105370413;LOC105372773;LOC124903521;LOC124…
55	GO:0009991	BP	response to extracellular stimulus	55/ 1182	557/ 33331	0.098743267504488	1.0434535083468E-11	9.6224560487111E-10	gene-ACVR1C;gene-ADM;gene-APOE;gene-ASNS;gene-ATF3;gene-ATF4;gene-BCL10;gene-BRSK1;gene-CDKN1A;gene-CEBPB;gene-COL1A1;gene-CPEB4;gene-CPT1A;gene-CXCL10;gene-CYP24A1;gene-CZ1P-ASNS;gene-DDIT3;gene-DNAJC15;gene-FOS;gene-FOSL1;gene-FOXO1;gene-FOXO3;gene-GABARAPL1;gene-GAST;gene-ITGA2;gene-JUN;gene-KYNU;gene-LOC102724428;gene-LRAT;gene-MAP1B;gene-MAPK8;gene-MARS1;gene-MFSD2A;gene-NAMPT;gene-NAMPTP1;g…	ACVR1C;ADM;APOE;ASNS;ATF3;ATF4;BCL10;BRSK1;CDKN1A;CEBPB;COL1A1;CPEB4;CPT1A;CXCL10;CYP24A1;CZ1P-ASNS;DDIT3;DNAJC15;FOS;FOSL1;FOXO1;FOXO3;GABARAPL1;GAST;ITGA2;JUN;KYNU;LOC102724428;LRAT;MAP1B;MAPK8;MARS1;MFSD2A;NAMPT;NAMPTP1;NOCT;NR4A2;NUAK1;NUAK2;PCK1;PCK2;PDK4;PMAIP1;PPARD;RNF152;SESN2;SESN2;SIK1;SIRT1;SLC16A1;SLC25A25;SLC38A2;STC1;STC2;ZC3H12A
40	GO:2000146	BP	negative regulation of cell motility	40/ 1182	327/ 33331	0.12232415902141	1.1357079762024E-11	1.0408553285603E-9	gene-ACVR1C;gene-ADAMTS9;gene-ADTRP;gene-ANGPT4;gene-AP1AR;gene-CCN3;gene-CITED2;gene-DLC1;gene-DLC1-2;gene-DLL4;gene-DUSP1;gene-EPHA4;gene-FOXO3;gene-GADD45A;gene-GJA1;gene-HDAC5;gene-IGFBP3;gene-IL24;gene-JAG1;gene-MACIR;gene-MICOS10-NBL1;gene-MITF;gene-NAV3;gene-NOG;gene-PHLDB2;gene-PPARD;gene-PRKG1;gene-PTGER4;gene-PTPRR;gene-RECK;gene-RGCC;gene-RHOB;gene-SEMA3A;gene-SERPINE1;gene-SRGAP1;gene…	ACVR1C;ADAMTS9;ADTRP;ANGPT4;AP1AR;CCN3;CITED2;DLC1;DLC1;DLL4;DUSP1;EPHA4;FOXO3;GADD45A;GJA1;HDAC5;IGFBP3;IL24;JAG1;MACIR;MICOS10-NBL1;MITF;NAV3;NOG;PHLDB2;PPARD;PRKG1;PTGER4;PTPRR;RECK;RGCC;RHOB;SEMA3A;SERPINE1;SRGAP1;STARD13;STC1;THBS1;TIMP1;TRIB1
28	GO:2001236	BP	regulation of extrinsic apoptotic signaling pathway	28/ 1182	170/ 33331	0.16470588235294	1.2838656792007E-11	1.1677285798677E-9	gene-ACSL5;gene-ATF3;gene-BCL10;gene-CFLAR;gene-CFLAR-AS1;gene-CSF2;gene-G0S2;gene-IFI6;gene-IL1A;gene-IL1B;gene-INHBA;gene-ITPRIP;gene-LOC124900513;gene-MCL1;gene-PMAIP1;gene-SERPINE1;gene-SH3RF1;gene-SIAH2;gene-SKIL;gene-SNAI2;gene-TERT;gene-TGFBR1;gene-THBS1;gene-TIMP3;gene-TNF-2;gene-TNFAIP3;gene-TNFRSF10B;gene-TNFRSF12A	ACSL5;ATF3;BCL10;CFLAR;CFLAR-AS1;CSF2;G0S2;IFI6;IL1A;IL1B;INHBA;ITPRIP;LOC124900513;MCL1;PMAIP1;SERPINE1;SH3RF1;SIAH2;SKIL;SNAI2;TERT;TGFBR1;THBS1;TIMP3;TNF;TNFAIP3;TNFRSF10B;TNFRSF12A
29	GO:0031960	BP	response to corticosteroid	29/ 1182	182/ 33331	0.15934065934066	1.2898732881949E-11	1.1677285798677E-9	gene-ADM;gene-BMP6;gene-CASP9;gene-CCN2;gene-CDKN1A;gene-CFLAR;gene-CFLAR-AS1;gene-COL1A1;gene-DUSP1;gene-ERRFI1;gene-FBXO32;gene-FOS;gene-FOSB;gene-FOSL1;gene-FOXO1;gene-GJB2;gene-HEY1;gene-IL1RN;gene-MAOB;gene-PAM;gene-PAPPA;gene-PCK1;gene-PCK2;gene-SGK1;gene-STC1;gene-USP8P1;gene-USP8P1-4;gene-ZFP36L1;gene-ZFP36L2	ADM;BMP6;CASP9;CCN2;CDKN1A;CFLAR;CFLAR-AS1;COL1A1;DUSP1;ERRFI1;FBXO32;FOS;FOSB;FOSL1;FOXO1;GJB2;HEY1;IL1RN;MAOB;PAM;PAPPA;PCK1;PCK2;SGK1;STC1;USP8P1;USP8P1;ZFP36L1;ZFP36L2
161	GO:0050790	BP	regulation of catalytic activity	161/ 1182	2648/ 33331	0.060800604229607	1.5271540167865E-11	1.3741609507412E-9	gene-ABL2;gene-ACVR1C;gene-ADRB2;gene-AJUBA;gene-AREG;gene-ARHGAP20;gene-ARHGAP21;gene-ARHGAP22;gene-ARHGAP42;gene-ARRDC4;gene-ATP1B1;gene-BBC3;gene-BCL10;gene-BDNF;gene-BIRC3;gene-BMP2;gene-CASP9;gene-CCL20;gene-CCL3L1;gene-CCN1;gene-CCN2;gene-CCNG2;gene-CD44;gene-CDKL5;gene-CEACAM1;gene-CEMIP;gene-CFLAR;gene-CFLAR-AS1;gene-CPEB2;gene-CSTA;gene-DIRAS3;gene-DKK1;gene-DLC1;gene-DLC1-2;gene-DOCK2;g…	ABL2;ACVR1C;ADRB2;AJUBA;AREG;ARHGAP20;ARHGAP21;ARHGAP22;ARHGAP42;ARRDC4;ATP1B1;BBC3;BCL10;BDNF;BIRC3;BMP2;CASP9;CCL20;CCL3L1;CCN1;CCN2;CCNG2;CD44;CDKL5;CEACAM1;CEMIP;CFLAR;CFLAR-AS1;CPEB2;CSTA;DIRAS3;DKK1;DLC1;DLC1;DOCK2;DUSP1;DUSP7;ECM1;EDN1;EDNRA;EGR1;EPHA4;EREG;ERRFI1;F2RL1;F3;FGD6;FGF1;GADD45A;GADD45B;GPRC5A;HBEGF;HEG1;HERC5;IFI6;IFIT1;IGF1R;IGF2;IL1A;IL1B;IL6R;IRS2;ITGA1;ITGA2;JUN;KITLG;LATS…
31	GO:0008083	MF	growth factor activity	31/ 1182	193/ 33331	0.16062176165803	2.0565414896625E-12	1.3878717138808E-9	gene-AREG;gene-BDNF;gene-BMP2;gene-BMP6;gene-CCN2;gene-CCN3;gene-CLCF1;gene-CSF2;gene-CSF3;gene-CXCL1;gene-CXCL2;gene-DKK1;gene-EREG;gene-FGF1;gene-FGF13;gene-FGF2;gene-FGF5;gene-GDF15;gene-HBEGF;gene-IGF2;gene-IL11;gene-INHBA;gene-JAG1;gene-KITLG;gene-NGF;gene-TFF1;gene-TGFA;gene-TIMP1;gene-TYMP;gene-VEGFA;gene-VEGFC	AREG;BDNF;BMP2;BMP6;CCN2;CCN3;CLCF1;CSF2;CSF3;CXCL1;CXCL2;DKK1;EREG;FGF1;FGF13;FGF2;FGF5;GDF15;HBEGF;IGF2;IL11;INHBA;JAG1;KITLG;NGF;TFF1;TGFA;TIMP1;TYMP;VEGFA;VEGFC
74	GO:0009986	CC	cell surface	74/ 1182	861/ 33331	0.085946573751452	3.5065542736512E-12	1.4555497396532E-9	gene-ACKR3;gene-ADAMTS9;gene-ADTRP;gene-ANOS1;gene-ANTXR2;gene-AREG;gene-BMP2;gene-C3;gene-CD22;gene-CD44;gene-CD55;gene-CDH2;gene-CEACAM1;gene-CEACAM5;gene-CEACAM6;gene-CLMP;gene-CXCR4;gene-EPHA4;gene-F3;gene-FUT4;gene-GPC4;gene-HBEGF;gene-HLA-A-7;gene-HLA-A-8;gene-HLA-B;gene-HLA-B-2;gene-HLA-B-4;gene-HLA-B-5;gene-HLA-B-6;gene-HLA-C;gene-HLA-C-5;gene-HLA-F-2;gene-HLA-F-3;gene-HLA-F-4;gene-HLA-F-…	ACKR3;ADAMTS9;ADTRP;ANOS1;ANTXR2;AREG;BMP2;C3;CD22;CD44;CD55;CDH2;CEACAM1;CEACAM5;CEACAM6;CLMP;CXCR4;EPHA4;F3;FUT4;GPC4;HBEGF;HLA-A;HLA-A;HLA-B;HLA-B;HLA-B;HLA-B;HLA-B;HLA-C;HLA-C;HLA-F;HLA-F;HLA-F;HLA-F;HLA-F;HLA-H;HYAL4;IGSF3;IL1RAPL1;ITGA1;ITGA2;ITGB8;KCNQ3;LOC124900513;LOC124900576;LOC124904015;OSCAR;PACC1;PAM;PLAUR;PLGLB1;PRNP;PROCR;RAET1L;ROS1;SDC4;SHH;SIRPB1;SLC1A4;SLC3A2;SLC7A11;TGFA;TGFB…
65	GO:0031012	CC	extracellular matrix	65/ 1182	711/ 33331	0.091420534458509	4.2965365010956E-12	1.4555497396532E-9	gene-ADAMTS6;gene-ADAMTS9;gene-ADAMTSL4;gene-AMTN;gene-ANGPT4;gene-ANOS1;gene-APOE;gene-BMPER;gene-CCN1;gene-CCN2;gene-CCN3;gene-CDH2;gene-COL17A1;gene-COL1A1;gene-COL22A1;gene-COL4A6;gene-COL6A2;gene-COL7A1;gene-COL8A1;gene-COL9A2;gene-DMBT1;gene-ECM1;gene-F3;gene-FBLN5;gene-FBN2;gene-FCGBP-2;gene-FGF1;gene-FLRT3;gene-FN1;gene-GPC4;gene-LAMA3;gene-LAMB3;gene-LAMC2;gene-LOC124905381;gene-LOC12490…	ADAMTS6;ADAMTS9;ADAMTSL4;AMTN;ANGPT4;ANOS1;APOE;BMPER;CCN1;CCN2;CCN3;CDH2;COL17A1;COL1A1;COL22A1;COL4A6;COL6A2;COL7A1;COL8A1;COL9A2;DMBT1;ECM1;F3;FBLN5;FBN2;FCGBP;FGF1;FLRT3;FN1;GPC4;LAMA3;LAMB3;LAMC2;LOC124905381;LOC124905388;LOX;LOXL2;LRRN1;LTBP1;MFAP5;MMP1;MMP10;MMP13;MMP3;MUC4;NID2;PLGLB1;PTX3;RELN;SEMA3B;SERPINB8;SERPINE1;SERPINE2;SHH;THBS1;TIMP1;TIMP3;TNFRSF11B;TNXB;TNXB;TNXB;TNXB;VEGFA;WNT…
345	GO:0005886	CC	plasma membrane	345/ 1182	6937/ 33331	0.049733314112729	4.3476497778192E-12	1.4555497396532E-9	gene-ACKR3;gene-ACKR4P1;gene-ACSL5;gene-ACVR1C;gene-ADAM12;gene-ADRB2;gene-AJUBA;gene-AKAP12;gene-AMIGO2;gene-ANOS1;gene-ANTXR2;gene-APCDD1L;gene-AQP6;gene-AQP7P1;gene-ARHGAP21;gene-ARL14;gene-ARL4A;gene-ARL4AP5;gene-ARL4C;gene-ARL4D;gene-ARRDC4;gene-ASIC2;gene-ATP11A;gene-ATP1B1;gene-B4GALT1;gene-BAMBI;gene-BMP2;gene-C1orf116;gene-C3;gene-CCN2;gene-CCR3;gene-CD22;gene-CD274;gene-CD44;gene-CD55;g…	ACKR3;ACKR4P1;ACSL5;ACVR1C;ADAM12;ADRB2;AJUBA;AKAP12;AMIGO2;ANOS1;ANTXR2;APCDD1L;AQP6;AQP7P1;ARHGAP21;ARL14;ARL4A;ARL4AP5;ARL4C;ARL4D;ARRDC4;ASIC2;ATP11A;ATP1B1;B4GALT1;BAMBI;BMP2;C1orf116;C3;CCN2;CCR3;CD22;CD274;CD44;CD55;CD79A;CD83;CDCP1;CDH2;CDSN;CDV3;CEACAM1;CEACAM5;CEACAM6;CEMIP;CEMIP2;CFB;CFB;CFB;CFB;CHIC2;CLCA4;CLMP;CLTRN;CNGB1;CNTNAP3C;COL17A1;COL6A2;CSMD3;CSTA;CXCR4;DAAM1;DAB2;DAGLB;DGKD…
65	GO:0030312	CC	external encapsulating structure	65/ 1182	712/ 33331	0.091292134831461	4.5700148811718E-12	1.4555497396532E-9	gene-ADAMTS6;gene-ADAMTS9;gene-ADAMTSL4;gene-AMTN;gene-ANGPT4;gene-ANOS1;gene-APOE;gene-BMPER;gene-CCN1;gene-CCN2;gene-CCN3;gene-CDH2;gene-COL17A1;gene-COL1A1;gene-COL22A1;gene-COL4A6;gene-COL6A2;gene-COL7A1;gene-COL8A1;gene-COL9A2;gene-DMBT1;gene-ECM1;gene-F3;gene-FBLN5;gene-FBN2;gene-FCGBP-2;gene-FGF1;gene-FLRT3;gene-FN1;gene-GPC4;gene-LAMA3;gene-LAMB3;gene-LAMC2;gene-LOC124905381;gene-LOC12490…	ADAMTS6;ADAMTS9;ADAMTSL4;AMTN;ANGPT4;ANOS1;APOE;BMPER;CCN1;CCN2;CCN3;CDH2;COL17A1;COL1A1;COL22A1;COL4A6;COL6A2;COL7A1;COL8A1;COL9A2;DMBT1;ECM1;F3;FBLN5;FBN2;FCGBP;FGF1;FLRT3;FN1;GPC4;LAMA3;LAMB3;LAMC2;LOC124905381;LOC124905388;LOX;LOXL2;LRRN1;LTBP1;MFAP5;MMP1;MMP10;MMP13;MMP3;MUC4;NID2;PLGLB1;PTX3;RELN;SEMA3B;SERPINB8;SERPINE1;SERPINE2;SHH;THBS1;TIMP1;TIMP3;TNFRSF11B;TNXB;TNXB;TNXB;TNXB;VEGFA;WNT…
44	GO:0006935	BP	chemotaxis	44/ 1182	390/ 33331	0.11282051282051	1.663028748683E-11	1.4874089055239E-9	gene-ACKR3;gene-ACKR4P1;gene-ANOS1;gene-CCL20;gene-CCL3L1;gene-CCN1;gene-CCN3;gene-CCR3;gene-CXCL1;gene-CXCL10;gene-CXCL11;gene-CXCL2;gene-CXCL3;gene-CXCL5;gene-CXCL8;gene-CXCR4;gene-DEFB4A;gene-DEFB4A-2;gene-DEFB4B-3;gene-DOCK2;gene-EGR3;gene-FOSL1;gene-HBEGF;gene-HRH1;gene-IL6R;gene-ITGA1;gene-LOX;gene-PLAUR;gene-S1PR1;gene-SAA1;gene-SAA1-2;gene-SAA2;gene-SEMA3A;gene-SEMA3B;gene-SEMA3C;gene-SEM…	ACKR3;ACKR4P1;ANOS1;CCL20;CCL3L1;CCN1;CCN3;CCR3;CXCL1;CXCL10;CXCL11;CXCL2;CXCL3;CXCL5;CXCL8;CXCR4;DEFB4A;DEFB4A-2;DEFB4B;DOCK2;EGR3;FOSL1;HBEGF;HRH1;IL6R;ITGA1;LOX;PLAUR;S1PR1;SAA1;SAA1-2;SAA2;SEMA3A;SEMA3B;SEMA3C;SEMA5A;SEMA7A;SEMA7A-2;SERPIND1;SLIT1;TPBG;TPBG-2;TYMP;VEGFA
44	GO:0042330	BP	taxis	44/ 1182	392/ 33331	0.11224489795918	1.9717737832468E-11	1.7529895425069E-9	gene-ACKR3;gene-ACKR4P1;gene-ANOS1;gene-CCL20;gene-CCL3L1;gene-CCN1;gene-CCN3;gene-CCR3;gene-CXCL1;gene-CXCL10;gene-CXCL11;gene-CXCL2;gene-CXCL3;gene-CXCL5;gene-CXCL8;gene-CXCR4;gene-DEFB4A;gene-DEFB4A-2;gene-DEFB4B-3;gene-DOCK2;gene-EGR3;gene-FOSL1;gene-HBEGF;gene-HRH1;gene-IL6R;gene-ITGA1;gene-LOX;gene-PLAUR;gene-S1PR1;gene-SAA1;gene-SAA1-2;gene-SAA2;gene-SEMA3A;gene-SEMA3B;gene-SEMA3C;gene-SEM…	ACKR3;ACKR4P1;ANOS1;CCL20;CCL3L1;CCN1;CCN3;CCR3;CXCL1;CXCL10;CXCL11;CXCL2;CXCL3;CXCL5;CXCL8;CXCR4;DEFB4A;DEFB4A-2;DEFB4B;DOCK2;EGR3;FOSL1;HBEGF;HRH1;IL6R;ITGA1;LOX;PLAUR;S1PR1;SAA1;SAA1-2;SAA2;SEMA3A;SEMA3B;SEMA3C;SEMA5A;SEMA7A;SEMA7A-2;SERPIND1;SLIT1;TPBG;TPBG-2;TYMP;VEGFA
116	GO:0032270	BP	positive regulation of cellular protein metabolic process	116/ 1182	1707/ 33331	0.067955477445811	2.3907402029035E-11	2.112816654316E-9	gene-ACVR1C;gene-ADRB2;gene-ADTRP;gene-AJUBA;gene-ANGPT4;gene-AREG;gene-ARRDC4;gene-BBC3;gene-BCL10;gene-BDNF;gene-BIRC3;gene-BMP2;gene-BMP6;gene-C3;gene-CASP9;gene-CCN1;gene-CCN2;gene-CD44;gene-CEMIP;gene-CFLAR;gene-CFLAR-AS1;gene-CLCF1;gene-CSF2;gene-CSF3;gene-CSNK1E;gene-DAB2;gene-DACT1;gene-DKK1;gene-DLC1;gene-DLC1-2;gene-EDN1;gene-EGR1;gene-EIF5A2;gene-EPHA4;gene-EREG;gene-F3;gene-FGF1;gene-…	ACVR1C;ADRB2;ADTRP;AJUBA;ANGPT4;AREG;ARRDC4;BBC3;BCL10;BDNF;BIRC3;BMP2;BMP6;C3;CASP9;CCN1;CCN2;CD44;CEMIP;CFLAR;CFLAR-AS1;CLCF1;CSF2;CSF3;CSNK1E;DAB2;DACT1;DKK1;DLC1;DLC1;EDN1;EGR1;EIF5A2;EPHA4;EREG;F3;FGF1;FGF2;FGF5;GDF15;HBEGF;IFNL1;IFNL1-2;IGF2;IL11;IL1B;IL24;IL31RA;IL6R;INHBA;ITGA1;ITGA2;JARID2;JDP2;KITLG;KRT17;KRT17P1;KRT17P2;KRT17P2;LOC100505915;LOC124903287;MAP2K3;MRNIP;MYC;NEDD9;NEURL1;NF…
132	GO:0043207	BP	response to external biotic stimulus	132/ 1182	2047/ 33331	0.064484611626771	2.4961996301192E-11	2.1929630715018E-9	gene-ACOD1;gene-ADAMTS9;gene-ADM;gene-AKAP12;gene-ANKRD1;gene-ARG2;gene-ARID5A;gene-BCL10;gene-BMP2;gene-C15orf48;gene-C3;gene-CASP9;gene-CCL20;gene-CD274;gene-CD55;gene-CDK6;gene-CEBPB;gene-CEBPG;gene-CFB-2;gene-CFB-3;gene-CFB-5;gene-CFB-7;gene-CMPK2;gene-CSF2;gene-CSF3;gene-CXCL1;gene-CXCL10;gene-CXCL11;gene-CXCL2;gene-CXCL3;gene-CXCL5;gene-CXCL8;gene-CXCR4;gene-DCLK1;gene-DEFB4A;gene-DEFB4A-2;…	ACOD1;ADAMTS9;ADM;AKAP12;ANKRD1;ARG2;ARID5A;BCL10;BMP2;C15orf48;C3;CASP9;CCL20;CD274;CD55;CDK6;CEBPB;CEBPG;CFB;CFB;CFB;CFB;CMPK2;CSF2;CSF3;CXCL1;CXCL10;CXCL11;CXCL2;CXCL3;CXCL5;CXCL8;CXCR4;DCLK1;DEFB4A;DEFB4A-2;DEFB4B;DMBT1;F2RL1;FOS;FOSL1;GBP1;GGT8P;GJA1;GJB2;GKN2;HDAC5;HERC5;HLA-A;HLA-A;HLA-B;HLA-B;HLA-B;HLA-B;HLA-B;IFI27;IFI27;IFI44L;IFI6;IFIT1;IFNGR1;IFNL1;IFNL1-2;IL1A;IL1B;IL1RAP;IL24;IL31RA…
40	GO:0051271	BP	negative regulation of cellular component movement	40/ 1182	336/ 33331	0.11904761904762	2.6543656534196E-11	2.3181980503718E-9	gene-ACVR1C;gene-ADAMTS9;gene-ADTRP;gene-ANGPT4;gene-AP1AR;gene-CCN3;gene-CITED2;gene-DLC1;gene-DLC1-2;gene-DLL4;gene-DUSP1;gene-EPHA4;gene-FOXO3;gene-GADD45A;gene-GJA1;gene-HDAC5;gene-IGFBP3;gene-IL24;gene-JAG1;gene-MACIR;gene-MICOS10-NBL1;gene-MITF;gene-NAV3;gene-NOG;gene-PHLDB2;gene-PPARD;gene-PRKG1;gene-PTGER4;gene-PTPRR;gene-RECK;gene-RGCC;gene-RHOB;gene-SEMA3A;gene-SERPINE1;gene-SRGAP1;gene…	ACVR1C;ADAMTS9;ADTRP;ANGPT4;AP1AR;CCN3;CITED2;DLC1;DLC1;DLL4;DUSP1;EPHA4;FOXO3;GADD45A;GJA1;HDAC5;IGFBP3;IL24;JAG1;MACIR;MICOS10-NBL1;MITF;NAV3;NOG;PHLDB2;PPARD;PRKG1;PTGER4;PTPRR;RECK;RGCC;RHOB;SEMA3A;SERPINE1;SRGAP1;STARD13;STC1;THBS1;TIMP1;TRIB1
98	GO:0001775	BP	cell activation	98/ 1182	1354/ 33331	0.072378138847858	2.9941819117607E-11	2.5996853125094E-9	gene-AKAP12;gene-ATP11A;gene-B4GALT1;gene-BMPER;gene-C3;gene-CD22;gene-CD44;gene-CD55;gene-CD79A;gene-CDA;gene-CDK6;gene-CEACAM1;gene-CEACAM6;gene-CEBPG;gene-CLCF1;gene-COL1A1;gene-CSF2;gene-CXCL1;gene-CXCL10;gene-CXCL2;gene-CXCL8;gene-DGKD;gene-DLL4;gene-DNAJB9;gene-DOCK2;gene-EGR1;gene-F2RL1;gene-FABP5P9;gene-FOLR3;gene-FOLR3P1;gene-GLIPR1;gene-GNAI1;gene-HDAC5;gene-HLA-A-7;gene-HLA-A-8;gene-HL…	AKAP12;ATP11A;B4GALT1;BMPER;C3;CD22;CD44;CD55;CD79A;CDA;CDK6;CEACAM1;CEACAM6;CEBPG;CLCF1;COL1A1;CSF2;CXCL1;CXCL10;CXCL2;CXCL8;DGKD;DLL4;DNAJB9;DOCK2;EGR1;F2RL1;FABP5P9;FOLR3;FOLR3P1;GLIPR1;GNAI1;HDAC5;HLA-A;HLA-A;HLA-B;HLA-B;HLA-B;HLA-B;HLA-B;HLA-C;HLA-C;HLA-H;HSPA6;IFNGR1;IL11;IL7R;ITGB8;JUN;KLF5;KLF6;LCP1;LOC124903631;NAMPT;NAMPTP1;NDRG1;NEU1;NEU1;NFIL3;NFKB2;NR4A3;OSCAR;PLAUR;PTGER4;PTPRB;PTX3…
39	GO:0005125	MF	cytokine activity	39/ 1182	306/ 33331	0.12745098039216	5.756388520609E-12	3.3991474214196E-9	gene-AREG;gene-BMP2;gene-BMP6;gene-CCL20;gene-CCL3L1;gene-CLCF1;gene-CSF2;gene-CSF3;gene-CXCL1;gene-CXCL10;gene-CXCL11;gene-CXCL2;gene-CXCL3;gene-CXCL5;gene-CXCL8;gene-EDN1;gene-FGF2;gene-GDF15;gene-IFNL1;gene-IFNL1-2;gene-IL11;gene-IL1A;gene-IL1B;gene-IL1RN;gene-IL24;gene-IL32;gene-IL6;gene-INHBA;gene-KITLG;gene-LTB-3;gene-LTB-7;gene-NAMPT;gene-NAMPTP1;gene-TIMP1;gene-TNF-2;gene-TNFSF14;gene-VEG…	AREG;BMP2;BMP6;CCL20;CCL3L1;CLCF1;CSF2;CSF3;CXCL1;CXCL10;CXCL11;CXCL2;CXCL3;CXCL5;CXCL8;EDN1;FGF2;GDF15;IFNL1;IFNL1-2;IL11;IL1A;IL1B;IL1RN;IL24;IL32;IL6;INHBA;KITLG;LTB;LTB;NAMPT;NAMPTP1;TIMP1;TNF;TNFSF14;VEGFA;WNT7A;WNT9A
270	GO:0010556	BP	regulation of macromolecule biosynthetic process	270/ 1182	5214/ 33331	0.051783659378596	4.2397916293883E-11	3.6597782745074E-9	gene-ACOD1;gene-ADRB2;gene-AHR;gene-AJUBA;gene-AKAP12;gene-ANKRD1;gene-ARID3A;gene-ARID3B;gene-ARID5A;gene-ARNT2;gene-ARNTL2;gene-ATF3;gene-ATF4;gene-BACH1;gene-BACH2;gene-BACH2-2;gene-BAMBI;gene-BCL10;gene-BMP2;gene-BMP6;gene-BNC1;gene-BRD2-5;gene-BTG2;gene-CCN1;gene-CDK6;gene-CDKN1A;gene-CEBPB;gene-CEBPD;gene-CEBPG;gene-CFLAR;gene-CFLAR-AS1;gene-CGB1;gene-CGB3;gene-CGB5;gene-CGB7;gene-CGB8;gene…	ACOD1;ADRB2;AHR;AJUBA;AKAP12;ANKRD1;ARID3A;ARID3B;ARID5A;ARNT2;ARNTL2;ATF3;ATF4;BACH1;BACH2;BACH2;BAMBI;BCL10;BMP2;BMP6;BNC1;BRD2;BTG2;CCN1;CDK6;CDKN1A;CEBPB;CEBPD;CEBPG;CFLAR;CFLAR-AS1;CGB1;CGB3;CGB5;CGB7;CGB8;CITED2;COL1A1;CPEB2;CPEB4;CREB3L3;CREB5;CREBRF;CREM;CSF2;CSF3;CSRNP1;CXCL10;DAB2;DACT1;DDIT3;DIO2;DKK1;DLGAP1-AS2;DLL4;DLX2;DPF3;DPH6;DRGX;DUSP1;E2F7;ECM1;EDN1;EGR1;EGR3;EGR4;EIF1AY;EIF5A2…
268	GO:2000112	BP	regulation of cellular macromolecule biosynthetic process	268/ 1182	5176/ 33331	0.05177743431221	4.9605013297824E-11	4.2571423840046E-9	gene-ACOD1;gene-ADRB2;gene-AHR;gene-AJUBA;gene-ANKRD1;gene-ARID3A;gene-ARID3B;gene-ARID5A;gene-ARNT2;gene-ARNTL2;gene-ATF3;gene-ATF4;gene-BACH1;gene-BACH2;gene-BACH2-2;gene-BAMBI;gene-BCL10;gene-BMP2;gene-BMP6;gene-BNC1;gene-BRD2-5;gene-BTG2;gene-CCN1;gene-CDK6;gene-CDKN1A;gene-CEBPB;gene-CEBPD;gene-CEBPG;gene-CFLAR;gene-CFLAR-AS1;gene-CGB1;gene-CGB3;gene-CGB5;gene-CGB7;gene-CGB8;gene-CITED2;gene…	ACOD1;ADRB2;AHR;AJUBA;ANKRD1;ARID3A;ARID3B;ARID5A;ARNT2;ARNTL2;ATF3;ATF4;BACH1;BACH2;BACH2;BAMBI;BCL10;BMP2;BMP6;BNC1;BRD2;BTG2;CCN1;CDK6;CDKN1A;CEBPB;CEBPD;CEBPG;CFLAR;CFLAR-AS1;CGB1;CGB3;CGB5;CGB7;CGB8;CITED2;COL1A1;CPEB2;CPEB4;CREB3L3;CREB5;CREBRF;CREM;CSF2;CSF3;CSRNP1;CXCL10;DAB2;DACT1;DDIT3;DIO2;DKK1;DLGAP1-AS2;DLL4;DLX2;DPF3;DPH6;DRGX;DUSP1;E2F7;ECM1;EDN1;EGR1;EGR3;EGR4;EIF1AY;EIF5A2;EN1;ER…
138	GO:0009607	BP	response to biotic stimulus	138/ 1182	2196/ 33331	0.062841530054645	4.9920575161091E-11	4.2596021805559E-9	gene-ACOD1;gene-ADAMTS9;gene-ADM;gene-AKAP12;gene-ANKRD1;gene-ARG2;gene-ARID5A;gene-BCL10;gene-BMP2;gene-C15orf48;gene-C3;gene-CASP9;gene-CCL20;gene-CD274;gene-CD55;gene-CDK6;gene-CEBPB;gene-CEBPG;gene-CFB-2;gene-CFB-3;gene-CFB-5;gene-CFB-7;gene-CMPK2;gene-CSF2;gene-CSF3;gene-CXCL1;gene-CXCL10;gene-CXCL11;gene-CXCL2;gene-CXCL3;gene-CXCL5;gene-CXCL8;gene-CXCR4;gene-DCLK1;gene-DDIT3;gene-DEFB4A;gen…	ACOD1;ADAMTS9;ADM;AKAP12;ANKRD1;ARG2;ARID5A;BCL10;BMP2;C15orf48;C3;CASP9;CCL20;CD274;CD55;CDK6;CEBPB;CEBPG;CFB;CFB;CFB;CFB;CMPK2;CSF2;CSF3;CXCL1;CXCL10;CXCL11;CXCL2;CXCL3;CXCL5;CXCL8;CXCR4;DCLK1;DDIT3;DEFB4A;DEFB4A-2;DEFB4B;DMBT1;F2RL1;FOS;FOSL1;GBP1;GGT8P;GJA1;GJB2;GKN2;HDAC5;HERC5;HLA-A;HLA-A;HLA-B;HLA-B;HLA-B;HLA-B;HLA-B;IFI27;IFI27;IFI44L;IFI6;IFIT1;IFNGR1;IFNL1;IFNL1-2;IL1A;IL1B;IL1RAP;IL24;…
39	GO:0001666	BP	response to hypoxia	39/ 1182	331/ 33331	0.1178247734139	6.4124485603186E-11	5.4403213585743E-9	gene-ADM;gene-AJUBA;gene-ANGPT4;gene-ANKRD1;gene-ARNT2;gene-ATP1B1;gene-BBC3;gene-BMP2;gene-CFLAR;gene-CFLAR-AS1;gene-CITED2;gene-CPEB2;gene-CXCR4;gene-EDN1;gene-EDNRA;gene-EGR1;gene-ETS1;gene-GATA6;gene-ITGA2;gene-ITPR1;gene-KCNK3;gene-LOC124903287;gene-LOXL2;gene-NDRG1;gene-NPPC;gene-NR4A2;gene-PAM;gene-PCK1;gene-PMAIP1;gene-PPARD;gene-PTGS2;gene-RGCC;gene-RORA;gene-RYR1;gene-STC1;gene-STC2;gen…	ADM;AJUBA;ANGPT4;ANKRD1;ARNT2;ATP1B1;BBC3;BMP2;CFLAR;CFLAR-AS1;CITED2;CPEB2;CXCR4;EDN1;EDNRA;EGR1;ETS1;GATA6;ITGA2;ITPR1;KCNK3;LOC124903287;LOXL2;NDRG1;NPPC;NR4A2;PAM;PCK1;PMAIP1;PPARD;PTGS2;RGCC;RORA;RYR1;STC1;STC2;TERT;VEGFC;ZFP36L1
28	GO:0045766	BP	positive regulation of angiogenesis	28/ 1182	182/ 33331	0.15384615384615	6.7974692974632E-11	5.7018094157874E-9	gene-ADAM12;gene-ADM;gene-ADM2;gene-ANGPT4;gene-BMPER;gene-BTG1;gene-C3;gene-CCR3;gene-CXCL8;gene-CXCR4;gene-ECM1;gene-ETS1;gene-F3;gene-FGF1;gene-FGF2;gene-GATA6;gene-IL1A;gene-IL1B;gene-ITGB8;gene-JCAD;gene-RHOB;gene-SEMA5A;gene-SERPINE1;gene-SPHK1;gene-TERT;gene-THBS1;gene-VEGFC;gene-ZC3H12A	ADAM12;ADM;ADM2;ANGPT4;BMPER;BTG1;C3;CCR3;CXCL8;CXCR4;ECM1;ETS1;F3;FGF1;FGF2;GATA6;IL1A;IL1B;ITGB8;JCAD;RHOB;SEMA5A;SERPINE1;SPHK1;TERT;THBS1;VEGFC;ZC3H12A
28	GO:1904018	BP	positive regulation of vasculature development	28/ 1182	182/ 33331	0.15384615384615	6.7974692974632E-11	5.7018094157874E-9	gene-ADAM12;gene-ADM;gene-ADM2;gene-ANGPT4;gene-BMPER;gene-BTG1;gene-C3;gene-CCR3;gene-CXCL8;gene-CXCR4;gene-ECM1;gene-ETS1;gene-F3;gene-FGF1;gene-FGF2;gene-GATA6;gene-IL1A;gene-IL1B;gene-ITGB8;gene-JCAD;gene-RHOB;gene-SEMA5A;gene-SERPINE1;gene-SPHK1;gene-TERT;gene-THBS1;gene-VEGFC;gene-ZC3H12A	ADAM12;ADM;ADM2;ANGPT4;BMPER;BTG1;C3;CCR3;CXCL8;CXCR4;ECM1;ETS1;F3;FGF1;FGF2;GATA6;IL1A;IL1B;ITGB8;JCAD;RHOB;SEMA5A;SERPINE1;SPHK1;TERT;THBS1;VEGFC;ZC3H12A
115	GO:2000113	BP	negative regulation of cellular macromolecule biosynthetic process	115/ 1182	1717/ 33331	0.066977285963891	6.9994254692933E-11	5.8382286484605E-9	gene-AHR;gene-AJUBA;gene-ANKRD1;gene-ARID5A;gene-ATF3;gene-ATF4;gene-BACH1;gene-BMP2;gene-BMP6;gene-BTG2;gene-CDK6;gene-CDKN1A;gene-CEBPB;gene-CEBPD;gene-CITED2;gene-CPEB2;gene-CPEB4;gene-CREBRF;gene-CREM;gene-CSF2;gene-DAB2;gene-DACT1;gene-DDIT3;gene-DKK1;gene-DLL4;gene-DLX2;gene-DPF3;gene-DUSP1;gene-E2F7;gene-EDN1;gene-EGR1;gene-EN1;gene-EREG;gene-FHL2;gene-FOSB;gene-FOXC1;gene-FOXD1;gene-FOXO1…	AHR;AJUBA;ANKRD1;ARID5A;ATF3;ATF4;BACH1;BMP2;BMP6;BTG2;CDK6;CDKN1A;CEBPB;CEBPD;CITED2;CPEB2;CPEB4;CREBRF;CREM;CSF2;DAB2;DACT1;DDIT3;DKK1;DLL4;DLX2;DPF3;DUSP1;E2F7;EDN1;EGR1;EN1;EREG;FHL2;FOSB;FOXC1;FOXD1;FOXO1;FOXO3;FST;GADD45A;GATA6;GATAD2B;GJA1;HBEGF;HDAC5;HEY1;HIVEP1;IFI27;IFI27;IFNL1;IFNL1-2;IGF2;IRF7;IRX3;JARID2;JAZF1;JDP2;JUN;KLF11;KLF2;KLF5;KLF7;LBH;LMCD1;LOC124903287;LOXL2;MAF;MITF;MNT;MO…
130	GO:0045935	BP	positive regulation of nucleobase-containing compound metabolic process	130/ 1182	2034/ 33331	0.063913470993117	7.5920316254564E-11	6.2971448906788E-9	gene-ADRB2;gene-AHR;gene-ARID3A;gene-ARID3B;gene-ARNT2;gene-ARNTL2;gene-ATF3;gene-ATF4;gene-BAMBI;gene-BCL10;gene-BMP2;gene-BMP6;gene-BNC1;gene-BTG2;gene-CCN1;gene-CEBPB;gene-CEBPG;gene-CITED2;gene-CLCF1;gene-COL1A1;gene-CREB3L3;gene-CREB5;gene-CREBRF;gene-CREM;gene-CSF3;gene-CSRNP1;gene-CXCL10;gene-DAB2;gene-DDIT3;gene-DPF3;gene-E2F7;gene-EDN1;gene-EGR1;gene-EGR4;gene-EN1;gene-ETS1;gene-F2RL1;ge…	ADRB2;AHR;ARID3A;ARID3B;ARNT2;ARNTL2;ATF3;ATF4;BAMBI;BCL10;BMP2;BMP6;BNC1;BTG2;CCN1;CEBPB;CEBPG;CITED2;CLCF1;COL1A1;CREB3L3;CREB5;CREBRF;CREM;CSF3;CSRNP1;CXCL10;DAB2;DDIT3;DPF3;E2F7;EDN1;EGR1;EGR4;EN1;ETS1;F2RL1;FGF1;FOS;FOSL1;FOSL2;FOXO1;FOXO3;FSTL3;GATA6;HAS3;HDAC5;HEY1;HIVEP1;IFNL1;IFNL1-2;IGF2;IL11;IL1A;IL1B;IL31RA;INHBA;IRF6;IRF7;IRX3;JAG1;JUN;JUNB;JUND;KDM6B;KDM7A;KLF2;KLF5;KLF6;KLF7;LBH;LH…
110	GO:0048513	BP	animal organ development	110/ 1182	1616/ 33331	0.068069306930693	7.7243405076537E-11	6.3712935287297E-9	gene-ADAMTS6;gene-ADM;gene-AMIGO2;gene-ARNT2;gene-ASNS;gene-ATF4;gene-BMP2;gene-BMP6;gene-BNC2;gene-CASP9;gene-CCN1;gene-CCN2;gene-CD44;gene-CDH2;gene-CDKN1A;gene-CEBPB;gene-CEBPG;gene-CITED2;gene-COL1A1;gene-CPT1A;gene-CSF2;gene-CXCL10;gene-CXCL8;gene-CXCR4;gene-CZ1P-ASNS;gene-DAW1;gene-DLX2;gene-E2F7;gene-EDN1;gene-EDNRA;gene-EGR3;gene-EN1;gene-ETS1;gene-FBN2;gene-FBXW4P1;gene-FGF1;gene-FLRT3;g…	ADAMTS6;ADM;AMIGO2;ARNT2;ASNS;ATF4;BMP2;BMP6;BNC2;CASP9;CCN1;CCN2;CD44;CDH2;CDKN1A;CEBPB;CEBPG;CITED2;COL1A1;CPT1A;CSF2;CXCL10;CXCL8;CXCR4;CZ1P-ASNS;DAW1;DLX2;E2F7;EDN1;EDNRA;EGR3;EN1;ETS1;FBN2;FBXW4P1;FGF1;FLRT3;FN1;FOXC1;FST;FSTL3;GATA6;GJA1;GJB3;HAS2;HBEGF;HECA;HEG1;HEY1;HSD17B2;IGF2;IGSF3;IL7R;INHBA;IRS2;IRX3;ITGA2;ITGB8;JAG1;JARID2;JUN;JUNB;KCNK3;KDM6B;KITLG;LCP1;LOX;LTB;LTB;MEF2D;MFAP5;MFSD…
33	GO:0048545	BP	response to steroid hormone	33/ 1182	249/ 33331	0.13253012048193	8.5503655186809E-11	7.0136617047434E-9	gene-ACOD1;gene-ADM;gene-ADTRP;gene-BMP6;gene-CASP9;gene-CCN2;gene-CDKN1A;gene-CFLAR;gene-CFLAR-AS1;gene-COL1A1;gene-DUSP1;gene-ERRFI1;gene-FBXO32;gene-FOS;gene-FOSB;gene-FOSL1;gene-FOXO1;gene-GJB2;gene-HEY1;gene-IL1RN;gene-LOX;gene-MAOB;gene-PAM;gene-PAPPA;gene-PCK1;gene-PCK2;gene-SGK1;gene-STC1;gene-TXNIP;gene-USP8P1;gene-USP8P1-4;gene-ZFP36L1;gene-ZFP36L2	ACOD1;ADM;ADTRP;BMP6;CASP9;CCN2;CDKN1A;CFLAR;CFLAR-AS1;COL1A1;DUSP1;ERRFI1;FBXO32;FOS;FOSB;FOSL1;FOXO1;GJB2;HEY1;IL1RN;LOX;MAOB;PAM;PAPPA;PCK1;PCK2;SGK1;STC1;TXNIP;USP8P1;USP8P1;ZFP36L1;ZFP36L2
87	GO:0031401	BP	positive regulation of protein modification process	87/ 1182	1170/ 33331	0.074358974358974	9.2061108197034E-11	7.5100619417657E-9	gene-ADRB2;gene-ADTRP;gene-AJUBA;gene-ANGPT4;gene-AREG;gene-ARRDC4;gene-BCL10;gene-BDNF;gene-BIRC3;gene-BMP2;gene-BMP6;gene-C3;gene-CCN1;gene-CCN2;gene-CD44;gene-CEMIP;gene-CLCF1;gene-CSF2;gene-CSF3;gene-DAB2;gene-DKK1;gene-DLC1;gene-DLC1-2;gene-EDN1;gene-EGR1;gene-EPHA4;gene-EREG;gene-FGF1;gene-FGF2;gene-FGF5;gene-GDF15;gene-HBEGF;gene-IFNL1;gene-IFNL1-2;gene-IGF2;gene-IL11;gene-IL1B;gene-IL24;g…	ADRB2;ADTRP;AJUBA;ANGPT4;AREG;ARRDC4;BCL10;BDNF;BIRC3;BMP2;BMP6;C3;CCN1;CCN2;CD44;CEMIP;CLCF1;CSF2;CSF3;DAB2;DKK1;DLC1;DLC1;EDN1;EGR1;EPHA4;EREG;FGF1;FGF2;FGF5;GDF15;HBEGF;IFNL1;IFNL1-2;IGF2;IL11;IL1B;IL24;IL31RA;IL6R;INHBA;ITGA1;JARID2;JDP2;KITLG;LOC124903287;MAP2K3;MRNIP;NEDD9;NEURL1;NGF;NIBAN1;PAK3;PELI1;PIM1;PLAUR;PLPP3;PPP1R15A;PPP1R15B;PRNP;PTGS2;RASSF5;RELN;RGCC;RICTOR;RNF180;SDC4;SEMA7A;S…
40	GO:0030855	BP	epithelial cell differentiation	40/ 1182	352/ 33331	0.11363636363636	1.1094216978323E-10	9.0008655452002E-9	gene-BMP2;gene-CDH2;gene-CDSN-6;gene-CEBPB;gene-CPT1A;gene-CSTA;gene-CXCR4;gene-DAB2;gene-DMBT1;gene-E2F7;gene-EREG;gene-FA2H;gene-GATA6;gene-HEY1;gene-IL31RA;gene-IRF6;gene-ITGA2;gene-JAG1;gene-JUN;gene-KDM6B;gene-KLF2;gene-KRT14;gene-LBH;gene-MAF;gene-MCOLN3;gene-NR5A2;gene-PAX8;gene-PCK1;gene-PCK2;gene-RHCG;gene-S1PR1;gene-SAV1;gene-SKIL;gene-SLC7A11;gene-SPRR1A;gene-SPRR1B;gene-SPRR3;gene-TAG…	BMP2;CDH2;CDSN;CEBPB;CPT1A;CSTA;CXCR4;DAB2;DMBT1;E2F7;EREG;FA2H;GATA6;HEY1;IL31RA;IRF6;ITGA2;JAG1;JUN;KDM6B;KLF2;KRT14;LBH;MAF;MCOLN3;NR5A2;PAX8;PCK1;PCK2;RHCG;S1PR1;SAV1;SKIL;SLC7A11;SPRR1A;SPRR1B;SPRR3;TAGLN;THRB;TXNIP
92	GO:0044092	BP	negative regulation of molecular function	92/ 1182	1274/ 33331	0.072213500784929	1.1943235755062E-10	9.6370228943154E-9	gene-ACOD1;gene-ADRB2;gene-AJUBA;gene-C9orf72;gene-CD44;gene-CDKN1A;gene-CEACAM1;gene-CEBPG;gene-CPEB2;gene-CSNK1E;gene-CSTA;gene-DAB2;gene-DACT1;gene-DDIT3;gene-DKK1;gene-DUSP1;gene-DUSP7;gene-ECM1;gene-ERRFI1;gene-GADD45A;gene-GADD45B;gene-GEM;gene-GPRC5A;gene-HEG1;gene-HEY1;gene-IFI6;gene-IFIT1;gene-IRAK2;gene-IRS2;gene-JUN;gene-LATS2;gene-LOC100505915-2;gene-LOC102724428;gene-LOC124903287;gen…	ACOD1;ADRB2;AJUBA;C9orf72;CD44;CDKN1A;CEACAM1;CEBPG;CPEB2;CSNK1E;CSTA;DAB2;DACT1;DDIT3;DKK1;DUSP1;DUSP7;ECM1;ERRFI1;GADD45A;GADD45B;GEM;GPRC5A;HEG1;HEY1;IFI6;IFIT1;IRAK2;IRS2;JUN;LATS2;LOC100505915;LOC102724428;LOC124903287;MAPK8;MSX1;NEDD4;NFKBIA;NGF;NLRP3;NOG;NR4A1;OXSR1;PCDH11Y;PCID2;PELI1;PER2;PIM1;PINX1;PKIB;PLAUR;PPP1R11;PPP1R15A;PPP4R4;PRNP;PTGS2;PTX3;RECK;RGS2;RRAD;SERPINB13;SERPINB2;SERP…
26	GO:0051384	BP	response to glucocorticoid	26/ 1182	162/ 33331	0.16049382716049	1.2422848256002E-10	9.9698393544249E-9	gene-ADM;gene-BMP6;gene-CASP9;gene-CDKN1A;gene-CFLAR;gene-CFLAR-AS1;gene-DUSP1;gene-ERRFI1;gene-FBXO32;gene-FOS;gene-FOSB;gene-FOSL1;gene-FOXO1;gene-GJB2;gene-HEY1;gene-IL1RN;gene-MAOB;gene-PAM;gene-PAPPA;gene-PCK1;gene-PCK2;gene-STC1;gene-USP8P1;gene-USP8P1-4;gene-ZFP36L1;gene-ZFP36L2	ADM;BMP6;CASP9;CDKN1A;CFLAR;CFLAR-AS1;DUSP1;ERRFI1;FBXO32;FOS;FOSB;FOSL1;FOXO1;GJB2;HEY1;IL1RN;MAOB;PAM;PAPPA;PCK1;PCK2;STC1;USP8P1;USP8P1;ZFP36L1;ZFP36L2
368	GO:0005737	CC	cytoplasm	368/ 1182	7629/ 33331	0.048236990431249	3.6624457318709E-11	9.9984768480075E-9	gene-ADM;gene-AHR;gene-AKAP12;gene-ALDH1L2;gene-ANKRD1;gene-ANXA10;gene-AOX1;gene-AQP7P1;gene-ARG2;gene-ARL4C;gene-ARL4D;gene-ARNT2;gene-ARNTL2;gene-ARRDC4;gene-ATF4;gene-BABAM2-AS1;gene-BACH1;gene-BAMBI;gene-BCL10;gene-BDNF;gene-BIRC3;gene-BMP6;gene-BNC1;gene-BRD2-5;gene-BRSK1;gene-BTG1;gene-BTG2;gene-BTG3;gene-C1orf116;gene-C9orf72;gene-CAMSAP2;gene-CASP9;gene-CCDC68;gene-CCN2;gene-CCN3;gene-CC…	ADM;AHR;AKAP12;ALDH1L2;ANKRD1;ANXA10;AOX1;AQP7P1;ARG2;ARL4C;ARL4D;ARNT2;ARNTL2;ARRDC4;ATF4;BABAM2-AS1;BACH1;BAMBI;BCL10;BDNF;BIRC3;BMP6;BNC1;BRD2;BRSK1;BTG1;BTG2;BTG3;C1orf116;C9orf72;CAMSAP2;CASP9;CCDC68;CCN2;CCN3;CCNG2;CCR3;CD22;CDH2;CDK6;CDKL5;CDR2;CDV3;CEBPB;CEMIP;CEP85L;CFLAR;CFLAR-AS1;CGB1;CGB3;CGB5;CGB7;CGB8;CHAC1;CHMP4BP1;CITED2;CLK1;CLTRN;CMPK2;COL1A1;CORO2B;CPEB2;CPEB4;CREBRF;CREM;CSNK1…
65	GO:0001819	BP	positive regulation of cytokine production	65/ 1182	767/ 33331	0.084745762711864	1.3088264400273E-10	1.044739040596E-8	gene-AKAP12;gene-ATF4;gene-BCL10;gene-C3;gene-CD274;gene-CD55;gene-CD83;gene-CEBPB;gene-CEBPG;gene-CSF2;gene-DDIT3;gene-EGR1;gene-EREG;gene-F2RL1;gene-F3;gene-GATA6;gene-HEG1;gene-HLA-A-7;gene-HLA-A-8;gene-HLA-F-2;gene-HLA-F-3;gene-HLA-F-4;gene-HLA-F-5;gene-HLA-F-7;gene-IFNGR1;gene-IFNL1;gene-IFNL1-2;gene-IL1A;gene-IL1B;gene-IL1RAP;gene-IL1RL1;gene-IL32;gene-IL6R;gene-IRF7-2;gene-ISG15;gene-LACC1…	AKAP12;ATF4;BCL10;C3;CD274;CD55;CD83;CEBPB;CEBPG;CSF2;DDIT3;EGR1;EREG;F2RL1;F3;GATA6;HEG1;HLA-A;HLA-A;HLA-F;HLA-F;HLA-F;HLA-F;HLA-F;IFNGR1;IFNL1;IFNL1-2;IL1A;IL1B;IL1RAP;IL1RL1;IL32;IL6R;IRF7;ISG15;LACC1;LTB;LTB;NFKB2;NLRP3;NR4A3;OAS1;OAS2;PANX1;PDE4D;PELI1;PTGER4;PTGS2;RGCC;RIOK3;RORA;RSAD2;SAA1;SAA1-2;SAA2;SEMA7A;SEMA7A-2;SERPINB7;SERPINE1;SLC7A5;SPHK1;THBS1;TICAM1;TLR4;ZP3
115	GO:0010558	BP	negative regulation of macromolecule biosynthetic process	115/ 1182	1737/ 33331	0.066206102475533	1.4209000947509E-10	1.1281338880624E-8	gene-AHR;gene-AJUBA;gene-ANKRD1;gene-ARID5A;gene-ATF3;gene-ATF4;gene-BACH1;gene-BMP2;gene-BMP6;gene-BTG2;gene-CDK6;gene-CDKN1A;gene-CEBPB;gene-CEBPD;gene-CITED2;gene-CPEB2;gene-CPEB4;gene-CREBRF;gene-CREM;gene-CSF2;gene-DAB2;gene-DACT1;gene-DDIT3;gene-DKK1;gene-DLL4;gene-DLX2;gene-DPF3;gene-DUSP1;gene-E2F7;gene-EDN1;gene-EGR1;gene-EN1;gene-EREG;gene-FHL2;gene-FOSB;gene-FOXC1;gene-FOXD1;gene-FOXO1…	AHR;AJUBA;ANKRD1;ARID5A;ATF3;ATF4;BACH1;BMP2;BMP6;BTG2;CDK6;CDKN1A;CEBPB;CEBPD;CITED2;CPEB2;CPEB4;CREBRF;CREM;CSF2;DAB2;DACT1;DDIT3;DKK1;DLL4;DLX2;DPF3;DUSP1;E2F7;EDN1;EGR1;EN1;EREG;FHL2;FOSB;FOXC1;FOXD1;FOXO1;FOXO3;FST;GADD45A;GATA6;GATAD2B;GJA1;HBEGF;HDAC5;HEY1;HIVEP1;IFI27;IFI27;IFNL1;IFNL1-2;IGF2;IRF7;IRX3;JARID2;JAZF1;JDP2;JUN;KLF11;KLF2;KLF5;KLF7;LBH;LMCD1;LOC124903287;LOXL2;MAF;MITF;MNT;MO…
51	GO:0031667	BP	response to nutrient levels	51/ 1182	530/ 33331	0.09622641509434	1.4885931875618E-10	1.1755927157303E-8	gene-ACVR1C;gene-ADM;gene-APOE;gene-ASNS;gene-ATF3;gene-ATF4;gene-BCL10;gene-BRSK1;gene-CDKN1A;gene-CEBPB;gene-COL1A1;gene-CPEB4;gene-CPT1A;gene-CXCL10;gene-CYP24A1;gene-CZ1P-ASNS;gene-DDIT3;gene-DNAJC15;gene-FOXO1;gene-FOXO3;gene-GABARAPL1;gene-GAST;gene-ITGA2;gene-JUN;gene-KYNU;gene-LOC102724428;gene-LRAT;gene-MAP1B;gene-MAPK8;gene-MARS1;gene-MFSD2A;gene-NAMPT;gene-NAMPTP1;gene-NUAK1;gene-NUAK2…	ACVR1C;ADM;APOE;ASNS;ATF3;ATF4;BCL10;BRSK1;CDKN1A;CEBPB;COL1A1;CPEB4;CPT1A;CXCL10;CYP24A1;CZ1P-ASNS;DDIT3;DNAJC15;FOXO1;FOXO3;GABARAPL1;GAST;ITGA2;JUN;KYNU;LOC102724428;LRAT;MAP1B;MAPK8;MARS1;MFSD2A;NAMPT;NAMPTP1;NUAK1;NUAK2;PCK1;PCK2;PDK4;PMAIP1;PPARD;RNF152;SESN2;SESN2;SIK1;SIRT1;SLC16A1;SLC25A25;SLC38A2;STC1;STC2;ZC3H12A
15	GO:0002480	BP	antigen processing and presentation of exogenous peptide antigen via MHC class I, TAP-independent	15/ 1182	51/ 33331	0.29411764705882	1.5551154183837E-10	1.2212472073062E-8	gene-HLA-A-7;gene-HLA-A-8;gene-HLA-B;gene-HLA-B-2;gene-HLA-B-4;gene-HLA-B-5;gene-HLA-B-6;gene-HLA-C;gene-HLA-C-5;gene-HLA-F-2;gene-HLA-F-3;gene-HLA-F-4;gene-HLA-F-5;gene-HLA-F-7;gene-HLA-H	HLA-A;HLA-A;HLA-B;HLA-B;HLA-B;HLA-B;HLA-B;HLA-C;HLA-C;HLA-F;HLA-F;HLA-F;HLA-F;HLA-F;HLA-H
40	GO:0007162	BP	negative regulation of cell adhesion	40/ 1182	356/ 33331	0.1123595505618	1.5628542425283E-10	1.2212472073062E-8	gene-ADTRP;gene-AP1AR;gene-ARG2;gene-BMP2;gene-BMP6;gene-CD274;gene-CDSN-6;gene-CEACAM1;gene-CEBPB;gene-COL1A1;gene-CORO2B;gene-DLC1;gene-DLC1-2;gene-DUSP1;gene-GBP1;gene-IFNL1;gene-IFNL1-2;gene-IL1RN;gene-JAG1;gene-LPXN;gene-MYADM;gene-PAG1;gene-PELI1;gene-PHLDB2;gene-PLGLB1;gene-PODXL;gene-PRKG1;gene-PRNP;gene-RGCC;gene-SDC4;gene-SEMA5A;gene-SERPINE1;gene-SERPINE2;gene-SNAI2;gene-SOCS1;gene-SPO…	ADTRP;AP1AR;ARG2;BMP2;BMP6;CD274;CDSN;CEACAM1;CEBPB;COL1A1;CORO2B;DLC1;DLC1;DUSP1;GBP1;IFNL1;IFNL1-2;IL1RN;JAG1;LPXN;MYADM;PAG1;PELI1;PHLDB2;PLGLB1;PODXL;PRKG1;PRNP;RGCC;SDC4;SEMA5A;SERPINE1;SERPINE2;SNAI2;SOCS1;SPOCK1;SPRY4;THBS1;UBASH3B;ZC3H12A
47	GO:1903706	BP	regulation of hemopoiesis	47/ 1182	467/ 33331	0.10064239828694	1.7663967403925E-10	1.3730729007648E-8	gene-CD83;gene-CDK6;gene-CEACAM1;gene-CEBPB;gene-CSF2;gene-CSF3;gene-EGR3;gene-ETS1;gene-FOS;gene-FOXO3;gene-FSTL3;gene-HLA-B;gene-HLA-B-2;gene-HLA-B-4;gene-HLA-B-5;gene-HLA-B-6;gene-IFNL1;gene-IFNL1-2;gene-IL7R;gene-INHBA;gene-IRF7-2;gene-ISG15;gene-JAG1;gene-KITLG;gene-KLF13;gene-KLF13-2;gene-KLF13-3;gene-LOX;gene-MITF;gene-MYC;gene-NFATC2;gene-NFKBIA;gene-NFKBIZ;gene-NLRP3;gene-NR4A3;gene-PCID…	CD83;CDK6;CEACAM1;CEBPB;CSF2;CSF3;EGR3;ETS1;FOS;FOXO3;FSTL3;HLA-B;HLA-B;HLA-B;HLA-B;HLA-B;IFNL1;IFNL1-2;IL7R;INHBA;IRF7;ISG15;JAG1;KITLG;KLF13;KLF13-2;KLF13-3;LOX;MITF;MYC;NFATC2;NFKBIA;NFKBIZ;NLRP3;NR4A3;PCID2;PCK1;PRDM1;SH3RF1;SOCS1;TCIM;TRIB1;UBASH3B;ZC3H12A;ZFP36;ZFP36L1;ZFP36L2
38	GO:0045765	BP	regulation of angiogenesis	38/ 1182	330/ 33331	0.11515151515152	2.1995323699562E-10	1.6996078017575E-8	gene-ADAM12;gene-ADAMTS9;gene-ADM;gene-ADM2;gene-ANGPT4;gene-BMPER;gene-BTG1;gene-C3;gene-CCR3;gene-CEACAM1;gene-CEMIP2;gene-CXCL10;gene-CXCL8;gene-CXCR4;gene-ECM1;gene-ETS1;gene-F3;gene-FGF1;gene-FGF2;gene-FOXC1;gene-GADD45A;gene-GATA6;gene-IL1A;gene-IL1B;gene-ITGB8;gene-JCAD;gene-KLF2;gene-RECK;gene-RGCC;gene-RHOB;gene-SEMA5A;gene-SERPINE1;gene-SPHK1;gene-SPRY2;gene-TERT;gene-THBS1;gene-VEGFC;g…	ADAM12;ADAMTS9;ADM;ADM2;ANGPT4;BMPER;BTG1;C3;CCR3;CEACAM1;CEMIP2;CXCL10;CXCL8;CXCR4;ECM1;ETS1;F3;FGF1;FGF2;FOXC1;GADD45A;GATA6;IL1A;IL1B;ITGB8;JCAD;KLF2;RECK;RGCC;RHOB;SEMA5A;SERPINE1;SPHK1;SPRY2;TERT;THBS1;VEGFC;ZC3H12A
92	GO:0045944	BP	positive regulation of transcription by RNA polymerase II	92/ 1182	1283/ 33331	0.071706936866719	2.2093642199717E-10	1.6996078017575E-8	gene-ADRB2;gene-AHR;gene-ARID3A;gene-ARID3B;gene-ARNT2;gene-ARNTL2;gene-ATF3;gene-ATF4;gene-BMP2;gene-BMP6;gene-CCN1;gene-CEBPB;gene-CEBPG;gene-CITED2;gene-CREB3L3;gene-CREBRF;gene-CREM;gene-CSF3;gene-CSRNP1;gene-CXCL10;gene-DAB2;gene-DDIT3;gene-DPF3;gene-E2F7;gene-EDN1;gene-EGR1;gene-EGR4;gene-EN1;gene-ETS1;gene-F2RL1;gene-FGF1;gene-FOS;gene-FOSL1;gene-FOSL2;gene-FOXO1;gene-FOXO3;gene-FSTL3;gene…	ADRB2;AHR;ARID3A;ARID3B;ARNT2;ARNTL2;ATF3;ATF4;BMP2;BMP6;CCN1;CEBPB;CEBPG;CITED2;CREB3L3;CREBRF;CREM;CSF3;CSRNP1;CXCL10;DAB2;DDIT3;DPF3;E2F7;EDN1;EGR1;EGR4;EN1;ETS1;F2RL1;FGF1;FOS;FOSL1;FOSL2;FOXO1;FOXO3;FSTL3;GATA6;HDAC5;HEY1;HIVEP1;IGF2;IL11;IL1A;INHBA;IRF6;IRF7;IRX3;JAG1;JUN;JUNB;JUND;KDM6B;KLF2;KLF5;KLF6;KLF7;LOC124900513;MAFF;MEF2D;MITF;MOSPD1;MYC;NAMPT;NAMPTP1;NCOA7;NFKB2;NFKBIA;NLRP3;NOG;N…
68	GO:0034097	BP	response to cytokine	68/ 1182	836/ 33331	0.08133971291866	2.6654268181467E-10	2.039875874692E-8	gene-ACOD1;gene-AKAP12;gene-ANKRD1;gene-CCL20;gene-CCL3L1;gene-CD274;gene-COL1A1;gene-CSF2;gene-CSF3;gene-CXCL8;gene-CXCR4;gene-DUSP1;gene-EGR1;gene-ETS1;gene-FOS;gene-FOSL1;gene-GBP1;gene-GGT8P;gene-HAS2;gene-IFIT1;gene-IL1RAPL1;gene-IL24;gene-IL6R;gene-IRAK2;gene-ISG15;gene-JARID2;gene-KLF2;gene-KLF5;gene-KYNU;gene-LOX;gene-LRAT;gene-MAPK8;gene-MCL1;gene-MSC;gene-MT1X;gene-MT2A;gene-MX1;gene-NF…	ACOD1;AKAP12;ANKRD1;CCL20;CCL3L1;CD274;COL1A1;CSF2;CSF3;CXCL8;CXCR4;DUSP1;EGR1;ETS1;FOS;FOSL1;GBP1;GGT8P;HAS2;IFIT1;IL1RAPL1;IL24;IL6R;IRAK2;ISG15;JARID2;KLF2;KLF5;KYNU;LOX;LRAT;MAPK8;MCL1;MSC;MT1X;MT2A;MX1;NFIL3;NFKB2;NR5A2;OAS1;OSMR;OXSR1;PCK1;PCK2;PCOLCE2;PDE2A;PID1;RELB;RNF125;RORA;RPL13AP20;SBNO2;SKIL;SNX10;SOCS3;SOX9;SPHK1;SPRY2;SPRY4;TIMP1;TIMP3;VEGFC;WFDC21P;ZC3H12A;ZFP36;ZFP36L1;ZFP36L2
54	GO:0022407	BP	regulation of cell-cell adhesion	54/ 1182	590/ 33331	0.091525423728814	2.738593926572E-10	2.0851232834776E-8	gene-ADTRP;gene-ARG2;gene-BCL10;gene-BMP2;gene-BMP6;gene-CD274;gene-CD44;gene-CD55;gene-CD83;gene-CDSN-6;gene-CEACAM1;gene-CEACAM6;gene-CEBPB;gene-CITED2;gene-EGR3;gene-ETS1;gene-FSTL3;gene-FUT4;gene-HAS2;gene-HLA-A-7;gene-HLA-A-8;gene-IFNL1;gene-IFNL1-2;gene-IGF2;gene-IL1A;gene-IL1B;gene-IL1RN;gene-IL7R;gene-JAG1;gene-MAP3K8;gene-MEX3B;gene-MYADM;gene-NFKBIZ;gene-NLRP3;gene-NR4A3;gene-PAG1;gene-…	ADTRP;ARG2;BCL10;BMP2;BMP6;CD274;CD44;CD55;CD83;CDSN;CEACAM1;CEACAM6;CEBPB;CITED2;EGR3;ETS1;FSTL3;FUT4;HAS2;HLA-A;HLA-A;IFNL1;IFNL1-2;IGF2;IL1A;IL1B;IL1RN;IL7R;JAG1;MAP3K8;MEX3B;MYADM;NFKBIZ;NLRP3;NR4A3;PAG1;PAK3;PCK1;PELI1;PLAUR;PLGLB1;PODXL;PRKG1;PRNP;RGCC;SDC4;SERPINE2;SIRPB1;SLC7A1;SOCS1;TNFSF14;UBASH3B;ZC3H12A;ZP3
38	GO:1901342	BP	regulation of vasculature development	38/ 1182	333/ 33331	0.11411411411411	2.8599003692115E-10	2.1663745296777E-8	gene-ADAM12;gene-ADAMTS9;gene-ADM;gene-ADM2;gene-ANGPT4;gene-BMPER;gene-BTG1;gene-C3;gene-CCR3;gene-CEACAM1;gene-CEMIP2;gene-CXCL10;gene-CXCL8;gene-CXCR4;gene-ECM1;gene-ETS1;gene-F3;gene-FGF1;gene-FGF2;gene-FOXC1;gene-GADD45A;gene-GATA6;gene-IL1A;gene-IL1B;gene-ITGB8;gene-JCAD;gene-KLF2;gene-RECK;gene-RGCC;gene-RHOB;gene-SEMA5A;gene-SERPINE1;gene-SPHK1;gene-SPRY2;gene-TERT;gene-THBS1;gene-VEGFC;g…	ADAM12;ADAMTS9;ADM;ADM2;ANGPT4;BMPER;BTG1;C3;CCR3;CEACAM1;CEMIP2;CXCL10;CXCL8;CXCR4;ECM1;ETS1;F3;FGF1;FGF2;FOXC1;GADD45A;GATA6;IL1A;IL1B;ITGB8;JCAD;KLF2;RECK;RGCC;RHOB;SEMA5A;SERPINE1;SPHK1;SPRY2;TERT;THBS1;VEGFC;ZC3H12A
112	GO:0045934	BP	negative regulation of nucleobase-containing compound metabolic process	112/ 1182	1714/ 33331	0.06534422403734	4.4201267252747E-10	3.3312498218352E-8	gene-AHR;gene-AJUBA;gene-ANKRD1;gene-ARID5A;gene-ATF3;gene-ATF4;gene-BACH1;gene-BMP2;gene-BMP6;gene-BTG2;gene-CDA;gene-CDK6;gene-CDKN1A;gene-CEBPB;gene-CEBPD;gene-CITED2;gene-CREBRF;gene-CREM;gene-CSF2;gene-DAB2;gene-DACT1;gene-DDIT3;gene-DKK1;gene-DLL4;gene-DLX2;gene-DPF3;gene-DUSP1;gene-E2F7;gene-EDN1;gene-EGR1;gene-EN1;gene-EREG;gene-FHL2;gene-FOSB;gene-FOXC1;gene-FOXD1;gene-FOXO1;gene-FOXO3;g…	AHR;AJUBA;ANKRD1;ARID5A;ATF3;ATF4;BACH1;BMP2;BMP6;BTG2;CDA;CDK6;CDKN1A;CEBPB;CEBPD;CITED2;CREBRF;CREM;CSF2;DAB2;DACT1;DDIT3;DKK1;DLL4;DLX2;DPF3;DUSP1;E2F7;EDN1;EGR1;EN1;EREG;FHL2;FOSB;FOXC1;FOXD1;FOXO1;FOXO3;FST;GADD45A;GATA6;GATAD2B;GJA1;HDAC5;HEY1;HIVEP1;IFI27;IFI27;IFNL1;IFNL1-2;IGF2;IRF7;IRX3;JARID2;JAZF1;JDP2;JUN;KLF11;KLF2;KLF5;KLF7;LBH;LMCD1;LOC124903287;LOXL2;MAF;MITF;MNT;MOSPD1;MXD1;MXI1…
97	GO:0045892	BP	negative regulation of transcription, DNA-templated	97/ 1182	1415/ 33331	0.068551236749117	6.3023567628637E-10	4.725812669608E-8	gene-AHR;gene-AJUBA;gene-ANKRD1;gene-ARID5A;gene-ATF3;gene-ATF4;gene-BACH1;gene-BMP2;gene-BMP6;gene-BTG2;gene-CDK6;gene-CEBPB;gene-CEBPD;gene-CITED2;gene-CREBRF;gene-CREM;gene-CSF2;gene-DAB2;gene-DACT1;gene-DDIT3;gene-DKK1;gene-DLL4;gene-DLX2;gene-DPF3;gene-E2F7;gene-EDN1;gene-EGR1;gene-EN1;gene-EREG;gene-FHL2;gene-FOSB;gene-FOXC1;gene-FOXD1;gene-FOXO1;gene-FOXO3;gene-FST;gene-GADD45A;gene-GATA6;…	AHR;AJUBA;ANKRD1;ARID5A;ATF3;ATF4;BACH1;BMP2;BMP6;BTG2;CDK6;CEBPB;CEBPD;CITED2;CREBRF;CREM;CSF2;DAB2;DACT1;DDIT3;DKK1;DLL4;DLX2;DPF3;E2F7;EDN1;EGR1;EN1;EREG;FHL2;FOSB;FOXC1;FOXD1;FOXO1;FOXO3;FST;GADD45A;GATA6;GATAD2B;HDAC5;HEY1;HIVEP1;IFI27;IFI27;IFNL1;IFNL1-2;IGF2;IRF7;IRX3;JARID2;JAZF1;JDP2;JUN;KLF11;KLF2;KLF5;KLF7;LBH;LMCD1;LOC124903287;LOXL2;MAF;MITF;MNT;MOSPD1;MXD1;MXI1;NEDD4;NFIL3;NOG;NR1D2…
42	GO:0001818	BP	negative regulation of cytokine production	42/ 1182	405/ 33331	0.1037037037037	6.6201656532418E-10	4.9391758519438E-8	gene-ACOD1;gene-ARG2;gene-ATP2B1;gene-CD274;gene-CD83;gene-CEACAM1;gene-DDIT3;gene-ERRFI1;gene-F2RL1;gene-FN1;gene-GATA6;gene-GBP1;gene-HERC5;gene-HLA-F-2;gene-HLA-F-3;gene-HLA-F-4;gene-HLA-F-5;gene-HLA-F-7;gene-HOMER2;gene-IFNL1;gene-IFNL1-2;gene-IL1R2;gene-IL1RL1;gene-IL6R;gene-INHBA;gene-ISG15;gene-KLF2;gene-MACIR;gene-NAV3;gene-NLRP3;gene-OAS1;gene-PPP1R11;gene-PRNP;gene-PTGER4;gene-RELB;gene…	ACOD1;ARG2;ATP2B1;CD274;CD83;CEACAM1;DDIT3;ERRFI1;F2RL1;FN1;GATA6;GBP1;HERC5;HLA-F;HLA-F;HLA-F;HLA-F;HLA-F;HOMER2;IFNL1;IFNL1-2;IL1R2;IL1RL1;IL6R;INHBA;ISG15;KLF2;MACIR;NAV3;NLRP3;OAS1;PPP1R11;PRNP;PTGER4;RELB;RGCC;RNF125;SRGN;THBS1;TNFAIP3;ZC3H12A;ZFP36
68	GO:0001934	BP	positive regulation of protein phosphorylation	68/ 1182	851/ 33331	0.079905992949471	6.8734883104115E-10	5.1025340472339E-8	gene-ADRB2;gene-ADTRP;gene-AJUBA;gene-ANGPT4;gene-AREG;gene-BDNF;gene-BMP2;gene-BMP6;gene-C3;gene-CCN1;gene-CCN2;gene-CD44;gene-CEMIP;gene-CLCF1;gene-CSF2;gene-CSF3;gene-DAB2;gene-DKK1;gene-EDN1;gene-EGR1;gene-EPHA4;gene-EREG;gene-FGF1;gene-FGF2;gene-FGF5;gene-GDF15;gene-HBEGF;gene-IFNL1;gene-IFNL1-2;gene-IGF2;gene-IL11;gene-IL1B;gene-IL24;gene-IL31RA;gene-IL6R;gene-INHBA;gene-KITLG;gene-LOC12490…	ADRB2;ADTRP;AJUBA;ANGPT4;AREG;BDNF;BMP2;BMP6;C3;CCN1;CCN2;CD44;CEMIP;CLCF1;CSF2;CSF3;DAB2;DKK1;EDN1;EGR1;EPHA4;EREG;FGF1;FGF2;FGF5;GDF15;HBEGF;IFNL1;IFNL1-2;IGF2;IL11;IL1B;IL24;IL31RA;IL6R;INHBA;KITLG;LOC124903287;MAP2K3;MRNIP;NEDD9;NEURL1;NGF;NIBAN1;PAK3;PIM1;PLAUR;PLPP3;PRNP;PTGS2;RELN;RGCC;RICTOR;SDC4;SEMA7A;SEMA7A-2;SOCS3;SPHK1;SPRY2;SQSTM1;TCIM;TGFA;TGFBR1;TNF;TNFRSF10B;VEGFA;VEGFC;VLDLR
9	GO:0002486	BP	antigen processing and presentation of endogenous peptide antigen via MHC class I via ER pathway, TAP-independent	9/ 1182	16/ 33331	0.5625	7.8664057735295E-10	5.8105734586862E-8	gene-HLA-A-7;gene-HLA-A-8;gene-HLA-B;gene-HLA-B-2;gene-HLA-B-4;gene-HLA-B-5;gene-HLA-B-6;gene-HLA-C;gene-HLA-C-5	HLA-A;HLA-A;HLA-B;HLA-B;HLA-B;HLA-B;HLA-B;HLA-C;HLA-C
72	GO:0042327	BP	positive regulation of phosphorylation	72/ 1182	938/ 33331	0.076759061833689	9.8038594077685E-10	7.2058366647098E-8	gene-ADRB2;gene-ADTRP;gene-AJUBA;gene-ANGPT4;gene-AREG;gene-BCL10;gene-BDNF;gene-BMP2;gene-BMP6;gene-C3;gene-CCN1;gene-CCN2;gene-CD44;gene-CEMIP;gene-CLCF1;gene-CSF2;gene-CSF3;gene-DAB2;gene-DKK1;gene-EDN1;gene-EGR1;gene-EPHA4;gene-EREG;gene-FGF1;gene-FGF2;gene-FGF5;gene-GDF15;gene-HBEGF;gene-IFNL1;gene-IFNL1-2;gene-IGF1R;gene-IGF2;gene-IL11;gene-IL1B;gene-IL24;gene-IL31RA;gene-IL6R;gene-INHBA;ge…	ADRB2;ADTRP;AJUBA;ANGPT4;AREG;BCL10;BDNF;BMP2;BMP6;C3;CCN1;CCN2;CD44;CEMIP;CLCF1;CSF2;CSF3;DAB2;DKK1;EDN1;EGR1;EPHA4;EREG;FGF1;FGF2;FGF5;GDF15;HBEGF;IFNL1;IFNL1-2;IGF1R;IGF2;IL11;IL1B;IL24;IL31RA;IL6R;INHBA;KITLG;LOC124900513;LOC124903287;MAP2K3;MRNIP;NEDD9;NEURL1;NGF;NIBAN1;PAK3;PIM1;PLAUR;PLPP3;PRNP;PTGS2;RELN;RGCC;RICTOR;ROS1;SDC4;SEMA7A;SEMA7A-2;SOCS3;SPHK1;SPRY2;SQSTM1;TCIM;TGFA;TGFBR1;TNF;T…
32	GO:0010632	BP	regulation of epithelial cell migration	32/ 1182	259/ 33331	0.12355212355212	9.9589310198908E-10	7.2837561010995E-8	gene-ADAMTS9;gene-ANGPT4;gene-BMPER;gene-CEACAM1;gene-DLL4;gene-ETS1;gene-FGF1;gene-FGF2;gene-GADD45A;gene-HAS2;gene-HBEGF;gene-HDAC5;gene-ITGA2;gene-JCAD;gene-JUN;gene-MAP2K3;gene-MAPRE2;gene-NUS1P1;gene-PLGLB1;gene-PTGS2;gene-PTPRR;gene-RGCC;gene-RHOB;gene-SEMA3A;gene-SEMA5A;gene-SOX9;gene-STARD13;gene-STC1;gene-THBS1;gene-VEGFC;gene-WNT7A;gene-ZC3H12A	ADAMTS9;ANGPT4;BMPER;CEACAM1;DLL4;ETS1;FGF1;FGF2;GADD45A;HAS2;HBEGF;HDAC5;ITGA2;JCAD;JUN;MAP2K3;MAPRE2;NUS1P1;PLGLB1;PTGS2;PTPRR;RGCC;RHOB;SEMA3A;SEMA5A;SOX9;STARD13;STC1;THBS1;VEGFC;WNT7A;ZC3H12A
97	GO:1903507	BP	negative regulation of nucleic acid-templated transcription	97/ 1182	1424/ 33331	0.06811797752809	1.1124465799387E-9	8.09632077076E-8	gene-AHR;gene-AJUBA;gene-ANKRD1;gene-ARID5A;gene-ATF3;gene-ATF4;gene-BACH1;gene-BMP2;gene-BMP6;gene-BTG2;gene-CDK6;gene-CEBPB;gene-CEBPD;gene-CITED2;gene-CREBRF;gene-CREM;gene-CSF2;gene-DAB2;gene-DACT1;gene-DDIT3;gene-DKK1;gene-DLL4;gene-DLX2;gene-DPF3;gene-E2F7;gene-EDN1;gene-EGR1;gene-EN1;gene-EREG;gene-FHL2;gene-FOSB;gene-FOXC1;gene-FOXD1;gene-FOXO1;gene-FOXO3;gene-FST;gene-GADD45A;gene-GATA6;…	AHR;AJUBA;ANKRD1;ARID5A;ATF3;ATF4;BACH1;BMP2;BMP6;BTG2;CDK6;CEBPB;CEBPD;CITED2;CREBRF;CREM;CSF2;DAB2;DACT1;DDIT3;DKK1;DLL4;DLX2;DPF3;E2F7;EDN1;EGR1;EN1;EREG;FHL2;FOSB;FOXC1;FOXD1;FOXO1;FOXO3;FST;GADD45A;GATA6;GATAD2B;HDAC5;HEY1;HIVEP1;IFI27;IFI27;IFNL1;IFNL1-2;IGF2;IRF7;IRX3;JARID2;JAZF1;JDP2;JUN;KLF11;KLF2;KLF5;KLF7;LBH;LMCD1;LOC124903287;LOXL2;MAF;MITF;MNT;MOSPD1;MXD1;MXI1;NEDD4;NFIL3;NOG;NR1D2…
104	GO:0051253	BP	negative regulation of RNA metabolic process	104/ 1182	1570/ 33331	0.066242038216561	1.1237747468243E-9	8.1388700810245E-8	gene-AHR;gene-AJUBA;gene-ANKRD1;gene-ARID5A;gene-ATF3;gene-ATF4;gene-BACH1;gene-BMP2;gene-BMP6;gene-BTG2;gene-CDK6;gene-CEBPB;gene-CEBPD;gene-CITED2;gene-CREBRF;gene-CREM;gene-CSF2;gene-DAB2;gene-DACT1;gene-DDIT3;gene-DKK1;gene-DLL4;gene-DLX2;gene-DPF3;gene-E2F7;gene-EDN1;gene-EGR1;gene-EN1;gene-EREG;gene-FHL2;gene-FOSB;gene-FOXC1;gene-FOXD1;gene-FOXO1;gene-FOXO3;gene-FST;gene-GADD45A;gene-GATA6;…	AHR;AJUBA;ANKRD1;ARID5A;ATF3;ATF4;BACH1;BMP2;BMP6;BTG2;CDK6;CEBPB;CEBPD;CITED2;CREBRF;CREM;CSF2;DAB2;DACT1;DDIT3;DKK1;DLL4;DLX2;DPF3;E2F7;EDN1;EGR1;EN1;EREG;FHL2;FOSB;FOXC1;FOXD1;FOXO1;FOXO3;FST;GADD45A;GATA6;GATAD2B;HDAC5;HEY1;HIVEP1;IFI27;IFI27;IFNL1;IFNL1-2;IGF2;IRF7;IRX3;JARID2;JAZF1;JDP2;JUN;KLF11;KLF2;KLF5;KLF7;LBH;LMCD1;LOC124903287;LOXL2;MAF;MITF;MNT;MOSPD1;MXD1;MXI1;NEDD4;NFIL3;NOCT;NOG;…
97	GO:1902679	BP	negative regulation of RNA biosynthetic process	97/ 1182	1426/ 33331	0.068022440392707	1.1407833739599E-9	8.1837601864552E-8	gene-AHR;gene-AJUBA;gene-ANKRD1;gene-ARID5A;gene-ATF3;gene-ATF4;gene-BACH1;gene-BMP2;gene-BMP6;gene-BTG2;gene-CDK6;gene-CEBPB;gene-CEBPD;gene-CITED2;gene-CREBRF;gene-CREM;gene-CSF2;gene-DAB2;gene-DACT1;gene-DDIT3;gene-DKK1;gene-DLL4;gene-DLX2;gene-DPF3;gene-E2F7;gene-EDN1;gene-EGR1;gene-EN1;gene-EREG;gene-FHL2;gene-FOSB;gene-FOXC1;gene-FOXD1;gene-FOXO1;gene-FOXO3;gene-FST;gene-GADD45A;gene-GATA6;…	AHR;AJUBA;ANKRD1;ARID5A;ATF3;ATF4;BACH1;BMP2;BMP6;BTG2;CDK6;CEBPB;CEBPD;CITED2;CREBRF;CREM;CSF2;DAB2;DACT1;DDIT3;DKK1;DLL4;DLX2;DPF3;E2F7;EDN1;EGR1;EN1;EREG;FHL2;FOSB;FOXC1;FOXD1;FOXO1;FOXO3;FST;GADD45A;GATA6;GATAD2B;HDAC5;HEY1;HIVEP1;IFI27;IFI27;IFNL1;IFNL1-2;IGF2;IRF7;IRX3;JARID2;JAZF1;JDP2;JUN;KLF11;KLF2;KLF5;KLF7;LBH;LMCD1;LOC124903287;LOXL2;MAF;MITF;MNT;MOSPD1;MXD1;MXI1;NEDD4;NFIL3;NOG;NR1D2…
90	GO:0051130	BP	positive regulation of cellular component organization	90/ 1182	1288/ 33331	0.069875776397516	1.140997075905E-9	8.1837601864552E-8	gene-ABL2;gene-ADRB2;gene-AJUBA;gene-ALKAL1;gene-AMIGO2;gene-ANKRD1;gene-APOE;gene-ASIC2;gene-BBC3;gene-BDNF;gene-BMP2;gene-C3;gene-CCN2;gene-CDKL5;gene-CFLAR;gene-CFLAR-AS1;gene-CLTRN;gene-CSF2;gene-CSF3;gene-DAB2;gene-DGKD;gene-EDN1;gene-EIF5A2;gene-EPHA4;gene-EREG;gene-F2RL1;gene-FEZ1;gene-FLRT3;gene-FN1;gene-GDF15;gene-HAS3;gene-IGF1R;gene-IGF2;gene-IL1A;gene-IL1B;gene-IL1RAP;gene-IL1RAPL1;ge…	ABL2;ADRB2;AJUBA;ALKAL1;AMIGO2;ANKRD1;APOE;ASIC2;BBC3;BDNF;BMP2;C3;CCN2;CDKL5;CFLAR;CFLAR-AS1;CLTRN;CSF2;CSF3;DAB2;DGKD;EDN1;EIF5A2;EPHA4;EREG;F2RL1;FEZ1;FLRT3;FN1;GDF15;HAS3;IGF1R;IGF2;IL1A;IL1B;IL1RAP;IL1RAPL1;IRX3;ITGA2;JMY;LCP1;LOC124900513;LOC124903287;LRRN1;MAP1B;MAPK8;MAPRE2;MMP1;MMP3;MSX1;NAV3;NEURL1;NFATC2;NGF;PAK3;PHLDB2;PKIB;PLAUR;PLD6;PLEKHM1;PLEKHM1;PMAIP1;PPP1R15A;RELN;RGCC;RGS2;RIC…
36	GO:0043434	BP	response to peptide hormone	36/ 1182	320/ 33331	0.1125	1.2359284687166E-9	8.8220336418437E-8	gene-ACVR1C;gene-ADM;gene-BTG1;gene-BTG2;gene-CCN2;gene-CEACAM1;gene-CFLAR;gene-CFLAR-AS1;gene-COL1A1;gene-CPEB2;gene-CYP11A1-2;gene-EGR1;gene-EREG;gene-ERRFI1;gene-FABP3;gene-FOXO1;gene-GJA1;gene-GJB2;gene-GNAI1;gene-HDAC5;gene-IRS2;gene-JUND;gene-MAP1B;gene-MARS1;gene-NR4A1;gene-NR4A2;gene-NR4A3;gene-PCK1;gene-PCK2;gene-SESN2;gene-SESN2-2;gene-STC2;gene-TFF1;gene-TIMP1;gene-TRIB3;gene-ZFP36L1	ACVR1C;ADM;BTG1;BTG2;CCN2;CEACAM1;CFLAR;CFLAR-AS1;COL1A1;CPEB2;CYP11A1;EGR1;EREG;ERRFI1;FABP3;FOXO1;GJA1;GJB2;GNAI1;HDAC5;IRS2;JUND;MAP1B;MARS1;NR4A1;NR4A2;NR4A3;PCK1;PCK2;SESN2;SESN2;STC2;TFF1;TIMP1;TRIB3;ZFP36L1
22	GO:0045598	BP	regulation of fat cell differentiation	22/ 1182	131/ 33331	0.16793893129771	1.3499056566794E-9	9.589497265416E-8	gene-BMP2;gene-CCDC71L;gene-CEBPB;gene-DDIT3;gene-FOXO1;gene-JAG1;gene-JDP2;gene-KLF5;gene-METRNL;gene-NOCT;gene-PIM1;gene-PPARD;gene-PTGS2;gene-RORA;gene-SAV1;gene-SNAI2;gene-SULT1E1;gene-TRIB3;gene-ZC3H12A;gene-ZFP36;gene-ZFP36L1;gene-ZFP36L2	BMP2;CCDC71L;CEBPB;DDIT3;FOXO1;JAG1;JDP2;KLF5;METRNL;NOCT;PIM1;PPARD;PTGS2;RORA;SAV1;SNAI2;SULT1E1;TRIB3;ZC3H12A;ZFP36;ZFP36L1;ZFP36L2
44	GO:0071407	BP	cellular response to organic cyclic compound	44/ 1182	448/ 33331	0.098214285714286	1.4412337129419E-9	1.01895223505E-7	gene-ACOD1;gene-ADTRP;gene-AHR;gene-ANKRD1;gene-ATF4;gene-BMP2;gene-CASP9;gene-CFLAR;gene-CFLAR-AS1;gene-COL1A1;gene-EGR1;gene-ERRFI1;gene-FBXO32;gene-FOXO1;gene-GJB2;gene-GNAI1;gene-HEY1;gene-HRH1;gene-IFIT1;gene-IL1B;gene-INHBA;gene-ITGA2;gene-KLF2;gene-KLF4;gene-KLF5;gene-LOC124900513;gene-NR4A3;gene-PAK3;gene-PCK1;gene-PCK2;gene-PDE2A;gene-PDE4D;gene-RIOK3;gene-RORA;gene-RYR1;gene-SGK1;gene-S…	ACOD1;ADTRP;AHR;ANKRD1;ATF4;BMP2;CASP9;CFLAR;CFLAR-AS1;COL1A1;EGR1;ERRFI1;FBXO32;FOXO1;GJB2;GNAI1;HEY1;HRH1;IFIT1;IL1B;INHBA;ITGA2;KLF2;KLF4;KLF5;LOC124900513;NR4A3;PAK3;PCK1;PCK2;PDE2A;PDE4D;RIOK3;RORA;RYR1;SGK1;SLC16A1;STC1;TIPARP;USP8P1;USP8P1;ZC3H12A;ZFP36L1;ZFP36L2
34	GO:0071363	BP	cellular response to growth factor stimulus	34/ 1182	292/ 33331	0.11643835616438	1.4497581218184E-9	1.0201212717838E-7	gene-ACVR1C;gene-ANKRD1;gene-BMP6;gene-CD44;gene-CFLAR;gene-CFLAR-AS1;gene-COL1A1;gene-CSNK1E;gene-CXCL8;gene-DLL4;gene-EGR3;gene-ERRFI1;gene-FEZ1;gene-FOXC1;gene-GAREM1;gene-GATA6;gene-HAS2;gene-KLF4;gene-MAP1B;gene-MAP2K3;gene-MARS1;gene-PDE2A;gene-SNAI2;gene-SOX9;gene-SPHK1;gene-SPRY2;gene-TGIF1;gene-TPTEP2-CSNK1E;gene-USP8P1;gene-USP8P1-4;gene-WNT7A;gene-ZFP36;gene-ZFP36L1;gene-ZFP36L2	ACVR1C;ANKRD1;BMP6;CD44;CFLAR;CFLAR-AS1;COL1A1;CSNK1E;CXCL8;DLL4;EGR3;ERRFI1;FEZ1;FOXC1;GAREM1;GATA6;HAS2;KLF4;MAP1B;MAP2K3;MARS1;PDE2A;SNAI2;SOX9;SPHK1;SPRY2;TGIF1;TPTEP2-CSNK1E;USP8P1;USP8P1;WNT7A;ZFP36;ZFP36L1;ZFP36L2
67	GO:0032102	BP	negative regulation of response to external stimulus	67/ 1182	854/ 33331	0.078454332552693	1.6026717475022E-9	1.1223994073191E-7	gene-ACOD1;gene-ADM;gene-ADM2;gene-ADRB2;gene-ADTRP;gene-APOE;gene-ARG2;gene-CCN3;gene-CEACAM1;gene-DUSP1;gene-EPHA4;gene-F3;gene-FNDC4;gene-GGT8P;gene-GJA1;gene-GPR176;gene-HLA-A-7;gene-HLA-A-8;gene-HLA-B;gene-HLA-B-2;gene-HLA-B-4;gene-HLA-B-5;gene-HLA-B-6;gene-HLA-F-2;gene-HLA-F-3;gene-HLA-F-4;gene-HLA-F-5;gene-HLA-F-7;gene-HTR7;gene-ISG15;gene-MACIR;gene-METRNL;gene-MICOS10-NBL1;gene-NLRP3;gen…	ACOD1;ADM;ADM2;ADRB2;ADTRP;APOE;ARG2;CCN3;CEACAM1;DUSP1;EPHA4;F3;FNDC4;GGT8P;GJA1;GPR176;HLA-A;HLA-A;HLA-B;HLA-B;HLA-B;HLA-B;HLA-B;HLA-F;HLA-F;HLA-F;HLA-F;HLA-F;HTR7;ISG15;MACIR;METRNL;MICOS10-NBL1;NLRP3;NR1D2;OAS1;PHLDB2;PLAUR;PLGLB1;PPARD;PRKG1;PTGER4;PTHLH;RIOK3;RNF125;RORA;SAA1;SAA1-2;SAA2;SEMA3A;SEMA3B;SEMA3C;SEMA5A;SEMA7A;SEMA7A-2;SERPINB2;SERPINB4;SERPINE1;SERPINE2;SOCS3;THBD;THBS1;TNFAIP3…
60	GO:0045859	BP	regulation of protein kinase activity	60/ 1182	728/ 33331	0.082417582417582	1.7646341649025E-9	1.230024574944E-7	gene-ADRB2;gene-AJUBA;gene-AREG;gene-BDNF;gene-CCN1;gene-CCNG2;gene-CEACAM1;gene-CEMIP;gene-DIRAS3;gene-DKK1;gene-DUSP1;gene-DUSP7;gene-EDN1;gene-EGR1;gene-EPHA4;gene-EREG;gene-ERRFI1;gene-FGF1;gene-GADD45A;gene-GADD45B;gene-GPRC5A;gene-HBEGF;gene-HEG1;gene-HERC5;gene-IL1B;gene-IL6R;gene-KITLG;gene-LATS2;gene-LOC124903287;gene-MAP2K3;gene-MRNIP-2;gene-NEDD9;gene-NEURL1;gene-PAK3;gene-PIM1;gene-PK…	ADRB2;AJUBA;AREG;BDNF;CCN1;CCNG2;CEACAM1;CEMIP;DIRAS3;DKK1;DUSP1;DUSP7;EDN1;EGR1;EPHA4;EREG;ERRFI1;FGF1;GADD45A;GADD45B;GPRC5A;HBEGF;HEG1;HERC5;IL1B;IL6R;KITLG;LATS2;LOC124903287;MAP2K3;MRNIP;NEDD9;NEURL1;PAK3;PIM1;PKIB;PRNP;RELN;RGCC;RGS2;RICTOR;SDC4;SERPINB3;SERPINB4;SERTAD1;SESN2;SESN2;SOCS1;SPRY2;SPRY4;TCIM;TGFA;TNF;TNFRSF10B;TRIB1;TRIB3;UBASH3B;VEGFA;VEGFC;VLDLR
23	GO:0045444	BP	fat cell differentiation	23/ 1182	145/ 33331	0.15862068965517	1.8212376773298E-9	1.2578892812947E-7	gene-ADRB2;gene-ALOXE3;gene-ARL4A;gene-ARL4AP5;gene-CEBPB;gene-CEBPD;gene-DIO2;gene-FABP3;gene-FOXO1;gene-IL11;gene-LAMB3;gene-LRRC8C;gene-METRNL;gene-NR4A1;gene-NR4A2;gene-NR4A3;gene-PER2;gene-PTGS2;gene-RGS2;gene-SNAI2;gene-SOCS1;gene-TMEM120B;gene-WFDC21P	ADRB2;ALOXE3;ARL4A;ARL4AP5;CEBPB;CEBPD;DIO2;FABP3;FOXO1;IL11;LAMB3;LRRC8C;METRNL;NR4A1;NR4A2;NR4A3;PER2;PTGS2;RGS2;SNAI2;SOCS1;TMEM120B;WFDC21P
249	GO:0051252	BP	regulation of RNA metabolic process	249/ 1182	4888/ 33331	0.050941080196399	1.8215544923443E-9	1.2578892812947E-7	gene-ACOD1;gene-ADRB2;gene-AHR;gene-AJUBA;gene-ANKRD1;gene-ARID3A;gene-ARID3B;gene-ARID5A;gene-ARNT2;gene-ARNTL2;gene-ATF3;gene-ATF4;gene-BACH1;gene-BACH2;gene-BACH2-2;gene-BAMBI;gene-BCL10;gene-BMP2;gene-BMP6;gene-BNC1;gene-BRD2-5;gene-BTG2;gene-CCN1;gene-CDK6;gene-CEBPB;gene-CEBPD;gene-CEBPG;gene-CFLAR;gene-CFLAR-AS1;gene-CGB1;gene-CGB3;gene-CGB5;gene-CGB7;gene-CGB8;gene-CITED2;gene-CLK1;gene-C…	ACOD1;ADRB2;AHR;AJUBA;ANKRD1;ARID3A;ARID3B;ARID5A;ARNT2;ARNTL2;ATF3;ATF4;BACH1;BACH2;BACH2;BAMBI;BCL10;BMP2;BMP6;BNC1;BRD2;BTG2;CCN1;CDK6;CEBPB;CEBPD;CEBPG;CFLAR;CFLAR-AS1;CGB1;CGB3;CGB5;CGB7;CGB8;CITED2;CLK1;COL1A1;CREB3L3;CREB5;CREBRF;CREM;CSF2;CSF3;CSRNP1;CXCL10;DAB2;DACT1;DDIT3;DKK1;DLGAP1-AS2;DLL4;DLX2;DPF3;DRGX;E2F7;ECM1;EDN1;EGR1;EGR3;EGR4;EIF1AY;EN1;EREG;ETS1;F2RL1;FGF1;FHL2;FOS;FOSB;FOSL…
36	GO:0070848	BP	response to growth factor	36/ 1182	325/ 33331	0.11076923076923	1.8825203444232E-9	1.293971275632E-7	gene-ACVR1C;gene-ANKRD1;gene-BMP6;gene-CD44;gene-CFLAR;gene-CFLAR-AS1;gene-COL1A1;gene-CSNK1E;gene-CXCL8;gene-DLL4;gene-EGR3;gene-ERRFI1;gene-FEZ1;gene-FNDC4;gene-FOXC1;gene-GAREM1;gene-GATA6;gene-HAS2;gene-KLF4;gene-MAP1B;gene-MAP2K3;gene-MARS1;gene-PDE2A;gene-SKIL;gene-SNAI2;gene-SOX9;gene-SPHK1;gene-SPRY2;gene-TGIF1;gene-TPTEP2-CSNK1E;gene-USP8P1;gene-USP8P1-4;gene-WNT7A;gene-ZFP36;gene-ZFP36L…	ACVR1C;ANKRD1;BMP6;CD44;CFLAR;CFLAR-AS1;COL1A1;CSNK1E;CXCL8;DLL4;EGR3;ERRFI1;FEZ1;FNDC4;FOXC1;GAREM1;GATA6;HAS2;KLF4;MAP1B;MAP2K3;MARS1;PDE2A;SKIL;SNAI2;SOX9;SPHK1;SPRY2;TGIF1;TPTEP2-CSNK1E;USP8P1;USP8P1;WNT7A;ZFP36;ZFP36L1;ZFP36L2
63	GO:0007167	BP	enzyme linked receptor protein signaling pathway	63/ 1182	784/ 33331	0.080357142857143	1.9438336807258E-9	1.3299584634902E-7	gene-ACVR1C;gene-ANOS1;gene-AREG;gene-BAMBI;gene-BDNF;gene-BMP2;gene-BMP6;gene-CCN2;gene-CITED2;gene-COL1A1;gene-COL4A6;gene-CSRNP1;gene-DGKD;gene-EGR1;gene-EPHA4;gene-EREG;gene-FAT4;gene-FGF1;gene-FGF2;gene-FGF5;gene-FIBP;gene-FLRT3;gene-FOS;gene-FOXC1;gene-FOXO1;gene-FST;gene-GAREM1;gene-GDF15;gene-HBEGF;gene-HIVEP1;gene-IGF1R;gene-IGF2;gene-IGFBP1;gene-IL31RA;gene-INHBA;gene-IRS2;gene-ITGB8;ge…	ACVR1C;ANOS1;AREG;BAMBI;BDNF;BMP2;BMP6;CCN2;CITED2;COL1A1;COL4A6;CSRNP1;DGKD;EGR1;EPHA4;EREG;FAT4;FGF1;FGF2;FGF5;FIBP;FLRT3;FOS;FOXC1;FOXO1;FST;GAREM1;GDF15;HBEGF;HIVEP1;IGF1R;IGF2;IGFBP1;IL31RA;INHBA;IRS2;ITGB8;JUN;LOC107985284;LOX;LPXN;MSX1;NEDD9;NGF;NOG;NPPC;NR4A3;NUS1P1;PAK3;PDK4;PTPRR;ROS1;SH2D2A;SKIL;SOCS2;SORCS3;TGFA;TGFBR1;TIPARP;TXNIP;UBASH3B;VEGFC;ZNF8
22	GO:0036294	BP	cellular response to decreased oxygen levels	22/ 1182	134/ 33331	0.16417910447761	2.0989231021485E-9	1.4294821696146E-7	gene-ANGPT4;gene-ANKRD1;gene-BBC3;gene-CFLAR;gene-CFLAR-AS1;gene-CPEB2;gene-CPEB4;gene-GATA6;gene-KCNK3;gene-NAMPT;gene-NAMPTP1;gene-NDRG1;gene-PCK1;gene-PMAIP1;gene-PPARD;gene-PTGS2;gene-RGCC;gene-RORA;gene-STC1;gene-STC2;gene-TERT;gene-ZFP36L1	ANGPT4;ANKRD1;BBC3;CFLAR;CFLAR-AS1;CPEB2;CPEB4;GATA6;KCNK3;NAMPT;NAMPTP1;NDRG1;PCK1;PMAIP1;PPARD;PTGS2;RGCC;RORA;STC1;STC2;TERT;ZFP36L1
33	GO:0048511	BP	rhythmic process	33/ 1182	283/ 33331	0.11660777385159	2.4271955417448E-9	1.645505580287E-7	gene-AHR;gene-ARNTL2;gene-ATF4;gene-CREM;gene-CSNK1E;gene-EGR1;gene-EGR3;gene-EREG;gene-ETS1;gene-FOXO3;gene-GPR176;gene-HAS2;gene-HTR7;gene-INHBA;gene-JUND;gene-LOC102724428;gene-MAPK8;gene-NAMPT;gene-NAMPTP1;gene-NFIL3;gene-NFKB2;gene-NOCT;gene-NR1D2;gene-PAM;gene-PER1;gene-PER2;gene-PTX3;gene-RELB;gene-RORA;gene-SERPINE1;gene-SIAH2;gene-SIK1;gene-TPTEP2-CSNK1E	AHR;ARNTL2;ATF4;CREM;CSNK1E;EGR1;EGR3;EREG;ETS1;FOXO3;GPR176;HAS2;HTR7;INHBA;JUND;LOC102724428;MAPK8;NAMPT;NAMPTP1;NFIL3;NFKB2;NOCT;NR1D2;PAM;PER1;PER2;PTX3;RELB;RORA;SERPINE1;SIAH2;SIK1;TPTEP2-CSNK1E
36	GO:0048638	BP	regulation of developmental growth	36/ 1182	329/ 33331	0.10942249240122	2.6178691620073E-9	1.7667047021965E-7	gene-ADRB2;gene-BDNF;gene-CDKL5;gene-CDKN1A;gene-CITED2;gene-CXCR4;gene-EDN1;gene-FGF13;gene-FN1;gene-FOXC1;gene-GATA6;gene-GDF15;gene-GJA1;gene-IGF2;gene-JARID2;gene-LATS2;gene-MAP1B;gene-MFSD2A;gene-NGF;gene-NOG;gene-NPPC;gene-NRCAM;gene-PIM1;gene-PPARD;gene-RGS2;gene-RGS4;gene-SAV1;gene-SEMA3A;gene-SEMA3B;gene-SEMA3C;gene-SEMA5A;gene-SEMA7A;gene-SEMA7A-2;gene-SOCS2;gene-TGFBR1;gene-ZP3	ADRB2;BDNF;CDKL5;CDKN1A;CITED2;CXCR4;EDN1;FGF13;FN1;FOXC1;GATA6;GDF15;GJA1;IGF2;JARID2;LATS2;MAP1B;MFSD2A;NGF;NOG;NPPC;NRCAM;PIM1;PPARD;RGS2;RGS4;SAV1;SEMA3A;SEMA3B;SEMA3C;SEMA5A;SEMA7A;SEMA7A-2;SOCS2;TGFBR1;ZP3
264	GO:0019219	BP	regulation of nucleobase-containing compound metabolic process	264/ 1182	5277/ 33331	0.050028425241615	2.7300900832573E-9	1.8341016952996E-7	gene-ACOD1;gene-ADRB2;gene-AHR;gene-AJUBA;gene-ANKRD1;gene-ARID3A;gene-ARID3B;gene-ARID5A;gene-ARNT2;gene-ARNTL2;gene-ATF3;gene-ATF4;gene-BACH1;gene-BACH2;gene-BACH2-2;gene-BAMBI;gene-BCL10;gene-BMP2;gene-BMP6;gene-BNC1;gene-BRD2-5;gene-BTG2;gene-CCN1;gene-CDA;gene-CDK6;gene-CDKN1A;gene-CEBPB;gene-CEBPD;gene-CEBPG;gene-CFLAR;gene-CFLAR-AS1;gene-CGB1;gene-CGB3;gene-CGB5;gene-CGB7;gene-CGB8;gene-CI…	ACOD1;ADRB2;AHR;AJUBA;ANKRD1;ARID3A;ARID3B;ARID5A;ARNT2;ARNTL2;ATF3;ATF4;BACH1;BACH2;BACH2;BAMBI;BCL10;BMP2;BMP6;BNC1;BRD2;BTG2;CCN1;CDA;CDK6;CDKN1A;CEBPB;CEBPD;CEBPG;CFLAR;CFLAR-AS1;CGB1;CGB3;CGB5;CGB7;CGB8;CITED2;CLCF1;CLK1;COL1A1;CREB3L3;CREB5;CREBRF;CREM;CSF2;CSF3;CSRNP1;CXCL10;DAB2;DACT1;DDIT3;DKK1;DLGAP1-AS2;DLL4;DLX2;DPF3;DRGX;DUSP1;E2F7;ECM1;EDN1;EGR1;EGR3;EGR4;EIF1AY;EN1;EREG;ETS1;F2RL1;…
72	GO:0040008	BP	regulation of growth	72/ 1182	961/ 33331	0.074921956295525	2.8067227412011E-9	1.8770906548924E-7	gene-ADRB2;gene-BBC3;gene-BDNF;gene-CCN3;gene-CDA;gene-CDKL5;gene-CDKN1A;gene-CEACAM1;gene-CITED2;gene-CXCR4;gene-EDN1;gene-FAM241A;gene-FGF13;gene-FN1;gene-FOXC1;gene-GATA6;gene-GDF15;gene-GJA1;gene-HBEGF;gene-IGF2;gene-IGFBP1;gene-IGFBP3;gene-INHBA;gene-JARID2;gene-KRT17;gene-KRT17P1;gene-KRT17P2;gene-KRT17P2-2;gene-LATS2;gene-LINC02930;gene-LOC105370413;gene-LOC105372773;gene-LOC124903521;gene…	ADRB2;BBC3;BDNF;CCN3;CDA;CDKL5;CDKN1A;CEACAM1;CITED2;CXCR4;EDN1;FAM241A;FGF13;FN1;FOXC1;GATA6;GDF15;GJA1;HBEGF;IGF2;IGFBP1;IGFBP3;INHBA;JARID2;KRT17;KRT17P1;KRT17P2;KRT17P2;LATS2;LINC02930;LOC105370413;LOC105372773;LOC124903521;LRP12;MAP1B;MFSD2A;MSX1;MT1F;MT1X;MT2A;NEDD9;NGF;NOG;NPPC;NRCAM;PAPPA2;PIM1;PPARD;PTCH2;RGS2;RGS4;ROS1;SAV1;SEMA3A;SEMA3B;SEMA3C;SEMA5A;SEMA7A;SEMA7A-2;SERPINE2;SERTAD1;SE…
39	GO:0050678	BP	regulation of epithelial cell proliferation	39/ 1182	379/ 33331	0.10290237467018	3.3405873806324E-9	2.2241121453027E-7	gene-AREG;gene-B4GALT1;gene-BMP2;gene-BMP6;gene-CCR3;gene-CDK6;gene-CEACAM1;gene-CFLAR;gene-CFLAR-AS1;gene-DLL4;gene-ECM1;gene-EGR3;gene-EREG;gene-ERRFI1;gene-F3;gene-FGF1;gene-GJA1;gene-HAS2;gene-IGF2;gene-JCAD;gene-JUN;gene-MYC;gene-NOG;gene-NR4A1;gene-NR4A3;gene-PPARD;gene-RGCC;gene-RICTOR;gene-SAV1;gene-SEMA5A;gene-SERPINB5;gene-SNAI2;gene-SOX9;gene-TGFA;gene-TGFBR1;gene-THBS1;gene-VEGFC;gene…	AREG;B4GALT1;BMP2;BMP6;CCR3;CDK6;CEACAM1;CFLAR;CFLAR-AS1;DLL4;ECM1;EGR3;EREG;ERRFI1;F3;FGF1;GJA1;HAS2;IGF2;JCAD;JUN;MYC;NOG;NR4A1;NR4A3;PPARD;RGCC;RICTOR;SAV1;SEMA5A;SERPINB5;SNAI2;SOX9;TGFA;TGFBR1;THBS1;VEGFC;WNT7A;ZFP36L1
89	GO:0031347	BP	regulation of defense response	89/ 1182	1296/ 33331	0.068672839506173	3.4324423954581E-9	2.2750657252396E-7	gene-ACOD1;gene-ADM;gene-ADM2;gene-ADRB2;gene-APOE;gene-ARG2;gene-BCL10;gene-BIRC3;gene-C3;gene-CCN3;gene-CEACAM1;gene-CEBPB;gene-CREB3L3;gene-DAGLB;gene-EREG;gene-ETS1;gene-F2RL1;gene-FNDC4;gene-GGT8P;gene-GJA1;gene-GPR176;gene-HERC5;gene-HLA-A-7;gene-HLA-A-8;gene-HLA-B;gene-HLA-B-2;gene-HLA-B-4;gene-HLA-B-5;gene-HLA-B-6;gene-HLA-F-2;gene-HLA-F-3;gene-HLA-F-4;gene-HLA-F-5;gene-HLA-F-7;gene-HTR7;…	ACOD1;ADM;ADM2;ADRB2;APOE;ARG2;BCL10;BIRC3;C3;CCN3;CEACAM1;CEBPB;CREB3L3;DAGLB;EREG;ETS1;F2RL1;FNDC4;GGT8P;GJA1;GPR176;HERC5;HLA-A;HLA-A;HLA-B;HLA-B;HLA-B;HLA-B;HLA-B;HLA-F;HLA-F;HLA-F;HLA-F;HLA-F;HTR7;IFIT1;IFNGR1;IL1B;IL1RL1;IRF7;ISG15;ITGA2;LACC1;LOC124903631;MACIR;METRNL;MMP3;MUC13;MUC4;NFKBIA;NFKBIZ;NLRP3;NR1D2;OAS1;OSMR;PAK3;PDE2A;PIK3AP1;PPARD;PTGER4;PTGS2;PTHLH;RELB;RICTOR;RIOK3;RNF125;RO…
68	GO:0050865	BP	regulation of cell activation	68/ 1182	889/ 33331	0.076490438695163	3.4850263493174E-9	2.2996527203696E-7	gene-AHR;gene-ARG2;gene-BCL10;gene-CCN2;gene-CD22;gene-CD274;gene-CD55;gene-CD83;gene-CDKN1A;gene-CEACAM1;gene-CEBPB;gene-CLCF1;gene-EGR3;gene-F2RL1;gene-GAB2;gene-HLA-A-7;gene-HLA-A-8;gene-HLA-F-2;gene-HLA-F-3;gene-HLA-F-4;gene-HLA-F-5;gene-HLA-F-7;gene-IFNL1;gene-IFNL1-2;gene-IGF2;gene-IL13RA2;gene-IL1A;gene-IL1B;gene-IL1RL1;gene-IL31RA;gene-IL7R;gene-INHBA;gene-IRS2;gene-JUND;gene-LOC100505915…	AHR;ARG2;BCL10;CCN2;CD22;CD274;CD55;CD83;CDKN1A;CEACAM1;CEBPB;CLCF1;EGR3;F2RL1;GAB2;HLA-A;HLA-A;HLA-F;HLA-F;HLA-F;HLA-F;HLA-F;IFNL1;IFNL1-2;IGF2;IL13RA2;IL1A;IL1B;IL1RL1;IL31RA;IL7R;INHBA;IRS2;JUND;LOC100505915;MAP3K8;NFATC2;NFKBIZ;NLRP3;NR4A3;PAG1;PAK3;PCID2;PCK1;PELI1;PLA2G4A;PRDM1;PRKG1;PRNP;RORA;SDC4;SERPINE2;SH3RF1;SIRPB1;SLC7A1;SLC7A2;SOCS1;SPHK1;THBD;THBS1;TICAM1;TNFSF14;TRBC2;UBASH3B;ZC3H…
91	GO:0006915	BP	apoptotic process	91/ 1182	1338/ 33331	0.068011958146487	3.7739837544753E-9	2.4793069381723E-7	gene-ADAMTSL4;gene-AHR;gene-BBC3;gene-BCL10;gene-BCL2A1;gene-CASP9;gene-CCN1;gene-CEACAM5;gene-CEACAM6;gene-CFLAR;gene-CFLAR-AS1;gene-CGB1;gene-CGB3;gene-CGB5;gene-CGB7;gene-CGB8;gene-CSRNP1;gene-CXCR4;gene-DAB2;gene-DDIT3;gene-DLC1;gene-DLC1-2;gene-FAM241A;gene-FOXO1;gene-FOXO3;gene-GADD45A;gene-GADD45B;gene-GJA1;gene-GRK5;gene-IER3-4;gene-IER3-5;gene-IER3-6;gene-IFI27;gene-IFI27-2;gene-IFI6;gen…	ADAMTSL4;AHR;BBC3;BCL10;BCL2A1;CASP9;CCN1;CEACAM5;CEACAM6;CFLAR;CFLAR-AS1;CGB1;CGB3;CGB5;CGB7;CGB8;CSRNP1;CXCR4;DAB2;DDIT3;DLC1;DLC1;FAM241A;FOXO1;FOXO3;GADD45A;GADD45B;GJA1;GRK5;IER3;IER3;IER3;IFI27;IFI27;IFI6;IGFBP3;IL1A;IL1B;IL24;KLF11;LINC02930;LOC102724428;LOC105370413;LOC105372773;LOC124903521;LOC124903631;LOC392196;MCL1;MEF2D;MX1;NFKBIA;NGF;NLRP3;NR4A1;PHLDA1;PIM1;PIM3;PLK3;PMAIP1;PPARD;PP…
18	GO:0071383	BP	cellular response to steroid hormone stimulus	18/ 1182	93/ 33331	0.19354838709677	4.0762397494817E-9	2.6660762802006E-7	gene-ACOD1;gene-ADTRP;gene-CASP9;gene-CFLAR;gene-CFLAR-AS1;gene-ERRFI1;gene-FBXO32;gene-FOXO1;gene-GJB2;gene-HEY1;gene-PCK1;gene-PCK2;gene-SGK1;gene-STC1;gene-USP8P1;gene-USP8P1-4;gene-ZFP36L1;gene-ZFP36L2	ACOD1;ADTRP;CASP9;CFLAR;CFLAR-AS1;ERRFI1;FBXO32;FOXO1;GJB2;HEY1;PCK1;PCK2;SGK1;STC1;USP8P1;USP8P1;ZFP36L1;ZFP36L2
22	GO:0030199	BP	collagen fibril organization	22/ 1182	139/ 33331	0.15827338129496	4.2560282277723E-9	2.7714583814796E-7	gene-COL17A1;gene-COL1A1;gene-COL22A1;gene-COL4A6;gene-COL6A2;gene-COL7A1;gene-COL8A1;gene-COL9A2;gene-FOXC1;gene-LAMA3;gene-LAMB3;gene-LAMC2;gene-LOC124900513;gene-LOC124905381;gene-LOC124905388;gene-LOX;gene-LOXL2;gene-TGFBR1;gene-TNXB-2;gene-TNXB-4;gene-TNXB-7;gene-TNXB-8	COL17A1;COL1A1;COL22A1;COL4A6;COL6A2;COL7A1;COL8A1;COL9A2;FOXC1;LAMA3;LAMB3;LAMC2;LOC124900513;LOC124905381;LOC124905388;LOX;LOXL2;TGFBR1;TNXB;TNXB;TNXB;TNXB
231	GO:0006355	BP	regulation of transcription, DNA-templated	231/ 1182	4504/ 33331	0.051287744227353	4.2914495292097E-9	2.7782137685353E-7	gene-ACOD1;gene-ADRB2;gene-AHR;gene-AJUBA;gene-ANKRD1;gene-ARID3A;gene-ARID3B;gene-ARID5A;gene-ARNT2;gene-ARNTL2;gene-ATF3;gene-ATF4;gene-BACH1;gene-BACH2;gene-BACH2-2;gene-BAMBI;gene-BCL10;gene-BMP2;gene-BMP6;gene-BNC1;gene-BRD2-5;gene-BTG2;gene-CCN1;gene-CDK6;gene-CEBPB;gene-CEBPD;gene-CEBPG;gene-CFLAR;gene-CFLAR-AS1;gene-CGB1;gene-CGB3;gene-CGB5;gene-CGB7;gene-CGB8;gene-CITED2;gene-COL1A1;gene…	ACOD1;ADRB2;AHR;AJUBA;ANKRD1;ARID3A;ARID3B;ARID5A;ARNT2;ARNTL2;ATF3;ATF4;BACH1;BACH2;BACH2;BAMBI;BCL10;BMP2;BMP6;BNC1;BRD2;BTG2;CCN1;CDK6;CEBPB;CEBPD;CEBPG;CFLAR;CFLAR-AS1;CGB1;CGB3;CGB5;CGB7;CGB8;CITED2;COL1A1;CREB3L3;CREB5;CREBRF;CREM;CSF2;CSF3;CSRNP1;CXCL10;DAB2;DACT1;DDIT3;DKK1;DLGAP1-AS2;DLL4;DLX2;DPF3;DRGX;E2F7;ECM1;EDN1;EGR1;EGR3;EGR4;EN1;EREG;ETS1;F2RL1;FGF1;FHL2;FOS;FOSB;FOSL1;FOSL2;FOXC…
47	GO:0071417	BP	cellular response to organonitrogen compound	47/ 1182	515/ 33331	0.09126213592233	4.3038268119022E-9	2.7782137685353E-7	gene-ADRB2;gene-AHR;gene-ATF4;gene-CACNA2D1;gene-CEACAM1;gene-CEBPB;gene-CFLAR;gene-CFLAR-AS1;gene-COL1A1;gene-COL4A6;gene-CPEB2;gene-CPEB4;gene-CYP11A1-2;gene-EGR1;gene-EPHA4;gene-ERRFI1;gene-FOXO1;gene-GJB2;gene-HDAC5;gene-HRH1;gene-IGF1R;gene-IRS2;gene-KLF11;gene-KLF2;gene-KLF4;gene-KLF5;gene-MAP1B;gene-MARS1;gene-NAMPT;gene-NAMPTP1;gene-NEURL1;gene-NR4A1;gene-NR4A2;gene-NR4A3;gene-PCK1;gene-P…	ADRB2;AHR;ATF4;CACNA2D1;CEACAM1;CEBPB;CFLAR;CFLAR-AS1;COL1A1;COL4A6;CPEB2;CPEB4;CYP11A1;EGR1;EPHA4;ERRFI1;FOXO1;GJB2;HDAC5;HRH1;IGF1R;IRS2;KLF11;KLF2;KLF4;KLF5;MAP1B;MARS1;NAMPT;NAMPTP1;NEURL1;NR4A1;NR4A2;NR4A3;PCK1;PCK2;PDE2A;PDE4D;PRNP;RYR1;SESN2;SESN2;SOCS1;STC1;TNF;TRIB3;ZFP36L1
38	GO:0104004	BP	cellular response to environmental stimulus	38/ 1182	367/ 33331	0.10354223433243	4.4646600596698E-9	2.8571899959447E-7	gene-ANKRD1;gene-BCL10;gene-BMP6;gene-CASP9;gene-CDKN1A;gene-CNGB1;gene-COL1A1;gene-EGR1;gene-ERRFI1;gene-GADD45A;gene-GJA1;gene-IL1B;gene-ITGA2;gene-KCNJ2;gene-MAPK8;gene-MMP1;gene-MMP3;gene-NAMPT;gene-NAMPTP1;gene-NEDD4;gene-OPN1MW;gene-OXSR1;gene-PCK1;gene-PDE2A;gene-PTGER4;gene-PTGS2;gene-RAD9B;gene-RELB;gene-RHOB;gene-RP1;gene-SIRT1;gene-SLC12A6;gene-SLC38A2;gene-SNAI2;gene-TIMP1;gene-TNFRSF…	ANKRD1;BCL10;BMP6;CASP9;CDKN1A;CNGB1;COL1A1;EGR1;ERRFI1;GADD45A;GJA1;IL1B;ITGA2;KCNJ2;MAPK8;MMP1;MMP3;NAMPT;NAMPTP1;NEDD4;OPN1MW;OXSR1;PCK1;PDE2A;PTGER4;PTGS2;RAD9B;RELB;RHOB;RP1;SIRT1;SLC12A6;SLC38A2;SNAI2;TIMP1;TNFRSF10B;TNFSF14;ZFP36L1
38	GO:0071214	BP	cellular response to abiotic stimulus	38/ 1182	367/ 33331	0.10354223433243	4.4646600596698E-9	2.8571899959447E-7	gene-ANKRD1;gene-BCL10;gene-BMP6;gene-CASP9;gene-CDKN1A;gene-CNGB1;gene-COL1A1;gene-EGR1;gene-ERRFI1;gene-GADD45A;gene-GJA1;gene-IL1B;gene-ITGA2;gene-KCNJ2;gene-MAPK8;gene-MMP1;gene-MMP3;gene-NAMPT;gene-NAMPTP1;gene-NEDD4;gene-OPN1MW;gene-OXSR1;gene-PCK1;gene-PDE2A;gene-PTGER4;gene-PTGS2;gene-RAD9B;gene-RELB;gene-RHOB;gene-RP1;gene-SIRT1;gene-SLC12A6;gene-SLC38A2;gene-SNAI2;gene-TIMP1;gene-TNFRSF…	ANKRD1;BCL10;BMP6;CASP9;CDKN1A;CNGB1;COL1A1;EGR1;ERRFI1;GADD45A;GJA1;IL1B;ITGA2;KCNJ2;MAPK8;MMP1;MMP3;NAMPT;NAMPTP1;NEDD4;OPN1MW;OXSR1;PCK1;PDE2A;PTGER4;PTGS2;RAD9B;RELB;RHOB;RP1;SIRT1;SLC12A6;SLC38A2;SNAI2;TIMP1;TNFRSF10B;TNFSF14;ZFP36L1
43	GO:0052548	BP	regulation of endopeptidase activity	43/ 1182	449/ 33331	0.095768374164811	4.7208513760209E-9	3.0081751235958E-7	gene-ACVR1C;gene-BBC3;gene-BCL10;gene-BIRC3;gene-CASP9;gene-CCN1;gene-CCN2;gene-CD44;gene-CFLAR;gene-CFLAR-AS1;gene-DLC1;gene-DLC1-2;gene-EPHA4;gene-F3;gene-IFI6;gene-MYC;gene-NGF;gene-NLRP3;gene-NR4A1;gene-PCID2;gene-PLAUR;gene-PMAIP1;gene-PTGS2;gene-RECK;gene-SERPINB13;gene-SERPINB2;gene-SERPINB3;gene-SERPINB4;gene-SERPINB5;gene-SERPINB7;gene-SERPINB8;gene-SERPIND1;gene-SERPINE1;gene-SERPINE2;g…	ACVR1C;BBC3;BCL10;BIRC3;CASP9;CCN1;CCN2;CD44;CFLAR;CFLAR-AS1;DLC1;DLC1;EPHA4;F3;IFI6;MYC;NGF;NLRP3;NR4A1;PCID2;PLAUR;PMAIP1;PTGS2;RECK;SERPINB13;SERPINB2;SERPINB3;SERPINB4;SERPINB5;SERPINB7;SERPINB8;SERPIND1;SERPINE1;SERPINE2;SERPINI1;SH3RF1;SIAH2;SPOCK1;THBS1;TIMP1;TIMP3;TNF;TNFRSF10B
829	GO:0005488	MF	binding	829/ 1182	20541/ 33331	0.040358307774695	5.7409286659038E-10	3.0133496686366E-7	gene-ABCA10;gene-ABL2;gene-ACKR3;gene-ACKR4P1;gene-ACOT7;gene-ACSL3-AS1;gene-ACSL5;gene-ACVR1C;gene-ADAM12;gene-ADAMTS6;gene-ADAMTS9;gene-ADAMTSL4;gene-ADM;gene-ADM2;gene-ADRB2;gene-AEN;gene-AHR;gene-AJUBA;gene-AKAP12;gene-ALDH2;gene-ALKAL1;gene-ALOXE3;gene-ANGPT4;gene-ANKRD1;gene-ANOS1;gene-ANTXR2;gene-ANXA10;gene-AOX1;gene-AP1AR;gene-APBB2;gene-APCDD1L;gene-APOE;gene-AREG;gene-ARG2;gene-ARID3A;…	ABCA10;ABL2;ACKR3;ACKR4P1;ACOT7;ACSL3-AS1;ACSL5;ACVR1C;ADAM12;ADAMTS6;ADAMTS9;ADAMTSL4;ADM;ADM2;ADRB2;AEN;AHR;AJUBA;AKAP12;ALDH2;ALKAL1;ALOXE3;ANGPT4;ANKRD1;ANOS1;ANTXR2;ANXA10;AOX1;AP1AR;APBB2;APCDD1L;APOE;AREG;ARG2;ARID3A;ARID3B;ARID5A;ARL14;ARL4A;ARL4AP5;ARL4C;ARL4D;ARNT2;ARNTL2;ASNS;ATAD1;ATF3;ATF4;ATP11A;ATP13A3;ATP1B1;ATP2B1;B4GALT1;B4GALT4;BABAM2-AS1;BACH1;BACH2;BACH2;BAMBI;BBC3;BCL10;BCL2…
45	GO:0052547	BP	regulation of peptidase activity	45/ 1182	483/ 33331	0.093167701863354	4.8750328378554E-9	3.0931458351983E-7	gene-ACVR1C;gene-BBC3;gene-BCL10;gene-BIRC3;gene-CASP9;gene-CCN1;gene-CCN2;gene-CD44;gene-CFLAR;gene-CFLAR-AS1;gene-CSTA;gene-DLC1;gene-DLC1-2;gene-ECM1;gene-EPHA4;gene-F3;gene-IFI6;gene-MYC;gene-NGF;gene-NLRP3;gene-NR4A1;gene-PCID2;gene-PLAUR;gene-PMAIP1;gene-PTGS2;gene-RECK;gene-SERPINB13;gene-SERPINB2;gene-SERPINB3;gene-SERPINB4;gene-SERPINB5;gene-SERPINB7;gene-SERPINB8;gene-SERPIND1;gene-SERP…	ACVR1C;BBC3;BCL10;BIRC3;CASP9;CCN1;CCN2;CD44;CFLAR;CFLAR-AS1;CSTA;DLC1;DLC1;ECM1;EPHA4;F3;IFI6;MYC;NGF;NLRP3;NR4A1;PCID2;PLAUR;PMAIP1;PTGS2;RECK;SERPINB13;SERPINB2;SERPINB3;SERPINB4;SERPINB5;SERPINB7;SERPINB8;SERPIND1;SERPINE1;SERPINE2;SERPINI1;SH3RF1;SIAH2;SPOCK1;THBS1;TIMP1;TIMP3;TNF;TNFRSF10B
97	GO:0051336	BP	regulation of hydrolase activity	97/ 1182	1469/ 33331	0.066031313818924	5.0104882225591E-9	3.1655624953334E-7	gene-ABL2;gene-ACVR1C;gene-AJUBA;gene-ARHGAP20;gene-ARHGAP21;gene-ARHGAP22;gene-ARHGAP42;gene-ATP1B1;gene-BBC3;gene-BCL10;gene-BDNF;gene-BIRC3;gene-BMP2;gene-CASP9;gene-CCL20;gene-CCL3L1;gene-CCN1;gene-CCN2;gene-CD44;gene-CDKL5;gene-CFLAR;gene-CFLAR-AS1;gene-CPEB2;gene-CSTA;gene-DLC1;gene-DLC1-2;gene-DOCK2;gene-ECM1;gene-EDNRA;gene-EPHA4;gene-F2RL1;gene-F3;gene-FGD6;gene-IFI6;gene-ITGA1;gene-ITGA…	ABL2;ACVR1C;AJUBA;ARHGAP20;ARHGAP21;ARHGAP22;ARHGAP42;ATP1B1;BBC3;BCL10;BDNF;BIRC3;BMP2;CASP9;CCL20;CCL3L1;CCN1;CCN2;CD44;CDKL5;CFLAR;CFLAR-AS1;CPEB2;CSTA;DLC1;DLC1;DOCK2;ECM1;EDNRA;EPHA4;F2RL1;F3;FGD6;IFI6;ITGA1;ITGA2;JUN;LOC124900513;LOC124903287;MAPK8;MAPRE2;MEX3B;MYC;NEDD9;NGF;NLRP3;NR4A1;NUAK1;OAS1;OAS2;OASL;PCDH11Y;PCID2;PLAUR;PMAIP1;PPP1R11;PPP1R15A;PPP1R15B;PPP4R4;PRKG1;PTGS2;PTX3;RASAL2;…
14	GO:0042149	BP	cellular response to glucose starvation	14/ 1182	55/ 33331	0.25454545454545	5.1576224069833E-9	3.2447127066306E-7	gene-ASNS;gene-ATF4;gene-BRSK1;gene-CPEB4;gene-CZ1P-ASNS;gene-FOXO3;gene-LOC102724428;gene-NUAK1;gene-NUAK2;gene-PMAIP1;gene-SESN2;gene-SESN2-2;gene-SIK1;gene-ZC3H12A	ASNS;ATF4;BRSK1;CPEB4;CZ1P-ASNS;FOXO3;LOC102724428;NUAK1;NUAK2;PMAIP1;SESN2;SESN2;SIK1;ZC3H12A
23	GO:0071453	BP	cellular response to oxygen levels	23/ 1182	153/ 33331	0.15032679738562	5.2935346174071E-9	3.31616491412E-7	gene-ANGPT4;gene-ANKRD1;gene-BBC3;gene-CFLAR;gene-CFLAR-AS1;gene-CPEB2;gene-CPEB4;gene-FOXO1;gene-GATA6;gene-KCNK3;gene-NAMPT;gene-NAMPTP1;gene-NDRG1;gene-PCK1;gene-PMAIP1;gene-PPARD;gene-PTGS2;gene-RGCC;gene-RORA;gene-STC1;gene-STC2;gene-TERT;gene-ZFP36L1	ANGPT4;ANKRD1;BBC3;CFLAR;CFLAR-AS1;CPEB2;CPEB4;FOXO1;GATA6;KCNK3;NAMPT;NAMPTP1;NDRG1;PCK1;PMAIP1;PPARD;PTGS2;RGCC;RORA;STC1;STC2;TERT;ZFP36L1
231	GO:1903506	BP	regulation of nucleic acid-templated transcription	231/ 1182	4513/ 33331	0.051185464214491	5.6868343435363E-9	3.5475810713649E-7	gene-ACOD1;gene-ADRB2;gene-AHR;gene-AJUBA;gene-ANKRD1;gene-ARID3A;gene-ARID3B;gene-ARID5A;gene-ARNT2;gene-ARNTL2;gene-ATF3;gene-ATF4;gene-BACH1;gene-BACH2;gene-BACH2-2;gene-BAMBI;gene-BCL10;gene-BMP2;gene-BMP6;gene-BNC1;gene-BRD2-5;gene-BTG2;gene-CCN1;gene-CDK6;gene-CEBPB;gene-CEBPD;gene-CEBPG;gene-CFLAR;gene-CFLAR-AS1;gene-CGB1;gene-CGB3;gene-CGB5;gene-CGB7;gene-CGB8;gene-CITED2;gene-COL1A1;gene…	ACOD1;ADRB2;AHR;AJUBA;ANKRD1;ARID3A;ARID3B;ARID5A;ARNT2;ARNTL2;ATF3;ATF4;BACH1;BACH2;BACH2;BAMBI;BCL10;BMP2;BMP6;BNC1;BRD2;BTG2;CCN1;CDK6;CEBPB;CEBPD;CEBPG;CFLAR;CFLAR-AS1;CGB1;CGB3;CGB5;CGB7;CGB8;CITED2;COL1A1;CREB3L3;CREB5;CREBRF;CREM;CSF2;CSF3;CSRNP1;CXCL10;DAB2;DACT1;DDIT3;DKK1;DLGAP1-AS2;DLL4;DLX2;DPF3;DRGX;E2F7;ECM1;EDN1;EGR1;EGR3;EGR4;EN1;EREG;ETS1;F2RL1;FGF1;FHL2;FOS;FOSB;FOSL1;FOSL2;FOXC…
231	GO:2001141	BP	regulation of RNA biosynthetic process	231/ 1182	4517/ 33331	0.051140137259243	5.7901627734039E-9	3.5969266400305E-7	gene-ACOD1;gene-ADRB2;gene-AHR;gene-AJUBA;gene-ANKRD1;gene-ARID3A;gene-ARID3B;gene-ARID5A;gene-ARNT2;gene-ARNTL2;gene-ATF3;gene-ATF4;gene-BACH1;gene-BACH2;gene-BACH2-2;gene-BAMBI;gene-BCL10;gene-BMP2;gene-BMP6;gene-BNC1;gene-BRD2-5;gene-BTG2;gene-CCN1;gene-CDK6;gene-CEBPB;gene-CEBPD;gene-CEBPG;gene-CFLAR;gene-CFLAR-AS1;gene-CGB1;gene-CGB3;gene-CGB5;gene-CGB7;gene-CGB8;gene-CITED2;gene-COL1A1;gene…	ACOD1;ADRB2;AHR;AJUBA;ANKRD1;ARID3A;ARID3B;ARID5A;ARNT2;ARNTL2;ATF3;ATF4;BACH1;BACH2;BACH2;BAMBI;BCL10;BMP2;BMP6;BNC1;BRD2;BTG2;CCN1;CDK6;CEBPB;CEBPD;CEBPG;CFLAR;CFLAR-AS1;CGB1;CGB3;CGB5;CGB7;CGB8;CITED2;COL1A1;CREB3L3;CREB5;CREBRF;CREM;CSF2;CSF3;CSRNP1;CXCL10;DAB2;DACT1;DDIT3;DKK1;DLGAP1-AS2;DLL4;DLX2;DPF3;DRGX;E2F7;ECM1;EDN1;EGR1;EGR3;EGR4;EN1;EREG;ETS1;F2RL1;FGF1;FHL2;FOS;FOSB;FOSL1;FOSL2;FOXC…
26	GO:0060333	BP	interferon-gamma-mediated signaling pathway	26/ 1182	193/ 33331	0.13471502590674	5.8991237206827E-9	3.6493454117073E-7	gene-CD44;gene-GBP1;gene-HLA-A-7;gene-HLA-A-8;gene-HLA-B;gene-HLA-B-2;gene-HLA-B-4;gene-HLA-B-5;gene-HLA-B-6;gene-HLA-C;gene-HLA-C-5;gene-HLA-DQB1-7;gene-HLA-F-2;gene-HLA-F-3;gene-HLA-F-4;gene-HLA-F-5;gene-HLA-F-7;gene-HLA-H;gene-IFNGR1;gene-IRF6;gene-IRF7-2;gene-MT1X;gene-MT2A;gene-OAS1;gene-OAS2;gene-OASL	CD44;GBP1;HLA-A;HLA-A;HLA-B;HLA-B;HLA-B;HLA-B;HLA-B;HLA-C;HLA-C;HLA-DQB1;HLA-F;HLA-F;HLA-F;HLA-F;HLA-F;HLA-H;IFNGR1;IRF6;IRF7;MT1X;MT2A;OAS1;OAS2;OASL
50	GO:1901699	BP	cellular response to nitrogen compound	50/ 1182	570/ 33331	0.087719298245614	6.1320276116796E-9	3.7776852261663E-7	gene-ADRB2;gene-AHR;gene-ATF4;gene-CACNA2D1;gene-CEACAM1;gene-CEBPB;gene-CFLAR;gene-CFLAR-AS1;gene-COL1A1;gene-COL4A6;gene-CPEB2;gene-CPEB4;gene-CYP11A1-2;gene-EGR1;gene-EPHA4;gene-ERRFI1;gene-FOXO1;gene-GJB2;gene-HDAC5;gene-HRH1;gene-IFIT1;gene-IGF1R;gene-IRS2;gene-KLF11;gene-KLF2;gene-KLF4;gene-KLF5;gene-MAP1B;gene-MARS1;gene-MMP3;gene-NAMPT;gene-NAMPTP1;gene-NEURL1;gene-NR4A1;gene-NR4A2;gene-N…	ADRB2;AHR;ATF4;CACNA2D1;CEACAM1;CEBPB;CFLAR;CFLAR-AS1;COL1A1;COL4A6;CPEB2;CPEB4;CYP11A1;EGR1;EPHA4;ERRFI1;FOXO1;GJB2;HDAC5;HRH1;IFIT1;IGF1R;IRS2;KLF11;KLF2;KLF4;KLF5;MAP1B;MARS1;MMP3;NAMPT;NAMPTP1;NEURL1;NR4A1;NR4A2;NR4A3;PCK1;PCK2;PDE2A;PDE4D;PRNP;RIOK3;RYR1;SESN2;SESN2;SOCS1;STC1;TNF;TRIB3;ZFP36L1
34	GO:0031668	BP	cellular response to extracellular stimulus	34/ 1182	309/ 33331	0.11003236245955	6.245608057815E-9	3.8317579683628E-7	gene-ASNS;gene-ATF3;gene-ATF4;gene-BRSK1;gene-CDKN1A;gene-CEBPB;gene-COL1A1;gene-CPEB4;gene-CZ1P-ASNS;gene-DNAJC15;gene-FOS;gene-FOSL1;gene-FOXO1;gene-FOXO3;gene-GABARAPL1;gene-JUN;gene-LOC102724428;gene-MAPK8;gene-MARS1;gene-MFSD2A;gene-NAMPT;gene-NAMPTP1;gene-NR4A2;gene-NUAK1;gene-NUAK2;gene-PCK1;gene-PDK4;gene-PMAIP1;gene-RNF152;gene-SESN2;gene-SESN2-2;gene-SIK1;gene-SLC38A2;gene-ZC3H12A	ASNS;ATF3;ATF4;BRSK1;CDKN1A;CEBPB;COL1A1;CPEB4;CZ1P-ASNS;DNAJC15;FOS;FOSL1;FOXO1;FOXO3;GABARAPL1;JUN;LOC102724428;MAPK8;MARS1;MFSD2A;NAMPT;NAMPTP1;NR4A2;NUAK1;NUAK2;PCK1;PDK4;PMAIP1;RNF152;SESN2;SESN2;SIK1;SLC38A2;ZC3H12A
32	GO:0042594	BP	response to starvation	32/ 1182	282/ 33331	0.11347517730496	8.2225027698451E-9	5.0238476799955E-7	gene-ADM;gene-ASNS;gene-ATF3;gene-ATF4;gene-BRSK1;gene-CDKN1A;gene-CEBPB;gene-CPEB4;gene-CZ1P-ASNS;gene-DDIT3;gene-DNAJC15;gene-FOXO1;gene-FOXO3;gene-GABARAPL1;gene-JUN;gene-LOC102724428;gene-MAPK8;gene-MARS1;gene-MFSD2A;gene-NUAK1;gene-NUAK2;gene-PCK1;gene-PCK2;gene-PDK4;gene-PMAIP1;gene-RNF152;gene-SESN2;gene-SESN2-2;gene-SIK1;gene-SIRT1;gene-SLC38A2;gene-ZC3H12A	ADM;ASNS;ATF3;ATF4;BRSK1;CDKN1A;CEBPB;CPEB4;CZ1P-ASNS;DDIT3;DNAJC15;FOXO1;FOXO3;GABARAPL1;JUN;LOC102724428;MAPK8;MARS1;MFSD2A;NUAK1;NUAK2;PCK1;PCK2;PDK4;PMAIP1;RNF152;SESN2;SESN2;SIK1;SIRT1;SLC38A2;ZC3H12A
12	GO:0010718	BP	positive regulation of epithelial to mesenchymal transition	12/ 1182	40/ 33331	0.3	8.341077436883E-9	5.075408881369E-7	gene-BAMBI;gene-BMP2;gene-COL1A1;gene-DAB2;gene-FOXC1;gene-IL1B;gene-JAG1;gene-LOXL2;gene-RGCC;gene-SERPINB3;gene-SERPINB4;gene-TGFBR1	BAMBI;BMP2;COL1A1;DAB2;FOXC1;IL1B;JAG1;LOXL2;RGCC;SERPINB3;SERPINB4;TGFBR1
31	GO:0060326	BP	cell chemotaxis	31/ 1182	268/ 33331	0.11567164179104	8.8956989945081E-9	5.3907935906719E-7	gene-ACKR3;gene-ACKR4P1;gene-CCL20;gene-CCL3L1;gene-CCN3;gene-CCR3;gene-CXCL1;gene-CXCL10;gene-CXCL11;gene-CXCL2;gene-CXCL3;gene-CXCL5;gene-CXCL8;gene-CXCR4;gene-DEFB4A;gene-DEFB4A-2;gene-DEFB4B-3;gene-EGR3;gene-HBEGF;gene-HRH1;gene-IL6R;gene-ITGA1;gene-LOX;gene-S1PR1;gene-SAA1;gene-SAA1-2;gene-SAA2;gene-SEMA5A;gene-TPBG;gene-TPBG-2;gene-VEGFA	ACKR3;ACKR4P1;CCL20;CCL3L1;CCN3;CCR3;CXCL1;CXCL10;CXCL11;CXCL2;CXCL3;CXCL5;CXCL8;CXCR4;DEFB4A;DEFB4A-2;DEFB4B;EGR3;HBEGF;HRH1;IL6R;ITGA1;LOX;S1PR1;SAA1;SAA1-2;SAA2;SEMA5A;TPBG;TPBG-2;VEGFA
23	GO:0051897	BP	positive regulation of protein kinase B signaling	23/ 1182	160/ 33331	0.14375	1.2673816222676E-8	7.6491117665883E-7	gene-AREG;gene-CSF3;gene-EREG;gene-F3;gene-FGF1;gene-FGF5;gene-GAB2;gene-GDF15;gene-HBEGF;gene-IGF1R;gene-IGF2;gene-IRS2;gene-KITLG;gene-PIK3AP1;gene-RICTOR;gene-SEMA5A;gene-SPRY2;gene-TGFA;gene-TGFBR1;gene-THBS1;gene-TPBG;gene-TPBG-2;gene-TRIB3	AREG;CSF3;EREG;F3;FGF1;FGF5;GAB2;GDF15;HBEGF;IGF1R;IGF2;IRS2;KITLG;PIK3AP1;RICTOR;SEMA5A;SPRY2;TGFA;TGFBR1;THBS1;TPBG;TPBG-2;TRIB3
50	GO:0009887	BP	animal organ morphogenesis	50/ 1182	589/ 33331	0.084889643463497	1.5483088249965E-8	9.3067777832884E-7	gene-ADM;gene-AMTN;gene-AQP6;gene-BMP2;gene-CDH2;gene-CDSN-6;gene-CITED2;gene-COL1A1;gene-COL8A1;gene-CSRNP1;gene-DLC1;gene-DLC1-2;gene-DLX2;gene-EREG;gene-ERRFI1;gene-FAT4;gene-FBN2;gene-FGF1;gene-FGF2;gene-FGF5;gene-FOXC1;gene-FOXO3;gene-FST;gene-GCNT3;gene-HAS2;gene-IGF2;gene-INHBA;gene-ITGA2;gene-LAMA3;gene-LAMB3;gene-LAMC2;gene-LOC124900513;gene-MFAP5;gene-MICOS10-NBL1;gene-MMP13;gene-MSX1;g…	ADM;AMTN;AQP6;BMP2;CDH2;CDSN;CITED2;COL1A1;COL8A1;CSRNP1;DLC1;DLC1;DLX2;EREG;ERRFI1;FAT4;FBN2;FGF1;FGF2;FGF5;FOXC1;FOXO3;FST;GCNT3;HAS2;IGF2;INHBA;ITGA2;LAMA3;LAMB3;LAMC2;LOC124900513;MFAP5;MICOS10-NBL1;MMP13;MSX1;NOG;NR5A2;PAM;PAPPA2;RELT;SERPINB5;SERPINE1;SNAI2;TFAP2A-AS2;TGFBR1;TIPARP;TUFT1;VEGFC;WNT7A
21	GO:0048660	BP	regulation of smooth muscle cell proliferation	21/ 1182	137/ 33331	0.15328467153285	1.7058333488088E-8	1.0212301503937E-6	gene-CDKN1A;gene-EDN1;gene-EREG;gene-GJA1;gene-HBEGF;gene-IGFBP3;gene-IL6R;gene-ITGA2;gene-JUN;gene-MEF2D-2;gene-NAMPT;gene-NAMPTP1;gene-NPPC;gene-NR4A3;gene-PPARD;gene-PRKG1;gene-S1PR1;gene-TERT;gene-THBS1;gene-TNFAIP3;gene-TRIB1	CDKN1A;EDN1;EREG;GJA1;HBEGF;IGFBP3;IL6R;ITGA2;JUN;MEF2D;NAMPT;NAMPTP1;NPPC;NR4A3;PPARD;PRKG1;S1PR1;TERT;THBS1;TNFAIP3;TRIB1
16	GO:0071384	BP	cellular response to corticosteroid stimulus	16/ 1182	80/ 33331	0.2	1.804011502455E-8	1.0756690271867E-6	gene-CASP9;gene-CFLAR;gene-CFLAR-AS1;gene-ERRFI1;gene-FBXO32;gene-FOXO1;gene-GJB2;gene-HEY1;gene-PCK1;gene-PCK2;gene-SGK1;gene-STC1;gene-USP8P1;gene-USP8P1-4;gene-ZFP36L1;gene-ZFP36L2	CASP9;CFLAR;CFLAR-AS1;ERRFI1;FBXO32;FOXO1;GJB2;HEY1;PCK1;PCK2;SGK1;STC1;USP8P1;USP8P1;ZFP36L1;ZFP36L2
41	GO:2001233	BP	regulation of apoptotic signaling pathway	41/ 1182	437/ 33331	0.093821510297483	1.9176549361815E-8	1.1388569134995E-6	gene-ACKR3;gene-ACSL5;gene-ATF3;gene-BBC3;gene-BCL10;gene-BDNF;gene-CD44;gene-CFLAR;gene-CFLAR-AS1;gene-CSF2;gene-DDIT3;gene-G0S2;gene-IFI6;gene-IL1A;gene-IL1B;gene-INHBA;gene-ITPRIP;gene-LOC100131471;gene-LOC124900513;gene-MCL1;gene-MNT;gene-MPV17L-2;gene-MSX1;gene-NOG;gene-NR4A2;gene-PLAUR;gene-PMAIP1;gene-PTGS2;gene-SERPINE1;gene-SH3RF1;gene-SIAH2;gene-SKIL;gene-SNAI2;gene-TERT;gene-TGFBR1;gen…	ACKR3;ACSL5;ATF3;BBC3;BCL10;BDNF;CD44;CFLAR;CFLAR-AS1;CSF2;DDIT3;G0S2;IFI6;IL1A;IL1B;INHBA;ITPRIP;LOC100131471;LOC124900513;MCL1;MNT;MPV17L;MSX1;NOG;NR4A2;PLAUR;PMAIP1;PTGS2;SERPINE1;SH3RF1;SIAH2;SKIL;SNAI2;TERT;TGFBR1;THBS1;TIMP3;TNF;TNFAIP3;TNFRSF10B;TNFRSF12A
43	GO:0051960	BP	regulation of nervous system development	43/ 1182	471/ 33331	0.091295116772824	1.9294771724871E-8	1.1413126525863E-6	gene-AMIGO2;gene-ASIC2;gene-BDNF;gene-BMP2;gene-CDKL5;gene-CLCF1;gene-CXCR4;gene-DKK1;gene-DLL4;gene-DLX2;gene-EPHA4;gene-FGF13;gene-FLRT3;gene-FN1;gene-HEY1;gene-IL1B;gene-IL1RAP;gene-IL1RAPL1;gene-LRRN1;gene-MAP1B;gene-NEURL1;gene-NGF;gene-NOG;gene-PAK3;gene-PER2;gene-RELN;gene-SEMA3A;gene-SEMA3B;gene-SEMA3C;gene-SEMA5A;gene-SEMA7A;gene-SEMA7A-2;gene-SERPINE2;gene-SKIL;gene-SLIT1;gene-TIAM2;gen…	AMIGO2;ASIC2;BDNF;BMP2;CDKL5;CLCF1;CXCR4;DKK1;DLL4;DLX2;EPHA4;FGF13;FLRT3;FN1;HEY1;IL1B;IL1RAP;IL1RAPL1;LRRN1;MAP1B;NEURL1;NGF;NOG;PAK3;PER2;RELN;SEMA3A;SEMA3B;SEMA3C;SEMA5A;SEMA7A;SEMA7A-2;SERPINE2;SKIL;SLIT1;TIAM2;TMEM98;TPBG;TPBG-2;TPPP;TYMP;VEGFC;WNT7A
10	GO:0042634	BP	regulation of hair cycle	10/ 1182	28/ 33331	0.35714285714286	2.2194734292427E-8	1.3076397620622E-6	gene-FA2H;gene-FST;gene-INHBA;gene-KRT17;gene-KRT17P1;gene-KRT17P2;gene-KRT17P2-2;gene-PER1;gene-TERT;gene-TRPV3	FA2H;FST;INHBA;KRT17;KRT17P1;KRT17P2;KRT17P2;PER1;TERT;TRPV3
51	GO:0001216	MF	DNA-binding transcription activator activity	51/ 1182	574/ 33331	0.088850174216028	3.1928841892988E-9	1.3711986282043E-6	gene-ARNT2;gene-ATF3;gene-ATF4;gene-BACH1;gene-BNC1;gene-CEBPB;gene-CEBPD;gene-CEBPG;gene-CREB3L3;gene-CREBRF;gene-CSRNP1;gene-DDIT3;gene-DLX2;gene-EGR1;gene-EGR3;gene-EGR4;gene-ETS1;gene-FOS;gene-FOSB;gene-FOSL1;gene-FOSL2;gene-FOXC1;gene-FOXD1;gene-FOXO1;gene-FOXO3;gene-IRF6;gene-IRX3;gene-JUN;gene-JUNB;gene-JUND;gene-KLF13;gene-KLF13-2;gene-KLF13-3;gene-KLF4;gene-KLF5;gene-KLF6;gene-KLF7;gene-…	ARNT2;ATF3;ATF4;BACH1;BNC1;CEBPB;CEBPD;CEBPG;CREB3L3;CREBRF;CSRNP1;DDIT3;DLX2;EGR1;EGR3;EGR4;ETS1;FOS;FOSB;FOSL1;FOSL2;FOXC1;FOXD1;FOXO1;FOXO3;IRF6;IRX3;JUN;JUNB;JUND;KLF13;KLF13-2;KLF13-3;KLF4;KLF5;KLF6;KLF7;MAF;MAFF;MEF2D;MITF;MSX1;MYC;NFATC2;NFKB2;NR4A1;NR4A2;NR4A3;NR5A2;SOX9;TFAP2A-AS2
75	GO:0010942	BP	positive regulation of cell death	75/ 1182	1064/ 33331	0.070488721804511	2.6081859350772E-8	1.5305824734423E-6	gene-ACVR1C;gene-ADAMTSL4;gene-ADM;gene-AKAP12;gene-ANKRD1;gene-ATF3;gene-ATF4;gene-B4GALT1;gene-BBC3;gene-BCL10;gene-BMP2;gene-BTG1;gene-CASP9;gene-CCN1;gene-CCN2;gene-CD274;gene-CDKN1A;gene-DDIT3;gene-DKK1;gene-DLC1;gene-DLC1-2;gene-DUSP1;gene-EGR1;gene-F2RL1;gene-FAM241A;gene-FOS;gene-FOSL1;gene-FOXO1;gene-FOXO3;gene-G0S2;gene-GADD45A;gene-GADD45B;gene-IGFBP3;gene-INHBA;gene-ITGA1;gene-JMY;gen…	ACVR1C;ADAMTSL4;ADM;AKAP12;ANKRD1;ATF3;ATF4;B4GALT1;BBC3;BCL10;BMP2;BTG1;CASP9;CCN1;CCN2;CD274;CDKN1A;DDIT3;DKK1;DLC1;DLC1;DUSP1;EGR1;F2RL1;FAM241A;FOS;FOSL1;FOXO1;FOXO3;G0S2;GADD45A;GADD45B;IGFBP3;INHBA;ITGA1;JMY;JUN;KLF11;LATS2;LINC02930;LOC102724428;LOC105370413;LOC105372773;LOC107985284;LOC124900513;LOC124903521;LOC392196;MAPK8;MCL1;MMP3;MSX1;NEURL1;NGF;NR4A1;PAK3;PHLDA1;PMAIP1;PRNP;RGCC;RHOB…
38	GO:0005126	MF	cytokine receptor binding	38/ 1182	367/ 33331	0.10354223433243	4.4646600596698E-9	1.75758784349E-6	gene-BAMBI;gene-BDNF;gene-CCL20;gene-CCL3L1;gene-CFLAR;gene-CFLAR-AS1;gene-CLCF1;gene-CSF2;gene-CSF3;gene-CXCL1;gene-CXCL10;gene-CXCL11;gene-CXCL2;gene-CXCL3;gene-CXCL5;gene-CXCL8;gene-DEFB4A;gene-DEFB4A-2;gene-DEFB4B-3;gene-ECM1;gene-IFNL1;gene-IFNL1-2;gene-IL11;gene-IL1A;gene-IL1B;gene-IL1RAP;gene-IL1RN;gene-IL6;gene-KITLG;gene-LTB-3;gene-LTB-7;gene-NGF;gene-OSMR;gene-SOCS2;gene-TGFBR1;gene-TNF…	BAMBI;BDNF;CCL20;CCL3L1;CFLAR;CFLAR-AS1;CLCF1;CSF2;CSF3;CXCL1;CXCL10;CXCL11;CXCL2;CXCL3;CXCL5;CXCL8;DEFB4A;DEFB4A-2;DEFB4B;ECM1;IFNL1;IFNL1-2;IL11;IL1A;IL1B;IL1RAP;IL1RN;IL6;KITLG;LTB;LTB;NGF;OSMR;SOCS2;TGFBR1;TNF;TNFSF14;VEGFC
45	GO:0043410	BP	positive regulation of MAPK cascade	45/ 1182	507/ 33331	0.088757396449704	3.0880226268678E-8	1.7979557623963E-6	gene-ACKR3;gene-ADRB2;gene-AJUBA;gene-AKAP12;gene-ALKAL1;gene-BMP2;gene-BMPER;gene-CCL20;gene-CCL3L1;gene-CCN2;gene-CD44;gene-CDH2;gene-CFLAR;gene-CFLAR-AS1;gene-DKK1;gene-EDN1;gene-EPHA4;gene-F2RL1;gene-FGF1;gene-FGF2;gene-GADD45A;gene-GADD45B;gene-GAREM1;gene-GDF15;gene-IGF1R;gene-IGF2;gene-IGFBP3;gene-IL11;gene-IL6R;gene-JCAD;gene-JUN;gene-KITLG;gene-LOC124903287;gene-RELL1;gene-SEMA3A;gene-SE…	ACKR3;ADRB2;AJUBA;AKAP12;ALKAL1;BMP2;BMPER;CCL20;CCL3L1;CCN2;CD44;CDH2;CFLAR;CFLAR-AS1;DKK1;EDN1;EPHA4;F2RL1;FGF1;FGF2;GADD45A;GADD45B;GAREM1;GDF15;IGF1R;IGF2;IGFBP3;IL11;IL6R;JCAD;JUN;KITLG;LOC124903287;RELL1;SEMA3A;SEMA7A;SEMA7A-2;SH3RF1;SPHK1;SPRY2;TNF;TPBG;TPBG-2;WNT7A;ZC3H12A
14	GO:0045600	BP	positive regulation of fat cell differentiation	14/ 1182	63/ 33331	0.22222222222222	3.3998611800995E-8	1.9717866773804E-6	gene-BMP2;gene-CCDC71L;gene-CEBPB;gene-KLF5;gene-METRNL;gene-NOCT;gene-PIM1;gene-PTGS2;gene-SAV1;gene-SNAI2;gene-SULT1E1;gene-ZC3H12A;gene-ZFP36;gene-ZFP36L1	BMP2;CCDC71L;CEBPB;KLF5;METRNL;NOCT;PIM1;PTGS2;SAV1;SNAI2;SULT1E1;ZC3H12A;ZFP36;ZFP36L1
31	GO:0031669	BP	cellular response to nutrient levels	31/ 1182	284/ 33331	0.10915492957746	3.4675390421661E-8	2.0032121462661E-6	gene-ASNS;gene-ATF3;gene-ATF4;gene-BRSK1;gene-CDKN1A;gene-CEBPB;gene-COL1A1;gene-CPEB4;gene-CZ1P-ASNS;gene-DNAJC15;gene-FOXO1;gene-FOXO3;gene-GABARAPL1;gene-JUN;gene-LOC102724428;gene-MAPK8;gene-MARS1;gene-MFSD2A;gene-NAMPT;gene-NAMPTP1;gene-NUAK1;gene-NUAK2;gene-PCK1;gene-PDK4;gene-PMAIP1;gene-RNF152;gene-SESN2;gene-SESN2-2;gene-SIK1;gene-SLC38A2;gene-ZC3H12A	ASNS;ATF3;ATF4;BRSK1;CDKN1A;CEBPB;COL1A1;CPEB4;CZ1P-ASNS;DNAJC15;FOXO1;FOXO3;GABARAPL1;JUN;LOC102724428;MAPK8;MARS1;MFSD2A;NAMPT;NAMPTP1;NUAK1;NUAK2;PCK1;PDK4;PMAIP1;RNF152;SESN2;SESN2;SIK1;SLC38A2;ZC3H12A
64	GO:0043549	BP	regulation of kinase activity	64/ 1182	863/ 33331	0.074159907300116	3.5349100686299E-8	2.0342174336802E-6	gene-ADRB2;gene-AJUBA;gene-AREG;gene-BCL10;gene-BDNF;gene-CCN1;gene-CCNG2;gene-CEACAM1;gene-CEMIP;gene-DIRAS3;gene-DKK1;gene-DUSP1;gene-DUSP7;gene-EDN1;gene-EGR1;gene-EPHA4;gene-EREG;gene-ERRFI1;gene-FGF1;gene-GADD45A;gene-GADD45B;gene-GPRC5A;gene-HBEGF;gene-HEG1;gene-HERC5;gene-IGF1R;gene-IL1B;gene-IL6R;gene-IRS2;gene-KITLG;gene-LATS2;gene-LOC124903287;gene-MAP2K3;gene-MRNIP-2;gene-NEDD9;gene-NE…	ADRB2;AJUBA;AREG;BCL10;BDNF;CCN1;CCNG2;CEACAM1;CEMIP;DIRAS3;DKK1;DUSP1;DUSP7;EDN1;EGR1;EPHA4;EREG;ERRFI1;FGF1;GADD45A;GADD45B;GPRC5A;HBEGF;HEG1;HERC5;IGF1R;IL1B;IL6R;IRS2;KITLG;LATS2;LOC124903287;MAP2K3;MRNIP;NEDD9;NEURL1;PAK3;PIM1;PKIB;PRNP;RELN;RGCC;RGS2;RICTOR;ROS1;SDC4;SERPINB3;SERPINB4;SERTAD1;SESN2;SESN2;SOCS1;SPRY2;SPRY4;TCIM;TGFA;TNF;TNFRSF10B;TRIB1;TRIB3;UBASH3B;VEGFA;VEGFC;VLDLR
23	GO:1903531	BP	negative regulation of secretion by cell	23/ 1182	170/ 33331	0.13529411764706	4.0422467759276E-8	2.3018903270802E-6	gene-ACVR1C;gene-ADTRP;gene-CCN3;gene-CEACAM1;gene-GJA1;gene-GRM7;gene-HLA-F-2;gene-HLA-F-3;gene-HLA-F-4;gene-HLA-F-5;gene-HLA-F-7;gene-IL11;gene-IL13RA2;gene-IL1RAPL1;gene-INHBA;gene-KLF7;gene-LOC124903293;gene-MAOB;gene-PIM3;gene-RSAD2;gene-SLC30A1;gene-STXBP6;gene-SYTL4	ACVR1C;ADTRP;CCN3;CEACAM1;GJA1;GRM7;HLA-F;HLA-F;HLA-F;HLA-F;HLA-F;IL11;IL13RA2;IL1RAPL1;INHBA;KLF7;LOC124903293;MAOB;PIM3;RSAD2;SLC30A1;STXBP6;SYTL4
27	GO:0010466	BP	negative regulation of peptidase activity	27/ 1182	226/ 33331	0.11946902654867	4.0465641231759E-8	2.3018903270802E-6	gene-CD44;gene-CSTA;gene-ECM1;gene-IFI6;gene-NGF;gene-NR4A1;gene-PCID2;gene-PLAUR;gene-PTGS2;gene-RECK;gene-SERPINB13;gene-SERPINB2;gene-SERPINB3;gene-SERPINB4;gene-SERPINB5;gene-SERPINB7;gene-SERPINB8;gene-SERPIND1;gene-SERPINE1;gene-SERPINE2;gene-SERPINI1;gene-SH3RF1;gene-SIAH2;gene-SPOCK1;gene-THBS1;gene-TIMP1;gene-TIMP3	CD44;CSTA;ECM1;IFI6;NGF;NR4A1;PCID2;PLAUR;PTGS2;RECK;SERPINB13;SERPINB2;SERPINB3;SERPINB4;SERPINB5;SERPINB7;SERPINB8;SERPIND1;SERPINE1;SERPINE2;SERPINI1;SH3RF1;SIAH2;SPOCK1;THBS1;TIMP1;TIMP3
18	GO:0048640	BP	negative regulation of developmental growth	18/ 1182	107/ 33331	0.16822429906542	4.06722699946E-8	2.3048137122512E-6	gene-ADRB2;gene-CDKN1A;gene-CITED2;gene-FGF13;gene-GDF15;gene-GJA1;gene-JARID2;gene-NOG;gene-RGS2;gene-RGS4;gene-SAV1;gene-SEMA3A;gene-SEMA3B;gene-SEMA3C;gene-SEMA5A;gene-SEMA7A;gene-SEMA7A-2;gene-SOCS2	ADRB2;CDKN1A;CITED2;FGF13;GDF15;GJA1;JARID2;NOG;RGS2;RGS4;SAV1;SEMA3A;SEMA3B;SEMA3C;SEMA5A;SEMA7A;SEMA7A-2;SOCS2
28	GO:0009267	BP	cellular response to starvation	28/ 1182	241/ 33331	0.11618257261411	4.1795280161914E-8	2.3594468614598E-6	gene-ASNS;gene-ATF3;gene-ATF4;gene-BRSK1;gene-CDKN1A;gene-CEBPB;gene-CPEB4;gene-CZ1P-ASNS;gene-DNAJC15;gene-FOXO1;gene-FOXO3;gene-GABARAPL1;gene-JUN;gene-LOC102724428;gene-MAPK8;gene-MARS1;gene-MFSD2A;gene-NUAK1;gene-NUAK2;gene-PCK1;gene-PDK4;gene-PMAIP1;gene-RNF152;gene-SESN2;gene-SESN2-2;gene-SIK1;gene-SLC38A2;gene-ZC3H12A	ASNS;ATF3;ATF4;BRSK1;CDKN1A;CEBPB;CPEB4;CZ1P-ASNS;DNAJC15;FOXO1;FOXO3;GABARAPL1;JUN;LOC102724428;MAPK8;MARS1;MFSD2A;NUAK1;NUAK2;PCK1;PDK4;PMAIP1;RNF152;SESN2;SESN2;SIK1;SLC38A2;ZC3H12A
63	GO:0002694	BP	regulation of leukocyte activation	63/ 1182	845/ 33331	0.074556213017751	4.2126985536769E-8	2.3691642206985E-6	gene-AHR;gene-ARG2;gene-BCL10;gene-CD22;gene-CD274;gene-CD55;gene-CD83;gene-CDKN1A;gene-CEACAM1;gene-CEBPB;gene-CLCF1;gene-EGR3;gene-F2RL1;gene-GAB2;gene-HLA-A-7;gene-HLA-A-8;gene-HLA-F-2;gene-HLA-F-3;gene-HLA-F-4;gene-HLA-F-5;gene-HLA-F-7;gene-IFNL1;gene-IFNL1-2;gene-IGF2;gene-IL13RA2;gene-IL1A;gene-IL1B;gene-IL1RL1;gene-IL31RA;gene-IL7R;gene-INHBA;gene-IRS2;gene-JUND;gene-LOC100505915-2;gene-MA…	AHR;ARG2;BCL10;CD22;CD274;CD55;CD83;CDKN1A;CEACAM1;CEBPB;CLCF1;EGR3;F2RL1;GAB2;HLA-A;HLA-A;HLA-F;HLA-F;HLA-F;HLA-F;HLA-F;IFNL1;IFNL1-2;IGF2;IL13RA2;IL1A;IL1B;IL1RL1;IL31RA;IL7R;INHBA;IRS2;JUND;LOC100505915;MAP3K8;NFATC2;NFKBIZ;NLRP3;NR4A3;PAG1;PAK3;PCID2;PCK1;PELI1;PLA2G4A;PRDM1;PRNP;RORA;SDC4;SH3RF1;SIRPB1;SLC7A1;SLC7A2;SOCS1;SPHK1;THBS1;TICAM1;TNFSF14;TRBC2;ZC3H12A;ZFP36L1;ZFP36L2;ZP3
32	GO:0003018	BP	vascular process in circulatory system	32/ 1182	303/ 33331	0.10561056105611	4.5788444781923E-8	2.5653624138763E-6	gene-ADM;gene-ADRB2;gene-AKAP12;gene-APOE;gene-ARHGAP42;gene-ASIC2;gene-ATP2B1;gene-BMP6;gene-CEACAM1;gene-EDN1;gene-EDNRA;gene-F2RL1;gene-FABP5P9;gene-FOXC1;gene-GJA1;gene-HRH1;gene-HTR7;gene-ITGA1;gene-KLF2;gene-MFSD2A;gene-PDE2A;gene-PER2;gene-SLC16A1;gene-SLC1A4;gene-SLC1A5;gene-SLC2A3;gene-SLC38A1;gene-SLC38A2;gene-SLC6A9;gene-SLC7A1;gene-SLC7A2;gene-SLC7A5	ADM;ADRB2;AKAP12;APOE;ARHGAP42;ASIC2;ATP2B1;BMP6;CEACAM1;EDN1;EDNRA;F2RL1;FABP5P9;FOXC1;GJA1;HRH1;HTR7;ITGA1;KLF2;MFSD2A;PDE2A;PER2;SLC16A1;SLC1A4;SLC1A5;SLC2A3;SLC38A1;SLC38A2;SLC6A9;SLC7A1;SLC7A2;SLC7A5
15	GO:0071385	BP	cellular response to glucocorticoid stimulus	15/ 1182	75/ 33331	0.2	5.012279273011E-8	2.7976432468569E-6	gene-CASP9;gene-CFLAR;gene-CFLAR-AS1;gene-ERRFI1;gene-FBXO32;gene-FOXO1;gene-GJB2;gene-HEY1;gene-PCK1;gene-PCK2;gene-STC1;gene-USP8P1;gene-USP8P1-4;gene-ZFP36L1;gene-ZFP36L2	CASP9;CFLAR;CFLAR-AS1;ERRFI1;FBXO32;FOXO1;GJB2;HEY1;PCK1;PCK2;STC1;USP8P1;USP8P1;ZFP36L1;ZFP36L2
81	GO:0045321	BP	leukocyte activation	81/ 1182	1212/ 33331	0.066831683168317	5.2420342203801E-8	2.9149244220967E-6	gene-ATP11A;gene-B4GALT1;gene-C3;gene-CD22;gene-CD44;gene-CD55;gene-CD79A;gene-CDA;gene-CDK6;gene-CEACAM1;gene-CEACAM6;gene-CEBPG;gene-CLCF1;gene-CSF2;gene-CXCL1;gene-CXCL2;gene-CXCL8;gene-DLL4;gene-DNAJB9;gene-DOCK2;gene-EGR1;gene-F2RL1;gene-FABP5P9;gene-FOLR3;gene-FOLR3P1;gene-GLIPR1;gene-HDAC5;gene-HLA-A-7;gene-HLA-A-8;gene-HLA-B;gene-HLA-B-2;gene-HLA-B-4;gene-HLA-B-5;gene-HLA-B-6;gene-HLA-C;g…	ATP11A;B4GALT1;C3;CD22;CD44;CD55;CD79A;CDA;CDK6;CEACAM1;CEACAM6;CEBPG;CLCF1;CSF2;CXCL1;CXCL2;CXCL8;DLL4;DNAJB9;DOCK2;EGR1;F2RL1;FABP5P9;FOLR3;FOLR3P1;GLIPR1;HDAC5;HLA-A;HLA-A;HLA-B;HLA-B;HLA-B;HLA-B;HLA-B;HLA-C;HLA-C;HLA-H;HSPA6;IFNGR1;IL11;IL7R;ITGB8;JUN;KLF6;LCP1;LOC124903631;NAMPT;NAMPTP1;NDRG1;NEU1;NEU1;NFIL3;NR4A3;OSCAR;PLAUR;PTGER4;PTPRB;PTX3;RAET1L;RELB;RHOF;RORA;RSAD2;S100P;SBNO2;SERPINB3…
110	GO:0042592	BP	homeostatic process	110/ 1182	1826/ 33331	0.060240963855422	5.3397446028584E-8	2.9581786611432E-6	gene-ABL2;gene-ACKR3;gene-ACKR4P1;gene-ADM;gene-ADRB2;gene-ALOXE3;gene-APOE;gene-ATF4;gene-ATP1B1;gene-ATP2B1;gene-BBC3;gene-BMP6;gene-CCN2;gene-CCN3;gene-CCR3;gene-CD55;gene-CDH2;gene-CEMIP;gene-CHMP4BP1;gene-CNGB1;gene-CXCL10;gene-CXCL11;gene-CXCR4;gene-DDIT3;gene-EDN1;gene-EDNRA;gene-EGR1;gene-F2RL1;gene-FA2H;gene-FABP3;gene-FABP5P9;gene-FOXC1;gene-FOXO1;gene-FOXO3;gene-GJA1;gene-HEPHL1;gene-H…	ABL2;ACKR3;ACKR4P1;ADM;ADRB2;ALOXE3;APOE;ATF4;ATP1B1;ATP2B1;BBC3;BMP6;CCN2;CCN3;CCR3;CD55;CDH2;CEMIP;CHMP4BP1;CNGB1;CXCL10;CXCL11;CXCR4;DDIT3;EDN1;EDNRA;EGR1;F2RL1;FA2H;FABP3;FABP5P9;FOXC1;FOXO1;FOXO3;GJA1;HEPHL1;HOMER2;IFI6;IGF1R;IL1A;IL1B;IL31RA;IL7R;IRS2;IRX3;ITPR1;KCNJ2;KCNK3;KLF7;LACC1;LOC100505915;LOC124903740;LOX;MCL1;METRNL;MFSD2A;MT1F;MT1X;MT2A;MUC13;MUC4;MYC;MYCT1;NALF1;NALF2;NR1D2;NR4A…
18	GO:0045667	BP	regulation of osteoblast differentiation	18/ 1182	109/ 33331	0.1651376146789	5.468197379753E-8	3.0180790519402E-6	gene-ATF4;gene-BAMBI;gene-BMP2;gene-BMP6;gene-CCN1;gene-CDK6;gene-CEBPB;gene-CEBPD;gene-FBN2;gene-IL6R;gene-JAG1;gene-JUND;gene-NOCT;gene-NOG;gene-NPPC;gene-SNAI2;gene-TOB1;gene-VEGFC	ATF4;BAMBI;BMP2;BMP6;CCN1;CDK6;CEBPB;CEBPD;FBN2;IL6R;JAG1;JUND;NOCT;NOG;NPPC;SNAI2;TOB1;VEGFC
9	GO:0002484	BP	antigen processing and presentation of endogenous peptide antigen via MHC class I via ER pathway	9/ 1182	24/ 33331	0.375	6.9552091776291E-8	3.8104793601571E-6	gene-HLA-A-7;gene-HLA-A-8;gene-HLA-B;gene-HLA-B-2;gene-HLA-B-4;gene-HLA-B-5;gene-HLA-B-6;gene-HLA-C;gene-HLA-C-5	HLA-A;HLA-A;HLA-B;HLA-B;HLA-B;HLA-B;HLA-B;HLA-C;HLA-C
25	GO:0010951	BP	negative regulation of endopeptidase activity	25/ 1182	203/ 33331	0.12315270935961	7.0094427376039E-8	3.81741945415E-6	gene-CD44;gene-IFI6;gene-NGF;gene-NR4A1;gene-PCID2;gene-PLAUR;gene-PTGS2;gene-RECK;gene-SERPINB13;gene-SERPINB2;gene-SERPINB3;gene-SERPINB4;gene-SERPINB5;gene-SERPINB7;gene-SERPINB8;gene-SERPIND1;gene-SERPINE1;gene-SERPINE2;gene-SERPINI1;gene-SH3RF1;gene-SIAH2;gene-SPOCK1;gene-THBS1;gene-TIMP1;gene-TIMP3	CD44;IFI6;NGF;NR4A1;PCID2;PLAUR;PTGS2;RECK;SERPINB13;SERPINB2;SERPINB3;SERPINB4;SERPINB5;SERPINB7;SERPINB8;SERPIND1;SERPINE1;SERPINE2;SERPINI1;SH3RF1;SIAH2;SPOCK1;THBS1;TIMP1;TIMP3
70	GO:0043068	BP	positive regulation of programmed cell death	70/ 1182	996/ 33331	0.070281124497992	7.0193002692999E-8	3.81741945415E-6	gene-ACVR1C;gene-ADAMTSL4;gene-ADM;gene-AKAP12;gene-ANKRD1;gene-ATF3;gene-ATF4;gene-B4GALT1;gene-BBC3;gene-BCL10;gene-BMP2;gene-BTG1;gene-CASP9;gene-CCN1;gene-CD274;gene-CDKN1A;gene-DDIT3;gene-DLC1;gene-DLC1-2;gene-DUSP1;gene-F2RL1;gene-FAM241A;gene-FOSL1;gene-FOXO1;gene-FOXO3;gene-G0S2;gene-GADD45A;gene-GADD45B;gene-IGFBP3;gene-INHBA;gene-ITGA1;gene-JMY;gene-JUN;gene-KLF11;gene-LATS2;gene-LINC02…	ACVR1C;ADAMTSL4;ADM;AKAP12;ANKRD1;ATF3;ATF4;B4GALT1;BBC3;BCL10;BMP2;BTG1;CASP9;CCN1;CD274;CDKN1A;DDIT3;DLC1;DLC1;DUSP1;F2RL1;FAM241A;FOSL1;FOXO1;FOXO3;G0S2;GADD45A;GADD45B;IGFBP3;INHBA;ITGA1;JMY;JUN;KLF11;LATS2;LINC02930;LOC102724428;LOC105370413;LOC105372773;LOC107985284;LOC124900513;LOC124903521;LOC392196;MAPK8;MCL1;MSX1;NEURL1;NGF;NR4A1;PAK3;PHLDA1;PMAIP1;PRNP;RGCC;RHOB;SAV1;SIK1;SKIL;SQSTM1;S…
35	GO:0003013	BP	circulatory system process	35/ 1182	357/ 33331	0.098039215686275	7.0685157206654E-8	3.82132362302E-6	gene-ADM;gene-ADRB2;gene-AKAP12;gene-APOE;gene-ARHGAP42;gene-ASIC2;gene-ATP2B1;gene-BMP6;gene-CEACAM1;gene-CXCL10;gene-DLL4;gene-EDN1;gene-EDNRA;gene-F2RL1;gene-FABP5P9;gene-FOXC1;gene-GJA1;gene-HEG1;gene-HRH1;gene-HTR7;gene-ITGA1;gene-KLF2;gene-MFSD2A;gene-PDE2A;gene-PER2;gene-SLC16A1;gene-SLC1A4;gene-SLC1A5;gene-SLC2A3;gene-SLC38A1;gene-SLC38A2;gene-SLC6A9;gene-SLC7A1;gene-SLC7A2;gene-SLC7A5	ADM;ADRB2;AKAP12;APOE;ARHGAP42;ASIC2;ATP2B1;BMP6;CEACAM1;CXCL10;DLL4;EDN1;EDNRA;F2RL1;FABP5P9;FOXC1;GJA1;HEG1;HRH1;HTR7;ITGA1;KLF2;MFSD2A;PDE2A;PER2;SLC16A1;SLC1A4;SLC1A5;SLC2A3;SLC38A1;SLC38A2;SLC6A9;SLC7A1;SLC7A2;SLC7A5
49	GO:0010035	BP	response to inorganic substance	49/ 1182	598/ 33331	0.081939799331104	7.0779551177375E-8	3.82132362302E-6	gene-BMP6;gene-CASP9;gene-CFLAR;gene-CFLAR-AS1;gene-COL1A1;gene-CSF2;gene-DUSP1;gene-ETS1;gene-FOS;gene-FOSB;gene-FOSL1;gene-FOXO1;gene-FSTL3;gene-IL1A;gene-JUN;gene-JUNB;gene-JUND;gene-KCNK3;gene-KDM6B;gene-KLF2;gene-KLF4;gene-KRT14;gene-LOXL2;gene-MAOB;gene-MAP1B;gene-MAPK8;gene-MMP3;gene-MT1F;gene-MT1X;gene-MT2A;gene-NDRG1;gene-NEDD4;gene-PAM;gene-PPP1R15B;gene-PRNP;gene-RHOB;gene-RYR1;gene-SI…	BMP6;CASP9;CFLAR;CFLAR-AS1;COL1A1;CSF2;DUSP1;ETS1;FOS;FOSB;FOSL1;FOXO1;FSTL3;IL1A;JUN;JUNB;JUND;KCNK3;KDM6B;KLF2;KLF4;KRT14;LOXL2;MAOB;MAP1B;MAPK8;MMP3;MT1F;MT1X;MT2A;NDRG1;NEDD4;PAM;PPP1R15B;PRNP;RHOB;RYR1;SIRT1;SLC38A2;SPHK1;SYT12;SYT5;TERT;TFF1;THBS1;TNFAIP3;TRPC1;TXNIP;ZC3H12A
24	GO:0010594	BP	regulation of endothelial cell migration	24/ 1182	190/ 33331	0.12631578947368	7.8478049855745E-8	4.2063668094161E-6	gene-ADAMTS9;gene-ANGPT4;gene-BMPER;gene-CEACAM1;gene-DLL4;gene-ETS1;gene-FGF1;gene-FGF2;gene-GADD45A;gene-HDAC5;gene-JCAD;gene-MAP2K3;gene-NUS1P1;gene-PLGLB1;gene-PTGS2;gene-RGCC;gene-RHOB;gene-SEMA5A;gene-STARD13;gene-STC1;gene-THBS1;gene-VEGFC;gene-WNT7A;gene-ZC3H12A	ADAMTS9;ANGPT4;BMPER;CEACAM1;DLL4;ETS1;FGF1;FGF2;GADD45A;HDAC5;JCAD;MAP2K3;NUS1P1;PLGLB1;PTGS2;RGCC;RHOB;SEMA5A;STARD13;STC1;THBS1;VEGFC;WNT7A;ZC3H12A
30	GO:0071216	BP	cellular response to biotic stimulus	30/ 1182	279/ 33331	0.10752688172043	8.0233898080353E-8	4.2850096575503E-6	gene-ACOD1;gene-ANKRD1;gene-BCL10;gene-CD274;gene-CMPK2;gene-CSF2;gene-CSF3;gene-CXCL1;gene-CXCL10;gene-CXCL11;gene-CXCL2;gene-CXCL3;gene-CXCL5;gene-CXCL8;gene-DDIT3;gene-HDAC5;gene-IL1A;gene-IL1B;gene-IL24;gene-MAPK8;gene-NLRP3;gene-PPARD;gene-PPP1R15B;gene-SBNO2-2;gene-SERPINE1;gene-TICAM1;gene-TNF-2;gene-TXNIP;gene-ZC3H12A;gene-ZFP36	ACOD1;ANKRD1;BCL10;CD274;CMPK2;CSF2;CSF3;CXCL1;CXCL10;CXCL11;CXCL2;CXCL3;CXCL5;CXCL8;DDIT3;HDAC5;IL1A;IL1B;IL24;MAPK8;NLRP3;PPARD;PPP1R15B;SBNO2;SERPINE1;TICAM1;TNF;TXNIP;ZC3H12A;ZFP36
19	GO:0071456	BP	cellular response to hypoxia	19/ 1182	124/ 33331	0.15322580645161	8.1449057919786E-8	4.334315996183E-6	gene-ANGPT4;gene-ANKRD1;gene-BBC3;gene-CFLAR;gene-CFLAR-AS1;gene-CPEB2;gene-GATA6;gene-KCNK3;gene-NDRG1;gene-PCK1;gene-PMAIP1;gene-PPARD;gene-PTGS2;gene-RGCC;gene-RORA;gene-STC1;gene-STC2;gene-TERT;gene-ZFP36L1	ANGPT4;ANKRD1;BBC3;CFLAR;CFLAR-AS1;CPEB2;GATA6;KCNK3;NDRG1;PCK1;PMAIP1;PPARD;PTGS2;RGCC;RORA;STC1;STC2;TERT;ZFP36L1
27	GO:0050731	BP	positive regulation of peptidyl-tyrosine phosphorylation	27/ 1182	234/ 33331	0.11538461538462	8.3657410905162E-8	4.4359342132462E-6	gene-ANGPT4;gene-AREG;gene-BDNF;gene-BMP6;gene-CD44;gene-CLCF1;gene-CSF2;gene-CSF3;gene-EPHA4;gene-EREG;gene-HBEGF;gene-IFNL1;gene-IFNL1-2;gene-IGF2;gene-IL11;gene-IL24;gene-IL31RA;gene-IL6R;gene-KITLG;gene-NEDD9;gene-NEURL1;gene-PLPP3;gene-PRNP;gene-RELN;gene-RICTOR;gene-SOCS3;gene-TGFA	ANGPT4;AREG;BDNF;BMP6;CD44;CLCF1;CSF2;CSF3;EPHA4;EREG;HBEGF;IFNL1;IFNL1-2;IGF2;IL11;IL24;IL31RA;IL6R;KITLG;NEDD9;NEURL1;PLPP3;PRNP;RELN;RICTOR;SOCS3;TGFA
38	GO:0042326	BP	negative regulation of phosphorylation	38/ 1182	410/ 33331	0.092682926829268	8.6373555056131E-8	4.5636589747985E-6	gene-AJUBA;gene-C9orf72;gene-CEACAM1;gene-DKK1;gene-DUSP1;gene-DUSP7;gene-ERRFI1;gene-GADD45A;gene-GADD45B;gene-GPRC5A;gene-HEG1;gene-IGFBP3;gene-INHBA;gene-IRS2;gene-JUN;gene-LATS2;gene-LOC124903287;gene-MYADM;gene-NIBAN1;gene-NOG;gene-PDE4D;gene-PID1;gene-PKIB;gene-PLPP3;gene-PMEPA1;gene-PPP1R15B;gene-PRNP;gene-RGS2;gene-SERPINB3;gene-SERPINB4;gene-SOCS1;gene-SOCS3;gene-SPRY2;gene-SPRY4;gene-TR…	AJUBA;C9orf72;CEACAM1;DKK1;DUSP1;DUSP7;ERRFI1;GADD45A;GADD45B;GPRC5A;HEG1;IGFBP3;INHBA;IRS2;JUN;LATS2;LOC124903287;MYADM;NIBAN1;NOG;PDE4D;PID1;PKIB;PLPP3;PMEPA1;PPP1R15B;PRNP;RGS2;SERPINB3;SERPINB4;SOCS1;SOCS3;SPRY2;SPRY4;TRIB1;TRIB3;UBASH3B;ZC3H12A
49	GO:0001228	MF	DNA-binding transcription activator activity, RNA polymerase II-specific	49/ 1182	568/ 33331	0.086267605633803	1.3578564344186E-8	4.5817955687096E-6	gene-ARNT2;gene-ATF3;gene-ATF4;gene-BACH1;gene-CEBPB;gene-CEBPD;gene-CEBPG;gene-CREB3L3;gene-CREBRF;gene-CSRNP1;gene-DDIT3;gene-DLX2;gene-EGR1;gene-EGR3;gene-EGR4;gene-ETS1;gene-FOS;gene-FOSB;gene-FOSL1;gene-FOSL2;gene-FOXC1;gene-FOXD1;gene-FOXO1;gene-FOXO3;gene-IRF6;gene-JUN;gene-JUNB;gene-JUND;gene-KLF13;gene-KLF13-2;gene-KLF13-3;gene-KLF4;gene-KLF5;gene-KLF6;gene-KLF7;gene-MAF;gene-MAFF;gene-M…	ARNT2;ATF3;ATF4;BACH1;CEBPB;CEBPD;CEBPG;CREB3L3;CREBRF;CSRNP1;DDIT3;DLX2;EGR1;EGR3;EGR4;ETS1;FOS;FOSB;FOSL1;FOSL2;FOXC1;FOXD1;FOXO1;FOXO3;IRF6;JUN;JUNB;JUND;KLF13;KLF13-2;KLF13-3;KLF4;KLF5;KLF6;KLF7;MAF;MAFF;MEF2D;MITF;MSX1;MYC;NFATC2;NFKB2;NR4A1;NR4A2;NR4A3;NR5A2;SOX9;TFAP2A-AS2
27	GO:0071222	BP	cellular response to lipopolysaccharide	27/ 1182	235/ 33331	0.11489361702128	9.1374853286162E-8	4.8107888182257E-6	gene-ACOD1;gene-ANKRD1;gene-BCL10;gene-CD274;gene-CMPK2;gene-CSF2;gene-CSF3;gene-CXCL1;gene-CXCL10;gene-CXCL11;gene-CXCL2;gene-CXCL3;gene-CXCL5;gene-CXCL8;gene-HDAC5;gene-IL1A;gene-IL1B;gene-IL24;gene-MAPK8;gene-NLRP3;gene-PPARD;gene-SBNO2-2;gene-SERPINE1;gene-TICAM1;gene-TNF-2;gene-ZC3H12A;gene-ZFP36	ACOD1;ANKRD1;BCL10;CD274;CMPK2;CSF2;CSF3;CXCL1;CXCL10;CXCL11;CXCL2;CXCL3;CXCL5;CXCL8;HDAC5;IL1A;IL1B;IL24;MAPK8;NLRP3;PPARD;SBNO2;SERPINE1;TICAM1;TNF;ZC3H12A;ZFP36
59	GO:0051046	BP	regulation of secretion	59/ 1182	792/ 33331	0.074494949494949	9.5257675970592E-8	4.9974936930579E-6	gene-ACVR1C;gene-ADTRP;gene-ANKRD1;gene-BMP2;gene-BMP6;gene-CCN3;gene-CEACAM1;gene-CLTRN;gene-CPT1A;gene-EDN1;gene-F2RL1;gene-GAB2;gene-GJA1;gene-GNG12-AS1;gene-GRM7;gene-HLA-F-2;gene-HLA-F-3;gene-HLA-F-4;gene-HLA-F-5;gene-HLA-F-7;gene-IL11;gene-IL13RA2;gene-IL1A;gene-IL1B;gene-IL1RAPL1;gene-INHBA;gene-IRS2;gene-KLF7;gene-LOC100505915-2;gene-LOC124903293;gene-MAOB;gene-OAS2;gene-PAM;gene-PAX8;gen…	ACVR1C;ADTRP;ANKRD1;BMP2;BMP6;CCN3;CEACAM1;CLTRN;CPT1A;EDN1;F2RL1;GAB2;GJA1;GNG12-AS1;GRM7;HLA-F;HLA-F;HLA-F;HLA-F;HLA-F;IL11;IL13RA2;IL1A;IL1B;IL1RAPL1;INHBA;IRS2;KLF7;LOC100505915;LOC124903293;MAOB;OAS2;PAM;PAX8;PCK2;PER2;PIM3;PLA2G4A;PPARD;RGCC;RSAD2;SAA1;SAA1-2;SAA2;SDC4;SGK1;SLC16A1;SLC30A1;SNAP25;STAM;STC1;STXBP6;SYT12;SYT5;SYTL4;VEGFC;WNK4;WNT7A;ZP3
64	GO:0030162	BP	regulation of proteolysis	64/ 1182	890/ 33331	0.071910112359551	1.0473131213608E-7	5.4751612369169E-6	gene-ACVR1C;gene-BBC3;gene-BCL10;gene-BIRC3;gene-CASP9;gene-CCN1;gene-CCN2;gene-CD44;gene-CFLAR;gene-CFLAR-AS1;gene-CHAC1;gene-CSNK1E;gene-CSTA;gene-DAB2;gene-DLC1;gene-DLC1-2;gene-ECM1;gene-EPHA4;gene-F3;gene-IFI6;gene-IL1B;gene-IL1R2;gene-LDLRAD3;gene-MYC;gene-NGF;gene-NLRP3;gene-NR4A1;gene-PCID2;gene-PLAUR;gene-PLK3;gene-PMAIP1;gene-PRNP;gene-PTGS2;gene-RECK;gene-RNF144B;gene-RNF180;gene-SERPI…	ACVR1C;BBC3;BCL10;BIRC3;CASP9;CCN1;CCN2;CD44;CFLAR;CFLAR-AS1;CHAC1;CSNK1E;CSTA;DAB2;DLC1;DLC1;ECM1;EPHA4;F3;IFI6;IL1B;IL1R2;LDLRAD3;MYC;NGF;NLRP3;NR4A1;PCID2;PLAUR;PLK3;PMAIP1;PRNP;PTGS2;RECK;RNF144B;RNF180;SERPINB13;SERPINB2;SERPINB3;SERPINB4;SERPINB5;SERPINB7;SERPINB8;SERPIND1;SERPINE1;SERPINE2;SERPINI1;SH3RF1;SIAH2;SPOCK1;THBS1;TIMP1;TIMP3;TMEM98;TNF;TNFRSF10B;TNIP1;TPTEP2-CSNK1E;TRIB1;TRIB3;U…
29	GO:0051962	BP	positive regulation of nervous system development	29/ 1182	267/ 33331	0.10861423220974	1.0572585331482E-7	5.5077605058426E-6	gene-AMIGO2;gene-ASIC2;gene-BDNF;gene-BMP2;gene-CDKL5;gene-CLCF1;gene-CXCR4;gene-EPHA4;gene-FLRT3;gene-FN1;gene-IL1B;gene-IL1RAP;gene-IL1RAPL1;gene-LRRN1;gene-MAP1B;gene-NEURL1;gene-NGF;gene-PAK3;gene-RELN;gene-SEMA5A;gene-SEMA7A;gene-SEMA7A-2;gene-SERPINE2;gene-SKIL;gene-TIAM2;gene-TPBG;gene-TPBG-2;gene-VEGFC;gene-WNT7A	AMIGO2;ASIC2;BDNF;BMP2;CDKL5;CLCF1;CXCR4;EPHA4;FLRT3;FN1;IL1B;IL1RAP;IL1RAPL1;LRRN1;MAP1B;NEURL1;NGF;PAK3;RELN;SEMA5A;SEMA7A;SEMA7A-2;SERPINE2;SKIL;TIAM2;TPBG;TPBG-2;VEGFC;WNT7A
137	GO:0006955	BP	immune response	137/ 1182	2455/ 33331	0.055804480651731	1.1527818209127E-7	5.9843887045771E-6	gene-ACKR3;gene-ACKR4P1;gene-ACOD1;gene-ADM;gene-ARG2;gene-ARID5A;gene-BACH2;gene-BACH2-2;gene-BCL10;gene-BMP6;gene-C3;gene-CCL20;gene-CCL3L1;gene-CCR3;gene-CD274;gene-CD55;gene-CD79A;gene-CD83;gene-CEBPB;gene-CEBPG;gene-CFB-2;gene-CFB-3;gene-CFB-5;gene-CFB-7;gene-CSF2;gene-CSF3;gene-CXCL1;gene-CXCL10;gene-CXCL11;gene-CXCL2;gene-CXCL3;gene-CXCL5;gene-CXCL8;gene-CXCR4;gene-DEFB4A;gene-DEFB4A-2;gen…	ACKR3;ACKR4P1;ACOD1;ADM;ARG2;ARID5A;BACH2;BACH2;BCL10;BMP6;C3;CCL20;CCL3L1;CCR3;CD274;CD55;CD79A;CD83;CEBPB;CEBPG;CFB;CFB;CFB;CFB;CSF2;CSF3;CXCL1;CXCL10;CXCL11;CXCL2;CXCL3;CXCL5;CXCL8;CXCR4;DEFB4A;DEFB4A-2;DEFB4B;DMBT1;ETS1;F2RL1;GBP1;GEM;HERC5;HLA-A;HLA-A;HLA-B;HLA-B;HLA-B;HLA-B;HLA-B;HLA-B;HLA-C;HLA-C;HLA-C;HLA-C;HLA-DQB1;HLA-DQB1;HLA-H;IFI27;IFI27;IFI44L;IFI6;IFIT1;IFNL1;IFNL1-2;IGF1R;IL13RA2;…
21	GO:0060429	BP	epithelium development	21/ 1182	153/ 33331	0.13725490196078	1.2102927736426E-7	6.2610511534046E-6	gene-ARG2;gene-BMP2;gene-BMPER;gene-C3;gene-DACT1;gene-ERRFI1;gene-FGF1;gene-FOXC1;gene-GATA6;gene-GJA1;gene-HEG1;gene-JAG1;gene-MFSD2A;gene-MSX1;gene-NOG;gene-PAX8;gene-SDC4;gene-SEMA3C;gene-SERPINE2;gene-SNAI2;gene-ZFP36L1	ARG2;BMP2;BMPER;C3;DACT1;ERRFI1;FGF1;FOXC1;GATA6;GJA1;HEG1;JAG1;MFSD2A;MSX1;NOG;PAX8;SDC4;SEMA3C;SERPINE2;SNAI2;ZFP36L1
15	GO:0010717	BP	regulation of epithelial to mesenchymal transition	15/ 1182	80/ 33331	0.1875	1.2360742315115E-7	6.3722201789069E-6	gene-BAMBI;gene-BMP2;gene-COL1A1;gene-DAB2;gene-FOXC1;gene-IL1B;gene-JAG1;gene-LOXL2;gene-NOG;gene-PHLDB2;gene-RGCC;gene-SERPINB3;gene-SERPINB4;gene-SPRY2;gene-TGFBR1	BAMBI;BMP2;COL1A1;DAB2;FOXC1;IL1B;JAG1;LOXL2;NOG;PHLDB2;RGCC;SERPINB3;SERPINB4;SPRY2;TGFBR1
18	GO:0031342	BP	negative regulation of cell killing	18/ 1182	115/ 33331	0.15652173913043	1.2742892811641E-7	6.5464958330255E-6	gene-CEACAM1;gene-HLA-A-7;gene-HLA-A-8;gene-HLA-B;gene-HLA-B-2;gene-HLA-B-4;gene-HLA-B-5;gene-HLA-B-6;gene-HLA-F-2;gene-HLA-F-3;gene-HLA-F-4;gene-HLA-F-5;gene-HLA-F-7;gene-IL7R;gene-KRT6A;gene-KRT6B;gene-KRT6C;gene-SERPINB4	CEACAM1;HLA-A;HLA-A;HLA-B;HLA-B;HLA-B;HLA-B;HLA-B;HLA-F;HLA-F;HLA-F;HLA-F;HLA-F;IL7R;KRT6A;KRT6B;KRT6C;SERPINB4
24	GO:0051048	BP	negative regulation of secretion	24/ 1182	196/ 33331	0.12244897959184	1.4191104591093E-7	7.2653562022055E-6	gene-ACVR1C;gene-ADTRP;gene-CCN3;gene-CEACAM1;gene-GJA1;gene-GRM7;gene-HLA-F-2;gene-HLA-F-3;gene-HLA-F-4;gene-HLA-F-5;gene-HLA-F-7;gene-IL11;gene-IL13RA2;gene-IL1RAPL1;gene-INHBA;gene-KLF7;gene-LOC124903293;gene-MAOB;gene-PIM3;gene-RSAD2;gene-SLC30A1;gene-STXBP6;gene-SYTL4;gene-WNK4	ACVR1C;ADTRP;CCN3;CEACAM1;GJA1;GRM7;HLA-F;HLA-F;HLA-F;HLA-F;HLA-F;IL11;IL13RA2;IL1RAPL1;INHBA;KLF7;LOC124903293;MAOB;PIM3;RSAD2;SLC30A1;STXBP6;SYTL4;WNK4
217	GO:0031982	CC	vesicle	217/ 1182	4269/ 33331	0.050831576481612	3.4263065011351E-8	7.2751908040769E-6	gene-ACKR3;gene-ACKR4P1;gene-ACOT7;gene-ADRB2;gene-ALDH1L2;gene-ALDH2;gene-AOX1;gene-AP1AR;gene-ARL14;gene-ARRDC4;gene-ATP11A;gene-ATP1B1;gene-B4GALT1;gene-BDNF;gene-BMP6;gene-BRSK1;gene-BTG2;gene-C1orf116;gene-C3;gene-C5orf46;gene-C9orf72;gene-CD22;gene-CD274;gene-CD44;gene-CD55;gene-CD79A;gene-CEACAM1;gene-CEACAM5;gene-CEMIP;gene-CEMIP2;gene-CFB-2;gene-CFB-3;gene-CFB-5;gene-CFB-7;gene-CHIC2;gen…	ACKR3;ACKR4P1;ACOT7;ADRB2;ALDH1L2;ALDH2;AOX1;AP1AR;ARL14;ARRDC4;ATP11A;ATP1B1;B4GALT1;BDNF;BMP6;BRSK1;BTG2;C1orf116;C3;C5orf46;C9orf72;CD22;CD274;CD44;CD55;CD79A;CEACAM1;CEACAM5;CEMIP;CEMIP2;CFB;CFB;CFB;CFB;CHIC2;CHMP4BP1;CLTRN;COL1A1;COL6A2;COL7A1;CREB5;CXCR4;DAB2;DDIT3;DGKD;DMBT1;DNAJB9;DOCK2;DSG3;DUSP16;DUSP16-2;ECM1;EDN1;ENKUR;EPHA4;F2RL1;FABP3;FABP5P9;FAT4;FBLN5;FCGBP;FN1;FSTL3;GARS1;GBP1;GC…
9	GO:0046697	BP	decidualization	9/ 1182	26/ 33331	0.34615384615385	1.5589416080898E-7	7.9538165138521E-6	gene-CITED2;gene-GJA1;gene-GJB2;gene-JUNB;gene-PPARD;gene-PTGS2;gene-STC1;gene-STC2;gene-TPPP3	CITED2;GJA1;GJB2;JUNB;PPARD;PTGS2;STC1;STC2;TPPP3
68	GO:0043065	BP	positive regulation of apoptotic process	68/ 1182	980/ 33331	0.069387755102041	1.6018619997209E-7	8.1448099691288E-6	gene-ACVR1C;gene-ADAMTSL4;gene-ADM;gene-AKAP12;gene-ANKRD1;gene-ATF3;gene-ATF4;gene-B4GALT1;gene-BBC3;gene-BCL10;gene-BMP2;gene-BTG1;gene-CASP9;gene-CCN1;gene-CD274;gene-DDIT3;gene-DLC1;gene-DLC1-2;gene-DUSP1;gene-FAM241A;gene-FOSL1;gene-FOXO1;gene-FOXO3;gene-G0S2;gene-GADD45A;gene-GADD45B;gene-IGFBP3;gene-INHBA;gene-ITGA1;gene-JMY;gene-JUN;gene-KLF11;gene-LATS2;gene-LINC02930;gene-LOC102724428;g…	ACVR1C;ADAMTSL4;ADM;AKAP12;ANKRD1;ATF3;ATF4;B4GALT1;BBC3;BCL10;BMP2;BTG1;CASP9;CCN1;CD274;DDIT3;DLC1;DLC1;DUSP1;FAM241A;FOSL1;FOXO1;FOXO3;G0S2;GADD45A;GADD45B;IGFBP3;INHBA;ITGA1;JMY;JUN;KLF11;LATS2;LINC02930;LOC102724428;LOC105370413;LOC105372773;LOC107985284;LOC124900513;LOC124903521;LOC392196;MAPK8;MCL1;MSX1;NEURL1;NGF;NR4A1;PAK3;PHLDA1;PMAIP1;PRNP;RGCC;RHOB;SAV1;SIK1;SKIL;SQSTM1;STK17A;STK17B;…
15	GO:0071260	BP	cellular response to mechanical stimulus	15/ 1182	82/ 33331	0.18292682926829	1.7376355051176E-7	8.8050083086964E-6	gene-ANKRD1;gene-BCL10;gene-BMP6;gene-COL1A1;gene-GADD45A;gene-GJA1;gene-IL1B;gene-ITGA2;gene-KCNJ2;gene-MAPK8;gene-PDE2A;gene-PTGER4;gene-SLC38A2;gene-TNFRSF10B;gene-TNFSF14	ANKRD1;BCL10;BMP6;COL1A1;GADD45A;GJA1;IL1B;ITGA2;KCNJ2;MAPK8;PDE2A;PTGER4;SLC38A2;TNFRSF10B;TNFSF14
19	GO:0051147	BP	regulation of muscle cell differentiation	19/ 1182	130/ 33331	0.14615384615385	1.7550025733541E-7	8.8627629954384E-6	gene-ATP11A;gene-BDNF;gene-BMP2;gene-CCN3;gene-CDH2;gene-CEACAM5;gene-DKK1;gene-EDN1;gene-EREG;gene-HDAC5;gene-IGF2;gene-LOC102724428;gene-MSX1;gene-NFATC2;gene-RBM24;gene-RCAN1;gene-RGS2;gene-RGS4;gene-SIK1	ATP11A;BDNF;BMP2;CCN3;CDH2;CEACAM5;DKK1;EDN1;EREG;HDAC5;IGF2;LOC102724428;MSX1;NFATC2;RBM24;RCAN1;RGS2;RGS4;SIK1
13	GO:0051148	BP	negative regulation of muscle cell differentiation	13/ 1182	61/ 33331	0.21311475409836	1.7728328880679E-7	8.9224575895404E-6	gene-BDNF;gene-BMP2;gene-CCN3;gene-CEACAM5;gene-DKK1;gene-EREG;gene-HDAC5;gene-IGF2;gene-MSX1;gene-NFATC2;gene-RCAN1;gene-RGS2;gene-RGS4	BDNF;BMP2;CCN3;CEACAM5;DKK1;EREG;HDAC5;IGF2;MSX1;NFATC2;RCAN1;RGS2;RGS4
517	GO:0016020	CC	membrane	517/ 1182	12061/ 33331	0.042865434043612	5.5314679474528E-8	9.6096684068931E-6	gene-AADAC;gene-ACKR3;gene-ACKR4P1;gene-ACSL5;gene-ACVR1C;gene-ADAM12;gene-ADRB2;gene-ADTRP;gene-AEN;gene-AJUBA;gene-AKAP12;gene-AMIGO2;gene-ANOS1;gene-ANTXR2;gene-APCDD1L;gene-APOE;gene-AQP6;gene-AQP7P1;gene-AREG;gene-ARHGAP21;gene-ARID3A;gene-ARL14;gene-ARL4A;gene-ARL4AP5;gene-ARL4C;gene-ARL4D;gene-ARRDC4;gene-ASIC2;gene-ATP11A;gene-ATP1B1;gene-ATP2B1;gene-B4GALT1;gene-B4GALT4;gene-BAMBI;gene-B…	AADAC;ACKR3;ACKR4P1;ACSL5;ACVR1C;ADAM12;ADRB2;ADTRP;AEN;AJUBA;AKAP12;AMIGO2;ANOS1;ANTXR2;APCDD1L;APOE;AQP6;AQP7P1;AREG;ARHGAP21;ARID3A;ARL14;ARL4A;ARL4AP5;ARL4C;ARL4D;ARRDC4;ASIC2;ATP11A;ATP1B1;ATP2B1;B4GALT1;B4GALT4;BAMBI;BBC3;BCL10;BCL2A1;BEST1;BMP2;C1orf116;C3;C3orf52;C3orf52-2;C9orf72;CA11;CCN2;CCR3;CD22;CD274;CD44;CD55;CD79A;CD83;CDCP1;CDH2;CDKL5;CDSN;CDV3;CEACAM1;CEACAM5;CEACAM6;CEMIP;CEMIP…
121	GO:0006952	BP	defense response	121/ 1182	2110/ 33331	0.057345971563981	1.9273565462285E-7	9.6398313511726E-6	gene-ACOD1;gene-ADM;gene-ARG2;gene-ARID5A;gene-B4GALT1;gene-BCL10;gene-BMP2;gene-BMP6;gene-C3;gene-CCL20;gene-CCL3L1;gene-CCR3;gene-CD44;gene-CD55;gene-CD83;gene-CEBPB;gene-CEBPG;gene-CFB-2;gene-CFB-3;gene-CFB-5;gene-CFB-7;gene-CHST2;gene-CXCL1;gene-CXCL10;gene-CXCL11;gene-CXCL2;gene-CXCL3;gene-CXCL5;gene-CXCL8;gene-CXCR4;gene-DEFB4A;gene-DEFB4A-2;gene-DEFB4B-3;gene-DMBT1;gene-ECM1;gene-F2RL1;gen…	ACOD1;ADM;ARG2;ARID5A;B4GALT1;BCL10;BMP2;BMP6;C3;CCL20;CCL3L1;CCR3;CD44;CD55;CD83;CEBPB;CEBPG;CFB;CFB;CFB;CFB;CHST2;CXCL1;CXCL10;CXCL11;CXCL2;CXCL3;CXCL5;CXCL8;CXCR4;DEFB4A;DEFB4A-2;DEFB4B;DMBT1;ECM1;F2RL1;FN1;FOS;FOSL1;GBP1;GJA1;HDAC5;HERC5;HLA-A;HLA-A;HLA-B;HLA-B;HLA-B;HLA-B;HLA-B;HRH1;IFI27;IFI27;IFI44L;IFI6;IFIT1;IFNL1;IFNL1-2;IL1A;IL1B;IL1RAP;IL1RN;IL31RA;IL32;IL6;IL6R;IL7R;INHBA;IRAK2;IRF7;…
16	GO:0070167	BP	regulation of biomineral tissue development	16/ 1182	94/ 33331	0.17021276595745	1.9283558370703E-7	9.6398313511726E-6	gene-ADRB2;gene-AMTN;gene-ATF4;gene-ATP2B1;gene-BMP2;gene-BMP6;gene-CCN1;gene-CEBPB;gene-ECM1;gene-FBN2;gene-HEY1;gene-ISG15;gene-S1PR1;gene-SGMS2;gene-SOX9;gene-SRGN	ADRB2;AMTN;ATF4;ATP2B1;BMP2;BMP6;CCN1;CEBPB;ECM1;FBN2;HEY1;ISG15;S1PR1;SGMS2;SOX9;SRGN
45	GO:0051051	BP	negative regulation of transport	45/ 1182	540/ 33331	0.083333333333333	1.9464716607254E-7	9.6977398479163E-6	gene-ACVR1C;gene-ADTRP;gene-CCN3;gene-CEACAM1;gene-FABP5P9;gene-GEM;gene-GJA1;gene-GRM7;gene-HLA-F-2;gene-HLA-F-3;gene-HLA-F-4;gene-HLA-F-5;gene-HLA-F-7;gene-IL11;gene-IL13RA2;gene-IL1RAPL1;gene-INHBA;gene-IRS2;gene-KLF7;gene-LOC100505915-2;gene-LOC124903293;gene-MAOB;gene-MAP1B;gene-NEDD4;gene-OXSR1;gene-PID1;gene-PIM3;gene-RGS2;gene-RGS4;gene-RRAD;gene-RSAD2;gene-SERPINE2;gene-SLC30A1;gene-SLC4…	ACVR1C;ADTRP;CCN3;CEACAM1;FABP5P9;GEM;GJA1;GRM7;HLA-F;HLA-F;HLA-F;HLA-F;HLA-F;IL11;IL13RA2;IL1RAPL1;INHBA;IRS2;KLF7;LOC100505915;LOC124903293;MAOB;MAP1B;NEDD4;OXSR1;PID1;PIM3;RGS2;RGS4;RRAD;RSAD2;SERPINE2;SLC30A1;SLC43A1;SLC6A9;STC1;STXBP6;SYTL4;THBS1;USP17L1;USP17L2;USP17L4;WNK4;YOD1;YRDC
22	GO:0002824	BP	positive regulation of adaptive immune response based on somatic recombination of immune receptors built from immunoglobulin superfamily domains	22/ 1182	172/ 33331	0.12790697674419	2.1628036557716E-7	1.0739513671318E-5	gene-C3;gene-CD274;gene-CD55;gene-CLCF1;gene-HLA-A-7;gene-HLA-A-8;gene-HLA-B;gene-HLA-B-2;gene-HLA-B-4;gene-HLA-B-5;gene-HLA-B-6;gene-HLA-F-2;gene-HLA-F-3;gene-HLA-F-4;gene-HLA-F-5;gene-HLA-F-7;gene-IL1B;gene-NFKBIZ;gene-NLRP3;gene-PLA2G4A;gene-RSAD2;gene-ZP3	C3;CD274;CD55;CLCF1;HLA-A;HLA-A;HLA-B;HLA-B;HLA-B;HLA-B;HLA-B;HLA-F;HLA-F;HLA-F;HLA-F;HLA-F;IL1B;NFKBIZ;NLRP3;PLA2G4A;RSAD2;ZP3
55	GO:1903530	BP	regulation of secretion by cell	55/ 1182	727/ 33331	0.075653370013755	2.2128745447424E-7	1.095151612193E-5	gene-ACVR1C;gene-ADTRP;gene-ANKRD1;gene-BMP2;gene-BMP6;gene-CCN3;gene-CEACAM1;gene-CLTRN;gene-CPT1A;gene-EDN1;gene-F2RL1;gene-GAB2;gene-GJA1;gene-GNG12-AS1;gene-GRM7;gene-HLA-F-2;gene-HLA-F-3;gene-HLA-F-4;gene-HLA-F-5;gene-HLA-F-7;gene-IL11;gene-IL13RA2;gene-IL1A;gene-IL1B;gene-IL1RAPL1;gene-INHBA;gene-IRS2;gene-KLF7;gene-LOC100505915-2;gene-LOC124903293;gene-MAOB;gene-PAM;gene-PAX8;gene-PCK2;gen…	ACVR1C;ADTRP;ANKRD1;BMP2;BMP6;CCN3;CEACAM1;CLTRN;CPT1A;EDN1;F2RL1;GAB2;GJA1;GNG12-AS1;GRM7;HLA-F;HLA-F;HLA-F;HLA-F;HLA-F;IL11;IL13RA2;IL1A;IL1B;IL1RAPL1;INHBA;IRS2;KLF7;LOC100505915;LOC124903293;MAOB;PAM;PAX8;PCK2;PER2;PIM3;PLA2G4A;PPARD;RGCC;RSAD2;SAA1;SAA1-2;SAA2;SDC4;SLC16A1;SLC30A1;SNAP25;STAM;STXBP6;SYT12;SYT5;SYTL4;VEGFC;WNT7A;ZP3
33	GO:0005539	MF	glycosaminoglycan binding	33/ 1182	317/ 33331	0.10410094637224	4.0123797442584E-8	1.1232690452636E-5	gene-ANOS1;gene-CCN1;gene-CCN2;gene-CCN3;gene-CD44;gene-CEMIP;gene-CXCL10;gene-CXCL11;gene-DMBT1;gene-FGF1;gene-FGF2;gene-FN1;gene-HBEGF;gene-LAMC2;gene-LOC392196;gene-NLRP3;gene-PCOLCE2;gene-PRNP;gene-RNASE7;gene-SAA1;gene-SAA1-2;gene-SAA2;gene-SEMA5A;gene-SERPIND1;gene-SERPINE2;gene-SHH;gene-SLIT1;gene-THBS1;gene-TNXB-2;gene-TNXB-4;gene-TNXB-7;gene-TNXB-8;gene-VEGFA	ANOS1;CCN1;CCN2;CCN3;CD44;CEMIP;CXCL10;CXCL11;DMBT1;FGF1;FGF2;FN1;HBEGF;LAMC2;LOC392196;NLRP3;PCOLCE2;PRNP;RNASE7;SAA1;SAA1-2;SAA2;SEMA5A;SERPIND1;SERPINE2;SHH;SLIT1;THBS1;TNXB;TNXB;TNXB;TNXB;VEGFA
23	GO:0005178	MF	integrin binding	23/ 1182	170/ 33331	0.13529411764706	4.0422467759276E-8	1.1232690452636E-5	gene-CCN1;gene-CCN2;gene-CCN3;gene-ESM1;gene-FBLN5;gene-FGF1;gene-FGF2;gene-FN1;gene-IGF2;gene-IL1B;gene-ISG15;gene-ITGA2;gene-ITGB8;gene-LAMA3;gene-LCP1;gene-PLPP3;gene-SEMA7A;gene-SEMA7A-2;gene-THBS1;gene-TNXB-2;gene-TNXB-4;gene-TNXB-7;gene-TNXB-8	CCN1;CCN2;CCN3;ESM1;FBLN5;FGF1;FGF2;FN1;IGF2;IL1B;ISG15;ITGA2;ITGB8;LAMA3;LCP1;PLPP3;SEMA7A;SEMA7A-2;THBS1;TNXB;TNXB;TNXB;TNXB
119	GO:0044093	BP	positive regulation of molecular function	119/ 1182	2079/ 33331	0.057239057239057	2.3187387129424E-7	1.1416945308178E-5	gene-ABL2;gene-ACVR1C;gene-ADRB2;gene-AJUBA;gene-AREG;gene-ARHGAP20;gene-ARHGAP21;gene-ARHGAP22;gene-ARHGAP42;gene-ARRDC4;gene-ATP1B1;gene-BAMBI;gene-BBC3;gene-BCL10;gene-BDNF;gene-BMP2;gene-CASP9;gene-CCL20;gene-CCL3L1;gene-CCN1;gene-CCN2;gene-CDKL5;gene-CEMIP;gene-CFLAR;gene-CFLAR-AS1;gene-CSF3;gene-DACT1;gene-DDIT3;gene-DKK1;gene-DLC1;gene-DLC1-2;gene-DOCK2;gene-EDN1;gene-EDNRA;gene-EGR1;gene-…	ABL2;ACVR1C;ADRB2;AJUBA;AREG;ARHGAP20;ARHGAP21;ARHGAP22;ARHGAP42;ARRDC4;ATP1B1;BAMBI;BBC3;BCL10;BDNF;BMP2;CASP9;CCL20;CCL3L1;CCN1;CCN2;CDKL5;CEMIP;CFLAR;CFLAR-AS1;CSF3;DACT1;DDIT3;DKK1;DLC1;DLC1;DOCK2;EDN1;EDNRA;EGR1;EPHA4;EREG;F2RL1;F3;FGF1;FOSL1;FOXC1;HBEGF;HDAC5;IGF1R;IGF2;IL1B;IL1RAP;IL32;IL6R;IRAK2;ITGA1;ITGA2;JMY;JUN;KITLG;LOC124900513;LOC124903287;MAP2K3;MAPK8;MAPRE2;MEX3B;MRNIP;MYC;NEDD9;…
29	GO:1901653	BP	cellular response to peptide	29/ 1182	277/ 33331	0.10469314079422	2.3222991062636E-7	1.1416945308178E-5	gene-ADRB2;gene-CACNA2D1;gene-CEACAM1;gene-CFLAR;gene-CFLAR-AS1;gene-CPEB2;gene-CYP11A1-2;gene-EPHA4;gene-ERRFI1;gene-FOXO1;gene-GJB2;gene-HDAC5;gene-IGF1R;gene-IRS2;gene-KLF11;gene-KLF2;gene-KLF5;gene-MAP1B;gene-MARS1;gene-NAMPT;gene-NAMPTP1;gene-NR4A1;gene-NR4A2;gene-NR4A3;gene-PCK1;gene-PCK2;gene-PRNP;gene-TRIB3;gene-ZFP36L1	ADRB2;CACNA2D1;CEACAM1;CFLAR;CFLAR-AS1;CPEB2;CYP11A1;EPHA4;ERRFI1;FOXO1;GJB2;HDAC5;IGF1R;IRS2;KLF11;KLF2;KLF5;MAP1B;MARS1;NAMPT;NAMPTP1;NR4A1;NR4A2;NR4A3;PCK1;PCK2;PRNP;TRIB3;ZFP36L1
25	GO:0050679	BP	positive regulation of epithelial cell proliferation	25/ 1182	216/ 33331	0.11574074074074	2.3500867453601E-7	1.1515425052265E-5	gene-AREG;gene-B4GALT1;gene-BMP2;gene-BMP6;gene-CCR3;gene-CFLAR;gene-CFLAR-AS1;gene-ECM1;gene-EGR3;gene-F3;gene-FGF1;gene-HAS2;gene-IGF2;gene-JCAD;gene-JUN;gene-MYC;gene-NOG;gene-NR4A3;gene-RICTOR;gene-SEMA5A;gene-SOX9;gene-TGFA;gene-TGFBR1;gene-VEGFC;gene-WNT7A	AREG;B4GALT1;BMP2;BMP6;CCR3;CFLAR;CFLAR-AS1;ECM1;EGR3;F3;FGF1;HAS2;IGF2;JCAD;JUN;MYC;NOG;NR4A3;RICTOR;SEMA5A;SOX9;TGFA;TGFBR1;VEGFC;WNT7A
154	GO:0019899	MF	enzyme binding	154/ 1182	2804/ 33331	0.054921540656205	4.5335360027855E-8	1.1898013376199E-5	gene-ADAMTSL4;gene-ADRB2;gene-AKAP12;gene-ALKAL1;gene-ANGPT4;gene-ANKRD1;gene-ATF4;gene-ATP1B1;gene-BBC3;gene-BCL10;gene-BRSK1;gene-BTG1;gene-C9orf72;gene-CASP9;gene-CD22;gene-CDH2;gene-CDKL5;gene-CDKN1A;gene-CEACAM1;gene-CEBPB;gene-CFLAR;gene-CFLAR-AS1;gene-CITED2;gene-COL1A1;gene-CSF3;gene-CSTA;gene-CXCR4;gene-CYRIA;gene-DAAM1;gene-DACT1;gene-DGKD;gene-DIO2;gene-DMBT1;gene-DUSP1;gene-DUSP16;gen…	ADAMTSL4;ADRB2;AKAP12;ALKAL1;ANGPT4;ANKRD1;ATF4;ATP1B1;BBC3;BCL10;BRSK1;BTG1;C9orf72;CASP9;CD22;CDH2;CDKL5;CDKN1A;CEACAM1;CEBPB;CFLAR;CFLAR-AS1;CITED2;COL1A1;CSF3;CSTA;CXCR4;CYRIA;DAAM1;DACT1;DGKD;DIO2;DMBT1;DUSP1;DUSP16;DUSP16-2;DUSP4;DUSP5;DUSP7;DUSP8;DUSP8;ECM1;EGR1;EPHA4;ERRFI1;ETS1;F3;FEZ1;FGD6;FMNL2;FN1;FOXO1;FOXO3;FZD8;GAB2;GABARAPL1;GADD45A;GATA6;GBP1;GLDC;GRK5;HDAC5;HSPA6;IL31RA;IL6R;IRS…
16	GO:0110149	BP	regulation of biomineralization	16/ 1182	96/ 33331	0.16666666666667	2.6038883573572E-7	1.2717082382132E-5	gene-ADRB2;gene-AMTN;gene-ATF4;gene-ATP2B1;gene-BMP2;gene-BMP6;gene-CCN1;gene-CEBPB;gene-ECM1;gene-FBN2;gene-HEY1;gene-ISG15;gene-S1PR1;gene-SGMS2;gene-SOX9;gene-SRGN	ADRB2;AMTN;ATF4;ATP2B1;BMP2;BMP6;CCN1;CEBPB;ECM1;FBN2;HEY1;ISG15;S1PR1;SGMS2;SOX9;SRGN
37	GO:0048729	BP	tissue morphogenesis	37/ 1182	411/ 33331	0.090024330900243	2.6332199725369E-7	1.2818169485985E-5	gene-ADM;gene-ANKRD1;gene-BMP2;gene-CITED2;gene-CXCR4;gene-DLL4;gene-EDN1;gene-EDNRA;gene-EPHA4;gene-FAT4;gene-FGF2;gene-FOXC1;gene-FOXD1;gene-GCNT3;gene-HEG1;gene-HEY1;gene-JAG1;gene-KRT6A;gene-KRT6B;gene-KRT6C;gene-LAMA3;gene-MSX1;gene-MYC;gene-NOG;gene-PAX8;gene-RHOB;gene-SEMA3A;gene-SEMA3C;gene-SERPINB5;gene-SNAI2;gene-SOCS3;gene-SOX9;gene-STARD13;gene-TFAP2A-AS2;gene-TGFBR1;gene-VEGFC;gene-W…	ADM;ANKRD1;BMP2;CITED2;CXCR4;DLL4;EDN1;EDNRA;EPHA4;FAT4;FGF2;FOXC1;FOXD1;GCNT3;HEG1;HEY1;JAG1;KRT6A;KRT6B;KRT6C;LAMA3;MSX1;MYC;NOG;PAX8;RHOB;SEMA3A;SEMA3C;SERPINB5;SNAI2;SOCS3;SOX9;STARD13;TFAP2A-AS2;TGFBR1;VEGFC;WNK4
14	GO:0046977	MF	TAP binding	14/ 1182	65/ 33331	0.21538461538462	5.1918198393525E-8	1.2908503642685E-5	gene-HLA-A-7;gene-HLA-A-8;gene-HLA-B;gene-HLA-B-2;gene-HLA-B-4;gene-HLA-B-5;gene-HLA-B-6;gene-HLA-C;gene-HLA-C-5;gene-HLA-F-2;gene-HLA-F-3;gene-HLA-F-4;gene-HLA-F-5;gene-HLA-F-7	HLA-A;HLA-A;HLA-B;HLA-B;HLA-B;HLA-B;HLA-B;HLA-C;HLA-C;HLA-F;HLA-F;HLA-F;HLA-F;HLA-F
44	GO:0045936	BP	negative regulation of phosphate metabolic process	44/ 1182	530/ 33331	0.083018867924528	2.9060997786606E-7	1.4054352903509E-5	gene-AJUBA;gene-C9orf72;gene-CDA;gene-CEACAM1;gene-DKK1;gene-DUSP1;gene-DUSP7;gene-ERRFI1;gene-GADD45A;gene-GADD45B;gene-GPRC5A;gene-HEG1;gene-IGFBP3;gene-INHBA;gene-IRS2;gene-JUN;gene-LATS2;gene-LOC124903287;gene-MYADM;gene-NIBAN1;gene-NOG;gene-PCDH11Y;gene-PDE4D;gene-PID1;gene-PKIB;gene-PLPP3;gene-PMEPA1;gene-PPP1R11;gene-PPP1R15A;gene-PPP1R15B;gene-PPP4R4;gene-PRNP;gene-RGS2;gene-SERPINB3;gene…	AJUBA;C9orf72;CDA;CEACAM1;DKK1;DUSP1;DUSP7;ERRFI1;GADD45A;GADD45B;GPRC5A;HEG1;IGFBP3;INHBA;IRS2;JUN;LATS2;LOC124903287;MYADM;NIBAN1;NOG;PCDH11Y;PDE4D;PID1;PKIB;PLPP3;PMEPA1;PPP1R11;PPP1R15A;PPP1R15B;PPP4R4;PRNP;RGS2;SERPINB3;SERPINB4;SOCS1;SOCS3;SPOCD1;SPRY2;SPRY4;TRIB1;TRIB3;UBASH3B;ZC3H12A
44	GO:0010563	BP	negative regulation of phosphorus metabolic process	44/ 1182	530/ 33331	0.083018867924528	2.9060997786606E-7	1.4054352903509E-5	gene-AJUBA;gene-C9orf72;gene-CDA;gene-CEACAM1;gene-DKK1;gene-DUSP1;gene-DUSP7;gene-ERRFI1;gene-GADD45A;gene-GADD45B;gene-GPRC5A;gene-HEG1;gene-IGFBP3;gene-INHBA;gene-IRS2;gene-JUN;gene-LATS2;gene-LOC124903287;gene-MYADM;gene-NIBAN1;gene-NOG;gene-PCDH11Y;gene-PDE4D;gene-PID1;gene-PKIB;gene-PLPP3;gene-PMEPA1;gene-PPP1R11;gene-PPP1R15A;gene-PPP1R15B;gene-PPP4R4;gene-PRNP;gene-RGS2;gene-SERPINB3;gene…	AJUBA;C9orf72;CDA;CEACAM1;DKK1;DUSP1;DUSP7;ERRFI1;GADD45A;GADD45B;GPRC5A;HEG1;IGFBP3;INHBA;IRS2;JUN;LATS2;LOC124903287;MYADM;NIBAN1;NOG;PCDH11Y;PDE4D;PID1;PKIB;PLPP3;PMEPA1;PPP1R11;PPP1R15A;PPP1R15B;PPP4R4;PRNP;RGS2;SERPINB3;SERPINB4;SOCS1;SOCS3;SPOCD1;SPRY2;SPRY4;TRIB1;TRIB3;UBASH3B;ZC3H12A
44	GO:0060284	BP	regulation of cell development	44/ 1182	531/ 33331	0.08286252354049	2.9859276981946E-7	1.4352520944003E-5	gene-AP1AR;gene-BDNF;gene-BMP2;gene-BNC1;gene-CDKL5;gene-CLCF1;gene-CXCR4;gene-DLL4;gene-DLX2;gene-EPHA4;gene-FGF13;gene-FN1;gene-FOXO1;gene-GBP1;gene-HAS2;gene-HEY1;gene-IL1B;gene-IL1RAPL1;gene-MAP1B;gene-MYADM;gene-NEDD9;gene-NEURL1;gene-NGF;gene-NOG;gene-NPPC;gene-PAK3;gene-PER2;gene-PTHLH;gene-RECK;gene-RELN;gene-SEMA3A;gene-SEMA3B;gene-SEMA3C;gene-SEMA5A;gene-SEMA7A;gene-SEMA7A-2;gene-SERPIN…	AP1AR;BDNF;BMP2;BNC1;CDKL5;CLCF1;CXCR4;DLL4;DLX2;EPHA4;FGF13;FN1;FOXO1;GBP1;HAS2;HEY1;IL1B;IL1RAPL1;MAP1B;MYADM;NEDD9;NEURL1;NGF;NOG;NPPC;PAK3;PER2;PTHLH;RECK;RELN;SEMA3A;SEMA3B;SEMA3C;SEMA5A;SEMA7A;SEMA7A-2;SERPINE2;SKIL;SPRY4;TIAM2;TMEM98;TRIB1;VEGFC;WNT7A
34	GO:0070372	BP	regulation of ERK1 and ERK2 cascade	34/ 1182	362/ 33331	0.093922651933702	2.9870876080668E-7	1.4352520944003E-5	gene-ACKR3;gene-AKAP12;gene-ALKAL1;gene-ATF3;gene-BMP2;gene-BMPER;gene-CCL20;gene-CCL3L1;gene-CCN1;gene-CCN2;gene-CD44;gene-CEACAM1;gene-CFLAR;gene-CFLAR-AS1;gene-DUSP1;gene-DUSP4;gene-ERRFI1;gene-F2RL1;gene-FGF2;gene-FN1;gene-GAREM1;gene-GBP1;gene-IL1B;gene-JUN;gene-PTPRR;gene-ROS1;gene-SEMA7A;gene-SEMA7A-2;gene-SPRY2;gene-SPRY4;gene-TIMP3;gene-TNIP1;gene-TPBG;gene-TPBG-2	ACKR3;AKAP12;ALKAL1;ATF3;BMP2;BMPER;CCL20;CCL3L1;CCN1;CCN2;CD44;CEACAM1;CFLAR;CFLAR-AS1;DUSP1;DUSP4;ERRFI1;F2RL1;FGF2;FN1;GAREM1;GBP1;IL1B;JUN;PTPRR;ROS1;SEMA7A;SEMA7A-2;SPRY2;SPRY4;TIMP3;TNIP1;TPBG;TPBG-2
35	GO:0045861	BP	negative regulation of proteolysis	35/ 1182	379/ 33331	0.092348284960422	3.0109286399486E-7	1.4420405650747E-5	gene-CD44;gene-CHAC1;gene-CSTA;gene-ECM1;gene-EPHA4;gene-IFI6;gene-IL1R2;gene-NGF;gene-NR4A1;gene-PCID2;gene-PLAUR;gene-PRNP;gene-PTGS2;gene-RECK;gene-SERPINB13;gene-SERPINB2;gene-SERPINB3;gene-SERPINB4;gene-SERPINB5;gene-SERPINB7;gene-SERPINB8;gene-SERPIND1;gene-SERPINE1;gene-SERPINE2;gene-SERPINI1;gene-SH3RF1;gene-SIAH2;gene-SPOCK1;gene-THBS1;gene-TIMP1;gene-TIMP3;gene-TMEM98;gene-USP17L1;gene-…	CD44;CHAC1;CSTA;ECM1;EPHA4;IFI6;IL1R2;NGF;NR4A1;PCID2;PLAUR;PRNP;PTGS2;RECK;SERPINB13;SERPINB2;SERPINB3;SERPINB4;SERPINB5;SERPINB7;SERPINB8;SERPIND1;SERPINE1;SERPINE2;SERPINI1;SH3RF1;SIAH2;SPOCK1;THBS1;TIMP1;TIMP3;TMEM98;USP17L1;USP17L2;USP17L4
39	GO:0051346	BP	negative regulation of hydrolase activity	39/ 1182	441/ 33331	0.08843537414966	3.0928361337533E-7	1.4765060475188E-5	gene-CD44;gene-CPEB2;gene-CSTA;gene-ECM1;gene-IFI6;gene-NGF;gene-NR4A1;gene-PCDH11Y;gene-PCID2;gene-PLAUR;gene-PPP1R11;gene-PPP1R15A;gene-PPP4R4;gene-PTGS2;gene-PTX3;gene-RECK;gene-RGS2;gene-SERPINB13;gene-SERPINB2;gene-SERPINB3;gene-SERPINB4;gene-SERPINB5;gene-SERPINB7;gene-SERPINB8;gene-SERPIND1;gene-SERPINE1;gene-SERPINE2;gene-SERPINI1;gene-SH3RF1;gene-SIAH2;gene-SPOCD1;gene-SPOCK1;gene-SPRY2;…	CD44;CPEB2;CSTA;ECM1;IFI6;NGF;NR4A1;PCDH11Y;PCID2;PLAUR;PPP1R11;PPP1R15A;PPP4R4;PTGS2;PTX3;RECK;RGS2;SERPINB13;SERPINB2;SERPINB3;SERPINB4;SERPINB5;SERPINB7;SERPINB8;SERPIND1;SERPINE1;SERPINE2;SERPINI1;SH3RF1;SIAH2;SPOCD1;SPOCK1;SPRY2;THBS1;TIMP1;TIMP3;USP17L1;USP17L2;USP17L4
22	GO:0002821	BP	positive regulation of adaptive immune response	22/ 1182	176/ 33331	0.125	3.2415969192102E-7	1.542563764728E-5	gene-C3;gene-CD274;gene-CD55;gene-CLCF1;gene-HLA-A-7;gene-HLA-A-8;gene-HLA-B;gene-HLA-B-2;gene-HLA-B-4;gene-HLA-B-5;gene-HLA-B-6;gene-HLA-F-2;gene-HLA-F-3;gene-HLA-F-4;gene-HLA-F-5;gene-HLA-F-7;gene-IL1B;gene-NFKBIZ;gene-NLRP3;gene-PLA2G4A;gene-RSAD2;gene-ZP3	C3;CD274;CD55;CLCF1;HLA-A;HLA-A;HLA-B;HLA-B;HLA-B;HLA-B;HLA-B;HLA-F;HLA-F;HLA-F;HLA-F;HLA-F;IL1B;NFKBIZ;NLRP3;PLA2G4A;RSAD2;ZP3
34	GO:0001933	BP	negative regulation of protein phosphorylation	34/ 1182	364/ 33331	0.093406593406593	3.3968196706011E-7	1.6112645894382E-5	gene-C9orf72;gene-CEACAM1;gene-DKK1;gene-DUSP1;gene-DUSP7;gene-ERRFI1;gene-GADD45A;gene-GADD45B;gene-GPRC5A;gene-HEG1;gene-IGFBP3;gene-JUN;gene-LATS2;gene-MYADM;gene-NIBAN1;gene-NOG;gene-PDE4D;gene-PID1;gene-PKIB;gene-PLPP3;gene-PMEPA1;gene-PPP1R15B;gene-PRNP;gene-RGS2;gene-SERPINB3;gene-SERPINB4;gene-SOCS1;gene-SOCS3;gene-SPRY2;gene-SPRY4;gene-TRIB1;gene-TRIB3;gene-UBASH3B;gene-ZC3H12A	C9orf72;CEACAM1;DKK1;DUSP1;DUSP7;ERRFI1;GADD45A;GADD45B;GPRC5A;HEG1;IGFBP3;JUN;LATS2;MYADM;NIBAN1;NOG;PDE4D;PID1;PKIB;PLPP3;PMEPA1;PPP1R15B;PRNP;RGS2;SERPINB3;SERPINB4;SOCS1;SOCS3;SPRY2;SPRY4;TRIB1;TRIB3;UBASH3B;ZC3H12A
17	GO:0002711	BP	positive regulation of T cell mediated immunity	17/ 1182	110/ 33331	0.15454545454545	3.415268058129E-7	1.614856205702E-5	gene-CD55;gene-HLA-A-7;gene-HLA-A-8;gene-HLA-B;gene-HLA-B-2;gene-HLA-B-4;gene-HLA-B-5;gene-HLA-B-6;gene-HLA-F-2;gene-HLA-F-3;gene-HLA-F-4;gene-HLA-F-5;gene-HLA-F-7;gene-IL1B;gene-NLRP3;gene-RSAD2;gene-ZP3	CD55;HLA-A;HLA-A;HLA-B;HLA-B;HLA-B;HLA-B;HLA-B;HLA-F;HLA-F;HLA-F;HLA-F;HLA-F;IL1B;NLRP3;RSAD2;ZP3
14	GO:0007044	BP	cell-substrate junction assembly	14/ 1182	75/ 33331	0.18666666666667	3.430889868445E-7	1.6170927579937E-5	gene-AJUBA;gene-COL17A1;gene-CORO2B;gene-DLC1;gene-DLC1-2;gene-FN1;gene-ITGA2;gene-KRT14;gene-LAMA3;gene-LAMB3;gene-LAMC2;gene-LOC124900513;gene-LOC124903287;gene-THSD1	AJUBA;COL17A1;CORO2B;DLC1;DLC1;FN1;ITGA2;KRT14;LAMA3;LAMB3;LAMC2;LOC124900513;LOC124903287;THSD1
27	GO:0002822	BP	regulation of adaptive immune response based on somatic recombination of immune receptors built from immunoglobulin superfamily domains	27/ 1182	251/ 33331	0.10756972111554	3.4913607510258E-7	1.6403871224835E-5	gene-AHR;gene-C3;gene-CD274;gene-CD55;gene-CEACAM1;gene-CLCF1;gene-HLA-A-7;gene-HLA-A-8;gene-HLA-B;gene-HLA-B-2;gene-HLA-B-4;gene-HLA-B-5;gene-HLA-B-6;gene-HLA-F-2;gene-HLA-F-3;gene-HLA-F-4;gene-HLA-F-5;gene-HLA-F-7;gene-IL1B;gene-IL1RL1;gene-IL7R;gene-NFKBIZ;gene-NLRP3;gene-PLA2G4A;gene-RSAD2;gene-ZC3H12A;gene-ZP3	AHR;C3;CD274;CD55;CEACAM1;CLCF1;HLA-A;HLA-A;HLA-B;HLA-B;HLA-B;HLA-B;HLA-B;HLA-F;HLA-F;HLA-F;HLA-F;HLA-F;IL1B;IL1RL1;IL7R;NFKBIZ;NLRP3;PLA2G4A;RSAD2;ZC3H12A;ZP3
9	GO:0017017	MF	MAP kinase tyrosine/serine/threonine phosphatase activity	9/ 1182	24/ 33331	0.375	6.9552091776291E-8	1.642820407756E-5	gene-DUSP1;gene-DUSP14;gene-DUSP16;gene-DUSP16-2;gene-DUSP4;gene-DUSP5;gene-DUSP7;gene-DUSP8-2;gene-DUSP8-3	DUSP1;DUSP14;DUSP16;DUSP16-2;DUSP4;DUSP5;DUSP7;DUSP8;DUSP8
91	GO:0000987	MF	cis-regulatory region sequence-specific DNA binding	91/ 1182	1430/ 33331	0.063636363636364	7.329033599427E-8	1.6486835582711E-5	gene-AHR;gene-ARNT2;gene-ARNTL2;gene-ATF3;gene-ATF4;gene-BACH1;gene-BACH2;gene-BACH2-2;gene-CEBPB;gene-CEBPD;gene-CEBPG;gene-CREB3L3;gene-CREB5;gene-CREM;gene-DDIT3;gene-DLX2;gene-E2F7;gene-EGR1;gene-EGR3;gene-EGR4;gene-EN1;gene-ETS1;gene-FOS;gene-FOSB;gene-FOSL1;gene-FOSL2;gene-FOXC1;gene-FOXD1;gene-FOXN2;gene-FOXO1;gene-FOXO3;gene-GATA6;gene-HDAC5;gene-HES4;gene-HEY1;gene-HIVEP1;gene-HIVEP2;gen…	AHR;ARNT2;ARNTL2;ATF3;ATF4;BACH1;BACH2;BACH2;CEBPB;CEBPD;CEBPG;CREB3L3;CREB5;CREM;DDIT3;DLX2;E2F7;EGR1;EGR3;EGR4;EN1;ETS1;FOS;FOSB;FOSL1;FOSL2;FOXC1;FOXD1;FOXN2;FOXO1;FOXO3;GATA6;HDAC5;HES4;HEY1;HIVEP1;HIVEP2;IRF6;IRF7;IRX3;JDP2;JUN;JUNB;JUND;KDM6B;KLF11;KLF13;KLF13-2;KLF13-3;KLF2;KLF4;KLF5;KLF6;KLF7;MAF;MAFF;MEF2D;MITF;MNT;MSC;MSX1;MXD1;MXI1;MYC;NFATC2;NFIL3;NFKB2;NKX1-2;NR1D2;NR4A1;NR4A2;NR4A3;…
17	GO:2001237	BP	negative regulation of extrinsic apoptotic signaling pathway	17/ 1182	111/ 33331	0.15315315315315	3.9009163589143E-7	1.8270317091735E-5	gene-CFLAR;gene-CFLAR-AS1;gene-CSF2;gene-IFI6;gene-IL1A;gene-IL1B;gene-ITPRIP;gene-LOC124900513;gene-MCL1;gene-SERPINE1;gene-SH3RF1;gene-SIAH2;gene-SNAI2;gene-TERT;gene-TGFBR1;gene-TNFAIP3;gene-TNFRSF10B	CFLAR;CFLAR-AS1;CSF2;IFI6;IL1A;IL1B;ITPRIP;LOC124900513;MCL1;SERPINE1;SH3RF1;SIAH2;SNAI2;TERT;TGFBR1;TNFAIP3;TNFRSF10B
36	GO:0002699	BP	positive regulation of immune effector process	36/ 1182	401/ 33331	0.089775561097257	4.066726208534E-7	1.8938964874108E-5	gene-BCL10;gene-C3;gene-CD55;gene-CLCF1;gene-DNAJB9;gene-F2RL1;gene-GAB2;gene-HLA-A-7;gene-HLA-A-8;gene-HLA-B;gene-HLA-B-2;gene-HLA-B-4;gene-HLA-B-5;gene-HLA-B-6;gene-HLA-F-2;gene-HLA-F-3;gene-HLA-F-4;gene-HLA-F-5;gene-HLA-F-7;gene-IL13RA2;gene-IL1B;gene-LACC1;gene-NFKBIZ;gene-NLRP3;gene-NR4A3;gene-PCK1;gene-RSAD2;gene-SEMA7A;gene-SEMA7A-2;gene-SH2D1B;gene-SLC7A5;gene-TICAM1;gene-USP17L1;gene-USP…	BCL10;C3;CD55;CLCF1;DNAJB9;F2RL1;GAB2;HLA-A;HLA-A;HLA-B;HLA-B;HLA-B;HLA-B;HLA-B;HLA-F;HLA-F;HLA-F;HLA-F;HLA-F;IL13RA2;IL1B;LACC1;NFKBIZ;NLRP3;NR4A3;PCK1;RSAD2;SEMA7A;SEMA7A-2;SH2D1B;SLC7A5;TICAM1;USP17L1;USP17L2;USP17L4;ZP3
14	GO:0150115	BP	cell-substrate junction organization	14/ 1182	76/ 33331	0.18421052631579	4.0691922912646E-7	1.8938964874108E-5	gene-AJUBA;gene-COL17A1;gene-CORO2B;gene-DLC1;gene-DLC1-2;gene-FN1;gene-ITGA2;gene-KRT14;gene-LAMA3;gene-LAMB3;gene-LAMC2;gene-LOC124900513;gene-LOC124903287;gene-THSD1	AJUBA;COL17A1;CORO2B;DLC1;DLC1;FN1;ITGA2;KRT14;LAMA3;LAMB3;LAMC2;LOC124900513;LOC124903287;THSD1
27	GO:0071219	BP	cellular response to molecule of bacterial origin	27/ 1182	253/ 33331	0.10671936758893	4.0915289393315E-7	1.8983415675705E-5	gene-ACOD1;gene-ANKRD1;gene-BCL10;gene-CD274;gene-CMPK2;gene-CSF2;gene-CSF3;gene-CXCL1;gene-CXCL10;gene-CXCL11;gene-CXCL2;gene-CXCL3;gene-CXCL5;gene-CXCL8;gene-HDAC5;gene-IL1A;gene-IL1B;gene-IL24;gene-MAPK8;gene-NLRP3;gene-PPARD;gene-SBNO2-2;gene-SERPINE1;gene-TICAM1;gene-TNF-2;gene-ZC3H12A;gene-ZFP36	ACOD1;ANKRD1;BCL10;CD274;CMPK2;CSF2;CSF3;CXCL1;CXCL10;CXCL11;CXCL2;CXCL3;CXCL5;CXCL8;HDAC5;IL1A;IL1B;IL24;MAPK8;NLRP3;PPARD;SBNO2;SERPINE1;TICAM1;TNF;ZC3H12A;ZFP36
59	GO:0043086	BP	negative regulation of catalytic activity	59/ 1182	821/ 33331	0.071863580998782	4.2085802774583E-7	1.9465667096393E-5	gene-AJUBA;gene-CD44;gene-CEACAM1;gene-CPEB2;gene-CSTA;gene-DUSP1;gene-DUSP7;gene-ECM1;gene-ERRFI1;gene-GADD45A;gene-GADD45B;gene-GPRC5A;gene-HEG1;gene-IFI6;gene-IFIT1;gene-IRS2;gene-LATS2;gene-LOC124903287;gene-NGF;gene-NR4A1;gene-PCDH11Y;gene-PCID2;gene-PINX1-2;gene-PKIB;gene-PLAUR;gene-PPP1R11;gene-PPP1R15A;gene-PPP4R4;gene-PTGS2;gene-PTX3;gene-RECK;gene-RGS2;gene-SERPINB13;gene-SERPINB2;gene-…	AJUBA;CD44;CEACAM1;CPEB2;CSTA;DUSP1;DUSP7;ECM1;ERRFI1;GADD45A;GADD45B;GPRC5A;HEG1;IFI6;IFIT1;IRS2;LATS2;LOC124903287;NGF;NR4A1;PCDH11Y;PCID2;PINX1;PKIB;PLAUR;PPP1R11;PPP1R15A;PPP4R4;PTGS2;PTX3;RECK;RGS2;SERPINB13;SERPINB2;SERPINB3;SERPINB4;SERPINB5;SERPINB7;SERPINB8;SERPIND1;SERPINE1;SERPINE2;SERPINI1;SH3RF1;SIAH2;SPOCD1;SPOCK1;SPRY2;SPRY4;THBS1;TIMP1;TIMP3;TRIB1;TRIB3;UBASH3B;USP17L1;USP17L2;USP…
21	GO:0010634	BP	positive regulation of epithelial cell migration	21/ 1182	165/ 33331	0.12727272727273	4.4070356198203E-7	2.0320266412259E-5	gene-ANGPT4;gene-ETS1;gene-FGF1;gene-FGF2;gene-HAS2;gene-HBEGF;gene-ITGA2;gene-JCAD;gene-JUN;gene-MAP2K3;gene-MAPRE2;gene-NUS1P1;gene-PLGLB1;gene-PTGS2;gene-RHOB;gene-SEMA5A;gene-SOX9;gene-THBS1;gene-VEGFC;gene-WNT7A;gene-ZC3H12A	ANGPT4;ETS1;FGF1;FGF2;HAS2;HBEGF;ITGA2;JCAD;JUN;MAP2K3;MAPRE2;NUS1P1;PLGLB1;PTGS2;RHOB;SEMA5A;SOX9;THBS1;VEGFC;WNT7A;ZC3H12A
24	GO:0051896	BP	regulation of protein kinase B signaling	24/ 1182	209/ 33331	0.11483253588517	4.7039616124635E-7	2.1622203733822E-5	gene-AREG;gene-CSF3;gene-DDIT3;gene-EREG;gene-F3;gene-FGF1;gene-FGF5;gene-GAB2;gene-GDF15;gene-HBEGF;gene-IGF1R;gene-IGF2;gene-IRS2;gene-KITLG;gene-PIK3AP1;gene-RICTOR;gene-SEMA5A;gene-SPRY2;gene-TGFA;gene-TGFBR1;gene-THBS1;gene-TPBG;gene-TPBG-2;gene-TRIB3	AREG;CSF3;DDIT3;EREG;F3;FGF1;FGF5;GAB2;GDF15;HBEGF;IGF1R;IGF2;IRS2;KITLG;PIK3AP1;RICTOR;SEMA5A;SPRY2;TGFA;TGFBR1;THBS1;TPBG;TPBG-2;TRIB3
14	GO:0051153	BP	regulation of striated muscle cell differentiation	14/ 1182	77/ 33331	0.18181818181818	4.8121630095559E-7	2.2051291420641E-5	gene-ATP11A;gene-BDNF;gene-BMP2;gene-CCN3;gene-CEACAM5;gene-DKK1;gene-EDN1;gene-HDAC5;gene-LOC102724428;gene-MSX1;gene-RBM24;gene-RGS2;gene-RGS4;gene-SIK1	ATP11A;BDNF;BMP2;CCN3;CEACAM5;DKK1;EDN1;HDAC5;LOC102724428;MSX1;RBM24;RGS2;RGS4;SIK1
78	GO:0044087	BP	regulation of cellular component biogenesis	78/ 1182	1214/ 33331	0.064250411861614	4.8395111362304E-7	2.210837595065E-5	gene-AJUBA;gene-AMIGO2;gene-AP1AR;gene-ASIC2;gene-BBC3;gene-BDNF;gene-C9orf72;gene-CAMSAP2;gene-CCN1;gene-CCN2;gene-CDKL5;gene-CHMP4BP1;gene-CLTRN;gene-CORO2B;gene-CSF2;gene-CSF3;gene-CYRIA;gene-DACT1;gene-DKK1;gene-DLC1;gene-DLC1-2;gene-DNAJC15;gene-F2RL1;gene-FEZ1;gene-FLRT3;gene-GJA1;gene-GPC4;gene-HAS2;gene-HAS3;gene-IL1B;gene-IL1RAP;gene-IL1RAPL1;gene-IRX3;gene-JMY;gene-KLF5;gene-LCP1;gene-L…	AJUBA;AMIGO2;AP1AR;ASIC2;BBC3;BDNF;C9orf72;CAMSAP2;CCN1;CCN2;CDKL5;CHMP4BP1;CLTRN;CORO2B;CSF2;CSF3;CYRIA;DACT1;DKK1;DLC1;DLC1;DNAJC15;F2RL1;FEZ1;FLRT3;GJA1;GPC4;HAS2;HAS3;IL1B;IL1RAP;IL1RAPL1;IRX3;JMY;KLF5;LCP1;LOC107985284;LOC124903287;LOC124903293;LRRN1;MAP1B;MMP1;MMP3;MYADM;NAV3;NEURL1;PAK3;PHLDB2;PLEKHM1;PLEKHM1;PMEPA1;PODXL;PTGER4;RGCC;RICTOR;RIOK3;RP1;RPL13AP20;S1PR1;SDC4;SLIT1;SLX1A;SNAI2;…
33	GO:1902105	BP	regulation of leukocyte differentiation	33/ 1182	353/ 33331	0.093484419263456	4.9373673057542E-7	2.2486224659059E-5	gene-CD83;gene-CDK6;gene-CEACAM1;gene-CEBPB;gene-EGR3;gene-FOS;gene-FSTL3;gene-HLA-B;gene-HLA-B-2;gene-HLA-B-4;gene-HLA-B-5;gene-HLA-B-6;gene-IFNL1;gene-IFNL1-2;gene-IL7R;gene-INHBA;gene-IRF7-2;gene-KITLG;gene-MITF;gene-MYC;gene-NFATC2;gene-NFKBIZ;gene-NLRP3;gene-PCID2;gene-PCK1;gene-PRDM1;gene-SH3RF1;gene-SOCS1;gene-TRIB1;gene-UBASH3B;gene-ZC3H12A;gene-ZFP36L1;gene-ZFP36L2	CD83;CDK6;CEACAM1;CEBPB;EGR3;FOS;FSTL3;HLA-B;HLA-B;HLA-B;HLA-B;HLA-B;IFNL1;IFNL1-2;IL7R;INHBA;IRF7;KITLG;MITF;MYC;NFATC2;NFKBIZ;NLRP3;PCID2;PCK1;PRDM1;SH3RF1;SOCS1;TRIB1;UBASH3B;ZC3H12A;ZFP36L1;ZFP36L2
8	GO:0042270	BP	protection from natural killer cell mediated cytotoxicity	8/ 1182	22/ 33331	0.36363636363636	5.012868811021E-7	2.276026398692E-5	gene-HLA-A-7;gene-HLA-A-8;gene-HLA-B;gene-HLA-B-2;gene-HLA-B-4;gene-HLA-B-5;gene-HLA-B-6;gene-SERPINB4	HLA-A;HLA-A;HLA-B;HLA-B;HLA-B;HLA-B;HLA-B;SERPINB4
23	GO:0046890	BP	regulation of lipid biosynthetic process	23/ 1182	195/ 33331	0.11794871794872	5.035743752584E-7	2.279441691909E-5	gene-ADM;gene-BMP2;gene-BMP6;gene-C3;gene-CCN1;gene-CEACAM1;gene-EGR1;gene-FABP3;gene-FABP5P9;gene-FGF1;gene-IL1B;gene-LOC102724428;gene-MFSD2A;gene-PCK1;gene-PDK4;gene-PRKAB2;gene-PTGS2;gene-RAB38;gene-RAB38-2;gene-SIK1;gene-SNAI2;gene-SPHK1;gene-TRIB3	ADM;BMP2;BMP6;C3;CCN1;CEACAM1;EGR1;FABP3;FABP5P9;FGF1;IL1B;LOC102724428;MFSD2A;PCK1;PDK4;PRKAB2;PTGS2;RAB38;RAB38;SIK1;SNAI2;SPHK1;TRIB3
56	GO:0007267	BP	cell-cell signaling	56/ 1182	770/ 33331	0.072727272727273	5.1439107294684E-7	2.3213265228091E-5	gene-AREG;gene-ASIC2;gene-CCL20;gene-CGB1;gene-CGB3;gene-CGB5;gene-CGB7;gene-CGB8;gene-CHRNB1;gene-CXCL10;gene-CXCL11;gene-CXCL5;gene-DAGLB;gene-EGR3;gene-EREG;gene-FGF13;gene-FGF5;gene-GDF15;gene-GJA1;gene-GJB2;gene-GJB3;gene-GPR176;gene-GRM7;gene-HRH1;gene-HTR7;gene-IL1B;gene-IL1RAP;gene-IL1RAPL1;gene-INHBA;gene-INSL4;gene-KCNK3;gene-KCNQ3;gene-KLF5;gene-LHX5;gene-LTB-3;gene-LTB-7;gene-NAMPT;ge…	AREG;ASIC2;CCL20;CGB1;CGB3;CGB5;CGB7;CGB8;CHRNB1;CXCL10;CXCL11;CXCL5;DAGLB;EGR3;EREG;FGF13;FGF5;GDF15;GJA1;GJB2;GJB3;GPR176;GRM7;HRH1;HTR7;IL1B;IL1RAP;IL1RAPL1;INHBA;INSL4;KCNK3;KCNQ3;KLF5;LHX5;LTB;LTB;NAMPT;NAMPTP1;NPTX1;PANX1;PMP22;PTHLH;SEMA3B;SEMA5A;SERPINB3;SERPINB4;SHH;SLC12A6;SLC12A7;SLC1A4;SNAP25;SYT5;TPBG;TPBG-2;WNT7A;WNT9A
69	GO:0032880	BP	regulation of protein localization	69/ 1182	1033/ 33331	0.066795740561471	5.394487134897E-7	2.4270288027823E-5	gene-ACVR1C;gene-ADTRP;gene-ANKRD1;gene-BBC3;gene-BDNF;gene-BMP6;gene-CCN3;gene-CDH2;gene-CEMIP;gene-CLTRN;gene-CORO2B;gene-CPT1A;gene-CREBRF;gene-CSNK1E;gene-DAB2;gene-DCLK1;gene-DZIP1L;gene-F2RL1;gene-GBP1;gene-GJA1;gene-GNAI1;gene-GNG12-AS1;gene-GPC4;gene-IFI27;gene-IFI27-2;gene-IL1A;gene-IL1B;gene-IRS2;gene-KLF7;gene-LATS2;gene-LCP1;gene-LRTOMT;gene-MAPK8;gene-PAM;gene-PCK2;gene-PER2;gene-PID…	ACVR1C;ADTRP;ANKRD1;BBC3;BDNF;BMP6;CCN3;CDH2;CEMIP;CLTRN;CORO2B;CPT1A;CREBRF;CSNK1E;DAB2;DCLK1;DZIP1L;F2RL1;GBP1;GJA1;GNAI1;GNG12-AS1;GPC4;IFI27;IFI27;IL1A;IL1B;IRS2;KLF7;LATS2;LCP1;LRTOMT;MAPK8;PAM;PCK2;PER2;PID1;PIM3;PINX1;PLK3;PMAIP1;PPARD;PRNP;RASSF5;RSAD2;SAA1;SAA1-2;SAA2;SESN2;SESN2;SLC16A1;SLC7A11;SNAP25;SQSTM1;STOM;SYTL4;TERT;TMEM98;TPTEP2-CSNK1E;TRIML2;USP17L1;USP17L2;USP17L4;USP36;USP8P…
11	GO:1902893	BP	regulation of pri-miRNA transcription by RNA polymerase II	11/ 1182	47/ 33331	0.23404255319149	5.7398373141515E-7	2.5746031602178E-5	gene-BMP2;gene-EGR1;gene-ETS1;gene-FOS;gene-FOSL1;gene-FOXO3;gene-JUN;gene-KLF5;gene-PPARD;gene-SOX9;gene-TERT	BMP2;EGR1;ETS1;FOS;FOSL1;FOXO3;JUN;KLF5;PPARD;SOX9;TERT
28	GO:0002819	BP	regulation of adaptive immune response	28/ 1182	274/ 33331	0.1021897810219	6.1005454095953E-7	2.7281565571163E-5	gene-AHR;gene-C3;gene-CD274;gene-CD55;gene-CEACAM1;gene-CLCF1;gene-HLA-A-7;gene-HLA-A-8;gene-HLA-B;gene-HLA-B-2;gene-HLA-B-4;gene-HLA-B-5;gene-HLA-B-6;gene-HLA-F-2;gene-HLA-F-3;gene-HLA-F-4;gene-HLA-F-5;gene-HLA-F-7;gene-IL1B;gene-IL1RL1;gene-IL7R;gene-IRF7-2;gene-NFKBIZ;gene-NLRP3;gene-PLA2G4A;gene-RSAD2;gene-ZC3H12A;gene-ZP3	AHR;C3;CD274;CD55;CEACAM1;CLCF1;HLA-A;HLA-A;HLA-B;HLA-B;HLA-B;HLA-B;HLA-B;HLA-F;HLA-F;HLA-F;HLA-F;HLA-F;IL1B;IL1RL1;IL7R;IRF7;NFKBIZ;NLRP3;PLA2G4A;RSAD2;ZC3H12A;ZP3
30	GO:0050730	BP	regulation of peptidyl-tyrosine phosphorylation	30/ 1182	307/ 33331	0.09771986970684	6.3804696523164E-7	2.8447697575958E-5	gene-ANGPT4;gene-AREG;gene-BDNF;gene-BMP6;gene-CD44;gene-CLCF1;gene-CSF2;gene-CSF3;gene-EPHA4;gene-EREG;gene-ERRFI1;gene-GPRC5A;gene-HBEGF;gene-IFNL1;gene-IFNL1-2;gene-IGF2;gene-IL11;gene-IL24;gene-IL31RA;gene-IL6R;gene-KITLG;gene-NEDD9;gene-NEURL1;gene-PLPP3;gene-PRNP;gene-RELN;gene-RICTOR;gene-SOCS1;gene-SOCS3;gene-TGFA	ANGPT4;AREG;BDNF;BMP6;CD44;CLCF1;CSF2;CSF3;EPHA4;EREG;ERRFI1;GPRC5A;HBEGF;IFNL1;IFNL1-2;IGF2;IL11;IL24;IL31RA;IL6R;KITLG;NEDD9;NEURL1;PLPP3;PRNP;RELN;RICTOR;SOCS1;SOCS3;TGFA
38	GO:0010959	BP	regulation of metal ion transport	38/ 1182	442/ 33331	0.085972850678733	6.8270546308265E-7	3.0347688653857E-5	gene-ADRB2;gene-ATP1B1;gene-ATP2B1;gene-BEST1;gene-CACNA2D1;gene-CEMIP;gene-CXCL10;gene-CXCL11;gene-CXCR4;gene-FGF13;gene-GEM;gene-GJA1;gene-HOMER2;gene-KCNG1;gene-KCNJ2;gene-KCNS1;gene-KLHL24;gene-LOC102724428;gene-NEDD4;gene-NKAIN2;gene-OXSR1;gene-PDE4D;gene-PER1;gene-PLPP4;gene-PRNP;gene-RGS4;gene-RRAD;gene-SERPINE2;gene-SIK1;gene-SLC30A1;gene-SLC31A2;gene-SLC6A9;gene-STC1;gene-STOM;gene-TRPC1…	ADRB2;ATP1B1;ATP2B1;BEST1;CACNA2D1;CEMIP;CXCL10;CXCL11;CXCR4;FGF13;GEM;GJA1;HOMER2;KCNG1;KCNJ2;KCNS1;KLHL24;LOC102724428;NEDD4;NKAIN2;OXSR1;PDE4D;PER1;PLPP4;PRNP;RGS4;RRAD;SERPINE2;SIK1;SLC30A1;SLC31A2;SLC6A9;STC1;STOM;TRPC1;TRPV3;UBASH3B;WNK4
55	GO:0031344	BP	regulation of cell projection organization	55/ 1182	758/ 33331	0.072559366754617	7.1089938737471E-7	3.1506636430902E-5	gene-ABL2;gene-ALKAL1;gene-ANKRD1;gene-APOE;gene-BDNF;gene-BRSK1;gene-CAMSAP2;gene-CD44;gene-CDH2;gene-CDKL5;gene-CFLAR;gene-CFLAR-AS1;gene-CSMD3;gene-DKK1;gene-EPHA4;gene-F2RL1;gene-FEZ1;gene-FGF13;gene-FN1;gene-IL1RAPL1;gene-ITGA2;gene-KLF5;gene-LOC124900513;gene-MAP1B;gene-MARK1;gene-MFSD2A;gene-NEDD4;gene-NEURL1;gene-NGF;gene-PAK3;gene-PLEKHM1;gene-PLEKHM1-2;gene-PODXL;gene-PRNP;gene-RELN;gen…	ABL2;ALKAL1;ANKRD1;APOE;BDNF;BRSK1;CAMSAP2;CD44;CDH2;CDKL5;CFLAR;CFLAR-AS1;CSMD3;DKK1;EPHA4;F2RL1;FEZ1;FGF13;FN1;IL1RAPL1;ITGA2;KLF5;LOC124900513;MAP1B;MARK1;MFSD2A;NEDD4;NEURL1;NGF;PAK3;PLEKHM1;PLEKHM1;PODXL;PRNP;RELN;RGS2;RP1;SEMA3A;SEMA3B;SEMA3C;SEMA5A;SEMA7A;SEMA7A-2;SERPINI1;SKIL;SNAP25;SPOCK1;SPRY2;TGFBR1;TIAM2;USP17L1;USP17L2;USP17L4;VLDLR;WNT7A
18	GO:1901655	BP	cellular response to ketone	18/ 1182	129/ 33331	0.13953488372093	7.412019899908E-7	3.2751862932718E-5	gene-ACOD1;gene-AHR;gene-CASP9;gene-CFLAR;gene-CFLAR-AS1;gene-ERRFI1;gene-FBXO32;gene-FOXO1;gene-GJB2;gene-GNAI1;gene-KLF2;gene-KLF4;gene-PCK1;gene-PCK2;gene-PTGER4;gene-SGK1;gene-USP8P1;gene-USP8P1-4	ACOD1;AHR;CASP9;CFLAR;CFLAR-AS1;ERRFI1;FBXO32;FOXO1;GJB2;GNAI1;KLF2;KLF4;PCK1;PCK2;PTGER4;SGK1;USP8P1;USP8P1
9	GO:0033549	MF	MAP kinase phosphatase activity	9/ 1182	26/ 33331	0.34615384615385	1.5589416080898E-7	3.2763172572726E-5	gene-DUSP1;gene-DUSP14;gene-DUSP16;gene-DUSP16-2;gene-DUSP4;gene-DUSP5;gene-DUSP7;gene-DUSP8-2;gene-DUSP8-3	DUSP1;DUSP14;DUSP16;DUSP16-2;DUSP4;DUSP5;DUSP7;DUSP8;DUSP8
23	GO:0005201	MF	extracellular matrix structural constituent	23/ 1182	183/ 33331	0.12568306010929	1.5951586985027E-7	3.2763172572726E-5	gene-ANOS1;gene-COL17A1;gene-COL1A1;gene-COL22A1;gene-COL4A6;gene-COL6A2;gene-COL7A1;gene-COL8A1;gene-COL9A2;gene-FBN2;gene-FN1;gene-LAMA3;gene-LAMB3;gene-MFAP5;gene-MUC4;gene-NID2;gene-THBS1;gene-TNXB-2;gene-TNXB-4;gene-TNXB-7;gene-TNXB-8;gene-TUFT1;gene-ZP3	ANOS1;COL17A1;COL1A1;COL22A1;COL4A6;COL6A2;COL7A1;COL8A1;COL9A2;FBN2;FN1;LAMA3;LAMB3;MFAP5;MUC4;NID2;THBS1;TNXB;TNXB;TNXB;TNXB;TUFT1;ZP3
31	GO:0097190	BP	apoptotic signaling pathway	31/ 1182	326/ 33331	0.095092024539877	7.5336160864461E-7	3.3190385173728E-5	gene-AEN;gene-ATF4;gene-BBC3;gene-BCL2A1;gene-CASP9;gene-CDKN1A;gene-CEBPB;gene-CHAC1;gene-DDIT3;gene-FOXO3;gene-G0S2;gene-IFI27;gene-IFI27-2;gene-IFI6;gene-IL1A;gene-IL6R;gene-INHBA;gene-ITPR1;gene-JMY;gene-KITLG;gene-MCL1;gene-NGF;gene-PMAIP1;gene-PPARD;gene-PPP1R15A;gene-SHH;gene-TICAM1;gene-TLR4;gene-TNF-2;gene-TNFRSF10B;gene-TRIB3	AEN;ATF4;BBC3;BCL2A1;CASP9;CDKN1A;CEBPB;CHAC1;DDIT3;FOXO3;G0S2;IFI27;IFI27;IFI6;IL1A;IL6R;INHBA;ITPR1;JMY;KITLG;MCL1;NGF;PMAIP1;PPARD;PPP1R15A;SHH;TICAM1;TLR4;TNF;TNFRSF10B;TRIB3
45	GO:0045785	BP	positive regulation of cell adhesion	45/ 1182	565/ 33331	0.079646017699115	7.5848977781115E-7	3.3317448908764E-5	gene-BCL10;gene-CCN1;gene-CD274;gene-CD44;gene-CD55;gene-CD83;gene-CDK6;gene-CEACAM6;gene-CITED2;gene-COL8A1;gene-EGR3;gene-EPHA4;gene-ETS1;gene-FN1;gene-FSTL3;gene-FUT4;gene-HAS2;gene-HLA-A-7;gene-HLA-A-8;gene-IGF2;gene-IL1A;gene-IL1B;gene-IL7R;gene-ITGA2;gene-LOC124900513;gene-MAP3K8;gene-MEX3B;gene-MYADM;gene-NEDD9;gene-NFKBIZ;gene-NLRP3;gene-NR4A3;gene-PAK3;gene-PCK1;gene-PLAUR;gene-PODXL;gen…	BCL10;CCN1;CD274;CD44;CD55;CD83;CDK6;CEACAM6;CITED2;COL8A1;EGR3;EPHA4;ETS1;FN1;FSTL3;FUT4;HAS2;HLA-A;HLA-A;IGF2;IL1A;IL1B;IL7R;ITGA2;LOC124900513;MAP3K8;MEX3B;MYADM;NEDD9;NFKBIZ;NLRP3;NR4A3;PAK3;PCK1;PLAUR;PODXL;SAA1;SAA1-2;SAA2;SDC4;SIRPB1;SLC7A1;SOCS1;TNFSF14;ZP3
90	GO:0010629	BP	negative regulation of gene expression	90/ 1182	1479/ 33331	0.060851926977688	7.9707415936063E-7	3.4909026678546E-5	gene-ACOD1;gene-AJUBA;gene-APOE;gene-ARG2;gene-ATP2B1;gene-BMP2;gene-BTG2;gene-CCN2;gene-CD22;gene-CD274;gene-CD83;gene-CDKN1A;gene-CEACAM1;gene-CHAC1;gene-CITED2;gene-CPEB2;gene-CPEB4;gene-CXCL8;gene-DDIT3;gene-DLL4;gene-ERRFI1;gene-F2RL1;gene-FN1;gene-GATA6;gene-GBP1;gene-H2AC8;gene-HDAC5;gene-HERC5;gene-HLA-F-2;gene-HLA-F-3;gene-HLA-F-4;gene-HLA-F-5;gene-HLA-F-7;gene-HOMER2;gene-IFNL1;gene-IFN…	ACOD1;AJUBA;APOE;ARG2;ATP2B1;BMP2;BTG2;CCN2;CD22;CD274;CD83;CDKN1A;CEACAM1;CHAC1;CITED2;CPEB2;CPEB4;CXCL8;DDIT3;DLL4;ERRFI1;F2RL1;FN1;GATA6;GBP1;H2AC8;HDAC5;HERC5;HLA-F;HLA-F;HLA-F;HLA-F;HLA-F;HOMER2;IFNL1;IFNL1-2;IL13RA2;IL1R2;IL1RL1;IL6R;INHBA;ISG15;ITGB8;JARID2;KLF2;LOC124903287;MACIR;MYADM;NAV3;NLRP3;NOCT;NOG;OAS1;PIWIL4;PPP1R11;PRDM1;PRNP;PTGER4;RBM24;RELB;RGCC;RGS2;RNF125;ROS1;RPL13AP20;RPL…
117	GO:0006796	BP	phosphate-containing compound metabolic process	117/ 1182	2081/ 33331	0.056222969726093	8.3285348310859E-7	3.6368751952098E-5	gene-ABL2;gene-ACOT7;gene-ACSL5;gene-ACVR1C;gene-ADM2;gene-AJUBA;gene-BMP2;gene-BRD2-5;gene-BRSK1;gene-CDK6;gene-CDKL5;gene-CLK1;gene-CMPK2;gene-CSNK1E;gene-DCLK1;gene-DGKD;gene-DUSP1;gene-DUSP16;gene-DUSP16-2;gene-DUSP4;gene-DUSP5;gene-DUSP7;gene-DUSP8-2;gene-DUSP8-3;gene-DYRK3;gene-ENO3;gene-ENTPD3;gene-EPHA4;gene-FABP5P9;gene-GARS1;gene-GATA6;gene-GPAT3;gene-GPCPD1;gene-GRK5;gene-HSPB8;gene-ID…	ABL2;ACOT7;ACSL5;ACVR1C;ADM2;AJUBA;BMP2;BRD2;BRSK1;CDK6;CDKL5;CLK1;CMPK2;CSNK1E;DCLK1;DGKD;DUSP1;DUSP16;DUSP16-2;DUSP4;DUSP5;DUSP7;DUSP8;DUSP8;DYRK3;ENO3;ENTPD3;EPHA4;FABP5P9;GARS1;GATA6;GPAT3;GPCPD1;GRK5;HSPB8;IDI2-AS1;IGF1R;IGFBP3;IL24;IRAK2;KYNU;LATS2;LINC02725;LOC100505915;LOC102724428;LOC124903287;LOC124903740;MAP3K8;MAPK8;MARK1;MAST4;MBOAT7;MEX3B;MFSD2A;NAMPT;NAMPTP1;NCEH1;NPPC;NUAK1;NUAK2;…
25	GO:0009611	BP	response to wounding	25/ 1182	231/ 33331	0.10822510822511	8.3701150083934E-7	3.6443137105459E-5	gene-ADM;gene-CCN2;gene-CDKN1A;gene-CFLAR;gene-CFLAR-AS1;gene-EREG;gene-FGF1;gene-FLRT3;gene-FN1;gene-IL24;gene-JUN;gene-KRT6A;gene-KRT6B;gene-KRT6C;gene-LOX;gene-MAP1B;gene-NOG;gene-PPARD;gene-SDC4;gene-SERPINB2;gene-SPRR3;gene-TGFA;gene-ZFP36;gene-ZFP36L1;gene-ZFP36L2	ADM;CCN2;CDKN1A;CFLAR;CFLAR-AS1;EREG;FGF1;FLRT3;FN1;IL24;JUN;KRT6A;KRT6B;KRT6C;LOX;MAP1B;NOG;PPARD;SDC4;SERPINB2;SPRR3;TGFA;ZFP36;ZFP36L1;ZFP36L2
9	GO:0048864	BP	stem cell development	9/ 1182	31/ 33331	0.29032258064516	8.5714677740107E-7	3.7210696503139E-5	gene-CDH2;gene-CITED2;gene-EDN1;gene-EDNRA;gene-FOXC1;gene-JAG1;gene-KBTBD8;gene-SNAI2;gene-WNT7A	CDH2;CITED2;EDN1;EDNRA;FOXC1;JAG1;KBTBD8;SNAI2;WNT7A
27	GO:0050920	BP	regulation of chemotaxis	27/ 1182	263/ 33331	0.10266159695817	8.7982683857171E-7	3.8083933155318E-5	gene-CCN3;gene-CXCL10;gene-CXCL8;gene-CXCR4;gene-DUSP1;gene-F2RL1;gene-F3;gene-FGF1;gene-IL6R;gene-ITGA2;gene-MICOS10-NBL1;gene-MTUS1;gene-OXSR1;gene-S1PR1;gene-SEMA3A;gene-SEMA3B;gene-SEMA3C;gene-SEMA5A;gene-SEMA7A;gene-SEMA7A-2;gene-SERPINE1;gene-THBS1;gene-TNFSF14;gene-TPBG;gene-TPBG-2;gene-VEGFC;gene-ZSWIM6	CCN3;CXCL10;CXCL8;CXCR4;DUSP1;F2RL1;F3;FGF1;IL6R;ITGA2;MICOS10-NBL1;MTUS1;OXSR1;S1PR1;SEMA3A;SEMA3B;SEMA3C;SEMA5A;SEMA7A;SEMA7A-2;SERPINE1;THBS1;TNFSF14;TPBG;TPBG-2;VEGFC;ZSWIM6
132	GO:0030054	CC	cell junction	132/ 1182	2378/ 33331	0.055508830950378	2.6789298069743E-7	3.9147720054112E-5	gene-AJUBA;gene-AKAP12;gene-AMTN;gene-APOE;gene-AQP7P1;gene-ARHGAP21;gene-ARHGAP22;gene-ATP1B1;gene-ATP2B1;gene-B4GALT1;gene-BRSK1;gene-C4orf19;gene-CCN3;gene-CD44;gene-CDH2;gene-CDKL5;gene-CDSN-6;gene-CEACAM1;gene-CHMP4BP1;gene-CHRNB1;gene-CLMP;gene-COL17A1;gene-CORO2B;gene-CPEB2;gene-CPEB4;gene-CXCR4;gene-DAB2;gene-DACT1;gene-DLC1;gene-DLC1-2;gene-DSG3;gene-EGR3;gene-EPHA4;gene-EXT1;gene-FABP5P…	AJUBA;AKAP12;AMTN;APOE;AQP7P1;ARHGAP21;ARHGAP22;ATP1B1;ATP2B1;B4GALT1;BRSK1;C4orf19;CCN3;CD44;CDH2;CDKL5;CDSN;CEACAM1;CHMP4BP1;CHRNB1;CLMP;COL17A1;CORO2B;CPEB2;CPEB4;CXCR4;DAB2;DACT1;DLC1;DLC1;DSG3;EGR3;EPHA4;EXT1;FABP5P9;FGF13;FLNC;FLRT3;GCOM1;GJA1;GJB2;GJB3;GPC4;GPR176;GRM7;HEG1;HOMER2;HRH1;HTR7;IGFN1;IL1RAP;IL1RAPL1;IL1RL1;IRF6;ITGA1;ITGA2;ITGB8;ITPR1;JAG1;JCAD;KCNJ2;KCNK3;KCNQ3;KLF11;KLHL24;L…
125	GO:0031226	CC	intrinsic component of plasma membrane	125/ 1182	2222/ 33331	0.056255625562556	2.8679648391291E-7	3.9147720054112E-5	gene-ACKR4P1;gene-ADRB2;gene-AQP6;gene-AQP7P1;gene-ASIC2;gene-ATP11A;gene-ATP2B1;gene-CCR3;gene-CD22;gene-CD44;gene-CD83;gene-CDH2;gene-CEACAM1;gene-CEACAM5;gene-CEMIP2;gene-CHRNB1;gene-CLCA4;gene-COL17A1;gene-DCLK1;gene-EDNRA;gene-EPHA4;gene-EREG;gene-F2RL1;gene-F3;gene-FLRT3;gene-FOLR3;gene-FOLR3P1;gene-GJB2;gene-GPC4;gene-GPR176;gene-GPR3;gene-GPRC5A;gene-GRM7;gene-HAS2;gene-HAS3;gene-HBEGF;ge…	ACKR4P1;ADRB2;AQP6;AQP7P1;ASIC2;ATP11A;ATP2B1;CCR3;CD22;CD44;CD83;CDH2;CEACAM1;CEACAM5;CEMIP2;CHRNB1;CLCA4;COL17A1;DCLK1;EDNRA;EPHA4;EREG;F2RL1;F3;FLRT3;FOLR3;FOLR3P1;GJB2;GPC4;GPR176;GPR3;GPRC5A;GRM7;HAS2;HAS3;HBEGF;HLA-A;HLA-A;HLA-B;HLA-B;HLA-B;HLA-B;HLA-B;HLA-C;HLA-C;HLA-H;HRH1;HTR7;IFNGR1;IGF1R;IL1RAP;JAG1;KCNJ2;KCNK3;KCNQ3;LOC102724922;LRP12;LRRC70;LRRC8C;LY75;LYPD3;MFSD12;MFSD2A;MUC4;NRCAM;…
8	GO:0008330	MF	protein tyrosine/threonine phosphatase activity	8/ 1182	20/ 33331	0.4	2.1038513610323E-7	4.1410807622987E-5	gene-DUSP1;gene-DUSP16;gene-DUSP16-2;gene-DUSP4;gene-DUSP5;gene-DUSP7;gene-DUSP8-2;gene-DUSP8-3	DUSP1;DUSP16;DUSP16-2;DUSP4;DUSP5;DUSP7;DUSP8;DUSP8
33	GO:0002521	BP	leukocyte differentiation	33/ 1182	364/ 33331	0.090659340659341	9.8224454362015E-7	4.2393560288164E-5	gene-CD79A;gene-CDK6;gene-CEBPG;gene-CITED2;gene-CLCF1;gene-CSF2;gene-CSF3;gene-DLL4;gene-DNAJB9;gene-EGR1;gene-F2RL1;gene-GAB2;gene-HDAC5;gene-IL11;gene-IL31RA;gene-IL7R;gene-ITGB8;gene-JUN;gene-JUNB;gene-KLF6;gene-MITF;gene-NFIL3;gene-OSCAR;gene-PDE2A;gene-PTGER4;gene-RELB;gene-RORA;gene-RSAD2;gene-SBNO2-2;gene-SNX10;gene-TMEM98;gene-ZFP36L1;gene-ZFP36L2	CD79A;CDK6;CEBPG;CITED2;CLCF1;CSF2;CSF3;DLL4;DNAJB9;EGR1;F2RL1;GAB2;HDAC5;IL11;IL31RA;IL7R;ITGB8;JUN;JUNB;KLF6;MITF;NFIL3;OSCAR;PDE2A;PTGER4;RELB;RORA;RSAD2;SBNO2;SNX10;TMEM98;ZFP36L1;ZFP36L2
118	GO:0006793	BP	phosphorus metabolic process	118/ 1182	2115/ 33331	0.055791962174941	1.0271189268212E-6	4.4201839729028E-5	gene-ABL2;gene-ACOT7;gene-ACSL5;gene-ACVR1C;gene-ADM2;gene-AJUBA;gene-BMP2;gene-BRD2-5;gene-BRSK1;gene-CDK6;gene-CDKL5;gene-CLK1;gene-CMPK2;gene-CSNK1E;gene-DCLK1;gene-DGKD;gene-DUSP1;gene-DUSP16;gene-DUSP16-2;gene-DUSP4;gene-DUSP5;gene-DUSP7;gene-DUSP8-2;gene-DUSP8-3;gene-DYRK3;gene-ENO3;gene-ENTPD3;gene-EPHA4;gene-FABP5P9;gene-GARS1;gene-GATA6;gene-GPAT3;gene-GPCPD1;gene-GRK5;gene-HSPB8;gene-ID…	ABL2;ACOT7;ACSL5;ACVR1C;ADM2;AJUBA;BMP2;BRD2;BRSK1;CDK6;CDKL5;CLK1;CMPK2;CSNK1E;DCLK1;DGKD;DUSP1;DUSP16;DUSP16-2;DUSP4;DUSP5;DUSP7;DUSP8;DUSP8;DYRK3;ENO3;ENTPD3;EPHA4;FABP5P9;GARS1;GATA6;GPAT3;GPCPD1;GRK5;HSPB8;IDI2-AS1;IGF1R;IGFBP3;IL24;IRAK2;KYNU;LATS2;LINC02725;LOC100505915;LOC102724428;LOC124903287;LOC124903740;MAP3K8;MAPK8;MARK1;MAST4;MBOAT7;MEX3B;MFSD2A;NAMPT;NAMPTP1;NCEH1;NPPC;NUAK1;NUAK2;…
48	GO:0031400	BP	negative regulation of protein modification process	48/ 1182	633/ 33331	0.075829383886256	1.0600366473612E-6	4.5355516148047E-5	gene-C9orf72;gene-CEACAM1;gene-DKK1;gene-DUSP1;gene-DUSP7;gene-ERRFI1;gene-GADD45A;gene-GADD45B;gene-GPRC5A;gene-HEG1;gene-IGFBP3;gene-ISG15;gene-JARID2;gene-JUN;gene-LATS2;gene-MYADM;gene-NCOA7;gene-NIBAN1;gene-NOG;gene-PDE4D;gene-PER2;gene-PID1;gene-PINX1-2;gene-PKIB;gene-PLPP3;gene-PMEPA1;gene-PPP1R11;gene-PPP1R15A;gene-PPP1R15B;gene-PPP4R4;gene-PRNP;gene-RGS2;gene-SERPINB3;gene-SERPINB4;gene-…	C9orf72;CEACAM1;DKK1;DUSP1;DUSP7;ERRFI1;GADD45A;GADD45B;GPRC5A;HEG1;IGFBP3;ISG15;JARID2;JUN;LATS2;MYADM;NCOA7;NIBAN1;NOG;PDE4D;PER2;PID1;PINX1;PKIB;PLPP3;PMEPA1;PPP1R11;PPP1R15A;PPP1R15B;PPP4R4;PRNP;RGS2;SERPINB3;SERPINB4;SOCS1;SOCS3;SPRY2;SPRY4;SQSTM1;TNFAIP3;TPPP;TRIB1;TRIB3;UBASH3B;USP17L1;USP17L2;USP17L4;ZC3H12A
14	GO:0050818	BP	regulation of coagulation	14/ 1182	82/ 33331	0.17073170731707	1.0682579732261E-6	4.5575937150827E-5	gene-ADTRP;gene-CEACAM1;gene-F2RL1;gene-F3;gene-PLAUR;gene-PLGLB1;gene-PRKG1;gene-PROCR;gene-SERPINB2;gene-SERPINE1;gene-SERPINE2;gene-THBD;gene-THBS1;gene-UBASH3B	ADTRP;CEACAM1;F2RL1;F3;PLAUR;PLGLB1;PRKG1;PROCR;SERPINB2;SERPINE1;SERPINE2;THBD;THBS1;UBASH3B
12	GO:0050819	BP	negative regulation of coagulation	12/ 1182	60/ 33331	0.2	1.0860059873077E-6	4.6200375053173E-5	gene-ADTRP;gene-CEACAM1;gene-F3;gene-PLAUR;gene-PLGLB1;gene-PRKG1;gene-PROCR;gene-SERPINB2;gene-SERPINE1;gene-SERPINE2;gene-THBD;gene-UBASH3B	ADTRP;CEACAM1;F3;PLAUR;PLGLB1;PRKG1;PROCR;SERPINB2;SERPINE1;SERPINE2;THBD;UBASH3B
27	GO:0090092	BP	regulation of transmembrane receptor protein serine/threonine kinase signaling pathway	27/ 1182	266/ 33331	0.1015037593985	1.0975533589856E-6	4.641687324745E-5	gene-BAMBI;gene-BMP2;gene-BMP6;gene-BMPER;gene-CCN1;gene-CCN3;gene-CITED2;gene-DAB2;gene-DKK1;gene-FBN2;gene-FOXD1;gene-FST;gene-FSTL3;gene-GDF15;gene-INHBA;gene-LATS2;gene-LOX;gene-LTBP1;gene-MICOS10-NBL1;gene-MSX1;gene-NOG;gene-PMEPA1;gene-SKIL;gene-SPRY2;gene-TGFBR1;gene-THBS1;gene-TOB1	BAMBI;BMP2;BMP6;BMPER;CCN1;CCN3;CITED2;DAB2;DKK1;FBN2;FOXD1;FST;FSTL3;GDF15;INHBA;LATS2;LOX;LTBP1;MICOS10-NBL1;MSX1;NOG;PMEPA1;SKIL;SPRY2;TGFBR1;THBS1;TOB1
20	GO:0007623	BP	circadian rhythm	20/ 1182	160/ 33331	0.125	1.0979791338367E-6	4.641687324745E-5	gene-AHR;gene-ARNTL2;gene-ATF4;gene-CSNK1E;gene-EGR1;gene-EGR3;gene-GPR176;gene-HTR7;gene-JUND;gene-NAMPT;gene-NAMPTP1;gene-NFIL3;gene-NOCT;gene-NR1D2;gene-PER1;gene-PER2;gene-RELB;gene-RORA;gene-SERPINE1;gene-TPTEP2-CSNK1E	AHR;ARNTL2;ATF4;CSNK1E;EGR1;EGR3;GPR176;HTR7;JUND;NAMPT;NAMPTP1;NFIL3;NOCT;NR1D2;PER1;PER2;RELB;RORA;SERPINE1;TPTEP2-CSNK1E
5	GO:0072126	BP	positive regulation of glomerular mesangial cell proliferation	5/ 1182	7/ 33331	0.71428571428571	1.1004741283156E-6	4.641687324745E-5	gene-CFLAR;gene-CFLAR-AS1;gene-EGR1;gene-IL6R;gene-SERPINB7	CFLAR;CFLAR-AS1;EGR1;IL6R;SERPINB7
95	GO:0043085	BP	positive regulation of catalytic activity	95/ 1182	1607/ 33331	0.059116365899191	1.1112422572546E-6	4.6738282701018E-5	gene-ABL2;gene-ACVR1C;gene-ADRB2;gene-AJUBA;gene-AREG;gene-ARHGAP20;gene-ARHGAP21;gene-ARHGAP22;gene-ARHGAP42;gene-ARRDC4;gene-ATP1B1;gene-BBC3;gene-BCL10;gene-BDNF;gene-BMP2;gene-CASP9;gene-CCL20;gene-CCL3L1;gene-CCN1;gene-CCN2;gene-CDKL5;gene-CEMIP;gene-CFLAR;gene-CFLAR-AS1;gene-DKK1;gene-DLC1;gene-DLC1-2;gene-DOCK2;gene-EDN1;gene-EDNRA;gene-EGR1;gene-EPHA4;gene-EREG;gene-F2RL1;gene-F3;gene-FGF…	ABL2;ACVR1C;ADRB2;AJUBA;AREG;ARHGAP20;ARHGAP21;ARHGAP22;ARHGAP42;ARRDC4;ATP1B1;BBC3;BCL10;BDNF;BMP2;CASP9;CCL20;CCL3L1;CCN1;CCN2;CDKL5;CEMIP;CFLAR;CFLAR-AS1;DKK1;DLC1;DLC1;DOCK2;EDN1;EDNRA;EGR1;EPHA4;EREG;F2RL1;F3;FGF1;HBEGF;IGF1R;IGF2;IL1B;IL6R;ITGA1;ITGA2;JUN;KITLG;LOC124900513;LOC124903287;MAP2K3;MAPK8;MAPRE2;MEX3B;MRNIP;MYC;NEDD9;NEURL1;NGF;NLRP3;NR4A2;NUS1P1;PAK3;PARM1;PIM1;PKIB;PMAIP1;PPP1R…
9	GO:0051154	BP	negative regulation of striated muscle cell differentiation	9/ 1182	32/ 33331	0.28125	1.1550368927974E-6	4.8306571119331E-5	gene-BDNF;gene-BMP2;gene-CCN3;gene-CEACAM5;gene-DKK1;gene-HDAC5;gene-MSX1;gene-RGS2;gene-RGS4	BDNF;BMP2;CCN3;CEACAM5;DKK1;HDAC5;MSX1;RGS2;RGS4
9	GO:1902895	BP	positive regulation of pri-miRNA transcription by RNA polymerase II	9/ 1182	32/ 33331	0.28125	1.1550368927974E-6	4.8306571119331E-5	gene-BMP2;gene-EGR1;gene-ETS1;gene-FOS;gene-FOSL1;gene-FOXO3;gene-JUN;gene-KLF5;gene-TERT	BMP2;EGR1;ETS1;FOS;FOSL1;FOXO3;JUN;KLF5;TERT
59	GO:0023052	BP	signaling	59/ 1182	851/ 33331	0.069330199764982	1.1828806848415E-6	4.9332105415287E-5	gene-AREG;gene-ASIC2;gene-CACNA2D1;gene-CCL20;gene-CGB1;gene-CGB3;gene-CGB5;gene-CGB7;gene-CGB8;gene-CHRNB1;gene-CXCL10;gene-CXCL11;gene-CXCL5;gene-DAGLB;gene-EGR3;gene-EREG;gene-FGF13;gene-FGF5;gene-GDF15;gene-GJA1;gene-GJB2;gene-GJB3;gene-GPR176;gene-GRM7;gene-HRH1;gene-HTR7;gene-IL1B;gene-IL1RAP;gene-IL1RAPL1;gene-INHBA;gene-INSL4;gene-KCNJ2;gene-KCNK3;gene-KCNQ3;gene-KLF5;gene-LHX5;gene-LTB-3…	AREG;ASIC2;CACNA2D1;CCL20;CGB1;CGB3;CGB5;CGB7;CGB8;CHRNB1;CXCL10;CXCL11;CXCL5;DAGLB;EGR3;EREG;FGF13;FGF5;GDF15;GJA1;GJB2;GJB3;GPR176;GRM7;HRH1;HTR7;IL1B;IL1RAP;IL1RAPL1;INHBA;INSL4;KCNJ2;KCNK3;KCNQ3;KLF5;LHX5;LTB;LTB;NAMPT;NAMPTP1;NPTX1;PANX1;PMP22;PTHLH;S1PR1;SEMA3B;SEMA5A;SERPINB3;SERPINB4;SHH;SLC12A6;SLC12A7;SLC1A4;SNAP25;SYT5;TPBG;TPBG-2;WNT7A;WNT9A
20	GO:0002709	BP	regulation of T cell mediated immunity	20/ 1182	161/ 33331	0.12422360248447	1.2124726497605E-6	5.0424597845922E-5	gene-AHR;gene-CD55;gene-CEACAM1;gene-HLA-A-7;gene-HLA-A-8;gene-HLA-B;gene-HLA-B-2;gene-HLA-B-4;gene-HLA-B-5;gene-HLA-B-6;gene-HLA-F-2;gene-HLA-F-3;gene-HLA-F-4;gene-HLA-F-5;gene-HLA-F-7;gene-IL1B;gene-IL7R;gene-NLRP3;gene-RSAD2;gene-ZP3	AHR;CD55;CEACAM1;HLA-A;HLA-A;HLA-B;HLA-B;HLA-B;HLA-B;HLA-B;HLA-F;HLA-F;HLA-F;HLA-F;HLA-F;IL1B;IL7R;NLRP3;RSAD2;ZP3
14	GO:0042058	BP	regulation of epidermal growth factor receptor signaling pathway	14/ 1182	83/ 33331	0.16867469879518	1.2433739985316E-6	5.1565289821784E-5	gene-AREG;gene-CEACAM1;gene-DGKD;gene-EREG;gene-ERRFI1;gene-GPRC5A;gene-HBEGF;gene-IFI6;gene-ITGA1;gene-NEURL1;gene-PLAUR;gene-SPRY2;gene-STAM;gene-TGFA	AREG;CEACAM1;DGKD;EREG;ERRFI1;GPRC5A;HBEGF;IFI6;ITGA1;NEURL1;PLAUR;SPRY2;STAM;TGFA
43	GO:0062023	CC	collagen-containing extracellular matrix	43/ 1182	518/ 33331	0.083011583011583	4.1209170932233E-7	5.2500483767664E-5	gene-ADAMTSL4;gene-AMTN;gene-ANGPT4;gene-APOE;gene-CCN1;gene-CCN3;gene-CDH2;gene-COL17A1;gene-COL1A1;gene-COL4A6;gene-COL6A2;gene-COL7A1;gene-COL8A1;gene-COL9A2;gene-ECM1;gene-F3;gene-FBLN5;gene-FBN2;gene-FN1;gene-GPC4;gene-LAMA3;gene-LAMB3;gene-LAMC2;gene-LOC124905381;gene-LOC124905388;gene-LOXL2;gene-LTBP1;gene-MFAP5;gene-NID2;gene-PLGLB1;gene-SEMA3B;gene-SERPINB8;gene-SERPINE1;gene-SERPINE2;ge…	ADAMTSL4;AMTN;ANGPT4;APOE;CCN1;CCN3;CDH2;COL17A1;COL1A1;COL4A6;COL6A2;COL7A1;COL8A1;COL9A2;ECM1;F3;FBLN5;FBN2;FN1;GPC4;LAMA3;LAMB3;LAMC2;LOC124905381;LOC124905388;LOXL2;LTBP1;MFAP5;NID2;PLGLB1;SEMA3B;SERPINB8;SERPINE1;SERPINE2;SHH;THBS1;TIMP1;TIMP3;TNXB;TNXB;TNXB;TNXB;ZP3
28	GO:0062197	BP	cellular response to chemical stress	28/ 1182	285/ 33331	0.098245614035088	1.3408118968464E-6	5.545134883699E-5	gene-ATF4;gene-CPEB2;gene-DDIT3;gene-ERRFI1;gene-ETS1;gene-FOS;gene-FOXO1;gene-FOXO3;gene-GJB2;gene-JUN;gene-KDM6B;gene-KLF2;gene-KLF4;gene-MAPK8;gene-NR4A2;gene-OXSR1;gene-PTGS2;gene-RELB;gene-RHOB;gene-SESN2;gene-SESN2-2;gene-SIRT1;gene-SLC12A6;gene-SLC7A11;gene-SPHK1;gene-TNFAIP3;gene-ZC3H12A;gene-ZFP36L1	ATF4;CPEB2;DDIT3;ERRFI1;ETS1;FOS;FOXO1;FOXO3;GJB2;JUN;KDM6B;KLF2;KLF4;MAPK8;NR4A2;OXSR1;PTGS2;RELB;RHOB;SESN2;SESN2;SIRT1;SLC12A6;SLC7A11;SPHK1;TNFAIP3;ZC3H12A;ZFP36L1
11	GO:0071549	BP	cellular response to dexamethasone stimulus	11/ 1182	51/ 33331	0.2156862745098	1.3783855277463E-6	5.684691647347E-5	gene-CASP9;gene-CFLAR;gene-CFLAR-AS1;gene-ERRFI1;gene-FBXO32;gene-FOXO1;gene-GJB2;gene-PCK1;gene-PCK2;gene-USP8P1;gene-USP8P1-4	CASP9;CFLAR;CFLAR-AS1;ERRFI1;FBXO32;FOXO1;GJB2;PCK1;PCK2;USP8P1;USP8P1
56	GO:0043269	BP	regulation of ion transport	56/ 1182	797/ 33331	0.070263488080301	1.4314211831664E-6	5.8870665668897E-5	gene-ADRB2;gene-ASIC2;gene-ATF4;gene-ATP1B1;gene-ATP2B1;gene-BEST1;gene-CACNA2D1;gene-CEBPB;gene-CEMIP;gene-CLTRN;gene-CXCL10;gene-CXCL11;gene-CXCR4;gene-FGF13;gene-GEM;gene-GJA1;gene-GRM7;gene-HOMER2;gene-KCNF1;gene-KCNG1;gene-KCNJ2;gene-KCNQ3;gene-KCNS1;gene-KLHL24;gene-LOC100505915-2;gene-LOC102724428;gene-MAOB;gene-NEDD4;gene-NKAIN2;gene-OXSR1;gene-PDE4D;gene-PER1;gene-PER2;gene-PLA2G4A;gene-…	ADRB2;ASIC2;ATF4;ATP1B1;ATP2B1;BEST1;CACNA2D1;CEBPB;CEMIP;CLTRN;CXCL10;CXCL11;CXCR4;FGF13;GEM;GJA1;GRM7;HOMER2;KCNF1;KCNG1;KCNJ2;KCNQ3;KCNS1;KLHL24;LOC100505915;LOC102724428;MAOB;NEDD4;NKAIN2;OXSR1;PDE4D;PER1;PER2;PLA2G4A;PLPP4;PRNP;RELN;RGS2;RGS4;ROS1;RRAD;SCN9A;SERPINE2;SIK1;SLC30A1;SLC31A2;SLC43A1;SLC6A9;STC1;STOM;SYT12;SYT5;TRPC1;TRPV3;UBASH3B;WNK4
72	GO:0051050	BP	positive regulation of transport	72/ 1182	1121/ 33331	0.064228367528992	1.452811262742E-6	5.9585328226325E-5	gene-ACSL5;gene-ADRB2;gene-ANKRD1;gene-ATF4;gene-ATP1B1;gene-ATP2B1;gene-BBC3;gene-BMP2;gene-BMP6;gene-C3;gene-CDH2;gene-CEBPB;gene-CEMIP;gene-CLTRN;gene-CREBRF;gene-CXCL10;gene-CXCL11;gene-DAB2;gene-DGKD;gene-DOCK2;gene-EDN1;gene-F2RL1;gene-FABP3;gene-FEZ1;gene-GAB2;gene-GJA1;gene-GNG12-AS1;gene-HLA-F-2;gene-HLA-F-3;gene-HLA-F-4;gene-HLA-F-5;gene-HLA-F-7;gene-IL1A;gene-IL1B;gene-INHBA;gene-IRS2;…	ACSL5;ADRB2;ANKRD1;ATF4;ATP1B1;ATP2B1;BBC3;BMP2;BMP6;C3;CDH2;CEBPB;CEMIP;CLTRN;CREBRF;CXCL10;CXCL11;DAB2;DGKD;DOCK2;EDN1;F2RL1;FABP3;FEZ1;GAB2;GJA1;GNG12-AS1;HLA-F;HLA-F;HLA-F;HLA-F;HLA-F;IL1A;IL1B;INHBA;IRS2;ITGA2;KCNJ2;LOC100505915;LRAT;LRTOMT;MAPK8;MEX3B;NEDD4;NFKBIA;NR4A3;PCK2;PLA2G4A;PLK3;PMAIP1;PPARD;PRNP;PTX3;RELN;RGCC;SDC4;SERPINE1;SGK1;SIRPB1;SLC6A9;STAM;STC1;STOM;SYTL4;TERT;TRPC1;TRPV3;…
18	GO:0061041	BP	regulation of wound healing	18/ 1182	135/ 33331	0.13333333333333	1.4575927121957E-6	5.9616746550878E-5	gene-ADTRP;gene-CEACAM1;gene-CXCR4;gene-F2RL1;gene-F3;gene-GJA1;gene-HBEGF;gene-PHLDB2;gene-PLAUR;gene-PLGLB1;gene-PRKG1;gene-SERPINB2;gene-SERPINE1;gene-SERPINE2;gene-THBD;gene-THBS1;gene-TNFRSF12A;gene-UBASH3B	ADTRP;CEACAM1;CXCR4;F2RL1;F3;GJA1;HBEGF;PHLDB2;PLAUR;PLGLB1;PRKG1;SERPINB2;SERPINE1;SERPINE2;THBD;THBS1;TNFRSF12A;UBASH3B
53	GO:0032103	BP	positive regulation of response to external stimulus	53/ 1182	738/ 33331	0.071815718157182	1.4915101337197E-6	6.0750642205858E-5	gene-ACOD1;gene-BCL10;gene-BMP6;gene-C3;gene-CEBPB;gene-CREB3L3;gene-CXCL10;gene-CXCL8;gene-CXCR4;gene-EREG;gene-ETS1;gene-F2RL1;gene-F3;gene-HLA-F-2;gene-HLA-F-3;gene-HLA-F-4;gene-HLA-F-5;gene-HLA-F-7;gene-IL1B;gene-IL1RL1;gene-IL6R;gene-IRF7-2;gene-ITGA2;gene-MUC13;gene-MUC4;gene-NFKBIA;gene-NFKBIZ;gene-OASL;gene-OSMR;gene-OXSR1;gene-PAK3;gene-PDE2A;gene-PLGLB1;gene-PTGER4;gene-PTGS2;gene-RELB;…	ACOD1;BCL10;BMP6;C3;CEBPB;CREB3L3;CXCL10;CXCL8;CXCR4;EREG;ETS1;F2RL1;F3;HLA-F;HLA-F;HLA-F;HLA-F;HLA-F;IL1B;IL1RL1;IL6R;IRF7;ITGA2;MUC13;MUC4;NFKBIA;NFKBIZ;OASL;OSMR;OXSR1;PAK3;PDE2A;PLGLB1;PTGER4;PTGS2;RELB;RIOK3;S1PR1;SEMA5A;SERPINE1;SH2D1B;THBD;THBS1;TLR4;TNFSF14;TNIP1;TPBG;TPBG-2;USP17L1;USP17L2;USP17L4;VEGFC;ZP3
19	GO:0030856	BP	regulation of epithelial cell differentiation	19/ 1182	149/ 33331	0.12751677852349	1.493499320074E-6	6.0750642205858E-5	gene-BMP6;gene-BTG1;gene-CEACAM1;gene-ERRFI1;gene-FAT4;gene-FGF2;gene-FOXC1;gene-IL1B;gene-JAG1;gene-KLF7;gene-MAFF;gene-PAX8;gene-PTCH2;gene-SERPINB13;gene-SERPINE1;gene-SPRY2;gene-ZBED2;gene-ZEB1;gene-ZFP36L1	BMP6;BTG1;CEACAM1;ERRFI1;FAT4;FGF2;FOXC1;IL1B;JAG1;KLF7;MAFF;PAX8;PTCH2;SERPINB13;SERPINE1;SPRY2;ZBED2;ZEB1;ZFP36L1
17	GO:0002064	BP	epithelial cell development	17/ 1182	122/ 33331	0.13934426229508	1.5240074932524E-6	6.1486247968255E-5	gene-ADAMTSL4;gene-B4GALT1;gene-BMP6;gene-CDH2;gene-CDK6;gene-CXCR4;gene-F2RL1;gene-FOSL2;gene-JAG1;gene-KLF5;gene-LRTOMT;gene-MYADM;gene-PDE2A;gene-PDE4D;gene-PODXL;gene-PRDM1;gene-ROS1	ADAMTSL4;B4GALT1;BMP6;CDH2;CDK6;CXCR4;F2RL1;FOSL2;JAG1;KLF5;LRTOMT;MYADM;PDE2A;PDE4D;PODXL;PRDM1;ROS1
17	GO:0042060	BP	wound healing	17/ 1182	122/ 33331	0.13934426229508	1.5240074932524E-6	6.1486247968255E-5	gene-CDKN1A;gene-CFLAR;gene-CFLAR-AS1;gene-EREG;gene-FGF1;gene-FN1;gene-IL24;gene-KRT6A;gene-KRT6B;gene-KRT6C;gene-LOX;gene-NOG;gene-PPARD;gene-SDC4;gene-SERPINB2;gene-SPRR3;gene-TGFA	CDKN1A;CFLAR;CFLAR-AS1;EREG;FGF1;FN1;IL24;KRT6A;KRT6B;KRT6C;LOX;NOG;PPARD;SDC4;SERPINB2;SPRR3;TGFA
7	GO:0061311	BP	cell surface receptor signaling pathway involved in heart development	7/ 1182	18/ 33331	0.38888888888889	1.5643791377931E-6	6.2944002869415E-5	gene-BMP2;gene-DLL4;gene-HEY1;gene-JAG1;gene-MSX1;gene-NOG;gene-SNAI2	BMP2;DLL4;HEY1;JAG1;MSX1;NOG;SNAI2
25	GO:0022408	BP	negative regulation of cell-cell adhesion	25/ 1182	239/ 33331	0.10460251046025	1.569084806484E-6	6.2962708437482E-5	gene-ADTRP;gene-ARG2;gene-BMP2;gene-BMP6;gene-CD274;gene-CDSN-6;gene-CEACAM1;gene-CEBPB;gene-IFNL1;gene-IFNL1-2;gene-IL1RN;gene-JAG1;gene-MYADM;gene-PAG1;gene-PELI1;gene-PLGLB1;gene-PODXL;gene-PRKG1;gene-PRNP;gene-RGCC;gene-SDC4;gene-SERPINE2;gene-SOCS1;gene-UBASH3B;gene-ZC3H12A	ADTRP;ARG2;BMP2;BMP6;CD274;CDSN;CEACAM1;CEBPB;IFNL1;IFNL1-2;IL1RN;JAG1;MYADM;PAG1;PELI1;PLGLB1;PODXL;PRKG1;PRNP;RGCC;SDC4;SERPINE2;SOCS1;UBASH3B;ZC3H12A
33	GO:0071900	BP	regulation of protein serine/threonine kinase activity	33/ 1182	373/ 33331	0.088471849865952	1.6825050236361E-6	6.715094646754E-5	gene-ADRB2;gene-AJUBA;gene-CCNG2;gene-CEMIP;gene-DIRAS3;gene-DKK1;gene-DUSP1;gene-DUSP7;gene-EDN1;gene-EPHA4;gene-FGF1;gene-GADD45A;gene-HEG1;gene-HERC5;gene-IL1B;gene-KITLG;gene-LATS2;gene-LOC124903287;gene-PIM1;gene-PKIB;gene-RGCC;gene-RGS2;gene-SERPINB3;gene-SERPINB4;gene-SERTAD1;gene-SESN2;gene-SESN2-2;gene-SPRY2;gene-SPRY4;gene-TCIM;gene-TNF-2;gene-TRIB1;gene-TRIB3	ADRB2;AJUBA;CCNG2;CEMIP;DIRAS3;DKK1;DUSP1;DUSP7;EDN1;EPHA4;FGF1;GADD45A;HEG1;HERC5;IL1B;KITLG;LATS2;LOC124903287;PIM1;PKIB;RGCC;RGS2;SERPINB3;SERPINB4;SERTAD1;SESN2;SESN2;SPRY2;SPRY4;TCIM;TNF;TRIB1;TRIB3
11	GO:0035914	BP	skeletal muscle cell differentiation	11/ 1182	52/ 33331	0.21153846153846	1.6923885042103E-6	6.7184203534787E-5	gene-ANKRD1;gene-ATF3;gene-BTG2;gene-CITED2;gene-EGR1;gene-FOS;gene-FOXN2;gene-KLF5;gene-MAFF;gene-MEF2D-2;gene-NR4A1	ANKRD1;ATF3;BTG2;CITED2;EGR1;FOS;FOXN2;KLF5;MAFF;MEF2D;NR4A1
11	GO:1902041	BP	regulation of extrinsic apoptotic signaling pathway via death domain receptors	11/ 1182	52/ 33331	0.21153846153846	1.6923885042103E-6	6.7184203534787E-5	gene-ATF3;gene-CFLAR;gene-CFLAR-AS1;gene-ITPRIP;gene-PMAIP1;gene-SERPINE1;gene-SKIL;gene-THBS1;gene-TIMP3;gene-TNFAIP3;gene-TNFRSF10B	ATF3;CFLAR;CFLAR-AS1;ITPRIP;PMAIP1;SERPINE1;SKIL;THBS1;TIMP3;TNFAIP3;TNFRSF10B
53	GO:0120035	BP	regulation of plasma membrane bounded cell projection organization	53/ 1182	743/ 33331	0.071332436069987	1.7063018421822E-6	6.7376232582125E-5	gene-ABL2;gene-ALKAL1;gene-ANKRD1;gene-APOE;gene-BDNF;gene-BRSK1;gene-CAMSAP2;gene-CD44;gene-CDH2;gene-CDKL5;gene-CFLAR;gene-CFLAR-AS1;gene-CSMD3;gene-DKK1;gene-EPHA4;gene-F2RL1;gene-FEZ1;gene-FGF13;gene-FN1;gene-IL1RAPL1;gene-KLF5;gene-LOC124900513;gene-MAP1B;gene-MARK1;gene-MFSD2A;gene-NEDD4;gene-NEURL1;gene-NGF;gene-PAK3;gene-PLEKHM1;gene-PLEKHM1-2;gene-PODXL;gene-PRNP;gene-RELN;gene-RGS2;gene…	ABL2;ALKAL1;ANKRD1;APOE;BDNF;BRSK1;CAMSAP2;CD44;CDH2;CDKL5;CFLAR;CFLAR-AS1;CSMD3;DKK1;EPHA4;F2RL1;FEZ1;FGF13;FN1;IL1RAPL1;KLF5;LOC124900513;MAP1B;MARK1;MFSD2A;NEDD4;NEURL1;NGF;PAK3;PLEKHM1;PLEKHM1;PODXL;PRNP;RELN;RGS2;RP1;SEMA3A;SEMA3B;SEMA3C;SEMA5A;SEMA7A;SEMA7A-2;SERPINI1;SKIL;SNAP25;SPOCK1;TGFBR1;TIAM2;USP17L1;USP17L2;USP17L4;VLDLR;WNT7A
13	GO:0061045	BP	negative regulation of wound healing	13/ 1182	74/ 33331	0.17567567567568	1.8441986454062E-6	7.2628162568555E-5	gene-ADTRP;gene-CEACAM1;gene-F3;gene-GJA1;gene-PHLDB2;gene-PLAUR;gene-PLGLB1;gene-PRKG1;gene-SERPINB2;gene-SERPINE1;gene-SERPINE2;gene-THBD;gene-UBASH3B	ADTRP;CEACAM1;F3;GJA1;PHLDB2;PLAUR;PLGLB1;PRKG1;SERPINB2;SERPINE1;SERPINE2;THBD;UBASH3B
14	GO:0046620	BP	regulation of organ growth	14/ 1182	86/ 33331	0.16279069767442	1.9329225683324E-6	7.5920903100611E-5	gene-CITED2;gene-EDN1;gene-FOXC1;gene-GATA6;gene-GJA1;gene-IGF2;gene-JARID2;gene-LATS2;gene-NOG;gene-PIM1;gene-RGS2;gene-RGS4;gene-SAV1;gene-TGFBR1	CITED2;EDN1;FOXC1;GATA6;GJA1;IGF2;JARID2;LATS2;NOG;PIM1;RGS2;RGS4;SAV1;TGFBR1
40	GO:0010975	BP	regulation of neuron projection development	40/ 1182	499/ 33331	0.080160320641283	1.9861136045927E-6	7.7804297328198E-5	gene-ABL2;gene-ALKAL1;gene-ANKRD1;gene-APOE;gene-BDNF;gene-BRSK1;gene-CAMSAP2;gene-CDH2;gene-CDKL5;gene-CFLAR;gene-CFLAR-AS1;gene-CSMD3;gene-DKK1;gene-EPHA4;gene-FEZ1;gene-FGF13;gene-FN1;gene-IL1RAPL1;gene-LOC124900513;gene-MAP1B;gene-MARK1;gene-MFSD2A;gene-NEDD4;gene-NGF;gene-PAK3;gene-RELN;gene-RGS2;gene-SEMA3A;gene-SEMA3B;gene-SEMA3C;gene-SEMA5A;gene-SEMA7A;gene-SEMA7A-2;gene-SERPINI1;gene-SKI…	ABL2;ALKAL1;ANKRD1;APOE;BDNF;BRSK1;CAMSAP2;CDH2;CDKL5;CFLAR;CFLAR-AS1;CSMD3;DKK1;EPHA4;FEZ1;FGF13;FN1;IL1RAPL1;LOC124900513;MAP1B;MARK1;MFSD2A;NEDD4;NGF;PAK3;RELN;RGS2;SEMA3A;SEMA3B;SEMA3C;SEMA5A;SEMA7A;SEMA7A-2;SERPINI1;SKIL;SNAP25;SPOCK1;TIAM2;VLDLR;WNT7A
10	GO:0050873	BP	brown fat cell differentiation	10/ 1182	43/ 33331	0.23255813953488	1.9981586749769E-6	7.8070162756267E-5	gene-ADRB2;gene-ARL4A;gene-ARL4AP5;gene-CEBPB;gene-DIO2;gene-FABP3;gene-LAMB3;gene-METRNL;gene-PTGS2;gene-RGS2	ADRB2;ARL4A;ARL4AP5;CEBPB;DIO2;FABP3;LAMB3;METRNL;PTGS2;RGS2
49	GO:0006468	BP	protein phosphorylation	49/ 1182	666/ 33331	0.073573573573574	2.0310226754314E-6	7.9145915123703E-5	gene-ABL2;gene-ACVR1C;gene-ADM2;gene-BMP2;gene-BRD2-5;gene-BRSK1;gene-CDK6;gene-CDKL5;gene-CLK1;gene-CSNK1E;gene-DCLK1;gene-DYRK3;gene-EPHA4;gene-GRK5;gene-HSPB8;gene-IGF1R;gene-IGFBP3;gene-IL24;gene-IRAK2;gene-LATS2;gene-LOC102724428;gene-MAP3K8;gene-MAPK8;gene-MARK1;gene-MAST4;gene-MEX3B;gene-NUAK1;gene-NUAK2;gene-OXSR1;gene-PCK1;gene-PDK4;gene-PIM1;gene-PIM3;gene-PLK3;gene-PRKAB2;gene-PRKG1;ge…	ABL2;ACVR1C;ADM2;BMP2;BRD2;BRSK1;CDK6;CDKL5;CLK1;CSNK1E;DCLK1;DYRK3;EPHA4;GRK5;HSPB8;IGF1R;IGFBP3;IL24;IRAK2;LATS2;LOC102724428;MAP3K8;MAPK8;MARK1;MAST4;MEX3B;NUAK1;NUAK2;OXSR1;PCK1;PDK4;PIM1;PIM3;PLK3;PRKAB2;PRKG1;RELN;RICTOR;ROS1;SGK1;SIK1;SNRK;STK17A;STK17B;TGFBR1;TPTEP2-CSNK1E;TRIB1;TRIB3;WNK4
24	GO:0002832	BP	negative regulation of response to biotic stimulus	24/ 1182	227/ 33331	0.1057268722467	2.0871323623066E-6	8.1119513568498E-5	gene-ACOD1;gene-AHR;gene-ARG2;gene-CEACAM1;gene-HLA-A-7;gene-HLA-A-8;gene-HLA-B;gene-HLA-B-2;gene-HLA-B-4;gene-HLA-B-5;gene-HLA-B-6;gene-HLA-F-2;gene-HLA-F-3;gene-HLA-F-4;gene-HLA-F-5;gene-HLA-F-7;gene-ISG15;gene-OAS1;gene-RIOK3;gene-RNF125;gene-SERPINB4;gene-TNFAIP3;gene-TRIB1;gene-USP18	ACOD1;AHR;ARG2;CEACAM1;HLA-A;HLA-A;HLA-B;HLA-B;HLA-B;HLA-B;HLA-B;HLA-F;HLA-F;HLA-F;HLA-F;HLA-F;ISG15;OAS1;RIOK3;RNF125;SERPINB4;TNFAIP3;TRIB1;USP18
25	GO:1901654	BP	response to ketone	25/ 1182	243/ 33331	0.10288065843621	2.123205732275E-6	8.230609792973E-5	gene-ACOD1;gene-AHR;gene-CASP9;gene-CDKN1A;gene-CFLAR;gene-CFLAR-AS1;gene-DUSP1;gene-ERRFI1;gene-FBXO32;gene-FOS;gene-FOSB;gene-FOSL1;gene-FOXO1;gene-GJB2;gene-GNAI1;gene-KLF2;gene-KLF4;gene-MAOB;gene-PCK1;gene-PCK2;gene-PTGER4;gene-SGK1;gene-TXNIP;gene-USP8P1;gene-USP8P1-4	ACOD1;AHR;CASP9;CDKN1A;CFLAR;CFLAR-AS1;DUSP1;ERRFI1;FBXO32;FOS;FOSB;FOSL1;FOXO1;GJB2;GNAI1;KLF2;KLF4;MAOB;PCK1;PCK2;PTGER4;SGK1;TXNIP;USP8P1;USP8P1
8	GO:0036003	BP	positive regulation of transcription from RNA polymerase II promoter in response to stress	8/ 1182	26/ 33331	0.30769230769231	2.1581226648325E-6	8.3441789595751E-5	gene-ATF3;gene-ATF4;gene-CEBPB;gene-CREB3L3;gene-DDIT3;gene-KLF2;gene-SESN2;gene-SESN2-2	ATF3;ATF4;CEBPB;CREB3L3;DDIT3;KLF2;SESN2;SESN2
81	GO:0046903	BP	secretion	81/ 1182	1327/ 33331	0.06103993971364	2.2048542516281E-6	8.5027197594602E-5	gene-ADM;gene-ARL4D;gene-ATP11A;gene-B4GALT1;gene-BRSK1;gene-C3;gene-CCN2;gene-CD44;gene-CD55;gene-CDA;gene-CEACAM1;gene-CEACAM6;gene-CLTRN;gene-CSF2;gene-CXCL1;gene-CXCL2;gene-DOCK2;gene-ECM1;gene-EDN1;gene-FABP5P9;gene-FBLN5;gene-FN1;gene-FOLR3;gene-FOLR3P1;gene-FOXD1;gene-GLIPR1;gene-GNG12-AS1;gene-HLA-B;gene-HLA-B-2;gene-HLA-B-4;gene-HLA-B-5;gene-HLA-B-6;gene-HLA-C;gene-HLA-C-5;gene-HLA-H;gen…	ADM;ARL4D;ATP11A;B4GALT1;BRSK1;C3;CCN2;CD44;CD55;CDA;CEACAM1;CEACAM6;CLTRN;CSF2;CXCL1;CXCL2;DOCK2;ECM1;EDN1;FABP5P9;FBLN5;FN1;FOLR3;FOLR3P1;FOXD1;GLIPR1;GNG12-AS1;HLA-B;HLA-B;HLA-B;HLA-B;HLA-B;HLA-C;HLA-C;HLA-H;HSPA6;IGF2;IL1RN;INHBA;LOC100505915;LOC124903293;NEU1;NEU1;NEURL1;NR4A3;OSCAR;PAM;PLA2G4A;PLAUR;PLGLB1;PNPLA8;PTPRB;PTX3;RHOF;S100P;SERPINB3;SERPINB4;SERPINE1;SERPINE2;SIRPB1;SLC1A5;SLC26A…
27	GO:2001234	BP	negative regulation of apoptotic signaling pathway	27/ 1182	276/ 33331	0.097826086956522	2.2327765901512E-6	8.5880917186463E-5	gene-ACKR3;gene-BDNF;gene-CD44;gene-CFLAR;gene-CFLAR-AS1;gene-CSF2;gene-IFI6;gene-IL1A;gene-IL1B;gene-ITPRIP;gene-LOC100131471;gene-LOC124900513;gene-MCL1;gene-MNT;gene-MPV17L-2;gene-NOG;gene-NR4A2;gene-PLAUR;gene-PTGS2;gene-SERPINE1;gene-SH3RF1;gene-SIAH2;gene-SNAI2;gene-TERT;gene-TGFBR1;gene-TNFAIP3;gene-TNFRSF10B	ACKR3;BDNF;CD44;CFLAR;CFLAR-AS1;CSF2;IFI6;IL1A;IL1B;ITPRIP;LOC100131471;LOC124900513;MCL1;MNT;MPV17L;NOG;NR4A2;PLAUR;PTGS2;SERPINE1;SH3RF1;SIAH2;SNAI2;TERT;TGFBR1;TNFAIP3;TNFRSF10B
70	GO:0051338	BP	regulation of transferase activity	70/ 1182	1088/ 33331	0.064338235294118	2.3370560295738E-6	8.965961465396E-5	gene-ADRB2;gene-AJUBA;gene-AREG;gene-ARRDC4;gene-BCL10;gene-BDNF;gene-CCN1;gene-CCNG2;gene-CEACAM1;gene-CEMIP;gene-DIRAS3;gene-DKK1;gene-DUSP1;gene-DUSP7;gene-EDN1;gene-EGR1;gene-EPHA4;gene-EREG;gene-ERRFI1;gene-FGF1;gene-GADD45A;gene-GADD45B;gene-GPRC5A;gene-HBEGF;gene-HEG1;gene-HERC5;gene-IGF1R;gene-IGF2;gene-IL1B;gene-IL6R;gene-IRS2;gene-KITLG;gene-LATS2;gene-LOC124903287;gene-MAP2K3;gene-MRNI…	ADRB2;AJUBA;AREG;ARRDC4;BCL10;BDNF;CCN1;CCNG2;CEACAM1;CEMIP;DIRAS3;DKK1;DUSP1;DUSP7;EDN1;EGR1;EPHA4;EREG;ERRFI1;FGF1;GADD45A;GADD45B;GPRC5A;HBEGF;HEG1;HERC5;IGF1R;IGF2;IL1B;IL6R;IRS2;KITLG;LATS2;LOC124903287;MAP2K3;MRNIP;NEDD9;NEURL1;PAK3;PARM1;PIM1;PINX1;PKIB;PPP1R3G;PRNP;RELN;RGCC;RGS2;RICTOR;ROS1;SDC4;SERPINB3;SERPINB4;SERTAD1;SESN2;SESN2;SOCS1;SPRY2;SPRY4;TCIM;TGFA;TNF;TNFRSF10B;TRIB1;TRIB3;U…
15	GO:0045666	BP	positive regulation of neuron differentiation	15/ 1182	100/ 33331	0.15	2.4354317147239E-6	9.3192924403364E-5	gene-BMP2;gene-BMP6;gene-BRINP2;gene-CSNK1E;gene-DKK1;gene-DLX2;gene-FEZ1;gene-IRX3;gene-MAP1B;gene-MICOS10-NBL1;gene-NGF;gene-NRCAM;gene-SOCS2;gene-TPTEP2-CSNK1E;gene-ZEB1	BMP2;BMP6;BRINP2;CSNK1E;DKK1;DLX2;FEZ1;IRX3;MAP1B;MICOS10-NBL1;NGF;NRCAM;SOCS2;TPTEP2-CSNK1E;ZEB1
49	GO:0071345	BP	cellular response to cytokine stimulus	49/ 1182	674/ 33331	0.072700296735905	2.5089639600475E-6	9.5443106798503E-5	gene-ACOD1;gene-AKAP12;gene-ANKRD1;gene-CCL20;gene-CCL3L1;gene-COL1A1;gene-CSF2;gene-CSF3;gene-CXCL8;gene-CXCR4;gene-DUSP1;gene-EGR1;gene-GBP1;gene-HAS2;gene-IFIT1;gene-IL1RAPL1;gene-IL24;gene-JARID2;gene-KLF2;gene-KLF5;gene-LOX;gene-LRAT;gene-MAPK8;gene-MSC;gene-MT1X;gene-MT2A;gene-NFIL3;gene-NR5A2;gene-OAS1;gene-OXSR1;gene-PCK1;gene-PCK2;gene-PCOLCE2;gene-PDE2A;gene-PID1;gene-RNF125;gene-RORA;g…	ACOD1;AKAP12;ANKRD1;CCL20;CCL3L1;COL1A1;CSF2;CSF3;CXCL8;CXCR4;DUSP1;EGR1;GBP1;HAS2;IFIT1;IL1RAPL1;IL24;JARID2;KLF2;KLF5;LOX;LRAT;MAPK8;MSC;MT1X;MT2A;NFIL3;NR5A2;OAS1;OXSR1;PCK1;PCK2;PCOLCE2;PDE2A;PID1;RNF125;RORA;RPL13AP20;SBNO2;SNX10;SOCS3;SOX9;SPRY2;SPRY4;VEGFC;ZC3H12A;ZFP36;ZFP36L1;ZFP36L2
11	GO:0055021	BP	regulation of cardiac muscle tissue growth	11/ 1182	54/ 33331	0.2037037037037	2.5135215705674E-6	9.5443106798503E-5	gene-CITED2;gene-EDN1;gene-GATA6;gene-GJA1;gene-JARID2;gene-NOG;gene-PIM1;gene-RGS2;gene-RGS4;gene-SAV1;gene-TGFBR1	CITED2;EDN1;GATA6;GJA1;JARID2;NOG;PIM1;RGS2;RGS4;SAV1;TGFBR1
15	GO:0042612	CC	MHC class I protein complex	15/ 1182	92/ 33331	0.16304347826087	8.2040405160839E-7	9.7987008913977E-5	gene-HLA-A-7;gene-HLA-A-8;gene-HLA-B;gene-HLA-B-2;gene-HLA-B-4;gene-HLA-B-5;gene-HLA-B-6;gene-HLA-C;gene-HLA-C-5;gene-HLA-F-2;gene-HLA-F-3;gene-HLA-F-4;gene-HLA-F-5;gene-HLA-F-7;gene-HLA-H	HLA-A;HLA-A;HLA-B;HLA-B;HLA-B;HLA-B;HLA-B;HLA-C;HLA-C;HLA-F;HLA-F;HLA-F;HLA-F;HLA-F;HLA-H
51	GO:0001558	BP	regulation of cell growth	51/ 1182	711/ 33331	0.071729957805907	2.6446878533248E-6	0.0001001675524446	gene-BDNF;gene-CCN3;gene-CDA;gene-CDKL5;gene-CDKN1A;gene-CEACAM1;gene-CXCR4;gene-EDN1;gene-FAM241A;gene-FGF13;gene-FN1;gene-GJA1;gene-HBEGF;gene-IGFBP1;gene-IGFBP3;gene-INHBA;gene-KRT17;gene-KRT17P1;gene-KRT17P2;gene-KRT17P2-2;gene-LINC02930;gene-LOC105370413;gene-LOC105372773;gene-LOC124903521;gene-MAP1B;gene-MFSD2A;gene-MSX1;gene-NGF;gene-NRCAM;gene-PAPPA2;gene-PPARD;gene-PTCH2;gene-RGS2;gene-R…	BDNF;CCN3;CDA;CDKL5;CDKN1A;CEACAM1;CXCR4;EDN1;FAM241A;FGF13;FN1;GJA1;HBEGF;IGFBP1;IGFBP3;INHBA;KRT17;KRT17P1;KRT17P2;KRT17P2;LINC02930;LOC105370413;LOC105372773;LOC124903521;MAP1B;MFSD2A;MSX1;NGF;NRCAM;PAPPA2;PPARD;PTCH2;RGS2;RGS4;ROS1;SEMA3A;SEMA3B;SEMA3C;SEMA5A;SEMA7A;SEMA7A-2;SERPINE2;SERTAD1;SERTAD2;SESN2;SESN2;SGK1;SOCS2;SPHK1;SPOCK1;TGFBR1
15	GO:0002483	BP	antigen processing and presentation of endogenous peptide antigen	15/ 1182	101/ 33331	0.14851485148515	2.767315066638E-6	0.0001045453607999	gene-HLA-A-7;gene-HLA-A-8;gene-HLA-B;gene-HLA-B-2;gene-HLA-B-4;gene-HLA-B-5;gene-HLA-B-6;gene-HLA-C;gene-HLA-C-5;gene-HLA-F-2;gene-HLA-F-3;gene-HLA-F-4;gene-HLA-F-5;gene-HLA-F-7;gene-HLA-H	HLA-A;HLA-A;HLA-B;HLA-B;HLA-B;HLA-B;HLA-B;HLA-C;HLA-C;HLA-F;HLA-F;HLA-F;HLA-F;HLA-F;HLA-H
16	GO:0032526	BP	response to retinoic acid	16/ 1182	114/ 33331	0.14035087719298	2.7914035384673E-6	0.0001051877368924	gene-ABL2;gene-BMP6;gene-BRINP2;gene-COL1A1;gene-DKK1;gene-DUSP1;gene-GATA6;gene-GJA1;gene-GJB2;gene-GJB3;gene-HSD17B2;gene-LRAT;gene-PCK1;gene-SOX9;gene-TRIML2;gene-WNT9A	ABL2;BMP6;BRINP2;COL1A1;DKK1;DUSP1;GATA6;GJA1;GJB2;GJB3;HSD17B2;LRAT;PCK1;SOX9;TRIML2;WNT9A
84	GO:0048878	BP	chemical homeostasis	84/ 1182	1401/ 33331	0.059957173447537	2.8375095729794E-6	0.0001066004462906	gene-ABL2;gene-ACKR3;gene-ACKR4P1;gene-ADM;gene-ALOXE3;gene-APOE;gene-ATF4;gene-ATP1B1;gene-ATP2B1;gene-BBC3;gene-BMP6;gene-CCR3;gene-CD55;gene-CEMIP;gene-CNGB1;gene-CXCL10;gene-CXCL11;gene-CXCR4;gene-DDIT3;gene-EDN1;gene-EDNRA;gene-F2RL1;gene-FA2H;gene-FABP3;gene-FABP5P9;gene-FOXO1;gene-FOXO3;gene-GJA1;gene-HEPHL1;gene-HOMER2;gene-IFI6;gene-IGF1R;gene-IL1A;gene-IRS2;gene-ITPR1;gene-KCNJ2;gene-KC…	ABL2;ACKR3;ACKR4P1;ADM;ALOXE3;APOE;ATF4;ATP1B1;ATP2B1;BBC3;BMP6;CCR3;CD55;CEMIP;CNGB1;CXCL10;CXCL11;CXCR4;DDIT3;EDN1;EDNRA;F2RL1;FA2H;FABP3;FABP5P9;FOXO1;FOXO3;GJA1;HEPHL1;HOMER2;IFI6;IGF1R;IL1A;IRS2;ITPR1;KCNJ2;KCNK3;KLF7;LACC1;LOC100505915;LOC124903740;MT1F;MT1X;MT2A;MYC;NALF1;NALF2;NR1D2;NR5A2;NUS1P1;OAS1;PCK1;PCK2;PDK4;PNPLA8;PPP1R3G;PRNP;PTGER4;RAB38;RAB38;RHCG;RORA;RYR1;S1PR1;SAA1;SAA1-2;SA…
5	GO:0072124	BP	regulation of glomerular mesangial cell proliferation	5/ 1182	8/ 33331	0.625	2.8483738425358E-6	0.0001066004462906	gene-CFLAR;gene-CFLAR-AS1;gene-EGR1;gene-IL6R;gene-SERPINB7	CFLAR;CFLAR-AS1;EGR1;IL6R;SERPINB7
20	GO:0007178	BP	transmembrane receptor protein serine/threonine kinase signaling pathway	20/ 1182	170/ 33331	0.11764705882353	2.8504328940113E-6	0.0001066004462906	gene-ACVR1C;gene-BAMBI;gene-BMP2;gene-BMP6;gene-CITED2;gene-EGR1;gene-FOS;gene-FST;gene-GDF15;gene-HIVEP1;gene-INHBA;gene-ITGB8;gene-JUN;gene-LOC107985284;gene-LPXN;gene-MSX1;gene-NOG;gene-SKIL;gene-TGFBR1;gene-ZNF8	ACVR1C;BAMBI;BMP2;BMP6;CITED2;EGR1;FOS;FST;GDF15;HIVEP1;INHBA;ITGB8;JUN;LOC107985284;LPXN;MSX1;NOG;SKIL;TGFBR1;ZNF8
13	GO:0002526	BP	acute inflammatory response	13/ 1182	77/ 33331	0.16883116883117	2.9347019216334E-6	0.0001094761794735	gene-B4GALT1;gene-CEBPB;gene-FN1;gene-IL1A;gene-IL1B;gene-IL1RN;gene-IL31RA;gene-IL6;gene-IL6R;gene-SAA1;gene-SAA1-2;gene-SAA2;gene-TREM1	B4GALT1;CEBPB;FN1;IL1A;IL1B;IL1RN;IL31RA;IL6;IL6R;SAA1;SAA1-2;SAA2;TREM1
46	GO:0051223	BP	regulation of protein transport	46/ 1182	621/ 33331	0.074074074074074	2.9494584336739E-6	0.0001097509006635	gene-ACVR1C;gene-ADTRP;gene-ANKRD1;gene-BBC3;gene-BMP6;gene-CCN3;gene-CEMIP;gene-CLTRN;gene-CPT1A;gene-CREBRF;gene-F2RL1;gene-GJA1;gene-GNG12-AS1;gene-IFI27;gene-IFI27-2;gene-IL1A;gene-IL1B;gene-IRS2;gene-KLF7;gene-LCP1;gene-LRTOMT;gene-MAPK8;gene-PAM;gene-PCK2;gene-PER2;gene-PIM3;gene-PLK3;gene-PMAIP1;gene-PPARD;gene-PRNP;gene-RSAD2;gene-SAA1;gene-SAA1-2;gene-SAA2;gene-SLC16A1;gene-SLC7A11;gene-…	ACVR1C;ADTRP;ANKRD1;BBC3;BMP6;CCN3;CEMIP;CLTRN;CPT1A;CREBRF;F2RL1;GJA1;GNG12-AS1;IFI27;IFI27;IL1A;IL1B;IRS2;KLF7;LCP1;LRTOMT;MAPK8;PAM;PCK2;PER2;PIM3;PLK3;PMAIP1;PPARD;PRNP;RSAD2;SAA1;SAA1-2;SAA2;SLC16A1;SLC7A11;SNAP25;STOM;SYTL4;USP17L1;USP17L2;USP17L4;USP36;VEGFC;YOD1;ZC3H12A
8	GO:0014032	BP	neural crest cell development	8/ 1182	27/ 33331	0.2962962962963	2.9714489908974E-6	0.0001102927579196	gene-CDH2;gene-CITED2;gene-EDN1;gene-EDNRA;gene-FOXC1;gene-JAG1;gene-KBTBD8;gene-SNAI2	CDH2;CITED2;EDN1;EDNRA;FOXC1;JAG1;KBTBD8;SNAI2
10	GO:0035335	BP	peptidyl-tyrosine dephosphorylation	10/ 1182	45/ 33331	0.22222222222222	3.117314146898E-6	0.0001152996379233	gene-DUSP1;gene-DUSP16;gene-DUSP16-2;gene-DUSP4;gene-DUSP5;gene-DUSP7;gene-DUSP8-2;gene-DUSP8-3;gene-PTPRB;gene-UBASH3B	DUSP1;DUSP16;DUSP16-2;DUSP4;DUSP5;DUSP7;DUSP8;DUSP8;PTPRB;UBASH3B
20	GO:0030203	BP	glycosaminoglycan metabolic process	20/ 1182	171/ 33331	0.11695906432749	3.1218734050768E-6	0.0001152996379233	gene-B4GALT1;gene-B4GALT4;gene-CD44;gene-CEMIP;gene-CEMIP2;gene-CHST2;gene-CHSY3;gene-CSGALNACT2;gene-DSEL;gene-DSEL-2;gene-EXT1;gene-FOXC1;gene-GALNT5;gene-GPC4;gene-HAS2;gene-HAS3;gene-HYAL4;gene-IL1B;gene-PIM1;gene-SDC4	B4GALT1;B4GALT4;CD44;CEMIP;CEMIP2;CHST2;CHSY3;CSGALNACT2;DSEL;DSEL-2;EXT1;FOXC1;GALNT5;GPC4;HAS2;HAS3;HYAL4;IL1B;PIM1;SDC4
12	GO:0061035	BP	regulation of cartilage development	12/ 1182	66/ 33331	0.18181818181818	3.1413535671812E-6	0.0001157312069775	gene-BMP2;gene-BMP6;gene-CCN1;gene-CCN2;gene-LOXL2;gene-MAF;gene-NOG;gene-PTHLH;gene-SNAI2;gene-SOX9;gene-TGFBR1;gene-WNT9A	BMP2;BMP6;CCN1;CCN2;LOXL2;MAF;NOG;PTHLH;SNAI2;SOX9;TGFBR1;WNT9A
13	GO:0070098	BP	chemokine-mediated signaling pathway	13/ 1182	78/ 33331	0.16666666666667	3.4081492430952E-6	0.0001246324921483	gene-ACKR3;gene-CCL20;gene-CCL3L1;gene-CXCL1;gene-CXCL10;gene-CXCL11;gene-CXCL2;gene-CXCL3;gene-CXCL5;gene-CXCL8;gene-CXCR4;gene-FOXC1;gene-OXSR1	ACKR3;CCL20;CCL3L1;CXCL1;CXCL10;CXCL11;CXCL2;CXCL3;CXCL5;CXCL8;CXCR4;FOXC1;OXSR1
13	GO:0030193	BP	regulation of blood coagulation	13/ 1182	78/ 33331	0.16666666666667	3.4081492430952E-6	0.0001246324921483	gene-ADTRP;gene-CEACAM1;gene-F2RL1;gene-F3;gene-PLAUR;gene-PLGLB1;gene-PRKG1;gene-SERPINB2;gene-SERPINE1;gene-SERPINE2;gene-THBD;gene-THBS1;gene-UBASH3B	ADTRP;CEACAM1;F2RL1;F3;PLAUR;PLGLB1;PRKG1;SERPINB2;SERPINE1;SERPINE2;THBD;THBS1;UBASH3B
13	GO:0010812	BP	negative regulation of cell-substrate adhesion	13/ 1182	78/ 33331	0.16666666666667	3.4081492430952E-6	0.0001246324921483	gene-AP1AR;gene-COL1A1;gene-CORO2B;gene-DLC1;gene-DLC1-2;gene-GBP1;gene-JAG1;gene-PHLDB2;gene-PLGLB1;gene-SERPINE1;gene-SPOCK1;gene-SPRY4;gene-THBS1	AP1AR;COL1A1;CORO2B;DLC1;DLC1;GBP1;JAG1;PHLDB2;PLGLB1;SERPINE1;SPOCK1;SPRY4;THBS1
50	GO:0002831	BP	regulation of response to biotic stimulus	50/ 1182	696/ 33331	0.07183908045977	3.4499088372179E-6	0.0001258496228652	gene-ACOD1;gene-AHR;gene-APOE;gene-ARG2;gene-BCL10;gene-BIRC3;gene-BMP6;gene-CD274;gene-CD55;gene-CEACAM1;gene-EREG;gene-F2RL1;gene-GATA6;gene-HERC5;gene-HLA-A-7;gene-HLA-A-8;gene-HLA-B;gene-HLA-B-2;gene-HLA-B-4;gene-HLA-B-5;gene-HLA-B-6;gene-HLA-F-2;gene-HLA-F-3;gene-HLA-F-4;gene-HLA-F-5;gene-HLA-F-7;gene-IFIT1;gene-IFNGR1;gene-IRF7-2;gene-ISG15;gene-MUC13;gene-MUC4;gene-OAS1;gene-OASL;gene-PAK3…	ACOD1;AHR;APOE;ARG2;BCL10;BIRC3;BMP6;CD274;CD55;CEACAM1;EREG;F2RL1;GATA6;HERC5;HLA-A;HLA-A;HLA-B;HLA-B;HLA-B;HLA-B;HLA-B;HLA-F;HLA-F;HLA-F;HLA-F;HLA-F;IFIT1;IFNGR1;IRF7;ISG15;MUC13;MUC4;OAS1;OASL;PAK3;RELB;RIOK3;RNF125;SERPINB4;SH2D1B;SOCS1;SOCS3;TLR4;TNFAIP3;TRIB1;USP17L1;USP17L2;USP17L4;USP18;ZC3H12A
55	GO:0002274	BP	myeloid leukocyte activation	55/ 1182	794/ 33331	0.069269521410579	3.5273814467029E-6	0.0001283603733803	gene-ATP11A;gene-B4GALT1;gene-C3;gene-CD44;gene-CD55;gene-CDA;gene-CEACAM1;gene-CEACAM6;gene-CSF2;gene-CXCL1;gene-CXCL2;gene-CXCL8;gene-DOCK2;gene-F2RL1;gene-FABP5P9;gene-FOLR3;gene-FOLR3P1;gene-GLIPR1;gene-HLA-B;gene-HLA-B-2;gene-HLA-B-4;gene-HLA-B-5;gene-HLA-B-6;gene-HLA-C;gene-HLA-C-5;gene-HLA-H;gene-HSPA6;gene-IFNGR1;gene-ITGB8;gene-JUN;gene-LOC124903631;gene-NAMPT;gene-NAMPTP1;gene-NDRG1;gen…	ATP11A;B4GALT1;C3;CD44;CD55;CDA;CEACAM1;CEACAM6;CSF2;CXCL1;CXCL2;CXCL8;DOCK2;F2RL1;FABP5P9;FOLR3;FOLR3P1;GLIPR1;HLA-B;HLA-B;HLA-B;HLA-B;HLA-B;HLA-C;HLA-C;HLA-H;HSPA6;IFNGR1;ITGB8;JUN;LOC124903631;NAMPT;NAMPTP1;NDRG1;NEU1;NEU1;NR4A3;OSCAR;PLAUR;PTPRB;PTX3;RELB;RHOF;S100P;SBNO2;SERPINB3;SERPINB4;SIRPB1;SLC2A3;SLC7A2;SNAP25;STOM;TCN1;TICAM1;TLR4
101	GO:0051707	BP	response to other organism	101/ 1182	1783/ 33331	0.056646102075154	3.575326270004E-6	0.0001297869660898	gene-ACOD1;gene-ADAMTS9;gene-ADM;gene-ARG2;gene-ARID5A;gene-BCL10;gene-BMP2;gene-C15orf48;gene-C3;gene-CCL20;gene-CD55;gene-CDK6;gene-CEBPB;gene-CEBPG;gene-CFB-2;gene-CFB-3;gene-CFB-5;gene-CFB-7;gene-CXCL1;gene-CXCL10;gene-CXCL11;gene-CXCL2;gene-CXCL3;gene-CXCL5;gene-CXCL8;gene-CXCR4;gene-DCLK1;gene-DEFB4A;gene-DEFB4A-2;gene-DEFB4B-3;gene-DMBT1;gene-F2RL1;gene-FOSL1;gene-GBP1;gene-GKN2;gene-HERC5…	ACOD1;ADAMTS9;ADM;ARG2;ARID5A;BCL10;BMP2;C15orf48;C3;CCL20;CD55;CDK6;CEBPB;CEBPG;CFB;CFB;CFB;CFB;CXCL1;CXCL10;CXCL11;CXCL2;CXCL3;CXCL5;CXCL8;CXCR4;DCLK1;DEFB4A;DEFB4A-2;DEFB4B;DMBT1;F2RL1;FOSL1;GBP1;GKN2;HERC5;HLA-A;HLA-A;HLA-B;HLA-B;HLA-B;HLA-B;HLA-B;IFI27;IFI27;IFI44L;IFI6;IFIT1;IFNGR1;IFNL1;IFNL1-2;IL1RAP;IL31RA;IL6R;IL7R;IRF7;ISG15;ISG20;ITGB8;KRT6A;KRT6B;KRT6C;LACC1;LOC100505915;LOC101928381…
19	GO:0002720	BP	positive regulation of cytokine production involved in immune response	19/ 1182	158/ 33331	0.12025316455696	3.6193863342274E-6	0.0001310659241567	gene-BCL10;gene-CD55;gene-F2RL1;gene-HLA-A-7;gene-HLA-A-8;gene-HLA-F-2;gene-HLA-F-3;gene-HLA-F-4;gene-HLA-F-5;gene-HLA-F-7;gene-IL1B;gene-LACC1;gene-NLRP3;gene-NR4A3;gene-RSAD2;gene-SEMA7A;gene-SEMA7A-2;gene-SLC7A5;gene-TICAM1	BCL10;CD55;F2RL1;HLA-A;HLA-A;HLA-F;HLA-F;HLA-F;HLA-F;HLA-F;IL1B;LACC1;NLRP3;NR4A3;RSAD2;SEMA7A;SEMA7A-2;SLC7A5;TICAM1
11	GO:0030195	BP	negative regulation of blood coagulation	11/ 1182	56/ 33331	0.19642857142857	3.6644895586509E-6	0.0001323763417938	gene-ADTRP;gene-CEACAM1;gene-F3;gene-PLAUR;gene-PLGLB1;gene-PRKG1;gene-SERPINB2;gene-SERPINE1;gene-SERPINE2;gene-THBD;gene-UBASH3B	ADTRP;CEACAM1;F3;PLAUR;PLGLB1;PRKG1;SERPINB2;SERPINE1;SERPINE2;THBD;UBASH3B
19	GO:0030670	CC	phagocytic vesicle membrane	19/ 1182	147/ 33331	0.12925170068027	1.2141965067128E-6	0.0001327262812168	gene-DMBT1;gene-HLA-A-7;gene-HLA-A-8;gene-HLA-B;gene-HLA-B-2;gene-HLA-B-4;gene-HLA-B-5;gene-HLA-B-6;gene-HLA-C;gene-HLA-C-5;gene-HLA-F-2;gene-HLA-F-3;gene-HLA-F-4;gene-HLA-F-5;gene-HLA-F-7;gene-HLA-H;gene-RAB32;gene-RAB38;gene-RAB38-2	DMBT1;HLA-A;HLA-A;HLA-B;HLA-B;HLA-B;HLA-B;HLA-B;HLA-C;HLA-C;HLA-F;HLA-F;HLA-F;HLA-F;HLA-F;HLA-H;RAB32;RAB38;RAB38
630	GO:0043227	CC	membrane-bounded organelle	630/ 1182	15449/ 33331	0.040779338468509	1.2501690538474E-6	0.0001327262812168	gene-ABCA10;gene-ACKR3;gene-ACKR4P1;gene-ACOD1;gene-ACOT7;gene-ACSL5;gene-ADAMTS9;gene-ADRB2;gene-AEN;gene-AFF1;gene-AHR;gene-AJUBA;gene-ALDH1L2;gene-ALDH2;gene-AMIGO2;gene-ANKRD1;gene-ANKRD37;gene-AOX1;gene-AP1AR;gene-APOE;gene-ARG2;gene-ARHGAP21;gene-ARHGAP22;gene-ARID3A;gene-ARID3B;gene-ARID5A;gene-ARL14;gene-ARL4A;gene-ARL4AP5;gene-ARL4C;gene-ARL4D;gene-ARNT2;gene-ARNTL2;gene-ARRDC4;gene-ATF3…	ABCA10;ACKR3;ACKR4P1;ACOD1;ACOT7;ACSL5;ADAMTS9;ADRB2;AEN;AFF1;AHR;AJUBA;ALDH1L2;ALDH2;AMIGO2;ANKRD1;ANKRD37;AOX1;AP1AR;APOE;ARG2;ARHGAP21;ARHGAP22;ARID3A;ARID3B;ARID5A;ARL14;ARL4A;ARL4AP5;ARL4C;ARL4D;ARNT2;ARNTL2;ARRDC4;ATF3;ATF4;ATP11A;ATP1B1;ATP2B1;B4GALT1;B4GALT4;BABAM2-AS1;BACH1;BBC3;BCL10;BDNF;BIRC3;BMI1;BMP2;BMP6;BNC1;BRD2;BRINP2;BRSK1;BTG1;BTG2;BTG3;C1orf116;C3;C5orf46;C9orf72;CACNA2D1;CAM…
47	GO:0044057	BP	regulation of system process	47/ 1182	640/ 33331	0.0734375	3.753076936132E-6	0.0001352474108513	gene-ADM;gene-ADRB2;gene-ARHGAP42;gene-ASIC2;gene-ATP1B1;gene-ATP2B1;gene-BMP6;gene-CACNA2D1;gene-CCN2;gene-CCN3;gene-CORO2B;gene-EDN1;gene-ERRFI1;gene-F2RL1;gene-FABP5P9;gene-FOXO1;gene-FOXO3;gene-GJA1;gene-HBEGF;gene-HRH1;gene-INHBA;gene-ITGA2;gene-JARID2;gene-KCNJ2;gene-KCNK3;gene-LMCD1;gene-NPPC;gene-NPTX1;gene-NR4A3;gene-PDE4D;gene-PER2;gene-PRKG1;gene-RELN;gene-RGS2;gene-RGS4;gene-RYR1;gene…	ADM;ADRB2;ARHGAP42;ASIC2;ATP1B1;ATP2B1;BMP6;CACNA2D1;CCN2;CCN3;CORO2B;EDN1;ERRFI1;F2RL1;FABP5P9;FOXO1;FOXO3;GJA1;HBEGF;HRH1;INHBA;ITGA2;JARID2;KCNJ2;KCNK3;LMCD1;NPPC;NPTX1;NR4A3;PDE4D;PER2;PRKG1;RELN;RGS2;RGS4;RYR1;SEMA3A;SGK1;SPHK1;STC1;THRB;TMEM98;TPPP;TYMP;WNK4;WNT7A;ZC3H12A
24	GO:0008201	MF	heparin binding	24/ 1182	214/ 33331	0.11214953271028	7.2487165537764E-7	0.0001369717480001	gene-ANOS1;gene-CCN1;gene-CCN2;gene-CCN3;gene-CXCL10;gene-CXCL11;gene-FGF1;gene-FGF2;gene-FN1;gene-HBEGF;gene-LAMC2;gene-PCOLCE2;gene-SAA1;gene-SAA1-2;gene-SAA2;gene-SERPIND1;gene-SERPINE2;gene-SLIT1;gene-THBS1;gene-TNXB-2;gene-TNXB-4;gene-TNXB-7;gene-TNXB-8;gene-VEGFA	ANOS1;CCN1;CCN2;CCN3;CXCL10;CXCL11;FGF1;FGF2;FN1;HBEGF;LAMC2;PCOLCE2;SAA1;SAA1-2;SAA2;SERPIND1;SERPINE2;SLIT1;THBS1;TNXB;TNXB;TNXB;TNXB;VEGFA
10	GO:0070169	BP	positive regulation of biomineral tissue development	10/ 1182	46/ 33331	0.21739130434783	3.8570782123689E-6	0.0001377443871173	gene-ADRB2;gene-AMTN;gene-ATF4;gene-ATP2B1;gene-BMP2;gene-BMP6;gene-CCN1;gene-CEBPB;gene-FBN2;gene-ISG15	ADRB2;AMTN;ATF4;ATP2B1;BMP2;BMP6;CCN1;CEBPB;FBN2;ISG15
14	GO:1901184	BP	regulation of ERBB signaling pathway	14/ 1182	91/ 33331	0.15384615384615	3.8594815704422E-6	0.0001377443871173	gene-AREG;gene-CEACAM1;gene-DGKD;gene-EREG;gene-ERRFI1;gene-GPRC5A;gene-HBEGF;gene-IFI6;gene-ITGA1;gene-NEURL1;gene-PLAUR;gene-SPRY2;gene-STAM;gene-TGFA	AREG;CEACAM1;DGKD;EREG;ERRFI1;GPRC5A;HBEGF;IFI6;ITGA1;NEURL1;PLAUR;SPRY2;STAM;TGFA
14	GO:1903035	BP	negative regulation of response to wounding	14/ 1182	91/ 33331	0.15384615384615	3.8594815704422E-6	0.0001377443871173	gene-ADTRP;gene-CEACAM1;gene-EPHA4;gene-F3;gene-GJA1;gene-PHLDB2;gene-PLAUR;gene-PLGLB1;gene-PRKG1;gene-SERPINB2;gene-SERPINE1;gene-SERPINE2;gene-THBD;gene-UBASH3B	ADTRP;CEACAM1;EPHA4;F3;GJA1;PHLDB2;PLAUR;PLGLB1;PRKG1;SERPINB2;SERPINE1;SERPINE2;THBD;UBASH3B
14	GO:0048661	BP	positive regulation of smooth muscle cell proliferation	14/ 1182	91/ 33331	0.15384615384615	3.8594815704422E-6	0.0001377443871173	gene-EDN1;gene-EREG;gene-GJA1;gene-HBEGF;gene-IL6R;gene-ITGA2;gene-JUN;gene-MEF2D-2;gene-NAMPT;gene-NAMPTP1;gene-NR4A3;gene-S1PR1;gene-TERT;gene-THBS1	EDN1;EREG;GJA1;HBEGF;IL6R;ITGA2;JUN;MEF2D;NAMPT;NAMPTP1;NR4A3;S1PR1;TERT;THBS1
37	GO:1903037	BP	regulation of leukocyte cell-cell adhesion	37/ 1182	452/ 33331	0.081858407079646	3.8813998511527E-6	0.0001377443871173	gene-ADTRP;gene-ARG2;gene-BCL10;gene-CD274;gene-CD44;gene-CD55;gene-CD83;gene-CEACAM1;gene-CEBPB;gene-EGR3;gene-ETS1;gene-FUT4;gene-HAS2;gene-HLA-A-7;gene-HLA-A-8;gene-IFNL1;gene-IFNL1-2;gene-IGF2;gene-IL1A;gene-IL1B;gene-IL7R;gene-MAP3K8;gene-NFKBIZ;gene-NLRP3;gene-NR4A3;gene-PAG1;gene-PAK3;gene-PCK1;gene-PELI1;gene-PRNP;gene-SDC4;gene-SIRPB1;gene-SLC7A1;gene-SOCS1;gene-TNFSF14;gene-ZC3H12A;gene…	ADTRP;ARG2;BCL10;CD274;CD44;CD55;CD83;CEACAM1;CEBPB;EGR3;ETS1;FUT4;HAS2;HLA-A;HLA-A;IFNL1;IFNL1-2;IGF2;IL1A;IL1B;IL7R;MAP3K8;NFKBIZ;NLRP3;NR4A3;PAG1;PAK3;PCK1;PELI1;PRNP;SDC4;SIRPB1;SLC7A1;SOCS1;TNFSF14;ZC3H12A;ZP3
28	GO:0090287	BP	regulation of cellular response to growth factor stimulus	28/ 1182	301/ 33331	0.093023255813953	3.8873104466996E-6	0.0001377443871173	gene-BAMBI;gene-BMPER;gene-CCN1;gene-CFLAR;gene-CFLAR-AS1;gene-CITED2;gene-DAB2;gene-DKK1;gene-FBN2;gene-FGF1;gene-FOXD1;gene-FST;gene-FSTL3;gene-JCAD;gene-LATS2;gene-LOX;gene-LTBP1;gene-MICOS10-NBL1;gene-MSX1;gene-NEDD4;gene-NOG;gene-PMEPA1;gene-SKIL;gene-SPRY2;gene-SPRY4;gene-THBS1;gene-TOB1;gene-VEGFC	BAMBI;BMPER;CCN1;CFLAR;CFLAR-AS1;CITED2;DAB2;DKK1;FBN2;FGF1;FOXD1;FST;FSTL3;JCAD;LATS2;LOX;LTBP1;MICOS10-NBL1;MSX1;NEDD4;NOG;PMEPA1;SKIL;SPRY2;SPRY4;THBS1;TOB1;VEGFC
28	GO:0015849	BP	organic acid transport	28/ 1182	301/ 33331	0.093023255813953	3.8873104466996E-6	0.0001377443871173	gene-CEACAM1;gene-CPT1A;gene-FABP3;gene-FABP5P9;gene-FOLR3;gene-FOLR3P1;gene-LOC100505915-2;gene-MFSD12;gene-MFSD2A;gene-PLA2G4A;gene-PLIN2;gene-PNPLA8;gene-PPARD;gene-PRKAB2;gene-SLC16A1;gene-SLC1A4;gene-SLC1A5;gene-SLC26A7;gene-SLC38A1;gene-SLC38A2;gene-SLC3A2;gene-SLC43A1;gene-SLC6A9;gene-SLC7A1;gene-SLC7A11;gene-SLC7A2;gene-SLC7A5;gene-TRPC4	CEACAM1;CPT1A;FABP3;FABP5P9;FOLR3;FOLR3P1;LOC100505915;MFSD12;MFSD2A;PLA2G4A;PLIN2;PNPLA8;PPARD;PRKAB2;SLC16A1;SLC1A4;SLC1A5;SLC26A7;SLC38A1;SLC38A2;SLC3A2;SLC43A1;SLC6A9;SLC7A1;SLC7A11;SLC7A2;SLC7A5;TRPC4
47	GO:0034762	BP	regulation of transmembrane transport	47/ 1182	645/ 33331	0.072868217054264	4.1802492717091E-6	0.0001477718117549	gene-ACSL5;gene-ADRB2;gene-ASIC2;gene-ATP1B1;gene-C3;gene-CACNA2D1;gene-CEMIP;gene-CLTRN;gene-CXCL10;gene-CXCL11;gene-EDN1;gene-EDNRA;gene-FABP5P9;gene-FGF13;gene-GEM;gene-GJA1;gene-IRS2;gene-KCNF1;gene-KCNG1;gene-KCNJ2;gene-KCNQ3;gene-KCNS1;gene-KLHL24;gene-NEDD4;gene-NR4A3;gene-OXSR1;gene-PDE4D;gene-PER2;gene-PID1;gene-PIM1;gene-PRNP;gene-RELN;gene-RGS2;gene-RGS4;gene-RRAD;gene-SCN9A;gene-SLC30…	ACSL5;ADRB2;ASIC2;ATP1B1;C3;CACNA2D1;CEMIP;CLTRN;CXCL10;CXCL11;EDN1;EDNRA;FABP5P9;FGF13;GEM;GJA1;IRS2;KCNF1;KCNG1;KCNJ2;KCNQ3;KCNS1;KLHL24;NEDD4;NR4A3;OXSR1;PDE4D;PER2;PID1;PIM1;PRNP;RELN;RGS2;RGS4;RRAD;SCN9A;SLC30A1;SLC31A2;SLC43A1;SLC6A9;STOM;TERT;THBS1;TRIB3;TRPC1;UBASH3B;WNK4
35	GO:0045860	BP	positive regulation of protein kinase activity	35/ 1182	425/ 33331	0.082352941176471	4.3696076386961E-6	0.0001540987282938	gene-ADRB2;gene-AJUBA;gene-AREG;gene-BDNF;gene-CCN1;gene-CEMIP;gene-DKK1;gene-EDN1;gene-EGR1;gene-EPHA4;gene-EREG;gene-FGF1;gene-HBEGF;gene-IL1B;gene-IL6R;gene-KITLG;gene-LOC124903287;gene-MAP2K3;gene-MRNIP-2;gene-NEDD9;gene-NEURL1;gene-PAK3;gene-PIM1;gene-PRNP;gene-RELN;gene-RGCC;gene-RICTOR;gene-SDC4;gene-TCIM;gene-TGFA;gene-TNF-2;gene-TNFRSF10B;gene-VEGFA;gene-VEGFC;gene-VLDLR	ADRB2;AJUBA;AREG;BDNF;CCN1;CEMIP;DKK1;EDN1;EGR1;EPHA4;EREG;FGF1;HBEGF;IL1B;IL6R;KITLG;LOC124903287;MAP2K3;MRNIP;NEDD9;NEURL1;PAK3;PIM1;PRNP;RELN;RGCC;RICTOR;SDC4;TCIM;TGFA;TNF;TNFRSF10B;VEGFA;VEGFC;VLDLR
11	GO:1900047	BP	negative regulation of hemostasis	11/ 1182	57/ 33331	0.19298245614035	4.3960106621849E-6	0.000154662488866	gene-ADTRP;gene-CEACAM1;gene-F3;gene-PLAUR;gene-PLGLB1;gene-PRKG1;gene-SERPINB2;gene-SERPINE1;gene-SERPINE2;gene-THBD;gene-UBASH3B	ADTRP;CEACAM1;F3;PLAUR;PLGLB1;PRKG1;SERPINB2;SERPINE1;SERPINE2;THBD;UBASH3B
86	GO:0000978	MF	RNA polymerase II cis-regulatory region sequence-specific DNA binding	86/ 1182	1399/ 33331	0.061472480343102	8.626883477278E-7	0.0001567438367179	gene-AHR;gene-ARNT2;gene-ARNTL2;gene-ATF3;gene-ATF4;gene-BACH1;gene-BACH2;gene-BACH2-2;gene-CEBPB;gene-CEBPD;gene-CEBPG;gene-CREB3L3;gene-CREB5;gene-CREM;gene-DDIT3;gene-DLX2;gene-E2F7;gene-EGR1;gene-EGR3;gene-EGR4;gene-EN1;gene-ETS1;gene-FOS;gene-FOSB;gene-FOSL1;gene-FOSL2;gene-FOXC1;gene-FOXD1;gene-FOXO1;gene-FOXO3;gene-GATA6;gene-HDAC5;gene-HES4;gene-HEY1;gene-HIVEP1;gene-HIVEP2;gene-IRF6;gene…	AHR;ARNT2;ARNTL2;ATF3;ATF4;BACH1;BACH2;BACH2;CEBPB;CEBPD;CEBPG;CREB3L3;CREB5;CREM;DDIT3;DLX2;E2F7;EGR1;EGR3;EGR4;EN1;ETS1;FOS;FOSB;FOSL1;FOSL2;FOXC1;FOXD1;FOXO1;FOXO3;GATA6;HDAC5;HES4;HEY1;HIVEP1;HIVEP2;IRF6;IRF7;IRX3;JDP2;JUN;JUNB;JUND;KDM6B;KLF11;KLF13;KLF13-2;KLF13-3;KLF2;KLF5;KLF6;KLF7;MAF;MAFF;MEF2D;MITF;MNT;MSC;MXD1;MXI1;MYC;NFATC2;NFIL3;NFKB2;NKX1-2;NR1D2;NR4A1;NR4A2;NR4A3;NR5A2;PAX8;PER1;…
4	GO:0035976	CC	transcription factor AP-1 complex	4/ 1182	4/ 33331	1	1.5737943917738E-6	0.0001582905832989	gene-FOS;gene-JUN;gene-JUNB;gene-JUND	FOS;JUN;JUNB;JUND
44	GO:0007169	BP	transmembrane receptor protein tyrosine kinase signaling pathway	44/ 1182	590/ 33331	0.074576271186441	4.532253479237E-6	0.000159078882757	gene-ANOS1;gene-AREG;gene-BDNF;gene-CCN2;gene-COL1A1;gene-COL4A6;gene-CSRNP1;gene-DGKD;gene-EPHA4;gene-EREG;gene-FAT4;gene-FGF1;gene-FGF2;gene-FGF5;gene-FIBP;gene-FLRT3;gene-FOXC1;gene-FOXO1;gene-GAREM1;gene-GDF15;gene-HBEGF;gene-IGF1R;gene-IGF2;gene-IGFBP1;gene-IL31RA;gene-IRS2;gene-LOX;gene-NEDD9;gene-NGF;gene-NOG;gene-NR4A3;gene-NUS1P1;gene-PAK3;gene-PDK4;gene-PTPRR;gene-ROS1;gene-SH2D2A;gene-…	ANOS1;AREG;BDNF;CCN2;COL1A1;COL4A6;CSRNP1;DGKD;EPHA4;EREG;FAT4;FGF1;FGF2;FGF5;FIBP;FLRT3;FOXC1;FOXO1;GAREM1;GDF15;HBEGF;IGF1R;IGF2;IGFBP1;IL31RA;IRS2;LOX;NEDD9;NGF;NOG;NR4A3;NUS1P1;PAK3;PDK4;PTPRR;ROS1;SH2D2A;SOCS2;SORCS3;TGFA;TIPARP;TXNIP;UBASH3B;VEGFC
13	GO:1900046	BP	regulation of hemostasis	13/ 1182	80/ 33331	0.1625	4.562179087393E-6	0.0001597515870531	gene-ADTRP;gene-CEACAM1;gene-F2RL1;gene-F3;gene-PLAUR;gene-PLGLB1;gene-PRKG1;gene-SERPINB2;gene-SERPINE1;gene-SERPINE2;gene-THBD;gene-THBS1;gene-UBASH3B	ADTRP;CEACAM1;F2RL1;F3;PLAUR;PLGLB1;PRKG1;SERPINB2;SERPINE1;SERPINE2;THBD;THBS1;UBASH3B
10	GO:0110151	BP	positive regulation of biomineralization	10/ 1182	47/ 33331	0.21276595744681	4.7444010450591E-6	0.0001657414642729	gene-ADRB2;gene-AMTN;gene-ATF4;gene-ATP2B1;gene-BMP2;gene-BMP6;gene-CCN1;gene-CEBPB;gene-FBN2;gene-ISG15	ADRB2;AMTN;ATF4;ATP2B1;BMP2;BMP6;CCN1;CEBPB;FBN2;ISG15
27	GO:0007411	BP	axon guidance	27/ 1182	288/ 33331	0.09375	4.9741307745146E-6	0.0001733589662188	gene-ANOS1;gene-BDNF;gene-CXCR4;gene-DRGX;gene-EPHA4;gene-EXT1;gene-FEZ1;gene-FLRT3;gene-FOXD1;gene-GAB2;gene-IRS2;gene-KLF7;gene-LAMA3;gene-LAMC2;gene-LOC100505915-2;gene-MYPN;gene-NEXN;gene-NOG;gene-NRCAM;gene-RELN;gene-SEMA3A;gene-SEMA3B;gene-SEMA3C;gene-SEMA5A;gene-SEMA7A;gene-SEMA7A-2;gene-SLIT1	ANOS1;BDNF;CXCR4;DRGX;EPHA4;EXT1;FEZ1;FLRT3;FOXD1;GAB2;IRS2;KLF7;LAMA3;LAMC2;LOC100505915;MYPN;NEXN;NOG;NRCAM;RELN;SEMA3A;SEMA3B;SEMA3C;SEMA5A;SEMA7A;SEMA7A-2;SLIT1
12	GO:0032922	BP	circadian regulation of gene expression	12/ 1182	69/ 33331	0.17391304347826	5.1011121061781E-6	0.0001773681766754	gene-AHR;gene-ATF4;gene-CSNK1E;gene-EGR1;gene-NAMPT;gene-NAMPTP1;gene-NOCT;gene-PER1;gene-PER2;gene-RELB;gene-RORA;gene-TPTEP2-CSNK1E	AHR;ATF4;CSNK1E;EGR1;NAMPT;NAMPTP1;NOCT;PER1;PER2;RELB;RORA;TPTEP2-CSNK1E
24	GO:0019932	BP	second-messenger-mediated signaling	24/ 1182	239/ 33331	0.10041841004184	5.1254393465471E-6	0.0001777976588275	gene-ACKR3;gene-ACKR4P1;gene-ADM;gene-AHR;gene-ATP1B1;gene-CCL20;gene-CCR3;gene-CXCL8;gene-CXCR4;gene-DGKD;gene-EDN1;gene-HOMER2;gene-HRH1;gene-NFATC2;gene-NPPC;gene-NR5A2;gene-PDE2A;gene-PDE4D;gene-PRKG1;gene-PRNP;gene-RASD1;gene-RCAN1;gene-SOX9;gene-SPHK1	ACKR3;ACKR4P1;ADM;AHR;ATP1B1;CCL20;CCR3;CXCL8;CXCR4;DGKD;EDN1;HOMER2;HRH1;NFATC2;NPPC;NR5A2;PDE2A;PDE4D;PRKG1;PRNP;RASD1;RCAN1;SOX9;SPHK1
29	GO:0030666	CC	endocytic vesicle membrane	29/ 1182	307/ 33331	0.094462540716612	1.9363923808377E-6	0.000185022291989	gene-ADRB2;gene-APOE;gene-AREG;gene-DMBT1;gene-EREG;gene-GNG12-AS1;gene-HBEGF;gene-HLA-A-7;gene-HLA-A-8;gene-HLA-B;gene-HLA-B-2;gene-HLA-B-4;gene-HLA-B-5;gene-HLA-B-6;gene-HLA-C;gene-HLA-C-5;gene-HLA-DQB1-7;gene-HLA-F-2;gene-HLA-F-3;gene-HLA-F-4;gene-HLA-F-5;gene-HLA-F-7;gene-HLA-H;gene-IL7R;gene-RAB32;gene-RAB38;gene-RAB38-2;gene-TGFA;gene-WNT7A	ADRB2;APOE;AREG;DMBT1;EREG;GNG12-AS1;HBEGF;HLA-A;HLA-A;HLA-B;HLA-B;HLA-B;HLA-B;HLA-B;HLA-C;HLA-C;HLA-DQB1;HLA-F;HLA-F;HLA-F;HLA-F;HLA-F;HLA-H;IL7R;RAB32;RAB38;RAB38;TGFA;WNT7A
26	GO:0045637	BP	regulation of myeloid cell differentiation	26/ 1182	273/ 33331	0.095238095238095	5.5692194833707E-6	0.0001927417288335	gene-CDK6;gene-CEACAM1;gene-CEBPB;gene-CSF2;gene-CSF3;gene-ETS1;gene-FOS;gene-FOXO3;gene-FSTL3;gene-INHBA;gene-IRF7-2;gene-ISG15;gene-JAG1;gene-KITLG;gene-KLF13;gene-KLF13-2;gene-KLF13-3;gene-LOX;gene-MITF;gene-MYC;gene-NFKBIA;gene-NR4A3;gene-TRIB1;gene-UBASH3B;gene-ZFP36;gene-ZFP36L1	CDK6;CEACAM1;CEBPB;CSF2;CSF3;ETS1;FOS;FOXO3;FSTL3;INHBA;IRF7;ISG15;JAG1;KITLG;KLF13;KLF13-2;KLF13-3;LOX;MITF;MYC;NFKBIA;NR4A3;TRIB1;UBASH3B;ZFP36;ZFP36L1
27	GO:0097485	BP	neuron projection guidance	27/ 1182	290/ 33331	0.093103448275862	5.6555819597501E-6	0.0001952754078056	gene-ANOS1;gene-BDNF;gene-CXCR4;gene-DRGX;gene-EPHA4;gene-EXT1;gene-FEZ1;gene-FLRT3;gene-FOXD1;gene-GAB2;gene-IRS2;gene-KLF7;gene-LAMA3;gene-LAMC2;gene-LOC100505915-2;gene-MYPN;gene-NEXN;gene-NOG;gene-NRCAM;gene-RELN;gene-SEMA3A;gene-SEMA3B;gene-SEMA3C;gene-SEMA5A;gene-SEMA7A;gene-SEMA7A-2;gene-SLIT1	ANOS1;BDNF;CXCR4;DRGX;EPHA4;EXT1;FEZ1;FLRT3;FOXD1;GAB2;IRS2;KLF7;LAMA3;LAMC2;LOC100505915;MYPN;NEXN;NOG;NRCAM;RELN;SEMA3A;SEMA3B;SEMA3C;SEMA5A;SEMA7A;SEMA7A-2;SLIT1
15	GO:0110148	BP	biomineralization	15/ 1182	107/ 33331	0.14018691588785	5.7537584619356E-6	0.000197745490473	gene-AMTN;gene-ATF4;gene-BMP2;gene-COL1A1;gene-ECM1;gene-FOXO1;gene-LOX;gene-MMP13;gene-PTHLH;gene-SBNO2-2;gene-SLC20A1;gene-SNX10;gene-SRGN;gene-TUFT1;gene-WDR72	AMTN;ATF4;BMP2;COL1A1;ECM1;FOXO1;LOX;MMP13;PTHLH;SBNO2;SLC20A1;SNX10;SRGN;TUFT1;WDR72
15	GO:0031214	BP	biomineral tissue development	15/ 1182	107/ 33331	0.14018691588785	5.7537584619356E-6	0.000197745490473	gene-AMTN;gene-ATF4;gene-BMP2;gene-COL1A1;gene-ECM1;gene-FOXO1;gene-LOX;gene-MMP13;gene-PTHLH;gene-SBNO2-2;gene-SLC20A1;gene-SNX10;gene-SRGN;gene-TUFT1;gene-WDR72	AMTN;ATF4;BMP2;COL1A1;ECM1;FOXO1;LOX;MMP13;PTHLH;SBNO2;SLC20A1;SNX10;SRGN;TUFT1;WDR72
51	GO:0050727	BP	regulation of inflammatory response	51/ 1182	728/ 33331	0.070054945054945	5.8021902715488E-6	0.0001989494664242	gene-ACOD1;gene-ADM;gene-ADM2;gene-ADRB2;gene-APOE;gene-BIRC3;gene-C3;gene-CCN3;gene-CEBPB;gene-CREB3L3;gene-DAGLB;gene-ETS1;gene-FNDC4;gene-GGT8P;gene-GPR176;gene-HTR7;gene-IL1B;gene-IL1RL1;gene-ITGA2;gene-LACC1;gene-LOC124903631;gene-MACIR;gene-METRNL;gene-MMP3;gene-NFKBIA;gene-NFKBIZ;gene-NLRP3;gene-NR1D2;gene-OSMR;gene-PDE2A;gene-PIK3AP1;gene-PPARD;gene-PTGER4;gene-PTGS2;gene-PTHLH;gene-RICTO…	ACOD1;ADM;ADM2;ADRB2;APOE;BIRC3;C3;CCN3;CEBPB;CREB3L3;DAGLB;ETS1;FNDC4;GGT8P;GPR176;HTR7;IL1B;IL1RL1;ITGA2;LACC1;LOC124903631;MACIR;METRNL;MMP3;NFKBIA;NFKBIZ;NLRP3;NR1D2;OSMR;PDE2A;PIK3AP1;PPARD;PTGER4;PTGS2;PTHLH;RICTOR;RORA;SAA1;SAA1-2;SAA2;SBNO2;SEMA7A;SEMA7A-2;SERPINE1;SLC7A2;SOCS3;SPHK1;TNIP1;USP18;ZFP36;ZP3
47	GO:0070201	BP	regulation of establishment of protein localization	47/ 1182	657/ 33331	0.071537290715373	5.8632522512031E-6	0.0002005799681419	gene-ACVR1C;gene-ADTRP;gene-ANKRD1;gene-BBC3;gene-BMP6;gene-CCN3;gene-CEMIP;gene-CLTRN;gene-CORO2B;gene-CPT1A;gene-CREBRF;gene-F2RL1;gene-GJA1;gene-GNG12-AS1;gene-IFI27;gene-IFI27-2;gene-IL1A;gene-IL1B;gene-IRS2;gene-KLF7;gene-LCP1;gene-LRTOMT;gene-MAPK8;gene-PAM;gene-PCK2;gene-PER2;gene-PIM3;gene-PLK3;gene-PMAIP1;gene-PPARD;gene-PRNP;gene-RSAD2;gene-SAA1;gene-SAA1-2;gene-SAA2;gene-SLC16A1;gene-S…	ACVR1C;ADTRP;ANKRD1;BBC3;BMP6;CCN3;CEMIP;CLTRN;CORO2B;CPT1A;CREBRF;F2RL1;GJA1;GNG12-AS1;IFI27;IFI27;IL1A;IL1B;IRS2;KLF7;LCP1;LRTOMT;MAPK8;PAM;PCK2;PER2;PIM3;PLK3;PMAIP1;PPARD;PRNP;RSAD2;SAA1;SAA1-2;SAA2;SLC16A1;SLC7A11;SNAP25;STOM;SYTL4;USP17L1;USP17L2;USP17L4;USP36;VEGFC;YOD1;ZC3H12A
5	GO:1901724	BP	positive regulation of cell proliferation involved in kidney development	5/ 1182	9/ 33331	0.55555555555556	6.2206983159217E-6	0.0002123188687275	gene-CFLAR;gene-CFLAR-AS1;gene-EGR1;gene-IL6R;gene-SERPINB7	CFLAR;CFLAR-AS1;EGR1;IL6R;SERPINB7
41	GO:0009314	BP	response to radiation	41/ 1182	543/ 33331	0.075506445672192	6.2467267967608E-6	0.0002123364566009	gene-AEN;gene-ASIC2;gene-ASNS;gene-BEST1;gene-BRSK1;gene-CASP9;gene-CDKN1A;gene-CNGB1;gene-CXCL10;gene-CZ1P-ASNS;gene-DUSP1;gene-EGR1;gene-FOS;gene-GADD45A;gene-HRH1;gene-JUND;gene-KRT14;gene-LOC102724428;gene-MAPK8;gene-MMP1;gene-MMP3;gene-MRNIP-2;gene-MYC;gene-NABP1;gene-NAMPT;gene-NAMPTP1;gene-NEDD4;gene-OPN1MW;gene-PER1;gene-PER2;gene-PLK3;gene-RAD9B;gene-RHOB;gene-RP1;gene-SERPINB13;gene-SIK…	AEN;ASIC2;ASNS;BEST1;BRSK1;CASP9;CDKN1A;CNGB1;CXCL10;CZ1P-ASNS;DUSP1;EGR1;FOS;GADD45A;HRH1;JUND;KRT14;LOC102724428;MAPK8;MMP1;MMP3;MRNIP;MYC;NABP1;NAMPT;NAMPTP1;NEDD4;OPN1MW;PER1;PER2;PLK3;RAD9B;RHOB;RP1;SERPINB13;SIK1;SIRT1;SLC7A11;SNAI2;THBD;TIMP1
11	GO:0060420	BP	regulation of heart growth	11/ 1182	59/ 33331	0.1864406779661	6.249816901368E-6	0.0002123364566009	gene-CITED2;gene-EDN1;gene-GATA6;gene-GJA1;gene-JARID2;gene-NOG;gene-PIM1;gene-RGS2;gene-RGS4;gene-SAV1;gene-TGFBR1	CITED2;EDN1;GATA6;GJA1;JARID2;NOG;PIM1;RGS2;RGS4;SAV1;TGFBR1
15	GO:0071621	BP	granulocyte chemotaxis	15/ 1182	108/ 33331	0.13888888888889	6.4649991864152E-6	0.0002176549726093	gene-CCL20;gene-CCL3L1;gene-CXCL1;gene-CXCL10;gene-CXCL11;gene-CXCL2;gene-CXCL3;gene-CXCL5;gene-CXCL8;gene-HRH1;gene-ITGA1;gene-SAA1;gene-SAA1-2;gene-SAA2;gene-VEGFA	CCL20;CCL3L1;CXCL1;CXCL10;CXCL11;CXCL2;CXCL3;CXCL5;CXCL8;HRH1;ITGA1;SAA1;SAA1-2;SAA2;VEGFA
15	GO:0001911	BP	negative regulation of leukocyte mediated cytotoxicity	15/ 1182	108/ 33331	0.13888888888889	6.4649991864152E-6	0.0002176549726093	gene-CEACAM1;gene-HLA-A-7;gene-HLA-A-8;gene-HLA-B;gene-HLA-B-2;gene-HLA-B-4;gene-HLA-B-5;gene-HLA-B-6;gene-HLA-F-2;gene-HLA-F-3;gene-HLA-F-4;gene-HLA-F-5;gene-HLA-F-7;gene-IL7R;gene-SERPINB4	CEACAM1;HLA-A;HLA-A;HLA-B;HLA-B;HLA-B;HLA-B;HLA-B;HLA-F;HLA-F;HLA-F;HLA-F;HLA-F;IL7R;SERPINB4
15	GO:0043535	BP	regulation of blood vessel endothelial cell migration	15/ 1182	108/ 33331	0.13888888888889	6.4649991864152E-6	0.0002176549726093	gene-ANGPT4;gene-DLL4;gene-ETS1;gene-FGF2;gene-GADD45A;gene-HDAC5;gene-JCAD;gene-MAP2K3;gene-NUS1P1;gene-PLGLB1;gene-PTGS2;gene-RGCC;gene-STARD13;gene-THBS1;gene-VEGFC	ANGPT4;DLL4;ETS1;FGF2;GADD45A;HDAC5;JCAD;MAP2K3;NUS1P1;PLGLB1;PTGS2;RGCC;STARD13;THBS1;VEGFC
15	GO:0019883	BP	antigen processing and presentation of endogenous antigen	15/ 1182	108/ 33331	0.13888888888889	6.4649991864152E-6	0.0002176549726093	gene-HLA-A-7;gene-HLA-A-8;gene-HLA-B;gene-HLA-B-2;gene-HLA-B-4;gene-HLA-B-5;gene-HLA-B-6;gene-HLA-C;gene-HLA-C-5;gene-HLA-F-2;gene-HLA-F-3;gene-HLA-F-4;gene-HLA-F-5;gene-HLA-F-7;gene-HLA-H	HLA-A;HLA-A;HLA-B;HLA-B;HLA-B;HLA-B;HLA-B;HLA-C;HLA-C;HLA-F;HLA-F;HLA-F;HLA-F;HLA-F;HLA-H
32	GO:0050767	BP	regulation of neurogenesis	32/ 1182	376/ 33331	0.085106382978723	6.590317172477E-6	0.0002213720340718	gene-BDNF;gene-BMP2;gene-CDKL5;gene-CLCF1;gene-CXCR4;gene-DLL4;gene-DLX2;gene-EPHA4;gene-FGF13;gene-FN1;gene-HEY1;gene-IL1B;gene-IL1RAPL1;gene-MAP1B;gene-NEURL1;gene-NGF;gene-NOG;gene-PAK3;gene-PER2;gene-RELN;gene-SEMA3A;gene-SEMA3B;gene-SEMA3C;gene-SEMA5A;gene-SEMA7A;gene-SEMA7A-2;gene-SERPINE2;gene-SKIL;gene-TIAM2;gene-TMEM98;gene-VEGFC;gene-WNT7A	BDNF;BMP2;CDKL5;CLCF1;CXCR4;DLL4;DLX2;EPHA4;FGF13;FN1;HEY1;IL1B;IL1RAPL1;MAP1B;NEURL1;NGF;NOG;PAK3;PER2;RELN;SEMA3A;SEMA3B;SEMA3C;SEMA5A;SEMA7A;SEMA7A-2;SERPINE2;SKIL;TIAM2;TMEM98;VEGFC;WNT7A
53	GO:0097435	BP	supramolecular fiber organization	53/ 1182	770/ 33331	0.068831168831169	6.6306534934694E-6	0.0002222241815294	gene-CAMSAP2;gene-CFLAR;gene-CFLAR-AS1;gene-COL17A1;gene-COL1A1;gene-COL22A1;gene-COL4A6;gene-COL6A2;gene-COL7A1;gene-COL8A1;gene-COL9A2;gene-FBLN5;gene-FGF13;gene-FHDC1;gene-FOXC1;gene-GAS2L2;gene-JMY;gene-KLHL24;gene-KRT14;gene-KRT17;gene-KRT17P1;gene-KRT17P2;gene-KRT17P2-2;gene-LAMA3;gene-LAMB3;gene-LAMC2;gene-LCP1;gene-LOC124900513;gene-LOC124905381;gene-LOC124905388;gene-LOX;gene-LOXL2;gene-…	CAMSAP2;CFLAR;CFLAR-AS1;COL17A1;COL1A1;COL22A1;COL4A6;COL6A2;COL7A1;COL8A1;COL9A2;FBLN5;FGF13;FHDC1;FOXC1;GAS2L2;JMY;KLHL24;KRT14;KRT17;KRT17P1;KRT17P2;KRT17P2;LAMA3;LAMB3;LAMC2;LCP1;LOC124900513;LOC124905381;LOC124905388;LOX;LOXL2;MFAP5;MYO7B;NEDD9;PGM5P2;PLK3;RHOB;RHOF;RND3;SAA1;SAA1-2;SAA2;SERF1A;SIAH2;TGFBR1;TNFAIP1;TNXB;TNXB;TNXB;TNXB;TPPP;TPPP3
60	GO:0080135	BP	regulation of cellular response to stress	60/ 1182	914/ 33331	0.065645514223195	6.7508867391554E-6	0.0002257441788654	gene-ACKR3;gene-AJUBA;gene-ANKRD1;gene-ARG2;gene-ATF3;gene-ATF4;gene-BBC3;gene-BMP2;gene-CASP9;gene-CCN2;gene-CD44;gene-CDK6;gene-CEBPG;gene-CORO2B;gene-CREBRF;gene-DACT1;gene-DDIT3;gene-DNAJB9;gene-DUSP1;gene-DYRK3;gene-EPHA4;gene-F2RL1;gene-FBLN5;gene-FOXO1;gene-GADD45A;gene-GADD45B;gene-HSPB8;gene-IER3-4;gene-IER3-5;gene-IER3-6;gene-IGF1R;gene-LOC124903287;gene-MCL1;gene-MMP3;gene-MRNIP-2;gene…	ACKR3;AJUBA;ANKRD1;ARG2;ATF3;ATF4;BBC3;BMP2;CASP9;CCN2;CD44;CDK6;CEBPG;CORO2B;CREBRF;DACT1;DDIT3;DNAJB9;DUSP1;DYRK3;EPHA4;F2RL1;FBLN5;FOXO1;GADD45A;GADD45B;HSPB8;IER3;IER3;IER3;IGF1R;LOC124903287;MCL1;MMP3;MRNIP;MSX1;MYC;NAMPT;NAMPTP1;NCOA7;NR4A3;NUAK1;PER1;PMAIP1;PPP1R15A;PPP1R15B;PTGS2;RELL1;SEMA3A;SERPINB3;SERPINB4;SH3RF1;SKIL;SLC38A2;SLC7A11;SNAI2;SPHK1;TERT;WNT7A;ZC3H12A
16	GO:0001764	BP	neuron migration	16/ 1182	122/ 33331	0.13114754098361	6.8390639135742E-6	0.0002281788357861	gene-CDKL5;gene-CEP85L;gene-CXCR4;gene-DCLK1;gene-DRGX;gene-FGF13;gene-LRP12;gene-MAP1B;gene-MARK1;gene-NR4A2;gene-NRCAM;gene-PRKG1;gene-RELN;gene-SEMA3A;gene-SH3RF1;gene-SPOCK1	CDKL5;CEP85L;CXCR4;DCLK1;DRGX;FGF13;LRP12;MAP1B;MARK1;NR4A2;NRCAM;PRKG1;RELN;SEMA3A;SH3RF1;SPOCK1
19	GO:0055038	CC	recycling endosome membrane	19/ 1182	155/ 33331	0.12258064516129	2.7166063629861E-6	0.0002472111790317	gene-CD274;gene-HLA-A-7;gene-HLA-A-8;gene-HLA-B;gene-HLA-B-2;gene-HLA-B-4;gene-HLA-B-5;gene-HLA-B-6;gene-HLA-C;gene-HLA-C-5;gene-HLA-F-2;gene-HLA-F-3;gene-HLA-F-4;gene-HLA-F-5;gene-HLA-F-7;gene-HLA-H;gene-NDRG1;gene-SLC26A7;gene-SYT5	CD274;HLA-A;HLA-A;HLA-B;HLA-B;HLA-B;HLA-B;HLA-B;HLA-C;HLA-C;HLA-F;HLA-F;HLA-F;HLA-F;HLA-F;HLA-H;NDRG1;SLC26A7;SYT5
19	GO:1903034	BP	regulation of response to wounding	19/ 1182	166/ 33331	0.1144578313253	7.4976500852684E-6	0.0002495910556412	gene-ADTRP;gene-CEACAM1;gene-CXCR4;gene-EPHA4;gene-F2RL1;gene-F3;gene-GJA1;gene-HBEGF;gene-PHLDB2;gene-PLAUR;gene-PLGLB1;gene-PRKG1;gene-SERPINB2;gene-SERPINE1;gene-SERPINE2;gene-THBD;gene-THBS1;gene-TNFRSF12A;gene-UBASH3B	ADTRP;CEACAM1;CXCR4;EPHA4;F2RL1;F3;GJA1;HBEGF;PHLDB2;PLAUR;PLGLB1;PRKG1;SERPINB2;SERPINE1;SERPINE2;THBD;THBS1;TNFRSF12A;UBASH3B
89	GO:0000785	CC	chromatin	89/ 1182	1502/ 33331	0.059254327563249	2.8835323360314E-6	0.0002504741042798	gene-AHR;gene-ARNT2;gene-ARNTL2;gene-ATF3;gene-ATF4;gene-BACH1;gene-BACH2;gene-BACH2-2;gene-CEBPB;gene-CEBPD;gene-CITED2;gene-CREB3L3;gene-CREB5;gene-CREM;gene-CSRNP1;gene-DDIT3;gene-DLGAP1-AS2;gene-DLX2;gene-DRGX;gene-E2F7;gene-EGR1;gene-EGR3;gene-EGR4;gene-EN1;gene-ETS1;gene-FOS;gene-FOSB;gene-FOSL1;gene-FOSL2;gene-FOXC1;gene-FOXD1;gene-FOXO1;gene-FOXO3;gene-GATA6;gene-GATAD2B;gene-HES4;gene-HE…	AHR;ARNT2;ARNTL2;ATF3;ATF4;BACH1;BACH2;BACH2;CEBPB;CEBPD;CITED2;CREB3L3;CREB5;CREM;CSRNP1;DDIT3;DLGAP1-AS2;DLX2;DRGX;E2F7;EGR1;EGR3;EGR4;EN1;ETS1;FOS;FOSB;FOSL1;FOSL2;FOXC1;FOXD1;FOXO1;FOXO3;GATA6;GATAD2B;HES4;HEY1;IRF6;IRF7;IRX3;JDP2;JUN;JUNB;JUND;KLF11;KLF13;KLF13-2;KLF13-3;KLF2;KLF4;KLF5;KLF6;KLF7;LHX5;LOC124902244;LOXL2;MAF;MAFF;MEF2D;MNT;MSC;MSX1;MXD1;MXI1;MYC;NEDD4;NFATC2;NFIL3;NFKB2;NKX1-2…
60	GO:0048731	BP	system development	60/ 1182	922/ 33331	0.065075921908894	7.5780374027639E-6	0.0002517027322569	gene-ACVR1C;gene-ARNT2;gene-ASIC2;gene-BDNF;gene-BMP6;gene-CITED2;gene-COL1A1;gene-COL9A2;gene-CXCL1;gene-CXCL2;gene-DCLK1;gene-DPF3;gene-EDNRA;gene-EGR3;gene-EN1;gene-ERRFI1;gene-FEZ1;gene-FGF13;gene-FGF5;gene-FN1;gene-FOS;gene-FST;gene-HES4;gene-HEY1;gene-IGF2;gene-INHBA;gene-JAG1;gene-JARID2;gene-LSAMP;gene-MAP1B;gene-MBOAT7-3;gene-MEF2D-2;gene-MICOS10-NBL1;gene-N4BP3;gene-NAV3;gene-NEURL1;gen…	ACVR1C;ARNT2;ASIC2;BDNF;BMP6;CITED2;COL1A1;COL9A2;CXCL1;CXCL2;DCLK1;DPF3;EDNRA;EGR3;EN1;ERRFI1;FEZ1;FGF13;FGF5;FN1;FOS;FST;HES4;HEY1;IGF2;INHBA;JAG1;JARID2;LSAMP;MAP1B;MBOAT7;MEF2D;MICOS10-NBL1;N4BP3;NAV3;NEURL1;NGF;NPTX1;NRCAM;PAM;PAX8;PCDHA1;PCDHAC1;PMP22;PTHLH;RELN;SDCBP2;SEMA3A;SEMA3C;SEMA5A;SEMA7A;SEMA7A-2;SERF1A;SERPINI1;SLC7A11;SLIT1;SPOCK1;TGFBR1;WNT9A;ZEB1
26	GO:0050807	BP	regulation of synapse organization	26/ 1182	278/ 33331	0.093525179856115	7.7185611728167E-6	0.0002557979413678	gene-AMIGO2;gene-APOE;gene-ARHGAP22;gene-ASIC2;gene-BDNF;gene-CDH2;gene-CDKL5;gene-CHMP4BP1;gene-DKK1;gene-EPHA4;gene-FLRT3;gene-GPC4;gene-IL1RAP;gene-IL1RAPL1;gene-LRRN1;gene-NEDD4;gene-NEURL1;gene-PAK3;gene-PRNP;gene-RELN;gene-SLC7A11;gene-SLIT1;gene-SRGN;gene-TPBG;gene-TPBG-2;gene-WNT7A	AMIGO2;APOE;ARHGAP22;ASIC2;BDNF;CDH2;CDKL5;CHMP4BP1;DKK1;EPHA4;FLRT3;GPC4;IL1RAP;IL1RAPL1;LRRN1;NEDD4;NEURL1;PAK3;PRNP;RELN;SLC7A11;SLIT1;SRGN;TPBG;TPBG-2;WNT7A
19	GO:0006470	BP	protein dephosphorylation	19/ 1182	167/ 33331	0.11377245508982	8.1829501342871E-6	0.0002705840994293	gene-DUSP1;gene-DUSP16;gene-DUSP16-2;gene-DUSP4;gene-DUSP5;gene-DUSP7;gene-DUSP8-2;gene-DUSP8-3;gene-NCEH1;gene-PPM1J;gene-PPP1R15A;gene-PPP1R15B;gene-PPP4R1L;gene-PPTC7;gene-PTPRB;gene-PTPRE;gene-PTPRH;gene-PTPRR;gene-UBASH3B	DUSP1;DUSP16;DUSP16-2;DUSP4;DUSP5;DUSP7;DUSP8;DUSP8;NCEH1;PPM1J;PPP1R15A;PPP1R15B;PPP4R1L;PPTC7;PTPRB;PTPRE;PTPRH;PTPRR;UBASH3B
36	GO:0062012	BP	regulation of small molecule metabolic process	36/ 1182	455/ 33331	0.079120879120879	8.6639932037511E-6	0.000285854015769	gene-ADM;gene-BMP2;gene-BMP6;gene-CDA;gene-CEACAM1;gene-CPT1A;gene-EGR1;gene-FABP3;gene-FABP5P9;gene-FGF1;gene-HRH1;gene-IGF2;gene-IGFBP3;gene-IL1B;gene-IRS2;gene-LACC1;gene-LOC102724428;gene-MFSD2A;gene-NR4A3;gene-ODC1;gene-PDK4;gene-PID1;gene-PMAIP1;gene-PPARD;gene-PPP1R3C;gene-PPP1R3G;gene-PPTC7;gene-PRKAB2;gene-PTGS2;gene-RORA;gene-SESN2;gene-SESN2-2;gene-SIK1;gene-SLC7A11;gene-SNAI2;gene-TRI…	ADM;BMP2;BMP6;CDA;CEACAM1;CPT1A;EGR1;FABP3;FABP5P9;FGF1;HRH1;IGF2;IGFBP3;IL1B;IRS2;LACC1;LOC102724428;MFSD2A;NR4A3;ODC1;PDK4;PID1;PMAIP1;PPARD;PPP1R3C;PPP1R3G;PPTC7;PRKAB2;PTGS2;RORA;SESN2;SESN2;SIK1;SLC7A11;SNAI2;TRIB3
9	GO:1903670	BP	regulation of sprouting angiogenesis	9/ 1182	40/ 33331	0.225	8.723022001942E-6	0.0002871634316249	gene-ADAMTS9;gene-BMPER;gene-CEACAM1;gene-CEMIP2;gene-FGF1;gene-FGF2;gene-JCAD;gene-KLF2;gene-THBS1	ADAMTS9;BMPER;CEACAM1;CEMIP2;FGF1;FGF2;JCAD;KLF2;THBS1
27	GO:0050708	BP	regulation of protein secretion	27/ 1182	297/ 33331	0.090909090909091	8.767939220008E-6	0.0002873677562901	gene-ACVR1C;gene-ADTRP;gene-ANKRD1;gene-BMP6;gene-CCN3;gene-CLTRN;gene-CPT1A;gene-F2RL1;gene-GJA1;gene-GNG12-AS1;gene-IL1A;gene-IL1B;gene-IRS2;gene-KLF7;gene-PAM;gene-PCK2;gene-PER2;gene-PIM3;gene-PPARD;gene-RSAD2;gene-SAA1;gene-SAA1-2;gene-SAA2;gene-SLC16A1;gene-SNAP25;gene-SYTL4;gene-VEGFC	ACVR1C;ADTRP;ANKRD1;BMP6;CCN3;CLTRN;CPT1A;F2RL1;GJA1;GNG12-AS1;IL1A;IL1B;IRS2;KLF7;PAM;PCK2;PER2;PIM3;PPARD;RSAD2;SAA1;SAA1-2;SAA2;SLC16A1;SNAP25;SYTL4;VEGFC
27	GO:2000116	BP	regulation of cysteine-type endopeptidase activity	27/ 1182	297/ 33331	0.090909090909091	8.767939220008E-6	0.0002873677562901	gene-ACVR1C;gene-BBC3;gene-BCL10;gene-BIRC3;gene-CASP9;gene-CCN1;gene-CCN2;gene-CD44;gene-CFLAR;gene-CFLAR-AS1;gene-DLC1;gene-DLC1-2;gene-F3;gene-IFI6;gene-MYC;gene-NGF;gene-NLRP3;gene-NR4A1;gene-PCID2;gene-PLAUR;gene-PMAIP1;gene-PTGS2;gene-SH3RF1;gene-SIAH2;gene-THBS1;gene-TNF-2;gene-TNFRSF10B	ACVR1C;BBC3;BCL10;BIRC3;CASP9;CCN1;CCN2;CD44;CFLAR;CFLAR-AS1;DLC1;DLC1;F3;IFI6;MYC;NGF;NLRP3;NR4A1;PCID2;PLAUR;PMAIP1;PTGS2;SH3RF1;SIAH2;THBS1;TNF;TNFRSF10B
35	GO:0009615	BP	response to virus	35/ 1182	433/ 33331	0.080831408775982	8.7874754781931E-6	0.0002873736749443	gene-ACOD1;gene-CDK6;gene-CXCL10;gene-CXCR4;gene-DCLK1;gene-DMBT1;gene-F2RL1;gene-FOSL1;gene-GBP1;gene-HERC5;gene-IFI27;gene-IFI27-2;gene-IFI44L;gene-IFI6;gene-IFIT1;gene-IFNGR1;gene-IFNL1;gene-IFNL1-2;gene-IRF7-2;gene-ISG15;gene-ISG20;gene-ITGB8;gene-LOC100505915-2;gene-LOC101928381;gene-MX1;gene-OAS1;gene-OAS2;gene-OASL;gene-ODC1;gene-PMAIP1;gene-RIOK3;gene-RSAD2;gene-TICAM1;gene-TRIM36;gene-ZC…	ACOD1;CDK6;CXCL10;CXCR4;DCLK1;DMBT1;F2RL1;FOSL1;GBP1;HERC5;IFI27;IFI27;IFI44L;IFI6;IFIT1;IFNGR1;IFNL1;IFNL1-2;IRF7;ISG15;ISG20;ITGB8;LOC100505915;LOC101928381;MX1;OAS1;OAS2;OASL;ODC1;PMAIP1;RIOK3;RSAD2;TICAM1;TRIM36;ZC3H12A
50	GO:0051249	BP	regulation of lymphocyte activation	50/ 1182	722/ 33331	0.069252077562327	8.8212846028825E-6	0.0002878453021955	gene-AHR;gene-ARG2;gene-BCL10;gene-CD22;gene-CD274;gene-CD55;gene-CD83;gene-CDKN1A;gene-CEACAM1;gene-CEBPB;gene-CLCF1;gene-EGR3;gene-HLA-A-7;gene-HLA-A-8;gene-HLA-F-2;gene-HLA-F-3;gene-HLA-F-4;gene-HLA-F-5;gene-HLA-F-7;gene-IFNL1;gene-IFNL1-2;gene-IGF2;gene-IL1A;gene-IL1B;gene-IL7R;gene-INHBA;gene-IRS2;gene-MAP3K8;gene-NFATC2;gene-NFKBIZ;gene-NLRP3;gene-PAG1;gene-PAK3;gene-PCID2;gene-PCK1;gene-PE…	AHR;ARG2;BCL10;CD22;CD274;CD55;CD83;CDKN1A;CEACAM1;CEBPB;CLCF1;EGR3;HLA-A;HLA-A;HLA-F;HLA-F;HLA-F;HLA-F;HLA-F;IFNL1;IFNL1-2;IGF2;IL1A;IL1B;IL7R;INHBA;IRS2;MAP3K8;NFATC2;NFKBIZ;NLRP3;PAG1;PAK3;PCID2;PCK1;PELI1;PRDM1;PRNP;SDC4;SH3RF1;SIRPB1;SLC7A1;SOCS1;TICAM1;TNFSF14;TRBC2;ZC3H12A;ZFP36L1;ZFP36L2;ZP3
116	GO:0005887	CC	integral component of plasma membrane	116/ 1182	2119/ 33331	0.054742803209061	3.5065985472033E-6	0.0002913526010306	gene-ACKR4P1;gene-ADRB2;gene-AQP6;gene-AQP7P1;gene-ASIC2;gene-ATP11A;gene-ATP2B1;gene-CCR3;gene-CD22;gene-CD44;gene-CD83;gene-CDH2;gene-CEACAM1;gene-CEACAM5;gene-CEMIP2;gene-CHRNB1;gene-CLCA4;gene-COL17A1;gene-DCLK1;gene-EDNRA;gene-EPHA4;gene-EREG;gene-F2RL1;gene-FLRT3;gene-GJB2;gene-GPR176;gene-GPR3;gene-GPRC5A;gene-GRM7;gene-HAS2;gene-HAS3;gene-HBEGF;gene-HLA-A-7;gene-HLA-A-8;gene-HLA-B;gene-HL…	ACKR4P1;ADRB2;AQP6;AQP7P1;ASIC2;ATP11A;ATP2B1;CCR3;CD22;CD44;CD83;CDH2;CEACAM1;CEACAM5;CEMIP2;CHRNB1;CLCA4;COL17A1;DCLK1;EDNRA;EPHA4;EREG;F2RL1;FLRT3;GJB2;GPR176;GPR3;GPRC5A;GRM7;HAS2;HAS3;HBEGF;HLA-A;HLA-A;HLA-B;HLA-B;HLA-B;HLA-B;HLA-B;HLA-C;HLA-C;HLA-H;HRH1;HTR7;IFNGR1;IGF1R;IL1RAP;JAG1;KCNJ2;KCNK3;KCNQ3;LOC102724922;LRP12;LRRC70;LRRC8C;LY75;MFSD12;MFSD2A;MUC4;NRCAM;OPN1MW;PACC1;PCDH11Y;PCDH9;P…
109	GO:0044419	BP	biological process involved in interspecies interaction between organisms	109/ 1182	2006/ 33331	0.054336989032901	9.0204143445672E-6	0.0002936975696793	gene-ACOD1;gene-ADAMTS9;gene-ADM;gene-ARG2;gene-ARID5A;gene-BCL10;gene-BMP2;gene-C15orf48;gene-C3;gene-CCL20;gene-CD55;gene-CDK6;gene-CEBPB;gene-CEBPG;gene-CFB-2;gene-CFB-3;gene-CFB-5;gene-CFB-7;gene-CXCL1;gene-CXCL10;gene-CXCL11;gene-CXCL2;gene-CXCL3;gene-CXCL5;gene-CXCL8;gene-CXCR4;gene-DCLK1;gene-DEFB4A;gene-DEFB4A-2;gene-DEFB4B-3;gene-DMBT1;gene-F2RL1;gene-FN1;gene-FOSL1;gene-GBP1;gene-GKN2;g…	ACOD1;ADAMTS9;ADM;ARG2;ARID5A;BCL10;BMP2;C15orf48;C3;CCL20;CD55;CDK6;CEBPB;CEBPG;CFB;CFB;CFB;CFB;CXCL1;CXCL10;CXCL11;CXCL2;CXCL3;CXCL5;CXCL8;CXCR4;DCLK1;DEFB4A;DEFB4A-2;DEFB4B;DMBT1;F2RL1;FN1;FOSL1;GBP1;GKN2;HERC5;HLA-A;HLA-A;HLA-B;HLA-B;HLA-B;HLA-B;HLA-B;IFI27;IFI27;IFI44L;IFI6;IFIT1;IFNGR1;IFNL1;IFNL1-2;IL1RAP;IL31RA;IL6R;IL7R;IRF7;ISG15;ISG20;ITGB8;JUN;KRT6A;KRT6B;KRT6C;LACC1;LOC100505915;LOC1…
42	GO:0008283	BP	cell population proliferation	42/ 1182	568/ 33331	0.073943661971831	9.1970354450457E-6	0.0002987929655417	gene-ACVR1C;gene-BMP2;gene-BMPER;gene-CCN2;gene-CCN3;gene-CD79A;gene-CEACAM1;gene-CEBPB;gene-CITED2;gene-COL8A1;gene-DAGLB;gene-DOCK2;gene-EDNRA;gene-EGR1;gene-EREG;gene-F2RL1;gene-FAT4;gene-FOXC1;gene-FST;gene-IGF2;gene-IGFBP3;gene-IL7R;gene-IRF6;gene-ITGA2;gene-JUNB;gene-LHX5;gene-LOXL2;gene-MSX1;gene-NPPC;gene-NR4A3;gene-PPARD;gene-PRDM1;gene-RORA;gene-SDCBP2;gene-SEMA5A;gene-SH2D2A;gene-STC1;…	ACVR1C;BMP2;BMPER;CCN2;CCN3;CD79A;CEACAM1;CEBPB;CITED2;COL8A1;DAGLB;DOCK2;EDNRA;EGR1;EREG;F2RL1;FAT4;FOXC1;FST;IGF2;IGFBP3;IL7R;IRF6;ITGA2;JUNB;LHX5;LOXL2;MSX1;NPPC;NR4A3;PPARD;PRDM1;RORA;SDCBP2;SEMA5A;SH2D2A;STC1;TGFA;TLR4;TNFSF14;WNT7A;ZFP36L1
25	GO:0043281	BP	regulation of cysteine-type endopeptidase activity involved in apoptotic process	25/ 1182	264/ 33331	0.09469696969697	9.2407885555949E-6	0.0002990825472228	gene-ACVR1C;gene-BBC3;gene-BCL10;gene-CASP9;gene-CCN1;gene-CCN2;gene-CD44;gene-CFLAR;gene-CFLAR-AS1;gene-DLC1;gene-DLC1-2;gene-F3;gene-IFI6;gene-MYC;gene-NGF;gene-NLRP3;gene-NR4A1;gene-PLAUR;gene-PMAIP1;gene-PTGS2;gene-SH3RF1;gene-SIAH2;gene-THBS1;gene-TNF-2;gene-TNFRSF10B	ACVR1C;BBC3;BCL10;CASP9;CCN1;CCN2;CD44;CFLAR;CFLAR-AS1;DLC1;DLC1;F3;IFI6;MYC;NGF;NLRP3;NR4A1;PLAUR;PMAIP1;PTGS2;SH3RF1;SIAH2;THBS1;TNF;TNFRSF10B
35	GO:0019216	BP	regulation of lipid metabolic process	35/ 1182	435/ 33331	0.080459770114943	9.282894185861E-6	0.0002990825472228	gene-AADAC;gene-ADM;gene-APOE;gene-BMP2;gene-BMP6;gene-C3;gene-CCN1;gene-CEACAM1;gene-CPT1A;gene-DAGLB;gene-DNAJC15;gene-EGR1;gene-FABP3;gene-FABP5P9;gene-FGF1;gene-IDI2-AS1;gene-IL1B;gene-IRS2;gene-LOC102724428;gene-MBOAT7-3;gene-MFSD2A;gene-NR1D2;gene-NR4A3;gene-PCK1;gene-PDK4;gene-PPARD;gene-PRKAB2;gene-PTGS2;gene-RAB38;gene-RAB38-2;gene-RORA;gene-SIK1;gene-SNAI2;gene-SPHK1;gene-TRIB3	AADAC;ADM;APOE;BMP2;BMP6;C3;CCN1;CEACAM1;CPT1A;DAGLB;DNAJC15;EGR1;FABP3;FABP5P9;FGF1;IDI2-AS1;IL1B;IRS2;LOC102724428;MBOAT7;MFSD2A;NR1D2;NR4A3;PCK1;PDK4;PPARD;PRKAB2;PTGS2;RAB38;RAB38;RORA;SIK1;SNAI2;SPHK1;TRIB3
8	GO:0035970	BP	peptidyl-threonine dephosphorylation	8/ 1182	31/ 33331	0.25806451612903	9.3066704934975E-6	0.0002990825472228	gene-DUSP1;gene-DUSP16;gene-DUSP16-2;gene-DUSP4;gene-DUSP5;gene-DUSP7;gene-DUSP8-2;gene-DUSP8-3	DUSP1;DUSP16;DUSP16-2;DUSP4;DUSP5;DUSP7;DUSP8;DUSP8
8	GO:0014031	BP	mesenchymal cell development	8/ 1182	31/ 33331	0.25806451612903	9.3066704934975E-6	0.0002990825472228	gene-CDH2;gene-CITED2;gene-EDN1;gene-EDNRA;gene-FOXC1;gene-JAG1;gene-KBTBD8;gene-SNAI2	CDH2;CITED2;EDN1;EDNRA;FOXC1;JAG1;KBTBD8;SNAI2
8	GO:0044344	BP	cellular response to fibroblast growth factor stimulus	8/ 1182	31/ 33331	0.25806451612903	9.3066704934975E-6	0.0002990825472228	gene-CD44;gene-COL1A1;gene-CXCL8;gene-DLL4;gene-EGR3;gene-ZFP36;gene-ZFP36L1;gene-ZFP36L2	CD44;COL1A1;CXCL8;DLL4;EGR3;ZFP36;ZFP36L1;ZFP36L2
12	GO:0032890	BP	regulation of organic acid transport	12/ 1182	73/ 33331	0.16438356164384	9.3400550890676E-6	0.0002995071229101	gene-ACSL5;gene-CLTRN;gene-FABP3;gene-GRM7;gene-IRS2;gene-LOC100505915-2;gene-PER2;gene-PLA2G4A;gene-RGS2;gene-RGS4;gene-SLC43A1;gene-THBS1	ACSL5;CLTRN;FABP3;GRM7;IRS2;LOC100505915;PER2;PLA2G4A;RGS2;RGS4;SLC43A1;THBS1
22	GO:0002698	BP	negative regulation of immune effector process	22/ 1182	216/ 33331	0.10185185185185	9.973570370891E-6	0.0003191327571047	gene-AHR;gene-CD22;gene-CD55;gene-CEACAM1;gene-HLA-A-7;gene-HLA-A-8;gene-HLA-B;gene-HLA-B-2;gene-HLA-B-4;gene-HLA-B-5;gene-HLA-B-6;gene-HLA-F-2;gene-HLA-F-3;gene-HLA-F-4;gene-HLA-F-5;gene-HLA-F-7;gene-IFNL1;gene-IFNL1-2;gene-IL13RA2;gene-IL7R;gene-SERPINB4;gene-ZC3H12A	AHR;CD22;CD55;CEACAM1;HLA-A;HLA-A;HLA-B;HLA-B;HLA-B;HLA-B;HLA-B;HLA-F;HLA-F;HLA-F;HLA-F;HLA-F;IFNL1;IFNL1-2;IL13RA2;IL7R;SERPINB4;ZC3H12A
30	GO:1901681	MF	sulfur compound binding	30/ 1182	323/ 33331	0.092879256965944	1.8374608030652E-6	0.0003214875864326	gene-ACOT7;gene-ANOS1;gene-APOE;gene-CCN1;gene-CCN2;gene-CCN3;gene-CXCL10;gene-CXCL11;gene-DMBT1;gene-FGF1;gene-FGF2;gene-FN1;gene-FST;gene-HBEGF;gene-ITGA2;gene-LAMC2;gene-PCOLCE2;gene-SAA1;gene-SAA1-2;gene-SAA2;gene-SEMA5A;gene-SERPIND1;gene-SERPINE2;gene-SLIT1;gene-THBS1;gene-TNXB-2;gene-TNXB-4;gene-TNXB-7;gene-TNXB-8;gene-VEGFA	ACOT7;ANOS1;APOE;CCN1;CCN2;CCN3;CXCL10;CXCL11;DMBT1;FGF1;FGF2;FN1;FST;HBEGF;ITGA2;LAMC2;PCOLCE2;SAA1;SAA1-2;SAA2;SEMA5A;SERPIND1;SERPINE2;SLIT1;THBS1;TNXB;TNXB;TNXB;TNXB;VEGFA
15	GO:0008544	BP	epidermis development	15/ 1182	112/ 33331	0.13392857142857	1.0156925144346E-5	0.0003242430991386	gene-BNC1;gene-CCN2;gene-CDSN-6;gene-COL17A1;gene-COL7A1;gene-FABP5P9;gene-GATA6;gene-KRT14;gene-LAMA3;gene-LAMB3;gene-LAMC2;gene-PTHLH;gene-SPRR1A;gene-SPRR1B;gene-SPRR3	BNC1;CCN2;CDSN;COL17A1;COL7A1;FABP5P9;GATA6;KRT14;LAMA3;LAMB3;LAMC2;PTHLH;SPRR1A;SPRR1B;SPRR3
17	GO:0001568	BP	blood vessel development	17/ 1182	140/ 33331	0.12142857142857	1.0176957243795E-5	0.0003242430991386	gene-ADAMTS6;gene-AHR;gene-BMPER;gene-CCN1;gene-CEACAM1;gene-COL1A1;gene-FOSL1;gene-FOXC1;gene-HEY1;gene-ITGB8;gene-JUNB;gene-PDE2A;gene-PLPP3;gene-PRDM1;gene-SHH;gene-SOCS3;gene-SPHK1	ADAMTS6;AHR;BMPER;CCN1;CEACAM1;COL1A1;FOSL1;FOXC1;HEY1;ITGB8;JUNB;PDE2A;PLPP3;PRDM1;SHH;SOCS3;SPHK1
10	GO:0006953	BP	acute-phase response	10/ 1182	51/ 33331	0.19607843137255	1.0294784040308E-5	0.0003260614291951	gene-CEBPB;gene-FN1;gene-IL1A;gene-IL1B;gene-IL1RN;gene-IL6;gene-IL6R;gene-SAA1;gene-SAA1-2;gene-SAA2	CEBPB;FN1;IL1A;IL1B;IL1RN;IL6;IL6R;SAA1;SAA1-2;SAA2
10	GO:2001238	BP	positive regulation of extrinsic apoptotic signaling pathway	10/ 1182	51/ 33331	0.19607843137255	1.0294784040308E-5	0.0003260614291951	gene-ATF3;gene-BCL10;gene-G0S2;gene-INHBA;gene-PMAIP1;gene-SKIL;gene-THBS1;gene-TIMP3;gene-TNF-2;gene-TNFRSF12A	ATF3;BCL10;G0S2;INHBA;PMAIP1;SKIL;THBS1;TIMP3;TNF;TNFRSF12A
11	GO:0071548	BP	response to dexamethasone	11/ 1182	62/ 33331	0.17741935483871	1.0299913133462E-5	0.0003260614291951	gene-CASP9;gene-CFLAR;gene-CFLAR-AS1;gene-ERRFI1;gene-FBXO32;gene-FOXO1;gene-GJB2;gene-PCK1;gene-PCK2;gene-USP8P1;gene-USP8P1-4	CASP9;CFLAR;CFLAR-AS1;ERRFI1;FBXO32;FOXO1;GJB2;PCK1;PCK2;USP8P1;USP8P1
59	GO:0055082	BP	cellular chemical homeostasis	59/ 1182	912/ 33331	0.06469298245614	1.0554615322761E-5	0.0003334135610575	gene-ABL2;gene-ACKR3;gene-ACKR4P1;gene-ADM;gene-APOE;gene-ATF4;gene-ATP1B1;gene-ATP2B1;gene-BBC3;gene-BMP6;gene-CCR3;gene-CD55;gene-CEMIP;gene-CNGB1;gene-CXCL10;gene-CXCL11;gene-CXCR4;gene-DDIT3;gene-EDN1;gene-EDNRA;gene-F2RL1;gene-FOXO1;gene-GJA1;gene-HEPHL1;gene-IGF1R;gene-IL1A;gene-IRS2;gene-ITPR1;gene-KCNJ2;gene-KCNK3;gene-LACC1;gene-LOC124903740;gene-MT1F;gene-MT1X;gene-MT2A;gene-MYC;gene-NA…	ABL2;ACKR3;ACKR4P1;ADM;APOE;ATF4;ATP1B1;ATP2B1;BBC3;BMP6;CCR3;CD55;CEMIP;CNGB1;CXCL10;CXCL11;CXCR4;DDIT3;EDN1;EDNRA;F2RL1;FOXO1;GJA1;HEPHL1;IGF1R;IL1A;IRS2;ITPR1;KCNJ2;KCNK3;LACC1;LOC124903740;MT1F;MT1X;MT2A;MYC;NALF1;NALF2;PCK1;PCK2;PRNP;PTGER4;RAB38;RAB38;RHCG;RYR1;S1PR1;SAA1;SAA1-2;SAA2;SIRT1;SLC30A1;SLC31A2;SLC9A2;STC1;STC2;TRPC1;TRPC4;TRPV3
19	GO:0098739	BP	import across plasma membrane	19/ 1182	170/ 33331	0.11176470588235	1.0590105110213E-5	0.0003338243961174	gene-ATP1B1;gene-KCNJ2;gene-LRRC8C;gene-NALF1;gene-NALF2;gene-SLC12A6;gene-SLC12A7-2;gene-SLC15A1;gene-SLC1A4;gene-SLC1A5;gene-SLC2A3;gene-SLC3A2;gene-SLC6A9;gene-SLC7A1;gene-SLC7A11;gene-SLC7A2;gene-SLC7A5;gene-SLC9A2;gene-TRPV3	ATP1B1;KCNJ2;LRRC8C;NALF1;NALF2;SLC12A6;SLC12A7;SLC15A1;SLC1A4;SLC1A5;SLC2A3;SLC3A2;SLC6A9;SLC7A1;SLC7A11;SLC7A2;SLC7A5;SLC9A2;TRPV3
10	GO:0015175	MF	neutral amino acid transmembrane transporter activity	10/ 1182	43/ 33331	0.23255813953488	1.9981586749769E-6	0.0003371179135925	gene-MFSD12;gene-SLC1A4;gene-SLC1A5;gene-SLC38A1;gene-SLC38A2;gene-SLC3A2;gene-SLC43A1;gene-SLC6A9;gene-SLC7A11;gene-SLC7A5	MFSD12;SLC1A4;SLC1A5;SLC38A1;SLC38A2;SLC3A2;SLC43A1;SLC6A9;SLC7A11;SLC7A5
100	GO:0031410	CC	cytoplasmic vesicle	100/ 1182	1770/ 33331	0.056497175141243	4.5521217352123E-6	0.0003590406158581	gene-ACKR3;gene-ACKR4P1;gene-ADRB2;gene-AP1AR;gene-ARL14;gene-ARRDC4;gene-ATP11A;gene-BDNF;gene-BRSK1;gene-C9orf72;gene-CD22;gene-CD55;gene-CD79A;gene-CEMIP;gene-CHIC2;gene-CHMP4BP1;gene-COL1A1;gene-COL7A1;gene-CXCR4;gene-DAB2;gene-DDIT3;gene-DGKD;gene-DUSP16;gene-DUSP16-2;gene-EDN1;gene-ENKUR;gene-EPHA4;gene-F2RL1;gene-FSTL3;gene-GARS1;gene-GBP1;gene-GJA1;gene-GNG12-AS1;gene-HAS2;gene-HYAL4;gene…	ACKR3;ACKR4P1;ADRB2;AP1AR;ARL14;ARRDC4;ATP11A;BDNF;BRSK1;C9orf72;CD22;CD55;CD79A;CEMIP;CHIC2;CHMP4BP1;COL1A1;COL7A1;CXCR4;DAB2;DDIT3;DGKD;DUSP16;DUSP16-2;EDN1;ENKUR;EPHA4;F2RL1;FSTL3;GARS1;GBP1;GJA1;GNG12-AS1;HAS2;HYAL4;ITGA1;KLK13;LOC100505915;LOC124904015;LRAT;MFSD12;MX1;N4BP3;NEU1;NEU1;NGF;NPPC;NPTX1;OCIAD2;PAK3;PARM1;PHLDA1;PLD4;PLEKHM1;PLEKHM1;RAB32;RAB38;RAB38;RHCG;RHOB;RHOF;RND3;RUSC2;S1PR…
100	GO:0097708	CC	intracellular vesicle	100/ 1182	1773/ 33331	0.056401579244219	4.6970253251982E-6	0.0003590406158581	gene-ACKR3;gene-ACKR4P1;gene-ADRB2;gene-AP1AR;gene-ARL14;gene-ARRDC4;gene-ATP11A;gene-BDNF;gene-BRSK1;gene-C9orf72;gene-CD22;gene-CD55;gene-CD79A;gene-CEMIP;gene-CHIC2;gene-CHMP4BP1;gene-COL1A1;gene-COL7A1;gene-CXCR4;gene-DAB2;gene-DDIT3;gene-DGKD;gene-DUSP16;gene-DUSP16-2;gene-EDN1;gene-ENKUR;gene-EPHA4;gene-F2RL1;gene-FSTL3;gene-GARS1;gene-GBP1;gene-GJA1;gene-GNG12-AS1;gene-HAS2;gene-HYAL4;gene…	ACKR3;ACKR4P1;ADRB2;AP1AR;ARL14;ARRDC4;ATP11A;BDNF;BRSK1;C9orf72;CD22;CD55;CD79A;CEMIP;CHIC2;CHMP4BP1;COL1A1;COL7A1;CXCR4;DAB2;DDIT3;DGKD;DUSP16;DUSP16-2;EDN1;ENKUR;EPHA4;F2RL1;FSTL3;GARS1;GBP1;GJA1;GNG12-AS1;HAS2;HYAL4;ITGA1;KLK13;LOC100505915;LOC124904015;LRAT;MFSD12;MX1;N4BP3;NEU1;NEU1;NGF;NPPC;NPTX1;OCIAD2;PAK3;PARM1;PHLDA1;PLD4;PLEKHM1;PLEKHM1;RAB32;RAB38;RAB38;RHCG;RHOB;RHOF;RND3;RUSC2;S1PR…
19	GO:0050770	BP	regulation of axonogenesis	19/ 1182	171/ 33331	0.11111111111111	1.1523634073355E-5	0.0003624817692523	gene-BDNF;gene-BRSK1;gene-CDH2;gene-CDKL5;gene-EPHA4;gene-FGF13;gene-FN1;gene-MAP1B;gene-NGF;gene-PAK3;gene-SEMA3A;gene-SEMA3B;gene-SEMA3C;gene-SEMA5A;gene-SEMA7A;gene-SEMA7A-2;gene-SKIL;gene-TIAM2;gene-WNT7A	BDNF;BRSK1;CDH2;CDKL5;EPHA4;FGF13;FN1;MAP1B;NGF;PAK3;SEMA3A;SEMA3B;SEMA3C;SEMA5A;SEMA7A;SEMA7A-2;SKIL;TIAM2;WNT7A
6	GO:0031581	BP	hemidesmosome assembly	6/ 1182	16/ 33331	0.375	1.1582695293601E-5	0.000363569296034	gene-COL17A1;gene-KRT14;gene-LAMA3;gene-LAMB3;gene-LAMC2;gene-LOC124900513	COL17A1;KRT14;LAMA3;LAMB3;LAMC2;LOC124900513
8	GO:0032965	BP	regulation of collagen biosynthetic process	8/ 1182	32/ 33331	0.25	1.2023881693731E-5	0.0003766214588751	gene-CCN2;gene-ERRFI1;gene-IL6R;gene-ITGA2;gene-NPPC;gene-PPARD;gene-RGCC;gene-SERPINB7	CCN2;ERRFI1;IL6R;ITGA2;NPPC;PPARD;RGCC;SERPINB7
20	GO:0006022	BP	aminoglycan metabolic process	20/ 1182	187/ 33331	0.10695187165775	1.2129816903748E-5	0.0003791397717262	gene-B4GALT1;gene-B4GALT4;gene-CD44;gene-CEMIP;gene-CEMIP2;gene-CHST2;gene-CHSY3;gene-CSGALNACT2;gene-DSEL;gene-DSEL-2;gene-EXT1;gene-FOXC1;gene-GALNT5;gene-GPC4;gene-HAS2;gene-HAS3;gene-HYAL4;gene-IL1B;gene-PIM1;gene-SDC4	B4GALT1;B4GALT4;CD44;CEMIP;CEMIP2;CHST2;CHSY3;CSGALNACT2;DSEL;DSEL-2;EXT1;FOXC1;GALNT5;GPC4;HAS2;HAS3;HYAL4;IL1B;PIM1;SDC4
10	GO:1903318	BP	negative regulation of protein maturation	10/ 1182	52/ 33331	0.19230769230769	1.2342973453664E-5	0.0003841847523407	gene-CHAC1;gene-IL1R2;gene-PRNP;gene-SERPINE1;gene-SERPINE2;gene-THBS1;gene-TMEM98;gene-USP17L1;gene-USP17L2;gene-USP17L4	CHAC1;IL1R2;PRNP;SERPINE1;SERPINE2;THBS1;TMEM98;USP17L1;USP17L2;USP17L4
10	GO:0010955	BP	negative regulation of protein processing	10/ 1182	52/ 33331	0.19230769230769	1.2342973453664E-5	0.0003841847523407	gene-CHAC1;gene-IL1R2;gene-PRNP;gene-SERPINE1;gene-SERPINE2;gene-THBS1;gene-TMEM98;gene-USP17L1;gene-USP17L2;gene-USP17L4	CHAC1;IL1R2;PRNP;SERPINE1;SERPINE2;THBS1;TMEM98;USP17L1;USP17L2;USP17L4
7	GO:0045236	MF	CXCR chemokine receptor binding	7/ 1182	19/ 33331	0.36842105263158	2.4009288008732E-6	0.0003911030225974	gene-CXCL1;gene-CXCL10;gene-CXCL11;gene-CXCL2;gene-CXCL3;gene-CXCL5;gene-CXCL8	CXCL1;CXCL10;CXCL11;CXCL2;CXCL3;CXCL5;CXCL8
175	GO:0036211	BP	protein modification process	175/ 1182	3592/ 33331	0.048719376391982	1.3163856991096E-5	0.0004071745515558	gene-ABL2;gene-ACVR1C;gene-ADM2;gene-ADRB2;gene-AMTN;gene-ARRDC4;gene-B4GALT1;gene-B4GALT4;gene-BCL10;gene-BIRC3;gene-BMP2;gene-BRD2-5;gene-BRSK1;gene-BTG1;gene-BTG2;gene-C3;gene-CCN1;gene-CDH2;gene-CDK6;gene-CDKL5;gene-CLK1;gene-CPA4;gene-CSNK1E;gene-CSTA;gene-DCLK1;gene-DPH6;gene-DUSP1;gene-DUSP16;gene-DUSP16-2;gene-DUSP4;gene-DUSP5;gene-DUSP7;gene-DUSP8-2;gene-DUSP8-3;gene-DYRK3;gene-EPHA4;gen…	ABL2;ACVR1C;ADM2;ADRB2;AMTN;ARRDC4;B4GALT1;B4GALT4;BCL10;BIRC3;BMP2;BRD2;BRSK1;BTG1;BTG2;C3;CCN1;CDH2;CDK6;CDKL5;CLK1;CPA4;CSNK1E;CSTA;DCLK1;DPH6;DUSP1;DUSP16;DUSP16-2;DUSP4;DUSP5;DUSP7;DUSP8;DUSP8;DYRK3;EPHA4;EXT1;FBXO32;FBXO33;FEM1C;FN1;FOXO1;FSTL3;FUT4;GALNT5;GCNT3;GRK5;HDAC5;HERC5;HLA-A;HLA-A;HSPB8;IFI27;IFI27;IGF1R;IGFBP1;IGFBP3;IL24;IRAK2;ISG15;JARID2;JOSD1;KBTBD7;KBTBD8;KDM6B;KDM7A;KLHL21;…
175	GO:0006464	BP	cellular protein modification process	175/ 1182	3592/ 33331	0.048719376391982	1.3163856991096E-5	0.0004071745515558	gene-ABL2;gene-ACVR1C;gene-ADM2;gene-ADRB2;gene-AMTN;gene-ARRDC4;gene-B4GALT1;gene-B4GALT4;gene-BCL10;gene-BIRC3;gene-BMP2;gene-BRD2-5;gene-BRSK1;gene-BTG1;gene-BTG2;gene-C3;gene-CCN1;gene-CDH2;gene-CDK6;gene-CDKL5;gene-CLK1;gene-CPA4;gene-CSNK1E;gene-CSTA;gene-DCLK1;gene-DPH6;gene-DUSP1;gene-DUSP16;gene-DUSP16-2;gene-DUSP4;gene-DUSP5;gene-DUSP7;gene-DUSP8-2;gene-DUSP8-3;gene-DYRK3;gene-EPHA4;gen…	ABL2;ACVR1C;ADM2;ADRB2;AMTN;ARRDC4;B4GALT1;B4GALT4;BCL10;BIRC3;BMP2;BRD2;BRSK1;BTG1;BTG2;C3;CCN1;CDH2;CDK6;CDKL5;CLK1;CPA4;CSNK1E;CSTA;DCLK1;DPH6;DUSP1;DUSP16;DUSP16-2;DUSP4;DUSP5;DUSP7;DUSP8;DUSP8;DYRK3;EPHA4;EXT1;FBXO32;FBXO33;FEM1C;FN1;FOXO1;FSTL3;FUT4;GALNT5;GCNT3;GRK5;HDAC5;HERC5;HLA-A;HLA-A;HSPB8;IFI27;IFI27;IGF1R;IGFBP1;IGFBP3;IL24;IRAK2;ISG15;JARID2;JOSD1;KBTBD7;KBTBD8;KDM6B;KDM7A;KLHL21;…
20	GO:0002020	MF	protease binding	20/ 1182	169/ 33331	0.11834319526627	2.6005745240064E-6	0.0004095038017135	gene-ADAMTSL4;gene-BCL10;gene-CFLAR;gene-CFLAR-AS1;gene-COL1A1;gene-CSTA;gene-ECM1;gene-F3;gene-FN1;gene-PANX1;gene-PRNP;gene-RIOK3;gene-SERPINB13;gene-SERPINB3;gene-SERPINB4;gene-SERPINE1;gene-TIMP1;gene-TIMP3;gene-TNF-2;gene-TNFAIP3	ADAMTSL4;BCL10;CFLAR;CFLAR-AS1;COL1A1;CSTA;ECM1;F3;FN1;PANX1;PRNP;RIOK3;SERPINB13;SERPINB3;SERPINB4;SERPINE1;TIMP1;TIMP3;TNF;TNFAIP3
9	GO:1902475	BP	L-alpha-amino acid transmembrane transport	9/ 1182	42/ 33331	0.21428571428571	1.3346507425681E-5	0.0004108396950015	gene-SLC1A4;gene-SLC1A5;gene-SLC38A1;gene-SLC3A2;gene-SLC6A9;gene-SLC7A1;gene-SLC7A11;gene-SLC7A2;gene-SLC7A5	SLC1A4;SLC1A5;SLC38A1;SLC3A2;SLC6A9;SLC7A1;SLC7A11;SLC7A2;SLC7A5
9	GO:0070059	BP	intrinsic apoptotic signaling pathway in response to endoplasmic reticulum stress	9/ 1182	42/ 33331	0.21428571428571	1.3346507425681E-5	0.0004108396950015	gene-ATF4;gene-BBC3;gene-CEBPB;gene-CHAC1;gene-DDIT3;gene-ITPR1;gene-PPP1R15A;gene-TNFRSF10B;gene-TRIB3	ATF4;BBC3;CEBPB;CHAC1;DDIT3;ITPR1;PPP1R15A;TNFRSF10B;TRIB3
21	GO:0001667	BP	ameboidal-type cell migration	21/ 1182	204/ 33331	0.10294117647059	1.338036046647E-5	0.0004108396950015	gene-ADTRP;gene-CCN3;gene-CDH2;gene-EGR3;gene-FN1;gene-KITLG;gene-LOXL2;gene-LPXN;gene-PPARD;gene-S100A2;gene-S100P;gene-SEMA3A;gene-SEMA3B;gene-SEMA3C;gene-SEMA5A;gene-SEMA7A;gene-SEMA7A-2;gene-STARD13;gene-TGFBR1;gene-TPBG;gene-TPBG-2	ADTRP;CCN3;CDH2;EGR3;FN1;KITLG;LOXL2;LPXN;PPARD;S100A2;S100P;SEMA3A;SEMA3B;SEMA3C;SEMA5A;SEMA7A;SEMA7A-2;STARD13;TGFBR1;TPBG;TPBG-2
92	GO:0002684	BP	positive regulation of immune system process	92/ 1182	1631/ 33331	0.056407112201104	1.3393036463984E-5	0.0004108396950015	gene-ACOD1;gene-BCL10;gene-C3;gene-CCL20;gene-CD274;gene-CD55;gene-CD79A;gene-CD83;gene-CDKN1A;gene-CFB-2;gene-CFB-3;gene-CFB-5;gene-CFB-7;gene-CLCF1;gene-CXCL10;gene-CXCL8;gene-DNAJB9;gene-EGR3;gene-EREG;gene-F2RL1;gene-FOS;gene-GAB2;gene-HLA-A-7;gene-HLA-A-8;gene-HLA-B;gene-HLA-B-2;gene-HLA-B-4;gene-HLA-B-5;gene-HLA-B-6;gene-HLA-DQB1-7;gene-HLA-F-2;gene-HLA-F-3;gene-HLA-F-4;gene-HLA-F-5;gene-HL…	ACOD1;BCL10;C3;CCL20;CD274;CD55;CD79A;CD83;CDKN1A;CFB;CFB;CFB;CFB;CLCF1;CXCL10;CXCL8;DNAJB9;EGR3;EREG;F2RL1;FOS;GAB2;HLA-A;HLA-A;HLA-B;HLA-B;HLA-B;HLA-B;HLA-B;HLA-DQB1;HLA-F;HLA-F;HLA-F;HLA-F;HLA-F;IFNL1;IFNL1-2;IGF2;IL13RA2;IL1A;IL1B;IL1RL1;IL6R;IL7R;IRF7;IRS2;ITGA2;JUND;KITLG;LACC1;LOC124904015;MAP3K8;MUC13;MUC4;NFATC2;NFKBIZ;NLRP3;NR4A3;OXSR1;PAG1;PAK3;PCID2;PCK1;PDE4D;PELI1;PLA2G4A;PLPP4;RELB…
17	GO:0032355	BP	response to estradiol	17/ 1182	143/ 33331	0.11888111888112	1.3507467238254E-5	0.000413495600178	gene-ARNT2;gene-CASP9;gene-CCN2;gene-CFLAR;gene-CFLAR-AS1;gene-COL1A1;gene-DUSP1;gene-ETS1;gene-GGT8P;gene-GJA1;gene-GJB2;gene-ITGA2;gene-MAP1B;gene-PAM;gene-SOCS2;gene-TXNIP;gene-WNT7A	ARNT2;CASP9;CCN2;CFLAR;CFLAR-AS1;COL1A1;DUSP1;ETS1;GGT8P;GJA1;GJB2;ITGA2;MAP1B;PAM;SOCS2;TXNIP;WNT7A
19	GO:0070851	MF	growth factor receptor binding	19/ 1182	155/ 33331	0.12258064516129	2.7166063629861E-6	0.0004139757567337	gene-AREG;gene-CSF2;gene-CSF3;gene-ECM1;gene-EREG;gene-ESM1;gene-FGF1;gene-FGF2;gene-FGF5;gene-FLRT3;gene-HBEGF;gene-IL11;gene-IL1A;gene-IL1B;gene-IL1RAP;gene-IL1RN;gene-IL6;gene-TGFA;gene-VEGFC	AREG;CSF2;CSF3;ECM1;EREG;ESM1;FGF1;FGF2;FGF5;FLRT3;HBEGF;IL11;IL1A;IL1B;IL1RAP;IL1RN;IL6;TGFA;VEGFC
7	GO:0061117	BP	negative regulation of heart growth	7/ 1182	24/ 33331	0.29166666666667	1.4115297590496E-5	0.0004303281793143	gene-CITED2;gene-GJA1;gene-JARID2;gene-NOG;gene-RGS2;gene-RGS4;gene-SAV1	CITED2;GJA1;JARID2;NOG;RGS2;RGS4;SAV1
7	GO:0055022	BP	negative regulation of cardiac muscle tissue growth	7/ 1182	24/ 33331	0.29166666666667	1.4115297590496E-5	0.0004303281793143	gene-CITED2;gene-GJA1;gene-JARID2;gene-NOG;gene-RGS2;gene-RGS4;gene-SAV1	CITED2;GJA1;JARID2;NOG;RGS2;RGS4;SAV1
27	GO:0051607	BP	defense response to virus	27/ 1182	305/ 33331	0.088524590163934	1.4185695187107E-5	0.0004307055550981	gene-ACOD1;gene-CXCL10;gene-DMBT1;gene-F2RL1;gene-GBP1;gene-HERC5;gene-IFI27;gene-IFI27-2;gene-IFI44L;gene-IFI6;gene-IFIT1;gene-IFNL1;gene-IFNL1-2;gene-IRF7-2;gene-ISG15;gene-ISG20;gene-LOC100505915-2;gene-LOC101928381;gene-MX1;gene-OAS1;gene-OAS2;gene-OASL;gene-PMAIP1;gene-RIOK3;gene-RSAD2;gene-TICAM1;gene-TRIM36	ACOD1;CXCL10;DMBT1;F2RL1;GBP1;HERC5;IFI27;IFI27;IFI44L;IFI6;IFIT1;IFNL1;IFNL1-2;IRF7;ISG15;ISG20;LOC100505915;LOC101928381;MX1;OAS1;OAS2;OASL;PMAIP1;RIOK3;RSAD2;TICAM1;TRIM36
27	GO:0140546	BP	defense response to symbiont	27/ 1182	305/ 33331	0.088524590163934	1.4185695187107E-5	0.0004307055550981	gene-ACOD1;gene-CXCL10;gene-DMBT1;gene-F2RL1;gene-GBP1;gene-HERC5;gene-IFI27;gene-IFI27-2;gene-IFI44L;gene-IFI6;gene-IFIT1;gene-IFNL1;gene-IFNL1-2;gene-IRF7-2;gene-ISG15;gene-ISG20;gene-LOC100505915-2;gene-LOC101928381;gene-MX1;gene-OAS1;gene-OAS2;gene-OASL;gene-PMAIP1;gene-RIOK3;gene-RSAD2;gene-TICAM1;gene-TRIM36	ACOD1;CXCL10;DMBT1;F2RL1;GBP1;HERC5;IFI27;IFI27;IFI44L;IFI6;IFIT1;IFNL1;IFNL1-2;IRF7;ISG15;ISG20;LOC100505915;LOC101928381;MX1;OAS1;OAS2;OASL;PMAIP1;RIOK3;RSAD2;TICAM1;TRIM36
32	GO:0031346	BP	positive regulation of cell projection organization	32/ 1182	394/ 33331	0.081218274111675	1.4630054727909E-5	0.0004432906582556	gene-ABL2;gene-ALKAL1;gene-ANKRD1;gene-APOE;gene-BDNF;gene-CDKL5;gene-CFLAR;gene-CFLAR-AS1;gene-EPHA4;gene-F2RL1;gene-FEZ1;gene-FN1;gene-IL1RAPL1;gene-ITGA2;gene-LOC124900513;gene-MAP1B;gene-NEURL1;gene-NGF;gene-PAK3;gene-PLEKHM1;gene-PLEKHM1-2;gene-RELN;gene-RGS2;gene-RP1;gene-SEMA5A;gene-SEMA7A;gene-SEMA7A-2;gene-SERPINI1;gene-SKIL;gene-TGFBR1;gene-TIAM2;gene-VLDLR	ABL2;ALKAL1;ANKRD1;APOE;BDNF;CDKL5;CFLAR;CFLAR-AS1;EPHA4;F2RL1;FEZ1;FN1;IL1RAPL1;ITGA2;LOC124900513;MAP1B;NEURL1;NGF;PAK3;PLEKHM1;PLEKHM1;RELN;RGS2;RP1;SEMA5A;SEMA7A;SEMA7A-2;SERPINI1;SKIL;TGFBR1;TIAM2;VLDLR
14	GO:0001914	BP	regulation of T cell mediated cytotoxicity	14/ 1182	102/ 33331	0.13725490196078	1.4967492146186E-5	0.0004525913562004	gene-CEACAM1;gene-HLA-A-7;gene-HLA-A-8;gene-HLA-B;gene-HLA-B-2;gene-HLA-B-4;gene-HLA-B-5;gene-HLA-B-6;gene-HLA-F-2;gene-HLA-F-3;gene-HLA-F-4;gene-HLA-F-5;gene-HLA-F-7;gene-IL7R	CEACAM1;HLA-A;HLA-A;HLA-B;HLA-B;HLA-B;HLA-B;HLA-B;HLA-F;HLA-F;HLA-F;HLA-F;HLA-F;IL7R
25	GO:0032989	BP	cellular component morphogenesis	25/ 1182	272/ 33331	0.091911764705882	1.5435710542586E-5	0.000464855972466	gene-BDNF;gene-BRSK1;gene-DCLK1;gene-EPHA4;gene-FEZ1;gene-GJA1;gene-ITGA1;gene-KLF7;gene-MAP1B;gene-MICOS10-NBL1;gene-NGF;gene-NPTX1;gene-NR4A2;gene-NRCAM;gene-NYAP2;gene-PAK3;gene-PARD6B;gene-PID1;gene-PLEKHO1;gene-SEMA3A;gene-SGK1;gene-TPBG;gene-TPBG-2;gene-VLDLR;gene-WNT7A	BDNF;BRSK1;DCLK1;EPHA4;FEZ1;GJA1;ITGA1;KLF7;MAP1B;MICOS10-NBL1;NGF;NPTX1;NR4A2;NRCAM;NYAP2;PAK3;PARD6B;PID1;PLEKHO1;SEMA3A;SGK1;TPBG;TPBG-2;VLDLR;WNT7A
25	GO:0032990	BP	cell part morphogenesis	25/ 1182	272/ 33331	0.091911764705882	1.5435710542586E-5	0.000464855972466	gene-BDNF;gene-BRSK1;gene-DCLK1;gene-EPHA4;gene-FEZ1;gene-GJA1;gene-ITGA1;gene-KLF7;gene-MAP1B;gene-MICOS10-NBL1;gene-NGF;gene-NPTX1;gene-NR4A2;gene-NRCAM;gene-NYAP2;gene-PAK3;gene-PARD6B;gene-PID1;gene-PLEKHO1;gene-SEMA3A;gene-SGK1;gene-TPBG;gene-TPBG-2;gene-VLDLR;gene-WNT7A	BDNF;BRSK1;DCLK1;EPHA4;FEZ1;GJA1;ITGA1;KLF7;MAP1B;MICOS10-NBL1;NGF;NPTX1;NR4A2;NRCAM;NYAP2;PAK3;PARD6B;PID1;PLEKHO1;SEMA3A;SGK1;TPBG;TPBG-2;VLDLR;WNT7A
16	GO:0001503	BP	ossification	16/ 1182	130/ 33331	0.12307692307692	1.5493057452774E-5	0.0004656385101241	gene-BMP6;gene-CCN2;gene-COL1A1;gene-ECM1;gene-EXT1;gene-FAT4;gene-FOXC1;gene-FSTL3;gene-IGF2;gene-MEF2D-2;gene-MMP13;gene-MN1;gene-NPPC;gene-RYR1;gene-SLC26A2;gene-STC1	BMP6;CCN2;COL1A1;ECM1;EXT1;FAT4;FOXC1;FSTL3;IGF2;MEF2D;MMP13;MN1;NPPC;RYR1;SLC26A2;STC1
15	GO:0006024	BP	glycosaminoglycan biosynthetic process	15/ 1182	116/ 33331	0.12931034482759	1.5612967596368E-5	0.000468294403845	gene-B4GALT1;gene-B4GALT4;gene-CEMIP;gene-CHST2;gene-CHSY3;gene-CSGALNACT2;gene-DSEL;gene-DSEL-2;gene-EXT1;gene-GALNT5;gene-GPC4;gene-HAS2;gene-HAS3;gene-IL1B;gene-SDC4	B4GALT1;B4GALT4;CEMIP;CHST2;CHSY3;CSGALNACT2;DSEL;DSEL-2;EXT1;GALNT5;GPC4;HAS2;HAS3;IL1B;SDC4
34	GO:0006979	BP	response to oxidative stress	34/ 1182	429/ 33331	0.079254079254079	1.5695558388415E-5	0.0004698224907112	gene-APOE;gene-ATF4;gene-BTG1;gene-COL1A1;gene-CPEB2;gene-DUSP1;gene-ETS1;gene-FOS;gene-FOSL1;gene-FOXO1;gene-FOXO3;gene-GJB2;gene-JUN;gene-KDM6B;gene-KLF2;gene-KLF4;gene-MAPK8;gene-NCOA7;gene-NR4A2;gene-OXSR1;gene-PLK3;gene-PPP1R15B;gene-PRNP;gene-PTGS2;gene-RCAN1;gene-RHOB;gene-SESN2;gene-SESN2-2;gene-SIRT1;gene-SLC7A11;gene-SPHK1;gene-TNFAIP3;gene-TXNIP;gene-ZC3H12A	APOE;ATF4;BTG1;COL1A1;CPEB2;DUSP1;ETS1;FOS;FOSL1;FOXO1;FOXO3;GJB2;JUN;KDM6B;KLF2;KLF4;MAPK8;NCOA7;NR4A2;OXSR1;PLK3;PPP1R15B;PRNP;PTGS2;RCAN1;RHOB;SESN2;SESN2;SIRT1;SLC7A11;SPHK1;TNFAIP3;TXNIP;ZC3H12A
9	GO:0042059	BP	negative regulation of epidermal growth factor receptor signaling pathway	9/ 1182	43/ 33331	0.2093023255814	1.6350482094985E-5	0.0004884418665276	gene-AREG;gene-EREG;gene-ERRFI1;gene-GPRC5A;gene-HBEGF;gene-ITGA1;gene-SPRY2;gene-STAM;gene-TGFA	AREG;EREG;ERRFI1;GPRC5A;HBEGF;ITGA1;SPRY2;STAM;TGFA
11	GO:0010633	BP	negative regulation of epithelial cell migration	11/ 1182	65/ 33331	0.16923076923077	1.6461091423565E-5	0.0004907586834652	gene-ADAMTS9;gene-ANGPT4;gene-DLL4;gene-GADD45A;gene-HDAC5;gene-PTPRR;gene-RGCC;gene-SEMA3A;gene-STARD13;gene-STC1;gene-THBS1	ADAMTS9;ANGPT4;DLL4;GADD45A;HDAC5;PTPRR;RGCC;SEMA3A;STARD13;STC1;THBS1
60	GO:0002683	BP	negative regulation of immune system process	60/ 1182	949/ 33331	0.063224446786091	1.6528649497219E-5	0.0004917852887479	gene-ACOD1;gene-ADM;gene-ADM2;gene-ADRB2;gene-ADTRP;gene-AHR;gene-ARG2;gene-CCN3;gene-CD22;gene-CD274;gene-CD55;gene-CDK6;gene-CEACAM1;gene-CEBPB;gene-DUSP1;gene-FSTL3;gene-GBP1;gene-GGT8P;gene-GPR176;gene-HLA-A-7;gene-HLA-A-8;gene-HLA-B;gene-HLA-B-2;gene-HLA-B-4;gene-HLA-B-5;gene-HLA-B-6;gene-HLA-F-2;gene-HLA-F-3;gene-HLA-F-4;gene-HLA-F-5;gene-HLA-F-7;gene-HTR7;gene-IFNL1;gene-IFNL1-2;gene-IL13R…	ACOD1;ADM;ADM2;ADRB2;ADTRP;AHR;ARG2;CCN3;CD22;CD274;CD55;CDK6;CEACAM1;CEBPB;DUSP1;FSTL3;GBP1;GGT8P;GPR176;HLA-A;HLA-A;HLA-B;HLA-B;HLA-B;HLA-B;HLA-B;HLA-F;HLA-F;HLA-F;HLA-F;HLA-F;HTR7;IFNL1;IFNL1-2;IL13RA2;IL1RL1;IL31RA;IL7R;INHBA;ISG15;KITLG;LPXN;MICOS10-NBL1;MYC;OAS1;PAG1;PELI1;PRNP;PTGER4;PTHLH;RIOK3;RNF125;SDC4;SERPINB4;SOCS1;THBS1;TRIB1;UBASH3B;USP18;ZC3H12A
14	GO:0045953	BP	negative regulation of natural killer cell mediated cytotoxicity	14/ 1182	103/ 33331	0.13592233009709	1.6762740307565E-5	0.0004977528106928	gene-CEACAM1;gene-HLA-A-7;gene-HLA-A-8;gene-HLA-B;gene-HLA-B-2;gene-HLA-B-4;gene-HLA-B-5;gene-HLA-B-6;gene-HLA-F-2;gene-HLA-F-3;gene-HLA-F-4;gene-HLA-F-5;gene-HLA-F-7;gene-SERPINB4	CEACAM1;HLA-A;HLA-A;HLA-B;HLA-B;HLA-B;HLA-B;HLA-B;HLA-F;HLA-F;HLA-F;HLA-F;HLA-F;SERPINB4
15	GO:0010595	BP	positive regulation of endothelial cell migration	15/ 1182	117/ 33331	0.12820512820513	1.7328818912256E-5	0.0005135348790224	gene-ANGPT4;gene-ETS1;gene-FGF1;gene-FGF2;gene-JCAD;gene-MAP2K3;gene-NUS1P1;gene-PLGLB1;gene-PTGS2;gene-RHOB;gene-SEMA5A;gene-THBS1;gene-VEGFC;gene-WNT7A;gene-ZC3H12A	ANGPT4;ETS1;FGF1;FGF2;JCAD;MAP2K3;NUS1P1;PLGLB1;PTGS2;RHOB;SEMA5A;THBS1;VEGFC;WNT7A;ZC3H12A
10	GO:0051146	BP	striated muscle cell differentiation	10/ 1182	54/ 33331	0.18518518518519	1.7509693202974E-5	0.0005178613844313	gene-BMP2;gene-CDH2;gene-GATA6;gene-IGF2;gene-IRX3;gene-KDM6B;gene-KLF5;gene-LOC102724428;gene-MYEF2;gene-SIK1	BMP2;CDH2;GATA6;IGF2;IRX3;KDM6B;KLF5;LOC102724428;MYEF2;SIK1
38	GO:0033674	BP	positive regulation of kinase activity	38/ 1182	509/ 33331	0.074656188605108	1.7622051845433E-5	0.0005201483175927	gene-ADRB2;gene-AJUBA;gene-AREG;gene-BCL10;gene-BDNF;gene-CCN1;gene-CEMIP;gene-DKK1;gene-EDN1;gene-EGR1;gene-EPHA4;gene-EREG;gene-FGF1;gene-HBEGF;gene-IGF1R;gene-IL1B;gene-IL6R;gene-KITLG;gene-LOC124903287;gene-MAP2K3;gene-MRNIP-2;gene-NEDD9;gene-NEURL1;gene-PAK3;gene-PIM1;gene-PRNP;gene-RELN;gene-RGCC;gene-RICTOR;gene-ROS1;gene-SDC4;gene-TCIM;gene-TGFA;gene-TNF-2;gene-TNFRSF10B;gene-VEGFA;gene-V…	ADRB2;AJUBA;AREG;BCL10;BDNF;CCN1;CEMIP;DKK1;EDN1;EGR1;EPHA4;EREG;FGF1;HBEGF;IGF1R;IL1B;IL6R;KITLG;LOC124903287;MAP2K3;MRNIP;NEDD9;NEURL1;PAK3;PIM1;PRNP;RELN;RGCC;RICTOR;ROS1;SDC4;TCIM;TGFA;TNF;TNFRSF10B;VEGFA;VEGFC;VLDLR
99	GO:0003700	MF	DNA-binding transcription factor activity	99/ 1182	1732/ 33331	0.05715935334873	3.5429272393045E-6	0.0005230246337023	gene-AHR;gene-ARNT2;gene-ARNTL2;gene-ATF3;gene-ATF4;gene-BACH1;gene-BACH2;gene-BACH2-2;gene-BNC1;gene-CEBPB;gene-CEBPD;gene-CEBPG;gene-CREB3L3;gene-CREB5;gene-CREBRF;gene-CREM;gene-CSRNP1;gene-DDIT3;gene-DLX2;gene-DRGX;gene-E2F7;gene-EGR1;gene-EGR3;gene-EGR4;gene-EN1;gene-ETS1;gene-FOS;gene-FOSB;gene-FOSL1;gene-FOSL2;gene-FOXC1;gene-FOXD1;gene-FOXN2;gene-FOXO1;gene-FOXO3;gene-GATA6;gene-HES4;gene…	AHR;ARNT2;ARNTL2;ATF3;ATF4;BACH1;BACH2;BACH2;BNC1;CEBPB;CEBPD;CEBPG;CREB3L3;CREB5;CREBRF;CREM;CSRNP1;DDIT3;DLX2;DRGX;E2F7;EGR1;EGR3;EGR4;EN1;ETS1;FOS;FOSB;FOSL1;FOSL2;FOXC1;FOXD1;FOXN2;FOXO1;FOXO3;GATA6;HES4;HEY1;HIF1A-AS3;HIVEP1;HIVEP2;HLF;IRF6;IRF7;IRX3;JDP2;JUN;JUNB;JUND;KLF11;KLF13;KLF13-2;KLF13-3;KLF2;KLF4;KLF5;KLF6;KLF7;LHX5;LOC124903538;MAF;MAFF;MAFK;MEF2D;MITF;MNT;MSC;MSX1;MXD1;MXI1;MYC;N…
[truncated: 2,449 more rows]
