# Supplementary material for: Transcriptomic and Metabolomic Profiling Reveals the Antiproliferative Mechanism of Goose Serum and Plasma in SW1990 Cells
Source: Biology (Basel). 2026 May 15;15(10):788. doi: 10.3390/biology15100788 (PMC13203157; doi:10.3390/biology15100788)
Supplement: Supplementary file 1 [file biology-15-00788-s001.zip › biology-4276550-supplementary/Table S9 GO enrichment analysis of down DEGs between goose plasma and NC groups.xlsx]

## Sheet: Table S9 
Number	GO ID	Term Type	Description	Ratio_in_study	Ratio_in_pop	Rich factor	Pvalue	Padjust	Gene_ids	Gene_names
85	GO:0006629	BP	lipid metabolic process	85/ 698	1684/ 33331	0.050475059382423	7.0707478552278E-14	1.0497939340657E-9	gene-ABCB4;gene-ABHD4;gene-ACACA;gene-ACACA-2;gene-ACACB;gene-ACAT2;gene-ACP6;gene-ACSS2;gene-ADH1C;gene-AKR1B10;gene-AKR1C3;gene-ALOX15;gene-ANXA2R-OT1;gene-ATP6V1B1;gene-BRCA1;gene-CEBPA;gene-CEL;gene-CROT;gene-CYP26A1;gene-CYP2W1;gene-CYP4B1;gene-CYP4F11;gene-CYP4F12;gene-CYP4F3;gene-DAGLA;gene-DEGS2;gene-DHCR24;gene-DHCR7;gene-DHRS2;gene-DHRS3;gene-FADS1;gene-FADS2;gene-FASN;gene-FDFT1;gene-F…	ABCB4;ABHD4;ACACA;ACACA-2;ACACB;ACAT2;ACP6;ACSS2;ADH1C;AKR1B10;AKR1C3;ALOX15;ANXA2R-OT1;ATP6V1B1;BRCA1;CEBPA;CEL;CROT;CYP26A1;CYP2W1;CYP4B1;CYP4F11;CYP4F12;CYP4F3;DAGLA;DEGS2;DHCR24;DHCR7;DHRS2;DHRS3;FADS1;FADS2;FASN;FDFT1;FDFT1-2;FUT2;G6PD;GDPD3;GPLD1;HMGCR;HPGD;HSD17B7;HSD17B7P2;ITPKB;LIPE;LOC105447645;LOC124902680;LOC124903318;LOC124906309;LPIN1;LSS;MSMO1;MVD;MVK;NAA40;NAPEPLD;OMA1;OSBPL7;PCSK…
66	GO:0044255	BP	cellular lipid metabolic process	66/ 698	1235/ 33331	0.053441295546559	7.187070453682E-12	2.7702056018061E-8	gene-ABHD4;gene-ACACA;gene-ACACA-2;gene-ACACB;gene-ACAT2;gene-ACP6;gene-ACSS2;gene-ADH1C;gene-AKR1B10;gene-AKR1C3;gene-ALOX15;gene-ATP6V1B1;gene-BRCA1;gene-CEL;gene-CROT;gene-CYP26A1;gene-CYP2W1;gene-CYP4B1;gene-CYP4F11;gene-CYP4F12;gene-CYP4F3;gene-DAGLA;gene-DEGS2;gene-DHRS3;gene-FADS1;gene-FADS2;gene-FASN;gene-FDFT1;gene-FDFT1-2;gene-FUT2;gene-GDPD3;gene-GPLD1;gene-HMGCR;gene-HPGD;gene-ITPKB;g…	ABHD4;ACACA;ACACA-2;ACACB;ACAT2;ACP6;ACSS2;ADH1C;AKR1B10;AKR1C3;ALOX15;ATP6V1B1;BRCA1;CEL;CROT;CYP26A1;CYP2W1;CYP4B1;CYP4F11;CYP4F12;CYP4F3;DAGLA;DEGS2;DHRS3;FADS1;FADS2;FASN;FDFT1;FDFT1-2;FUT2;GDPD3;GPLD1;HMGCR;HPGD;ITPKB;LIPE;LOC105447645;LPIN1;LSS;MVD;MVK;NAPEPLD;PCSK9;PCTP;PCYT2;PIGM;PIK3C2B;PIK3CG;PIK3R3;PLA2G3;PLA2G4F;PLA2G6;PLCD1;PNPLA3;PRKAR2B;PRKD2;PRXL2B;PSAPL1;SCD;SCDP1;SLC27A2;SLC44A4…
13	GO:0006695	BP	cholesterol biosynthetic process	13/ 698	50/ 33331	0.26	2.3228792073181E-11	5.7479645985087E-8	gene-ACAT2;gene-DHCR24;gene-DHCR7;gene-FDFT1;gene-FDFT1-2;gene-G6PD;gene-HMGCR;gene-HSD17B7;gene-HSD17B7P2;gene-LSS;gene-MSMO1;gene-MVD;gene-MVK	ACAT2;DHCR24;DHCR7;FDFT1;FDFT1-2;G6PD;HMGCR;HSD17B7;HSD17B7P2;LSS;MSMO1;MVD;MVK
13	GO:1902653	BP	secondary alcohol biosynthetic process	13/ 698	50/ 33331	0.26	2.3228792073181E-11	5.7479645985087E-8	gene-ACAT2;gene-DHCR24;gene-DHCR7;gene-FDFT1;gene-FDFT1-2;gene-G6PD;gene-HMGCR;gene-HSD17B7;gene-HSD17B7P2;gene-LSS;gene-MSMO1;gene-MVD;gene-MVK	ACAT2;DHCR24;DHCR7;FDFT1;FDFT1-2;G6PD;HMGCR;HSD17B7;HSD17B7P2;LSS;MSMO1;MVD;MVK
51	GO:1903047	BP	mitotic cell cycle process	51/ 698	863/ 33331	0.05909617612978	4.1703334935156E-11	8.8452773397467E-8	gene-BBS4;gene-BUB1;gene-CDC25C;gene-CDKN2C;gene-CENPE;gene-CENPF;gene-CENPI;gene-CEP192;gene-CEP250;gene-CHTF8;gene-CNTRL;gene-CRADD;gene-CTDP1-2;gene-DLGAP5;gene-DSN1;gene-E2F8;gene-ESPL1;gene-ESPL1-2;gene-GOLGA2P5;gene-GPSM2;gene-GTSE1;gene-INTS3;gene-KIF11;gene-KIF20A;gene-KIF2C;gene-KIF4A;gene-KIFC1;gene-KNL1;gene-LPIN1;gene-MCM6;gene-MDC1-2;gene-MDC1-8;gene-MRNIP;gene-MUC1;gene-NCAPD2;gene-…	BBS4;BUB1;CDC25C;CDKN2C;CENPE;CENPF;CENPI;CEP192;CEP250;CHTF8;CNTRL;CRADD;CTDP1;DLGAP5;DSN1;E2F8;ESPL1;ESPL1-2;GOLGA2P5;GPSM2;GTSE1;INTS3;KIF11;KIF20A;KIF2C;KIF4A;KIFC1;KNL1;LPIN1;MCM6;MDC1;MDC1;MRNIP;MUC1;NCAPD2;NES;ORC1;PRKAR2B;PSRC1;RACGAP1;RTEL1;SGO2;SKP2;SMPD3;SPAG5;SPC24;SPC25;SPRY1;TACC3;TPX2;UBXN2B
13	GO:0016126	BP	sterol biosynthetic process	13/ 698	54/ 33331	0.24074074074074	6.7172617483891E-11	1.2466398147292E-7	gene-ACAT2;gene-DHCR24;gene-DHCR7;gene-FDFT1;gene-FDFT1-2;gene-G6PD;gene-HMGCR;gene-HSD17B7;gene-HSD17B7P2;gene-LSS;gene-MSMO1;gene-MVD;gene-MVK	ACAT2;DHCR24;DHCR7;FDFT1;FDFT1-2;G6PD;HMGCR;HSD17B7;HSD17B7P2;LSS;MSMO1;MVD;MVK
23	GO:1902850	BP	microtubule cytoskeleton organization involved in mitosis	23/ 698	222/ 33331	0.1036036036036	3.7588274154379E-10	5.7535035298755E-7	gene-BUB1;gene-CENPE;gene-CENPF;gene-CENPI;gene-CEP192;gene-DLGAP5;gene-DSN1;gene-ESPL1;gene-ESPL1-2;gene-GOLGA2P5;gene-GPSM2;gene-KIF11;gene-KIF2C;gene-KIF4A;gene-KIFC1;gene-KNL1;gene-SGO2;gene-SPC24;gene-SPC25;gene-SPRY1;gene-TACC3;gene-TPX2;gene-UBXN2B	BUB1;CENPE;CENPF;CENPI;CEP192;DLGAP5;DSN1;ESPL1;ESPL1-2;GOLGA2P5;GPSM2;KIF11;KIF2C;KIF4A;KIFC1;KNL1;SGO2;SPC24;SPC25;SPRY1;TACC3;TPX2;UBXN2B
47	GO:0008610	BP	lipid biosynthetic process	47/ 698	808/ 33331	0.058168316831683	4.164568329214E-10	5.7535035298755E-7	gene-ABHD4;gene-ACACA;gene-ACACA-2;gene-ACACB;gene-ACAT2;gene-ACP6;gene-ACSS2;gene-AKR1C3;gene-ALOX15;gene-BRCA1;gene-DEGS2;gene-DHCR24;gene-DHCR7;gene-FADS1;gene-FADS2;gene-FASN;gene-FDFT1;gene-FDFT1-2;gene-G6PD;gene-HMGCR;gene-HPGD;gene-HSD17B7;gene-HSD17B7P2;gene-ITPKB;gene-LPIN1;gene-LSS;gene-MSMO1;gene-MVD;gene-MVK;gene-OSBPL7;gene-PCTP;gene-PCYT2;gene-PIGM;gene-PIK3C2B;gene-PIK3CG;gene-PIK3…	ABHD4;ACACA;ACACA-2;ACACB;ACAT2;ACP6;ACSS2;AKR1C3;ALOX15;BRCA1;DEGS2;DHCR24;DHCR7;FADS1;FADS2;FASN;FDFT1;FDFT1-2;G6PD;HMGCR;HPGD;HSD17B7;HSD17B7P2;ITPKB;LPIN1;LSS;MSMO1;MVD;MVK;OSBPL7;PCTP;PCYT2;PIGM;PIK3C2B;PIK3CG;PIK3R3;PLA2G4F;PLA2G6;PNPLA3;PRKD2;PRXL2B;SCD;SCDP1;SLC27A2;SLC44A4;SPTSSB;ST3GAL5
65	GO:0007010	BP	cytoskeleton organization	65/ 698	1328/ 33331	0.04894578313253	4.2627156212454E-10	5.7535035298755E-7	gene-AMOT;gene-ANK1;gene-ARRB1;gene-ASPM;gene-BBS4;gene-BUB1;gene-CCDC187;gene-CENPE;gene-CENPF;gene-CENPI;gene-CEP192;gene-CLDN3;gene-DLGAP5;gene-DSN1;gene-EPB41L4A;gene-ESPL1;gene-ESPL1-2;gene-EVPL;gene-FGD2;gene-FGD3;gene-FIGN;gene-FOXJ1;gene-GAS2L3;gene-GOLGA2P5;gene-GPSM2;gene-IFT172;gene-IQSEC2;gene-KIF11;gene-KIF20A;gene-KIF2C;gene-KIF4A;gene-KIFC1;gene-KNL1;gene-KRT13;gene-KRT4;gene-LDB3;…	AMOT;ANK1;ARRB1;ASPM;BBS4;BUB1;CCDC187;CENPE;CENPF;CENPI;CEP192;CLDN3;DLGAP5;DSN1;EPB41L4A;ESPL1;ESPL1-2;EVPL;FGD2;FGD3;FIGN;FOXJ1;GAS2L3;GOLGA2P5;GPSM2;IFT172;IQSEC2;KIF11;KIF20A;KIF2C;KIF4A;KIFC1;KNL1;KRT13;KRT4;LDB3;LINC00431;LOC101927401;LOC124905421;MAP1A;MAP2;PACSIN1;PARD3B;PLA2G3;POF1B;PPL;PPP1R9A;PRICKLE4;PSRC1;RACGAP1;RHOU;RHOU-2;RP1L1;SGO2;SLC9A3R1;SPAG5;SPC24;SPC25;SPRY1;TACC3;TCHH;THS…
40	GO:0000226	BP	microtubule cytoskeleton organization	40/ 698	632/ 33331	0.063291139240506	7.8862782915272E-10	9.757297816192E-7	gene-ASPM;gene-BBS4;gene-BUB1;gene-CCDC187;gene-CENPE;gene-CENPF;gene-CENPI;gene-CEP192;gene-DLGAP5;gene-DSN1;gene-ESPL1;gene-ESPL1-2;gene-FIGN;gene-FOXJ1;gene-GAS2L3;gene-GOLGA2P5;gene-GPSM2;gene-IFT172;gene-KIF11;gene-KIF20A;gene-KIF2C;gene-KIF4A;gene-KIFC1;gene-KNL1;gene-LINC00431;gene-LOC124905421;gene-MAP1A;gene-MAP2;gene-PARD3B;gene-PLA2G3;gene-PSRC1;gene-RP1L1-2;gene-SGO2;gene-SPAG5;gene-S…	ASPM;BBS4;BUB1;CCDC187;CENPE;CENPF;CENPI;CEP192;DLGAP5;DSN1;ESPL1;ESPL1-2;FIGN;FOXJ1;GAS2L3;GOLGA2P5;GPSM2;IFT172;KIF11;KIF20A;KIF2C;KIF4A;KIFC1;KNL1;LINC00431;LOC124905421;MAP1A;MAP2;PARD3B;PLA2G3;PSRC1;RP1L1;SGO2;SPAG5;SPC24;SPC25;SPRY1;TACC3;TPX2;UBXN2B
43	GO:1901615	BP	organic hydroxy compound metabolic process	43/ 698	717/ 33331	0.059972105997211	9.4124403793082E-10	1.0749730947045E-6	gene-ACAT2;gene-ACSS2;gene-ADH1C;gene-AKR1B10;gene-AKR1C3;gene-ALOX15;gene-ANXA2R-OT1;gene-CEBPA;gene-CEL;gene-CYP26A1;gene-CYP4F11;gene-CYP4F12;gene-CYP4F3;gene-DEGS2;gene-DHCR24;gene-DHCR7;gene-DHRS3;gene-FDFT1;gene-FDFT1-2;gene-G6PD;gene-GDPD3;gene-HMGCR;gene-HSD17B7;gene-HSD17B7P2;gene-IDH1;gene-ITPKB;gene-LIPE;gene-LOC124902680;gene-LOC124903318;gene-LOC124906309;gene-LSS;gene-MSMO1;gene-MVD…	ACAT2;ACSS2;ADH1C;AKR1B10;AKR1C3;ALOX15;ANXA2R-OT1;CEBPA;CEL;CYP26A1;CYP4F11;CYP4F12;CYP4F3;DEGS2;DHCR24;DHCR7;DHRS3;FDFT1;FDFT1-2;G6PD;GDPD3;HMGCR;HSD17B7;HSD17B7P2;IDH1;ITPKB;LIPE;LOC124902680;LOC124903318;LOC124906309;LSS;MSMO1;MVD;MVK;NAPEPLD;NTSR1;OSBPL7;PCSK9;PLCD1;PLCH1;SLC27A2;SULT2B1;THTPA
32	GO:0006066	BP	alcohol metabolic process	32/ 698	437/ 33331	0.073226544622426	1.2169895643566E-9	1.2906174330002E-6	gene-ACAT2;gene-ACSS2;gene-ADH1C;gene-AKR1B10;gene-AKR1C3;gene-CEBPA;gene-CEL;gene-DEGS2;gene-DHCR24;gene-DHCR7;gene-DHRS3;gene-FDFT1;gene-FDFT1-2;gene-G6PD;gene-GDPD3;gene-HMGCR;gene-HSD17B7;gene-HSD17B7P2;gene-IDH1;gene-ITPKB;gene-LIPE;gene-LSS;gene-MSMO1;gene-MVD;gene-MVK;gene-NAPEPLD-2;gene-NTSR1;gene-PCSK9;gene-PLCD1;gene-PLCH1;gene-SULT2B1;gene-THTPA	ACAT2;ACSS2;ADH1C;AKR1B10;AKR1C3;CEBPA;CEL;DEGS2;DHCR24;DHCR7;DHRS3;FDFT1;FDFT1-2;G6PD;GDPD3;HMGCR;HSD17B7;HSD17B7P2;IDH1;ITPKB;LIPE;LSS;MSMO1;MVD;MVK;NAPEPLD;NTSR1;PCSK9;PLCD1;PLCH1;SULT2B1;THTPA
433	GO:0065007	BP	biological regulation	433/ 698	17128/ 33331	0.02528024287716	1.3150403325652E-8	1.1631851628254E-5	gene-ABCB4;gene-ABHD4;gene-ABR;gene-ABR-3;gene-ACACA;gene-ACACA-2;gene-ACACB;gene-ADAP2-2;gene-ADGRF1;gene-ADH1C;gene-ADORA1;gene-AGFG2;gene-AGR2;gene-AHRR;gene-AKR1C3;gene-ALAD;gene-ALDH3A1;gene-ALDH5A1;gene-ALOX15;gene-ALPK1;gene-AMOT;gene-ANK1;gene-APOBEC3F;gene-AQP2;gene-AQP5;gene-AQP5-AS1;gene-ARHGAP11B;gene-ARHGAP11B-4;gene-ARHGAP19;gene-ARHGAP27P2;gene-ARHGEF39;gene-ARRB1;gene-ASAP3;gene-A…	ABCB4;ABHD4;ABR;ABR-3;ACACA;ACACA-2;ACACB;ADAP2;ADGRF1;ADH1C;ADORA1;AGFG2;AGR2;AHRR;AKR1C3;ALAD;ALDH3A1;ALDH5A1;ALOX15;ALPK1;AMOT;ANK1;APOBEC3F;AQP2;AQP5;AQP5-AS1;ARHGAP11B;ARHGAP11B-4;ARHGAP19;ARHGAP27P2;ARHGEF39;ARRB1;ASAP3;ASPM;ATAT1;ATF7IP;ATP2A3;ATP6V1B1;ATP7A;ATP8B3;BANK1;BBS4;BCL9;BHLHE41;BMF;BPIFB1;BRCA1;BTN3A1;BUB1;CABLES2;CACNA1I;CACNG4;CALB2;CALB2-2;CALHM2;CAPN5;CAPS;CAPS-2;CASP10;CAST…
19	GO:1902652	BP	secondary alcohol metabolic process	19/ 698	184/ 33331	0.10326086956522	1.331861505222E-8	1.1631851628254E-5	gene-ACAT2;gene-CEBPA;gene-CEL;gene-DHCR24;gene-DHCR7;gene-FDFT1;gene-FDFT1-2;gene-G6PD;gene-HMGCR;gene-HSD17B7;gene-HSD17B7P2;gene-IDH1;gene-LIPE;gene-LSS;gene-MSMO1;gene-MVD;gene-MVK;gene-PCSK9;gene-SULT2B1	ACAT2;CEBPA;CEL;DHCR24;DHCR7;FDFT1;FDFT1-2;G6PD;HMGCR;HSD17B7;HSD17B7P2;IDH1;LIPE;LSS;MSMO1;MVD;MVK;PCSK9;SULT2B1
60	GO:0022402	BP	cell cycle process	60/ 698	1302/ 33331	0.046082949308756	1.504666003988E-8	1.2410986756228E-5	gene-ASPM;gene-BBS4;gene-BRCA1;gene-BUB1;gene-CDC25C;gene-CDKN2C;gene-CENPE;gene-CENPF;gene-CENPI;gene-CEP192;gene-CEP250;gene-CHTF8;gene-CNTRL;gene-CRADD;gene-CROCCP3;gene-CTDP1-2;gene-DLGAP5;gene-DSN1;gene-E2F8;gene-EHMT2-2;gene-ESCO2;gene-ESPL1;gene-ESPL1-2;gene-GOLGA2P5;gene-GPSM2;gene-GTSE1;gene-INTS3;gene-KIF11;gene-KIF20A;gene-KIF2C;gene-KIF4A;gene-KIFC1;gene-KNL1;gene-LPIN1;gene-MCM5;gene…	ASPM;BBS4;BRCA1;BUB1;CDC25C;CDKN2C;CENPE;CENPF;CENPI;CEP192;CEP250;CHTF8;CNTRL;CRADD;CROCCP3;CTDP1;DLGAP5;DSN1;E2F8;EHMT2;ESCO2;ESPL1;ESPL1-2;GOLGA2P5;GPSM2;GTSE1;INTS3;KIF11;KIF20A;KIF2C;KIF4A;KIFC1;KNL1;LPIN1;MCM5;MCM6;MDC1;MDC1;MRNIP;MSH5;MUC1;NCAPD2;NES;ORC1;POLA2;PRKAR2B;PSRC1;RACGAP1;RTEL1;SGO2;SKP2;SMPD3;SPAG5;SPC24;SPC25;SPRY1;TACC3;TOP2A;TPX2;UBXN2B
19	GO:0007052	BP	mitotic spindle organization	19/ 698	188/ 33331	0.10106382978723	1.8937513415858E-8	1.4464067786174E-5	gene-BUB1;gene-CENPE;gene-CENPF;gene-CENPI;gene-CEP192;gene-DLGAP5;gene-DSN1;gene-GOLGA2P5;gene-GPSM2;gene-KIF11;gene-KIF2C;gene-KIF4A;gene-KIFC1;gene-KNL1;gene-SGO2;gene-SPC24;gene-SPC25;gene-TACC3;gene-TPX2	BUB1;CENPE;CENPF;CENPI;CEP192;DLGAP5;DSN1;GOLGA2P5;GPSM2;KIF11;KIF2C;KIF4A;KIFC1;KNL1;SGO2;SPC24;SPC25;TACC3;TPX2
53	GO:0007017	BP	microtubule-based process	53/ 698	1094/ 33331	0.048446069469835	1.9484162169023E-8	1.4464067786174E-5	gene-ASPM;gene-BBS4;gene-BICDL2;gene-BRCA1;gene-BUB1;gene-CACNA1I;gene-CCDC187;gene-CENPE;gene-CENPF;gene-CENPI;gene-CEP192;gene-CFAP91;gene-CROCCP3;gene-DLGAP5;gene-DNAH7;gene-DSN1;gene-ESPL1;gene-ESPL1-2;gene-FIGN;gene-FOXJ1;gene-GAS2L3;gene-GOLGA2P5;gene-GPSM2;gene-GTSE1;gene-IFT172;gene-KIF11;gene-KIF15;gene-KIF20A;gene-KIF20B;gene-KIF2C;gene-KIF4A;gene-KIFC1;gene-KNL1;gene-LINC00431;gene-LOC…	ASPM;BBS4;BICDL2;BRCA1;BUB1;CACNA1I;CCDC187;CENPE;CENPF;CENPI;CEP192;CFAP91;CROCCP3;DLGAP5;DNAH7;DSN1;ESPL1;ESPL1-2;FIGN;FOXJ1;GAS2L3;GOLGA2P5;GPSM2;GTSE1;IFT172;KIF11;KIF15;KIF20A;KIF20B;KIF2C;KIF4A;KIFC1;KNL1;LINC00431;LOC124905421;MAP1A;MAP2;MREG;PARD3B;PLA2G3;PSRC1;RACGAP1;RP1L1;SGO2;SLC9A3R1;SPAG5;SPC24;SPC25;SPRY1;TACC3;TPX2;TTC30B;UBXN2B
18	GO:0008203	BP	cholesterol metabolic process	18/ 698	172/ 33331	0.1046511627907	2.5964019456722E-8	1.8356561755902E-5	gene-ACAT2;gene-CEBPA;gene-CEL;gene-DHCR24;gene-DHCR7;gene-FDFT1;gene-FDFT1-2;gene-G6PD;gene-HMGCR;gene-HSD17B7;gene-HSD17B7P2;gene-LIPE;gene-LSS;gene-MSMO1;gene-MVD;gene-MVK;gene-PCSK9;gene-SULT2B1	ACAT2;CEBPA;CEL;DHCR24;DHCR7;FDFT1;FDFT1-2;G6PD;HMGCR;HSD17B7;HSD17B7P2;LIPE;LSS;MSMO1;MVD;MVK;PCSK9;SULT2B1
615	GO:0008150	BP	biological_process	615/ 698	26748/ 33331	0.022992373261552	2.8712680703095E-8	1.903474192576E-5	gene-ABCA11P;gene-ABCB4;gene-ABHD4;gene-ABR;gene-ABR-3;gene-ACACA;gene-ACACA-2;gene-ACACB;gene-ACAT2;gene-ACP6;gene-ACSS2;gene-ADAP2-2;gene-ADGRF1;gene-ADH1C;gene-ADORA1;gene-AGFG2;gene-AGR2;gene-AHRR;gene-AKR1B10;gene-AKR1C3;gene-ALAD;gene-ALDH1L1;gene-ALDH3A1;gene-ALDH5A1;gene-ALDH6A1;gene-ALOX15;gene-ALPG;gene-ALPK1;gene-ALPP;gene-AMOT;gene-ANGPTL2;gene-ANK1;gene-ANXA2R-OT1;gene-ANXA9;gene-APO…	ABCA11P;ABCB4;ABHD4;ABR;ABR-3;ACACA;ACACA-2;ACACB;ACAT2;ACP6;ACSS2;ADAP2;ADGRF1;ADH1C;ADORA1;AGFG2;AGR2;AHRR;AKR1B10;AKR1C3;ALAD;ALDH1L1;ALDH3A1;ALDH5A1;ALDH6A1;ALOX15;ALPG;ALPK1;ALPP;AMOT;ANGPTL2;ANK1;ANXA2R-OT1;ANXA9;APOBEC3F;AQP2;AQP5;AQP5-AS1;ARHGAP11B;ARHGAP11B-4;ARHGAP19;ARHGAP27P2;ARHGEF39;ARRB1;ARVCF;ASAP3;ASF1B;ASF1B-2;ASPM;ATAT1;ATF7IP;ATP23;ATP2A3;ATP6V1B1;ATP7A;ATP8B3;BANK1;BBS4;BCAN;…
29	GO:0006631	BP	fatty acid metabolic process	29/ 698	422/ 33331	0.068720379146919	2.9487375516433E-8	1.903474192576E-5	gene-ACACA;gene-ACACA-2;gene-ACACB;gene-ACAT2;gene-ACSS2;gene-AKR1C3;gene-ALOX15;gene-ATP6V1B1;gene-BRCA1;gene-CEL;gene-CROT;gene-CYP4B1;gene-CYP4F11;gene-CYP4F12;gene-CYP4F3;gene-DAGLA;gene-FADS1;gene-FADS2;gene-FASN;gene-HPGD;gene-LPIN1;gene-PLA2G3;gene-PLA2G4F;gene-PNPLA3;gene-PRKAR2B;gene-PRXL2B-2;gene-SCD;gene-SCDP1;gene-SLC27A2	ACACA;ACACA-2;ACACB;ACAT2;ACSS2;AKR1C3;ALOX15;ATP6V1B1;BRCA1;CEL;CROT;CYP4B1;CYP4F11;CYP4F12;CYP4F3;DAGLA;FADS1;FADS2;FASN;HPGD;LPIN1;PLA2G3;PLA2G4F;PNPLA3;PRKAR2B;PRXL2B;SCD;SCDP1;SLC27A2
23	GO:0007051	BP	spindle organization	23/ 698	289/ 33331	0.079584775086505	5.7913482755112E-8	3.4393659138606E-5	gene-ASPM;gene-BUB1;gene-CENPE;gene-CENPF;gene-CENPI;gene-CEP192;gene-DLGAP5;gene-DSN1;gene-ESPL1;gene-ESPL1-2;gene-GOLGA2P5;gene-GPSM2;gene-KIF11;gene-KIF2C;gene-KIF4A;gene-KIFC1;gene-KNL1;gene-SGO2;gene-SPAG5;gene-SPC24;gene-SPC25;gene-TACC3;gene-TPX2	ASPM;BUB1;CENPE;CENPF;CENPI;CEP192;DLGAP5;DSN1;ESPL1;ESPL1-2;GOLGA2P5;GPSM2;KIF11;KIF2C;KIF4A;KIFC1;KNL1;SGO2;SPAG5;SPC24;SPC25;TACC3;TPX2
86	GO:0044281	BP	small molecule metabolic process	86/ 698	2246/ 33331	0.038290293855744	6.4628265803207E-8	3.6905225476162E-5	gene-ACACA;gene-ACACA-2;gene-ACACB;gene-ACAT2;gene-ACSS2;gene-ADH1C;gene-AKR1B10;gene-AKR1C3;gene-ALDH1L1;gene-ALDH5A1;gene-ALDH6A1;gene-ALOX15;gene-ARHGAP11B;gene-ARHGAP11B-4;gene-ATP6V1B1;gene-BDH1;gene-BRCA1;gene-CA13;gene-CEBPA;gene-CEL;gene-CROT;gene-CYP26A1;gene-CYP2W1;gene-CYP4B1;gene-CYP4F11;gene-CYP4F12;gene-CYP4F3;gene-DAGLA;gene-DEGS2;gene-DHCR24;gene-DHCR7;gene-DHRS3;gene-EDARADD;gene…	ACACA;ACACA-2;ACACB;ACAT2;ACSS2;ADH1C;AKR1B10;AKR1C3;ALDH1L1;ALDH5A1;ALDH6A1;ALOX15;ARHGAP11B;ARHGAP11B-4;ATP6V1B1;BDH1;BRCA1;CA13;CEBPA;CEL;CROT;CYP26A1;CYP2W1;CYP4B1;CYP4F11;CYP4F12;CYP4F3;DAGLA;DEGS2;DHCR24;DHCR7;DHRS3;EDARADD;ENTPD8;FADS1;FADS2;FASN;FBP1;FDFT1;FDFT1-2;FPGT;FUT2;G6PD;GDPD3;GDPGP1;HMGCR;HNMT;HPGD;HSD17B7;HSD17B7P2;IDH1;ITPKB;LIPE;LOC105447645;LPIN1;LSS;ME1;MMAB;MSMO1;MVD;MVK;NA…
23	GO:0016125	BP	sterol metabolic process	23/ 698	292/ 33331	0.078767123287671	6.9920242991937E-8	3.8448364729677E-5	gene-ACAT2;gene-ANXA2R-OT1;gene-CEBPA;gene-CEL;gene-CYP26A1;gene-DHCR24;gene-DHCR7;gene-FDFT1;gene-FDFT1-2;gene-G6PD;gene-HMGCR;gene-HSD17B7;gene-HSD17B7P2;gene-LIPE;gene-LOC124902680;gene-LOC124903318;gene-LOC124906309;gene-LSS;gene-MSMO1;gene-MVD;gene-MVK;gene-PCSK9;gene-SULT2B1	ACAT2;ANXA2R-OT1;CEBPA;CEL;CYP26A1;DHCR24;DHCR7;FDFT1;FDFT1-2;G6PD;HMGCR;HSD17B7;HSD17B7P2;LIPE;LOC124902680;LOC124903318;LOC124906309;LSS;MSMO1;MVD;MVK;PCSK9;SULT2B1
29	GO:0008202	BP	steroid metabolic process	29/ 698	470/ 33331	0.061702127659574	2.8996752560294E-7	0.0001537552804509	gene-ACAT2;gene-AKR1C3;gene-ANXA2R-OT1;gene-CEBPA;gene-CEL;gene-CYP26A1;gene-DHCR24;gene-DHCR7;gene-DHRS2;gene-FDFT1;gene-FDFT1-2;gene-G6PD;gene-HMGCR;gene-HSD17B7;gene-HSD17B7P2;gene-LIPE;gene-LOC124902680;gene-LOC124903318;gene-LOC124906309;gene-LSS;gene-MSMO1;gene-MVD;gene-MVK;gene-OSBPL7;gene-PCSK9;gene-SLC27A2;gene-SPP1;gene-STS;gene-SULT2B1	ACAT2;AKR1C3;ANXA2R-OT1;CEBPA;CEL;CYP26A1;DHCR24;DHCR7;DHRS2;FDFT1;FDFT1-2;G6PD;HMGCR;HSD17B7;HSD17B7P2;LIPE;LOC124902680;LOC124903318;LOC124906309;LSS;MSMO1;MVD;MVK;OSBPL7;PCSK9;SLC27A2;SPP1;STS;SULT2B1
27	GO:0051056	BP	regulation of small GTPase mediated signal transduction	27/ 698	420/ 33331	0.064285714285714	3.3354560349793E-7	0.0001707638474184	gene-ABR-3;gene-AMOT;gene-ARHGAP11B;gene-ARHGAP11B-4;gene-ARHGAP19;gene-ARRB1;gene-CCDC125;gene-CCDC125-2;gene-CHN2;gene-FBP1;gene-FGD2;gene-FGD3;gene-GPR20;gene-GPR20-2;gene-GPR20-3;gene-IQSEC2;gene-ITPKB;gene-KANK2;gene-LOC101927401;gene-NGEF;gene-PIK3CG;gene-PRR15-DT;gene-RACGAP1;gene-RASAL1;gene-RHOU;gene-RHOU-2;gene-SPRY1	ABR-3;AMOT;ARHGAP11B;ARHGAP11B-4;ARHGAP19;ARRB1;CCDC125;CCDC125-2;CHN2;FBP1;FGD2;FGD3;GPR20;GPR20-2;GPR20-3;IQSEC2;ITPKB;KANK2;LOC101927401;NGEF;PIK3CG;PRR15-DT;RACGAP1;RASAL1;RHOU;RHOU-2;SPRY1
388	GO:0050794	BP	regulation of cellular process	388/ 698	15348/ 33331	0.025280166796977	3.7893393186434E-7	0.0001875344028796	gene-ABCB4;gene-ABR;gene-ABR-3;gene-ACACA;gene-ACACA-2;gene-ACACB;gene-ADAP2-2;gene-ADGRF1;gene-ADORA1;gene-AGR2;gene-AHRR;gene-AKR1C3;gene-ALAD;gene-ALDH3A1;gene-ALOX15;gene-ALPK1;gene-AMOT;gene-ANK1;gene-APOBEC3F;gene-ARHGAP11B;gene-ARHGAP11B-4;gene-ARHGAP19;gene-ARHGEF39;gene-ARRB1;gene-ASAP3;gene-ASPM;gene-ATAT1-4;gene-ATF7IP;gene-ATP2A3;gene-ATP6V1B1;gene-ATP7A;gene-BANK1;gene-BBS4;gene-BCL9…	ABCB4;ABR;ABR-3;ACACA;ACACA-2;ACACB;ADAP2;ADGRF1;ADORA1;AGR2;AHRR;AKR1C3;ALAD;ALDH3A1;ALOX15;ALPK1;AMOT;ANK1;APOBEC3F;ARHGAP11B;ARHGAP11B-4;ARHGAP19;ARHGEF39;ARRB1;ASAP3;ASPM;ATAT1;ATF7IP;ATP2A3;ATP6V1B1;ATP7A;BANK1;BBS4;BCL9;BHLHE41;BMF;BPIFB1;BRCA1;BTN3A1;BUB1;CABLES2;CACNA1I;CACNG4;CALB2;CALB2-2;CALHM2;CAPN5;CAPS;CAPS-2;CASP10;CASTOR1;CASTOR3;CBX2;CBX7;CCDC125;CCDC125-2;CD177;CDC25C;CDKN2C;CEB…
408	GO:0050789	BP	regulation of biological process	408/ 698	16317/ 33331	0.025004596433168	4.1114190913658E-7	0.0001969104491919	gene-ABCB4;gene-ABR;gene-ABR-3;gene-ACACA;gene-ACACA-2;gene-ACACB;gene-ADAP2-2;gene-ADGRF1;gene-ADORA1;gene-AGR2;gene-AHRR;gene-AKR1C3;gene-ALAD;gene-ALDH3A1;gene-ALOX15;gene-ALPK1;gene-AMOT;gene-ANK1;gene-APOBEC3F;gene-ARHGAP11B;gene-ARHGAP11B-4;gene-ARHGAP19;gene-ARHGEF39;gene-ARRB1;gene-ASAP3;gene-ASPM;gene-ATAT1-4;gene-ATF7IP;gene-ATP2A3;gene-ATP6V1B1;gene-ATP7A;gene-BANK1;gene-BBS4;gene-BCL9…	ABCB4;ABR;ABR-3;ACACA;ACACA-2;ACACB;ADAP2;ADGRF1;ADORA1;AGR2;AHRR;AKR1C3;ALAD;ALDH3A1;ALOX15;ALPK1;AMOT;ANK1;APOBEC3F;ARHGAP11B;ARHGAP11B-4;ARHGAP19;ARHGEF39;ARRB1;ASAP3;ASPM;ATAT1;ATF7IP;ATP2A3;ATP6V1B1;ATP7A;BANK1;BBS4;BCL9;BHLHE41;BMF;BPIFB1;BRCA1;BTN3A1;BUB1;CABLES2;CACNA1I;CACNG4;CALB2;CALB2-2;CALHM2;CAPN5;CAPS;CAPS-2;CASP10;CASTOR1;CASTOR3;CBX2;CBX7;CCDC125;CCDC125-2;CD177;CDC25C;CDKN2C;CEB…
64	GO:0051726	BP	regulation of cell cycle	64/ 698	1572/ 33331	0.040712468193384	4.7291366081862E-7	0.0002194171600679	gene-ASPM;gene-BBS4;gene-BRCA1;gene-BUB1;gene-CABLES2;gene-CDC25C;gene-CDKN2C;gene-CEBPA;gene-CENPE;gene-CENPF;gene-CEP192;gene-CEP250;gene-CNTRL;gene-CRADD;gene-DACH1;gene-DHCR24;gene-DLGAP5;gene-E2F2;gene-E2F8;gene-ERN2;gene-ESPL1;gene-ESPL1-2;gene-GJC2;gene-GPSM2;gene-GTSE1;gene-HEXIM1;gene-HEXIM2;gene-HMMR;gene-HPGD;gene-HSPA1A-4;gene-INTS3;gene-KANK2;gene-KIF11;gene-KIF20A;gene-KIF20B;gene-K…	ASPM;BBS4;BRCA1;BUB1;CABLES2;CDC25C;CDKN2C;CEBPA;CENPE;CENPF;CEP192;CEP250;CNTRL;CRADD;DACH1;DHCR24;DLGAP5;E2F2;E2F8;ERN2;ESPL1;ESPL1-2;GJC2;GPSM2;GTSE1;HEXIM1;HEXIM2;HMMR;HPGD;HSPA1A;INTS3;KANK2;KIF11;KIF20A;KIF20B;KLHL13;LFNG;LOC124905536;MAP2K6;MDC1;MDC1;MKI67;MRNIP;MUC1;NPR2;ORC1;PBX1;PRKAR2B;PSRC1;RACGAP1;RMI2;SKP2;SLC9A3R1;SLFN11;SMPD3;SPAG5;SUSD2;TACC3;TP73;TPX2;UBXN2B;USP51;WDR76;WHAMMP3
201	GO:0005829	CC	cytosol	201/ 698	6936/ 33331	0.028979238754325	4.2009438877438E-7	0.0002676001256492	gene-ABCB4;gene-ABR-3;gene-ACACA;gene-ACACA-2;gene-ACACB;gene-ACAT2;gene-ACSS2;gene-ADH1C;gene-AHRR;gene-AKR1B10;gene-AKR1C3;gene-ALAD;gene-ALDH1L1;gene-ALDH3A1;gene-ALOX15;gene-ALPK1;gene-AMOT;gene-ANK1;gene-ANXA9;gene-ARHGAP11B;gene-ARHGAP11B-4;gene-ARHGAP19;gene-ASAP3;gene-ATAT1-4;gene-ATF7IP;gene-ATP23;gene-ATP6V1B1;gene-BBS4;gene-BMF;gene-BUB1;gene-C16orf89;gene-CA13;gene-CALB2;gene-CALB2-2;…	ABCB4;ABR-3;ACACA;ACACA-2;ACACB;ACAT2;ACSS2;ADH1C;AHRR;AKR1B10;AKR1C3;ALAD;ALDH1L1;ALDH3A1;ALOX15;ALPK1;AMOT;ANK1;ANXA9;ARHGAP11B;ARHGAP11B-4;ARHGAP19;ASAP3;ATAT1;ATF7IP;ATP23;ATP6V1B1;BBS4;BMF;BUB1;C16orf89;CA13;CALB2;CALB2-2;CASP10;CASTOR1;CASTOR3;CBX7;CCHCR1;CCHCR1-4;CDC25C;CDKN2C;CENPE;CENPF;CENPI;CEP162;CEP192;CEP250;CHN2;CNTRL;CPLX1;CRADD;CROT;CXXC5;DAXX;DENND2A;DHCR24;DLGAP5;DNAH7;DSN1;E2F…
23	GO:0051656	BP	establishment of organelle localization	23/ 698	331/ 33331	0.069486404833837	6.4976126876295E-7	0.000292333501737	gene-ASPM;gene-BBS4;gene-BICDL2;gene-CENPE;gene-CENPF;gene-DLGAP5;gene-ESPL1;gene-ESPL1-2;gene-GPSM2;gene-KIF2C;gene-KIFC1;gene-MREG;gene-MYO1G;gene-NTN1;gene-PARD3B;gene-PIK3CG;gene-PLA2G3;gene-PSRC1;gene-RAB17;gene-SHROOM2;gene-SLC9A3R1;gene-SPRY1;gene-UBXN2B	ASPM;BBS4;BICDL2;CENPE;CENPF;DLGAP5;ESPL1;ESPL1-2;GPSM2;KIF2C;KIFC1;MREG;MYO1G;NTN1;PARD3B;PIK3CG;PLA2G3;PSRC1;RAB17;SHROOM2;SLC9A3R1;SPRY1;UBXN2B
32	GO:0051640	BP	organelle localization	32/ 698	574/ 33331	0.055749128919861	6.7675526917709E-7	0.0002955231023962	gene-ASPM;gene-BBS4;gene-BICDL2;gene-CENPE;gene-CENPF;gene-CEP162;gene-CEP192;gene-CEP250;gene-CNTRL;gene-DLGAP5;gene-ESPL1;gene-ESPL1-2;gene-GPSM2;gene-GRAMD2A;gene-KIF2C;gene-KIFC1;gene-MREG;gene-MYO1G;gene-NTN1;gene-PARD3B;gene-PIK3CG;gene-PLA2G3;gene-PRKAR2B;gene-PSRC1;gene-RAB15;gene-RAB17;gene-RAB3D;gene-SHROOM2;gene-SLC9A3R1;gene-SPRY1;gene-STX19;gene-UBXN2B	ASPM;BBS4;BICDL2;CENPE;CENPF;CEP162;CEP192;CEP250;CNTRL;DLGAP5;ESPL1;ESPL1-2;GPSM2;GRAMD2A;KIF2C;KIFC1;MREG;MYO1G;NTN1;PARD3B;PIK3CG;PLA2G3;PRKAR2B;PSRC1;RAB15;RAB17;RAB3D;SHROOM2;SLC9A3R1;SPRY1;STX19;UBXN2B
37	GO:0032787	BP	monocarboxylic acid metabolic process	37/ 698	713/ 33331	0.051893408134642	7.6658470076729E-7	0.0003161523070081	gene-ACACA;gene-ACACA-2;gene-ACACB;gene-ACAT2;gene-ACSS2;gene-ADH1C;gene-AKR1C3;gene-ALDH5A1;gene-ALOX15;gene-ATP6V1B1;gene-BRCA1;gene-CEL;gene-CROT;gene-CYP26A1;gene-CYP2W1;gene-CYP4B1;gene-CYP4F11;gene-CYP4F12;gene-CYP4F3;gene-DAGLA;gene-EDARADD;gene-FADS1;gene-FADS2;gene-FASN;gene-HPGD;gene-IDH1;gene-LPIN1;gene-ME1;gene-OSBPL7;gene-PLA2G3;gene-PLA2G4F;gene-PNPLA3;gene-PRKAR2B;gene-PRXL2B-2;gen…	ACACA;ACACA-2;ACACB;ACAT2;ACSS2;ADH1C;AKR1C3;ALDH5A1;ALOX15;ATP6V1B1;BRCA1;CEL;CROT;CYP26A1;CYP2W1;CYP4B1;CYP4F11;CYP4F12;CYP4F3;DAGLA;EDARADD;FADS1;FADS2;FASN;HPGD;IDH1;LPIN1;ME1;OSBPL7;PLA2G3;PLA2G4F;PNPLA3;PRKAR2B;PRXL2B;SCD;SCDP1;SLC27A2
48	GO:0010564	BP	regulation of cell cycle process	48/ 698	1061/ 33331	0.045240339302545	9.2740337915687E-7	0.0003721394046038	gene-BBS4;gene-BRCA1;gene-BUB1;gene-CDC25C;gene-CDKN2C;gene-CENPE;gene-CENPF;gene-CEP192;gene-CEP250;gene-CNTRL;gene-CRADD;gene-DACH1;gene-DLGAP5;gene-E2F8;gene-ESPL1;gene-ESPL1-2;gene-GJC2;gene-GPSM2;gene-GTSE1;gene-HMMR;gene-HSPA1A-4;gene-INTS3;gene-KANK2;gene-KIF11;gene-KIF20A;gene-KIF20B;gene-KLHL13;gene-LOC124905536;gene-MDC1-2;gene-MDC1-8;gene-MKI67;gene-MRNIP;gene-MUC1;gene-ORC1;gene-PBX1;…	BBS4;BRCA1;BUB1;CDC25C;CDKN2C;CENPE;CENPF;CEP192;CEP250;CNTRL;CRADD;DACH1;DLGAP5;E2F8;ESPL1;ESPL1-2;GJC2;GPSM2;GTSE1;HMMR;HSPA1A;INTS3;KANK2;KIF11;KIF20A;KIF20B;KLHL13;LOC124905536;MDC1;MDC1;MKI67;MRNIP;MUC1;ORC1;PBX1;PRKAR2B;PSRC1;RACGAP1;RMI2;SLFN11;SMPD3;SPAG5;SUSD2;TACC3;TPX2;UBXN2B;USP51;WDR76
36	GO:0044283	BP	small molecule biosynthetic process	36/ 698	690/ 33331	0.052173913043478	1.0544796312601E-6	0.0004119962917189	gene-ACACA;gene-ACACA-2;gene-ACACB;gene-ACAT2;gene-ACSS2;gene-AKR1C3;gene-ALOX15;gene-BDH1;gene-BRCA1;gene-CYP4F11;gene-DHCR24;gene-DHCR7;gene-EDARADD;gene-FADS1;gene-FADS2;gene-FASN;gene-FBP1;gene-FDFT1;gene-FDFT1-2;gene-G6PD;gene-HMGCR;gene-HPGD;gene-HSD17B7;gene-HSD17B7P2;gene-ITPKB;gene-LSS;gene-MSMO1;gene-MVD;gene-MVK;gene-OSBPL7;gene-PLA2G4F;gene-PRXL2B-2;gene-SCD;gene-SCDP1;gene-SHMT1;gene…	ACACA;ACACA-2;ACACB;ACAT2;ACSS2;AKR1C3;ALOX15;BDH1;BRCA1;CYP4F11;DHCR24;DHCR7;EDARADD;FADS1;FADS2;FASN;FBP1;FDFT1;FDFT1-2;G6PD;HMGCR;HPGD;HSD17B7;HSD17B7P2;ITPKB;LSS;MSMO1;MVD;MVK;OSBPL7;PLA2G4F;PRXL2B;SCD;SCDP1;SHMT1;SLC27A2
6	GO:0042363	BP	fat-soluble vitamin catabolic process	6/ 698	18/ 33331	0.33333333333333	1.2363531981159E-6	0.0004706701521135	gene-CEL;gene-CYP26A1;gene-CYP2W1;gene-CYP4F11;gene-CYP4F12;gene-CYP4F3	CEL;CYP26A1;CYP2W1;CYP4F11;CYP4F12;CYP4F3
25	GO:0016042	BP	lipid catabolic process	25/ 698	400/ 33331	0.0625	1.5042483899357E-6	0.0005583393961344	gene-ABHD4;gene-ACAT2;gene-AKR1B10;gene-AKR1C3;gene-CEL;gene-CROT;gene-CYP26A1;gene-CYP2W1;gene-CYP4F11;gene-CYP4F12;gene-CYP4F3;gene-DAGLA;gene-GDPD3;gene-LIPE;gene-LPIN1;gene-NAPEPLD-2;gene-PLA2G4F;gene-PLA2G6;gene-PLCD1;gene-PLCH1;gene-PNPLA3;gene-SLC27A2;gene-SMPD3;gene-SPP1;gene-STS	ABHD4;ACAT2;AKR1B10;AKR1C3;CEL;CROT;CYP26A1;CYP2W1;CYP4F11;CYP4F12;CYP4F3;DAGLA;GDPD3;LIPE;LPIN1;NAPEPLD;PLA2G4F;PLA2G6;PLCD1;PLCH1;PNPLA3;SLC27A2;SMPD3;SPP1;STS
5	GO:0016717	MF	oxidoreductase activity, acting on paired donors, with oxidation of a pair of donors resulting in the reduction of molecular oxygen to two molecules of water	5/ 698	9/ 33331	0.55555555555556	4.6661185260919E-7	0.0005717560214885	gene-DEGS2;gene-FADS1;gene-FADS2;gene-SCD;gene-SCDP1	DEGS2;FADS1;FADS2;SCD;SCDP1
16	GO:0006694	BP	steroid biosynthetic process	16/ 698	182/ 33331	0.087912087912088	1.6264350052701E-6	0.0005889678176401	gene-ACAT2;gene-AKR1C3;gene-DHCR24;gene-DHCR7;gene-FDFT1;gene-FDFT1-2;gene-G6PD;gene-HMGCR;gene-HSD17B7;gene-HSD17B7P2;gene-LSS;gene-MSMO1;gene-MVD;gene-MVK;gene-OSBPL7;gene-SLC27A2	ACAT2;AKR1C3;DHCR24;DHCR7;FDFT1;FDFT1-2;G6PD;HMGCR;HSD17B7;HSD17B7P2;LSS;MSMO1;MVD;MVK;OSBPL7;SLC27A2
26	GO:0019216	BP	regulation of lipid metabolic process	26/ 698	435/ 33331	0.059770114942529	2.1283753809531E-6	0.0007523806971669	gene-ACACA;gene-ACACA-2;gene-ACACB;gene-AKR1C3;gene-BBS4;gene-BRCA1;gene-DHCR7;gene-FASN;gene-FDFT1;gene-FDFT1-2;gene-FGFR3;gene-GPLD1;gene-HMGCR;gene-IDH1;gene-LSS;gene-MVD;gene-MVK;gene-PIK3CG;gene-PLA2G3;gene-PSAPL1;gene-SCD;gene-SCDP1;gene-SIRT3;gene-SMPD3;gene-SORL1;gene-STARD4	ACACA;ACACA-2;ACACB;AKR1C3;BBS4;BRCA1;DHCR7;FASN;FDFT1;FDFT1-2;FGFR3;GPLD1;HMGCR;IDH1;LSS;MVD;MVK;PIK3CG;PLA2G3;PSAPL1;SCD;SCDP1;SIRT3;SMPD3;SORL1;STARD4
28	GO:0006644	BP	phospholipid metabolic process	28/ 698	492/ 33331	0.056910569105691	2.256726731232E-6	0.0007792005064791	gene-ABHD4;gene-ACP6;gene-ALOX15;gene-CYP2W1;gene-FADS1;gene-FDFT1;gene-FDFT1-2;gene-GDPD3;gene-GPLD1;gene-ITPKB;gene-LPIN1;gene-MVD;gene-MVK;gene-NAPEPLD-2;gene-PCSK9;gene-PCTP;gene-PCYT2;gene-PIGM;gene-PIK3C2B;gene-PIK3CG;gene-PIK3R3;gene-PLA2G3;gene-PLA2G4F;gene-PLA2G6;gene-PLCD1;gene-PNPLA3;gene-SLC44A4-2;gene-SMPD3	ABHD4;ACP6;ALOX15;CYP2W1;FADS1;FDFT1;FDFT1-2;GDPD3;GPLD1;ITPKB;LPIN1;MVD;MVK;NAPEPLD;PCSK9;PCTP;PCYT2;PIGM;PIK3C2B;PIK3CG;PIK3R3;PLA2G3;PLA2G4F;PLA2G6;PLCD1;PNPLA3;SLC44A4;SMPD3
4	GO:0016215	MF	acyl-CoA desaturase activity	4/ 698	5/ 33331	0.8	9.3765080401023E-7	0.0007912547968997	gene-FADS1;gene-FADS2;gene-SCD;gene-SCDP1	FADS1;FADS2;SCD;SCDP1
14	GO:0046165	BP	alcohol biosynthetic process	14/ 698	146/ 33331	0.095890410958904	2.6019140823987E-6	0.0008779685995766	gene-ACAT2;gene-DHCR24;gene-DHCR7;gene-FDFT1;gene-FDFT1-2;gene-G6PD;gene-HMGCR;gene-HSD17B7;gene-HSD17B7P2;gene-ITPKB;gene-LSS;gene-MSMO1;gene-MVD;gene-MVK	ACAT2;DHCR24;DHCR7;FDFT1;FDFT1-2;G6PD;HMGCR;HSD17B7;HSD17B7P2;ITPKB;LSS;MSMO1;MVD;MVK
6	GO:0009111	BP	vitamin catabolic process	6/ 698	21/ 33331	0.28571428571429	3.4252680387494E-6	0.0011112880979467	gene-CEL;gene-CYP26A1;gene-CYP2W1;gene-CYP4F11;gene-CYP4F12;gene-CYP4F3	CEL;CYP26A1;CYP2W1;CYP4F11;CYP4F12;CYP4F3
18	GO:1901617	BP	organic hydroxy compound biosynthetic process	18/ 698	239/ 33331	0.075313807531381	3.4430694756888E-6	0.0011112880979467	gene-ACAT2;gene-AKR1C3;gene-ALOX15;gene-DHCR24;gene-DHCR7;gene-FDFT1;gene-FDFT1-2;gene-G6PD;gene-HMGCR;gene-HSD17B7;gene-HSD17B7P2;gene-ITPKB;gene-LSS;gene-MSMO1;gene-MVD;gene-MVK;gene-OSBPL7;gene-SLC27A2	ACAT2;AKR1C3;ALOX15;DHCR24;DHCR7;FDFT1;FDFT1-2;G6PD;HMGCR;HSD17B7;HSD17B7P2;ITPKB;LSS;MSMO1;MVD;MVK;OSBPL7;SLC27A2
135	GO:0048856	BP	anatomical structure development	135/ 698	4396/ 33331	0.030709736123749	4.2161539492512E-6	0.0013318561209474	gene-ADAP2-2;gene-AKR1C3;gene-ALDH5A1;gene-ALOX15;gene-AMOT;gene-ANGPTL2;gene-AQP2;gene-AQP5-AS1;gene-ARHGAP11B;gene-ARHGAP11B-4;gene-ARVCF;gene-ASPM;gene-ATAT1-4;gene-ATP7A;gene-BBS4;gene-BCAN;gene-BRCA1;gene-CCDC134;gene-CCHCR1;gene-CCHCR1-4;gene-CEBPA;gene-CENPE;gene-CENPF;gene-CLDN3;gene-CNTRL;gene-COL4A1;gene-CREB3L1;gene-CRISPLD2;gene-CYP26A1;gene-DBP;gene-DHCR24;gene-DHRS3;gene-DMBX1;gene-…	ADAP2;AKR1C3;ALDH5A1;ALOX15;AMOT;ANGPTL2;AQP2;AQP5-AS1;ARHGAP11B;ARHGAP11B-4;ARVCF;ASPM;ATAT1;ATP7A;BBS4;BCAN;BRCA1;CCDC134;CCHCR1;CCHCR1-4;CEBPA;CENPE;CENPF;CLDN3;CNTRL;COL4A1;CREB3L1;CRISPLD2;CYP26A1;DBP;DHCR24;DHRS3;DMBX1;DSCAML1;E2F8;EDAR;EFEMP1;EFNA2;EHMT2;ELF3;EPHB3;ERBB3;ERMARD;EVPL;FASN;FGFR3;FOXJ1;FZD5;G6PD;GAS6-AS1;GATA5;GJA5;GJC2;GRHL3;GUSBP14;GUSBP15;HEXIM1;HMGCR;HNMT;HOXA1;HOXB3;HPGD…
29	GO:0051301	BP	cell division	29/ 698	538/ 33331	0.053903345724907	4.315401522086E-6	0.0013348076333002	gene-ASPM;gene-BORA;gene-BUB1;gene-CABLES2;gene-CDC25C;gene-CENPE;gene-CENPF;gene-CNTRL;gene-CTDP1-2;gene-DCLRE1A;gene-DSN1;gene-GPSM2;gene-KIF11;gene-KIF20B;gene-KIF2C;gene-KIFC1;gene-KNL1;gene-MCM5;gene-NCAPD2;gene-OIP5;gene-PARD3B;gene-PSRC1;gene-SGO2;gene-SPAG5;gene-SPC24;gene-SPC25;gene-TACC3;gene-TOP2A;gene-TPX2	ASPM;BORA;BUB1;CABLES2;CDC25C;CENPE;CENPF;CNTRL;CTDP1;DCLRE1A;DSN1;GPSM2;KIF11;KIF20B;KIF2C;KIFC1;KNL1;MCM5;NCAPD2;OIP5;PARD3B;PSRC1;SGO2;SPAG5;SPC24;SPC25;TACC3;TOP2A;TPX2
14	GO:0033559	BP	unsaturated fatty acid metabolic process	14/ 698	159/ 33331	0.088050314465409	7.0688948701975E-6	0.0021418751456698	gene-AKR1C3;gene-ALOX15;gene-ATP6V1B1;gene-CYP4F11;gene-CYP4F12;gene-CYP4F3;gene-DAGLA;gene-FADS1;gene-FADS2;gene-HPGD;gene-PLA2G4F;gene-PRXL2B-2;gene-SCD;gene-SCDP1	AKR1C3;ALOX15;ATP6V1B1;CYP4F11;CYP4F12;CYP4F3;DAGLA;FADS1;FADS2;HPGD;PLA2G4F;PRXL2B;SCD;SCDP1
13	GO:0007059	BP	chromosome segregation	13/ 698	139/ 33331	0.093525179856115	7.7546789964445E-6	0.0023026743812042	gene-CENPE;gene-CENPF;gene-DLGAP5;gene-DSN1;gene-ESCO2;gene-ESPL1;gene-ESPL1-2;gene-KIFC1;gene-OIP5;gene-SGO2;gene-SPAG5;gene-SPC25;gene-TOP2A	CENPE;CENPF;DLGAP5;DSN1;ESCO2;ESPL1;ESPL1-2;KIFC1;OIP5;SGO2;SPAG5;SPC25;TOP2A
3	GO:2001295	BP	malonyl-CoA biosynthetic process	3/ 698	3/ 33331	1	9.1451640350946E-6	0.0026613053392223	gene-ACACA;gene-ACACA-2;gene-ACACB	ACACA;ACACA-2;ACACB
194	GO:0032502	BP	developmental process	194/ 698	6951/ 33331	0.027909653287297	1.122193929946E-5	0.0030854098662794	gene-ACP6;gene-ADAP2-2;gene-AGR2;gene-AKR1C3;gene-ALDH3A1;gene-ALDH5A1;gene-ALDH6A1;gene-ALOX15;gene-AMOT;gene-ANGPTL2;gene-AQP2;gene-AQP5;gene-AQP5-AS1;gene-ARHGAP11B;gene-ARHGAP11B-4;gene-ARVCF;gene-ASF1B;gene-ASF1B-2;gene-ASPM;gene-ATAT1-4;gene-ATP6V1B1;gene-ATP7A;gene-BBS4;gene-BCAN;gene-BCL9;gene-BRCA1;gene-CBX2;gene-CCDC134;gene-CCHCR1;gene-CCHCR1-4;gene-CDC25C;gene-CDKN2C;gene-CEBPA;gene-C…	ACP6;ADAP2;AGR2;AKR1C3;ALDH3A1;ALDH5A1;ALDH6A1;ALOX15;AMOT;ANGPTL2;AQP2;AQP5;AQP5-AS1;ARHGAP11B;ARHGAP11B-4;ARVCF;ASF1B;ASF1B-2;ASPM;ATAT1;ATP6V1B1;ATP7A;BBS4;BCAN;BCL9;BRCA1;CBX2;CCDC134;CCHCR1;CCHCR1-4;CDC25C;CDKN2C;CEBPA;CEL;CENPE;CENPF;CENPI;CLDN11;CLDN3;CNTRL;COL4A1;CREB3L1;CRISPLD2;CYP26A1;DACH1;DAGLA;DBP;DHCR24;DHRS2;DHRS3;DMBX1;DSCAML1;DUSP5P1;E2F8;EDAR;EFEMP1;EFNA2;EHMT2;ELF3;ELF5;EPHB3;…
7	GO:0006084	BP	acetyl-CoA metabolic process	7/ 698	38/ 33331	0.18421052631579	1.2297010523975E-5	0.0033094986651257	gene-ACACA;gene-ACACA-2;gene-ACACB;gene-ACSS2;gene-FASN;gene-MVD;gene-MVK	ACACA;ACACA-2;ACACB;ACSS2;FASN;MVD;MVK
4	GO:0016115	BP	terpenoid catabolic process	4/ 698	8/ 33331	0.5	1.248278610137E-5	0.0033094986651257	gene-AKR1B10;gene-AKR1C3;gene-CYP26A1;gene-CYP2W1	AKR1B10;AKR1C3;CYP26A1;CYP2W1
14	GO:0048871	BP	multicellular organismal homeostasis	14/ 698	170/ 33331	0.082352941176471	1.519634704338E-5	0.003958248500931	gene-ACACB;gene-AQP2;gene-AQP5-AS1;gene-ATP6V1B1;gene-CLDN4;gene-CYP4F11;gene-CYP4F12;gene-GRHL3;gene-NAPEPLD-2;gene-NTSR1;gene-OMA1;gene-PRKAR2B;gene-TMEM79;gene-TNS2	ACACB;AQP2;AQP5-AS1;ATP6V1B1;CLDN4;CYP4F11;CYP4F12;GRHL3;NAPEPLD;NTSR1;OMA1;PRKAR2B;TMEM79;TNS2
14	GO:0006633	BP	fatty acid biosynthetic process	14/ 698	172/ 33331	0.081395348837209	1.7342306801879E-5	0.0044393315359912	gene-ACACA;gene-ACACA-2;gene-ACACB;gene-ACSS2;gene-ALOX15;gene-BRCA1;gene-FADS1;gene-FADS2;gene-FASN;gene-HPGD;gene-PLA2G4F;gene-PRXL2B-2;gene-SCD;gene-SCDP1	ACACA;ACACA-2;ACACB;ACSS2;ALOX15;BRCA1;FADS1;FADS2;FASN;HPGD;PLA2G4F;PRXL2B;SCD;SCDP1
209	GO:0005737	CC	cytoplasm	209/ 698	7629/ 33331	0.027395464674269	1.4422355922503E-5	0.0048238148522694	gene-ABCB4;gene-ACAT2;gene-ACP6;gene-ACSS2;gene-ADAP2-2;gene-AKR1C3;gene-ALDH1L1;gene-ALOX15;gene-AMOT;gene-ANK1;gene-ANXA9;gene-APOBEC3F;gene-ARHGAP19;gene-ARRB1;gene-ARVCF;gene-ASAP3;gene-ASPM;gene-ATAT1-4;gene-ATP6V1B1;gene-BICDL2;gene-BRCA1;gene-BSPRY;gene-C11orf21;gene-CA13;gene-CAPN5;gene-CAPN8;gene-CAPS;gene-CAPS-2;gene-CASP10;gene-CCDC125;gene-CCDC125-2;gene-CCDC146;gene-CCHCR1;gene-CCHCR…	ABCB4;ACAT2;ACP6;ACSS2;ADAP2;AKR1C3;ALDH1L1;ALOX15;AMOT;ANK1;ANXA9;APOBEC3F;ARHGAP19;ARRB1;ARVCF;ASAP3;ASPM;ATAT1;ATP6V1B1;BICDL2;BRCA1;BSPRY;C11orf21;CA13;CAPN5;CAPN8;CAPS;CAPS-2;CASP10;CCDC125;CCDC125-2;CCDC146;CCHCR1;CCHCR1-4;CDC25C;CDKN2C;CEL;CENPF;CEP162;CEP192;CLDN3;CLIC3;COLCA2;CPLANE2;CRADD;CTDP1;CXXC5;CYP2W1;CYP4F11;CYP4F12;DACH1;DAPK1;DAXX;DENND2B;DHCR24;DHRS2;DLGAP5;DUSP5P1;EDARADD;ELF…
104	GO:0006996	BP	organelle organization	104/ 698	3278/ 33331	0.031726662599146	2.0167575968479E-5	0.0050750508543052	gene-AMOT;gene-ANK1;gene-ARHGAP11B;gene-ARHGAP11B-4;gene-ARRB1;gene-ASPM;gene-ATAT1-4;gene-ATP8B3;gene-BBS4;gene-BMF;gene-BUB1;gene-CCDC187;gene-CEBPA;gene-CENPE;gene-CENPF;gene-CENPI;gene-CEP162;gene-CEP192;gene-CEP250;gene-CHTF8;gene-CLDN3;gene-CPLANE2-2;gene-DCLRE1A;gene-DLGAP5;gene-DSN1;gene-EHMT2-2;gene-EPB41L4A;gene-ERN2;gene-ESCO2;gene-ESPL1;gene-ESPL1-2;gene-EVPL;gene-FGD2;gene-FGD3;gene-…	AMOT;ANK1;ARHGAP11B;ARHGAP11B-4;ARRB1;ASPM;ATAT1;ATP8B3;BBS4;BMF;BUB1;CCDC187;CEBPA;CENPE;CENPF;CENPI;CEP162;CEP192;CEP250;CHTF8;CLDN3;CPLANE2;DCLRE1A;DLGAP5;DSN1;EHMT2;EPB41L4A;ERN2;ESCO2;ESPL1;ESPL1-2;EVPL;FGD2;FGD3;FIGN;FOXJ1;GAS2L3;GOLGA2P5;GOLGA8O;GPSM2;IFT172;IQSEC2;KIAA0586;KIF11;KIF20A;KIF2C;KIF4A;KIFC1;KNL1;KRT13;KRT4;LDB3;LINC00431;LOC101927401;LOC124905421;MAP1A;MAP2;MCM6;MREG;NCAPD2;P…
7	GO:0046337	BP	phosphatidylethanolamine metabolic process	7/ 698	42/ 33331	0.16666666666667	2.4447397081477E-5	0.005950336138831	gene-ABHD4;gene-ALOX15;gene-LPIN1;gene-NAPEPLD-2;gene-PCYT2;gene-PLA2G3;gene-PLA2G6	ABHD4;ALOX15;LPIN1;NAPEPLD;PCYT2;PLA2G3;PLA2G6
3	GO:0003989	MF	acetyl-CoA carboxylase activity	3/ 698	3/ 33331	1	9.1451640350946E-6	0.0061716792716838	gene-ACACA;gene-ACACA-2;gene-ACACB	ACACA;ACACA-2;ACACB
7	GO:0000819	BP	sister chromatid segregation	7/ 698	43/ 33331	0.16279069767442	2.8676501192757E-5	0.0068670969872397	gene-DSN1;gene-ESPL1;gene-ESPL1-2;gene-KIFC1;gene-SGO2;gene-SPAG5;gene-TOP2A	DSN1;ESPL1;ESPL1-2;KIFC1;SGO2;SPAG5;TOP2A
16	GO:0072330	BP	monocarboxylic acid biosynthetic process	16/ 698	229/ 33331	0.069868995633188	2.995928821084E-5	0.0070604055883545	gene-ACACA;gene-ACACA-2;gene-ACACB;gene-ACSS2;gene-ALOX15;gene-BRCA1;gene-FADS1;gene-FADS2;gene-FASN;gene-HPGD;gene-OSBPL7;gene-PLA2G4F;gene-PRXL2B-2;gene-SCD;gene-SCDP1;gene-SLC27A2	ACACA;ACACA-2;ACACB;ACSS2;ALOX15;BRCA1;FADS1;FADS2;FASN;HPGD;OSBPL7;PLA2G4F;PRXL2B;SCD;SCDP1;SLC27A2
3	GO:2001293	BP	malonyl-CoA metabolic process	3/ 698	4/ 33331	0.75	3.6008534590535E-5	0.0083534173916511	gene-ACACA;gene-ACACA-2;gene-ACACB	ACACA;ACACA-2;ACACB
126	GO:0023051	BP	regulation of signaling	126/ 698	4223/ 33331	0.029836609045702	4.1389762388142E-5	0.0094540584950267	gene-ABR-3;gene-ADORA1;gene-AGR2;gene-AKR1C3;gene-ALOX15;gene-ALPK1;gene-AMOT;gene-ARHGAP11B;gene-ARHGAP11B-4;gene-ARHGAP19;gene-ARRB1;gene-ASPM;gene-ATP2A3;gene-BANK1;gene-BMF;gene-BPIFB1;gene-CACNG4;gene-CALB2;gene-CALB2-2;gene-CASP10;gene-CASTOR1;gene-CASTOR3;gene-CCDC125;gene-CCDC125-2;gene-CD177;gene-CEL;gene-CHN2;gene-CPLX1;gene-CRADD;gene-CREB3L1;gene-CXXC5;gene-CYP26A1;gene-DAPK1;gene-DAX…	ABR-3;ADORA1;AGR2;AKR1C3;ALOX15;ALPK1;AMOT;ARHGAP11B;ARHGAP11B-4;ARHGAP19;ARRB1;ASPM;ATP2A3;BANK1;BMF;BPIFB1;CACNG4;CALB2;CALB2-2;CASP10;CASTOR1;CASTOR3;CCDC125;CCDC125-2;CD177;CEL;CHN2;CPLX1;CRADD;CREB3L1;CXXC5;CYP26A1;DAPK1;DAXX;DENND2B;DHRS3;EDAR;EDARADD;ELF3;ERBB3;FAM53B;FBP1;FFAR4;FGD2;FGD3;FGFR3;FNTB;FZD5;GATA5;GJA5;GPLD1;GPR20;GPR20-2;GPR20-3;HEXIM1;HMGCR;HSPA1A;IFT172;IGFBP2;INHBB;IQSEC2;…
48	GO:0043436	BP	oxoacid metabolic process	48/ 698	1235/ 33331	0.038866396761134	4.322305144594E-5	0.0097232218911799	gene-ACACA;gene-ACACA-2;gene-ACACB;gene-ACAT2;gene-ACSS2;gene-ADH1C;gene-AKR1C3;gene-ALDH1L1;gene-ALDH5A1;gene-ALDH6A1;gene-ALOX15;gene-ARHGAP11B;gene-ARHGAP11B-4;gene-ATP6V1B1;gene-BRCA1;gene-CEL;gene-CROT;gene-CYP26A1;gene-CYP2W1;gene-CYP4B1;gene-CYP4F11;gene-CYP4F12;gene-CYP4F3;gene-DAGLA;gene-EDARADD;gene-FADS1;gene-FADS2;gene-FASN;gene-HNMT;gene-HPGD;gene-IDH1;gene-LPIN1;gene-ME1;gene-OSBPL7…	ACACA;ACACA-2;ACACB;ACAT2;ACSS2;ADH1C;AKR1C3;ALDH1L1;ALDH5A1;ALDH6A1;ALOX15;ARHGAP11B;ARHGAP11B-4;ATP6V1B1;BRCA1;CEL;CROT;CYP26A1;CYP2W1;CYP4B1;CYP4F11;CYP4F12;CYP4F3;DAGLA;EDARADD;FADS1;FADS2;FASN;HNMT;HPGD;IDH1;LPIN1;ME1;OSBPL7;PLA2G3;PLA2G4F;PNPLA3;PRKAR2B;PRODH;PRXL2B;SCD;SCDP1;SCLY;SDHAP2;SDHAP4;SHMT1;SLC27A2;SULT2B1
48	GO:0019637	BP	organophosphate metabolic process	48/ 698	1237/ 33331	0.038803556992724	4.4401968169082E-5	0.0098393436030799	gene-ABHD4;gene-ACACA;gene-ACACA-2;gene-ACACB;gene-ACP6;gene-ACSS2;gene-ALOX15;gene-CROT;gene-CYP2W1;gene-EDARADD;gene-ENTPD8;gene-FADS1;gene-FASN;gene-FBP1;gene-FDFT1;gene-FDFT1-2;gene-G6PD;gene-GDPD3;gene-GPLD1;gene-HMGCR;gene-ITPKB;gene-LPIN1;gene-ME1;gene-MVD;gene-MVK;gene-NAPEPLD-2;gene-NPR2;gene-NTSR1;gene-PCSK9;gene-PCTP;gene-PCYT2;gene-PFKFB4;gene-PIGM;gene-PIK3C2B;gene-PIK3CG;gene-PIK3R3…	ABHD4;ACACA;ACACA-2;ACACB;ACP6;ACSS2;ALOX15;CROT;CYP2W1;EDARADD;ENTPD8;FADS1;FASN;FBP1;FDFT1;FDFT1-2;G6PD;GDPD3;GPLD1;HMGCR;ITPKB;LPIN1;ME1;MVD;MVK;NAPEPLD;NPR2;NTSR1;PCSK9;PCTP;PCYT2;PFKFB4;PIGM;PIK3C2B;PIK3CG;PIK3R3;PLA2G3;PLA2G4F;PLA2G6;PLCD1;PLCH1;PNPLA3;SCD;SCDP1;SLC44A4;SMPD3;SULT2B1;THTPA
47	GO:0019752	BP	carboxylic acid metabolic process	47/ 698	1204/ 33331	0.039036544850498	5.1430119427141E-5	0.011229161516688	gene-ACACA;gene-ACACA-2;gene-ACACB;gene-ACAT2;gene-ACSS2;gene-ADH1C;gene-AKR1C3;gene-ALDH1L1;gene-ALDH5A1;gene-ALDH6A1;gene-ALOX15;gene-ARHGAP11B;gene-ARHGAP11B-4;gene-ATP6V1B1;gene-BRCA1;gene-CEL;gene-CROT;gene-CYP26A1;gene-CYP2W1;gene-CYP4B1;gene-CYP4F11;gene-CYP4F12;gene-CYP4F3;gene-DAGLA;gene-EDARADD;gene-FADS1;gene-FADS2;gene-FASN;gene-HNMT;gene-HPGD;gene-IDH1;gene-LPIN1;gene-ME1;gene-OSBPL7…	ACACA;ACACA-2;ACACB;ACAT2;ACSS2;ADH1C;AKR1C3;ALDH1L1;ALDH5A1;ALDH6A1;ALOX15;ARHGAP11B;ARHGAP11B-4;ATP6V1B1;BRCA1;CEL;CROT;CYP26A1;CYP2W1;CYP4B1;CYP4F11;CYP4F12;CYP4F3;DAGLA;EDARADD;FADS1;FADS2;FASN;HNMT;HPGD;IDH1;LPIN1;ME1;OSBPL7;PLA2G3;PLA2G4F;PNPLA3;PRKAR2B;PRODH;PRXL2B;SCD;SCDP1;SCLY;SDHAP2;SDHAP4;SHMT1;SLC27A2
124	GO:0010646	BP	regulation of cell communication	124/ 698	4181/ 33331	0.029657976560631	6.323159706255E-5	0.013605790167937	gene-ABR-3;gene-ADORA1;gene-AGR2;gene-AKR1C3;gene-ALOX15;gene-ALPK1;gene-AMOT;gene-ARHGAP11B;gene-ARHGAP11B-4;gene-ARHGAP19;gene-ARRB1;gene-ASPM;gene-BANK1;gene-BMF;gene-BPIFB1;gene-CACNG4;gene-CALB2;gene-CALB2-2;gene-CASP10;gene-CASTOR1;gene-CASTOR3;gene-CCDC125;gene-CCDC125-2;gene-CD177;gene-CEL;gene-CHN2;gene-CPLX1;gene-CRADD;gene-CREB3L1;gene-CXXC5;gene-CYP26A1;gene-DAPK1;gene-DAXX-4;gene-DEN…	ABR-3;ADORA1;AGR2;AKR1C3;ALOX15;ALPK1;AMOT;ARHGAP11B;ARHGAP11B-4;ARHGAP19;ARRB1;ASPM;BANK1;BMF;BPIFB1;CACNG4;CALB2;CALB2-2;CASP10;CASTOR1;CASTOR3;CCDC125;CCDC125-2;CD177;CEL;CHN2;CPLX1;CRADD;CREB3L1;CXXC5;CYP26A1;DAPK1;DAXX;DENND2B;DHRS3;EDAR;EDARADD;ELF3;ERBB3;FAM53B;FBP1;FFAR4;FGD2;FGD3;FGFR3;FNTB;FZD5;GATA5;GJA5;GPLD1;GPR20;GPR20-2;GPR20-3;HEXIM1;HMGCR;HSPA1A;IFT172;IGFBP2;INHBB;IQSEC2;ITPKB;K…
19	GO:0097190	BP	apoptotic signaling pathway	19/ 698	326/ 33331	0.058282208588957	6.8185867048066E-5	0.014140484370703	gene-ADORA1;gene-ATP2A3;gene-CASP10;gene-CRADD;gene-DAPK1;gene-DAXX-4;gene-E2F2;gene-ERBB3;gene-ERN2;gene-FGFR3;gene-IL33;gene-MAP3K5;gene-PRODH;gene-RIPK3;gene-RIPK3-2;gene-TFPT-2;gene-TFPT-7;gene-TFPT-9;gene-TP73	ADORA1;ATP2A3;CASP10;CRADD;DAPK1;DAXX;E2F2;ERBB3;ERN2;FGFR3;IL33;MAP3K5;PRODH;RIPK3;RIPK3-2;TFPT;TFPT;TFPT;TP73
7	GO:0006636	BP	unsaturated fatty acid biosynthetic process	7/ 698	49/ 33331	0.14285714285714	6.8573777509976E-5	0.014140484370703	gene-ALOX15;gene-FADS1;gene-FADS2;gene-PLA2G4F;gene-PRXL2B-2;gene-SCD;gene-SCDP1	ALOX15;FADS1;FADS2;PLA2G4F;PRXL2B;SCD;SCDP1
26	GO:1901990	BP	regulation of mitotic cell cycle phase transition	26/ 698	526/ 33331	0.049429657794677	7.0862539792055E-5	0.014217515247198	gene-BUB1;gene-CDC25C;gene-CDKN2C;gene-CENPE;gene-CENPF;gene-CEP192;gene-CEP250;gene-CNTRL;gene-CRADD;gene-DLGAP5;gene-E2F8;gene-ESPL1;gene-ESPL1-2;gene-GJC2;gene-GTSE1;gene-HMMR;gene-INTS3;gene-KANK2;gene-LOC124905536;gene-MRNIP;gene-MUC1;gene-ORC1;gene-PBX1;gene-PRKAR2B;gene-SLFN11;gene-TPX2	BUB1;CDC25C;CDKN2C;CENPE;CENPF;CEP192;CEP250;CNTRL;CRADD;DLGAP5;E2F8;ESPL1;ESPL1-2;GJC2;GTSE1;HMMR;INTS3;KANK2;LOC124905536;MRNIP;MUC1;ORC1;PBX1;PRKAR2B;SLFN11;TPX2
17	GO:0044242	BP	cellular lipid catabolic process	17/ 698	273/ 33331	0.062271062271062	7.2693819019946E-5	0.014390468413188	gene-ACAT2;gene-AKR1B10;gene-AKR1C3;gene-CEL;gene-CROT;gene-CYP26A1;gene-CYP2W1;gene-DAGLA;gene-GDPD3;gene-LIPE;gene-LPIN1;gene-NAPEPLD-2;gene-PLA2G4F;gene-PLA2G6;gene-PNPLA3;gene-SLC27A2;gene-SMPD3	ACAT2;AKR1B10;AKR1C3;CEL;CROT;CYP26A1;CYP2W1;DAGLA;GDPD3;LIPE;LPIN1;NAPEPLD;PLA2G4F;PLA2G6;PNPLA3;SLC27A2;SMPD3
48	GO:0006082	BP	organic acid metabolic process	48/ 698	1264/ 33331	0.037974683544304	8.0024918039857E-5	0.015633288922865	gene-ACACA;gene-ACACA-2;gene-ACACB;gene-ACAT2;gene-ACSS2;gene-ADH1C;gene-AKR1C3;gene-ALDH1L1;gene-ALDH5A1;gene-ALDH6A1;gene-ALOX15;gene-ARHGAP11B;gene-ARHGAP11B-4;gene-ATP6V1B1;gene-BRCA1;gene-CEL;gene-CROT;gene-CYP26A1;gene-CYP2W1;gene-CYP4B1;gene-CYP4F11;gene-CYP4F12;gene-CYP4F3;gene-DAGLA;gene-EDARADD;gene-FADS1;gene-FADS2;gene-FASN;gene-HNMT;gene-HPGD;gene-IDH1;gene-LPIN1;gene-ME1;gene-OSBPL7…	ACACA;ACACA-2;ACACB;ACAT2;ACSS2;ADH1C;AKR1C3;ALDH1L1;ALDH5A1;ALDH6A1;ALOX15;ARHGAP11B;ARHGAP11B-4;ATP6V1B1;BRCA1;CEL;CROT;CYP26A1;CYP2W1;CYP4B1;CYP4F11;CYP4F12;CYP4F3;DAGLA;EDARADD;FADS1;FADS2;FASN;HNMT;HPGD;IDH1;LPIN1;ME1;OSBPL7;PLA2G3;PLA2G4F;PNPLA3;PRKAR2B;PRODH;PRXL2B;SCD;SCDP1;SCLY;SDHAP2;SDHAP4;SHMT1;SLC27A2;SULT2B1
4	GO:0032488	BP	Cdc42 protein signal transduction	4/ 698	12/ 33331	0.33333333333333	8.2555539959896E-5	0.015918209114085	gene-NTN1;gene-RHOU;gene-RHOU-2;gene-RHOV	NTN1;RHOU;RHOU-2;RHOV
18	GO:0046395	BP	carboxylic acid catabolic process	18/ 698	304/ 33331	0.059210526315789	8.5996123195625E-5	0.016294785881785	gene-ACAT2;gene-ALDH1L1;gene-ALDH5A1;gene-ALDH6A1;gene-ARHGAP11B;gene-ARHGAP11B-4;gene-CEL;gene-CROT;gene-CYP26A1;gene-CYP2W1;gene-CYP4F11;gene-CYP4F12;gene-CYP4F3;gene-HNMT;gene-LPIN1;gene-PRODH;gene-SHMT1;gene-SLC27A2	ACAT2;ALDH1L1;ALDH5A1;ALDH6A1;ARHGAP11B;ARHGAP11B-4;CEL;CROT;CYP26A1;CYP2W1;CYP4F11;CYP4F12;CYP4F3;HNMT;LPIN1;PRODH;SHMT1;SLC27A2
3	GO:0010897	BP	negative regulation of triglyceride catabolic process	3/ 698	5/ 33331	0.6	8.8614860270323E-5	0.016294785881785	gene-GPLD1;gene-PIK3CG;gene-SORL1	GPLD1;PIK3CG;SORL1
33	GO:0007346	BP	regulation of mitotic cell cycle	33/ 698	758/ 33331	0.04353562005277	8.8809546666649E-5	0.016294785881785	gene-BUB1;gene-CDC25C;gene-CDKN2C;gene-CENPE;gene-CENPF;gene-CEP192;gene-CEP250;gene-CNTRL;gene-CRADD;gene-DLGAP5;gene-E2F8;gene-ESPL1;gene-ESPL1-2;gene-GJC2;gene-GTSE1;gene-HMMR;gene-INTS3;gene-KANK2;gene-KIF20B;gene-LOC124905536;gene-MDC1-2;gene-MDC1-8;gene-MKI67;gene-MRNIP;gene-MUC1;gene-ORC1;gene-PBX1;gene-PRKAR2B;gene-SLC9A3R1;gene-SLFN11;gene-SMPD3;gene-TP73;gene-TPX2	BUB1;CDC25C;CDKN2C;CENPE;CENPF;CEP192;CEP250;CNTRL;CRADD;DLGAP5;E2F8;ESPL1;ESPL1-2;GJC2;GTSE1;HMMR;INTS3;KANK2;KIF20B;LOC124905536;MDC1;MDC1;MKI67;MRNIP;MUC1;ORC1;PBX1;PRKAR2B;SLC9A3R1;SLFN11;SMPD3;TP73;TPX2
26	GO:0044282	BP	small molecule catabolic process	26/ 698	536/ 33331	0.048507462686567	8.8898609579346E-5	0.016294785881785	gene-ACAT2;gene-AKR1B10;gene-AKR1C3;gene-ALDH1L1;gene-ALDH5A1;gene-ALDH6A1;gene-ARHGAP11B;gene-ARHGAP11B-4;gene-BDH1;gene-CEL;gene-CROT;gene-CYP26A1;gene-CYP2W1;gene-CYP4F11;gene-CYP4F12;gene-CYP4F3;gene-EDARADD;gene-ENTPD8;gene-FUT2;gene-HNMT;gene-LOC105447645;gene-LPIN1;gene-NTSR1;gene-PRODH;gene-SHMT1;gene-SLC27A2	ACAT2;AKR1B10;AKR1C3;ALDH1L1;ALDH5A1;ALDH6A1;ARHGAP11B;ARHGAP11B-4;BDH1;CEL;CROT;CYP26A1;CYP2W1;CYP4F11;CYP4F12;CYP4F3;EDARADD;ENTPD8;FUT2;HNMT;LOC105447645;LPIN1;NTSR1;PRODH;SHMT1;SLC27A2
376	GO:0043227	CC	membrane-bounded organelle	376/ 698	15449/ 33331	0.024338144863745	6.4555351781724E-5	0.017623611036411	gene-ABCA11P;gene-ABCB4;gene-ABHD4;gene-ACACB;gene-ACAT2;gene-ACP6;gene-ACSS2;gene-ADAP2-2;gene-AGR2;gene-AHRR;gene-AKR1B10;gene-AKR1C3;gene-ALAD;gene-ALDH1L1;gene-ALDH3A1;gene-ALDH5A1;gene-ALDH6A1;gene-AMOT;gene-ANGPTL2;gene-ANK1;gene-ANXA9;gene-APOBEC3F;gene-AQP2;gene-AQP5;gene-AQP5-AS1;gene-ARHGAP19;gene-ARRB1;gene-ARVCF;gene-ASAP3;gene-ASF1B;gene-ASF1B-2;gene-ASPM;gene-ATAT1-4;gene-ATF7IP;gen…	ABCA11P;ABCB4;ABHD4;ACACB;ACAT2;ACP6;ACSS2;ADAP2;AGR2;AHRR;AKR1B10;AKR1C3;ALAD;ALDH1L1;ALDH3A1;ALDH5A1;ALDH6A1;AMOT;ANGPTL2;ANK1;ANXA9;APOBEC3F;AQP2;AQP5;AQP5-AS1;ARHGAP19;ARRB1;ARVCF;ASAP3;ASF1B;ASF1B-2;ASPM;ATAT1;ATF7IP;ATF7IP2;ATP23;ATP2A3;ATP6V1B1;ATP7A;BBS4;BCL9;BDH1;BHLHE41;BMF;BPIFB1;BRCA1;BUB1;C11orf52;C16orf89;C1orf210;CA13;CALB2;CALB2-2;CAPN5;CAPN8;CAPS;CAPS-2;CBX2;CBX5;CBX7;CCHCR1;CCHC…
176	GO:0007165	BP	signal transduction	176/ 698	6417/ 33331	0.027427146641733	9.9774416167329E-5	0.017847599479956	gene-ABR;gene-ABR-3;gene-ADAP2-2;gene-ADGRF1;gene-ADORA1;gene-AKR1C3;gene-ALOX15;gene-ALPK1;gene-AMOT;gene-ANK1;gene-ARHGAP11B;gene-ARHGAP11B-4;gene-ARHGAP19;gene-ARRB1;gene-ATP2A3;gene-ATP6V1B1;gene-BBS4;gene-BCL9;gene-BTN3A1;gene-BUB1;gene-CACNA1I;gene-CAPN5;gene-CAPS;gene-CAPS-2;gene-CASP10;gene-CDC25C;gene-CEBPA;gene-CENPF;gene-CGN;gene-CHN2;gene-CLEC2D;gene-CLIC3;gene-COL4A1;gene-CRADD;gene-…	ABR;ABR-3;ADAP2;ADGRF1;ADORA1;AKR1C3;ALOX15;ALPK1;AMOT;ANK1;ARHGAP11B;ARHGAP11B-4;ARHGAP19;ARRB1;ATP2A3;ATP6V1B1;BBS4;BCL9;BTN3A1;BUB1;CACNA1I;CAPN5;CAPS;CAPS-2;CASP10;CDC25C;CEBPA;CENPF;CGN;CHN2;CLEC2D;CLIC3;COL4A1;CRADD;CREB3L1;DAGLA;DAPK1;DAXX;DHCR24;DUSP5P1;E2F2;E2F8;EDAR;EEPD1;EFEMP1;EFNA2;EPHB3;ERBB3;ERN2;ESRP1;FAM53B;FAM83E;FASN;FFAR4;FGD2;FGD3;FGFR3;FNTB;FZD5;GABRP;GNAZ;GNG2;GPLD1;GPR20;G…
525	GO:0009987	BP	cellular process	525/ 698	22849/ 33331	0.022976935533284	0.0001050932456991	0.018298926628115	gene-ABCB4;gene-ABHD4;gene-ABR;gene-ABR-3;gene-ACACA;gene-ACACA-2;gene-ACACB;gene-ACAT2;gene-ACP6;gene-ACSS2;gene-ADAP2-2;gene-ADGRF1;gene-ADH1C;gene-ADORA1;gene-AGR2;gene-AHRR;gene-AKR1B10;gene-AKR1C3;gene-ALAD;gene-ALDH1L1;gene-ALDH3A1;gene-ALDH5A1;gene-ALDH6A1;gene-ALOX15;gene-ALPG;gene-ALPK1;gene-ALPP;gene-AMOT;gene-ANK1;gene-ANXA9;gene-APOBEC3F;gene-AQP2;gene-AQP5;gene-AQP5-AS1;gene-ARHGAP11…	ABCB4;ABHD4;ABR;ABR-3;ACACA;ACACA-2;ACACB;ACAT2;ACP6;ACSS2;ADAP2;ADGRF1;ADH1C;ADORA1;AGR2;AHRR;AKR1B10;AKR1C3;ALAD;ALDH1L1;ALDH3A1;ALDH5A1;ALDH6A1;ALOX15;ALPG;ALPK1;ALPP;AMOT;ANK1;ANXA9;APOBEC3F;AQP2;AQP5;AQP5-AS1;ARHGAP11B;ARHGAP11B-4;ARHGAP19;ARRB1;ARVCF;ASAP3;ASF1B;ASF1B-2;ASPM;ATAT1;ATF7IP;ATP23;ATP2A3;ATP6V1B1;ATP7A;ATP8B3;BANK1;BBS4;BCAN;BCL9;BDH1;BICDL2;BMF;BORA;BRCA1;BSPRY;BTN3A1;BUB1;CA1…
11	GO:1902807	BP	negative regulation of cell cycle G1/S phase transition	11/ 698	132/ 33331	0.083333333333333	0.0001099900774797	0.018348569442046	gene-CDC25C;gene-CDKN2C;gene-CRADD;gene-E2F8;gene-GJC2;gene-GTSE1;gene-KANK2;gene-LOC124905536;gene-MUC1;gene-SLFN11;gene-SUSD2	CDC25C;CDKN2C;CRADD;E2F8;GJC2;GTSE1;KANK2;LOC124905536;MUC1;SLFN11;SUSD2
4	GO:0008300	BP	isoprenoid catabolic process	4/ 698	13/ 33331	0.30769230769231	0.0001172713073069	0.019071710591695	gene-AKR1B10;gene-AKR1C3;gene-CYP26A1;gene-CYP2W1	AKR1B10;AKR1C3;CYP26A1;CYP2W1
18	GO:0016054	BP	organic acid catabolic process	18/ 698	312/ 33331	0.057692307692308	0.0001192414648322	0.019071710591695	gene-ACAT2;gene-ALDH1L1;gene-ALDH5A1;gene-ALDH6A1;gene-ARHGAP11B;gene-ARHGAP11B-4;gene-CEL;gene-CROT;gene-CYP26A1;gene-CYP2W1;gene-CYP4F11;gene-CYP4F12;gene-CYP4F3;gene-HNMT;gene-LPIN1;gene-PRODH;gene-SHMT1;gene-SLC27A2	ACAT2;ALDH1L1;ALDH5A1;ALDH6A1;ARHGAP11B;ARHGAP11B-4;CEL;CROT;CYP26A1;CYP2W1;CYP4F11;CYP4F12;CYP4F3;HNMT;LPIN1;PRODH;SHMT1;SLC27A2
69	GO:0035556	BP	intracellular signal transduction	69/ 698	2052/ 33331	0.033625730994152	0.0001194631295903	0.019071710591695	gene-ABR;gene-ABR-3;gene-ADAP2-2;gene-ALPK1;gene-AMOT;gene-ATP2A3;gene-BUB1;gene-CAPS;gene-CAPS-2;gene-CDC25C;gene-CENPF;gene-CHN2;gene-CRADD;gene-DAPK1;gene-DHCR24;gene-DUSP5P1-2;gene-E2F2;gene-E2F8;gene-ERBB3;gene-ERN2;gene-FGFR3;gene-FNTB;gene-GPSM2;gene-GTSE1;gene-GUCY1B2;gene-INTS3;gene-ITPKB;gene-LGALS9B;gene-LGALS9C;gene-LOC143666;gene-LOC440300;gene-MAP2K6;gene-MAP3K5;gene-MDC1-2;gene-MDC…	ABR;ABR-3;ADAP2;ALPK1;AMOT;ATP2A3;BUB1;CAPS;CAPS-2;CDC25C;CENPF;CHN2;CRADD;DAPK1;DHCR24;DUSP5P1;E2F2;E2F8;ERBB3;ERN2;FGFR3;FNTB;GPSM2;GTSE1;GUCY1B2;INTS3;ITPKB;LGALS9B;LGALS9C;LOC143666;LOC440300;MAP2K6;MAP3K5;MDC1;MDC1;MRNIP;MUC1;MUC5AC;MUC5AC-2;NGFR;NPR2;NTN1;ORC1;PIK3C2B;PIK3CG;PIK3R3;PLCD1;PLCH1;PPP1R1B;PPP1R9A;PRKAR2B;PRKD2;PRODH;PRR15-DT;RAB15;RACGAP1;RASAL1;RHOU;RHOU-2;RHOV;RIPK3;RIPK3-2;R…
19	GO:0005819	CC	spindle	19/ 698	330/ 33331	0.057575757575758	8.0101556512519E-5	0.019134259311928	gene-ASPM;gene-ATAT1-4;gene-BORA;gene-CENPF;gene-CEP162;gene-CTDP1-2;gene-ESPL1;gene-ESPL1-2;gene-GOLGA2P5;gene-KIF11;gene-KIF15;gene-KIF20A;gene-KIF2C;gene-KIFC1;gene-PSRC1;gene-RACGAP1;gene-SPAG5;gene-TACC3;gene-TPX2	ASPM;ATAT1;BORA;CENPF;CEP162;CTDP1;ESPL1;ESPL1-2;GOLGA2P5;KIF11;KIF15;KIF20A;KIF2C;KIFC1;PSRC1;RACGAP1;SPAG5;TACC3;TPX2
71	GO:1902531	BP	regulation of intracellular signal transduction	71/ 698	2139/ 33331	0.033193080878915	0.0001220733558822	0.019281096965787	gene-ABR-3;gene-AKR1C3;gene-ALOX15;gene-ALPK1;gene-AMOT;gene-ARHGAP11B;gene-ARHGAP11B-4;gene-ARHGAP19;gene-ARRB1;gene-BANK1;gene-BMF;gene-CASP10;gene-CASTOR1;gene-CASTOR3;gene-CCDC125;gene-CCDC125-2;gene-CHN2;gene-CREB3L1;gene-CXXC5;gene-DAXX-4;gene-DENND2B;gene-EDAR;gene-EDARADD;gene-ERBB3;gene-FBP1;gene-FFAR4;gene-FGD2;gene-FGD3;gene-FGFR3;gene-FZD5;gene-GPR20;gene-GPR20-2;gene-GPR20-3;gene-HEX…	ABR-3;AKR1C3;ALOX15;ALPK1;AMOT;ARHGAP11B;ARHGAP11B-4;ARHGAP19;ARRB1;BANK1;BMF;CASP10;CASTOR1;CASTOR3;CCDC125;CCDC125-2;CHN2;CREB3L1;CXXC5;DAXX;DENND2B;EDAR;EDARADD;ERBB3;FBP1;FFAR4;FGD2;FGD3;FGFR3;FZD5;GPR20;GPR20-2;GPR20-3;HEXIM1;HMGCR;HSPA1A;IQSEC2;ITPKB;KANK2;LGALS9B;LGALS9C;LOC101927401;MAP2K6;MAP3K5;MUC1;NGEF;NPR2;PIK3CG;PRKAR2B;PRKD2;PRR15-DT;RACGAP1;RASAL1;RHOU;RHOU-2;RIPK3;RIPK3-2;RMI2;SE…
6	GO:0000070	BP	mitotic sister chromatid segregation	6/ 698	38/ 33331	0.15789473684211	0.0001287467135629	0.020121078487046	gene-DSN1;gene-ESPL1;gene-ESPL1-2;gene-KIFC1;gene-SGO2;gene-SPAG5	DSN1;ESPL1;ESPL1-2;KIFC1;SGO2;SPAG5
9	GO:0050891	BP	multicellular organismal water homeostasis	9/ 698	92/ 33331	0.097826086956522	0.0001361071038868	0.021049814285494	gene-AQP2;gene-AQP5-AS1;gene-ATP6V1B1;gene-CLDN4;gene-CYP4F11;gene-CYP4F12;gene-GRHL3;gene-PRKAR2B;gene-TMEM79	AQP2;AQP5-AS1;ATP6V1B1;CLDN4;CYP4F11;CYP4F12;GRHL3;PRKAR2B;TMEM79
3	GO:0004768	MF	stearoyl-CoA 9-desaturase activity	3/ 698	4/ 33331	0.75	3.6008534590535E-5	0.021263039675711	gene-FADS2;gene-SCD;gene-SCDP1	FADS2;SCD;SCDP1
17	GO:0016614	MF	oxidoreductase activity, acting on CH-OH group of donors	17/ 698	261/ 33331	0.065134099616858	4.1641341388459E-5	0.021857077413231	gene-ADH1C;gene-AKR1B10;gene-AKR1C3;gene-ALDH3A1;gene-BDH1;gene-CHDH;gene-DHRS2;gene-DHRS3;gene-FASN;gene-G6PD;gene-HMGCR;gene-HPGD;gene-HSD17B7;gene-HSD17B7P2;gene-IDH1;gene-ME1;gene-PRXL2B-2	ADH1C;AKR1B10;AKR1C3;ALDH3A1;BDH1;CHDH;DHRS2;DHRS3;FASN;G6PD;HMGCR;HPGD;HSD17B7;HSD17B7P2;IDH1;ME1;PRXL2B
7	GO:0098813	BP	nuclear chromosome segregation	7/ 698	55/ 33331	0.12727272727273	0.0001453481262567	0.022247253923024	gene-DSN1;gene-ESPL1;gene-ESPL1-2;gene-KIFC1;gene-SGO2;gene-SPAG5;gene-TOP2A	DSN1;ESPL1;ESPL1-2;KIFC1;SGO2;SPAG5;TOP2A
260	GO:0005515	MF	protein binding	260/ 698	10066/ 33331	0.025829525134115	6.1415458902805E-5	0.022395586999778	gene-ACACA;gene-ACACA-2;gene-ACACB;gene-ADORA1;gene-AGR2;gene-AHRR;gene-ALAD;gene-ALDH5A1;gene-AMOT;gene-ANGPTL2;gene-ANK1;gene-ANO7L1-2;gene-ANXA9;gene-APOBEC3F;gene-AQP5;gene-ARRB1;gene-ARVCF;gene-ASF1B;gene-ASF1B-2;gene-ASPM;gene-ATP2A3;gene-ATP7A;gene-BANK1;gene-BBS4;gene-BCL9;gene-BHLHE41;gene-BICDL2;gene-BRCA1;gene-BTN3A1;gene-C16orf89;gene-CACNG4;gene-CASP10;gene-CASTOR1;gene-CBX2;gene-CCD…	ACACA;ACACA-2;ACACB;ADORA1;AGR2;AHRR;ALAD;ALDH5A1;AMOT;ANGPTL2;ANK1;ANO7L1;ANXA9;APOBEC3F;AQP5;ARRB1;ARVCF;ASF1B;ASF1B-2;ASPM;ATP2A3;ATP7A;BANK1;BBS4;BCL9;BHLHE41;BICDL2;BRCA1;BTN3A1;C16orf89;CACNG4;CASP10;CASTOR1;CBX2;CCDC125;CCDC125-2;CCDC187;CCHCR1;CCHCR1-4;CD177;CDC25C;CDKN2C;CEBPA;CEL;CENPE;CENPF;CEP192;CEP250;CGN;CLDN11;CLDN3;CLDN4;CLEC2D;CNTRL;COL4A1;CPLX1;CRADD;CREB3L1;CTDP1;CXXC5;CYSRT1;…
9	GO:0003777	MF	microtubule motor activity	9/ 698	84/ 33331	0.10714285714286	6.6878137087647E-5	0.022395586999778	gene-CENPE;gene-DNAH7;gene-KIF11;gene-KIF15;gene-KIF20A;gene-KIF20B;gene-KIF2C;gene-KIF4A;gene-KIFC1	CENPE;DNAH7;KIF11;KIF15;KIF20A;KIF20B;KIF2C;KIF4A;KIFC1
598	GO:0003674	MF	molecular_function	598/ 698	26626/ 33331	0.022459250356794	7.235434610737E-5	0.022395586999778	gene-ABCA11P;gene-ABCB4;gene-ABHD4;gene-ABR;gene-ABR-3;gene-ACACA;gene-ACACA-2;gene-ACACB;gene-ACAT2;gene-ACBD7;gene-ACP6;gene-ACSS2;gene-ADAP2-2;gene-ADGRF1;gene-ADH1C;gene-ADORA1;gene-AGFG2;gene-AGR2;gene-AHRR;gene-AKR1B10;gene-AKR1C3;gene-ALAD;gene-ALDH1L1;gene-ALDH3A1;gene-ALDH5A1;gene-ALDH6A1;gene-ALOX15;gene-ALPG;gene-ALPK1;gene-ALPP;gene-AMOT;gene-ANGPTL2;gene-ANK1;gene-ANO7L1-2;gene-ANXA2…	ABCA11P;ABCB4;ABHD4;ABR;ABR-3;ACACA;ACACA-2;ACACB;ACAT2;ACBD7;ACP6;ACSS2;ADAP2;ADGRF1;ADH1C;ADORA1;AGFG2;AGR2;AHRR;AKR1B10;AKR1C3;ALAD;ALDH1L1;ALDH3A1;ALDH5A1;ALDH6A1;ALOX15;ALPG;ALPK1;ALPP;AMOT;ANGPTL2;ANK1;ANO7L1;ANXA2R-OT1;ANXA9;APOBEC3F;AQP2;AQP5;AQP5-AS1;ARHGAP19;ARHGAP27P2;ARHGEF39;ARRB1;ARVCF;ASAP3;ASF1B;ASF1B-2;ASPM;ATAT1;ATF7IP;ATP23;ATP2A3;ATP6V1B1;ATP7A;ATP8B3;B3GNTL1;BANK1;BBS4;BCAN;B…
39	GO:0008289	MF	lipid binding	39/ 698	949/ 33331	0.041095890410959	7.3276827115307E-5	0.022395586999778	gene-ACBD7;gene-ADAP2-2;gene-ALOX15;gene-ANXA9;gene-BPIFB1;gene-CYP26A1;gene-CYP2W1;gene-CYP4F11;gene-EPN3;gene-FFAR4;gene-FGD2;gene-FZD5;gene-GAS6-AS1;gene-GRAMD2A;gene-JPH2;gene-LOC101927401;gene-MREG;gene-MYO1G;gene-OMA1;gene-OSBPL7;gene-PACSIN1;gene-PAQR8;gene-PARD3B;gene-PCTP;gene-PIK3C2B;gene-PLA2G4F;gene-PLCD1;gene-PNPLA3;gene-RACGAP1;gene-RASAL1;gene-SELP;gene-SMPD3;gene-SNX21;gene-STARD4…	ACBD7;ADAP2;ALOX15;ANXA9;BPIFB1;CYP26A1;CYP2W1;CYP4F11;EPN3;FFAR4;FGD2;FZD5;GAS6-AS1;GRAMD2A;JPH2;LOC101927401;MREG;MYO1G;OMA1;OSBPL7;PACSIN1;PAQR8;PARD3B;PCTP;PIK3C2B;PLA2G4F;PLCD1;PNPLA3;RACGAP1;RASAL1;SELP;SMPD3;SNX21;STARD4;SULT2B1;SYT15B;SYTL2;TECPR1;TULP3
10	GO:0005546	MF	phosphatidylinositol-4,5-bisphosphate binding	10/ 698	105/ 33331	0.095238095238095	7.3502556340128E-5	0.022395586999778	gene-ADAP2-2;gene-ALOX15;gene-ANXA9;gene-GRAMD2A;gene-JPH2;gene-LOC101927401;gene-MYO1G;gene-PLCD1;gene-SNX21;gene-TULP3	ADAP2;ALOX15;ANXA9;GRAMD2A;JPH2;LOC101927401;MYO1G;PLCD1;SNX21;TULP3
246	GO:0043167	MF	ion binding	246/ 698	9462/ 33331	0.025998731769182	7.705629467821E-5	0.022395586999778	gene-ABCA11P;gene-ABCB4;gene-ACACA;gene-ACACA-2;gene-ACACB;gene-ACSS2;gene-ADAP2-2;gene-ADH1C;gene-AGFG2;gene-AKR1C3;gene-ALAD;gene-ALOX15;gene-ALPG;gene-ALPK1;gene-ALPP;gene-ANO7L1-2;gene-ANXA9;gene-APOBEC3F;gene-ASAP3;gene-ATP23;gene-ATP2A3;gene-ATP6V1B1;gene-ATP7A;gene-ATP8B3;gene-BRCA1;gene-BSPRY;gene-BUB1;gene-CA13;gene-CALB2;gene-CALB2-2;gene-CAPN8;gene-CAPS;gene-CAPS-2;gene-CASTOR1;gene-CE…	ABCA11P;ABCB4;ACACA;ACACA-2;ACACB;ACSS2;ADAP2;ADH1C;AGFG2;AKR1C3;ALAD;ALOX15;ALPG;ALPK1;ALPP;ANO7L1;ANXA9;APOBEC3F;ASAP3;ATP23;ATP2A3;ATP6V1B1;ATP7A;ATP8B3;BRCA1;BSPRY;BUB1;CA13;CALB2;CALB2-2;CAPN8;CAPS;CAPS-2;CASTOR1;CENPE;CHDH;CHN2;CPLANE2;CXXC5;CYP26A1;CYP2W1;CYP4B1;CYP4F11;CYP4F12;CYP4F29P;CYP4F3;DAGLA;DAPK1;DCLRE1A;DHCR24;DNAH7;EDARADD;EFEMP1;EHMT2;ENPP5;ENTPD8;EPDR1;EPHB3;ERBB3;ERN2;ESCO2;F…
21	GO:0008017	MF	microtubule binding	21/ 698	386/ 33331	0.05440414507772	7.7417537805876E-5	0.022395586999778	gene-CCDC187;gene-CENPE;gene-CENPF;gene-DLGAP5;gene-GAS2L3;gene-GOLGA2P5;gene-GTSE1;gene-KIF11;gene-KIF15;gene-KIF20A;gene-KIF20B;gene-KIF2C;gene-KIF4A;gene-KIFC1;gene-LOC124903459;gene-MAP1A;gene-PSRC1;gene-RACGAP1;gene-SPAG5;gene-TPX2;gene-WHAMMP3	CCDC187;CENPE;CENPF;DLGAP5;GAS2L3;GOLGA2P5;GTSE1;KIF11;KIF15;KIF20A;KIF20B;KIF2C;KIF4A;KIFC1;LOC124903459;MAP1A;PSRC1;RACGAP1;SPAG5;TPX2;WHAMMP3
480	GO:0005488	MF	binding	480/ 698	20541/ 33331	0.023367898349642	8.1597944234055E-5	0.022395586999778	gene-ABCA11P;gene-ABCB4;gene-ACACA;gene-ACACA-2;gene-ACACB;gene-ACBD7;gene-ACSS2;gene-ADAP2-2;gene-ADH1C;gene-ADORA1;gene-AGFG2;gene-AGR2;gene-AHRR;gene-AKR1C3;gene-ALAD;gene-ALDH5A1;gene-ALDH6A1;gene-ALOX15;gene-ALPG;gene-ALPK1;gene-ALPP;gene-AMOT;gene-ANGPTL2;gene-ANK1;gene-ANO7L1-2;gene-ANXA9;gene-APOBEC3F;gene-AQP5;gene-ARRB1;gene-ARVCF;gene-ASAP3;gene-ASF1B;gene-ASF1B-2;gene-ASPM;gene-ATP23;…	ABCA11P;ABCB4;ACACA;ACACA-2;ACACB;ACBD7;ACSS2;ADAP2;ADH1C;ADORA1;AGFG2;AGR2;AHRR;AKR1C3;ALAD;ALDH5A1;ALDH6A1;ALOX15;ALPG;ALPK1;ALPP;AMOT;ANGPTL2;ANK1;ANO7L1;ANXA9;APOBEC3F;AQP5;ARRB1;ARVCF;ASAP3;ASF1B;ASF1B-2;ASPM;ATP23;ATP2A3;ATP6V1B1;ATP7A;ATP8B3;BANK1;BBS4;BCAN;BCL9;BHLHE41;BICDL2;BPIFB1;BRCA1;BSPRY;BTN3A1;BUB1;C16orf89;C2orf15;CA13;CACNG4;CALB2;CALB2-2;CAPN8;CAPS;CAPS-2;CASP10;CASTOR1;CBX2;CC…
16	GO:0016616	MF	oxidoreductase activity, acting on the CH-OH group of donors, NAD or NADP as acceptor	16/ 698	250/ 33331	0.064	8.5334582132941E-5	0.022395586999778	gene-ADH1C;gene-AKR1B10;gene-AKR1C3;gene-ALDH3A1;gene-BDH1;gene-DHRS2;gene-DHRS3;gene-FASN;gene-G6PD;gene-HMGCR;gene-HPGD;gene-HSD17B7;gene-HSD17B7P2;gene-IDH1;gene-ME1;gene-PRXL2B-2	ADH1C;AKR1B10;AKR1C3;ALDH3A1;BDH1;DHRS2;DHRS3;FASN;G6PD;HMGCR;HPGD;HSD17B7;HSD17B7P2;IDH1;ME1;PRXL2B
57	GO:0048513	BP	animal organ development	57/ 698	1616/ 33331	0.035272277227723	0.0001601935780622	0.024024182358483	gene-ADAP2-2;gene-AKR1C3;gene-ASPM;gene-ATP7A;gene-CCDC134;gene-CEBPA;gene-CENPF;gene-CNTRL;gene-COL4A1;gene-CRISPLD2;gene-CYP26A1;gene-DBP;gene-DHCR24;gene-DMBX1;gene-DSCAML1;gene-E2F8;gene-EFEMP1;gene-EPHB3;gene-ERBB3;gene-FASN;gene-FOXJ1;gene-FZD5;gene-GAS6-AS1;gene-GJA5;gene-GJC2;gene-HEXIM1;gene-HNMT;gene-HOXB3;gene-HPGD;gene-IDH1;gene-IFT172;gene-LDB3;gene-LPIN1;gene-MAP2K6;gene-NES;gene-NP…	ADAP2;AKR1C3;ASPM;ATP7A;CCDC134;CEBPA;CENPF;CNTRL;COL4A1;CRISPLD2;CYP26A1;DBP;DHCR24;DMBX1;DSCAML1;E2F8;EFEMP1;EPHB3;ERBB3;FASN;FOXJ1;FZD5;GAS6-AS1;GJA5;GJC2;HEXIM1;HNMT;HOXB3;HPGD;IDH1;IFT172;LDB3;LPIN1;MAP2K6;NES;NPR2;NTF4;PBX1;PCSK9;PKD1L2;PRICKLE4;PYGO2;RIPK3;RIPK3-2;SALL2;SHROOM2;SNORC;SPRY1;TLR5;TNFSF10;TNS2;TP73;TULP3;UCP2;VPS52;WNT10A;ZBTB42
13	GO:0016298	MF	lipase activity	13/ 698	178/ 33331	0.073033707865169	0.0001047546668957	0.02414662575528	gene-ABHD4;gene-CEL;gene-GDPD3;gene-GPLD1;gene-LIPE;gene-NAPEPLD-2;gene-PLA2G3;gene-PLA2G4F;gene-PLA2G6;gene-PLCD1;gene-PLCH1;gene-PNPLA3;gene-SMPD3	ABHD4;CEL;GDPD3;GPLD1;LIPE;NAPEPLD;PLA2G3;PLA2G4F;PLA2G6;PLCD1;PLCH1;PNPLA3;SMPD3
26	GO:0005543	MF	phospholipid binding	26/ 698	543/ 33331	0.047882136279926	0.0001055456120305	0.02414662575528	gene-ADAP2-2;gene-ALOX15;gene-ANXA9;gene-EPN3;gene-FGD2;gene-GAS6-AS1;gene-GRAMD2A;gene-JPH2;gene-LOC101927401;gene-MREG;gene-MYO1G;gene-PACSIN1;gene-PARD3B;gene-PCTP;gene-PIK3C2B;gene-PLA2G4F;gene-PLCD1;gene-PNPLA3;gene-RACGAP1;gene-RASAL1;gene-SMPD3;gene-SNX21;gene-SYT15B;gene-SYTL2;gene-TECPR1;gene-TULP3	ADAP2;ALOX15;ANXA9;EPN3;FGD2;GAS6-AS1;GRAMD2A;JPH2;LOC101927401;MREG;MYO1G;PACSIN1;PARD3B;PCTP;PIK3C2B;PLA2G4F;PLCD1;PNPLA3;RACGAP1;RASAL1;SMPD3;SNX21;SYT15B;SYTL2;TECPR1;TULP3
113	GO:0043168	MF	anion binding	113/ 698	3784/ 33331	0.029862579281184	0.0001073410543735	0.02414662575528	gene-ABCA11P;gene-ABCB4;gene-ACACA;gene-ACACA-2;gene-ACACB;gene-ACSS2;gene-ADAP2-2;gene-AKR1C3;gene-ALOX15;gene-ALPK1;gene-ANO7L1-2;gene-ANXA9;gene-ATP2A3;gene-ATP6V1B1;gene-ATP7A;gene-ATP8B3;gene-BUB1;gene-CASTOR1;gene-CENPE;gene-CHDH;gene-CPLANE2-2;gene-CYP26A1;gene-CYP2W1;gene-CYP4F11;gene-DAPK1;gene-DHCR24;gene-DNAH7;gene-ENTPD8;gene-EPHB3;gene-ERBB3;gene-ERN2;gene-FBP1;gene-FFAR4;gene-FGFR3;…	ABCA11P;ABCB4;ACACA;ACACA-2;ACACB;ACSS2;ADAP2;AKR1C3;ALOX15;ALPK1;ANO7L1;ANXA9;ATP2A3;ATP6V1B1;ATP7A;ATP8B3;BUB1;CASTOR1;CENPE;CHDH;CPLANE2;CYP26A1;CYP2W1;CYP4F11;DAPK1;DHCR24;DNAH7;ENTPD8;EPHB3;ERBB3;ERN2;FBP1;FFAR4;FGFR3;FIGN;FPGT;GNAZ;GRAMD2A;GUCY1B2;HMGCR;HPGD;HSPA12A;HSPA1A;ITPKB;JPH2;KIF11;KIF15;KIF20A;KIF20B;KIF2C;KIF4A;KIFC1;LDAF1;LMTK3;LOC101927401;LOC105369308;LOC143666;MAP2K6;MAP3K5;MC…
53	GO:0051336	BP	regulation of hydrolase activity	53/ 698	1469/ 33331	0.036078965282505	0.000166757785683	0.024378341112977	gene-ABR;gene-ABR-3;gene-ADAP2-2;gene-AGFG2;gene-AMOT;gene-ARHGAP11B;gene-ARHGAP11B-4;gene-ARHGAP27P2;gene-ARRB1;gene-ASAP3;gene-ATP2A3;gene-BBS4;gene-CASP10;gene-CCDC125;gene-CCDC125-2;gene-CEP192;gene-CHN2;gene-CLDN3;gene-CLDN4;gene-CRADD;gene-DAPK1;gene-DHCR24;gene-EPHB3;gene-FGD2;gene-FGD3;gene-FGFR3;gene-FOXJ1;gene-GPLD1;gene-GRHL3;gene-GRTP1;gene-KNL1;gene-LGALS9B;gene-LGALS9C;gene-LMTK3;ge…	ABR;ABR-3;ADAP2;AGFG2;AMOT;ARHGAP11B;ARHGAP11B-4;ARHGAP27P2;ARRB1;ASAP3;ATP2A3;BBS4;CASP10;CCDC125;CCDC125-2;CEP192;CHN2;CLDN3;CLDN4;CRADD;DAPK1;DHCR24;EPHB3;FGD2;FGD3;FGFR3;FOXJ1;GPLD1;GRHL3;GRTP1;KNL1;LGALS9B;LGALS9C;LMTK3;LPIN1;MAP3K5;NAIPP2;NAIPP4;NGEF;NGFR;PPP1R1B;PRKD2;PRR15-DT;PRSS22;RACGAP1;RASAL1;RIPK3;RIPK3-2;SORL1;SPINK5;SPRY1;TBC1D8B;TNFSF10
12	GO:0006690	BP	icosanoid metabolic process	12/ 698	162/ 33331	0.074074074074074	0.0001674810260337	0.024378341112977	gene-AKR1C3;gene-ALOX15;gene-ATP6V1B1;gene-CYP4F11;gene-CYP4F12;gene-CYP4F3;gene-DAGLA;gene-FADS1;gene-HPGD;gene-PLA2G3;gene-PLA2G4F;gene-PRXL2B-2	AKR1C3;ALOX15;ATP6V1B1;CYP4F11;CYP4F12;CYP4F3;DAGLA;FADS1;HPGD;PLA2G3;PLA2G4F;PRXL2B
12	GO:0003014	BP	renal system process	12/ 698	162/ 33331	0.074074074074074	0.0001674810260337	0.024378341112977	gene-ADORA1;gene-AKR1C3;gene-AQP2;gene-AQP5-AS1;gene-ATP6V1B1;gene-CLDN4;gene-CYP4F11;gene-CYP4F12;gene-GJA5;gene-PRKAR2B;gene-SLC9A3R1;gene-TBC1D8B	ADORA1;AKR1C3;AQP2;AQP5-AS1;ATP6V1B1;CLDN4;CYP4F11;CYP4F12;GJA5;PRKAR2B;SLC9A3R1;TBC1D8B
10	GO:0051983	BP	regulation of chromosome segregation	10/ 698	116/ 33331	0.086206896551724	0.0001692895117499	0.024402343504383	gene-BUB1;gene-CENPE;gene-CENPF;gene-DLGAP5;gene-ESPL1;gene-ESPL1-2;gene-KIF2C;gene-MKI67;gene-RMI2;gene-TACC3	BUB1;CENPE;CENPF;DLGAP5;ESPL1;ESPL1-2;KIF2C;MKI67;RMI2;TACC3
3	GO:0036100	BP	leukotriene catabolic process	3/ 698	6/ 33331	0.5	0.0001744635976554	0.024436424852734	gene-CYP4F11;gene-CYP4F12;gene-CYP4F3	CYP4F11;CYP4F12;CYP4F3
3	GO:0042361	BP	menaquinone catabolic process	3/ 698	6/ 33331	0.5	0.0001744635976554	0.024436424852734	gene-CYP4F11;gene-CYP4F12;gene-CYP4F3	CYP4F11;CYP4F12;CYP4F3
3	GO:0036101	BP	leukotriene B4 catabolic process	3/ 698	6/ 33331	0.5	0.0001744635976554	0.024436424852734	gene-CYP4F11;gene-CYP4F12;gene-CYP4F3	CYP4F11;CYP4F12;CYP4F3
9	GO:0016266	BP	O-glycan processing	9/ 698	96/ 33331	0.09375	0.0001886546699791	0.026173781063736	gene-CHST4;gene-MUC1;gene-MUC20-6;gene-MUC20-7;gene-MUC20P1;gene-MUC5AC;gene-MUC5AC-2;gene-MUC5B;gene-POC1B-GALNT4	CHST4;MUC1;MUC20;MUC20;MUC20P1;MUC5AC;MUC5AC-2;MUC5B;POC1B-GALNT4
41	GO:0010942	BP	positive regulation of cell death	41/ 698	1064/ 33331	0.038533834586466	0.0001903932346523	0.026173781063736	gene-ABR-3;gene-AKR1C3;gene-BMF;gene-CALHM2;gene-CRADD;gene-DAPK1;gene-DAXX-4;gene-FGD2;gene-FGD3;gene-FRK;gene-GPLD1;gene-HMGCR;gene-HPGD;gene-INHBB;gene-IRF5;gene-LGALS9B;gene-LGALS9C;gene-LOC101927401;gene-LOC105379280;gene-LOC124902998;gene-LOC124905311;gene-LOC124905467;gene-MAP2K6;gene-MAP3K5;gene-NGEF;gene-NGFR;gene-NTSR1;gene-OMA1;gene-PCSK9;gene-PRODH;gene-RIPK3;gene-RIPK3-2;gene-SLC9A3R…	ABR-3;AKR1C3;BMF;CALHM2;CRADD;DAPK1;DAXX;FGD2;FGD3;FRK;GPLD1;HMGCR;HPGD;INHBB;IRF5;LGALS9B;LGALS9C;LOC101927401;LOC105379280;LOC124902998;LOC124905311;LOC124905467;MAP2K6;MAP3K5;NGEF;NGFR;NTSR1;OMA1;PCSK9;PRODH;RIPK3;RIPK3-2;SLC9A3R1;SLFN11;TFPT;TFPT;TFPT;TNFSF10;TOP2A;TP73;UCP2
110	GO:0009966	BP	regulation of signal transduction	110/ 698	3722/ 33331	0.029554003224073	0.0002018072376226	0.027488367495264	gene-ABR-3;gene-AGR2;gene-AKR1C3;gene-ALOX15;gene-ALPK1;gene-AMOT;gene-ARHGAP11B;gene-ARHGAP11B-4;gene-ARHGAP19;gene-ARRB1;gene-ASPM;gene-BANK1;gene-BMF;gene-BPIFB1;gene-CACNG4;gene-CASP10;gene-CASTOR1;gene-CASTOR3;gene-CCDC125;gene-CCDC125-2;gene-CD177;gene-CHN2;gene-CRADD;gene-CREB3L1;gene-CXXC5;gene-CYP26A1;gene-DAPK1;gene-DAXX-4;gene-DENND2B;gene-DHRS3;gene-EDAR;gene-EDARADD;gene-ELF3;gene-ER…	ABR-3;AGR2;AKR1C3;ALOX15;ALPK1;AMOT;ARHGAP11B;ARHGAP11B-4;ARHGAP19;ARRB1;ASPM;BANK1;BMF;BPIFB1;CACNG4;CASP10;CASTOR1;CASTOR3;CCDC125;CCDC125-2;CD177;CHN2;CRADD;CREB3L1;CXXC5;CYP26A1;DAPK1;DAXX;DENND2B;DHRS3;EDAR;EDARADD;ELF3;ERBB3;FAM53B;FBP1;FFAR4;FGD2;FGD3;FGFR3;FNTB;FZD5;GATA5;GPR20;GPR20-2;GPR20-3;HEXIM1;HMGCR;HSPA1A;IFT172;IGFBP2;INHBB;IQSEC2;ITPKB;KANK2;KCTD21-AS1;LBX2;LFNG;LGALS9B;LGALS9C;…
30	GO:1901987	BP	regulation of cell cycle phase transition	30/ 698	689/ 33331	0.043541364296081	0.0002079677302222	0.028069971732814	gene-BUB1;gene-CDC25C;gene-CDKN2C;gene-CENPE;gene-CENPF;gene-CEP192;gene-CEP250;gene-CNTRL;gene-CRADD;gene-DLGAP5;gene-E2F8;gene-ESPL1;gene-ESPL1-2;gene-GJC2;gene-GTSE1;gene-HMMR;gene-INTS3;gene-KANK2;gene-LOC124905536;gene-MDC1-2;gene-MDC1-8;gene-MRNIP;gene-MUC1;gene-ORC1;gene-PBX1;gene-PRKAR2B;gene-SLFN11;gene-SUSD2;gene-TPX2;gene-WDR76	BUB1;CDC25C;CDKN2C;CENPE;CENPF;CEP192;CEP250;CNTRL;CRADD;DLGAP5;E2F8;ESPL1;ESPL1-2;GJC2;GTSE1;HMMR;INTS3;KANK2;LOC124905536;MDC1;MDC1;MRNIP;MUC1;ORC1;PBX1;PRKAR2B;SLFN11;SUSD2;TPX2;WDR76
4	GO:0001977	BP	renal system process involved in regulation of blood volume	4/ 698	15/ 33331	0.26666666666667	0.0002165326034705	0.028962698772318	gene-ADORA1;gene-CYP4F11;gene-CYP4F12;gene-GJA5	ADORA1;CYP4F11;CYP4F12;GJA5
13	GO:0006260	BP	DNA replication	13/ 698	192/ 33331	0.067708333333333	0.0002222886287528	0.029467136349044	gene-FAM111A;gene-FAM111B;gene-LPIN1;gene-MCM5;gene-MCM6;gene-ORC1;gene-PIF1;gene-POLA2;gene-POLE2;gene-POLH;gene-RMI2;gene-RTEL1;gene-WDHD1	FAM111A;FAM111B;LPIN1;MCM5;MCM6;ORC1;PIF1;POLA2;POLE2;POLH;RMI2;RTEL1;WDHD1
338	GO:0043231	CC	intracellular membrane-bounded organelle	338/ 698	13827/ 33331	0.024444926592898	0.0001906832601893	0.032488573032856	gene-ABCA11P;gene-ABCB4;gene-ABHD4;gene-ACACB;gene-ACAT2;gene-ACP6;gene-ACSS2;gene-ADAP2-2;gene-AGR2;gene-AHRR;gene-AKR1B10;gene-AKR1C3;gene-ALAD;gene-ALDH3A1;gene-ALDH5A1;gene-ALDH6A1;gene-AMOT;gene-ANK1;gene-ANXA9;gene-APOBEC3F;gene-AQP2;gene-AQP5;gene-AQP5-AS1;gene-ARHGAP19;gene-ARRB1;gene-ARVCF;gene-ASAP3;gene-ASF1B;gene-ASF1B-2;gene-ASPM;gene-ATAT1-4;gene-ATF7IP;gene-ATF7IP2;gene-ATP23;gene-…	ABCA11P;ABCB4;ABHD4;ACACB;ACAT2;ACP6;ACSS2;ADAP2;AGR2;AHRR;AKR1B10;AKR1C3;ALAD;ALDH3A1;ALDH5A1;ALDH6A1;AMOT;ANK1;ANXA9;APOBEC3F;AQP2;AQP5;AQP5-AS1;ARHGAP19;ARRB1;ARVCF;ASAP3;ASF1B;ASF1B-2;ASPM;ATAT1;ATF7IP;ATF7IP2;ATP23;ATP2A3;ATP7A;BBS4;BCL9;BDH1;BHLHE41;BMF;BRCA1;BUB1;C1orf210;CA13;CALB2;CALB2-2;CAPN8;CBX2;CBX5;CBX7;CCHCR1;CCHCR1-4;CDC25C;CDKN2C;CEBPA;CEL;CENPE;CENPF;CENPI;CEP162;CFAP91;CHST6;C…
17	GO:0016323	CC	basolateral plasma membrane	17/ 698	296/ 33331	0.057432432432432	0.0001924178684858	0.032488573032856	gene-ADORA1;gene-ANK1;gene-AQP2;gene-AQP5-AS1;gene-ARRB1;gene-ATP6V1B1;gene-ATP7A;gene-ERBB3;gene-HPGD;gene-LOC107984334;gene-MUC20-6;gene-MUC20-7;gene-MUC20P1;gene-NAIPP2;gene-NAIPP4;gene-RAB17;gene-SLC16A12	ADORA1;ANK1;AQP2;AQP5-AS1;ARRB1;ATP6V1B1;ATP7A;ERBB3;HPGD;LOC107984334;MUC20;MUC20;MUC20P1;NAIPP2;NAIPP4;RAB17;SLC16A12
419	GO:0043226	CC	organelle	419/ 698	17674/ 33331	0.023707140432273	0.0001969578756733	0.032488573032856	gene-ABCA11P;gene-ABCB4;gene-ABHD4;gene-ACACA;gene-ACACA-2;gene-ACACB;gene-ACAT2;gene-ACP6;gene-ACSS2;gene-ADAP2-2;gene-AGR2;gene-AHRR;gene-AKR1B10;gene-AKR1C3;gene-ALAD;gene-ALDH1L1;gene-ALDH3A1;gene-ALDH5A1;gene-ALDH6A1;gene-ALOX15;gene-AMOT;gene-ANGPTL2;gene-ANK1;gene-ANXA9;gene-APOBEC3F;gene-AQP2;gene-AQP5;gene-AQP5-AS1;gene-ARHGAP19;gene-ARRB1;gene-ARVCF;gene-ASAP3;gene-ASF1B;gene-ASF1B-2;ge…	ABCA11P;ABCB4;ABHD4;ACACA;ACACA-2;ACACB;ACAT2;ACP6;ACSS2;ADAP2;AGR2;AHRR;AKR1B10;AKR1C3;ALAD;ALDH1L1;ALDH3A1;ALDH5A1;ALDH6A1;ALOX15;AMOT;ANGPTL2;ANK1;ANXA9;APOBEC3F;AQP2;AQP5;AQP5-AS1;ARHGAP19;ARRB1;ARVCF;ASAP3;ASF1B;ASF1B-2;ASPM;ATAT1;ATF7IP;ATF7IP2;ATP23;ATP2A3;ATP6V1B1;ATP7A;BBS4;BCL9;BDH1;BHLHE41;BMF;BORA;BPIFB1;BRCA1;BUB1;C11orf52;C16orf89;C1orf210;CA13;CACNG4;CALB2;CALB2-2;CAPN5;CAPN8;CAPS;…
7	GO:0009925	CC	basal plasma membrane	7/ 698	58/ 33331	0.12068965517241	0.0002040098777573	0.032488573032856	gene-AQP5;gene-CLDN4;gene-ERBB3;gene-LOC107984334;gene-MUC20-6;gene-MUC20-7;gene-MUC20P1	AQP5;CLDN4;ERBB3;LOC107984334;MUC20;MUC20;MUC20P1
25	GO:0015631	MF	tubulin binding	25/ 698	524/ 33331	0.047709923664122	0.000151645145205	0.032562348452213	gene-BBS4;gene-BRCA1;gene-CCDC187;gene-CENPE;gene-CENPF;gene-DLGAP5;gene-GAS2L3;gene-GOLGA2P5;gene-GTSE1;gene-KIF11;gene-KIF15;gene-KIF20A;gene-KIF20B;gene-KIF2C;gene-KIF4A;gene-KIFC1;gene-LINC00431;gene-LOC124903459;gene-MAP1A;gene-MAP2;gene-PSRC1;gene-RACGAP1;gene-SPAG5;gene-TPX2;gene-WHAMMP3	BBS4;BRCA1;CCDC187;CENPE;CENPF;DLGAP5;GAS2L3;GOLGA2P5;GTSE1;KIF11;KIF15;KIF20A;KIF20B;KIF2C;KIF4A;KIFC1;LINC00431;LOC124903459;MAP1A;MAP2;PSRC1;RACGAP1;SPAG5;TPX2;WHAMMP3
11	GO:1901568	BP	fatty acid derivative metabolic process	11/ 698	145/ 33331	0.075862068965517	0.0002519356680471	0.033101671358377	gene-ACACA;gene-ACACA-2;gene-ALOX15;gene-BDH1;gene-CYP4F11;gene-CYP4F12;gene-CYP4F3;gene-FASN;gene-HPGD;gene-SCD;gene-SCDP1	ACACA;ACACA-2;ALOX15;BDH1;CYP4F11;CYP4F12;CYP4F3;FASN;HPGD;SCD;SCDP1
23	GO:0051276	BP	chromosome organization	23/ 698	477/ 33331	0.048218029350105	0.0002542654386081	0.033114727780838	gene-BUB1;gene-CENPE;gene-CENPF;gene-CENPI;gene-CHTF8;gene-DCLRE1A;gene-DLGAP5;gene-DSN1;gene-EHMT2-2;gene-ERN2;gene-ESCO2;gene-ESPL1;gene-ESPL1-2;gene-KIFC1;gene-MCM6;gene-NCAPD2;gene-PIF1;gene-POLA2;gene-RMI2;gene-RTEL1;gene-SGO2;gene-SPAG5;gene-TOP2A	BUB1;CENPE;CENPF;CENPI;CHTF8;DCLRE1A;DLGAP5;DSN1;EHMT2;ERN2;ESCO2;ESPL1;ESPL1-2;KIFC1;MCM6;NCAPD2;PIF1;POLA2;RMI2;RTEL1;SGO2;SPAG5;TOP2A
9	GO:0030104	BP	water homeostasis	9/ 698	100/ 33331	0.09	0.0002570810456434	0.033190280736249	gene-AQP2;gene-AQP5-AS1;gene-ATP6V1B1;gene-CLDN4;gene-CYP4F11;gene-CYP4F12;gene-GRHL3;gene-PRKAR2B;gene-TMEM79	AQP2;AQP5-AS1;ATP6V1B1;CLDN4;CYP4F11;CYP4F12;GRHL3;PRKAR2B;TMEM79
11	GO:0004620	MF	phospholipase activity	11/ 698	138/ 33331	0.079710144927536	0.0001633461089368	0.033549870374672	gene-ABHD4;gene-GDPD3;gene-GPLD1;gene-NAPEPLD-2;gene-PLA2G3;gene-PLA2G4F;gene-PLA2G6;gene-PLCD1;gene-PLCH1;gene-PNPLA3;gene-SMPD3	ABHD4;GDPD3;GPLD1;NAPEPLD;PLA2G3;PLA2G4F;PLA2G6;PLCD1;PLCH1;PNPLA3;SMPD3
37	GO:0051345	BP	positive regulation of hydrolase activity	37/ 698	935/ 33331	0.039572192513369	0.0002686112417282	0.034379923327058	gene-ABR;gene-ABR-3;gene-ADAP2-2;gene-AGFG2;gene-ARHGAP11B;gene-ARHGAP11B-4;gene-ARHGAP27P2;gene-ARRB1;gene-ASAP3;gene-ATP2A3;gene-CASP10;gene-CCDC125;gene-CCDC125-2;gene-CHN2;gene-CLDN3;gene-CLDN4;gene-CRADD;gene-DAPK1;gene-FGFR3;gene-FOXJ1;gene-GPLD1;gene-GRHL3;gene-GRTP1;gene-LGALS9B;gene-LGALS9C;gene-MAP3K5;gene-NGEF;gene-NGFR;gene-PRKD2;gene-PRR15-DT;gene-PRSS22;gene-RACGAP1;gene-RASAL1;gene…	ABR;ABR-3;ADAP2;AGFG2;ARHGAP11B;ARHGAP11B-4;ARHGAP27P2;ARRB1;ASAP3;ATP2A3;CASP10;CCDC125;CCDC125-2;CHN2;CLDN3;CLDN4;CRADD;DAPK1;FGFR3;FOXJ1;GPLD1;GRHL3;GRTP1;LGALS9B;LGALS9C;MAP3K5;NGEF;NGFR;PRKD2;PRR15-DT;PRSS22;RACGAP1;RASAL1;RIPK3;RIPK3-2;TBC1D8B;TNFSF10
23	GO:0046486	BP	glycerolipid metabolic process	23/ 698	480/ 33331	0.047916666666667	0.0002720697881209	0.034524958497701	gene-ABHD4;gene-ACP6;gene-ALOX15;gene-DAGLA;gene-GDPD3;gene-GPLD1;gene-ITPKB;gene-LIPE;gene-LPIN1;gene-NAPEPLD-2;gene-PCSK9;gene-PCTP;gene-PCYT2;gene-PIGM;gene-PIK3C2B;gene-PIK3CG;gene-PIK3R3;gene-PLA2G3;gene-PLA2G4F;gene-PLA2G6;gene-PLCD1;gene-PNPLA3;gene-SLC44A4-2	ABHD4;ACP6;ALOX15;DAGLA;GDPD3;GPLD1;ITPKB;LIPE;LPIN1;NAPEPLD;PCSK9;PCTP;PCYT2;PIGM;PIK3C2B;PIK3CG;PIK3R3;PLA2G3;PLA2G4F;PLA2G6;PLCD1;PNPLA3;SLC44A4
14	GO:0071248	BP	cellular response to metal ion	14/ 698	224/ 33331	0.0625	0.0002956361253026	0.036278718502475	gene-AKR1C3;gene-ALAD;gene-ALOX15;gene-AQP2;gene-AQP5-AS1;gene-CEBPA;gene-DAXX-4;gene-FBP1;gene-GPLD1;gene-ITPKB;gene-RASAL1;gene-SMPD3;gene-SYT15B;gene-ZNF658	AKR1C3;ALAD;ALOX15;AQP2;AQP5-AS1;CEBPA;DAXX;FBP1;GPLD1;ITPKB;RASAL1;SMPD3;SYT15B;ZNF658
3	GO:0036102	BP	leukotriene B4 metabolic process	3/ 698	7/ 33331	0.42857142857143	0.0003005511130736	0.036278718502475	gene-CYP4F11;gene-CYP4F12;gene-CYP4F3	CYP4F11;CYP4F12;CYP4F3
3	GO:0042376	BP	phylloquinone catabolic process	3/ 698	7/ 33331	0.42857142857143	0.0003005511130736	0.036278718502475	gene-CYP4F11;gene-CYP4F12;gene-CYP4F3	CYP4F11;CYP4F12;CYP4F3
3	GO:0009233	BP	menaquinone metabolic process	3/ 698	7/ 33331	0.42857142857143	0.0003005511130736	0.036278718502475	gene-CYP4F11;gene-CYP4F12;gene-CYP4F3	CYP4F11;CYP4F12;CYP4F3
3	GO:0042374	BP	phylloquinone metabolic process	3/ 698	7/ 33331	0.42857142857143	0.0003005511130736	0.036278718502475	gene-CYP4F11;gene-CYP4F12;gene-CYP4F3	CYP4F11;CYP4F12;CYP4F3
3	GO:0042377	BP	vitamin K catabolic process	3/ 698	7/ 33331	0.42857142857143	0.0003005511130736	0.036278718502475	gene-CYP4F11;gene-CYP4F12;gene-CYP4F3	CYP4F11;CYP4F12;CYP4F3
180	GO:0043169	MF	cation binding	180/ 698	6680/ 33331	0.026946107784431	0.0001896209544681	0.037323724537808	gene-ACACA;gene-ACACA-2;gene-ACACB;gene-ACSS2;gene-ADAP2-2;gene-ADH1C;gene-AGFG2;gene-ALAD;gene-ALOX15;gene-ALPG;gene-ALPP;gene-ANXA9;gene-APOBEC3F;gene-ASAP3;gene-ATP23;gene-ATP2A3;gene-ATP7A;gene-ATP8B3;gene-BRCA1;gene-BSPRY;gene-CA13;gene-CALB2;gene-CALB2-2;gene-CAPN8;gene-CAPS;gene-CAPS-2;gene-CASTOR1;gene-CHN2;gene-CXXC5;gene-CYP26A1;gene-CYP2W1;gene-CYP4B1;gene-CYP4F11;gene-CYP4F12;gene-CYP…	ACACA;ACACA-2;ACACB;ACSS2;ADAP2;ADH1C;AGFG2;ALAD;ALOX15;ALPG;ALPP;ANXA9;APOBEC3F;ASAP3;ATP23;ATP2A3;ATP7A;ATP8B3;BRCA1;BSPRY;CA13;CALB2;CALB2-2;CAPN8;CAPS;CAPS-2;CASTOR1;CHN2;CXXC5;CYP26A1;CYP2W1;CYP4B1;CYP4F11;CYP4F12;CYP4F29P;CYP4F3;DAGLA;DCLRE1A;DNAH7;EDARADD;EFEMP1;EHMT2;ENPP5;ENTPD8;EPDR1;ERN2;ESCO2;FAT2;FBP1;FDFT1;FDFT1-2;FGD2;FGD3;FNTB;FRK;GAS6-AS1;GATA5;GDPD3;GNAZ;GUCY1B2;GYG2;HTR1D;IDH1;…
68	GO:0006796	BP	phosphate-containing compound metabolic process	68/ 698	2081/ 33331	0.032676597789524	0.0003426137610171	0.040694292078577	gene-ABHD4;gene-ACACA;gene-ACACA-2;gene-ACACB;gene-ACP6;gene-ACSS2;gene-ALOX15;gene-ALPG;gene-ALPP;gene-CROT;gene-CTDP1-2;gene-CYP2W1;gene-DAPK1;gene-DUSP5P1-2;gene-EDARADD;gene-EFEMP1;gene-ENTPD8;gene-EPHB3;gene-ERN2;gene-FADS1;gene-FASN;gene-FBP1;gene-FDFT1;gene-FDFT1-2;gene-FGFR3;gene-G6PD;gene-GDPD3;gene-GPLD1;gene-HMGCR;gene-ITPKB;gene-LIPE;gene-LMTK3;gene-LOC124905536;gene-LPIN1;gene-MAP2K6…	ABHD4;ACACA;ACACA-2;ACACB;ACP6;ACSS2;ALOX15;ALPG;ALPP;CROT;CTDP1;CYP2W1;DAPK1;DUSP5P1;EDARADD;EFEMP1;ENTPD8;EPHB3;ERN2;FADS1;FASN;FBP1;FDFT1;FDFT1-2;FGFR3;G6PD;GDPD3;GPLD1;HMGCR;ITPKB;LIPE;LMTK3;LOC124905536;LPIN1;MAP2K6;MAP3K5;ME1;MVD;MVK;NAPEPLD;NPR2;NTSR1;PCSK9;PCTP;PCYT2;PFKFB4;PIGM;PIK3C2B;PIK3CG;PIK3R3;PLA2G3;PLA2G4F;PLA2G6;PLCD1;PLCH1;PNPLA3;PRKD2;RIPK3;RIPK3-2;RIPK4;RNASEL;SCD;SCDP1;SLC44…
10	GO:2000134	BP	negative regulation of G1/S transition of mitotic cell cycle	10/ 698	127/ 33331	0.078740157480315	0.0003536588538902	0.04167280161674	gene-CDC25C;gene-CDKN2C;gene-CRADD;gene-E2F8;gene-GJC2;gene-GTSE1;gene-KANK2;gene-LOC124905536;gene-MUC1;gene-SLFN11	CDC25C;CDKN2C;CRADD;E2F8;GJC2;GTSE1;KANK2;LOC124905536;MUC1;SLFN11
48	GO:0016491	MF	oxidoreductase activity	48/ 698	1306/ 33331	0.036753445635528	0.000226539343921	0.042806874427329	gene-ADH1C;gene-AKR1B10;gene-AKR1C3;gene-ALDH1L1;gene-ALDH3A1;gene-ALDH5A1;gene-ALDH6A1;gene-ALOX15;gene-BDH1;gene-CHDH;gene-CYB5RL;gene-CYP26A1;gene-CYP2W1;gene-CYP4B1;gene-CYP4F11;gene-CYP4F12;gene-CYP4F29P;gene-CYP4F3;gene-DEGS2;gene-DHCR24;gene-DHCR7;gene-DHRS2;gene-DHRS3;gene-FADS1;gene-FADS2;gene-FASN;gene-G6PD;gene-GPX2;gene-HMGCR;gene-HPGD;gene-HSD17B7;gene-HSD17B7P2;gene-IDH1;gene-LOC646…	ADH1C;AKR1B10;AKR1C3;ALDH1L1;ALDH3A1;ALDH5A1;ALDH6A1;ALOX15;BDH1;CHDH;CYB5RL;CYP26A1;CYP2W1;CYP4B1;CYP4F11;CYP4F12;CYP4F29P;CYP4F3;DEGS2;DHCR24;DHCR7;DHRS2;DHRS3;FADS1;FADS2;FASN;G6PD;GPX2;HMGCR;HPGD;HSD17B7;HSD17B7P2;IDH1;LOC646471;ME1;MSMO1;MSRB1;MSRB1-2;PRODH;PRXL2B;PXDN;RAB4B-EGLN2;SCD;SCDP1;SDHAP2;SDHAP4;STEAP2;SUOX
9	GO:0048640	BP	negative regulation of developmental growth	9/ 698	107/ 33331	0.08411214953271	0.0004258841820709	0.049788208277219	gene-CTDP1-2;gene-FGFR3;gene-G6PD;gene-NTN1;gene-SEMA3E;gene-SEMA4A;gene-SEMA4G;gene-SPP1;gene-TP73	CTDP1;FGFR3;G6PD;NTN1;SEMA3E;SEMA4A;SEMA4G;SPP1;TP73
118	GO:0036094	MF	small molecule binding	118/ 698	4086/ 33331	0.028879099363681	0.0002875760141709	0.050838736355659	gene-ABCA11P;gene-ABCB4;gene-ACACA;gene-ACACA-2;gene-ACACB;gene-ACBD7;gene-ACSS2;gene-ADAP2-2;gene-ALDH6A1;gene-ALPK1;gene-ANO7L1-2;gene-ATP2A3;gene-ATP6V1B1;gene-ATP7A;gene-ATP8B3;gene-BCAN;gene-BUB1;gene-CASTOR1;gene-CENPE;gene-CHDH;gene-CLEC2D;gene-CPLANE2-2;gene-CXXC5;gene-CYP26A1;gene-CYP2W1;gene-CYP4B1;gene-DAPK1;gene-DHCR24;gene-DHCR7;gene-DHRS3;gene-DNAH7;gene-ENTPD8;gene-EPHB3;gene-ERBB3…	ABCA11P;ABCB4;ACACA;ACACA-2;ACACB;ACBD7;ACSS2;ADAP2;ALDH6A1;ALPK1;ANO7L1;ATP2A3;ATP6V1B1;ATP7A;ATP8B3;BCAN;BUB1;CASTOR1;CENPE;CHDH;CLEC2D;CPLANE2;CXXC5;CYP26A1;CYP2W1;CYP4B1;DAPK1;DHCR24;DHCR7;DHRS3;DNAH7;ENTPD8;EPHB3;ERBB3;ERN2;FASN;FBP1;FGFR3;FIGN;FPGT;G6PD;GDPGP1;GNAZ;GPSM2;GUCY1B2;HMGCR;HPGD;HSPA12A;HSPA1A;IDH1;ITPKB;KIF11;KIF15;KIF20A;KIF20B;KIF2C;KIF4A;KIFC1;LDAF1;LGALS9B;LGALS9C;LMTK3;LOC1…
3	GO:0050051	MF	leukotriene-B4 20-monooxygenase activity	3/ 698	7/ 33331	0.42857142857143	0.0003005511130736	0.050838736355659	gene-CYP4F11;gene-CYP4F12;gene-CYP4F3	CYP4F11;CYP4F12;CYP4F3
176	GO:0046872	MF	metal ion binding	176/ 698	6560/ 33331	0.026829268292683	0.0003013303594323	0.050838736355659	gene-ACACA;gene-ACACA-2;gene-ACACB;gene-ADAP2-2;gene-ADH1C;gene-AGFG2;gene-ALAD;gene-ALOX15;gene-ALPG;gene-ALPP;gene-ANXA9;gene-APOBEC3F;gene-ASAP3;gene-ATP23;gene-ATP2A3;gene-ATP7A;gene-ATP8B3;gene-BRCA1;gene-BSPRY;gene-CA13;gene-CALB2;gene-CALB2-2;gene-CAPN8;gene-CAPS;gene-CAPS-2;gene-CHN2;gene-CXXC5;gene-CYP26A1;gene-CYP2W1;gene-CYP4B1;gene-CYP4F11;gene-CYP4F12;gene-CYP4F29P;gene-CYP4F3;gene-D…	ACACA;ACACA-2;ACACB;ADAP2;ADH1C;AGFG2;ALAD;ALOX15;ALPG;ALPP;ANXA9;APOBEC3F;ASAP3;ATP23;ATP2A3;ATP7A;ATP8B3;BRCA1;BSPRY;CA13;CALB2;CALB2-2;CAPN8;CAPS;CAPS-2;CHN2;CXXC5;CYP26A1;CYP2W1;CYP4B1;CYP4F11;CYP4F12;CYP4F29P;CYP4F3;DAGLA;DCLRE1A;DNAH7;EDARADD;EFEMP1;EHMT2;ENPP5;ENTPD8;EPDR1;ERN2;ESCO2;FAT2;FBP1;FDFT1;FDFT1-2;FGD2;FGD3;FNTB;FRK;GAS6-AS1;GATA5;GDPD3;GNAZ;GUCY1B2;GYG2;IDH1;KIF4A;LDB3;LFNG;LIMS…
55	GO:0043085	BP	positive regulation of catalytic activity	55/ 698	1607/ 33331	0.034225264467953	0.0004465467591206	0.05179593541144	gene-ABR;gene-ABR-3;gene-ADAP2-2;gene-AGFG2;gene-ARHGAP11B;gene-ARHGAP11B-4;gene-ARHGAP27P2;gene-ARRB1;gene-ASAP3;gene-ATP2A3;gene-ATP7A;gene-CASP10;gene-CCDC125;gene-CCDC125-2;gene-CENPE;gene-CHN2;gene-CHTF8;gene-CLDN3;gene-CLDN4;gene-CRADD;gene-DAPK1;gene-DAXX-4;gene-EPHB3;gene-ERBB3;gene-FGD2;gene-FGFR3;gene-FOXJ1;gene-FZD5;gene-GAS6-AS1;gene-GPLD1;gene-GRHL3;gene-GRTP1;gene-LGALS9B;gene-LGALS…	ABR;ABR-3;ADAP2;AGFG2;ARHGAP11B;ARHGAP11B-4;ARHGAP27P2;ARRB1;ASAP3;ATP2A3;ATP7A;CASP10;CCDC125;CCDC125-2;CENPE;CHN2;CHTF8;CLDN3;CLDN4;CRADD;DAPK1;DAXX;EPHB3;ERBB3;FGD2;FGFR3;FOXJ1;FZD5;GAS6-AS1;GPLD1;GRHL3;GRTP1;LGALS9B;LGALS9C;LOC105374355;MAP3K5;MRNIP;NGEF;NGFR;PIK3CG;PPP1R9A;PRKAR2B;PRKD2;PRR15-DT;PRSS22;PSRC1;RACGAP1;RASAL1;RIPK3;RIPK3-2;SIRT3;SORL1;TBC1D8B;TNFSF10;TPX2
11	GO:0000776	CC	kinetochore	11/ 698	151/ 33331	0.072847682119205	0.0003573265162648	0.05252699789093	gene-BUB1;gene-CENPE;gene-CENPF;gene-CENPI;gene-DSN1;gene-KIF2C;gene-KNL1;gene-SGO2;gene-SPAG5;gene-SPC24;gene-SPC25	BUB1;CENPE;CENPF;CENPI;DSN1;KIF2C;KNL1;SGO2;SPAG5;SPC24;SPC25
3	GO:1901662	BP	quinone catabolic process	3/ 698	8/ 33331	0.375	0.000473392109257	0.05402598516053	gene-CYP4F11;gene-CYP4F12;gene-CYP4F3	CYP4F11;CYP4F12;CYP4F3
3	GO:0090209	BP	negative regulation of triglyceride metabolic process	3/ 698	8/ 33331	0.375	0.000473392109257	0.05402598516053	gene-GPLD1;gene-PIK3CG;gene-SORL1	GPLD1;PIK3CG;SORL1
6	GO:0003091	BP	renal water homeostasis	6/ 698	48/ 33331	0.125	0.0004794044915729	0.05402598516053	gene-AQP2;gene-AQP5-AS1;gene-ATP6V1B1;gene-CYP4F11;gene-CYP4F12;gene-PRKAR2B	AQP2;AQP5-AS1;ATP6V1B1;CYP4F11;CYP4F12;PRKAR2B
13	GO:0006720	BP	isoprenoid metabolic process	13/ 698	208/ 33331	0.0625	0.0004803280151673	0.05402598516053	gene-ADH1C;gene-AKR1B10;gene-AKR1C3;gene-CYP26A1;gene-CYP2W1;gene-DHRS3;gene-FDFT1;gene-FDFT1-2;gene-HMGCR;gene-LSS;gene-MVD;gene-MVK;gene-NAPEPLD-2	ADH1C;AKR1B10;AKR1C3;CYP26A1;CYP2W1;DHRS3;FDFT1;FDFT1-2;HMGCR;LSS;MVD;MVK;NAPEPLD
13	GO:1901981	MF	phosphatidylinositol phosphate binding	13/ 698	201/ 33331	0.064676616915423	0.0003465970986727	0.054970329397626	gene-ADAP2-2;gene-ALOX15;gene-ANXA9;gene-FGD2;gene-GRAMD2A;gene-JPH2;gene-LOC101927401;gene-MYO1G;gene-PLCD1;gene-RACGAP1;gene-SNX21;gene-TECPR1;gene-TULP3	ADAP2;ALOX15;ANXA9;FGD2;GRAMD2A;JPH2;LOC101927401;MYO1G;PLCD1;RACGAP1;SNX21;TECPR1;TULP3
15	GO:0016705	MF	oxidoreductase activity, acting on paired donors, with incorporation or reduction of molecular oxygen	15/ 698	255/ 33331	0.058823529411765	0.0003490918463016	0.054970329397626	gene-AKR1C3;gene-CYP26A1;gene-CYP2W1;gene-CYP4B1;gene-CYP4F11;gene-CYP4F12;gene-CYP4F29P;gene-CYP4F3;gene-DEGS2;gene-FADS1;gene-FADS2;gene-MSMO1;gene-RAB4B-EGLN2;gene-SCD;gene-SCDP1	AKR1C3;CYP26A1;CYP2W1;CYP4B1;CYP4F11;CYP4F12;CYP4F29P;CYP4F3;DEGS2;FADS1;FADS2;MSMO1;RAB4B-EGLN2;SCD;SCDP1
386	GO:0043229	CC	intracellular organelle	386/ 698	16210/ 33331	0.023812461443553	0.0004231072281771	0.056448052824821	gene-ABCA11P;gene-ABCB4;gene-ABHD4;gene-ACACA;gene-ACACA-2;gene-ACACB;gene-ACAT2;gene-ACP6;gene-ACSS2;gene-ADAP2-2;gene-AGR2;gene-AHRR;gene-AKR1B10;gene-AKR1C3;gene-ALAD;gene-ALDH3A1;gene-ALDH5A1;gene-ALDH6A1;gene-ALOX15;gene-AMOT;gene-ANK1;gene-ANXA9;gene-APOBEC3F;gene-AQP2;gene-AQP5;gene-AQP5-AS1;gene-ARHGAP19;gene-ARRB1;gene-ARVCF;gene-ASAP3;gene-ASF1B;gene-ASF1B-2;gene-ASPM;gene-ATAT1-4;gene-…	ABCA11P;ABCB4;ABHD4;ACACA;ACACA-2;ACACB;ACAT2;ACP6;ACSS2;ADAP2;AGR2;AHRR;AKR1B10;AKR1C3;ALAD;ALDH3A1;ALDH5A1;ALDH6A1;ALOX15;AMOT;ANK1;ANXA9;APOBEC3F;AQP2;AQP5;AQP5-AS1;ARHGAP19;ARRB1;ARVCF;ASAP3;ASF1B;ASF1B-2;ASPM;ATAT1;ATF7IP;ATF7IP2;ATP23;ATP2A3;ATP7A;BBS4;BCL9;BDH1;BHLHE41;BMF;BORA;BRCA1;BUB1;C1orf210;CA13;CALB2;CALB2-2;CAPN8;CBX2;CBX5;CBX7;CCDC146;CCHCR1;CCHCR1-4;CDC25C;CDKN2C;CEBPA;CEL;CENPE…
25	GO:0005874	CC	microtubule	25/ 698	558/ 33331	0.044802867383513	0.0004430773377144	0.056448052824821	gene-ASPM;gene-ATAT1-4;gene-CENPE;gene-CEP162;gene-DNAH7;gene-GAS2L3;gene-GTSE1;gene-KIF11;gene-KIF15;gene-KIF20A;gene-KIF20B;gene-KIF2C;gene-KIF4A;gene-KIFC1;gene-LINC00431;gene-MAP1A;gene-MAP2;gene-PSRC1;gene-RAB3D;gene-RACGAP1;gene-RP1L1-2;gene-RUSC1-AS1;gene-SHROOM2;gene-TPX2;gene-TTC30B	ASPM;ATAT1;CENPE;CEP162;DNAH7;GAS2L3;GTSE1;KIF11;KIF15;KIF20A;KIF20B;KIF2C;KIF4A;KIFC1;LINC00431;MAP1A;MAP2;PSRC1;RAB3D;RACGAP1;RP1L1;RUSC1-AS1;SHROOM2;TPX2;TTC30B
68	GO:0006793	BP	phosphorus metabolic process	68/ 698	2115/ 33331	0.032151300236407	0.0005142250550277	0.05740375482704	gene-ABHD4;gene-ACACA;gene-ACACA-2;gene-ACACB;gene-ACP6;gene-ACSS2;gene-ALOX15;gene-ALPG;gene-ALPP;gene-CROT;gene-CTDP1-2;gene-CYP2W1;gene-DAPK1;gene-DUSP5P1-2;gene-EDARADD;gene-EFEMP1;gene-ENTPD8;gene-EPHB3;gene-ERN2;gene-FADS1;gene-FASN;gene-FBP1;gene-FDFT1;gene-FDFT1-2;gene-FGFR3;gene-G6PD;gene-GDPD3;gene-GPLD1;gene-HMGCR;gene-ITPKB;gene-LIPE;gene-LMTK3;gene-LOC124905536;gene-LPIN1;gene-MAP2K6…	ABHD4;ACACA;ACACA-2;ACACB;ACP6;ACSS2;ALOX15;ALPG;ALPP;CROT;CTDP1;CYP2W1;DAPK1;DUSP5P1;EDARADD;EFEMP1;ENTPD8;EPHB3;ERN2;FADS1;FASN;FBP1;FDFT1;FDFT1-2;FGFR3;G6PD;GDPD3;GPLD1;HMGCR;ITPKB;LIPE;LMTK3;LOC124905536;LPIN1;MAP2K6;MAP3K5;ME1;MVD;MVK;NAPEPLD;NPR2;NTSR1;PCSK9;PCTP;PCYT2;PFKFB4;PIGM;PIK3C2B;PIK3CG;PIK3R3;PLA2G3;PLA2G4F;PLA2G6;PLCD1;PLCH1;PNPLA3;PRKD2;RIPK3;RIPK3-2;RIPK4;RNASEL;SCD;SCDP1;SLC44…
247	GO:0003824	MF	catalytic activity	247/ 698	9738/ 33331	0.025364551242555	0.000402084749537	0.058954466328445	gene-ABHD4;gene-ACACA;gene-ACACA-2;gene-ACACB;gene-ACAT2;gene-ACP6;gene-ACSS2;gene-ADH1C;gene-AKR1B10;gene-AKR1C3;gene-ALAD;gene-ALDH1L1;gene-ALDH3A1;gene-ALDH5A1;gene-ALDH6A1;gene-ALOX15;gene-ALPG;gene-ALPK1;gene-ALPP;gene-ANO7L1-2;gene-ANXA2R-OT1;gene-APOBEC3F;gene-ATAT1-4;gene-ATF7IP;gene-ATP23;gene-ATP2A3;gene-ATP6V1B1;gene-B3GNTL1-2;gene-BDH1;gene-BRCA1;gene-BSPRY;gene-BUB1;gene-CA13;gene-CA…	ABHD4;ACACA;ACACA-2;ACACB;ACAT2;ACP6;ACSS2;ADH1C;AKR1B10;AKR1C3;ALAD;ALDH1L1;ALDH3A1;ALDH5A1;ALDH6A1;ALOX15;ALPG;ALPK1;ALPP;ANO7L1;ANXA2R-OT1;APOBEC3F;ATAT1;ATF7IP;ATP23;ATP2A3;ATP6V1B1;B3GNTL1;BDH1;BRCA1;BSPRY;BUB1;CA13;CAPN5;CAPN8;CASP10;CDC25C;CDKN2C;CEL;CHDH;CHST4;CHST6;CHTF8;CPLANE2;CROT;CTDP1;CYB5RL;CYP26A1;CYP2W1;CYP4B1;CYP4F11;CYP4F12;CYP4F29P;CYP4F3;DAGLA;DAPK1;DCLRE1A;DEGS2;DHCR24;DHCR7…
2	GO:0016213	MF	linoleoyl-CoA desaturase activity	2/ 698	2/ 33331	1	0.0004379298450081	0.058954466328445	gene-FADS1;gene-FADS2	FADS1;FADS2
2	GO:0004310	MF	farnesyl-diphosphate farnesyltransferase activity	2/ 698	2/ 33331	1	0.0004379298450081	0.058954466328445	gene-FDFT1;gene-FDFT1-2	FDFT1;FDFT1-2
2	GO:0051996	MF	squalene synthase activity	2/ 698	2/ 33331	1	0.0004379298450081	0.058954466328445	gene-FDFT1;gene-FDFT1-2	FDFT1;FDFT1-2
2	GO:0032896	MF	palmitoyl-CoA 9-desaturase activity	2/ 698	2/ 33331	1	0.0004379298450081	0.058954466328445	gene-SCD;gene-SCDP1	SCD;SCDP1
7	GO:0001786	MF	phosphatidylserine binding	7/ 698	66/ 33331	0.10606060606061	0.0004574964105117	0.058954466328445	gene-ANXA9;gene-GAS6-AS1;gene-JPH2;gene-PLCD1;gene-SMPD3;gene-SYT15B;gene-SYTL2	ANXA9;GAS6-AS1;JPH2;PLCD1;SMPD3;SYT15B;SYTL2
4	GO:0030550	MF	acetylcholine receptor inhibitor activity	4/ 698	18/ 33331	0.22222222222222	0.0004617517472803	0.058954466328445	gene-LYNX1;gene-LYPD1;gene-LYPD2;gene-SLURP2	LYNX1;LYPD1;LYPD2;SLURP2
21	GO:0016324	CC	apical plasma membrane	21/ 698	437/ 33331	0.048054919908467	0.0005078787743611	0.059810371878378	gene-ABCB4;gene-AQP2;gene-AQP5;gene-AQP5-AS1;gene-ATP6V1B1;gene-ATP7A;gene-CLDN4;gene-CYP4F11;gene-CYP4F12;gene-ERBB3;gene-IGFBP2;gene-MREG;gene-MUC1;gene-MUC20-6;gene-MUC20-7;gene-MUC20P1;gene-PARD3B;gene-RAB17;gene-SHROOM2;gene-SLC44A4-2;gene-SLC9A3R1	ABCB4;AQP2;AQP5;AQP5-AS1;ATP6V1B1;ATP7A;CLDN4;CYP4F11;CYP4F12;ERBB3;IGFBP2;MREG;MUC1;MUC20;MUC20;MUC20P1;PARD3B;RAB17;SHROOM2;SLC44A4;SLC9A3R1
47	GO:0005789	CC	endoplasmic reticulum membrane	47/ 698	1325/ 33331	0.035471698113208	0.0005409458400069	0.059810371878378	gene-ABHD4;gene-ATP2A3;gene-ATP8B3;gene-CREB3L1;gene-CYB5RL;gene-CYP26A1;gene-CYP2W1;gene-CYP4B1;gene-CYP4F11;gene-CYP4F12;gene-CYP4F3;gene-DEGS2;gene-DHCR24;gene-DHCR7;gene-DHRS3;gene-ERMARD;gene-ERN2;gene-FADS1;gene-FADS2;gene-FDFT1;gene-FDFT1-2;gene-GDPD3;gene-HMGCR;gene-HSD17B7;gene-HSD17B7P2;gene-JPH2;gene-LOC124903459;gene-LPIN1;gene-LSS;gene-MSMO1;gene-NOTCH3;gene-OSBPL7;gene-PCYT2;gene-PI…	ABHD4;ATP2A3;ATP8B3;CREB3L1;CYB5RL;CYP26A1;CYP2W1;CYP4B1;CYP4F11;CYP4F12;CYP4F3;DEGS2;DHCR24;DHCR7;DHRS3;ERMARD;ERN2;FADS1;FADS2;FDFT1;FDFT1-2;GDPD3;HMGCR;HSD17B7;HSD17B7P2;JPH2;LOC124903459;LPIN1;LSS;MSMO1;NOTCH3;OSBPL7;PCYT2;PIGM;PNPLA3;SCD;SCDP1;SEC31B;SLC27A2;SMIM14;SORL1;SPINK5;SPTSSB;STS;TAPBP;TMEM97;TRIM59
12	GO:0000922	CC	spindle pole	12/ 698	185/ 33331	0.064864864864865	0.0005633630004242	0.059810371878378	gene-ASPM;gene-CENPF;gene-CNTRL;gene-CTDP1-2;gene-GPSM2;gene-KIF11;gene-KIF20B;gene-LINC00431;gene-PSRC1;gene-SPAG5;gene-TACC3;gene-TPX2	ASPM;CENPF;CNTRL;CTDP1;GPSM2;KIF11;KIF20B;LINC00431;PSRC1;SPAG5;TACC3;TPX2
8	GO:0033045	BP	regulation of sister chromatid segregation	8/ 698	89/ 33331	0.089887640449438	0.000565466477389	0.062652841714894	gene-BUB1;gene-CENPE;gene-CENPF;gene-DLGAP5;gene-ESPL1;gene-ESPL1-2;gene-RMI2;gene-TACC3	BUB1;CENPE;CENPF;DLGAP5;ESPL1;ESPL1-2;RMI2;TACC3
10	GO:0072329	BP	monocarboxylic acid catabolic process	10/ 698	135/ 33331	0.074074074074074	0.0005740302850845	0.062798126161549	gene-ACAT2;gene-CEL;gene-CROT;gene-CYP26A1;gene-CYP2W1;gene-CYP4F11;gene-CYP4F12;gene-CYP4F3;gene-LPIN1;gene-SLC27A2	ACAT2;CEL;CROT;CYP26A1;CYP2W1;CYP4F11;CYP4F12;CYP4F3;LPIN1;SLC27A2
4	GO:0003071	BP	renal system process involved in regulation of systemic arterial blood pressure	4/ 698	19/ 33331	0.21052631578947	0.0005752370955728	0.062798126161549	gene-ADORA1;gene-CYP4F11;gene-CYP4F12;gene-GJA5	ADORA1;CYP4F11;CYP4F12;GJA5
27	GO:0045786	BP	negative regulation of cell cycle	27/ 698	634/ 33331	0.042586750788644	0.0006051360769226	0.065141684020716	gene-BRCA1;gene-BUB1;gene-CDC25C;gene-CDKN2C;gene-CEBPA;gene-CENPF;gene-CRADD;gene-E2F8;gene-ESPL1;gene-ESPL1-2;gene-GJC2;gene-GTSE1;gene-HEXIM1;gene-HEXIM2;gene-HPGD;gene-INTS3;gene-KANK2;gene-LOC124905536;gene-MDC1-2;gene-MDC1-8;gene-MRNIP;gene-MUC1;gene-NPR2;gene-ORC1;gene-SLC9A3R1;gene-SLFN11;gene-SUSD2	BRCA1;BUB1;CDC25C;CDKN2C;CEBPA;CENPF;CRADD;E2F8;ESPL1;ESPL1-2;GJC2;GTSE1;HEXIM1;HEXIM2;HPGD;INTS3;KANK2;LOC124905536;MDC1;MDC1;MRNIP;MUC1;NPR2;ORC1;SLC9A3R1;SLFN11;SUSD2
37	GO:0043065	BP	positive regulation of apoptotic process	37/ 698	980/ 33331	0.037755102040816	0.000605479382694	0.065141684020716	gene-ABR-3;gene-AKR1C3;gene-BMF;gene-CALHM2;gene-CRADD;gene-DAPK1;gene-FGD2;gene-FGD3;gene-FRK;gene-GPLD1;gene-HMGCR;gene-HPGD;gene-INHBB;gene-IRF5;gene-LGALS9B;gene-LGALS9C;gene-LOC101927401;gene-LOC105379280;gene-LOC124902998;gene-LOC124905311;gene-LOC124905467;gene-MAP2K6;gene-MAP3K5;gene-NGEF;gene-NGFR;gene-NTSR1;gene-OMA1;gene-PCSK9;gene-RIPK3;gene-RIPK3-2;gene-SLC9A3R1;gene-TFPT-2;gene-TFPT…	ABR-3;AKR1C3;BMF;CALHM2;CRADD;DAPK1;FGD2;FGD3;FRK;GPLD1;HMGCR;HPGD;INHBB;IRF5;LGALS9B;LGALS9C;LOC101927401;LOC105379280;LOC124902998;LOC124905311;LOC124905467;MAP2K6;MAP3K5;NGEF;NGFR;NTSR1;OMA1;PCSK9;RIPK3;RIPK3-2;SLC9A3R1;TFPT;TFPT;TFPT;TNFSF10;TOP2A;TP73
3	GO:0098576	CC	lumenal side of membrane	3/ 698	9/ 33331	0.33333333333333	0.0006990403011353	0.065603536347418	gene-AQP2;gene-AQP5-AS1;gene-BDH1	AQP2;AQP5-AS1;BDH1
4	GO:0005921	CC	gap junction	4/ 698	20/ 33331	0.2	0.000707193366439	0.065603536347418	gene-CALB2;gene-CALB2-2;gene-GJA5;gene-GJC2	CALB2;CALB2-2;GJA5;GJC2
10	GO:0005923	CC	bicellular tight junction	10/ 698	139/ 33331	0.071942446043165	0.0007209179818397	0.065603536347418	gene-AMOT;gene-CGN;gene-CLDN11;gene-CLDN3;gene-CLDN4;gene-FZD5;gene-PARD3B;gene-POF1B;gene-SHROOM2;gene-TJP3	AMOT;CGN;CLDN11;CLDN3;CLDN4;FZD5;PARD3B;POF1B;SHROOM2;TJP3
20	GO:0006650	BP	glycerophospholipid metabolic process	20/ 698	409/ 33331	0.048899755501222	0.0006206250446803	0.066290791642949	gene-ABHD4;gene-ACP6;gene-ALOX15;gene-GDPD3;gene-GPLD1;gene-ITPKB;gene-LPIN1;gene-NAPEPLD-2;gene-PCTP;gene-PCYT2;gene-PIGM;gene-PIK3C2B;gene-PIK3CG;gene-PIK3R3;gene-PLA2G3;gene-PLA2G4F;gene-PLA2G6;gene-PLCD1;gene-PNPLA3;gene-SLC44A4-2	ABHD4;ACP6;ALOX15;GDPD3;GPLD1;ITPKB;LPIN1;NAPEPLD;PCTP;PCYT2;PIGM;PIK3C2B;PIK3CG;PIK3R3;PLA2G3;PLA2G4F;PLA2G6;PLCD1;PNPLA3;SLC44A4
10	GO:1902936	MF	phosphatidylinositol bisphosphate binding	10/ 698	134/ 33331	0.074626865671642	0.0005414673826422	0.067312945147416	gene-ADAP2-2;gene-ALOX15;gene-ANXA9;gene-GRAMD2A;gene-JPH2;gene-LOC101927401;gene-MYO1G;gene-PLCD1;gene-SNX21;gene-TULP3	ADAP2;ALOX15;ANXA9;GRAMD2A;JPH2;LOC101927401;MYO1G;PLCD1;SNX21;TULP3
7	GO:0035384	BP	thioester biosynthetic process	7/ 698	70/ 33331	0.1	0.000655351652193	0.068521168874014	gene-ACACA;gene-ACACA-2;gene-ACACB;gene-ACSS2;gene-FASN;gene-SCD;gene-SCDP1	ACACA;ACACA-2;ACACB;ACSS2;FASN;SCD;SCDP1
7	GO:0051289	BP	protein homotetramerization	7/ 698	70/ 33331	0.1	0.000655351652193	0.068521168874014	gene-ACACA;gene-ACACA-2;gene-ACACB;gene-AQP2;gene-AQP5;gene-AQP5-AS1;gene-SHMT1	ACACA;ACACA-2;ACACB;AQP2;AQP5;AQP5-AS1;SHMT1
7	GO:0071616	BP	acyl-CoA biosynthetic process	7/ 698	70/ 33331	0.1	0.000655351652193	0.068521168874014	gene-ACACA;gene-ACACA-2;gene-ACACB;gene-ACSS2;gene-FASN;gene-SCD;gene-SCDP1	ACACA;ACACA-2;ACACB;ACSS2;FASN;SCD;SCDP1
5	GO:0050919	BP	negative chemotaxis	5/ 698	34/ 33331	0.14705882352941	0.0006679630990804	0.069351385538796	gene-LGR6;gene-NTN1;gene-SEMA3E;gene-SEMA4A;gene-SEMA4G	LGR6;NTN1;SEMA3E;SEMA4A;SEMA4G
6	GO:0030547	MF	signaling receptor inhibitor activity	6/ 698	50/ 33331	0.12	0.000599241801487	0.072585083851922	gene-LYNX1;gene-LYPD1;gene-LYPD2;gene-PCSK9;gene-PXDN;gene-SLURP2	LYNX1;LYPD1;LYPD2;PCSK9;PXDN;SLURP2
6	GO:0006775	BP	fat-soluble vitamin metabolic process	6/ 698	52/ 33331	0.11538461538462	0.0007410939831465	0.07640987755401	gene-CEL;gene-CYP26A1;gene-CYP2W1;gene-CYP4F11;gene-CYP4F12;gene-CYP4F3	CEL;CYP26A1;CYP2W1;CYP4F11;CYP4F12;CYP4F3
16	GO:0035091	MF	phosphatidylinositol binding	16/ 698	300/ 33331	0.053333333333333	0.0006586685745174	0.077788758650514	gene-ADAP2-2;gene-ALOX15;gene-ANXA9;gene-FGD2;gene-GRAMD2A;gene-JPH2;gene-LOC101927401;gene-MREG;gene-MYO1G;gene-PARD3B;gene-PIK3C2B;gene-PLCD1;gene-RACGAP1;gene-SNX21;gene-TECPR1;gene-TULP3	ADAP2;ALOX15;ANXA9;FGD2;GRAMD2A;JPH2;LOC101927401;MREG;MYO1G;PARD3B;PIK3C2B;PLCD1;RACGAP1;SNX21;TECPR1;TULP3
9	GO:0046470	BP	phosphatidylcholine metabolic process	9/ 698	116/ 33331	0.077586206896552	0.0007673071598312	0.078566961393203	gene-ABHD4;gene-GDPD3;gene-GPLD1;gene-LPIN1;gene-PCTP;gene-PLA2G3;gene-PLA2G4F;gene-PLA2G6;gene-SLC44A4-2	ABHD4;GDPD3;GPLD1;LPIN1;PCTP;PLA2G3;PLA2G4F;PLA2G6;SLC44A4
3	GO:0016421	MF	CoA carboxylase activity	3/ 698	9/ 33331	0.33333333333333	0.0006990403011353	0.078567421454703	gene-ACACA;gene-ACACA-2;gene-ACACB	ACACA;ACACA-2;ACACB
3	GO:0047024	MF	5alpha-androstane-3beta,17beta-diol dehydrogenase activity	3/ 698	9/ 33331	0.33333333333333	0.0006990403011353	0.078567421454703	gene-AKR1C3;gene-HSD17B7;gene-HSD17B7P2	AKR1C3;HSD17B7;HSD17B7P2
10	GO:0003774	MF	cytoskeletal motor activity	10/ 698	139/ 33331	0.071942446043165	0.0007209179818397	0.078567421454703	gene-CENPE;gene-DNAH7;gene-KIF11;gene-KIF15;gene-KIF20A;gene-KIF20B;gene-KIF2C;gene-KIF4A;gene-KIFC1;gene-MYO1G	CENPE;DNAH7;KIF11;KIF15;KIF20A;KIF20B;KIF2C;KIF4A;KIFC1;MYO1G
27	GO:0030695	MF	GTPase regulator activity	27/ 698	648/ 33331	0.041666666666667	0.0007521993300576	0.078567421454703	gene-ABR;gene-ABR-3;gene-ADAP2-2;gene-AGFG2;gene-ARHGAP19;gene-ARHGAP27P2;gene-ARHGEF39;gene-ARRB1;gene-ASAP3;gene-CHN2;gene-DENND2A;gene-DENND2B;gene-FGD2;gene-FGD3;gene-GDPGP1;gene-GPSM2;gene-GRTP1;gene-IQSEC2;gene-LOC101927401;gene-LOC124903450-3;gene-NGEF;gene-PRR15-DT;gene-RACGAP1;gene-RASAL1;gene-RGS3;gene-RGS5;gene-TBC1D8B	ABR;ABR-3;ADAP2;AGFG2;ARHGAP19;ARHGAP27P2;ARHGEF39;ARRB1;ASAP3;CHN2;DENND2A;DENND2B;FGD2;FGD3;GDPGP1;GPSM2;GRTP1;IQSEC2;LOC101927401;LOC124903450;NGEF;PRR15-DT;RACGAP1;RASAL1;RGS3;RGS5;TBC1D8B
27	GO:0060589	MF	nucleoside-triphosphatase regulator activity	27/ 698	648/ 33331	0.041666666666667	0.0007521993300576	0.078567421454703	gene-ABR;gene-ABR-3;gene-ADAP2-2;gene-AGFG2;gene-ARHGAP19;gene-ARHGAP27P2;gene-ARHGEF39;gene-ARRB1;gene-ASAP3;gene-CHN2;gene-DENND2A;gene-DENND2B;gene-FGD2;gene-FGD3;gene-GDPGP1;gene-GPSM2;gene-GRTP1;gene-IQSEC2;gene-LOC101927401;gene-LOC124903450-3;gene-NGEF;gene-PRR15-DT;gene-RACGAP1;gene-RASAL1;gene-RGS3;gene-RGS5;gene-TBC1D8B	ABR;ABR-3;ADAP2;AGFG2;ARHGAP19;ARHGAP27P2;ARHGEF39;ARRB1;ASAP3;CHN2;DENND2A;DENND2B;FGD2;FGD3;GDPGP1;GPSM2;GRTP1;IQSEC2;LOC101927401;LOC124903450;NGEF;PRR15-DT;RACGAP1;RASAL1;RGS3;RGS5;TBC1D8B
5	GO:0030291	MF	protein serine/threonine kinase inhibitor activity	5/ 698	35/ 33331	0.14285714285714	0.0007659837228891	0.078567421454703	gene-CDKN2C;gene-HEXIM1;gene-HEXIM2;gene-INKA1;gene-PRKAR2B	CDKN2C;HEXIM1;HEXIM2;INKA1;PRKAR2B
26	GO:0005096	MF	GTPase activator activity	26/ 698	608/ 33331	0.042763157894737	0.0007816826436009	0.078567421454703	gene-ABR;gene-ABR-3;gene-ADAP2-2;gene-AGFG2;gene-ARHGAP19;gene-ARHGAP27P2;gene-ARHGEF39;gene-ARRB1;gene-ASAP3;gene-CHN2;gene-DENND2A;gene-DENND2B;gene-FGD2;gene-FGD3;gene-GDPGP1;gene-GRTP1;gene-IQSEC2;gene-LOC101927401;gene-LOC124903450-3;gene-NGEF;gene-PRR15-DT;gene-RACGAP1;gene-RASAL1;gene-RGS3;gene-RGS5;gene-TBC1D8B	ABR;ABR-3;ADAP2;AGFG2;ARHGAP19;ARHGAP27P2;ARHGEF39;ARRB1;ASAP3;CHN2;DENND2A;DENND2B;FGD2;FGD3;GDPGP1;GRTP1;IQSEC2;LOC101927401;LOC124903450;NGEF;PRR15-DT;RACGAP1;RASAL1;RGS3;RGS5;TBC1D8B
6	GO:1901661	BP	quinone metabolic process	6/ 698	53/ 33331	0.11320754716981	0.0008210889269492	0.083497995194624	gene-AKR1B10;gene-AKR1C3;gene-CYP4F11;gene-CYP4F12;gene-CYP4F3;gene-HMGCR	AKR1B10;AKR1C3;CYP4F11;CYP4F12;CYP4F3;HMGCR
66	GO:0044093	BP	positive regulation of molecular function	66/ 698	2079/ 33331	0.031746031746032	0.0008384450259926	0.084682947625255	gene-ABR;gene-ABR-3;gene-ADAP2-2;gene-ADGRF1;gene-AGFG2;gene-ARHGAP11B;gene-ARHGAP11B-4;gene-ARHGAP27P2;gene-ARRB1;gene-ASAP3;gene-ATP2A3;gene-ATP7A;gene-CACNG4;gene-CASP10;gene-CCDC125;gene-CCDC125-2;gene-CENPE;gene-CHN2;gene-CHTF8;gene-CLDN3;gene-CLDN4;gene-CRADD;gene-DAPK1;gene-DAXX-4;gene-EPHB3;gene-ERBB3;gene-FGD2;gene-FGFR3;gene-FOXJ1;gene-FZD5;gene-GAS6-AS1;gene-GPLD1;gene-GRHL3;gene-GRTP1…	ABR;ABR-3;ADAP2;ADGRF1;AGFG2;ARHGAP11B;ARHGAP11B-4;ARHGAP27P2;ARRB1;ASAP3;ATP2A3;ATP7A;CACNG4;CASP10;CCDC125;CCDC125-2;CENPE;CHN2;CHTF8;CLDN3;CLDN4;CRADD;DAPK1;DAXX;EPHB3;ERBB3;FGD2;FGFR3;FOXJ1;FZD5;GAS6-AS1;GPLD1;GRHL3;GRTP1;HSPA1A;JPH2;LFNG;LGALS9B;LGALS9C;LOC105374355;MAP3K5;MRNIP;NGEF;NGFR;NTSR1;PIK3CG;PPP1R9A;PRKAR2B;PRKD2;PRR15-DT;PRSS22;PSRC1;PYGO2;RACGAP1;RASAL1;RIPK3;RIPK3-2;RIPK4;SIRT3;…
12	GO:0005814	CC	centriole	12/ 698	197/ 33331	0.060913705583756	0.000977899249428	0.084943884802593	gene-BBS4;gene-CCDC146;gene-CCHCR1;gene-CCHCR1-4;gene-CEP162;gene-CEP192;gene-CEP250;gene-HSPA1A-4;gene-KIAA0586;gene-LOC124903450-3;gene-PLA2G3;gene-TOP2A	BBS4;CCDC146;CCHCR1;CCHCR1-4;CEP162;CEP192;CEP250;HSPA1A;KIAA0586;LOC124903450;PLA2G3;TOP2A
10	GO:0070160	CC	tight junction	10/ 698	147/ 33331	0.068027210884354	0.0011080110492054	0.085341285892175	gene-AMOT;gene-CGN;gene-CLDN11;gene-CLDN3;gene-CLDN4;gene-FZD5;gene-PARD3B;gene-POF1B;gene-SHROOM2;gene-TJP3	AMOT;CGN;CLDN11;CLDN3;CLDN4;FZD5;PARD3B;POF1B;SHROOM2;TJP3
9	GO:0048029	MF	monosaccharide binding	9/ 698	118/ 33331	0.076271186440678	0.0008674043435533	0.085367044144712	gene-ALPK1;gene-BCAN;gene-CLEC2D;gene-FBP1;gene-G6PD;gene-LGALS9B;gene-LGALS9C;gene-RAB4B-EGLN2;gene-SELP	ALPK1;BCAN;CLEC2D;FBP1;G6PD;LGALS9B;LGALS9C;RAB4B-EGLN2;SELP
26	GO:0043087	BP	regulation of GTPase activity	26/ 698	617/ 33331	0.042139384116694	0.0008777236221764	0.088051098773337	gene-ABR;gene-ABR-3;gene-ADAP2-2;gene-AGFG2;gene-AMOT;gene-ARHGAP11B;gene-ARHGAP11B-4;gene-ARHGAP27P2;gene-ARRB1;gene-ASAP3;gene-BBS4;gene-CCDC125;gene-CCDC125-2;gene-CHN2;gene-EPHB3;gene-FGD2;gene-FGD3;gene-FOXJ1;gene-GRHL3;gene-GRTP1;gene-NGEF;gene-PRR15-DT;gene-RACGAP1;gene-RASAL1;gene-SPRY1;gene-TBC1D8B	ABR;ABR-3;ADAP2;AGFG2;AMOT;ARHGAP11B;ARHGAP11B-4;ARHGAP27P2;ARRB1;ASAP3;BBS4;CCDC125;CCDC125-2;CHN2;EPHB3;FGD2;FGD3;FOXJ1;GRHL3;GRTP1;NGEF;PRR15-DT;RACGAP1;RASAL1;SPRY1;TBC1D8B
10	GO:0072686	CC	mitotic spindle	10/ 698	149/ 33331	0.067114093959732	0.0012274997061397	0.090221228401274	gene-ATAT1-4;gene-ESPL1;gene-ESPL1-2;gene-GOLGA2P5;gene-KIF11;gene-KIFC1;gene-RACGAP1;gene-SPAG5;gene-TACC3;gene-TPX2	ATAT1;ESPL1;ESPL1-2;GOLGA2P5;KIF11;KIFC1;RACGAP1;SPAG5;TACC3;TPX2
9	GO:0007088	BP	regulation of mitotic nuclear division	9/ 698	119/ 33331	0.07563025210084	0.0009212895824026	0.091399274971056	gene-BUB1;gene-CDC25C;gene-CENPF;gene-DLGAP5;gene-ESPL1;gene-ESPL1-2;gene-KIF20B;gene-MKI67;gene-SMPD3	BUB1;CDC25C;CENPF;DLGAP5;ESPL1;ESPL1-2;KIF20B;MKI67;SMPD3
12	GO:0033865	BP	nucleoside bisphosphate metabolic process	12/ 698	196/ 33331	0.061224489795918	0.0009357237014616	0.091399274971056	gene-ACACA;gene-ACACA-2;gene-ACACB;gene-ACSS2;gene-CROT;gene-FASN;gene-HMGCR;gene-MVD;gene-MVK;gene-SCD;gene-SCDP1;gene-SULT2B1	ACACA;ACACA-2;ACACB;ACSS2;CROT;FASN;HMGCR;MVD;MVK;SCD;SCDP1;SULT2B1
12	GO:0034032	BP	purine nucleoside bisphosphate metabolic process	12/ 698	196/ 33331	0.061224489795918	0.0009357237014616	0.091399274971056	gene-ACACA;gene-ACACA-2;gene-ACACB;gene-ACSS2;gene-CROT;gene-FASN;gene-HMGCR;gene-MVD;gene-MVK;gene-SCD;gene-SCDP1;gene-SULT2B1	ACACA;ACACA-2;ACACB;ACSS2;CROT;FASN;HMGCR;MVD;MVK;SCD;SCDP1;SULT2B1
12	GO:0033875	BP	ribonucleoside bisphosphate metabolic process	12/ 698	196/ 33331	0.061224489795918	0.0009357237014616	0.091399274971056	gene-ACACA;gene-ACACA-2;gene-ACACB;gene-ACSS2;gene-CROT;gene-FASN;gene-HMGCR;gene-MVD;gene-MVK;gene-SCD;gene-SCDP1;gene-SULT2B1	ACACA;ACACA-2;ACACB;ACSS2;CROT;FASN;HMGCR;MVD;MVK;SCD;SCDP1;SULT2B1
8	GO:0000775	CC	chromosome, centromeric region	8/ 698	101/ 33331	0.079207920792079	0.0013008653071291	0.091502891098142	gene-CENPE;gene-CENPF;gene-DAXX-4;gene-KIF2C;gene-NCAPD2;gene-OIP5;gene-SGO2;gene-TOP2A	CENPE;CENPF;DAXX;KIF2C;NCAPD2;OIP5;SGO2;TOP2A
44	GO:0005856	CC	cytoskeleton	44/ 698	1282/ 33331	0.034321372854914	0.0013790247143834	0.091502891098142	gene-ABCB4;gene-ACACA;gene-ACACA-2;gene-ANK1;gene-CCDC146;gene-CENPE;gene-CPLANE2-2;gene-DAPK1;gene-DENND2A;gene-DHCR24;gene-DSTNP2;gene-EPB41L4A;gene-EVPL;gene-FGD2;gene-FGD3;gene-GAS2L3;gene-GTSE1;gene-HMMR;gene-IPP;gene-KIF11;gene-KIF2C;gene-KIF4A;gene-KLHL4;gene-KRT13;gene-KRT4;gene-LDB3;gene-MAP2K6;gene-MSRB1;gene-MSRB1-2;gene-MYLIP;gene-MYO1G;gene-NES;gene-NEURL1B;gene-NOTCH3;gene-PACSIN1;g…	ABCB4;ACACA;ACACA-2;ANK1;CCDC146;CENPE;CPLANE2;DAPK1;DENND2A;DHCR24;DSTNP2;EPB41L4A;EVPL;FGD2;FGD3;GAS2L3;GTSE1;HMMR;IPP;KIF11;KIF2C;KIF4A;KLHL4;KRT13;KRT4;LDB3;MAP2K6;MSRB1;MSRB1-2;MYLIP;MYO1G;NES;NEURL1B;NOTCH3;PACSIN1;PPL;PPP1R9A;PSRC1;RIMBP3;RUSC1-AS1;SHROOM2;SLC9A3R1;TCHH;TPX2
49	GO:0098590	CC	plasma membrane region	49/ 698	1463/ 33331	0.033492822966507	0.0013885839046813	0.091502891098142	gene-ABCB4;gene-ADORA1;gene-ANK1;gene-AQP2;gene-AQP5;gene-AQP5-AS1;gene-ARRB1;gene-ATAT1-4;gene-ATP6V1B1;gene-ATP7A;gene-BBS4;gene-CACNG4;gene-CALB2;gene-CALB2-2;gene-CD177;gene-CLDN3;gene-CLDN4;gene-CYP4F11;gene-CYP4F12;gene-DAGLA;gene-DHRS3;gene-EPN3;gene-ERBB3;gene-FFAR4;gene-FGD2;gene-GABRP;gene-HPGD;gene-IGFBP2;gene-KIF20A;gene-LIPE;gene-LOC107984334;gene-MREG;gene-MUC1;gene-MUC20-6;gene-MUC…	ABCB4;ADORA1;ANK1;AQP2;AQP5;AQP5-AS1;ARRB1;ATAT1;ATP6V1B1;ATP7A;BBS4;CACNG4;CALB2;CALB2-2;CD177;CLDN3;CLDN4;CYP4F11;CYP4F12;DAGLA;DHRS3;EPN3;ERBB3;FFAR4;FGD2;GABRP;HPGD;IGFBP2;KIF20A;LIPE;LOC107984334;MREG;MUC1;MUC20;MUC20;MUC20P1;NAIPP2;NAIPP4;NAPEPLD;PACSIN1;PARD3B;PLA2G4F;RAB17;RACGAP1;SHROOM2;SLC16A12;SLC44A4;SLC9A3R1;STX19
37	GO:0043068	BP	positive regulation of programmed cell death	37/ 698	996/ 33331	0.03714859437751	0.0009749493958265	0.094608324704812	gene-ABR-3;gene-AKR1C3;gene-BMF;gene-CALHM2;gene-CRADD;gene-DAPK1;gene-FGD2;gene-FGD3;gene-FRK;gene-GPLD1;gene-HMGCR;gene-HPGD;gene-INHBB;gene-IRF5;gene-LGALS9B;gene-LGALS9C;gene-LOC101927401;gene-LOC105379280;gene-LOC124902998;gene-LOC124905311;gene-LOC124905467;gene-MAP2K6;gene-MAP3K5;gene-NGEF;gene-NGFR;gene-NTSR1;gene-OMA1;gene-PCSK9;gene-RIPK3;gene-RIPK3-2;gene-SLC9A3R1;gene-TFPT-2;gene-TFPT…	ABR-3;AKR1C3;BMF;CALHM2;CRADD;DAPK1;FGD2;FGD3;FRK;GPLD1;HMGCR;HPGD;INHBB;IRF5;LGALS9B;LGALS9C;LOC101927401;LOC105379280;LOC124902998;LOC124905311;LOC124905467;MAP2K6;MAP3K5;NGEF;NGFR;NTSR1;OMA1;PCSK9;RIPK3;RIPK3-2;SLC9A3R1;TFPT;TFPT;TFPT;TNFSF10;TOP2A;TP73
3	GO:0016885	MF	ligase activity, forming carbon-carbon bonds	3/ 698	10/ 33331	0.3	0.0009831083643099	0.094779671693877	gene-ACACA;gene-ACACA-2;gene-ACACB	ACACA;ACACA-2;ACACB
3	GO:0036414	BP	histone citrullination	3/ 698	10/ 33331	0.3	0.0009831083643099	0.094780583668241	gene-PADI1;gene-PADI3;gene-PADI3-2	PADI1;PADI3;PADI3-2
8	GO:0010631	BP	epithelial cell migration	8/ 698	97/ 33331	0.082474226804124	0.0010003642188944	0.095821984244684	gene-AMOT;gene-FAT2;gene-GPLD1;gene-KANK2;gene-LGALS8;gene-MMRN2;gene-PIK3R3;gene-SCG2	AMOT;FAT2;GPLD1;KANK2;LGALS8;MMRN2;PIK3R3;SCG2
14	GO:0071241	BP	cellular response to inorganic substance	14/ 698	254/ 33331	0.05511811023622	0.001022148984799	0.097281063957128	gene-AKR1C3;gene-ALAD;gene-ALOX15;gene-AQP2;gene-AQP5-AS1;gene-CEBPA;gene-DAXX-4;gene-FBP1;gene-GPLD1;gene-ITPKB;gene-RASAL1;gene-SMPD3;gene-SYT15B;gene-ZNF658	AKR1C3;ALAD;ALOX15;AQP2;AQP5-AS1;CEBPA;DAXX;FBP1;GPLD1;ITPKB;RASAL1;SMPD3;SYT15B;ZNF658
80	GO:0050790	BP	regulation of catalytic activity	80/ 698	2648/ 33331	0.030211480362538	0.0010835405195011	0.10221993900703	gene-ABR;gene-ABR-3;gene-ACACB;gene-ADAP2-2;gene-AGFG2;gene-AMOT;gene-ARHGAP11B;gene-ARHGAP11B-4;gene-ARHGAP27P2;gene-ARRB1;gene-ASAP3;gene-ATP2A3;gene-ATP7A;gene-BBS4;gene-CASP10;gene-CCDC125;gene-CCDC125-2;gene-CDC25C;gene-CDKN2C;gene-CEBPA;gene-CENPE;gene-CEP192;gene-CHN2;gene-CHTF8;gene-CLDN3;gene-CLDN4;gene-CRADD;gene-DAPK1;gene-DAXX-4;gene-DHCR24;gene-EPHB3;gene-ERBB3;gene-FGD2;gene-FGD3;ge…	ABR;ABR-3;ACACB;ADAP2;AGFG2;AMOT;ARHGAP11B;ARHGAP11B-4;ARHGAP27P2;ARRB1;ASAP3;ATP2A3;ATP7A;BBS4;CASP10;CCDC125;CCDC125-2;CDC25C;CDKN2C;CEBPA;CENPE;CEP192;CHN2;CHTF8;CLDN3;CLDN4;CRADD;DAPK1;DAXX;DHCR24;EPHB3;ERBB3;FGD2;FGD3;FGFR3;FOXJ1;FZD5;GAS6-AS1;GPLD1;GRHL3;GRTP1;HEXIM1;HEXIM2;HMGCR;KNL1;LGALS9B;LGALS9C;LMTK3;LOC105374355;LPIN1;MAP3K5;MRNIP;NAIPP2;NAIPP4;NES;NGEF;NGFR;PIF1;PIK3CG;PIK3R3;PPP1R1…
15	GO:1901991	BP	negative regulation of mitotic cell cycle phase transition	15/ 698	285/ 33331	0.052631578947368	0.0010942662774097	0.10221993900703	gene-BUB1;gene-CDC25C;gene-CDKN2C;gene-CENPF;gene-CRADD;gene-E2F8;gene-GJC2;gene-GTSE1;gene-INTS3;gene-KANK2;gene-LOC124905536;gene-MRNIP;gene-MUC1;gene-ORC1;gene-SLFN11	BUB1;CDC25C;CDKN2C;CENPF;CRADD;E2F8;GJC2;GTSE1;INTS3;KANK2;LOC124905536;MRNIP;MUC1;ORC1;SLFN11
16	GO:0006486	BP	protein glycosylation	16/ 698	315/ 33331	0.050793650793651	0.0011015821540462	0.10221993900703	gene-CHST4;gene-FUT2;gene-GOLGA2P5;gene-LOC105447645;gene-MAN1C1;gene-MGAT3;gene-MUC1;gene-MUC20-6;gene-MUC20-7;gene-MUC20P1;gene-MUC5AC;gene-MUC5AC-2;gene-MUC5B;gene-POC1B-GALNT4;gene-ST3GAL5;gene-ST6GALNAC1	CHST4;FUT2;GOLGA2P5;LOC105447645;MAN1C1;MGAT3;MUC1;MUC20;MUC20;MUC20P1;MUC5AC;MUC5AC-2;MUC5B;POC1B-GALNT4;ST3GAL5;ST6GALNAC1
16	GO:0043413	BP	macromolecule glycosylation	16/ 698	315/ 33331	0.050793650793651	0.0011015821540462	0.10221993900703	gene-CHST4;gene-FUT2;gene-GOLGA2P5;gene-LOC105447645;gene-MAN1C1;gene-MGAT3;gene-MUC1;gene-MUC20-6;gene-MUC20-7;gene-MUC20P1;gene-MUC5AC;gene-MUC5AC-2;gene-MUC5B;gene-POC1B-GALNT4;gene-ST3GAL5;gene-ST6GALNAC1	CHST4;FUT2;GOLGA2P5;LOC105447645;MAN1C1;MGAT3;MUC1;MUC20;MUC20;MUC20P1;MUC5AC;MUC5AC-2;MUC5B;POC1B-GALNT4;ST3GAL5;ST6GALNAC1
8	GO:1901570	BP	fatty acid derivative biosynthetic process	8/ 698	100/ 33331	0.08	0.0012197726196502	0.11248424896861	gene-ACACA;gene-ACACA-2;gene-ALOX15;gene-BDH1;gene-FASN;gene-HPGD;gene-SCD;gene-SCDP1	ACACA;ACACA-2;ALOX15;BDH1;FASN;HPGD;SCD;SCDP1
2	GO:0016487	BP	farnesol metabolic process	2/ 698	3/ 33331	0.66666666666667	0.0012954992069542	0.11314280426853	gene-AKR1B10;gene-AKR1C3	AKR1B10;AKR1C3
2	GO:2000452	BP	regulation of CD8-positive, alpha-beta cytotoxic T cell extravasation	2/ 698	3/ 33331	0.66666666666667	0.0012954992069542	0.11314280426853	gene-RIPK3;gene-RIPK3-2	RIPK3;RIPK3-2
2	GO:0016488	BP	farnesol catabolic process	2/ 698	3/ 33331	0.66666666666667	0.0012954992069542	0.11314280426853	gene-AKR1B10;gene-AKR1C3	AKR1B10;AKR1C3
2	GO:0097528	BP	execution phase of necroptosis	2/ 698	3/ 33331	0.66666666666667	0.0012954992069542	0.11314280426853	gene-RIPK3;gene-RIPK3-2	RIPK3;RIPK3-2
2	GO:1903577	BP	cellular response to L-arginine	2/ 698	3/ 33331	0.66666666666667	0.0012954992069542	0.11314280426853	gene-CASTOR1;gene-CASTOR3	CASTOR1;CASTOR3
2	GO:0046340	BP	diacylglycerol catabolic process	2/ 698	3/ 33331	0.66666666666667	0.0012954992069542	0.11314280426853	gene-DAGLA;gene-LIPE	DAGLA;LIPE
2	GO:0016107	BP	sesquiterpenoid catabolic process	2/ 698	3/ 33331	0.66666666666667	0.0012954992069542	0.11314280426853	gene-AKR1B10;gene-AKR1C3	AKR1B10;AKR1C3
2	GO:0019287	BP	isopentenyl diphosphate biosynthetic process, mevalonate pathway	2/ 698	3/ 33331	0.66666666666667	0.0012954992069542	0.11314280426853	gene-MVD;gene-MVK	MVD;MVK
2	GO:1903966	BP	monounsaturated fatty acid biosynthetic process	2/ 698	3/ 33331	0.66666666666667	0.0012954992069542	0.11314280426853	gene-SCD;gene-SCDP1	SCD;SCDP1
3	GO:0010944	BP	negative regulation of transcription by competitive promoter binding	3/ 698	11/ 33331	0.27272727272727	0.0013307871790638	0.1148732398114	gene-BHLHE41;gene-DACH1;gene-MUC1	BHLHE41;DACH1;MUC1
3	GO:0038066	BP	p38MAPK cascade	3/ 698	11/ 33331	0.27272727272727	0.0013307871790638	0.1148732398114	gene-LGALS9B;gene-LGALS9C;gene-MAP3K5	LGALS9B;LGALS9C;MAP3K5
84	GO:0042802	MF	identical protein binding	84/ 698	2839/ 33331	0.029587883057415	0.0012489330399799	0.11547053308777	gene-ACACA;gene-ACACA-2;gene-ACACB;gene-AGR2;gene-ALAD;gene-ALDH5A1;gene-APOBEC3F;gene-AQP5;gene-BHLHE41;gene-C16orf89;gene-CASTOR1;gene-CCDC125;gene-CCDC125-2;gene-CCHCR1;gene-CCHCR1-4;gene-CEBPA;gene-CENPF;gene-CLDN11;gene-CLDN3;gene-CLDN4;gene-CYSRT1;gene-DAPK1;gene-DAXX-4;gene-DMBX1;gene-DSCAML1;gene-E2F8;gene-EDARADD;gene-ERBB3;gene-FASN;gene-FBP1;gene-FGFR3;gene-G6PD;gene-GOLGA2P5;gene-GPSM…	ACACA;ACACA-2;ACACB;AGR2;ALAD;ALDH5A1;APOBEC3F;AQP5;BHLHE41;C16orf89;CASTOR1;CCDC125;CCDC125-2;CCHCR1;CCHCR1-4;CEBPA;CENPF;CLDN11;CLDN3;CLDN4;CYSRT1;DAPK1;DAXX;DMBX1;DSCAML1;E2F8;EDARADD;ERBB3;FASN;FBP1;FGFR3;G6PD;GOLGA2P5;GPSM2;HEXIM1;HEXIM2;HMGCR;HOXA1;HPGD;IDH1;INHBB;IRF5;KCTD21-AS1;KIF20B;LOC107984334;MAP2K6;MAP3K5;MCM6;ME1;MUC20;MUC20;MUC20P1;MVD;MVK;NAPEPLD;NOTCH3;NOXA1;NPR2;NTSR1;OIP5;PACS…
2	GO:0099534	MF	calcium ion binding involved in regulation of presynaptic cytosolic calcium ion concentration	2/ 698	3/ 33331	0.66666666666667	0.0012954992069542	0.11547053308777	gene-CALB2;gene-CALB2-2	CALB2;CALB2-2
2	GO:0045550	MF	geranylgeranyl reductase activity	2/ 698	3/ 33331	0.66666666666667	0.0012954992069542	0.11547053308777	gene-AKR1B10;gene-AKR1C3	AKR1B10;AKR1C3
2	GO:0099510	MF	calcium ion binding involved in regulation of cytosolic calcium ion concentration	2/ 698	3/ 33331	0.66666666666667	0.0012954992069542	0.11547053308777	gene-CALB2;gene-CALB2-2	CALB2;CALB2-2
6	GO:0051293	BP	establishment of spindle localization	6/ 698	59/ 33331	0.10169491525424	0.0014498912090225	0.12175650287677	gene-ASPM;gene-ESPL1;gene-ESPL1-2;gene-GPSM2;gene-SPRY1;gene-UBXN2B	ASPM;ESPL1;ESPL1-2;GPSM2;SPRY1;UBXN2B
4	GO:0051905	BP	establishment of pigment granule localization	4/ 698	24/ 33331	0.16666666666667	0.0014514182504716	0.12175650287677	gene-BBS4;gene-MREG;gene-RAB17;gene-SHROOM2	BBS4;MREG;RAB17;SHROOM2
4	GO:0032401	BP	establishment of melanosome localization	4/ 698	24/ 33331	0.16666666666667	0.0014514182504716	0.12175650287677	gene-BBS4;gene-MREG;gene-RAB17;gene-SHROOM2	BBS4;MREG;RAB17;SHROOM2
7	GO:0010965	BP	regulation of mitotic sister chromatid separation	7/ 698	80/ 33331	0.0875	0.0014515323640592	0.12175650287677	gene-BUB1;gene-CENPE;gene-CENPF;gene-DLGAP5;gene-ESPL1;gene-ESPL1-2;gene-TACC3	BUB1;CENPE;CENPF;DLGAP5;ESPL1;ESPL1-2;TACC3
34	GO:0048731	BP	system development	34/ 698	922/ 33331	0.036876355748373	0.0015039779235271	0.12544696758768	gene-ALDH5A1;gene-BBS4;gene-BCAN;gene-CCDC134;gene-CENPF;gene-DHCR24;gene-DMBX1;gene-DSCAML1;gene-EPHB3;gene-ERBB3;gene-FGFR3;gene-GJA5;gene-GRHL3;gene-GUSBP14;gene-GUSBP15-2;gene-HMGCR;gene-MYLIP;gene-NAIPP2;gene-NAIPP4;gene-NES;gene-NGEF;gene-NGFR;gene-NR2F1;gene-NTF4;gene-PBX1;gene-PCDHA11;gene-PPP1R9A;gene-RAB26;gene-SDHAP2-4;gene-SDHAP4;gene-SEMA4A;gene-SEMA4G;gene-SERF1B-3;gene-SPINK5	ALDH5A1;BBS4;BCAN;CCDC134;CENPF;DHCR24;DMBX1;DSCAML1;EPHB3;ERBB3;FGFR3;GJA5;GRHL3;GUSBP14;GUSBP15;HMGCR;MYLIP;NAIPP2;NAIPP4;NES;NGEF;NGFR;NR2F1;NTF4;PBX1;PCDHA11;PPP1R9A;RAB26;SDHAP2;SDHAP4;SEMA4A;SEMA4G;SERF1B;SPINK5
6	GO:0005871	CC	kinesin complex	6/ 698	63/ 33331	0.095238095238095	0.0020379707344674	0.12692551944247	gene-KIF11;gene-KIF15;gene-KIF20A;gene-KIF20B;gene-KIF2C;gene-KIFC1	KIF11;KIF15;KIF20A;KIF20B;KIF2C;KIFC1
660	GO:0110165	CC	cellular anatomical entity	660/ 698	30466/ 33331	0.021663493730716	0.0020589697031483	0.12692551944247	gene-ABCA11P;gene-ABCB4;gene-ABHD4;gene-ABR;gene-ABR-3;gene-ACACA;gene-ACACA-2;gene-ACACB;gene-ACAT2;gene-ACP6;gene-ACSS2;gene-ADAP2-2;gene-ADGRF1;gene-ADH1C;gene-ADORA1;gene-AGFG2;gene-AGR2;gene-AHRR;gene-AKR1B10;gene-AKR1C3;gene-ALAD;gene-ALDH1L1;gene-ALDH3A1;gene-ALDH5A1;gene-ALDH6A1;gene-ALOX15;gene-ALPG;gene-ALPK1;gene-ALPP;gene-AMOT;gene-ANGPTL2;gene-ANK1;gene-ANKRD20A5P;gene-ANKRD22;gene-A…	ABCA11P;ABCB4;ABHD4;ABR;ABR-3;ACACA;ACACA-2;ACACB;ACAT2;ACP6;ACSS2;ADAP2;ADGRF1;ADH1C;ADORA1;AGFG2;AGR2;AHRR;AKR1B10;AKR1C3;ALAD;ALDH1L1;ALDH3A1;ALDH5A1;ALDH6A1;ALOX15;ALPG;ALPK1;ALPP;AMOT;ANGPTL2;ANK1;ANKRD20A5P;ANKRD22;ANO7L1;ANXA2R-OT1;ANXA9;APOBEC3F;AQP2;AQP5;AQP5-AS1;ARHGAP11B;ARHGAP11B-4;ARHGAP19;ARHGEF39;ARRB1;ARVCF;ASAP3;ASF1B;ASF1B-2;ASPM;ATAT1;ATF7IP;ATF7IP2;ATP23;ATP2A3;ATP6V1B1;ATP7A;…
74	GO:0033554	BP	cellular response to stress	74/ 698	2446/ 33331	0.030253475061325	0.0015392048812567	0.1276680160448	gene-AKR1C3;gene-ALOX15;gene-AQP2;gene-AQP5;gene-AQP5-AS1;gene-ATP23;gene-ATP2A3;gene-ATP6V1B1;gene-BRCA1;gene-CASTOR1;gene-CDC25C;gene-CRADD;gene-CREB3L1;gene-DAPK1;gene-DAXX-4;gene-DCLRE1A;gene-DHRS2;gene-E2F8;gene-EEPD1;gene-ERN2;gene-ESCO2;gene-FADS1;gene-FAM111A;gene-FRK;gene-G6PD;gene-GPX2;gene-GTSE1;gene-HSPA1A-4;gene-INHBB;gene-INTS3;gene-LGALS9B;gene-LGALS9C;gene-LOC105379280;gene-LOC124…	AKR1C3;ALOX15;AQP2;AQP5;AQP5-AS1;ATP23;ATP2A3;ATP6V1B1;BRCA1;CASTOR1;CDC25C;CRADD;CREB3L1;DAPK1;DAXX;DCLRE1A;DHRS2;E2F8;EEPD1;ERN2;ESCO2;FADS1;FAM111A;FRK;G6PD;GPX2;GTSE1;HSPA1A;INHBB;INTS3;LGALS9B;LGALS9C;LOC105379280;LOC124901670;LOC124902998;LOC124903450;LOC124905311;LOC124905467;LOC124905536;MAP2K6;MAP3K5;MCM5;MCM6;MDC1;MDC1;MGAT3;MRNIP;MSH5;MUC1;OMA1;PARPBP;PCSK9;PIERCE1;PIF1;PIK3C2B;PMS2P2;…
18	GO:0046394	BP	carboxylic acid biosynthetic process	18/ 698	385/ 33331	0.046753246753247	0.001697786928614	0.13864002226077	gene-ACACA;gene-ACACA-2;gene-ACACB;gene-ACSS2;gene-ALOX15;gene-BRCA1;gene-CYP4F11;gene-FADS1;gene-FADS2;gene-FASN;gene-HPGD;gene-OSBPL7;gene-PLA2G4F;gene-PRXL2B-2;gene-SCD;gene-SCDP1;gene-SHMT1;gene-SLC27A2	ACACA;ACACA-2;ACACB;ACSS2;ALOX15;BRCA1;CYP4F11;FADS1;FADS2;FASN;HPGD;OSBPL7;PLA2G4F;PRXL2B;SCD;SCDP1;SHMT1;SLC27A2
4	GO:0050995	BP	negative regulation of lipid catabolic process	4/ 698	25/ 33331	0.16	0.0016995005086186	0.13864002226077	gene-ACACB;gene-GPLD1;gene-PIK3CG;gene-SORL1	ACACB;GPLD1;PIK3CG;SORL1
3	GO:1905048	BP	regulation of metallopeptidase activity	3/ 698	12/ 33331	0.25	0.0017468643920985	0.14095486755156	gene-CLDN3;gene-CLDN4;gene-SORL1	CLDN3;CLDN4;SORL1
3	GO:0045143	BP	homologous chromosome segregation	3/ 698	12/ 33331	0.25	0.0017468643920985	0.14095486755156	gene-ESPL1;gene-ESPL1-2;gene-SGO2	ESPL1;ESPL1-2;SGO2
18	GO:0016053	BP	organic acid biosynthetic process	18/ 698	387/ 33331	0.046511627906977	0.0017697813137728	0.14151865879301	gene-ACACA;gene-ACACA-2;gene-ACACB;gene-ACSS2;gene-ALOX15;gene-BRCA1;gene-CYP4F11;gene-FADS1;gene-FADS2;gene-FASN;gene-HPGD;gene-OSBPL7;gene-PLA2G4F;gene-PRXL2B-2;gene-SCD;gene-SCDP1;gene-SHMT1;gene-SLC27A2	ACACA;ACACA-2;ACACB;ACSS2;ALOX15;BRCA1;CYP4F11;FADS1;FADS2;FASN;HPGD;OSBPL7;PLA2G4F;PRXL2B;SCD;SCDP1;SHMT1;SLC27A2
8	GO:0048017	BP	inositol lipid-mediated signaling	8/ 698	106/ 33331	0.075471698113208	0.0017729151030847	0.14151865879301	gene-ADAP2-2;gene-ERBB3;gene-MUC5AC;gene-MUC5AC-2;gene-PIK3C2B;gene-PIK3CG;gene-PLCD1;gene-PLCH1	ADAP2;ERBB3;MUC5AC;MUC5AC-2;PIK3C2B;PIK3CG;PLCD1;PLCH1
17	GO:0008654	BP	phospholipid biosynthetic process	17/ 698	349/ 33331	0.048710601719198	0.0018286552917349	0.14518740703952	gene-ABHD4;gene-ACP6;gene-ALOX15;gene-FADS1;gene-ITPKB;gene-LPIN1;gene-MVD;gene-MVK;gene-PCTP;gene-PCYT2;gene-PIGM;gene-PIK3C2B;gene-PIK3CG;gene-PIK3R3;gene-PLA2G6;gene-PNPLA3;gene-SLC44A4-2	ABHD4;ACP6;ALOX15;FADS1;ITPKB;LPIN1;MVD;MVK;PCTP;PCYT2;PIGM;PIK3C2B;PIK3CG;PIK3R3;PLA2G6;PNPLA3;SLC44A4
18	GO:0045930	BP	negative regulation of mitotic cell cycle	18/ 698	389/ 33331	0.046272493573265	0.0018463795138119	0.14581487575301	gene-BUB1;gene-CDC25C;gene-CDKN2C;gene-CENPF;gene-CRADD;gene-E2F8;gene-GJC2;gene-GTSE1;gene-INTS3;gene-KANK2;gene-LOC124905536;gene-MDC1-2;gene-MDC1-8;gene-MRNIP;gene-MUC1;gene-ORC1;gene-SLC9A3R1;gene-SLFN11	BUB1;CDC25C;CDKN2C;CENPF;CRADD;E2F8;GJC2;GTSE1;INTS3;KANK2;LOC124905536;MDC1;MDC1;MRNIP;MUC1;ORC1;SLC9A3R1;SLFN11
12	GO:0031225	CC	anchored component of membrane	12/ 698	220/ 33331	0.054545454545455	0.0024805133130306	0.14795714119323	gene-ALPG;gene-ALPP;gene-BCAN;gene-CD177;gene-EEPD1;gene-EFNA2;gene-LYNX1;gene-LYPD1;gene-LYPD2;gene-LYPD5;gene-RAB26;gene-SLURP2	ALPG;ALPP;BCAN;CD177;EEPD1;EFNA2;LYNX1;LYPD1;LYPD2;LYPD5;RAB26;SLURP2
2	GO:1990604	CC	IRE1-TRAF2-ASK1 complex	2/ 698	4/ 33331	0.5	0.0025549898793179	0.14795714119323	gene-ERN2;gene-MAP3K5	ERN2;MAP3K5
3	GO:0016303	MF	1-phosphatidylinositol-3-kinase activity	3/ 698	12/ 33331	0.25	0.0017468643920985	0.15281828496803	gene-PIK3C2B;gene-PIK3CG;gene-PIK3R3	PIK3C2B;PIK3CG;PIK3R3
5	GO:0005547	MF	phosphatidylinositol-3,4,5-trisphosphate binding	5/ 698	42/ 33331	0.11904761904762	0.0017796948446796	0.15285960811394	gene-ADAP2-2;gene-JPH2;gene-LOC101927401;gene-MYO1G;gene-RACGAP1	ADAP2;JPH2;LOC101927401;MYO1G;RACGAP1
56	GO:1901700	BP	response to oxygen-containing compound	56/ 698	1761/ 33331	0.031800113571834	0.0019874634982686	0.15313357123535	gene-ABCB4;gene-ACACA;gene-ACACA-2;gene-AKR1C3;gene-ALAD;gene-ALDH3A1;gene-AQP2;gene-AQP5-AS1;gene-BRCA1;gene-CACNG4;gene-CASTOR1;gene-CASTOR3;gene-CLDN3;gene-CLDN4;gene-COL4A1;gene-CYP26A1;gene-DAPK1;gene-EHMT2-2;gene-G6PD;gene-GPLD1;gene-HMGCR;gene-HNMT;gene-HPGD;gene-IGFBP2;gene-INHBB;gene-IRF5;gene-LGALS9B;gene-LGALS9C;gene-LPIN1;gene-MAP2K6;gene-MAP3K5;gene-ME1;gene-MICB;gene-NGFR;gene-OSBPL…	ABCB4;ACACA;ACACA-2;AKR1C3;ALAD;ALDH3A1;AQP2;AQP5-AS1;BRCA1;CACNG4;CASTOR1;CASTOR3;CLDN3;CLDN4;COL4A1;CYP26A1;DAPK1;EHMT2;G6PD;GPLD1;HMGCR;HNMT;HPGD;IGFBP2;INHBB;IRF5;LGALS9B;LGALS9C;LPIN1;MAP2K6;MAP3K5;ME1;MICB;NGFR;OSBPL7;PALM3;PCSK9;PIK3CG;PLSCR4;PNPLA3;PRKAR2B;RAB15;RIPK3;RIPK3-2;SCD;SCDP1;SELP;SHMT1;SMPD3;SPP1;TLR5;TNFSF10;TRIM34;TRIM6;UCP2;WNT6
169	GO:0048523	BP	negative regulation of cellular process	169/ 698	6506/ 33331	0.025976022133415	0.0019906229708642	0.15313357123535	gene-ACACB;gene-ADORA1;gene-AGR2;gene-AKR1C3;gene-ALAD;gene-APOBEC3F;gene-ARRB1;gene-ASPM;gene-ATF7IP;gene-BANK1;gene-BBS4;gene-BHLHE41;gene-BMF;gene-BPIFB1;gene-BRCA1;gene-BUB1;gene-CASTOR1;gene-CASTOR3;gene-CBX2;gene-CBX7;gene-CCDC125;gene-CCDC125-2;gene-CDC25C;gene-CDKN2C;gene-CEBPA;gene-CENPF;gene-CEP192;gene-CLDN3;gene-CRADD;gene-CREB3L1;gene-CTDP1-2;gene-CXXC5;gene-CYP26A1;gene-DACH1;gene-D…	ACACB;ADORA1;AGR2;AKR1C3;ALAD;APOBEC3F;ARRB1;ASPM;ATF7IP;BANK1;BBS4;BHLHE41;BMF;BPIFB1;BRCA1;BUB1;CASTOR1;CASTOR3;CBX2;CBX7;CCDC125;CCDC125-2;CDC25C;CDKN2C;CEBPA;CENPF;CEP192;CLDN3;CRADD;CREB3L1;CTDP1;CXXC5;CYP26A1;DACH1;DAPK1;DAXX;DHCR24;DHRS2;DHRS3;DMBX1;E2F8;EDARADD;EFEMP1;EHMT2;ELF3;ELF5;ERBB3;ERN2;ESPL1;ESPL1-2;FBP1;FFAR4;FOXJ1;FRK;FZD5;G6PD;GJC2;GOLGA2P5;GPLD1;GTSE1;HEXIM1;HEXIM2;HMGCR;HOXB…
9	GO:0010977	BP	negative regulation of neuron projection development	9/ 698	133/ 33331	0.067669172932331	0.0020050186471549	0.15344593739335	gene-MYLIP;gene-NGEF;gene-NGFR;gene-NR2F1;gene-NTN1;gene-SEMA3E;gene-SEMA4A;gene-SEMA4G;gene-SPP1	MYLIP;NGEF;NGFR;NR2F1;NTN1;SEMA3E;SEMA4A;SEMA4G;SPP1
10	GO:0006766	BP	vitamin metabolic process	10/ 698	160/ 33331	0.0625	0.0020867339086647	0.15888070944587	gene-ALDH1L1;gene-CEL;gene-CYP26A1;gene-CYP2W1;gene-CYP4F11;gene-CYP4F12;gene-CYP4F3;gene-MMAB;gene-SHMT1;gene-THTPA	ALDH1L1;CEL;CYP26A1;CYP2W1;CYP4F11;CYP4F12;CYP4F3;MMAB;SHMT1;THTPA
5	GO:0006336	BP	DNA replication-independent nucleosome assembly	5/ 698	44/ 33331	0.11363636363636	0.0021954799629612	0.16546340614257	gene-ASF1B;gene-ASF1B-2;gene-CENPI;gene-KNL1;gene-OIP5	ASF1B;ASF1B-2;CENPI;KNL1;OIP5
5	GO:0040001	BP	establishment of mitotic spindle localization	5/ 698	44/ 33331	0.11363636363636	0.0021954799629612	0.16546340614257	gene-ESPL1;gene-ESPL1-2;gene-GPSM2;gene-SPRY1;gene-UBXN2B	ESPL1;ESPL1-2;GPSM2;SPRY1;UBXN2B
6	GO:0051653	BP	spindle localization	6/ 698	64/ 33331	0.09375	0.0022096603308168	0.16569104510928	gene-ASPM;gene-ESPL1;gene-ESPL1-2;gene-GPSM2;gene-SPRY1;gene-UBXN2B	ASPM;ESPL1;ESPL1-2;GPSM2;SPRY1;UBXN2B
3	GO:0042373	BP	vitamin K metabolic process	3/ 698	13/ 33331	0.23076923076923	0.002235742317536	0.16577755757381	gene-CYP4F11;gene-CYP4F12;gene-CYP4F3	CYP4F11;CYP4F12;CYP4F3
3	GO:0006853	BP	carnitine shuttle	3/ 698	13/ 33331	0.23076923076923	0.002235742317536	0.16577755757381	gene-ACACA;gene-ACACA-2;gene-ACACB	ACACA;ACACA-2;ACACB
4	GO:0035066	BP	positive regulation of histone acetylation	4/ 698	27/ 33331	0.14814814814815	0.0022810780228066	0.16731039502322	gene-ARRB1;gene-BRCA1;gene-MUC1;gene-NAP1L2	ARRB1;BRCA1;MUC1;NAP1L2
75	GO:0030154	BP	cell differentiation	75/ 698	2521/ 33331	0.029750099166997	0.0022876008749049	0.16731039502322	gene-ACP6;gene-AGR2;gene-AKR1C3;gene-ALDH6A1;gene-AMOT;gene-ASF1B;gene-ASF1B-2;gene-BBS4;gene-BCL9;gene-CBX2;gene-CCHCR1;gene-CCHCR1-4;gene-CDKN2C;gene-CEBPA;gene-CEL;gene-CENPF;gene-COL4A1;gene-CREB3L1;gene-DAGLA;gene-DHRS2;gene-E2F8;gene-EDAR;gene-EFNA2;gene-ELF3;gene-ELF5;gene-ERBB3;gene-ESCO2;gene-EVPL;gene-FASN;gene-FFAR4;gene-FGFR3;gene-FOXD2;gene-FZD5;gene-GATA5;gene-GPLD1;gene-HMGCR;gene-…	ACP6;AGR2;AKR1C3;ALDH6A1;AMOT;ASF1B;ASF1B-2;BBS4;BCL9;CBX2;CCHCR1;CCHCR1-4;CDKN2C;CEBPA;CEL;CENPF;COL4A1;CREB3L1;DAGLA;DHRS2;E2F8;EDAR;EFNA2;ELF3;ELF5;ERBB3;ESCO2;EVPL;FASN;FFAR4;FGFR3;FOXD2;FZD5;GATA5;GPLD1;HMGCR;HOXB3;IFT172;INHBB;KRT4;LBX2;LFNG;LINC01876;MAP2K6;MEOX1;MREG;NGEF;NOTCH3;NR2F1;NTF4;PAX5;PBX1;PCSK9;PEX11A;PIR-FIGF;PNPLA3;PSAPL1;RASAL1;RIPK3;RIPK3-2;RNASEL;SEMA4A;SEMA4G;SLC9A3R1;SMP…
18	GO:1901988	BP	negative regulation of cell cycle phase transition	18/ 698	399/ 33331	0.045112781954887	0.0023034724609696	0.16764537072557	gene-BUB1;gene-CDC25C;gene-CDKN2C;gene-CENPF;gene-CRADD;gene-E2F8;gene-GJC2;gene-GTSE1;gene-INTS3;gene-KANK2;gene-LOC124905536;gene-MDC1-2;gene-MDC1-8;gene-MRNIP;gene-MUC1;gene-ORC1;gene-SLFN11;gene-SUSD2	BUB1;CDC25C;CDKN2C;CENPF;CRADD;E2F8;GJC2;GTSE1;INTS3;KANK2;LOC124905536;MDC1;MDC1;MRNIP;MUC1;ORC1;SLFN11;SUSD2
182	GO:0016043	BP	cellular component organization	182/ 698	7093/ 33331	0.025659100521641	0.0023495151175786	0.16816214978395	gene-ABCB4;gene-ACACA;gene-ACACA-2;gene-ACACB;gene-ADGRF1;gene-ALAD;gene-ALOX15;gene-AMOT;gene-ANK1;gene-AQP2;gene-AQP5;gene-AQP5-AS1;gene-ARHGAP11B;gene-ARHGAP11B-4;gene-ARRB1;gene-ARVCF;gene-ASF1B;gene-ASF1B-2;gene-ASPM;gene-ATAT1-4;gene-ATP23;gene-ATP8B3;gene-BBS4;gene-BCAN;gene-BCL9;gene-BMF;gene-BRCA1;gene-BUB1;gene-CBX2;gene-CBX7;gene-CCDC187;gene-CD177;gene-CEBPA;gene-CEL;gene-CENPE;gene-C…	ABCB4;ACACA;ACACA-2;ACACB;ADGRF1;ALAD;ALOX15;AMOT;ANK1;AQP2;AQP5;AQP5-AS1;ARHGAP11B;ARHGAP11B-4;ARRB1;ARVCF;ASF1B;ASF1B-2;ASPM;ATAT1;ATP23;ATP8B3;BBS4;BCAN;BCL9;BMF;BRCA1;BUB1;CBX2;CBX7;CCDC187;CD177;CEBPA;CEL;CENPE;CENPF;CENPI;CEP162;CEP192;CEP250;CHTF8;CLDN11;CLDN3;CLDN4;COL4A1;CPLANE2;CRISPLD2;CROCCP3;DAXX;DCLRE1A;DHCR24;DLGAP5;DNAH7;DSCAML1;DSN1;DSTNP2;EHMT2;ELF3;EPB41L4A;EPHB3;ERN2;ESCO2;ESP…
7	GO:0034030	BP	ribonucleoside bisphosphate biosynthetic process	7/ 698	87/ 33331	0.080459770114943	0.002355878437062	0.16816214978395	gene-ACACA;gene-ACACA-2;gene-ACACB;gene-ACSS2;gene-FASN;gene-SCD;gene-SCDP1	ACACA;ACACA-2;ACACB;ACSS2;FASN;SCD;SCDP1
7	GO:0034033	BP	purine nucleoside bisphosphate biosynthetic process	7/ 698	87/ 33331	0.080459770114943	0.002355878437062	0.16816214978395	gene-ACACA;gene-ACACA-2;gene-ACACB;gene-ACSS2;gene-FASN;gene-SCD;gene-SCDP1	ACACA;ACACA-2;ACACB;ACSS2;FASN;SCD;SCDP1
7	GO:0033866	BP	nucleoside bisphosphate biosynthetic process	7/ 698	87/ 33331	0.080459770114943	0.002355878437062	0.16816214978395	gene-ACACA;gene-ACACA-2;gene-ACACB;gene-ACSS2;gene-FASN;gene-SCD;gene-SCDP1	ACACA;ACACA-2;ACACB;ACSS2;FASN;SCD;SCDP1
5	GO:0034724	BP	DNA replication-independent nucleosome organization	5/ 698	45/ 33331	0.11111111111111	0.0024279728897501	0.17087357990195	gene-ASF1B;gene-ASF1B-2;gene-CENPI;gene-KNL1;gene-OIP5	ASF1B;ASF1B-2;CENPI;KNL1;OIP5
190	GO:0048522	BP	positive regulation of cellular process	190/ 698	7468/ 33331	0.025441885377611	0.0024491367830872	0.17087357990195	gene-ABCB4;gene-ABR-3;gene-ACACA;gene-ACACA-2;gene-ACACB;gene-ADORA1;gene-AGR2;gene-AKR1C3;gene-ALDH3A1;gene-ALOX15;gene-ALPK1;gene-AMOT;gene-ANK1;gene-ARHGEF39;gene-ARRB1;gene-ASPM;gene-ATAT1-4;gene-ATF7IP;gene-ATP2A3;gene-ATP7A;gene-BANK1;gene-BBS4;gene-BCL9;gene-BMF;gene-BRCA1;gene-CACNA1I;gene-CACNG4;gene-CALHM2;gene-CASP10;gene-CD177;gene-CDC25C;gene-CEBPA;gene-CENPE;gene-CEP250;gene-CHTF8;g…	ABCB4;ABR-3;ACACA;ACACA-2;ACACB;ADORA1;AGR2;AKR1C3;ALDH3A1;ALOX15;ALPK1;AMOT;ANK1;ARHGEF39;ARRB1;ASPM;ATAT1;ATF7IP;ATP2A3;ATP7A;BANK1;BBS4;BCL9;BMF;BRCA1;CACNA1I;CACNG4;CALHM2;CASP10;CD177;CDC25C;CEBPA;CENPE;CEP250;CHTF8;CLDN3;CLDN4;CRADD;CREB3L1;CXXC5;DAPK1;DAXX;DBP;DENND2B;DLGAP5;DSTNP2;E2F2;E2F8;EDAR;EDARADD;ELF3;EPHB3;ERBB3;ESPL1;ESPL1-2;FAM53B;FASN;FFAR4;FGD2;FGD3;FGFR3;FOXD2;FOXJ1;FRK;FZD5;…
18	GO:0007018	BP	microtubule-based movement	18/ 698	403/ 33331	0.044665012406948	0.0025237873811883	0.17087357990195	gene-BICDL2;gene-CACNA1I;gene-CENPE;gene-CFAP91;gene-DLGAP5;gene-DNAH7;gene-IFT172;gene-KIF11;gene-KIF15;gene-KIF20A;gene-KIF20B;gene-KIF2C;gene-KIF4A;gene-KIFC1;gene-MREG;gene-RACGAP1;gene-SLC9A3R1;gene-TTC30B	BICDL2;CACNA1I;CENPE;CFAP91;DLGAP5;DNAH7;IFT172;KIF11;KIF15;KIF20A;KIF20B;KIF2C;KIF4A;KIFC1;MREG;RACGAP1;SLC9A3R1;TTC30B
2	GO:0051307	BP	meiotic chromosome separation	2/ 698	4/ 33331	0.5	0.0025549898793179	0.17087357990195	gene-ESPL1;gene-ESPL1-2	ESPL1;ESPL1-2
2	GO:0006714	BP	sesquiterpenoid metabolic process	2/ 698	4/ 33331	0.5	0.0025549898793179	0.17087357990195	gene-AKR1B10;gene-AKR1C3	AKR1B10;AKR1C3
2	GO:2000449	BP	regulation of CD8-positive, alpha-beta T cell extravasation	2/ 698	4/ 33331	0.5	0.0025549898793179	0.17087357990195	gene-RIPK3;gene-RIPK3-2	RIPK3;RIPK3-2
2	GO:0033490	BP	cholesterol biosynthetic process via lathosterol	2/ 698	4/ 33331	0.5	0.0025549898793179	0.17087357990195	gene-DHCR24;gene-DHCR7	DHCR24;DHCR7
2	GO:0062100	BP	positive regulation of programmed necrotic cell death	2/ 698	4/ 33331	0.5	0.0025549898793179	0.17087357990195	gene-RIPK3;gene-RIPK3-2	RIPK3;RIPK3-2
2	GO:0042631	BP	cellular response to water deprivation	2/ 698	4/ 33331	0.5	0.0025549898793179	0.17087357990195	gene-AQP2;gene-AQP5-AS1	AQP2;AQP5-AS1
2	GO:0007079	BP	mitotic chromosome movement towards spindle pole	2/ 698	4/ 33331	0.5	0.0025549898793179	0.17087357990195	gene-CENPE;gene-DLGAP5	CENPE;DLGAP5
2	GO:0033489	BP	cholesterol biosynthetic process via desmosterol	2/ 698	4/ 33331	0.5	0.0025549898793179	0.17087357990195	gene-DHCR24;gene-DHCR7	DHCR24;DHCR7
2	GO:0060545	BP	positive regulation of necroptotic process	2/ 698	4/ 33331	0.5	0.0025549898793179	0.17087357990195	gene-RIPK3;gene-RIPK3-2	RIPK3;RIPK3-2
2	GO:0051754	BP	meiotic sister chromatid cohesion, centromeric	2/ 698	4/ 33331	0.5	0.0025549898793179	0.17087357990195	gene-BUB1;gene-SGO2	BUB1;SGO2
2	GO:0035434	BP	copper ion transmembrane transport	2/ 698	4/ 33331	0.5	0.0025549898793179	0.17087357990195	gene-ATP7A;gene-STEAP2	ATP7A;STEAP2
6	GO:0090224	BP	regulation of spindle organization	6/ 698	66/ 33331	0.090909090909091	0.0025854787942829	0.17156386342948	gene-GPSM2;gene-HSPA1A-4;gene-PSRC1;gene-SPAG5;gene-TACC3;gene-TPX2	GPSM2;HSPA1A;PSRC1;SPAG5;TACC3;TPX2
16	GO:0070085	BP	glycosylation	16/ 698	328/ 33331	0.048780487804878	0.0026020454212324	0.17156386342948	gene-CHST4;gene-FUT2;gene-GOLGA2P5;gene-LOC105447645;gene-MAN1C1;gene-MGAT3;gene-MUC1;gene-MUC20-6;gene-MUC20-7;gene-MUC20P1;gene-MUC5AC;gene-MUC5AC-2;gene-MUC5B;gene-POC1B-GALNT4;gene-ST3GAL5;gene-ST6GALNAC1	CHST4;FUT2;GOLGA2P5;LOC105447645;MAN1C1;MGAT3;MUC1;MUC20;MUC20;MUC20P1;MUC5AC;MUC5AC-2;MUC5B;POC1B-GALNT4;ST3GAL5;ST6GALNAC1
114	GO:0051716	BP	cellular response to stimulus	114/ 698	4165/ 33331	0.027370948379352	0.0026026491091912	0.17156386342948	gene-ABCB4;gene-ACACA;gene-ACACA-2;gene-AKR1C3;gene-ALAD;gene-ALOX15;gene-AQP2;gene-AQP5;gene-AQP5-AS1;gene-ATP23;gene-ATP2A3;gene-ATP6V1B1;gene-BMF;gene-BRCA1;gene-BSPRY;gene-CASTOR1;gene-CASTOR3;gene-CDC25C;gene-CEBPA;gene-COL4A1;gene-CRADD;gene-CREB3L1;gene-DAPK1;gene-DAXX-4;gene-DCLRE1A;gene-DHRS2;gene-E2F8;gene-EEPD1;gene-EHMT2-2;gene-ERN2;gene-ESCO2;gene-FADS1;gene-FAM111A;gene-FASN;gene-FB…	ABCB4;ACACA;ACACA-2;AKR1C3;ALAD;ALOX15;AQP2;AQP5;AQP5-AS1;ATP23;ATP2A3;ATP6V1B1;BMF;BRCA1;BSPRY;CASTOR1;CASTOR3;CDC25C;CEBPA;COL4A1;CRADD;CREB3L1;DAPK1;DAXX;DCLRE1A;DHRS2;E2F8;EEPD1;EHMT2;ERN2;ESCO2;FADS1;FAM111A;FASN;FBP1;FRK;FZD5;G6PD;GATA5;GPLD1;GPX2;GTSE1;HSPA1A;IGFBP2;INHBB;INTS3;ITPKB;LGALS9B;LGALS9C;LOC105379280;LOC124901670;LOC124902998;LOC124903450;LOC124905311;LOC124905467;LOC124905536;…
10	GO:0001676	BP	long-chain fatty acid metabolic process	10/ 698	165/ 33331	0.060606060606061	0.0026115331807814	0.17156386342948	gene-AKR1C3;gene-ALOX15;gene-CYP4F11;gene-CYP4F12;gene-CYP4F3;gene-DAGLA;gene-FADS1;gene-HPGD;gene-PNPLA3;gene-SLC27A2	AKR1C3;ALOX15;CYP4F11;CYP4F12;CYP4F3;DAGLA;FADS1;HPGD;PNPLA3;SLC27A2
7	GO:1905818	BP	regulation of chromosome separation	7/ 698	89/ 33331	0.078651685393258	0.0026805338933971	0.1753210868514	gene-BUB1;gene-CENPE;gene-CENPF;gene-DLGAP5;gene-ESPL1;gene-ESPL1-2;gene-TACC3	BUB1;CENPE;CENPF;DLGAP5;ESPL1;ESPL1-2;TACC3
9	GO:0034451	CC	centriolar satellite	9/ 698	142/ 33331	0.063380281690141	0.0031214055435076	0.17544135275421	gene-BBS4;gene-DLGAP5;gene-G6PD;gene-KLHL4;gene-NAA40;gene-PLA2G6;gene-SPAG5;gene-TACC3;gene-TMEM63A	BBS4;DLGAP5;G6PD;KLHL4;NAA40;PLA2G6;SPAG5;TACC3;TMEM63A
5	GO:0097431	CC	mitotic spindle pole	5/ 698	48/ 33331	0.10416666666667	0.0032325865425457	0.176499	gene-ASPM;gene-CNTRL;gene-GPSM2;gene-KIF20B;gene-SPAG5	ASPM;CNTRL;GPSM2;KIF20B;SPAG5
102	GO:0000166	MF	nucleotide binding	102/ 698	3637/ 33331	0.028045092108881	0.0021327173734345	0.17675362933517	gene-ABCA11P;gene-ABCB4;gene-ACACA;gene-ACACA-2;gene-ACACB;gene-ACBD7;gene-ACSS2;gene-ALDH6A1;gene-ALPK1;gene-ANO7L1-2;gene-ATP2A3;gene-ATP6V1B1;gene-ATP7A;gene-ATP8B3;gene-BUB1;gene-CENPE;gene-CHDH;gene-CPLANE2-2;gene-CXXC5;gene-DAPK1;gene-DHCR24;gene-DHCR7;gene-DHRS3;gene-DNAH7;gene-ENTPD8;gene-EPHB3;gene-ERBB3;gene-ERN2;gene-FBP1;gene-FGFR3;gene-FIGN;gene-FPGT;gene-G6PD;gene-GDPGP1;gene-GNAZ;g…	ABCA11P;ABCB4;ACACA;ACACA-2;ACACB;ACBD7;ACSS2;ALDH6A1;ALPK1;ANO7L1;ATP2A3;ATP6V1B1;ATP7A;ATP8B3;BUB1;CENPE;CHDH;CPLANE2;CXXC5;DAPK1;DHCR24;DHCR7;DHRS3;DNAH7;ENTPD8;EPHB3;ERBB3;ERN2;FBP1;FGFR3;FIGN;FPGT;G6PD;GDPGP1;GNAZ;GPSM2;GUCY1B2;HMGCR;HPGD;HSPA12A;HSPA1A;IDH1;ITPKB;KIF11;KIF15;KIF20A;KIF20B;KIF2C;KIF4A;KIFC1;LDAF1;LMTK3;LOC101927401;LOC105369308;LOC143666;MAP2K6;MAP3K5;MCM5;MCM6;ME1;MKI67;MMA…
102	GO:1901265	MF	nucleoside phosphate binding	102/ 698	3637/ 33331	0.028045092108881	0.0021327173734345	0.17675362933517	gene-ABCA11P;gene-ABCB4;gene-ACACA;gene-ACACA-2;gene-ACACB;gene-ACBD7;gene-ACSS2;gene-ALDH6A1;gene-ALPK1;gene-ANO7L1-2;gene-ATP2A3;gene-ATP6V1B1;gene-ATP7A;gene-ATP8B3;gene-BUB1;gene-CENPE;gene-CHDH;gene-CPLANE2-2;gene-CXXC5;gene-DAPK1;gene-DHCR24;gene-DHCR7;gene-DHRS3;gene-DNAH7;gene-ENTPD8;gene-EPHB3;gene-ERBB3;gene-ERN2;gene-FBP1;gene-FGFR3;gene-FIGN;gene-FPGT;gene-G6PD;gene-GDPGP1;gene-GNAZ;g…	ABCA11P;ABCB4;ACACA;ACACA-2;ACACB;ACBD7;ACSS2;ALDH6A1;ALPK1;ANO7L1;ATP2A3;ATP6V1B1;ATP7A;ATP8B3;BUB1;CENPE;CHDH;CPLANE2;CXXC5;DAPK1;DHCR24;DHCR7;DHRS3;DNAH7;ENTPD8;EPHB3;ERBB3;ERN2;FBP1;FGFR3;FIGN;FPGT;G6PD;GDPGP1;GNAZ;GPSM2;GUCY1B2;HMGCR;HPGD;HSPA12A;HSPA1A;IDH1;ITPKB;KIF11;KIF15;KIF20A;KIF20B;KIF2C;KIF4A;KIFC1;LDAF1;LMTK3;LOC101927401;LOC105369308;LOC143666;MAP2K6;MAP3K5;MCM5;MCM6;ME1;MKI67;MMA…
3	GO:0046689	BP	response to mercury ion	3/ 698	14/ 33331	0.21428571428571	0.0028014551980977	0.18162971758147	gene-ALAD;gene-AQP2;gene-AQP5-AS1	ALAD;AQP2;AQP5-AS1
3	GO:0010896	BP	regulation of triglyceride catabolic process	3/ 698	14/ 33331	0.21428571428571	0.0028014551980977	0.18162971758147	gene-GPLD1;gene-PIK3CG;gene-SORL1	GPLD1;PIK3CG;SORL1
8	GO:0072341	MF	modified amino acid binding	8/ 698	112/ 33331	0.071428571428571	0.0025074879351747	0.18859019046716	gene-ANXA9;gene-FASN;gene-GAS6-AS1;gene-JPH2;gene-PLCD1;gene-SMPD3;gene-SYT15B;gene-SYTL2	ANXA9;FASN;GAS6-AS1;JPH2;PLCD1;SMPD3;SYT15B;SYTL2
2	GO:0033745	MF	L-methionine-(R)-S-oxide reductase activity	2/ 698	4/ 33331	0.5	0.0025549898793179	0.18859019046716	gene-MSRB1;gene-MSRB1-2	MSRB1;MSRB1-2
2	GO:0004035	MF	alkaline phosphatase activity	2/ 698	4/ 33331	0.5	0.0025549898793179	0.18859019046716	gene-ALPG;gene-ALPP	ALPG;ALPP
2	GO:0031127	MF	alpha-(1,2)-fucosyltransferase activity	2/ 698	4/ 33331	0.5	0.0025549898793179	0.18859019046716	gene-FUT2;gene-LOC105447645	FUT2;LOC105447645
2	GO:0047017	MF	prostaglandin-F synthase activity	2/ 698	4/ 33331	0.5	0.0025549898793179	0.18859019046716	gene-AKR1C3;gene-PRXL2B-2	AKR1C3;PRXL2B
2	GO:0008107	MF	galactoside 2-alpha-L-fucosyltransferase activity	2/ 698	4/ 33331	0.5	0.0025549898793179	0.18859019046716	gene-FUT2;gene-LOC105447645	FUT2;LOC105447645
9	GO:0006493	BP	protein O-linked glycosylation	9/ 698	141/ 33331	0.063829787234043	0.0029774630959635	0.18919299101429	gene-CHST4;gene-MUC1;gene-MUC20-6;gene-MUC20-7;gene-MUC20P1;gene-MUC5AC;gene-MUC5AC-2;gene-MUC5B;gene-POC1B-GALNT4	CHST4;MUC1;MUC20;MUC20;MUC20P1;MUC5AC;MUC5AC-2;MUC5B;POC1B-GALNT4
4	GO:0040036	BP	regulation of fibroblast growth factor receptor signaling pathway	4/ 698	29/ 33331	0.13793103448276	0.002986750514952	0.18919299101429	gene-CREB3L1;gene-NGFR;gene-PRKD2;gene-SPRY1	CREB3L1;NGFR;PRKD2;SPRY1
6	GO:0050771	BP	negative regulation of axonogenesis	6/ 698	68/ 33331	0.088235294117647	0.0030073109637888	0.18919299101429	gene-NGFR;gene-NTN1;gene-SEMA3E;gene-SEMA4A;gene-SEMA4G;gene-SPP1	NGFR;NTN1;SEMA3E;SEMA4A;SEMA4G;SPP1
6	GO:0000281	BP	mitotic cytokinesis	6/ 698	68/ 33331	0.088235294117647	0.0030073109637888	0.18919299101429	gene-BBS4;gene-ESPL1;gene-ESPL1-2;gene-KIF20A;gene-KIF4A;gene-RACGAP1	BBS4;ESPL1;ESPL1-2;KIF20A;KIF4A;RACGAP1
5	GO:0006692	BP	prostanoid metabolic process	5/ 698	48/ 33331	0.10416666666667	0.0032325865425457	0.19938905268567	gene-AKR1C3;gene-ATP6V1B1;gene-HPGD;gene-PLA2G4F;gene-PRXL2B-2	AKR1C3;ATP6V1B1;HPGD;PLA2G4F;PRXL2B
5	GO:0006693	BP	prostaglandin metabolic process	5/ 698	48/ 33331	0.10416666666667	0.0032325865425457	0.19938905268567	gene-AKR1C3;gene-ATP6V1B1;gene-HPGD;gene-PLA2G4F;gene-PRXL2B-2	AKR1C3;ATP6V1B1;HPGD;PLA2G4F;PRXL2B
6	GO:0046473	BP	phosphatidic acid metabolic process	6/ 698	69/ 33331	0.08695652173913	0.0032365300530239	0.19938905268567	gene-ABHD4;gene-ACP6;gene-LPIN1;gene-PLA2G3;gene-PLA2G6;gene-PNPLA3	ABHD4;ACP6;LPIN1;PLA2G3;PLA2G6;PNPLA3
6	GO:0030071	BP	regulation of mitotic metaphase/anaphase transition	6/ 698	69/ 33331	0.08695652173913	0.0032365300530239	0.19938905268567	gene-BUB1;gene-CENPE;gene-CENPF;gene-DLGAP5;gene-ESPL1;gene-ESPL1-2	BUB1;CENPE;CENPF;DLGAP5;ESPL1;ESPL1-2
33	GO:0048646	BP	anatomical structure formation involved in morphogenesis	33/ 698	924/ 33331	0.035714285714286	0.0032676885274103	0.20047674201017	gene-AMOT;gene-ANGPTL2;gene-BBS4;gene-CCDC134;gene-DUSP5P1-2;gene-E2F8;gene-EDAR;gene-EPHB3;gene-FZD5;gene-GJA5;gene-GRHL3;gene-HOXA1;gene-HOXB3;gene-IFT172;gene-KIF20B;gene-KNL1;gene-LFNG;gene-LINC01876;gene-NCMAP;gene-NTF4;gene-PIK3CG;gene-PIR-FIGF;gene-PLA2G3;gene-PRKD2;gene-SCG2;gene-SEMA3E;gene-SEMA4A;gene-SLC44A4-2;gene-SMPD3;gene-SSBP3;gene-THSD7A;gene-TULP3;gene-WNT6	AMOT;ANGPTL2;BBS4;CCDC134;DUSP5P1;E2F8;EDAR;EPHB3;FZD5;GJA5;GRHL3;HOXA1;HOXB3;IFT172;KIF20B;KNL1;LFNG;LINC01876;NCMAP;NTF4;PIK3CG;PIR-FIGF;PLA2G3;PRKD2;SCG2;SEMA3E;SEMA4A;SLC44A4;SMPD3;SSBP3;THSD7A;TULP3;WNT6
8	GO:0034308	BP	primary alcohol metabolic process	8/ 698	117/ 33331	0.068376068376068	0.0032853108550885	0.20072843730658	gene-ACSS2;gene-ADH1C;gene-AKR1B10;gene-AKR1C3;gene-DHRS3;gene-GDPD3;gene-NAPEPLD-2;gene-THTPA	ACSS2;ADH1C;AKR1B10;AKR1C3;DHRS3;GDPD3;NAPEPLD;THTPA
46	GO:0008092	MF	cytoskeletal protein binding	46/ 698	1388/ 33331	0.03314121037464	0.0027889511622853	0.20269238908671	gene-ANK1;gene-BBS4;gene-BRCA1;gene-CCDC187;gene-CENPE;gene-CENPF;gene-CGN;gene-CNTRL;gene-DLGAP5;gene-DNASE1;gene-DSTNP2;gene-EPB41L4A;gene-GAS2L3;gene-GOLGA2P5;gene-GTSE1;gene-IPP;gene-KIF11;gene-KIF15;gene-KIF20A;gene-KIF20B;gene-KIF2C;gene-KIF4A;gene-KIFC1;gene-KLHL4;gene-LDB3;gene-LINC00431;gene-LOC101927401;gene-LOC124903459;gene-MAP1A;gene-MAP2;gene-MSRB1;gene-MSRB1-2;gene-MYLIP;gene-MYO1G…	ANK1;BBS4;BRCA1;CCDC187;CENPE;CENPF;CGN;CNTRL;DLGAP5;DNASE1;DSTNP2;EPB41L4A;GAS2L3;GOLGA2P5;GTSE1;IPP;KIF11;KIF15;KIF20A;KIF20B;KIF2C;KIF4A;KIFC1;KLHL4;LDB3;LINC00431;LOC101927401;LOC124903459;MAP1A;MAP2;MSRB1;MSRB1-2;MYLIP;MYO1G;PACSIN1;POF1B;PPP1R9A;PRICKLE4;PSRC1;RAB3D;RACGAP1;RUSC1-AS1;SHROOM2;SPAG5;TPX2;WHAMMP3
24	GO:0005911	CC	cell-cell junction	24/ 698	613/ 33331	0.039151712887439	0.0038310113374463	0.20336285182944	gene-ABCB4;gene-AMOT;gene-ARVCF;gene-CALB2;gene-CALB2-2;gene-CGN;gene-CLDN11;gene-CLDN3;gene-CLDN4;gene-EVPL;gene-FAT2;gene-FZD5;gene-GJA5;gene-GJC2;gene-LDB3;gene-LOC101927401;gene-LOC124903459;gene-NGFR;gene-PARD3B;gene-POF1B;gene-PPL;gene-PRICKLE4;gene-SHROOM2;gene-TJP3	ABCB4;AMOT;ARVCF;CALB2;CALB2-2;CGN;CLDN11;CLDN3;CLDN4;EVPL;FAT2;FZD5;GJA5;GJC2;LDB3;LOC101927401;LOC124903459;NGFR;PARD3B;POF1B;PPL;PRICKLE4;SHROOM2;TJP3
151	GO:0048583	BP	regulation of response to stimulus	151/ 698	5786/ 33331	0.026097476667819	0.0033564482946581	0.20423437635569	gene-ABR-3;gene-ADORA1;gene-AGR2;gene-AKR1C3;gene-ALOX15;gene-ALPK1;gene-AMOT;gene-APOBEC3F;gene-ARHGAP11B;gene-ARHGAP11B-4;gene-ARHGAP19;gene-ARRB1;gene-ASPM;gene-BANK1;gene-BBS4;gene-BMF;gene-BPIFB1;gene-BRCA1;gene-BTN3A1;gene-CACNG4;gene-CASP10;gene-CASTOR1;gene-CASTOR3;gene-CCDC125;gene-CCDC125-2;gene-CD177;gene-CEBPA;gene-CHN2;gene-CLDN3;gene-CLDN4;gene-CLEC2D;gene-CRADD;gene-CREB3L1;gene-CT…	ABR-3;ADORA1;AGR2;AKR1C3;ALOX15;ALPK1;AMOT;APOBEC3F;ARHGAP11B;ARHGAP11B-4;ARHGAP19;ARRB1;ASPM;BANK1;BBS4;BMF;BPIFB1;BRCA1;BTN3A1;CACNG4;CASP10;CASTOR1;CASTOR3;CCDC125;CCDC125-2;CD177;CEBPA;CHN2;CLDN3;CLDN4;CLEC2D;CRADD;CREB3L1;CTDP1;CXXC5;CYP26A1;DAGLA;DAPK1;DAXX;DENND2B;DHRS3;DNASE1;EDAR;EDARADD;ELF3;ERBB3;FAM53B;FBP1;FFAR4;FGD2;FGD3;FGFR3;FNTB;FOXJ1;FZD5;G6PD;GATA5;GPLD1;GPR20;GPR20-2;GPR20-3;H…
12	GO:0007093	BP	mitotic cell cycle checkpoint signaling	12/ 698	229/ 33331	0.052401746724891	0.0034341344605222	0.20475116706706	gene-BUB1;gene-CDC25C;gene-CENPF;gene-CRADD;gene-E2F8;gene-GTSE1;gene-INTS3;gene-MDC1-2;gene-MDC1-8;gene-MRNIP;gene-MUC1;gene-ORC1	BUB1;CDC25C;CENPF;CRADD;E2F8;GTSE1;INTS3;MDC1;MDC1;MRNIP;MUC1;ORC1
13	GO:1902749	BP	regulation of cell cycle G2/M phase transition	13/ 698	259/ 33331	0.05019305019305	0.0034347568032415	0.20475116706706	gene-CDC25C;gene-CENPF;gene-CEP192;gene-CEP250;gene-CNTRL;gene-GTSE1;gene-HMMR;gene-INTS3;gene-MRNIP;gene-ORC1;gene-PBX1;gene-PRKAR2B;gene-TPX2	CDC25C;CENPF;CEP192;CEP250;CNTRL;GTSE1;HMMR;INTS3;MRNIP;ORC1;PBX1;PRKAR2B;TPX2
3	GO:1901523	BP	icosanoid catabolic process	3/ 698	15/ 33331	0.2	0.0034476858467545	0.20475116706706	gene-CYP4F11;gene-CYP4F12;gene-CYP4F3	CYP4F11;CYP4F12;CYP4F3
3	GO:0006646	BP	phosphatidylethanolamine biosynthetic process	3/ 698	15/ 33331	0.2	0.0034476858467545	0.20475116706706	gene-ALOX15;gene-LPIN1;gene-PCYT2	ALOX15;LPIN1;PCYT2
25	GO:0007049	BP	cell cycle	25/ 698	650/ 33331	0.038461538461538	0.003468616696736	0.20517351432844	gene-ASPM;gene-BORA;gene-BRCA1;gene-CABLES2;gene-CDC25C;gene-CENPE;gene-CENPF;gene-CEP250;gene-DCLRE1A;gene-E2F2;gene-E2F8;gene-ESCO2;gene-KIF11;gene-KIF15;gene-MCM5;gene-MCM6;gene-MDC1-2;gene-MDC1-8;gene-MKI67;gene-OIP5;gene-PARD3B;gene-SPC24;gene-SPC25;gene-TPX2;gene-WDHD1	ASPM;BORA;BRCA1;CABLES2;CDC25C;CENPE;CENPF;CEP250;DCLRE1A;E2F2;E2F8;ESCO2;KIF11;KIF15;MCM5;MCM6;MDC1;MDC1;MKI67;OIP5;PARD3B;SPC24;SPC25;TPX2;WDHD1
4	GO:0004622	MF	lysophospholipase activity	4/ 698	29/ 33331	0.13793103448276	0.002986750514952	0.21377893079748	gene-ABHD4;gene-GDPD3;gene-PLA2G4F;gene-PLA2G6	ABHD4;GDPD3;PLA2G4F;PLA2G6
47	GO:0033043	BP	regulation of organelle organization	47/ 698	1465/ 33331	0.032081911262799	0.0037299425035992	0.2171704170625	gene-ALOX15;gene-AMOT;gene-ANK1;gene-ASAP3;gene-ATAT1-4;gene-ATF7IP;gene-BBS4;gene-BMF;gene-BRCA1;gene-BUB1;gene-CDC25C;gene-CENPE;gene-CENPF;gene-CNTRL;gene-CPLANE2-2;gene-CPLX1;gene-DAXX-4;gene-DLGAP5;gene-DSTNP2;gene-EDARADD;gene-EHMT2-2;gene-ESPL1;gene-ESPL1-2;gene-FZD5;gene-GPSM2;gene-GRHL3;gene-HSPA1A-4;gene-KIF20B;gene-LOC124903459;gene-MAP1A;gene-MKI67;gene-NES;gene-OMA1;gene-PIF1;gene-PP…	ALOX15;AMOT;ANK1;ASAP3;ATAT1;ATF7IP;BBS4;BMF;BRCA1;BUB1;CDC25C;CENPE;CENPF;CNTRL;CPLANE2;CPLX1;DAXX;DLGAP5;DSTNP2;EDARADD;EHMT2;ESPL1;ESPL1-2;FZD5;GPSM2;GRHL3;HSPA1A;KIF20B;LOC124903459;MAP1A;MKI67;NES;OMA1;PIF1;PPP1R9A;PSRC1;RMI2;RTEL1;SEMA3E;SMPD3;SPAG5;TACC3;TNFSF10;TOP2A;TP73;TPX2;WHAMMP3
7	GO:0007565	BP	female pregnancy	7/ 698	95/ 33331	0.073684210526316	0.0038628118366497	0.22402799741695	gene-CLDN4;gene-HPGD;gene-IGFBP2;gene-LGALS9B;gene-LGALS9C;gene-STS;gene-UCP2	CLDN4;HPGD;IGFBP2;LGALS9B;LGALS9C;STS;UCP2
28	GO:0090407	BP	organophosphate biosynthetic process	28/ 698	745/ 33331	0.03758389261745	0.0039119434513488	0.22589171984336	gene-ABHD4;gene-ACACA;gene-ACACA-2;gene-ACACB;gene-ACP6;gene-ACSS2;gene-ALOX15;gene-ENTPD8;gene-FADS1;gene-FASN;gene-G6PD;gene-ITPKB;gene-LPIN1;gene-ME1;gene-MVD;gene-MVK;gene-NPR2;gene-PCTP;gene-PCYT2;gene-PIGM;gene-PIK3C2B;gene-PIK3CG;gene-PIK3R3;gene-PLA2G6;gene-PNPLA3;gene-SCD;gene-SCDP1;gene-SLC44A4-2	ABHD4;ACACA;ACACA-2;ACACB;ACP6;ACSS2;ALOX15;ENTPD8;FADS1;FASN;G6PD;ITPKB;LPIN1;ME1;MVD;MVK;NPR2;PCTP;PCYT2;PIGM;PIK3C2B;PIK3CG;PIK3R3;PLA2G6;PNPLA3;SCD;SCDP1;SLC44A4
12	GO:0010952	BP	positive regulation of peptidase activity	12/ 698	233/ 33331	0.051502145922747	0.0039435560405861	0.22589171984336	gene-ATP2A3;gene-CASP10;gene-CLDN3;gene-CLDN4;gene-CRADD;gene-DAPK1;gene-LGALS9B;gene-LGALS9C;gene-MAP3K5;gene-NGFR;gene-PRSS22;gene-TNFSF10	ATP2A3;CASP10;CLDN3;CLDN4;CRADD;DAPK1;LGALS9B;LGALS9C;MAP3K5;NGFR;PRSS22;TNFSF10
6	GO:0043542	BP	endothelial cell migration	6/ 698	72/ 33331	0.083333333333333	0.004002491657909	0.22589171984336	gene-AMOT;gene-GPLD1;gene-LGALS8;gene-MMRN2;gene-PIK3R3;gene-SCG2	AMOT;GPLD1;LGALS8;MMRN2;PIK3R3;SCG2
11	GO:0001667	BP	ameboidal-type cell migration	11/ 698	204/ 33331	0.053921568627451	0.0040214768921441	0.22589171984336	gene-AMOT;gene-FAT2;gene-GPLD1;gene-KANK2;gene-LGALS8;gene-MMRN2;gene-PIK3R3;gene-SCG2;gene-SEMA3E;gene-SEMA4A;gene-SEMA4G	AMOT;FAT2;GPLD1;KANK2;LGALS8;MMRN2;PIK3R3;SCG2;SEMA3E;SEMA4A;SEMA4G
191	GO:0080090	BP	regulation of primary metabolic process	191/ 698	7590/ 33331	0.025164690382082	0.0040377300105493	0.22589171984336	gene-ACACA;gene-ACACA-2;gene-ACACB;gene-ADGRF1;gene-AHRR;gene-AKR1C3;gene-ALAD;gene-ARRB1;gene-ATF7IP;gene-ATP2A3;gene-BANK1;gene-BBS4;gene-BCL9;gene-BHLHE41;gene-BRCA1;gene-CASP10;gene-CBX2;gene-CBX7;gene-CDC25C;gene-CDKN2C;gene-CEBPA;gene-CENPE;gene-CENPF;gene-CHTF8;gene-CLDN3;gene-CLDN4;gene-CRADD;gene-CREB3L1;gene-CTDP1-2;gene-CXXC5;gene-DACH1;gene-DAPK1;gene-DAXX-4;gene-DBP;gene-DHCR24;gene-…	ACACA;ACACA-2;ACACB;ADGRF1;AHRR;AKR1C3;ALAD;ARRB1;ATF7IP;ATP2A3;BANK1;BBS4;BCL9;BHLHE41;BRCA1;CASP10;CBX2;CBX7;CDC25C;CDKN2C;CEBPA;CENPE;CENPF;CHTF8;CLDN3;CLDN4;CRADD;CREB3L1;CTDP1;CXXC5;DACH1;DAPK1;DAXX;DBP;DHCR24;DHCR7;DLGAP5;DLX6-AS1;DMBX1;E2F2;E2F8;EDARADD;EFEMP1;EHMT2;ELF3;ELF5;ERBB3;ERN2;ESRP1;FADS1;FASN;FBP1;FDFT1;FDFT1-2;FGD2;FGFR3;FOXD2;FOXJ1;FZD5;G6PD;GAS6-AS1;GATA5;GJC2;GOLGA2P5;GPLD1;…
10	GO:0001822	BP	kidney development	10/ 698	176/ 33331	0.056818181818182	0.0041389998581264	0.22589171984336	gene-CENPF;gene-CNTRL;gene-CYP26A1;gene-HPGD;gene-PCSK9;gene-PKD1L2-2;gene-PYGO2;gene-SPRY1;gene-TNS2;gene-TP73	CENPF;CNTRL;CYP26A1;HPGD;PCSK9;PKD1L2;PYGO2;SPRY1;TNS2;TP73
2	GO:1903964	BP	monounsaturated fatty acid metabolic process	2/ 698	5/ 33331	0.4	0.0041992398920163	0.22589171984336	gene-SCD;gene-SCDP1	SCD;SCDP1
2	GO:1905050	BP	positive regulation of metallopeptidase activity	2/ 698	5/ 33331	0.4	0.0041992398920163	0.22589171984336	gene-CLDN3;gene-CLDN4	CLDN3;CLDN4
2	GO:1903576	BP	response to L-arginine	2/ 698	5/ 33331	0.4	0.0041992398920163	0.22589171984336	gene-CASTOR1;gene-CASTOR3	CASTOR1;CASTOR3
2	GO:0070291	BP	N-acylethanolamine metabolic process	2/ 698	5/ 33331	0.4	0.0041992398920163	0.22589171984336	gene-GDPD3;gene-NAPEPLD-2	GDPD3;NAPEPLD
2	GO:0070239	BP	regulation of activated T cell autonomous cell death	2/ 698	5/ 33331	0.4	0.0041992398920163	0.22589171984336	gene-LGALS9B;gene-LGALS9C	LGALS9B;LGALS9C
2	GO:0055024	BP	regulation of cardiac muscle tissue development	2/ 698	5/ 33331	0.4	0.0041992398920163	0.22589171984336	gene-ERBB3;gene-JPH2	ERBB3;JPH2
2	GO:0016103	BP	diterpenoid catabolic process	2/ 698	5/ 33331	0.4	0.0041992398920163	0.22589171984336	gene-CYP26A1;gene-CYP2W1	CYP26A1;CYP2W1
2	GO:0003095	BP	pressure natriuresis	2/ 698	5/ 33331	0.4	0.0041992398920163	0.22589171984336	gene-CYP4F11;gene-CYP4F12	CYP4F11;CYP4F12
2	GO:0070241	BP	positive regulation of activated T cell autonomous cell death	2/ 698	5/ 33331	0.4	0.0041992398920163	0.22589171984336	gene-LGALS9B;gene-LGALS9C	LGALS9B;LGALS9C
2	GO:0016095	BP	polyprenol catabolic process	2/ 698	5/ 33331	0.4	0.0041992398920163	0.22589171984336	gene-AKR1B10;gene-AKR1C3	AKR1B10;AKR1C3
2	GO:0045137	BP	development of primary sexual characteristics	2/ 698	5/ 33331	0.4	0.0041992398920163	0.22589171984336	gene-CBX2;gene-DACH1	CBX2;DACH1
2	GO:0051661	BP	maintenance of centrosome location	2/ 698	5/ 33331	0.4	0.0041992398920163	0.22589171984336	gene-ASPM;gene-GPSM2	ASPM;GPSM2
2	GO:0034653	BP	retinoic acid catabolic process	2/ 698	5/ 33331	0.4	0.0041992398920163	0.22589171984336	gene-CYP26A1;gene-CYP2W1	CYP26A1;CYP2W1
6	GO:1902099	BP	regulation of metaphase/anaphase transition of cell cycle	6/ 698	73/ 33331	0.082191780821918	0.0042853393389132	0.22969109445793	gene-BUB1;gene-CENPE;gene-CENPF;gene-DLGAP5;gene-ESPL1;gene-ESPL1-2	BUB1;CENPE;CENPF;DLGAP5;ESPL1;ESPL1-2
4	GO:2000758	BP	positive regulation of peptidyl-lysine acetylation	4/ 698	32/ 33331	0.125	0.0043038682506643	0.22985443135832	gene-ARRB1;gene-BRCA1;gene-MUC1;gene-NAP1L2	ARRB1;BRCA1;MUC1;NAP1L2
43	GO:0006974	BP	cellular response to DNA damage stimulus	43/ 698	1324/ 33331	0.032477341389728	0.0044086280805009	0.23460538032687	gene-ATP23;gene-BRCA1;gene-CDC25C;gene-CRADD;gene-DCLRE1A;gene-E2F8;gene-EEPD1;gene-ESCO2;gene-FAM111A;gene-FRK;gene-GTSE1;gene-INTS3;gene-LOC105379280;gene-LOC124901670;gene-LOC124902998;gene-LOC124903450-3;gene-LOC124905311;gene-LOC124905467;gene-MAP2K6;gene-MCM5;gene-MCM6;gene-MDC1-2;gene-MDC1-8;gene-MRNIP;gene-MSH5-5;gene-MUC1;gene-PARPBP;gene-PIERCE1;gene-PIF1;gene-PMS2P2;gene-POLE2;gene-POL…	ATP23;BRCA1;CDC25C;CRADD;DCLRE1A;E2F8;EEPD1;ESCO2;FAM111A;FRK;GTSE1;INTS3;LOC105379280;LOC124901670;LOC124902998;LOC124903450;LOC124905311;LOC124905467;MAP2K6;MCM5;MCM6;MDC1;MDC1;MRNIP;MSH5;MUC1;PARPBP;PIERCE1;PIF1;PMS2P2;POLE2;POLH;RMI2;RTEL1;SLFN11;TFPT;TFPT;TFPT;TOP2A;TP73;USP51;WDHD1;WDR76
13	GO:0046578	BP	regulation of Ras protein signal transduction	13/ 698	267/ 33331	0.048689138576779	0.0044318322764668	0.23499790645966	gene-ARRB1;gene-CCDC125;gene-CCDC125-2;gene-FBP1;gene-GPR20;gene-GPR20-2;gene-GPR20-3;gene-IQSEC2;gene-ITPKB;gene-KANK2;gene-PIK3CG;gene-RASAL1;gene-SPRY1	ARRB1;CCDC125;CCDC125-2;FBP1;GPR20;GPR20-2;GPR20-3;IQSEC2;ITPKB;KANK2;PIK3CG;RASAL1;SPRY1
5	GO:0045332	BP	phospholipid translocation	5/ 698	52/ 33331	0.096153846153846	0.0045825827779628	0.24138149094877	gene-ABCB4;gene-ATP8B3;gene-PLSCR4;gene-XKR5;gene-XKR5-2	ABCB4;ATP8B3;PLSCR4;XKR5;XKR5-2
7	GO:0006890	BP	retrograde vesicle-mediated transport, Golgi to endoplasmic reticulum	7/ 698	98/ 33331	0.071428571428571	0.0045847363405101	0.24138149094877	gene-CENPE;gene-KIF11;gene-KIF15;gene-KIF2C;gene-KIF4A;gene-RACGAP1;gene-TAPBP	CENPE;KIF11;KIF15;KIF2C;KIF4A;RACGAP1;TAPBP
9	GO:0005796	CC	Golgi lumen	9/ 698	151/ 33331	0.059602649006623	0.0046781682100223	0.24162106619872	gene-BCAN;gene-MUC1;gene-MUC20-6;gene-MUC20-7;gene-MUC20P1;gene-MUC5AC;gene-MUC5AC-2;gene-MUC5B;gene-WNT6	BCAN;MUC1;MUC20;MUC20;MUC20P1;MUC5AC;MUC5AC-2;MUC5B;WNT6
3	GO:0035004	MF	phosphatidylinositol 3-kinase activity	3/ 698	15/ 33331	0.2	0.0034476858467545	0.24308758119505	gene-PIK3C2B;gene-PIK3CG;gene-PIK3R3	PIK3C2B;PIK3CG;PIK3R3
115	GO:0031982	CC	vesicle	115/ 698	4269/ 33331	0.026938393066292	0.0049445563440959	0.24865913614651	gene-ABCB4;gene-ACAT2;gene-AKR1C3;gene-ALAD;gene-ALDH1L1;gene-AMOT;gene-ANGPTL2;gene-ANXA9;gene-AQP2;gene-AQP5;gene-AQP5-AS1;gene-ARRB1;gene-ATP6V1B1;gene-ATP7A;gene-BMF;gene-BPIFB1;gene-C11orf52;gene-C16orf89;gene-C1orf210;gene-CAPN5;gene-CAPS;gene-CAPS-2;gene-CD177;gene-CEL;gene-CEP250;gene-CLIC3;gene-CRISPLD2;gene-CYSRT1;gene-DENND2B;gene-DNASE1;gene-EDARADD;gene-EFEMP1;gene-EPN3;gene-EVPL;gen…	ABCB4;ACAT2;AKR1C3;ALAD;ALDH1L1;AMOT;ANGPTL2;ANXA9;AQP2;AQP5;AQP5-AS1;ARRB1;ATP6V1B1;ATP7A;BMF;BPIFB1;C11orf52;C16orf89;C1orf210;CAPN5;CAPS;CAPS-2;CD177;CEL;CEP250;CLIC3;CRISPLD2;CYSRT1;DENND2B;DNASE1;EDARADD;EFEMP1;EPN3;EVPL;FASN;FAT2;FBP1;FFAR4;FGD2;FGFR3;FUT2;FZD5;G6PD;GAS6-AS1;GDPD3;GOLGA2P5;GPLD1;HNMT;HPGD;HSPA12A;HSPA1A;IDH1;IFT172;IGFBP2;IL33;KIFC1;KNL1;KRT13;LFNG;LGALS8;LGR6;LOC105447645;…
4	GO:1901569	BP	fatty acid derivative catabolic process	4/ 698	33/ 33331	0.12121212121212	0.0048175554591733	0.25185297852939	gene-BDH1;gene-CYP4F11;gene-CYP4F12;gene-CYP4F3	BDH1;CYP4F11;CYP4F12;CYP4F3
4	GO:0007020	BP	microtubule nucleation	4/ 698	33/ 33331	0.12121212121212	0.0048175554591733	0.25185297852939	gene-CEP192;gene-GOLGA2P5;gene-LINC00431;gene-TPX2	CEP192;GOLGA2P5;LINC00431;TPX2
7	GO:1901616	BP	organic hydroxy compound catabolic process	7/ 698	99/ 33331	0.070707070707071	0.0048466260505912	0.25248370867764	gene-AKR1B10;gene-AKR1C3;gene-CEL;gene-CYP4F11;gene-CYP4F12;gene-CYP4F3;gene-NTSR1	AKR1B10;AKR1C3;CEL;CYP4F11;CYP4F12;CYP4F3;NTSR1
5	GO:0006270	BP	DNA replication initiation	5/ 698	53/ 33331	0.094339622641509	0.00497440505411	0.25659983903677	gene-MCM5;gene-MCM6;gene-ORC1;gene-POLA2;gene-POLE2	MCM5;MCM6;ORC1;POLA2;POLE2
3	GO:0040037	BP	negative regulation of fibroblast growth factor receptor signaling pathway	3/ 698	17/ 33331	0.17647058823529	0.0049947702217031	0.25659983903677	gene-CREB3L1;gene-NGFR;gene-SPRY1	CREB3L1;NGFR;SPRY1
3	GO:1901970	BP	positive regulation of mitotic sister chromatid separation	3/ 698	17/ 33331	0.17647058823529	0.0049947702217031	0.25659983903677	gene-DLGAP5;gene-ESPL1;gene-ESPL1-2	DLGAP5;ESPL1;ESPL1-2
3	GO:0045842	BP	positive regulation of mitotic metaphase/anaphase transition	3/ 698	17/ 33331	0.17647058823529	0.0049947702217031	0.25659983903677	gene-DLGAP5;gene-ESPL1;gene-ESPL1-2	DLGAP5;ESPL1;ESPL1-2
7	GO:0002244	BP	hematopoietic progenitor cell differentiation	7/ 698	100/ 33331	0.07	0.0051196150185115	0.2621066351029	gene-ACP6;gene-ESCO2;gene-HOXB3;gene-MEOX1;gene-SMPD3;gene-SSBP3;gene-TOP2A	ACP6;ESCO2;HOXB3;MEOX1;SMPD3;SSBP3;TOP2A
74	GO:0032559	MF	adenyl ribonucleotide binding	74/ 698	2539/ 33331	0.029145332808192	0.003850186088488	0.26747469238261	gene-ABCA11P;gene-ABCB4;gene-ACACA;gene-ACACA-2;gene-ACACB;gene-ACBD7;gene-ACSS2;gene-ALDH6A1;gene-ALPK1;gene-ATP2A3;gene-ATP6V1B1;gene-ATP7A;gene-ATP8B3;gene-BUB1;gene-CENPE;gene-DAPK1;gene-DNAH7;gene-ENTPD8;gene-EPHB3;gene-ERBB3;gene-ERN2;gene-FBP1;gene-FGFR3;gene-FIGN;gene-HMGCR;gene-HSPA12A-2;gene-HSPA1A-4;gene-ITPKB;gene-KIF11;gene-KIF15;gene-KIF20A;gene-KIF20B;gene-KIF2C;gene-KIF4A;gene-KIF…	ABCA11P;ABCB4;ACACA;ACACA-2;ACACB;ACBD7;ACSS2;ALDH6A1;ALPK1;ATP2A3;ATP6V1B1;ATP7A;ATP8B3;BUB1;CENPE;DAPK1;DNAH7;ENTPD8;EPHB3;ERBB3;ERN2;FBP1;FGFR3;FIGN;HMGCR;HSPA12A;HSPA1A;ITPKB;KIF11;KIF15;KIF20A;KIF20B;KIF2C;KIF4A;KIFC1;LDAF1;LMTK3;LOC101927401;LOC105369308;LOC143666;MAP2K6;MAP3K5;MCM5;MCM6;ME1;MKI67;MMAB;MSH5;MVD;MVK;MYO1G;NAIPP2;NAIPP4;NPR2;NWD1;ORC1;PALM3;PDIK1L;PFKFB4;PIF1;PIK3C2B;PIK3CG;P…
5	GO:0046949	BP	fatty-acyl-CoA biosynthetic process	5/ 698	54/ 33331	0.092592592592593	0.0053893872081701	0.27375126123869	gene-ACACA;gene-ACACA-2;gene-FASN;gene-SCD;gene-SCDP1	ACACA;ACACA-2;FASN;SCD;SCDP1
5	GO:0034204	BP	lipid translocation	5/ 698	54/ 33331	0.092592592592593	0.0053893872081701	0.27375126123869	gene-ABCB4;gene-ATP8B3;gene-PLSCR4;gene-XKR5;gene-XKR5-2	ABCB4;ATP8B3;PLSCR4;XKR5;XKR5-2
7	GO:0048015	BP	phosphatidylinositol-mediated signaling	7/ 698	101/ 33331	0.069306930693069	0.0054039899970187	0.27375126123869	gene-ERBB3;gene-MUC5AC;gene-MUC5AC-2;gene-PIK3C2B;gene-PIK3CG;gene-PLCD1;gene-PLCH1	ERBB3;MUC5AC;MUC5AC-2;PIK3C2B;PIK3CG;PLCD1;PLCH1
10	GO:0006721	BP	terpenoid metabolic process	10/ 698	183/ 33331	0.054644808743169	0.0054302100193077	0.27375126123869	gene-ADH1C;gene-AKR1B10;gene-AKR1C3;gene-CYP26A1;gene-CYP2W1;gene-DHRS3;gene-FDFT1;gene-FDFT1-2;gene-LSS;gene-NAPEPLD-2	ADH1C;AKR1B10;AKR1C3;CYP26A1;CYP2W1;DHRS3;FDFT1;FDFT1-2;LSS;NAPEPLD
53	GO:1901362	BP	organic cyclic compound biosynthetic process	53/ 698	1721/ 33331	0.030796048808832	0.0054570246301572	0.27375126123869	gene-ACACA;gene-ACACA-2;gene-ACACB;gene-ACAT2;gene-ACSS2;gene-AKR1C3;gene-ALAD;gene-CEBPA;gene-CENPF;gene-CTDP1-2;gene-DHCR24;gene-DHCR7;gene-E2F2;gene-ELF3;gene-ENTPD8;gene-FASN;gene-FDFT1;gene-FDFT1-2;gene-FRK;gene-G6PD;gene-H3C10;gene-H4C1;gene-H4C8;gene-H4C9;gene-HMGCR;gene-HSD17B7;gene-HSD17B7P2;gene-INTS3;gene-LOC105379280;gene-LOC124901735;gene-LSS;gene-ME1;gene-MSMO1;gene-MVD;gene-MVK;gen…	ACACA;ACACA-2;ACACB;ACAT2;ACSS2;AKR1C3;ALAD;CEBPA;CENPF;CTDP1;DHCR24;DHCR7;E2F2;ELF3;ENTPD8;FASN;FDFT1;FDFT1-2;FRK;G6PD;H3C10;H4C1;H4C8;H4C9;HMGCR;HSD17B7;HSD17B7P2;INTS3;LOC105379280;LOC124901735;LSS;ME1;MSMO1;MVD;MVK;NOTCH3;NPR2;NR2F1;OSBPL7;PAX5;PIF1;POLA2;POLE2;POLH;PPP1R1B;RTEL1;SCD;SCDP1;SHMT1;SLC27A2;SMPD3;ZNF436;ZNF436-2
183	GO:0071840	BP	cellular component organization or biogenesis	183/ 698	7282/ 33331	0.025130458665202	0.0054576933607228	0.27375126123869	gene-ABCB4;gene-ACACA;gene-ACACA-2;gene-ACACB;gene-ADGRF1;gene-ALAD;gene-ALOX15;gene-AMOT;gene-ANK1;gene-AQP2;gene-AQP5;gene-AQP5-AS1;gene-ARHGAP11B;gene-ARHGAP11B-4;gene-ARRB1;gene-ARVCF;gene-ASF1B;gene-ASF1B-2;gene-ASPM;gene-ATAT1-4;gene-ATP23;gene-ATP8B3;gene-BBS4;gene-BCAN;gene-BCL9;gene-BMF;gene-BRCA1;gene-BUB1;gene-CBX2;gene-CBX7;gene-CCDC187;gene-CD177;gene-CEBPA;gene-CEL;gene-CENPE;gene-C…	ABCB4;ACACA;ACACA-2;ACACB;ADGRF1;ALAD;ALOX15;AMOT;ANK1;AQP2;AQP5;AQP5-AS1;ARHGAP11B;ARHGAP11B-4;ARRB1;ARVCF;ASF1B;ASF1B-2;ASPM;ATAT1;ATP23;ATP8B3;BBS4;BCAN;BCL9;BMF;BRCA1;BUB1;CBX2;CBX7;CCDC187;CD177;CEBPA;CEL;CENPE;CENPF;CENPI;CEP162;CEP192;CEP250;CHTF8;CLDN11;CLDN3;CLDN4;COL4A1;CPLANE2;CRISPLD2;CROCCP3;DAXX;DCLRE1A;DHCR24;DLGAP5;DNAH7;DSCAML1;DSN1;DSTNP2;EHMT2;ELF3;EPB41L4A;EPHB3;ERN2;ESCO2;ESP…
9	GO:0051783	BP	regulation of nuclear division	9/ 698	155/ 33331	0.058064516129032	0.0055387467248043	0.2768813893036	gene-BUB1;gene-CDC25C;gene-CENPF;gene-DLGAP5;gene-ESPL1;gene-ESPL1-2;gene-KIF20B;gene-MKI67;gene-SMPD3	BUB1;CDC25C;CENPF;DLGAP5;ESPL1;ESPL1-2;KIF20B;MKI67;SMPD3
6	GO:0051303	BP	establishment of chromosome localization	6/ 698	77/ 33331	0.077922077922078	0.0055658354763382	0.27730187690334	gene-CENPE;gene-CENPF;gene-DLGAP5;gene-KIF2C;gene-KIFC1;gene-PSRC1	CENPE;CENPF;DLGAP5;KIF2C;KIFC1;PSRC1
3	GO:0004861	MF	cyclin-dependent protein serine/threonine kinase inhibitor activity	3/ 698	16/ 33331	0.1875	0.004177781688548	0.27939731337867	gene-CDKN2C;gene-HEXIM1;gene-HEXIM2	CDKN2C;HEXIM1;HEXIM2
3	GO:0015250	MF	water channel activity	3/ 698	16/ 33331	0.1875	0.004177781688548	0.27939731337867	gene-AQP2;gene-AQP5;gene-AQP5-AS1	AQP2;AQP5;AQP5-AS1
2	GO:0004311	MF	farnesyltranstransferase activity	2/ 698	5/ 33331	0.4	0.0041992398920163	0.27939731337867	gene-FDFT1;gene-FDFT1-2	FDFT1;FDFT1-2
18	GO:0045862	BP	positive regulation of proteolysis	18/ 698	430/ 33331	0.041860465116279	0.0056804524402217	0.28059749960106	gene-ATP2A3;gene-CASP10;gene-CEBPA;gene-CLDN3;gene-CLDN4;gene-CRADD;gene-DAPK1;gene-EDARADD;gene-GPLD1;gene-HSPA1A-4;gene-IL33;gene-LGALS9B;gene-LGALS9C;gene-MAP3K5;gene-NGFR;gene-OSBPL7;gene-PRSS22;gene-TNFSF10	ATP2A3;CASP10;CEBPA;CLDN3;CLDN4;CRADD;DAPK1;EDARADD;GPLD1;HSPA1A;IL33;LGALS9B;LGALS9C;MAP3K5;NGFR;OSBPL7;PRSS22;TNFSF10
7	GO:0033293	MF	monocarboxylic acid binding	7/ 698	97/ 33331	0.072164948453608	0.0043336601715555	0.28433625903373	gene-ACACB;gene-AKR1C3;gene-CYP26A1;gene-CYP2W1;gene-CYP4F11;gene-FFAR4;gene-NAPEPLD-2	ACACB;AKR1C3;CYP26A1;CYP2W1;CYP4F11;FFAR4;NAPEPLD
3	GO:0051382	BP	kinetochore assembly	3/ 698	18/ 33331	0.16666666666667	0.0059013739165877	0.28658065305734	gene-CENPE;gene-CENPF;gene-DLGAP5	CENPE;CENPF;DLGAP5
3	GO:0018101	BP	protein citrullination	3/ 698	18/ 33331	0.16666666666667	0.0059013739165877	0.28658065305734	gene-PADI1;gene-PADI3;gene-PADI3-2	PADI1;PADI3;PADI3-2
3	GO:0006105	BP	succinate metabolic process	3/ 698	18/ 33331	0.16666666666667	0.0059013739165877	0.28658065305734	gene-ALDH5A1;gene-SDHAP2-4;gene-SDHAP4	ALDH5A1;SDHAP2;SDHAP4
21	GO:0010948	BP	negative regulation of cell cycle process	21/ 698	537/ 33331	0.039106145251397	0.0059064915360372	0.28658065305734	gene-BRCA1;gene-BUB1;gene-CDC25C;gene-CDKN2C;gene-CENPF;gene-CRADD;gene-E2F8;gene-ESPL1;gene-ESPL1-2;gene-GJC2;gene-GTSE1;gene-INTS3;gene-KANK2;gene-LOC124905536;gene-MDC1-2;gene-MDC1-8;gene-MRNIP;gene-MUC1;gene-ORC1;gene-SLFN11;gene-SUSD2	BRCA1;BUB1;CDC25C;CDKN2C;CENPF;CRADD;E2F8;ESPL1;ESPL1-2;GJC2;GTSE1;INTS3;KANK2;LOC124905536;MDC1;MDC1;MRNIP;MUC1;ORC1;SLFN11;SUSD2
4	GO:0043534	BP	blood vessel endothelial cell migration	4/ 698	35/ 33331	0.11428571428571	0.0059650087266648	0.28754053430128	gene-AMOT;gene-GPLD1;gene-MMRN2;gene-PIK3R3	AMOT;GPLD1;MMRN2;PIK3R3
4	GO:0051642	BP	centrosome localization	4/ 698	35/ 33331	0.11428571428571	0.0059650087266648	0.28754053430128	gene-ASPM;gene-DLGAP5;gene-GPSM2;gene-PARD3B	ASPM;DLGAP5;GPSM2;PARD3B
8	GO:0051262	BP	protein tetramerization	8/ 698	130/ 33331	0.061538461538462	0.0061900057124108	0.28787539702892	gene-ACACA;gene-ACACA-2;gene-ACACB;gene-AQP2;gene-AQP5;gene-AQP5-AS1;gene-SHMT1;gene-TP73	ACACA;ACACA-2;ACACB;AQP2;AQP5;AQP5-AS1;SHMT1;TP73
2	GO:0071288	BP	cellular response to mercury ion	2/ 698	6/ 33331	0.33333333333333	0.0062116280391968	0.28787539702892	gene-AQP2;gene-AQP5-AS1	AQP2;AQP5-AS1
2	GO:0070235	BP	regulation of activation-induced cell death of T cells	2/ 698	6/ 33331	0.33333333333333	0.0062116280391968	0.28787539702892	gene-RIPK3;gene-RIPK3-2	RIPK3;RIPK3-2
2	GO:0032832	BP	regulation of CD4-positive, CD25-positive, alpha-beta regulatory T cell differentiation involved in immune response	2/ 698	6/ 33331	0.33333333333333	0.0062116280391968	0.28787539702892	gene-LGALS9B;gene-LGALS9C	LGALS9B;LGALS9C
2	GO:0010989	BP	negative regulation of low-density lipoprotein particle clearance	2/ 698	6/ 33331	0.33333333333333	0.0062116280391968	0.28787539702892	gene-MYLIP;gene-PCSK9	MYLIP;PCSK9
2	GO:0032834	BP	positive regulation of CD4-positive, CD25-positive, alpha-beta regulatory T cell differentiation involved in immune response	2/ 698	6/ 33331	0.33333333333333	0.0062116280391968	0.28787539702892	gene-LGALS9B;gene-LGALS9C	LGALS9B;LGALS9C
2	GO:0046490	BP	isopentenyl diphosphate metabolic process	2/ 698	6/ 33331	0.33333333333333	0.0062116280391968	0.28787539702892	gene-MVD;gene-MVK	MVD;MVK
2	GO:0042360	BP	vitamin E metabolic process	2/ 698	6/ 33331	0.33333333333333	0.0062116280391968	0.28787539702892	gene-CYP4F11;gene-CYP4F12	CYP4F11;CYP4F12
2	GO:0009240	BP	isopentenyl diphosphate biosynthetic process	2/ 698	6/ 33331	0.33333333333333	0.0062116280391968	0.28787539702892	gene-MVD;gene-MVK	MVD;MVK
2	GO:0071462	BP	cellular response to water stimulus	2/ 698	6/ 33331	0.33333333333333	0.0062116280391968	0.28787539702892	gene-AQP2;gene-AQP5-AS1	AQP2;AQP5-AS1
2	GO:0033564	BP	anterior/posterior axon guidance	2/ 698	6/ 33331	0.33333333333333	0.0062116280391968	0.28787539702892	gene-NTN1;gene-UNC5A	NTN1;UNC5A
226	GO:0019222	BP	regulation of metabolic process	226/ 698	9244/ 33331	0.024448290783211	0.0062298011181283	0.28787539702892	gene-ABCB4;gene-ACACA;gene-ACACA-2;gene-ACACB;gene-ADGRF1;gene-AGR2;gene-AHRR;gene-AKR1C3;gene-ALAD;gene-ARRB1;gene-ATF7IP;gene-ATP2A3;gene-ATP6V1B1;gene-ATP7A;gene-BANK1;gene-BBS4;gene-BCL9;gene-BHLHE41;gene-BMF;gene-BRCA1;gene-BTN3A1;gene-CASP10;gene-CBX2;gene-CBX7;gene-CD177;gene-CDC25C;gene-CDKN2C;gene-CEBPA;gene-CENPE;gene-CENPF;gene-CEP192;gene-CHTF8;gene-CLDN3;gene-CLDN4;gene-CRADD;gene-CR…	ABCB4;ACACA;ACACA-2;ACACB;ADGRF1;AGR2;AHRR;AKR1C3;ALAD;ARRB1;ATF7IP;ATP2A3;ATP6V1B1;ATP7A;BANK1;BBS4;BCL9;BHLHE41;BMF;BRCA1;BTN3A1;CASP10;CBX2;CBX7;CD177;CDC25C;CDKN2C;CEBPA;CENPE;CENPF;CEP192;CHTF8;CLDN3;CLDN4;CRADD;CREB3L1;CTDP1;CXXC5;DACH1;DAPK1;DAXX;DBP;DHCR24;DHCR7;DLGAP5;DLX6-AS1;DMBX1;E2F2;E2F8;EDAR;EDARADD;EFEMP1;EHMT2;ELF3;ELF5;EPHB3;ERBB3;ERN2;ESCO2;ESRP1;FADS1;FASN;FBP1;FDFT1;FDFT1-2;F…
5	GO:0098586	BP	cellular response to virus	5/ 698	56/ 33331	0.089285714285714	0.0062916449867637	0.28787539702892	gene-LGALS8;gene-LGALS9B;gene-LGALS9C;gene-TRIM34;gene-TRIM6	LGALS8;LGALS9B;LGALS9C;TRIM34;TRIM6
10	GO:0055088	BP	lipid homeostasis	10/ 698	187/ 33331	0.053475935828877	0.0062980527304221	0.28787539702892	gene-ABCB4;gene-ABHD4;gene-ACACA;gene-ACACA-2;gene-CEBPA;gene-HMGCR;gene-MYLIP;gene-PCSK9;gene-PNPLA3;gene-TMEM97	ABCB4;ABHD4;ACACA;ACACA-2;CEBPA;HMGCR;MYLIP;PCSK9;PNPLA3;TMEM97
54	GO:0051174	BP	regulation of phosphorus metabolic process	54/ 698	1778/ 33331	0.03037120359955	0.0062990942420593	0.28787539702892	gene-ARRB1;gene-BANK1;gene-CDC25C;gene-CDKN2C;gene-CEBPA;gene-CENPE;gene-CEP192;gene-CLDN3;gene-DAXX-4;gene-EDARADD;gene-EPHB3;gene-ERBB3;gene-FBP1;gene-FGD2;gene-FGFR3;gene-FZD5;gene-GAS6-AS1;gene-GJC2;gene-GPLD1;gene-HEXIM1;gene-HEXIM2;gene-HMGCR;gene-IDH1;gene-INHBB;gene-ITPKB;gene-KNL1;gene-LMTK3;gene-LOC105374355;gene-LOC124905536;gene-LOC440300;gene-LPIN1;gene-MAP3K5;gene-MRNIP;gene-NTF4;ge…	ARRB1;BANK1;CDC25C;CDKN2C;CEBPA;CENPE;CEP192;CLDN3;DAXX;EDARADD;EPHB3;ERBB3;FBP1;FGD2;FGFR3;FZD5;GAS6-AS1;GJC2;GPLD1;HEXIM1;HEXIM2;HMGCR;IDH1;INHBB;ITPKB;KNL1;LMTK3;LOC105374355;LOC124905536;LOC440300;LPIN1;MAP3K5;MRNIP;NTF4;NTSR1;PFKFB4;PIK3CG;PIK3R3;PIR-FIGF;PPP1R1B;PPP1R9A;PRKAR2B;PRKD2;PSRC1;RIPK3;RIPK3-2;SLC2A6;SLC9A3R1;SMPD3;SORL1;SPRY1;TPX2;TRIM34;TRIM6
54	GO:0019220	BP	regulation of phosphate metabolic process	54/ 698	1778/ 33331	0.03037120359955	0.0062990942420593	0.28787539702892	gene-ARRB1;gene-BANK1;gene-CDC25C;gene-CDKN2C;gene-CEBPA;gene-CENPE;gene-CEP192;gene-CLDN3;gene-DAXX-4;gene-EDARADD;gene-EPHB3;gene-ERBB3;gene-FBP1;gene-FGD2;gene-FGFR3;gene-FZD5;gene-GAS6-AS1;gene-GJC2;gene-GPLD1;gene-HEXIM1;gene-HEXIM2;gene-HMGCR;gene-IDH1;gene-INHBB;gene-ITPKB;gene-KNL1;gene-LMTK3;gene-LOC105374355;gene-LOC124905536;gene-LOC440300;gene-LPIN1;gene-MAP3K5;gene-MRNIP;gene-NTF4;ge…	ARRB1;BANK1;CDC25C;CDKN2C;CEBPA;CENPE;CEP192;CLDN3;DAXX;EDARADD;EPHB3;ERBB3;FBP1;FGD2;FGFR3;FZD5;GAS6-AS1;GJC2;GPLD1;HEXIM1;HEXIM2;HMGCR;IDH1;INHBB;ITPKB;KNL1;LMTK3;LOC105374355;LOC124905536;LOC440300;LPIN1;MAP3K5;MRNIP;NTF4;NTSR1;PFKFB4;PIK3CG;PIK3R3;PIR-FIGF;PPP1R1B;PPP1R9A;PRKAR2B;PRKD2;PSRC1;RIPK3;RIPK3-2;SLC2A6;SLC9A3R1;SMPD3;SORL1;SPRY1;TPX2;TRIM34;TRIM6
6	GO:0071229	BP	cellular response to acid chemical	6/ 698	79/ 33331	0.075949367088608	0.0063015763477065	0.28787539702892	gene-AQP2;gene-AQP5-AS1;gene-CASTOR1;gene-CASTOR3;gene-COL4A1;gene-PNPLA3	AQP2;AQP5-AS1;CASTOR1;CASTOR3;COL4A1;PNPLA3
2	GO:0044326	CC	dendritic spine neck	2/ 698	6/ 33331	0.33333333333333	0.0062116280391968	0.28952246787574	gene-PPP1R1B;gene-PPP1R9A	PPP1R1B;PPP1R9A
2	GO:0070701	CC	mucus layer	2/ 698	6/ 33331	0.33333333333333	0.0062116280391968	0.28952246787574	gene-MUC5AC;gene-MUC5AC-2	MUC5AC;MUC5AC-2
209	GO:0048518	BP	positive regulation of biological process	209/ 698	8474/ 33331	0.024663677130045	0.0064235540259689	0.29254756632994	gene-ABCB4;gene-ABR-3;gene-ACACA;gene-ACACA-2;gene-ACACB;gene-ADORA1;gene-AGR2;gene-AKR1C3;gene-ALDH3A1;gene-ALOX15;gene-ALPK1;gene-AMOT;gene-ANK1;gene-ARHGEF39;gene-ARRB1;gene-ASPM;gene-ATAT1-4;gene-ATF7IP;gene-ATP2A3;gene-ATP7A;gene-BANK1;gene-BBS4;gene-BCL9;gene-BMF;gene-BRCA1;gene-BTN3A1;gene-CACNA1I;gene-CACNG4;gene-CALHM2;gene-CASP10;gene-CD177;gene-CDC25C;gene-CEBPA;gene-CENPE;gene-CEP250;…	ABCB4;ABR-3;ACACA;ACACA-2;ACACB;ADORA1;AGR2;AKR1C3;ALDH3A1;ALOX15;ALPK1;AMOT;ANK1;ARHGEF39;ARRB1;ASPM;ATAT1;ATF7IP;ATP2A3;ATP7A;BANK1;BBS4;BCL9;BMF;BRCA1;BTN3A1;CACNA1I;CACNG4;CALHM2;CASP10;CD177;CDC25C;CEBPA;CENPE;CEP250;CHTF8;CLDN3;CLDN4;CRADD;CREB3L1;CTDP1;CXXC5;DAPK1;DAXX;DBP;DENND2B;DLGAP5;DSTNP2;E2F2;E2F8;EDAR;EDARADD;EEPD1;ELF3;EPHB3;ERBB3;ESPL1;ESPL1-2;FAM53B;FASN;FFAR4;FGD2;FGD3;FGFR3;FO…
11	GO:0051260	BP	protein homooligomerization	11/ 698	218/ 33331	0.05045871559633	0.0065579514175849	0.29684727041733	gene-ACACA;gene-ACACA-2;gene-ACACB;gene-ALAD;gene-AQP2;gene-AQP5;gene-AQP5-AS1;gene-KCTD14;gene-KCTD21-AS1;gene-NDUFC2-KCTD14;gene-SHMT1	ACACA;ACACA-2;ACACB;ALAD;AQP2;AQP5;AQP5-AS1;KCTD14;KCTD21-AS1;NDUFC2-KCTD14;SHMT1
4	GO:0061842	BP	microtubule organizing center localization	4/ 698	36/ 33331	0.11111111111111	0.0066013412184547	0.29790307924133	gene-ASPM;gene-DLGAP5;gene-GPSM2;gene-PARD3B	ASPM;DLGAP5;GPSM2;PARD3B
6	GO:0050000	BP	chromosome localization	6/ 698	80/ 33331	0.075	0.0066948231571915	0.30120618004492	gene-CENPE;gene-CENPF;gene-DLGAP5;gene-KIF2C;gene-KIFC1;gene-PSRC1	CENPE;CENPF;DLGAP5;KIF2C;KIFC1;PSRC1
5	GO:0090307	BP	mitotic spindle assembly	5/ 698	57/ 33331	0.087719298245614	0.0067803088580964	0.30200726919721	gene-CEP192;gene-GOLGA2P5;gene-KIF11;gene-KIFC1;gene-TPX2	CEP192;GOLGA2P5;KIF11;KIFC1;TPX2
9	GO:0006637	BP	acyl-CoA metabolic process	9/ 698	160/ 33331	0.05625	0.0067808757573223	0.30200726919721	gene-ACACA;gene-ACACA-2;gene-ACACB;gene-ACSS2;gene-FASN;gene-MVD;gene-MVK;gene-SCD;gene-SCDP1	ACACA;ACACA-2;ACACB;ACSS2;FASN;MVD;MVK;SCD;SCDP1
9	GO:0035383	BP	thioester metabolic process	9/ 698	160/ 33331	0.05625	0.0067808757573223	0.30200726919721	gene-ACACA;gene-ACACA-2;gene-ACACB;gene-ACSS2;gene-FASN;gene-MVD;gene-MVK;gene-SCD;gene-SCDP1	ACACA;ACACA-2;ACACB;ACSS2;FASN;MVD;MVK;SCD;SCDP1
14	GO:0046474	BP	glycerophospholipid biosynthetic process	14/ 698	304/ 33331	0.046052631578947	0.0067939939322333	0.30200726919721	gene-ABHD4;gene-ACP6;gene-ALOX15;gene-ITPKB;gene-LPIN1;gene-PCTP;gene-PCYT2;gene-PIGM;gene-PIK3C2B;gene-PIK3CG;gene-PIK3R3;gene-PLA2G6;gene-PNPLA3;gene-SLC44A4-2	ABHD4;ACP6;ALOX15;ITPKB;LPIN1;PCTP;PCYT2;PIGM;PIK3C2B;PIK3CG;PIK3R3;PLA2G6;PNPLA3;SLC44A4
12	GO:0010389	BP	regulation of G2/M transition of mitotic cell cycle	12/ 698	250/ 33331	0.048	0.0068252745982117	0.30249209540194	gene-CDC25C;gene-CENPF;gene-CEP192;gene-CEP250;gene-CNTRL;gene-HMMR;gene-INTS3;gene-MRNIP;gene-ORC1;gene-PBX1;gene-PRKAR2B;gene-TPX2	CDC25C;CENPF;CEP192;CEP250;CNTRL;HMMR;INTS3;MRNIP;ORC1;PBX1;PRKAR2B;TPX2
3	GO:1902101	BP	positive regulation of metaphase/anaphase transition of cell cycle	3/ 698	19/ 33331	0.15789473684211	0.0069000245705279	0.30399010326003	gene-DLGAP5;gene-ESPL1;gene-ESPL1-2	DLGAP5;ESPL1;ESPL1-2
3	GO:0042182	BP	ketone catabolic process	3/ 698	19/ 33331	0.15789473684211	0.0069000245705279	0.30399010326003	gene-CYP4F11;gene-CYP4F12;gene-CYP4F3	CYP4F11;CYP4F12;CYP4F3
11	GO:0051302	BP	regulation of cell division	11/ 698	220/ 33331	0.05	0.0070046054915961	0.30768454950807	gene-ASPM;gene-BBS4;gene-E2F8;gene-KIF20A;gene-KIF20B;gene-KLHL13;gene-MACC1;gene-NAP1L2;gene-PIR-FIGF;gene-RACGAP1;gene-SUSD2	ASPM;BBS4;E2F8;KIF20A;KIF20B;KLHL13;MACC1;NAP1L2;PIR-FIGF;RACGAP1;SUSD2
287	GO:0016020	CC	membrane	287/ 698	12061/ 33331	0.023795705165409	0.0067656004748814	0.30783482160711	gene-ABCB4;gene-ABHD4;gene-ABR-3;gene-ACACB;gene-ADAP2-2;gene-ADGRF1;gene-ADH1C;gene-ADORA1;gene-AGFG2;gene-ALDH3A1;gene-ALOX15;gene-ALPG;gene-ALPP;gene-AMOT;gene-ANK1;gene-ANKRD20A5P;gene-ANO7L1-2;gene-ANXA9;gene-AQP2;gene-AQP5;gene-AQP5-AS1;gene-ARHGAP19;gene-ARHGEF39;gene-ARRB1;gene-ARVCF;gene-ATAT1-4;gene-ATP23;gene-ATP2A3;gene-ATP6V1B1;gene-ATP7A;gene-ATP8B3;gene-BBS4;gene-BMF;gene-BRCA1;gen…	ABCB4;ABHD4;ABR-3;ACACB;ADAP2;ADGRF1;ADH1C;ADORA1;AGFG2;ALDH3A1;ALOX15;ALPG;ALPP;AMOT;ANK1;ANKRD20A5P;ANO7L1;ANXA9;AQP2;AQP5;AQP5-AS1;ARHGAP19;ARHGEF39;ARRB1;ARVCF;ATAT1;ATP23;ATP2A3;ATP6V1B1;ATP7A;ATP8B3;BBS4;BMF;BRCA1;BSPRY;BTN3A1;BUB1;C16orf89;C1orf210;CACNG4;CALB2;CALB2-2;CCDC103;CD177;CENPE;CGN;CHDH;CHN2;CHST4;CHST6;CLDN11;CLDN3;CLDN4;CLEC2D;CNTRL;COL4A1;COLCA1;CREB3L1;CYB5RL;CYP26A1;CYP2W1;…
88	GO:0032555	MF	purine ribonucleotide binding	88/ 698	3139/ 33331	0.028034405861739	0.0047915863200151	0.31007470925687	gene-ABCA11P;gene-ABCB4;gene-ACACA;gene-ACACA-2;gene-ACACB;gene-ACBD7;gene-ACSS2;gene-ALDH6A1;gene-ALPK1;gene-ANO7L1-2;gene-ATP2A3;gene-ATP6V1B1;gene-ATP7A;gene-ATP8B3;gene-BUB1;gene-CENPE;gene-CPLANE2-2;gene-DAPK1;gene-DNAH7;gene-ENTPD8;gene-EPHB3;gene-ERBB3;gene-ERN2;gene-FBP1;gene-FGFR3;gene-FIGN;gene-FPGT;gene-GNAZ;gene-GUCY1B2;gene-HMGCR;gene-HSPA12A-2;gene-HSPA1A-4;gene-ITPKB;gene-KIF11;gen…	ABCA11P;ABCB4;ACACA;ACACA-2;ACACB;ACBD7;ACSS2;ALDH6A1;ALPK1;ANO7L1;ATP2A3;ATP6V1B1;ATP7A;ATP8B3;BUB1;CENPE;CPLANE2;DAPK1;DNAH7;ENTPD8;EPHB3;ERBB3;ERN2;FBP1;FGFR3;FIGN;FPGT;GNAZ;GUCY1B2;HMGCR;HSPA12A;HSPA1A;ITPKB;KIF11;KIF15;KIF20A;KIF20B;KIF2C;KIF4A;KIFC1;LDAF1;LMTK3;LOC101927401;LOC105369308;LOC143666;MAP2K6;MAP3K5;MCM5;MCM6;ME1;MKI67;MMAB;MSH5;MVD;MVK;MYO1G;NAIPP2;NAIPP4;NPR2;NWD1;ORC1;PALM3;PD…
17	GO:0006869	BP	lipid transport	17/ 698	402/ 33331	0.04228855721393	0.0070978959045518	0.31086271532413	gene-ABCA11P;gene-ABCB4;gene-ACACA;gene-ACACA-2;gene-ACACB;gene-ATP8B3;gene-CEL;gene-CROT;gene-OSBPL7;gene-PCTP;gene-PLA2G3;gene-PLA2G4F;gene-PLSCR4;gene-SLC27A2;gene-STARD4;gene-XKR5;gene-XKR5-2	ABCA11P;ABCB4;ACACA;ACACA-2;ACACB;ATP8B3;CEL;CROT;OSBPL7;PCTP;PLA2G3;PLA2G4F;PLSCR4;SLC27A2;STARD4;XKR5;XKR5-2
83	GO:0050793	BP	regulation of developmental process	83/ 698	2979/ 33331	0.027861698556563	0.0072560527736813	0.31685475156131	gene-ACACB;gene-AGR2;gene-AMOT;gene-ASPM;gene-ATAT1-4;gene-BBS4;gene-BHLHE41;gene-CEBPA;gene-CENPF;gene-CLDN3;gene-CLDN4;gene-CREB3L1;gene-CTDP1-2;gene-E2F2;gene-EFEMP1;gene-ELF5;gene-EPHB3;gene-ERBB3;gene-ESRP1;gene-FADS1;gene-FFAR4;gene-FGD2;gene-FGD3;gene-FGFR3;gene-FOXJ1;gene-FZD5;gene-G6PD;gene-GATA5;gene-GJC2;gene-GRHL3;gene-HMGCR;gene-HOXB3;gene-HSPA1A-4;gene-ITPKB;gene-JPH2;gene-LBX2;gene…	ACACB;AGR2;AMOT;ASPM;ATAT1;BBS4;BHLHE41;CEBPA;CENPF;CLDN3;CLDN4;CREB3L1;CTDP1;E2F2;EFEMP1;ELF5;EPHB3;ERBB3;ESRP1;FADS1;FFAR4;FGD2;FGD3;FGFR3;FOXJ1;FZD5;G6PD;GATA5;GJC2;GRHL3;HMGCR;HOXB3;HSPA1A;ITPKB;JPH2;LBX2;LFNG;LGALS9B;LGALS9C;LPIN1;MAP3K5;NAP1L2;NAPEPLD;NCMAP;NGEF;NGFR;NOTCH3;NPR2;NTF4;NTN1;OMA1;PACSIN1;PBX1;PIAS3;PIR-FIGF;PLA2G3;PPP1R9A;PRKD2;RAB17;RACGAP1;RASAL1;RHOU;RHOU-2;S1PR5;SEMA3E;SEM…
3	GO:0008574	MF	plus-end-directed microtubule motor activity	3/ 698	17/ 33331	0.17647058823529	0.0049947702217031	0.31807653607655	gene-CENPE;gene-KIF11;gene-KIF20B	CENPE;KIF11;KIF20B
74	GO:0030554	MF	adenyl nucleotide binding	74/ 698	2566/ 33331	0.02883865939205	0.0050499026684464	0.31807653607655	gene-ABCA11P;gene-ABCB4;gene-ACACA;gene-ACACA-2;gene-ACACB;gene-ACBD7;gene-ACSS2;gene-ALDH6A1;gene-ALPK1;gene-ATP2A3;gene-ATP6V1B1;gene-ATP7A;gene-ATP8B3;gene-BUB1;gene-CENPE;gene-DAPK1;gene-DNAH7;gene-ENTPD8;gene-EPHB3;gene-ERBB3;gene-ERN2;gene-FBP1;gene-FGFR3;gene-FIGN;gene-HMGCR;gene-HSPA12A-2;gene-HSPA1A-4;gene-ITPKB;gene-KIF11;gene-KIF15;gene-KIF20A;gene-KIF20B;gene-KIF2C;gene-KIF4A;gene-KIF…	ABCA11P;ABCB4;ACACA;ACACA-2;ACACB;ACBD7;ACSS2;ALDH6A1;ALPK1;ATP2A3;ATP6V1B1;ATP7A;ATP8B3;BUB1;CENPE;DAPK1;DNAH7;ENTPD8;EPHB3;ERBB3;ERN2;FBP1;FGFR3;FIGN;HMGCR;HSPA12A;HSPA1A;ITPKB;KIF11;KIF15;KIF20A;KIF20B;KIF2C;KIF4A;KIFC1;LDAF1;LMTK3;LOC101927401;LOC105369308;LOC143666;MAP2K6;MAP3K5;MCM5;MCM6;ME1;MKI67;MMAB;MSH5;MVD;MVK;MYO1G;NAIPP2;NAIPP4;NPR2;NWD1;ORC1;PALM3;PDIK1L;PFKFB4;PIF1;PIK3C2B;PIK3CG;P…
96	GO:0065009	BP	regulation of molecular function	96/ 698	3519/ 33331	0.027280477408355	0.0073196874393657	0.31869618595972	gene-ABR;gene-ABR-3;gene-ACACB;gene-ADAP2-2;gene-ADGRF1;gene-AGFG2;gene-AMOT;gene-ARHGAP11B;gene-ARHGAP11B-4;gene-ARHGAP27P2;gene-ARRB1;gene-ASAP3;gene-ATP2A3;gene-ATP7A;gene-BBS4;gene-CACNG4;gene-CASP10;gene-CCDC125;gene-CCDC125-2;gene-CDC25C;gene-CDKN2C;gene-CEBPA;gene-CENPE;gene-CEP192;gene-CHN2;gene-CHTF8;gene-CLDN3;gene-CLDN4;gene-CRADD;gene-DAPK1;gene-DAXX-4;gene-DHCR24;gene-EPHB3;gene-ERBB…	ABR;ABR-3;ACACB;ADAP2;ADGRF1;AGFG2;AMOT;ARHGAP11B;ARHGAP11B-4;ARHGAP27P2;ARRB1;ASAP3;ATP2A3;ATP7A;BBS4;CACNG4;CASP10;CCDC125;CCDC125-2;CDC25C;CDKN2C;CEBPA;CENPE;CEP192;CHN2;CHTF8;CLDN3;CLDN4;CRADD;DAPK1;DAXX;DHCR24;EPHB3;ERBB3;FGD2;FGD3;FGFR3;FOXJ1;FZD5;GAS6-AS1;GOLGA2P5;GPLD1;GRHL3;GRTP1;HEXIM1;HEXIM2;HMGCR;HSPA1A;JPH2;KNL1;LFNG;LGALS9B;LGALS9C;LMTK3;LOC105374355;LPIN1;LYNX1;MAP3K5;MRNIP;NAIPP2;…
101	GO:0048869	BP	cellular developmental process	101/ 698	3724/ 33331	0.027121374865736	0.0074155430516078	0.32192563651235	gene-ACP6;gene-AGR2;gene-AKR1C3;gene-ALDH6A1;gene-AMOT;gene-ASF1B;gene-ASF1B-2;gene-ASPM;gene-ATAT1-4;gene-BBS4;gene-BCL9;gene-CBX2;gene-CCHCR1;gene-CCHCR1-4;gene-CDKN2C;gene-CEBPA;gene-CEL;gene-CENPF;gene-CLDN3;gene-COL4A1;gene-CREB3L1;gene-DAGLA;gene-DHRS2;gene-DSCAML1;gene-E2F8;gene-EDAR;gene-EFNA2;gene-EHMT2-2;gene-ELF3;gene-ELF5;gene-EPHB3;gene-ERBB3;gene-ESCO2;gene-EVPL;gene-FASN;gene-FFAR4…	ACP6;AGR2;AKR1C3;ALDH6A1;AMOT;ASF1B;ASF1B-2;ASPM;ATAT1;BBS4;BCL9;CBX2;CCHCR1;CCHCR1-4;CDKN2C;CEBPA;CEL;CENPF;CLDN3;COL4A1;CREB3L1;DAGLA;DHRS2;DSCAML1;E2F8;EDAR;EFNA2;EHMT2;ELF3;ELF5;EPHB3;ERBB3;ESCO2;EVPL;FASN;FFAR4;FGFR3;FOXD2;FOXJ1;FRK;FZD5;G6PD;GATA5;GPLD1;HMGCR;HOXB3;IFT172;INHBB;KIF20B;KRT4;LBX2;LFNG;LINC01876;LOC105379280;LOC124902998;LOC124905311;LOC124905467;MAP1A;MAP2;MAP2K6;MEOX1;MREG;N…
6	GO:0046579	BP	positive regulation of Ras protein signal transduction	6/ 698	82/ 33331	0.073170731707317	0.007534201812741	0.32329564830568	gene-ARRB1;gene-GPR20;gene-GPR20-2;gene-GPR20-3;gene-ITPKB;gene-PIK3CG	ARRB1;GPR20;GPR20-2;GPR20-3;ITPKB;PIK3CG
6	GO:0001578	BP	microtubule bundle formation	6/ 698	82/ 33331	0.073170731707317	0.007534201812741	0.32329564830568	gene-FOXJ1;gene-KIF20A;gene-MAP2;gene-PLA2G3;gene-PSRC1;gene-RP1L1-2	FOXJ1;KIF20A;MAP2;PLA2G3;PSRC1;RP1L1
7	GO:0015908	BP	fatty acid transport	7/ 698	108/ 33331	0.064814814814815	0.0077376450780717	0.33011728871877	gene-ACACA;gene-ACACA-2;gene-ACACB;gene-CROT;gene-PLA2G3;gene-PLA2G4F;gene-SLC27A2	ACACA;ACACA-2;ACACB;CROT;PLA2G3;PLA2G4F;SLC27A2
5	GO:0046006	BP	regulation of activated T cell proliferation	5/ 698	59/ 33331	0.084745762711864	0.0078361126852208	0.33199717299628	gene-IGFBP2;gene-LGALS9B;gene-LGALS9C;gene-RIPK3;gene-RIPK3-2	IGFBP2;LGALS9B;LGALS9C;RIPK3;RIPK3-2
48	GO:0006259	BP	DNA metabolic process	48/ 698	1545/ 33331	0.031067961165049	0.0079786170664502	0.33199717299628	gene-APOBEC3F;gene-ATF7IP;gene-ATP23;gene-BRCA1;gene-CENPF;gene-CHTF8;gene-DCLRE1A;gene-DNASE1;gene-EEPD1;gene-EHMT2-2;gene-ESCO2;gene-FAM111A;gene-FRK;gene-INTS3;gene-KRBA2;gene-LOC105374334;gene-LOC105379280;gene-LOC124901670;gene-LOC124901735;gene-LOC124902998;gene-LOC124903450-3;gene-LOC124905311;gene-LOC124905467;gene-MCM5;gene-MCM6;gene-MDC1-2;gene-MDC1-8;gene-MRNIP;gene-MSH5-5;gene-NYNRIN;…	APOBEC3F;ATF7IP;ATP23;BRCA1;CENPF;CHTF8;DCLRE1A;DNASE1;EEPD1;EHMT2;ESCO2;FAM111A;FRK;INTS3;KRBA2;LOC105374334;LOC105379280;LOC124901670;LOC124901735;LOC124902998;LOC124903450;LOC124905311;LOC124905467;MCM5;MCM6;MDC1;MDC1;MRNIP;MSH5;NYNRIN;ORC1;PARPBP;PIF1;PMS2P2;POLA2;POLE2;POLH;RMI2;RTEL1;SLFN11;SMPD3;TFPT;TFPT;TFPT;TOP2A;TP73;USP51;WDHD1
3	GO:0006004	BP	fucose metabolic process	3/ 698	20/ 33331	0.15	0.0079928771359554	0.33199717299628	gene-FPGT;gene-FUT2;gene-LOC105447645	FPGT;FUT2;LOC105447645
3	GO:0045132	BP	meiotic chromosome segregation	3/ 698	20/ 33331	0.15	0.0079928771359554	0.33199717299628	gene-ESPL1;gene-ESPL1-2;gene-SGO2	ESPL1;ESPL1-2;SGO2
3	GO:0048012	BP	hepatocyte growth factor receptor signaling pathway	3/ 698	20/ 33331	0.15	0.0079928771359554	0.33199717299628	gene-MUC20-6;gene-MUC20-7;gene-MUC20P1	MUC20;MUC20;MUC20P1
3	GO:0006044	BP	N-acetylglucosamine metabolic process	3/ 698	20/ 33331	0.15	0.0079928771359554	0.33199717299628	gene-CHST4;gene-CHST6;gene-MGAT3	CHST4;CHST6;MGAT3
3	GO:0019372	BP	lipoxygenase pathway	3/ 698	20/ 33331	0.15	0.0079928771359554	0.33199717299628	gene-ALOX15;gene-HPGD;gene-PLA2G3	ALOX15;HPGD;PLA2G3
4	GO:0035025	BP	positive regulation of Rho protein signal transduction	4/ 698	38/ 33331	0.10526315789474	0.0080053201274782	0.33199717299628	gene-ARRB1;gene-GPR20;gene-GPR20-2;gene-GPR20-3	ARRB1;GPR20;GPR20-2;GPR20-3
4	GO:0008299	BP	isoprenoid biosynthetic process	4/ 698	38/ 33331	0.10526315789474	0.0080053201274782	0.33199717299628	gene-HMGCR;gene-LSS;gene-MVD;gene-MVK	HMGCR;LSS;MVD;MVK
4	GO:0036152	BP	phosphatidylethanolamine acyl-chain remodeling	4/ 698	38/ 33331	0.10526315789474	0.0080053201274782	0.33199717299628	gene-ABHD4;gene-PLA2G3;gene-PLA2G4F;gene-PLA2G6	ABHD4;PLA2G3;PLA2G4F;PLA2G6
668	GO:0005575	CC	cellular_component	668/ 698	31071/ 33331	0.021499147114673	0.0075249506355904	0.3344228061538	gene-ABCA11P;gene-ABCB4;gene-ABHD4;gene-ABR;gene-ABR-3;gene-ACACA;gene-ACACA-2;gene-ACACB;gene-ACAT2;gene-ACP6;gene-ACSS2;gene-ADAP2-2;gene-ADGRF1;gene-ADH1C;gene-ADORA1;gene-AGFG2;gene-AGR2;gene-AHRR;gene-AKR1B10;gene-AKR1C3;gene-ALAD;gene-ALDH1L1;gene-ALDH3A1;gene-ALDH5A1;gene-ALDH6A1;gene-ALOX15;gene-ALPG;gene-ALPK1;gene-ALPP;gene-AMOT;gene-ANGPTL2;gene-ANK1;gene-ANKRD20A5P;gene-ANKRD22;gene-A…	ABCA11P;ABCB4;ABHD4;ABR;ABR-3;ACACA;ACACA-2;ACACB;ACAT2;ACP6;ACSS2;ADAP2;ADGRF1;ADH1C;ADORA1;AGFG2;AGR2;AHRR;AKR1B10;AKR1C3;ALAD;ALDH1L1;ALDH3A1;ALDH5A1;ALDH6A1;ALOX15;ALPG;ALPK1;ALPP;AMOT;ANGPTL2;ANK1;ANKRD20A5P;ANKRD22;ANO7L1;ANXA2R-OT1;ANXA9;APOBEC3F;AQP2;AQP5;AQP5-AS1;ARHGAP11B;ARHGAP11B-4;ARHGAP19;ARHGEF39;ARRB1;ARVCF;ASAP3;ASF1B;ASF1B-2;ASPM;ATAT1;ATF7IP;ATF7IP2;ATP23;ATP2A3;ATP6V1B1;ATP7A;…
8	GO:0007423	BP	sensory organ development	8/ 698	137/ 33331	0.058394160583942	0.0083994118824374	0.34565897317906	gene-EFEMP1;gene-FZD5;gene-NES;gene-NTF4;gene-SALL2;gene-SHROOM2;gene-TULP3;gene-WNT10A	EFEMP1;FZD5;NES;NTF4;SALL2;SHROOM2;TULP3;WNT10A
5	GO:0051310	BP	metaphase plate congression	5/ 698	60/ 33331	0.083333333333333	0.0084045860657129	0.34565897317906	gene-CENPE;gene-CENPF;gene-KIF2C;gene-KIFC1;gene-PSRC1	CENPE;CENPF;KIF2C;KIFC1;PSRC1
2	GO:1905832	BP	positive regulation of spindle assembly	2/ 698	7/ 33331	0.28571428571429	0.0085760588096461	0.34600202485548	gene-GPSM2;gene-SPAG5	GPSM2;SPAG5
2	GO:0090240	BP	positive regulation of histone H4 acetylation	2/ 698	7/ 33331	0.28571428571429	0.0085760588096461	0.34600202485548	gene-ARRB1;gene-MUC1	ARRB1;MUC1
2	GO:0045338	BP	farnesyl diphosphate metabolic process	2/ 698	7/ 33331	0.28571428571429	0.0085760588096461	0.34600202485548	gene-FDFT1;gene-FDFT1-2	FDFT1;FDFT1-2
2	GO:0003096	BP	renal sodium ion transport	2/ 698	7/ 33331	0.28571428571429	0.0085760588096461	0.34600202485548	gene-ATP6V1B1;gene-SLC9A3R1	ATP6V1B1;SLC9A3R1
2	GO:0060718	BP	chorionic trophoblast cell differentiation	2/ 698	7/ 33331	0.28571428571429	0.0085760588096461	0.34600202485548	gene-E2F8;gene-FZD5	E2F8;FZD5
2	GO:0099509	BP	regulation of presynaptic cytosolic calcium ion concentration	2/ 698	7/ 33331	0.28571428571429	0.0085760588096461	0.34600202485548	gene-CALB2;gene-CALB2-2	CALB2;CALB2-2
2	GO:0045875	BP	negative regulation of sister chromatid cohesion	2/ 698	7/ 33331	0.28571428571429	0.0085760588096461	0.34600202485548	gene-ESPL1;gene-ESPL1-2	ESPL1;ESPL1-2
13	GO:0033044	BP	regulation of chromosome organization	13/ 698	276/ 33331	0.047101449275362	0.0086544238511509	0.34821742796216	gene-ATF7IP;gene-BUB1;gene-CENPE;gene-CENPF;gene-DAXX-4;gene-DLGAP5;gene-ESPL1;gene-ESPL1-2;gene-PIF1;gene-RMI2;gene-RTEL1;gene-TACC3;gene-TOP2A	ATF7IP;BUB1;CENPE;CENPF;DAXX;DLGAP5;ESPL1;ESPL1-2;PIF1;RMI2;RTEL1;TACC3;TOP2A
3	GO:0052742	MF	phosphatidylinositol kinase activity	3/ 698	18/ 33331	0.16666666666667	0.0059013739165877	0.34881100723517	gene-PIK3C2B;gene-PIK3CG;gene-PIK3R3	PIK3C2B;PIK3CG;PIK3R3
3	GO:0005372	MF	water transmembrane transporter activity	3/ 698	18/ 33331	0.16666666666667	0.0059013739165877	0.34881100723517	gene-AQP2;gene-AQP5;gene-AQP5-AS1	AQP2;AQP5;AQP5-AS1
3	GO:0004668	MF	protein-arginine deiminase activity	3/ 698	18/ 33331	0.16666666666667	0.0059013739165877	0.34881100723517	gene-PADI1;gene-PADI3;gene-PADI3-2	PADI1;PADI3;PADI3-2
4	GO:0030548	MF	acetylcholine receptor regulator activity	4/ 698	35/ 33331	0.11428571428571	0.0059650087266648	0.34881100723517	gene-LYNX1;gene-LYPD1;gene-LYPD2;gene-SLURP2	LYNX1;LYPD1;LYPD2;SLURP2
4	GO:0099602	MF	neurotransmitter receptor regulator activity	4/ 698	35/ 33331	0.11428571428571	0.0059650087266648	0.34881100723517	gene-LYNX1;gene-LYPD1;gene-LYPD2;gene-SLURP2	LYNX1;LYPD1;LYPD2;SLURP2
88	GO:0032553	MF	ribonucleotide binding	88/ 698	3160/ 33331	0.027848101265823	0.0059901899563197	0.34881100723517	gene-ABCA11P;gene-ABCB4;gene-ACACA;gene-ACACA-2;gene-ACACB;gene-ACBD7;gene-ACSS2;gene-ALDH6A1;gene-ALPK1;gene-ANO7L1-2;gene-ATP2A3;gene-ATP6V1B1;gene-ATP7A;gene-ATP8B3;gene-BUB1;gene-CENPE;gene-CPLANE2-2;gene-DAPK1;gene-DNAH7;gene-ENTPD8;gene-EPHB3;gene-ERBB3;gene-ERN2;gene-FBP1;gene-FGFR3;gene-FIGN;gene-FPGT;gene-GNAZ;gene-GUCY1B2;gene-HMGCR;gene-HSPA12A-2;gene-HSPA1A-4;gene-ITPKB;gene-KIF11;gen…	ABCA11P;ABCB4;ACACA;ACACA-2;ACACB;ACBD7;ACSS2;ALDH6A1;ALPK1;ANO7L1;ATP2A3;ATP6V1B1;ATP7A;ATP8B3;BUB1;CENPE;CPLANE2;DAPK1;DNAH7;ENTPD8;EPHB3;ERBB3;ERN2;FBP1;FGFR3;FIGN;FPGT;GNAZ;GUCY1B2;HMGCR;HSPA12A;HSPA1A;ITPKB;KIF11;KIF15;KIF20A;KIF20B;KIF2C;KIF4A;KIFC1;LDAF1;LMTK3;LOC101927401;LOC105369308;LOC143666;MAP2K6;MAP3K5;MCM5;MCM6;ME1;MKI67;MMAB;MSH5;MVD;MVK;MYO1G;NAIPP2;NAIPP4;NPR2;NWD1;ORC1;PALM3;PD…
88	GO:0017076	MF	purine nucleotide binding	88/ 698	3170/ 33331	0.027760252365931	0.0061285591872395	0.34881100723517	gene-ABCA11P;gene-ABCB4;gene-ACACA;gene-ACACA-2;gene-ACACB;gene-ACBD7;gene-ACSS2;gene-ALDH6A1;gene-ALPK1;gene-ANO7L1-2;gene-ATP2A3;gene-ATP6V1B1;gene-ATP7A;gene-ATP8B3;gene-BUB1;gene-CENPE;gene-CPLANE2-2;gene-DAPK1;gene-DNAH7;gene-ENTPD8;gene-EPHB3;gene-ERBB3;gene-ERN2;gene-FBP1;gene-FGFR3;gene-FIGN;gene-FPGT;gene-GNAZ;gene-GUCY1B2;gene-HMGCR;gene-HSPA12A-2;gene-HSPA1A-4;gene-ITPKB;gene-KIF11;gen…	ABCA11P;ABCB4;ACACA;ACACA-2;ACACB;ACBD7;ACSS2;ALDH6A1;ALPK1;ANO7L1;ATP2A3;ATP6V1B1;ATP7A;ATP8B3;BUB1;CENPE;CPLANE2;DAPK1;DNAH7;ENTPD8;EPHB3;ERBB3;ERN2;FBP1;FGFR3;FIGN;FPGT;GNAZ;GUCY1B2;HMGCR;HSPA12A;HSPA1A;ITPKB;KIF11;KIF15;KIF20A;KIF20B;KIF2C;KIF4A;KIFC1;LDAF1;LMTK3;LOC101927401;LOC105369308;LOC143666;MAP2K6;MAP3K5;MCM5;MCM6;ME1;MKI67;MMAB;MSH5;MVD;MVK;MYO1G;NAIPP2;NAIPP4;NPR2;NWD1;ORC1;PALM3;PD…
2	GO:0033743	MF	peptide-methionine (R)-S-oxide reductase activity	2/ 698	6/ 33331	0.33333333333333	0.0062116280391968	0.34933012925197	gene-MSRB1;gene-MSRB1-2	MSRB1;MSRB1-2
4	GO:0090278	BP	negative regulation of peptide hormone secretion	4/ 698	39/ 33331	0.1025641025641	0.0087752761034778	0.35117661538635	gene-FFAR4;gene-HMGCR;gene-INHBB;gene-UCP2	FFAR4;HMGCR;INHBB;UCP2
4	GO:1901985	BP	positive regulation of protein acetylation	4/ 698	39/ 33331	0.1025641025641	0.0087752761034778	0.35117661538635	gene-ARRB1;gene-BRCA1;gene-MUC1;gene-NAP1L2	ARRB1;BRCA1;MUC1;NAP1L2
10	GO:2000045	BP	regulation of G1/S transition of mitotic cell cycle	10/ 698	197/ 33331	0.050761421319797	0.0089407705652322	0.35683768973657	gene-CDC25C;gene-CDKN2C;gene-CRADD;gene-E2F8;gene-GJC2;gene-GTSE1;gene-KANK2;gene-LOC124905536;gene-MUC1;gene-SLFN11	CDC25C;CDKN2C;CRADD;E2F8;GJC2;GTSE1;KANK2;LOC124905536;MUC1;SLFN11
5	GO:0060236	BP	regulation of mitotic spindle organization	5/ 698	61/ 33331	0.081967213114754	0.0090009782194227	0.35827754322726	gene-GPSM2;gene-HSPA1A-4;gene-PSRC1;gene-TACC3;gene-TPX2	GPSM2;HSPA1A;PSRC1;TACC3;TPX2
3	GO:0071379	BP	cellular response to prostaglandin stimulus	3/ 698	21/ 33331	0.14285714285714	0.0091818230388431	0.36352673775388	gene-ACACA;gene-ACACA-2;gene-AKR1C3	ACACA;ACACA-2;AKR1C3
3	GO:0051782	BP	negative regulation of cell division	3/ 698	21/ 33331	0.14285714285714	0.0091818230388431	0.36352673775388	gene-ASPM;gene-E2F8;gene-SUSD2	ASPM;E2F8;SUSD2
2	GO:0031262	CC	Ndc80 complex	2/ 698	7/ 33331	0.28571428571429	0.0085760588096461	0.36419663078297	gene-SPC24;gene-SPC25	SPC24;SPC25
2	GO:0005879	CC	axonemal microtubule	2/ 698	7/ 33331	0.28571428571429	0.0085760588096461	0.36419663078297	gene-CEP162;gene-TTC30B	CEP162;TTC30B
4	GO:0016628	MF	oxidoreductase activity, acting on the CH-CH group of donors, NAD or NADP as acceptor	4/ 698	36/ 33331	0.11111111111111	0.0066013412184547	0.36687924607036	gene-AKR1C3;gene-DHCR24;gene-DHCR7;gene-FASN	AKR1C3;DHCR24;DHCR7;FASN
14	GO:0045017	BP	glycerolipid biosynthetic process	14/ 698	322/ 33331	0.043478260869565	0.0095612557904447	0.37675272565057	gene-ABHD4;gene-ACP6;gene-ALOX15;gene-ITPKB;gene-LPIN1;gene-PCTP;gene-PCYT2;gene-PIGM;gene-PIK3C2B;gene-PIK3CG;gene-PIK3R3;gene-PLA2G6;gene-PNPLA3;gene-SLC44A4-2	ABHD4;ACP6;ALOX15;ITPKB;LPIN1;PCTP;PCYT2;PIGM;PIK3C2B;PIK3CG;PIK3R3;PLA2G6;PNPLA3;SLC44A4
4	GO:0009312	BP	oligosaccharide biosynthetic process	4/ 698	40/ 33331	0.1	0.0095920071594204	0.37675272565057	gene-FBP1;gene-FUT2;gene-LOC105447645;gene-ST6GALNAC1	FBP1;FUT2;LOC105447645;ST6GALNAC1
4	GO:0002792	BP	negative regulation of peptide secretion	4/ 698	40/ 33331	0.1	0.0095920071594204	0.37675272565057	gene-FFAR4;gene-HMGCR;gene-INHBB;gene-UCP2	FFAR4;HMGCR;INHBB;UCP2
16	GO:0001525	BP	angiogenesis	16/ 698	379/ 33331	0.04221635883905	0.009621100972607	0.37689838031741	gene-AMOT;gene-ANGPTL2;gene-CCDC134;gene-E2F8;gene-EPHB3;gene-FZD5;gene-GJA5;gene-HOXB3;gene-LINC01876;gene-PIK3CG;gene-PIR-FIGF;gene-PRKD2;gene-SCG2;gene-SEMA3E;gene-SEMA4A;gene-THSD7A	AMOT;ANGPTL2;CCDC134;E2F8;EPHB3;FZD5;GJA5;HOXB3;LINC01876;PIK3CG;PIR-FIGF;PRKD2;SCG2;SEMA3E;SEMA4A;THSD7A
19	GO:0030031	BP	cell projection assembly	19/ 698	489/ 33331	0.038854805725971	0.0099316217620608	0.38803891658242	gene-ATAT1-4;gene-BBS4;gene-CEP162;gene-CEP250;gene-CPLANE2-2;gene-FGD2;gene-FGD3;gene-FOXJ1;gene-IFT172;gene-KIAA0586;gene-LOC440300;gene-NTN1;gene-PLA2G3;gene-RAB17;gene-RHOU;gene-RHOU-2;gene-RHOV;gene-SLC9A3R1;gene-WHAMMP3	ATAT1;BBS4;CEP162;CEP250;CPLANE2;FGD2;FGD3;FOXJ1;IFT172;KIAA0586;LOC440300;NTN1;PLA2G3;RAB17;RHOU;RHOU-2;RHOV;SLC9A3R1;WHAMMP3
6	GO:0008643	BP	carbohydrate transport	6/ 698	87/ 33331	0.068965517241379	0.0099607720023904	0.38815638299079	gene-AQP2;gene-AQP5-AS1;gene-SLC2A12;gene-SLC2A6-2;gene-SLC45A4;gene-SMPD3	AQP2;AQP5-AS1;SLC2A12;SLC2A6;SLC45A4;SMPD3
5	GO:0006977	BP	DNA damage response, signal transduction by p53 class mediator resulting in cell cycle arrest	5/ 698	63/ 33331	0.079365079365079	0.010280062352584	0.39954996269322	gene-CDC25C;gene-CRADD;gene-E2F8;gene-GTSE1;gene-MUC1	CDC25C;CRADD;E2F8;GTSE1;MUC1
3	GO:0006577	BP	amino-acid betaine metabolic process	3/ 698	22/ 33331	0.13636363636364	0.010468503003886	0.40444164214345	gene-CHDH;gene-CROT;gene-SHMT1	CHDH;CROT;SHMT1
3	GO:1905820	BP	positive regulation of chromosome separation	3/ 698	22/ 33331	0.13636363636364	0.010468503003886	0.40444164214345	gene-DLGAP5;gene-ESPL1;gene-ESPL1-2	DLGAP5;ESPL1;ESPL1-2
11	GO:0034599	BP	cellular response to oxidative stress	11/ 698	233/ 33331	0.047210300429185	0.010514883401857	0.40444164214345	gene-AKR1C3;gene-DAPK1;gene-DHRS2;gene-G6PD;gene-GPX2;gene-HSPA1A-4;gene-MAP3K5;gene-MGAT3;gene-RIPK3;gene-RIPK3-2;gene-SMPD3	AKR1C3;DAPK1;DHRS2;G6PD;GPX2;HSPA1A;MAP3K5;MGAT3;RIPK3;RIPK3-2;SMPD3
11	GO:1902806	BP	regulation of cell cycle G1/S phase transition	11/ 698	233/ 33331	0.047210300429185	0.010514883401857	0.40444164214345	gene-CDC25C;gene-CDKN2C;gene-CRADD;gene-E2F8;gene-GJC2;gene-GTSE1;gene-KANK2;gene-LOC124905536;gene-MUC1;gene-SLFN11;gene-SUSD2	CDC25C;CDKN2C;CRADD;E2F8;GJC2;GTSE1;KANK2;LOC124905536;MUC1;SLFN11;SUSD2
7	GO:0051648	BP	vesicle localization	7/ 698	115/ 33331	0.060869565217391	0.010742279404092	0.41063949618016	gene-BBS4;gene-BICDL2;gene-MREG;gene-MYO1G;gene-PIK3CG;gene-RAB17;gene-SHROOM2	BBS4;BICDL2;MREG;MYO1G;PIK3CG;RAB17;SHROOM2
16	GO:0010038	BP	response to metal ion	16/ 698	389/ 33331	0.041131105398458	0.010913824429534	0.41063949618016	gene-AKR1C3;gene-ALAD;gene-ALOX15;gene-AQP2;gene-AQP5-AS1;gene-CEBPA;gene-DAXX-4;gene-FBP1;gene-G6PD;gene-GPLD1;gene-IGFBP2;gene-ITPKB;gene-RASAL1;gene-SMPD3;gene-SYT15B;gene-ZNF658	AKR1C3;ALAD;ALOX15;AQP2;AQP5-AS1;CEBPA;DAXX;FBP1;G6PD;GPLD1;IGFBP2;ITPKB;RASAL1;SMPD3;SYT15B;ZNF658
5	GO:0010569	BP	regulation of double-strand break repair via homologous recombination	5/ 698	64/ 33331	0.078125	0.01096399472731	0.41063949618016	gene-MRNIP;gene-PARPBP;gene-RMI2;gene-RTEL1;gene-USP51	MRNIP;PARPBP;RMI2;RTEL1;USP51
9	GO:0043280	BP	positive regulation of cysteine-type endopeptidase activity involved in apoptotic process	9/ 698	173/ 33331	0.052023121387283	0.011010672455657	0.41063949618016	gene-ATP2A3;gene-CASP10;gene-CRADD;gene-DAPK1;gene-LGALS9B;gene-LGALS9C;gene-MAP3K5;gene-NGFR;gene-TNFSF10	ATP2A3;CASP10;CRADD;DAPK1;LGALS9B;LGALS9C;MAP3K5;NGFR;TNFSF10
54	GO:0051247	BP	positive regulation of protein metabolic process	54/ 698	1814/ 33331	0.029768467475193	0.011058990236955	0.41063949618016	gene-ARRB1;gene-ATP2A3;gene-BANK1;gene-BRCA1;gene-CASP10;gene-CEBPA;gene-CENPE;gene-CLDN3;gene-CLDN4;gene-CRADD;gene-DAPK1;gene-DAXX-4;gene-EDARADD;gene-ERBB3;gene-FGD2;gene-FGFR3;gene-FZD5;gene-GAS6-AS1;gene-GOLGA2P5;gene-GPLD1;gene-HSPA1A-4;gene-IL33;gene-INHBB;gene-LGALS9B;gene-LGALS9C;gene-LOC105374355;gene-LOC440300;gene-MAP3K5;gene-MRNIP;gene-MUC1;gene-MYLIP;gene-NAP1L2;gene-NGFR;gene-NTF4;…	ARRB1;ATP2A3;BANK1;BRCA1;CASP10;CEBPA;CENPE;CLDN3;CLDN4;CRADD;DAPK1;DAXX;EDARADD;ERBB3;FGD2;FGFR3;FZD5;GAS6-AS1;GOLGA2P5;GPLD1;HSPA1A;IL33;INHBB;LGALS9B;LGALS9C;LOC105374355;LOC440300;MAP3K5;MRNIP;MUC1;MYLIP;NAP1L2;NGFR;NTF4;OSBPL7;PCSK9;PIAS3;PIK3CG;PIK3R3;PIR-FIGF;PPP1R9A;PRKAR2B;PRKD2;PRSS22;PSRC1;RAB4B-EGLN2;RIPK3;RIPK3-2;SKP2;SORL1;TNFSF10;TPX2;TRIM34;TRIM6
2	GO:0010666	BP	positive regulation of cardiac muscle cell apoptotic process	2/ 698	8/ 33331	0.25	0.011276947709776	0.41063949618016	gene-HMGCR;gene-MAP3K5	HMGCR;MAP3K5
2	GO:0030091	BP	protein repair	2/ 698	8/ 33331	0.25	0.011276947709776	0.41063949618016	gene-MSRB1;gene-MSRB1-2	MSRB1;MSRB1-2
2	GO:2000670	BP	positive regulation of dendritic cell apoptotic process	2/ 698	8/ 33331	0.25	0.011276947709776	0.41063949618016	gene-LGALS9B;gene-LGALS9C	LGALS9B;LGALS9C
2	GO:0090520	BP	sphingolipid mediated signaling pathway	2/ 698	8/ 33331	0.25	0.011276947709776	0.41063949618016	gene-PIK3CG;gene-SMPD3	PIK3CG;SMPD3
2	GO:0032803	BP	regulation of low-density lipoprotein particle receptor catabolic process	2/ 698	8/ 33331	0.25	0.011276947709776	0.41063949618016	gene-MYLIP;gene-PCSK9	MYLIP;PCSK9
2	GO:0010663	BP	positive regulation of striated muscle cell apoptotic process	2/ 698	8/ 33331	0.25	0.011276947709776	0.41063949618016	gene-HMGCR;gene-MAP3K5	HMGCR;MAP3K5
2	GO:0006267	BP	pre-replicative complex assembly involved in nuclear cell cycle DNA replication	2/ 698	8/ 33331	0.25	0.011276947709776	0.41063949618016	gene-MCM5;gene-MCM6	MCM5;MCM6
2	GO:0036092	BP	phosphatidylinositol-3-phosphate biosynthetic process	2/ 698	8/ 33331	0.25	0.011276947709776	0.41063949618016	gene-PIK3C2B;gene-PIK3CG	PIK3C2B;PIK3CG
2	GO:0072672	BP	neutrophil extravasation	2/ 698	8/ 33331	0.25	0.011276947709776	0.41063949618016	gene-CD177;gene-PIK3CG	CD177;PIK3CG
2	GO:1902299	BP	pre-replicative complex assembly involved in cell cycle DNA replication	2/ 698	8/ 33331	0.25	0.011276947709776	0.41063949618016	gene-MCM5;gene-MCM6	MCM5;MCM6
2	GO:0071286	BP	cellular response to magnesium ion	2/ 698	8/ 33331	0.25	0.011276947709776	0.41063949618016	gene-FBP1;gene-SMPD3	FBP1;SMPD3
2	GO:0003093	BP	regulation of glomerular filtration	2/ 698	8/ 33331	0.25	0.011276947709776	0.41063949618016	gene-ADORA1;gene-GJA5	ADORA1;GJA5
2	GO:0048702	BP	embryonic neurocranium morphogenesis	2/ 698	8/ 33331	0.25	0.011276947709776	0.41063949618016	gene-HOXA1;gene-TULP3	HOXA1;TULP3
2	GO:0032782	BP	bile acid secretion	2/ 698	8/ 33331	0.25	0.011276947709776	0.41063949618016	gene-ABCB4;gene-SLC9A3R1	ABCB4;SLC9A3R1
2	GO:0030263	BP	apoptotic chromosome condensation	2/ 698	8/ 33331	0.25	0.011276947709776	0.41063949618016	gene-ERN2;gene-TOP2A	ERN2;TOP2A
2	GO:0051305	BP	chromosome movement towards spindle pole	2/ 698	8/ 33331	0.25	0.011276947709776	0.41063949618016	gene-CENPE;gene-DLGAP5	CENPE;DLGAP5
14	GO:0035239	BP	tube morphogenesis	14/ 698	330/ 33331	0.042424242424242	0.011284496156901	0.41063949618016	gene-AGR2;gene-BBS4;gene-COL4A1;gene-EPHB3;gene-GJA5;gene-HOXA1;gene-HPGD;gene-IFT172;gene-NTN1;gene-PBX1;gene-PRKD2;gene-SEMA3E;gene-TULP3;gene-WNT6	AGR2;BBS4;COL4A1;EPHB3;GJA5;HOXA1;HPGD;IFT172;NTN1;PBX1;PRKD2;SEMA3E;TULP3;WNT6
51	GO:0032270	BP	positive regulation of cellular protein metabolic process	51/ 698	1707/ 33331	0.0298769771529	0.01153095178119	0.41756107584227	gene-ARRB1;gene-ATP2A3;gene-BANK1;gene-BRCA1;gene-CASP10;gene-CEBPA;gene-CENPE;gene-CLDN3;gene-CLDN4;gene-CRADD;gene-DAPK1;gene-DAXX-4;gene-EDARADD;gene-ERBB3;gene-FGD2;gene-FGFR3;gene-FZD5;gene-GAS6-AS1;gene-GOLGA2P5;gene-GPLD1;gene-HSPA1A-4;gene-IL33;gene-INHBB;gene-LGALS9B;gene-LGALS9C;gene-LOC105374355;gene-LOC440300;gene-MAP3K5;gene-MRNIP;gene-MUC1;gene-NAP1L2;gene-NGFR;gene-NTF4;gene-OSBPL7…	ARRB1;ATP2A3;BANK1;BRCA1;CASP10;CEBPA;CENPE;CLDN3;CLDN4;CRADD;DAPK1;DAXX;EDARADD;ERBB3;FGD2;FGFR3;FZD5;GAS6-AS1;GOLGA2P5;GPLD1;HSPA1A;IL33;INHBB;LGALS9B;LGALS9C;LOC105374355;LOC440300;MAP3K5;MRNIP;MUC1;NAP1L2;NGFR;NTF4;OSBPL7;PCSK9;PIAS3;PIK3CG;PIK3R3;PIR-FIGF;PPP1R9A;PRKAR2B;PRKD2;PRSS22;PSRC1;RIPK3;RIPK3-2;SKP2;TNFSF10;TPX2;TRIM34;TRIM6
8	GO:0045444	BP	fat cell differentiation	8/ 698	145/ 33331	0.055172413793103	0.011594034120465	0.41882390410353	gene-ALDH6A1;gene-BBS4;gene-CEBPA;gene-FFAR4;gene-INHBB;gene-PEX11A;gene-PNPLA3;gene-RNASEL	ALDH6A1;BBS4;CEBPA;FFAR4;INHBB;PEX11A;PNPLA3;RNASEL
3	GO:0051904	BP	pigment granule transport	3/ 698	23/ 33331	0.1304347826087	0.011854319402395	0.41955676618673	gene-BBS4;gene-MREG;gene-RAB17	BBS4;MREG;RAB17
3	GO:0016338	BP	calcium-independent cell-cell adhesion via plasma membrane cell-adhesion molecules	3/ 698	23/ 33331	0.1304347826087	0.011854319402395	0.41955676618673	gene-CLDN11;gene-CLDN3;gene-CLDN4	CLDN11;CLDN3;CLDN4
3	GO:0032736	BP	positive regulation of interleukin-13 production	3/ 698	23/ 33331	0.1304347826087	0.011854319402395	0.41955676618673	gene-IL33;gene-LGALS9B;gene-LGALS9C	IL33;LGALS9B;LGALS9C
3	GO:0032402	BP	melanosome transport	3/ 698	23/ 33331	0.1304347826087	0.011854319402395	0.41955676618673	gene-BBS4;gene-MREG;gene-RAB17	BBS4;MREG;RAB17
3	GO:0048843	BP	negative regulation of axon extension involved in axon guidance	3/ 698	23/ 33331	0.1304347826087	0.011854319402395	0.41955676618673	gene-SEMA3E;gene-SEMA4A;gene-SEMA4G	SEMA3E;SEMA4A;SEMA4G
3	GO:0051383	BP	kinetochore organization	3/ 698	23/ 33331	0.1304347826087	0.011854319402395	0.41955676618673	gene-CENPE;gene-CENPF;gene-DLGAP5	CENPE;CENPF;DLGAP5
3	GO:0032941	BP	secretion by tissue	3/ 698	23/ 33331	0.1304347826087	0.011854319402395	0.41955676618673	gene-AGR2;gene-AQP5;gene-CEL	AGR2;AQP5;CEL
12	GO:0006643	BP	membrane lipid metabolic process	12/ 698	254/ 33331	0.047244094488189	0.012232209212504	0.42983152828522	gene-CEL;gene-DEGS2;gene-FUT2;gene-GPLD1;gene-LOC105447645;gene-PIGM;gene-PRKD2;gene-PSAPL1;gene-SMPD3;gene-SPTSSB;gene-ST3GAL5;gene-STS	CEL;DEGS2;FUT2;GPLD1;LOC105447645;PIGM;PRKD2;PSAPL1;SMPD3;SPTSSB;ST3GAL5;STS
7	GO:2001251	BP	negative regulation of chromosome organization	7/ 698	118/ 33331	0.059322033898305	0.012259653507822	0.42983152828522	gene-BUB1;gene-CENPF;gene-ESPL1;gene-ESPL1-2;gene-PIF1;gene-RTEL1;gene-TOP2A	BUB1;CENPF;ESPL1;ESPL1-2;PIF1;RTEL1;TOP2A
6	GO:0051057	BP	positive regulation of small GTPase mediated signal transduction	6/ 698	91/ 33331	0.065934065934066	0.012266630889534	0.42983152828522	gene-ARRB1;gene-GPR20;gene-GPR20-2;gene-GPR20-3;gene-ITPKB;gene-PIK3CG	ARRB1;GPR20;GPR20-2;GPR20-3;ITPKB;PIK3CG
4	GO:0030517	BP	negative regulation of axon extension	4/ 698	43/ 33331	0.093023255813953	0.012333012126996	0.42983152828522	gene-NTN1;gene-SEMA3E;gene-SEMA4A;gene-SEMA4G	NTN1;SEMA3E;SEMA4A;SEMA4G
4	GO:0035265	BP	organ growth	4/ 698	43/ 33331	0.093023255813953	0.012333012126996	0.42983152828522	gene-EHMT2-2;gene-FGFR3;gene-PSAPL1;gene-SMPD3	EHMT2;FGFR3;PSAPL1;SMPD3
4	GO:0050873	BP	brown fat cell differentiation	4/ 698	43/ 33331	0.093023255813953	0.012333012126996	0.42983152828522	gene-ALDH6A1;gene-CEBPA;gene-FFAR4;gene-PEX11A	ALDH6A1;CEBPA;FFAR4;PEX11A
20	GO:0043547	BP	positive regulation of GTPase activity	20/ 698	525/ 33331	0.038095238095238	0.012466878495815	0.43347949655119	gene-ABR;gene-ABR-3;gene-ADAP2-2;gene-AGFG2;gene-ARHGAP11B;gene-ARHGAP11B-4;gene-ARHGAP27P2;gene-ARRB1;gene-ASAP3;gene-CCDC125;gene-CCDC125-2;gene-CHN2;gene-FOXJ1;gene-GRHL3;gene-GRTP1;gene-NGEF;gene-PRR15-DT;gene-RACGAP1;gene-RASAL1;gene-TBC1D8B	ABR;ABR-3;ADAP2;AGFG2;ARHGAP11B;ARHGAP11B-4;ARHGAP27P2;ARRB1;ASAP3;CCDC125;CCDC125-2;CHN2;FOXJ1;GRHL3;GRTP1;NGEF;PRR15-DT;RACGAP1;RASAL1;TBC1D8B
13	GO:0098687	CC	chromosomal region	13/ 698	289/ 33331	0.044982698961938	0.010561422967064	0.43875824543607	gene-CENPE;gene-CENPF;gene-DAXX-4;gene-KIF2C;gene-MCM5;gene-MCM6;gene-NCAPD2;gene-OIP5;gene-ORC1;gene-PIF1;gene-RTEL1;gene-SGO2;gene-TOP2A	CENPE;CENPF;DAXX;KIF2C;MCM5;MCM6;NCAPD2;OIP5;ORC1;PIF1;RTEL1;SGO2;TOP2A
3	GO:0070492	MF	oligosaccharide binding	3/ 698	20/ 33331	0.15	0.0079928771359554	0.43905059988667	gene-LGALS9B;gene-LGALS9C;gene-SELP	LGALS9B;LGALS9C;SELP
26	GO:0140657	MF	ATP-dependent activity	26/ 698	725/ 33331	0.035862068965517	0.008135868954319	0.44176833264601	gene-ABCA11P;gene-ABCB4;gene-ATP2A3;gene-ATP7A;gene-ATP8B3;gene-CENPE;gene-CHTF8;gene-DNAH7;gene-FIGN;gene-KIF11;gene-KIF15;gene-KIF20A;gene-KIF20B;gene-KIF2C;gene-KIF4A;gene-KIFC1;gene-MCM5;gene-MCM6;gene-MSH5-5;gene-MYO1G;gene-PIF1;gene-RTEL1;gene-SLC27A2;gene-SLFN11;gene-TAPBP;gene-TOP2A	ABCA11P;ABCB4;ATP2A3;ATP7A;ATP8B3;CENPE;CHTF8;DNAH7;FIGN;KIF11;KIF15;KIF20A;KIF20B;KIF2C;KIF4A;KIFC1;MCM5;MCM6;MSH5;MYO1G;PIF1;RTEL1;SLC27A2;SLFN11;TAPBP;TOP2A
7	GO:0032869	BP	cellular response to insulin stimulus	7/ 698	119/ 33331	0.058823529411765	0.012798118588038	0.44395716513224	gene-GPLD1;gene-INHBB;gene-LPIN1;gene-PCSK9;gene-PNPLA3;gene-RAB15;gene-UCP2	GPLD1;INHBB;LPIN1;PCSK9;PNPLA3;RAB15;UCP2
6	GO:0004860	MF	protein kinase inhibitor activity	6/ 698	84/ 33331	0.071428571428571	0.0084469119632016	0.44520111886558	gene-CDKN2C;gene-HEXIM1;gene-HEXIM2;gene-INKA1;gene-PPP1R1B;gene-PRKAR2B	CDKN2C;HEXIM1;HEXIM2;INKA1;PPP1R1B;PRKAR2B
2	GO:0001517	MF	N-acetylglucosamine 6-O-sulfotransferase activity	2/ 698	7/ 33331	0.28571428571429	0.0085760588096461	0.44520111886558	gene-CHST4;gene-CHST6	CHST4;CHST6
2	GO:0018685	MF	alkane 1-monooxygenase activity	2/ 698	7/ 33331	0.28571428571429	0.0085760588096461	0.44520111886558	gene-CYP4F11;gene-CYP4F12	CYP4F11;CYP4F12
2	GO:0004704	MF	NF-kappaB-inducing kinase activity	2/ 698	7/ 33331	0.28571428571429	0.0085760588096461	0.44520111886558	gene-RIPK3;gene-RIPK3-2	RIPK3;RIPK3-2
6	GO:0046503	BP	glycerolipid catabolic process	6/ 698	92/ 33331	0.065217391304348	0.012897053240238	0.44542110217631	gene-DAGLA;gene-GDPD3;gene-LIPE;gene-PLA2G4F;gene-PLA2G6;gene-PNPLA3	DAGLA;GDPD3;LIPE;PLA2G4F;PLA2G6;PNPLA3
33	GO:0006281	BP	DNA repair	33/ 698	1000/ 33331	0.033	0.012900321542117	0.44542110217631	gene-ATP23;gene-BRCA1;gene-DCLRE1A;gene-EEPD1;gene-ESCO2;gene-FAM111A;gene-FRK;gene-INTS3;gene-LOC105379280;gene-LOC124901670;gene-LOC124902998;gene-LOC124903450-3;gene-LOC124905311;gene-LOC124905467;gene-MCM5;gene-MCM6;gene-MDC1-2;gene-MDC1-8;gene-MRNIP;gene-MSH5-5;gene-PARPBP;gene-PIF1;gene-PMS2P2;gene-POLE2;gene-POLH;gene-RMI2;gene-RTEL1;gene-TFPT-2;gene-TFPT-7;gene-TFPT-9;gene-TP73;gene-USP51…	ATP23;BRCA1;DCLRE1A;EEPD1;ESCO2;FAM111A;FRK;INTS3;LOC105379280;LOC124901670;LOC124902998;LOC124903450;LOC124905311;LOC124905467;MCM5;MCM6;MDC1;MDC1;MRNIP;MSH5;PARPBP;PIF1;PMS2P2;POLE2;POLH;RMI2;RTEL1;TFPT;TFPT;TFPT;TP73;USP51;WDHD1
8	GO:0043648	BP	dicarboxylic acid metabolic process	8/ 698	148/ 33331	0.054054054054054	0.012996815421658	0.44652609031269	gene-ALDH1L1;gene-ALDH5A1;gene-IDH1;gene-ME1;gene-PRODH;gene-SDHAP2-4;gene-SDHAP4;gene-SHMT1	ALDH1L1;ALDH5A1;IDH1;ME1;PRODH;SDHAP2;SDHAP4;SHMT1
9	GO:0044774	BP	mitotic DNA integrity checkpoint signaling	9/ 698	178/ 33331	0.050561797752809	0.013077322177387	0.44652609031269	gene-CDC25C;gene-CRADD;gene-E2F8;gene-GTSE1;gene-MDC1-2;gene-MDC1-8;gene-MRNIP;gene-MUC1;gene-ORC1	CDC25C;CRADD;E2F8;GTSE1;MDC1;MDC1;MRNIP;MUC1;ORC1
9	GO:0031345	BP	negative regulation of cell projection organization	9/ 698	178/ 33331	0.050561797752809	0.013077322177387	0.44652609031269	gene-MYLIP;gene-NGEF;gene-NGFR;gene-NR2F1;gene-NTN1;gene-SEMA3E;gene-SEMA4A;gene-SEMA4G;gene-SPP1	MYLIP;NGEF;NGFR;NR2F1;NTN1;SEMA3E;SEMA4A;SEMA4G;SPP1
5	GO:0043010	BP	camera-type eye development	5/ 698	67/ 33331	0.074626865671642	0.013200512254198	0.44652609031269	gene-EFEMP1;gene-FZD5;gene-NES;gene-SHROOM2;gene-TULP3	EFEMP1;FZD5;NES;SHROOM2;TULP3
5	GO:0045071	BP	negative regulation of viral genome replication	5/ 698	67/ 33331	0.074626865671642	0.013200512254198	0.44652609031269	gene-APOBEC3F;gene-FAM111A;gene-RNASEL;gene-TRIM34;gene-TRIM6	APOBEC3F;FAM111A;RNASEL;TRIM34;TRIM6
5	GO:0097035	BP	regulation of membrane lipid distribution	5/ 698	67/ 33331	0.074626865671642	0.013200512254198	0.44652609031269	gene-ABCB4;gene-ATP8B3;gene-PLSCR4;gene-XKR5;gene-XKR5-2	ABCB4;ATP8B3;PLSCR4;XKR5;XKR5-2
3	GO:0070293	BP	renal absorption	3/ 698	24/ 33331	0.125	0.013340448138384	0.44652609031269	gene-AKR1C3;gene-CLDN4;gene-SLC9A3R1	AKR1C3;CLDN4;SLC9A3R1
3	GO:0055022	BP	negative regulation of cardiac muscle tissue growth	3/ 698	24/ 33331	0.125	0.013340448138384	0.44652609031269	gene-CTDP1-2;gene-G6PD;gene-TP73	CTDP1;G6PD;TP73
3	GO:0061117	BP	negative regulation of heart growth	3/ 698	24/ 33331	0.125	0.013340448138384	0.44652609031269	gene-CTDP1-2;gene-G6PD;gene-TP73	CTDP1;G6PD;TP73
3	GO:0051875	BP	pigment granule localization	3/ 698	24/ 33331	0.125	0.013340448138384	0.44652609031269	gene-BBS4;gene-MREG;gene-RAB17	BBS4;MREG;RAB17
3	GO:0010984	BP	regulation of lipoprotein particle clearance	3/ 698	24/ 33331	0.125	0.013340448138384	0.44652609031269	gene-GPLD1;gene-MYLIP;gene-PCSK9	GPLD1;MYLIP;PCSK9
3	GO:0032400	BP	melanosome localization	3/ 698	24/ 33331	0.125	0.013340448138384	0.44652609031269	gene-BBS4;gene-MREG;gene-RAB17	BBS4;MREG;RAB17
4	GO:0045840	BP	positive regulation of mitotic nuclear division	4/ 698	44/ 33331	0.090909090909091	0.013346765343399	0.44652609031269	gene-DLGAP5;gene-ESPL1;gene-ESPL1-2;gene-SMPD3	DLGAP5;ESPL1;ESPL1-2;SMPD3
7	GO:0044706	BP	multi-multicellular organism process	7/ 698	120/ 33331	0.058333333333333	0.013353376715756	0.44652609031269	gene-CLDN4;gene-HPGD;gene-IGFBP2;gene-LGALS9B;gene-LGALS9C;gene-STS;gene-UCP2	CLDN4;HPGD;IGFBP2;LGALS9B;LGALS9C;STS;UCP2
41	GO:0001932	BP	regulation of protein phosphorylation	41/ 698	1314/ 33331	0.031202435312024	0.013427938921435	0.44801035767763	gene-ARRB1;gene-BANK1;gene-CDC25C;gene-CDKN2C;gene-CEBPA;gene-CENPE;gene-CLDN3;gene-DAXX-4;gene-ERBB3;gene-FGD2;gene-FGFR3;gene-FZD5;gene-GAS6-AS1;gene-GJC2;gene-HEXIM1;gene-HEXIM2;gene-HMGCR;gene-INHBB;gene-ITPKB;gene-LOC105374355;gene-LOC124905536;gene-LOC440300;gene-MAP3K5;gene-MRNIP;gene-NTF4;gene-PIK3CG;gene-PIK3R3;gene-PIR-FIGF;gene-PPP1R9A;gene-PRKAR2B;gene-PRKD2;gene-PSRC1;gene-RIPK3;gene…	ARRB1;BANK1;CDC25C;CDKN2C;CEBPA;CENPE;CLDN3;DAXX;ERBB3;FGD2;FGFR3;FZD5;GAS6-AS1;GJC2;HEXIM1;HEXIM2;HMGCR;INHBB;ITPKB;LOC105374355;LOC124905536;LOC440300;MAP3K5;MRNIP;NTF4;PIK3CG;PIK3R3;PIR-FIGF;PPP1R9A;PRKAR2B;PRKD2;PSRC1;RIPK3;RIPK3-2;SLC9A3R1;SMPD3;SORL1;SPRY1;TPX2;TRIM34;TRIM6
8	GO:0044773	BP	mitotic DNA damage checkpoint signaling	8/ 698	149/ 33331	0.053691275167785	0.013490882396587	0.44910119045321	gene-CDC25C;gene-CRADD;gene-E2F8;gene-GTSE1;gene-MDC1-2;gene-MDC1-8;gene-MRNIP;gene-MUC1	CDC25C;CRADD;E2F8;GTSE1;MDC1;MDC1;MRNIP;MUC1
6	GO:0097306	BP	cellular response to alcohol	6/ 698	93/ 33331	0.064516129032258	0.013549827755858	0.45005434606539	gene-ACACA;gene-ACACA-2;gene-AKR1C3;gene-BRCA1;gene-GPLD1;gene-OSBPL7	ACACA;ACACA-2;AKR1C3;BRCA1;GPLD1;OSBPL7
75	GO:0098772	MF	molecular function regulator	75/ 698	2664/ 33331	0.028153153153153	0.0089112130201503	0.4575714163825	gene-ABR;gene-ABR-3;gene-ADAP2-2;gene-AGFG2;gene-ANXA9;gene-ARHGAP19;gene-ARHGAP27P2;gene-ARHGEF39;gene-ARRB1;gene-ASAP3;gene-ATP2A3;gene-CACNG4;gene-CDKN2C;gene-CHN2;gene-DAXX-4;gene-DENND2A;gene-DENND2B;gene-EFEMP1;gene-ERBB3;gene-FGD2;gene-FGD3;gene-GAS6-AS1;gene-GDPGP1;gene-GPLD1;gene-GPSM2;gene-GRTP1;gene-HEXIM1;gene-HEXIM2;gene-IL33;gene-INHBB;gene-INKA1;gene-IQSEC2;gene-LOC101927401;gene-L…	ABR;ABR-3;ADAP2;AGFG2;ANXA9;ARHGAP19;ARHGAP27P2;ARHGEF39;ARRB1;ASAP3;ATP2A3;CACNG4;CDKN2C;CHN2;DAXX;DENND2A;DENND2B;EFEMP1;ERBB3;FGD2;FGD3;GAS6-AS1;GDPGP1;GPLD1;GPSM2;GRTP1;HEXIM1;HEXIM2;IL33;INHBB;INKA1;IQSEC2;LOC101927401;LOC124903450;LOC408186;LYNX1;LYPD1;LYPD2;MACC1;NAIPP2;NAIPP4;NGEF;NOXA1;NTF4;PCSK9;PIAS3;PIF1;PIK3R3;PIR-FIGF;PPP1R1B;PRKAR2B;PRR15-DT;PRSS22;PXDN;PYGO2;RACGAP1;RARRES1;RASAL1…
12	GO:0000075	BP	cell cycle checkpoint signaling	12/ 698	264/ 33331	0.045454545454545	0.013931364047252	0.46066583966492	gene-BUB1;gene-CDC25C;gene-CENPF;gene-CRADD;gene-E2F8;gene-GTSE1;gene-INTS3;gene-MDC1-2;gene-MDC1-8;gene-MRNIP;gene-MUC1;gene-ORC1	BUB1;CDC25C;CENPF;CRADD;E2F8;GTSE1;INTS3;MDC1;MDC1;MRNIP;MUC1;ORC1
12	GO:0043281	BP	regulation of cysteine-type endopeptidase activity involved in apoptotic process	12/ 698	264/ 33331	0.045454545454545	0.013931364047252	0.46066583966492	gene-ATP2A3;gene-CASP10;gene-CRADD;gene-DAPK1;gene-DHCR24;gene-LGALS9B;gene-LGALS9C;gene-MAP3K5;gene-NAIPP2;gene-NAIPP4;gene-NGFR;gene-TNFSF10	ATP2A3;CASP10;CRADD;DAPK1;DHCR24;LGALS9B;LGALS9C;MAP3K5;NAIPP2;NAIPP4;NGFR;TNFSF10
188	GO:0048519	BP	negative regulation of biological process	188/ 698	7655/ 33331	0.024559111691705	0.013976721792311	0.46113864100098	gene-ACACB;gene-ADORA1;gene-AGR2;gene-AKR1C3;gene-ALAD;gene-ALOX15;gene-AMOT;gene-APOBEC3F;gene-ARRB1;gene-ASPM;gene-ATF7IP;gene-BANK1;gene-BBS4;gene-BHLHE41;gene-BMF;gene-BPIFB1;gene-BRCA1;gene-BUB1;gene-CASTOR1;gene-CASTOR3;gene-CBX2;gene-CBX7;gene-CCDC125;gene-CCDC125-2;gene-CDC25C;gene-CDKN2C;gene-CEBPA;gene-CENPF;gene-CEP192;gene-CLDN3;gene-CRADD;gene-CREB3L1;gene-CTDP1-2;gene-CXXC5;gene-CYP…	ACACB;ADORA1;AGR2;AKR1C3;ALAD;ALOX15;AMOT;APOBEC3F;ARRB1;ASPM;ATF7IP;BANK1;BBS4;BHLHE41;BMF;BPIFB1;BRCA1;BUB1;CASTOR1;CASTOR3;CBX2;CBX7;CCDC125;CCDC125-2;CDC25C;CDKN2C;CEBPA;CENPF;CEP192;CLDN3;CRADD;CREB3L1;CTDP1;CXXC5;CYP26A1;DACH1;DAPK1;DAXX;DHCR24;DHRS2;DHRS3;DMBX1;E2F2;E2F8;EDARADD;EFEMP1;EHMT2;ELF3;ELF5;ERBB3;ERN2;ESPL1;ESPL1-2;FAM111A;FBP1;FFAR4;FGFR3;FOXJ1;FRK;FZD5;G6PD;GATA5;GJA5;GJC2;GOL…
3	GO:0004745	MF	NAD-retinol dehydrogenase activity	3/ 698	21/ 33331	0.14285714285714	0.0091818230388431	0.46143544718612	gene-ADH1C;gene-AKR1C3;gene-DHRS3	ADH1C;AKR1C3;DHRS3
3	GO:0070300	MF	phosphatidic acid binding	3/ 698	21/ 33331	0.14285714285714	0.0091818230388431	0.46143544718612	gene-JPH2;gene-PLCD1;gene-SMPD3	JPH2;PLCD1;SMPD3
6	GO:0071277	BP	cellular response to calcium ion	6/ 698	94/ 33331	0.063829787234043	0.014225329079248	0.46152244755325	gene-AKR1C3;gene-ALOX15;gene-GPLD1;gene-ITPKB;gene-RASAL1;gene-SYT15B	AKR1C3;ALOX15;GPLD1;ITPKB;RASAL1;SYT15B
2	GO:2000650	BP	negative regulation of sodium ion transmembrane transporter activity	2/ 698	9/ 33331	0.22222222222222	0.014299206969387	0.46152244755325	gene-PCSK9;gene-SLC9A3R1	PCSK9;SLC9A3R1
2	GO:0090557	BP	establishment of endothelial intestinal barrier	2/ 698	9/ 33331	0.22222222222222	0.014299206969387	0.46152244755325	gene-FASN;gene-TJP3	FASN;TJP3
2	GO:0048387	BP	negative regulation of retinoic acid receptor signaling pathway	2/ 698	9/ 33331	0.22222222222222	0.014299206969387	0.46152244755325	gene-CYP26A1;gene-DHRS3	CYP26A1;DHRS3
2	GO:0030157	BP	pancreatic juice secretion	2/ 698	9/ 33331	0.22222222222222	0.014299206969387	0.46152244755325	gene-AQP5;gene-CEL	AQP5;CEL
2	GO:1902966	BP	positive regulation of protein localization to early endosome	2/ 698	9/ 33331	0.22222222222222	0.014299206969387	0.46152244755325	gene-MGAT3;gene-SORL1	MGAT3;SORL1
2	GO:1902965	BP	regulation of protein localization to early endosome	2/ 698	9/ 33331	0.22222222222222	0.014299206969387	0.46152244755325	gene-MGAT3;gene-SORL1	MGAT3;SORL1
2	GO:0042487	BP	regulation of odontogenesis of dentin-containing tooth	2/ 698	9/ 33331	0.22222222222222	0.014299206969387	0.46152244755325	gene-NGFR;gene-WNT10A	NGFR;WNT10A
2	GO:0071494	BP	cellular response to UV-C	2/ 698	9/ 33331	0.22222222222222	0.014299206969387	0.46152244755325	gene-PIERCE1;gene-POLH	PIERCE1;POLH
2	GO:1904779	BP	regulation of protein localization to centrosome	2/ 698	9/ 33331	0.22222222222222	0.014299206969387	0.46152244755325	gene-CEP250;gene-UBXN2B	CEP250;UBXN2B
4	GO:0006691	BP	leukotriene metabolic process	4/ 698	45/ 33331	0.088888888888889	0.014412013387657	0.4631497029579	gene-ALOX15;gene-CYP4F11;gene-CYP4F12;gene-CYP4F3	ALOX15;CYP4F11;CYP4F12;CYP4F3
4	GO:0048538	BP	thymus development	4/ 698	45/ 33331	0.088888888888889	0.014412013387657	0.4631497029579	gene-EPHB3;gene-PBX1;gene-RIPK3;gene-RIPK3-2	EPHB3;PBX1;RIPK3;RIPK3-2
5	GO:0048592	BP	eye morphogenesis	5/ 698	69/ 33331	0.072463768115942	0.014851134485984	0.47192264754168	gene-AQP5;gene-EFEMP1;gene-FZD5;gene-IFT172;gene-SHROOM2	AQP5;EFEMP1;FZD5;IFT172;SHROOM2
5	GO:0070542	BP	response to fatty acid	5/ 698	69/ 33331	0.072463768115942	0.014851134485984	0.47192264754168	gene-AKR1C3;gene-ALAD;gene-SCD;gene-SCDP1;gene-UCP2	AKR1C3;ALAD;SCD;SCDP1;UCP2
5	GO:0009395	BP	phospholipid catabolic process	5/ 698	69/ 33331	0.072463768115942	0.014851134485984	0.47192264754168	gene-GDPD3;gene-NAPEPLD-2;gene-PLA2G4F;gene-PLA2G6;gene-SMPD3	GDPD3;NAPEPLD;PLA2G4F;PLA2G6;SMPD3
6	GO:0032677	BP	regulation of interleukin-8 production	6/ 698	95/ 33331	0.063157894736842	0.014923925747288	0.47192264754168	gene-ARRB1;gene-HSPA1A-4;gene-LGALS9B;gene-LGALS9C;gene-PRKD2;gene-TLR5	ARRB1;HSPA1A;LGALS9B;LGALS9C;PRKD2;TLR5
6	GO:0015909	BP	long-chain fatty acid transport	6/ 698	95/ 33331	0.063157894736842	0.014923925747288	0.47192264754168	gene-ACACA;gene-ACACA-2;gene-ACACB;gene-PLA2G3;gene-PLA2G4F;gene-SLC27A2	ACACA;ACACA-2;ACACB;PLA2G3;PLA2G4F;SLC27A2
3	GO:0006833	BP	water transport	3/ 698	25/ 33331	0.12	0.014927850087897	0.47192264754168	gene-AQP2;gene-AQP5;gene-AQP5-AS1	AQP2;AQP5;AQP5-AS1
3	GO:0002042	BP	cell migration involved in sprouting angiogenesis	3/ 698	25/ 33331	0.12	0.014927850087897	0.47192264754168	gene-GPLD1;gene-MMRN2;gene-PIK3R3	GPLD1;MMRN2;PIK3R3
3	GO:0043296	CC	apical junction complex	3/ 698	23/ 33331	0.1304347826087	0.011854319402395	0.47195009120785	gene-CLDN3;gene-PARD3B;gene-SHROOM2	CLDN3;PARD3B;SHROOM2
8	GO:2001235	BP	positive regulation of apoptotic signaling pathway	8/ 698	152/ 33331	0.052631578947368	0.015055337956853	0.47457877419405	gene-BMF;gene-CRADD;gene-INHBB;gene-NGFR;gene-RIPK3;gene-RIPK3-2;gene-SLC9A3R1;gene-TNFSF10	BMF;CRADD;INHBB;NGFR;RIPK3;RIPK3-2;SLC9A3R1;TNFSF10
17	GO:0006979	BP	response to oxidative stress	17/ 698	429/ 33331	0.03962703962704	0.015420501833978	0.48505139509532	gene-AKR1C3;gene-ALAD;gene-DAPK1;gene-DHCR24;gene-DHRS2;gene-G6PD;gene-GPX2;gene-HSPA1A-4;gene-IDH1;gene-MAP3K5;gene-MGAT3;gene-MICB;gene-PXDN;gene-RIPK3;gene-RIPK3-2;gene-SMPD3;gene-UCP2	AKR1C3;ALAD;DAPK1;DHCR24;DHRS2;G6PD;GPX2;HSPA1A;IDH1;MAP3K5;MGAT3;MICB;PXDN;RIPK3;RIPK3-2;SMPD3;UCP2
4	GO:0007080	BP	mitotic metaphase plate congression	4/ 698	46/ 33331	0.08695652173913	0.0155295541467	0.48505139509532	gene-CENPE;gene-KIF2C;gene-KIFC1;gene-PSRC1	CENPE;KIF2C;KIFC1;PSRC1
6	GO:0045069	BP	regulation of viral genome replication	6/ 698	96/ 33331	0.0625	0.015645979927711	0.48505139509532	gene-APOBEC3F;gene-FAM111A;gene-RNASEL;gene-TOP2A;gene-TRIM34;gene-TRIM6	APOBEC3F;FAM111A;RNASEL;TOP2A;TRIM34;TRIM6
27	GO:0051046	BP	regulation of secretion	27/ 698	792/ 33331	0.034090909090909	0.015941978109296	0.48505139509532	gene-ADORA1;gene-CACNA1I;gene-CD177;gene-CPLANE2-2;gene-CPLX1;gene-ERBB3;gene-FFAR4;gene-GJA5;gene-GPLD1;gene-HMGCR;gene-INHBB;gene-LGALS9B;gene-LGALS9C;gene-MAP2K6;gene-NTSR1;gene-PLA2G3;gene-PLA2G6;gene-PPP1R9A;gene-RAB15;gene-RAB26;gene-RAB3D;gene-SIRT3;gene-SLC9A3R1;gene-SMPD3;gene-SPP1;gene-SYT15B;gene-UCP2	ADORA1;CACNA1I;CD177;CPLANE2;CPLX1;ERBB3;FFAR4;GJA5;GPLD1;HMGCR;INHBB;LGALS9B;LGALS9C;MAP2K6;NTSR1;PLA2G3;PLA2G6;PPP1R9A;RAB15;RAB26;RAB3D;SIRT3;SLC9A3R1;SMPD3;SPP1;SYT15B;UCP2
8	GO:0035148	BP	tube formation	8/ 698	154/ 33331	0.051948051948052	0.016168849524372	0.48505139509532	gene-BBS4;gene-EDAR;gene-GRHL3;gene-HOXA1;gene-IFT172;gene-KIF20B;gene-TULP3;gene-WNT6	BBS4;EDAR;GRHL3;HOXA1;IFT172;KIF20B;TULP3;WNT6
3	GO:0050908	BP	detection of light stimulus involved in visual perception	3/ 698	26/ 33331	0.11538461538462	0.016617282106139	0.48505139509532	gene-CEP250;gene-LOC107984334;gene-RGS9BP	CEP250;LOC107984334;RGS9BP
3	GO:0007063	BP	regulation of sister chromatid cohesion	3/ 698	26/ 33331	0.11538461538462	0.016617282106139	0.48505139509532	gene-BUB1;gene-ESPL1;gene-ESPL1-2	BUB1;ESPL1;ESPL1-2
3	GO:0048048	BP	embryonic eye morphogenesis	3/ 698	26/ 33331	0.11538461538462	0.016617282106139	0.48505139509532	gene-EFEMP1;gene-FZD5;gene-IFT172	EFEMP1;FZD5;IFT172
3	GO:0097300	BP	programmed necrotic cell death	3/ 698	26/ 33331	0.11538461538462	0.016617282106139	0.48505139509532	gene-MAP3K5;gene-RIPK3;gene-RIPK3-2	MAP3K5;RIPK3;RIPK3-2
3	GO:0010614	BP	negative regulation of cardiac muscle hypertrophy	3/ 698	26/ 33331	0.11538461538462	0.016617282106139	0.48505139509532	gene-CTDP1-2;gene-G6PD;gene-GATA5	CTDP1;G6PD;GATA5
3	GO:0046847	BP	filopodium assembly	3/ 698	26/ 33331	0.11538461538462	0.016617282106139	0.48505139509532	gene-FGD2;gene-FGD3;gene-RAB17	FGD2;FGD3;RAB17
3	GO:0050962	BP	detection of light stimulus involved in sensory perception	3/ 698	26/ 33331	0.11538461538462	0.016617282106139	0.48505139509532	gene-CEP250;gene-LOC107984334;gene-RGS9BP	CEP250;LOC107984334;RGS9BP
5	GO:0032757	BP	positive regulation of interleukin-8 production	5/ 698	71/ 33331	0.070422535211268	0.016634455713321	0.48505139509532	gene-HSPA1A-4;gene-LGALS9B;gene-LGALS9C;gene-PRKD2;gene-TLR5	HSPA1A;LGALS9B;LGALS9C;PRKD2;TLR5
19	GO:0006820	BP	anion transport	19/ 698	502/ 33331	0.037848605577689	0.01666678294789	0.48505139509532	gene-ABCB4;gene-CA13;gene-CLDN4;gene-CLIC3;gene-CYB5RL;gene-GABRP;gene-LOC107984334;gene-NTSR1;gene-PLA2G3;gene-PLA2G4F;gene-RACGAP1;gene-SFXN2;gene-SFXN5;gene-SLC16A12;gene-SLC16A13;gene-SLC25A42;gene-SLC2A6-2;gene-SLC44A4-2;gene-SLC9A3R1	ABCB4;CA13;CLDN4;CLIC3;CYB5RL;GABRP;LOC107984334;NTSR1;PLA2G3;PLA2G4F;RACGAP1;SFXN2;SFXN5;SLC16A12;SLC16A13;SLC25A42;SLC2A6;SLC44A4;SLC9A3R1
4	GO:0016202	BP	regulation of striated muscle tissue development	4/ 698	47/ 33331	0.085106382978723	0.016700136230527	0.48505139509532	gene-CENPF;gene-ERBB3;gene-HMGCR;gene-JPH2	CENPF;ERBB3;HMGCR;JPH2
113	GO:0032501	BP	multicellular organismal process	113/ 698	4363/ 33331	0.025899610359844	0.017075245350297	0.48505139509532	gene-ACACB;gene-ADGRF1;gene-ADORA1;gene-AGR2;gene-AKR1C3;gene-ALDH5A1;gene-ALOX15;gene-AMOT;gene-ANGPTL2;gene-AQP2;gene-AQP5;gene-AQP5-AS1;gene-ARVCF;gene-ASF1B;gene-ASF1B-2;gene-ASPM;gene-ATP2A3;gene-ATP6V1B1;gene-ATP7A;gene-BBS4;gene-BCL9;gene-BHLHE41;gene-BRCA1;gene-CACNA1I;gene-CACNG4;gene-CAPN8;gene-CCHCR1;gene-CCHCR1-4;gene-CD177;gene-CEL;gene-CENPE;gene-CLDN4;gene-COL4A1;gene-CREB3L1;gene-…	ACACB;ADGRF1;ADORA1;AGR2;AKR1C3;ALDH5A1;ALOX15;AMOT;ANGPTL2;AQP2;AQP5;AQP5-AS1;ARVCF;ASF1B;ASF1B-2;ASPM;ATP2A3;ATP6V1B1;ATP7A;BBS4;BCL9;BHLHE41;BRCA1;CACNA1I;CACNG4;CAPN8;CCHCR1;CCHCR1-4;CD177;CEL;CENPE;CLDN4;COL4A1;CREB3L1;CYP4F11;CYP4F12;DACH1;DHRS3;DMBX1;DSCAML1;EDAR;EFEMP1;EFNA2;EHMT2;ELF3;ELF5;EPHB3;ERBB3;ERMARD;FGFR3;FOXJ1;FZD5;GABRP;GATA5;GJA5;GPLD1;GRHL3;HMGCR;HNMT;HOXA1;HOXB3;HPGD;HTR1D;…
6	GO:0019369	BP	arachidonic acid metabolic process	6/ 698	98/ 33331	0.061224489795918	0.017161876131154	0.48505139509532	gene-AKR1C3;gene-ALOX15;gene-CYP4F11;gene-CYP4F12;gene-CYP4F3;gene-DAGLA	AKR1C3;ALOX15;CYP4F11;CYP4F12;CYP4F3;DAGLA
8	GO:0007417	BP	central nervous system development	8/ 698	156/ 33331	0.051282051282051	0.017340628423596	0.48505139509532	gene-ALDH5A1;gene-BCAN;gene-DMBX1;gene-DSCAML1;gene-GRHL3;gene-NES;gene-NGFR;gene-SPINK5	ALDH5A1;BCAN;DMBX1;DSCAML1;GRHL3;NES;NGFR;SPINK5
25	GO:0045859	BP	regulation of protein kinase activity	25/ 698	728/ 33331	0.034340659340659	0.017354445867597	0.48505139509532	gene-CDC25C;gene-CDKN2C;gene-CEBPA;gene-CENPE;gene-DAXX-4;gene-ERBB3;gene-FGD2;gene-FZD5;gene-GAS6-AS1;gene-HEXIM1;gene-HEXIM2;gene-HMGCR;gene-LOC105374355;gene-MAP3K5;gene-MRNIP;gene-PIK3CG;gene-PPP1R9A;gene-PRKAR2B;gene-PSRC1;gene-RIPK3;gene-RIPK3-2;gene-SLC9A3R1;gene-SORL1;gene-SPRY1;gene-TPX2	CDC25C;CDKN2C;CEBPA;CENPE;DAXX;ERBB3;FGD2;FZD5;GAS6-AS1;HEXIM1;HEXIM2;HMGCR;LOC105374355;MAP3K5;MRNIP;PIK3CG;PPP1R9A;PRKAR2B;PSRC1;RIPK3;RIPK3-2;SLC9A3R1;SORL1;SPRY1;TPX2
46	GO:0012501	BP	programmed cell death	46/ 698	1544/ 33331	0.02979274611399	0.017516118887096	0.48505139509532	gene-BMF;gene-BUB1;gene-CASP10;gene-DAPK1;gene-DAXX-4;gene-DHCR24;gene-DNASE1;gene-E2F2;gene-EDAR;gene-ERBB3;gene-ESPL1;gene-ESPL1-2;gene-EVPL;gene-FRK;gene-FZD5;gene-KANK2;gene-KRT13;gene-KRT4;gene-LOC105379280;gene-LOC124902998;gene-LOC124905311;gene-LOC124905467;gene-MAP2K6;gene-MAP3K5;gene-NAIPP2;gene-NAIPP4;gene-NGFR;gene-NTN1;gene-PCSK9;gene-PIK3CG;gene-PPL;gene-RIPK3;gene-RIPK3-2;gene-SPIN…	BMF;BUB1;CASP10;DAPK1;DAXX;DHCR24;DNASE1;E2F2;EDAR;ERBB3;ESPL1;ESPL1-2;EVPL;FRK;FZD5;KANK2;KRT13;KRT4;LOC105379280;LOC124902998;LOC124905311;LOC124905467;MAP2K6;MAP3K5;NAIPP2;NAIPP4;NGFR;NTN1;PCSK9;PIK3CG;PPL;RIPK3;RIPK3-2;SPINK5;TCHH;TFPT;TFPT;TFPT;TMEM79;TNFSF10;TP73;TPX2;UNC5A;XKR5;XKR5-2;ZNF443
5	GO:0044819	BP	mitotic G1/S transition checkpoint signaling	5/ 698	72/ 33331	0.069444444444444	0.017577139598054	0.48505139509532	gene-CDC25C;gene-CRADD;gene-E2F8;gene-GTSE1;gene-MUC1	CDC25C;CRADD;E2F8;GTSE1;MUC1
5	GO:0031571	BP	mitotic G1 DNA damage checkpoint signaling	5/ 698	72/ 33331	0.069444444444444	0.017577139598054	0.48505139509532	gene-CDC25C;gene-CRADD;gene-E2F8;gene-GTSE1;gene-MUC1	CDC25C;CRADD;E2F8;GTSE1;MUC1
2	GO:0032799	BP	low-density lipoprotein receptor particle metabolic process	2/ 698	10/ 33331	0.2	0.017628231620657	0.48505139509532	gene-MYLIP;gene-PCSK9	MYLIP;PCSK9
2	GO:0070601	BP	centromeric sister chromatid cohesion	2/ 698	10/ 33331	0.2	0.017628231620657	0.48505139509532	gene-BUB1;gene-SGO2	BUB1;SGO2
2	GO:0061052	BP	negative regulation of cell growth involved in cardiac muscle cell development	2/ 698	10/ 33331	0.2	0.017628231620657	0.48505139509532	gene-CTDP1-2;gene-G6PD	CTDP1;G6PD
2	GO:0019317	BP	fucose catabolic process	2/ 698	10/ 33331	0.2	0.017628231620657	0.48505139509532	gene-FUT2;gene-LOC105447645	FUT2;LOC105447645
2	GO:0090154	BP	positive regulation of sphingolipid biosynthetic process	2/ 698	10/ 33331	0.2	0.017628231620657	0.48505139509532	gene-SIRT3;gene-SMPD3	SIRT3;SMPD3
2	GO:0070292	BP	N-acylphosphatidylethanolamine metabolic process	2/ 698	10/ 33331	0.2	0.017628231620657	0.48505139509532	gene-ABHD4;gene-NAPEPLD-2	ABHD4;NAPEPLD
2	GO:0010985	BP	negative regulation of lipoprotein particle clearance	2/ 698	10/ 33331	0.2	0.017628231620657	0.48505139509532	gene-MYLIP;gene-PCSK9	MYLIP;PCSK9
2	GO:0042354	BP	L-fucose metabolic process	2/ 698	10/ 33331	0.2	0.017628231620657	0.48505139509532	gene-FUT2;gene-LOC105447645	FUT2;LOC105447645
2	GO:0032802	BP	low-density lipoprotein particle receptor catabolic process	2/ 698	10/ 33331	0.2	0.017628231620657	0.48505139509532	gene-MYLIP;gene-PCSK9	MYLIP;PCSK9
2	GO:1900222	BP	negative regulation of amyloid-beta clearance	2/ 698	10/ 33331	0.2	0.017628231620657	0.48505139509532	gene-HMGCR;gene-PLA2G3	HMGCR;PLA2G3
2	GO:0051256	BP	mitotic spindle midzone assembly	2/ 698	10/ 33331	0.2	0.017628231620657	0.48505139509532	gene-KIF4A;gene-RACGAP1	KIF4A;RACGAP1
2	GO:2000304	BP	positive regulation of ceramide biosynthetic process	2/ 698	10/ 33331	0.2	0.017628231620657	0.48505139509532	gene-SIRT3;gene-SMPD3	SIRT3;SMPD3
2	GO:1900121	BP	negative regulation of receptor binding	2/ 698	10/ 33331	0.2	0.017628231620657	0.48505139509532	gene-ATP2A3;gene-PCSK9	ATP2A3;PCSK9
2	GO:0006578	BP	amino-acid betaine biosynthetic process	2/ 698	10/ 33331	0.2	0.017628231620657	0.48505139509532	gene-CHDH;gene-SHMT1	CHDH;SHMT1
2	GO:1902306	BP	negative regulation of sodium ion transmembrane transport	2/ 698	10/ 33331	0.2	0.017628231620657	0.48505139509532	gene-PCSK9;gene-SLC9A3R1	PCSK9;SLC9A3R1
2	GO:0006543	BP	glutamine catabolic process	2/ 698	10/ 33331	0.2	0.017628231620657	0.48505139509532	gene-ARHGAP11B;gene-ARHGAP11B-4	ARHGAP11B;ARHGAP11B-4
2	GO:0042355	BP	L-fucose catabolic process	2/ 698	10/ 33331	0.2	0.017628231620657	0.48505139509532	gene-FUT2;gene-LOC105447645	FUT2;LOC105447645
2	GO:2000563	BP	positive regulation of CD4-positive, alpha-beta T cell proliferation	2/ 698	10/ 33331	0.2	0.017628231620657	0.48505139509532	gene-LGALS9B;gene-LGALS9C	LGALS9B;LGALS9C
2	GO:0051770	BP	positive regulation of nitric-oxide synthase biosynthetic process	2/ 698	10/ 33331	0.2	0.017628231620657	0.48505139509532	gene-IL33;gene-MAP2K6	IL33;MAP2K6
7	GO:0071901	BP	negative regulation of protein serine/threonine kinase activity	7/ 698	127/ 33331	0.05511811023622	0.017732728754215	0.48505139509532	gene-CEBPA;gene-HEXIM1;gene-HEXIM2;gene-HMGCR;gene-PRKAR2B;gene-SORL1;gene-SPRY1	CEBPA;HEXIM1;HEXIM2;HMGCR;PRKAR2B;SORL1;SPRY1
6	GO:0021987	BP	cerebral cortex development	6/ 698	99/ 33331	0.060606060606061	0.017956408394416	0.48505139509532	gene-ARHGAP11B;gene-ARHGAP11B-4;gene-ASPM;gene-BBS4;gene-PAX5;gene-TACC3	ARHGAP11B;ARHGAP11B-4;ASPM;BBS4;PAX5;TACC3
9	GO:0140056	BP	organelle localization by membrane tethering	9/ 698	188/ 33331	0.047872340425532	0.018054855400638	0.48505139509532	gene-CEP162;gene-CEP192;gene-CEP250;gene-CNTRL;gene-GRAMD2A;gene-PRKAR2B;gene-RAB15;gene-RAB3D;gene-STX19	CEP162;CEP192;CEP250;CNTRL;GRAMD2A;PRKAR2B;RAB15;RAB3D;STX19
3	GO:0070265	BP	necrotic cell death	3/ 698	27/ 33331	0.11111111111111	0.018409307616555	0.48505139509532	gene-MAP3K5;gene-RIPK3;gene-RIPK3-2	MAP3K5;RIPK3;RIPK3-2
3	GO:0017121	BP	plasma membrane phospholipid scrambling	3/ 698	27/ 33331	0.11111111111111	0.018409307616555	0.48505139509532	gene-PLSCR4;gene-XKR5;gene-XKR5-2	PLSCR4;XKR5;XKR5-2
3	GO:1902001	BP	fatty acid transmembrane transport	3/ 698	27/ 33331	0.11111111111111	0.018409307616555	0.48505139509532	gene-ACACA;gene-ACACA-2;gene-ACACB	ACACA;ACACA-2;ACACB
14	GO:1903532	BP	positive regulation of secretion by cell	14/ 698	336/ 33331	0.041666666666667	0.018512896800239	0.48505139509532	gene-CACNA1I;gene-CD177;gene-FFAR4;gene-GPLD1;gene-INHBB;gene-MAP2K6;gene-NTSR1;gene-PLA2G3;gene-PLA2G6;gene-RAB15;gene-RAB3D;gene-SIRT3;gene-SMPD3;gene-SPP1	CACNA1I;CD177;FFAR4;GPLD1;INHBB;MAP2K6;NTSR1;PLA2G3;PLA2G6;RAB15;RAB3D;SIRT3;SMPD3;SPP1
5	GO:1903307	BP	positive regulation of regulated secretory pathway	5/ 698	73/ 33331	0.068493150684932	0.018554477852402	0.48505139509532	gene-CACNA1I;gene-CD177;gene-PLA2G3;gene-RAB15;gene-RAB3D	CACNA1I;CD177;PLA2G3;RAB15;RAB3D
9	GO:2001056	BP	positive regulation of cysteine-type endopeptidase activity	9/ 698	189/ 33331	0.047619047619048	0.018619070565882	0.48505139509532	gene-ATP2A3;gene-CASP10;gene-CRADD;gene-DAPK1;gene-LGALS9B;gene-LGALS9C;gene-MAP3K5;gene-NGFR;gene-TNFSF10	ATP2A3;CASP10;CRADD;DAPK1;LGALS9B;LGALS9C;MAP3K5;NGFR;TNFSF10
53	GO:0022414	BP	reproductive process	53/ 698	1837/ 33331	0.028851388132825	0.018643553644314	0.48505139509532	gene-AKR1C3;gene-ARRB1;gene-ASF1B;gene-ASF1B-2;gene-ASPM;gene-ATAT1-4;gene-ATP8B3;gene-BBS4;gene-BUB1;gene-CACNA1I;gene-CBX2;gene-CCDC134;gene-CDC25C;gene-CEBPA;gene-CENPI;gene-CLDN11;gene-CLDN4;gene-DACH1;gene-DHCR24;gene-E2F8;gene-EHMT2-2;gene-ESPL1;gene-ESPL1-2;gene-FOXJ1;gene-FZD5;gene-HPGD;gene-IDH1;gene-IGFBP2;gene-INHBB;gene-KIFC1;gene-KNL1;gene-LFNG;gene-LGALS9B;gene-LGALS9C;gene-MAP2K6;g…	AKR1C3;ARRB1;ASF1B;ASF1B-2;ASPM;ATAT1;ATP8B3;BBS4;BUB1;CACNA1I;CBX2;CCDC134;CDC25C;CEBPA;CENPI;CLDN11;CLDN4;DACH1;DHCR24;E2F8;EHMT2;ESPL1;ESPL1-2;FOXJ1;FZD5;HPGD;IDH1;IGFBP2;INHBB;KIFC1;KNL1;LFNG;LGALS9B;LGALS9C;MAP2K6;MSH5;NCAPD2;NPR2;PAQR8;PAX5;PLA2G3;PPP1R1B;PSAPL1;PYGO2;RACGAP1;RIMBP3;SGO2;SPP1;STS;TLR5;TNFSF10;TOP2A;UCP2
21	GO:0009887	BP	animal organ morphogenesis	21/ 698	589/ 33331	0.035653650254669	0.018837688459077	0.48505139509532	gene-AQP5;gene-BBS4;gene-DHRS3;gene-DSCAML1;gene-EDAR;gene-EFEMP1;gene-FGFR3;gene-FZD5;gene-HOXB3;gene-IFT172;gene-LFNG;gene-LOC124903459;gene-NTN1;gene-PAX5;gene-SHROOM2;gene-SLC9A3R1;gene-SMPD3;gene-TMEM176B;gene-TULP3;gene-WNT10A;gene-WNT6	AQP5;BBS4;DHRS3;DSCAML1;EDAR;EFEMP1;FGFR3;FZD5;HOXB3;IFT172;LFNG;LOC124903459;NTN1;PAX5;SHROOM2;SLC9A3R1;SMPD3;TMEM176B;TULP3;WNT10A;WNT6
21	GO:0007169	BP	transmembrane receptor protein tyrosine kinase signaling pathway	21/ 698	590/ 33331	0.035593220338983	0.018990156250295	0.48505139509532	gene-ATP6V1B1;gene-COL4A1;gene-EFEMP1;gene-EFNA2;gene-EPHB3;gene-ERBB3;gene-ESRP1;gene-FGFR3;gene-GPLD1;gene-LINC01876;gene-LOC440300;gene-MUC20-6;gene-MUC20-7;gene-MUC20P1;gene-NGEF;gene-NGFR;gene-NTF4;gene-PIK3R3;gene-PIR-FIGF;gene-PRKD2;gene-SMPD3	ATP6V1B1;COL4A1;EFEMP1;EFNA2;EPHB3;ERBB3;ESRP1;FGFR3;GPLD1;LINC01876;LOC440300;MUC20;MUC20;MUC20P1;NGEF;NGFR;NTF4;PIK3R3;PIR-FIGF;PRKD2;SMPD3
47	GO:0008219	BP	cell death	47/ 698	1588/ 33331	0.029596977329975	0.019025720147203	0.48505139509532	gene-BMF;gene-BUB1;gene-CASP10;gene-DAPK1;gene-DAXX-4;gene-DHCR24;gene-DNASE1;gene-E2F2;gene-EDAR;gene-ERBB3;gene-ESPL1;gene-ESPL1-2;gene-EVPL;gene-FRK;gene-FZD5;gene-KANK2;gene-KRT13;gene-KRT4;gene-LOC105379280;gene-LOC124902998;gene-LOC124905311;gene-LOC124905467;gene-MAP2K6;gene-MAP3K5;gene-NAIPP2;gene-NAIPP4;gene-NGFR;gene-NTN1;gene-PCSK9;gene-PIK3CG;gene-PPL;gene-PRKD2;gene-RIPK3;gene-RIPK3-…	BMF;BUB1;CASP10;DAPK1;DAXX;DHCR24;DNASE1;E2F2;EDAR;ERBB3;ESPL1;ESPL1-2;EVPL;FRK;FZD5;KANK2;KRT13;KRT4;LOC105379280;LOC124902998;LOC124905311;LOC124905467;MAP2K6;MAP3K5;NAIPP2;NAIPP4;NGFR;NTN1;PCSK9;PIK3CG;PPL;PRKD2;RIPK3;RIPK3-2;SPINK5;TCHH;TFPT;TFPT;TFPT;TMEM79;TNFSF10;TP73;TPX2;UNC5A;XKR5;XKR5-2;ZNF443
7	GO:0007043	BP	cell-cell junction assembly	7/ 698	129/ 33331	0.054263565891473	0.01915001955454	0.48505139509532	gene-AMOT;gene-ARVCF;gene-CLDN11;gene-CLDN3;gene-CLDN4;gene-GJA5;gene-POF1B	AMOT;ARVCF;CLDN11;CLDN3;CLDN4;GJA5;POF1B
4	GO:1901861	BP	regulation of muscle tissue development	4/ 698	49/ 33331	0.081632653061224	0.01920317226448	0.48505139509532	gene-CENPF;gene-ERBB3;gene-HMGCR;gene-JPH2	CENPF;ERBB3;HMGCR;JPH2
33	GO:0045937	BP	positive regulation of phosphate metabolic process	33/ 698	1033/ 33331	0.031945788964182	0.01955259842115	0.48505139509532	gene-ARRB1;gene-BANK1;gene-CENPE;gene-CLDN3;gene-DAXX-4;gene-EDARADD;gene-EPHB3;gene-ERBB3;gene-FGD2;gene-FGFR3;gene-FZD5;gene-GAS6-AS1;gene-GPLD1;gene-INHBB;gene-LOC105374355;gene-LOC440300;gene-MAP3K5;gene-MRNIP;gene-NTF4;gene-NTSR1;gene-PFKFB4;gene-PIK3CG;gene-PIK3R3;gene-PIR-FIGF;gene-PPP1R9A;gene-PRKAR2B;gene-PRKD2;gene-PSRC1;gene-RIPK3;gene-RIPK3-2;gene-TPX2;gene-TRIM34;gene-TRIM6	ARRB1;BANK1;CENPE;CLDN3;DAXX;EDARADD;EPHB3;ERBB3;FGD2;FGFR3;FZD5;GAS6-AS1;GPLD1;INHBB;LOC105374355;LOC440300;MAP3K5;MRNIP;NTF4;NTSR1;PFKFB4;PIK3CG;PIK3R3;PIR-FIGF;PPP1R9A;PRKAR2B;PRKD2;PSRC1;RIPK3;RIPK3-2;TPX2;TRIM34;TRIM6
33	GO:0010562	BP	positive regulation of phosphorus metabolic process	33/ 698	1033/ 33331	0.031945788964182	0.01955259842115	0.48505139509532	gene-ARRB1;gene-BANK1;gene-CENPE;gene-CLDN3;gene-DAXX-4;gene-EDARADD;gene-EPHB3;gene-ERBB3;gene-FGD2;gene-FGFR3;gene-FZD5;gene-GAS6-AS1;gene-GPLD1;gene-INHBB;gene-LOC105374355;gene-LOC440300;gene-MAP3K5;gene-MRNIP;gene-NTF4;gene-NTSR1;gene-PFKFB4;gene-PIK3CG;gene-PIK3R3;gene-PIR-FIGF;gene-PPP1R9A;gene-PRKAR2B;gene-PRKD2;gene-PSRC1;gene-RIPK3;gene-RIPK3-2;gene-TPX2;gene-TRIM34;gene-TRIM6	ARRB1;BANK1;CENPE;CLDN3;DAXX;EDARADD;EPHB3;ERBB3;FGD2;FGFR3;FZD5;GAS6-AS1;GPLD1;INHBB;LOC105374355;LOC440300;MAP3K5;MRNIP;NTF4;NTSR1;PFKFB4;PIK3CG;PIK3R3;PIR-FIGF;PPP1R9A;PRKAR2B;PRKD2;PSRC1;RIPK3;RIPK3-2;TPX2;TRIM34;TRIM6
38	GO:0051241	BP	negative regulation of multicellular organismal process	38/ 698	1239/ 33331	0.030669895076675	0.019561429209597	0.48505139509532	gene-ADORA1;gene-AMOT;gene-ARRB1;gene-BANK1;gene-CREB3L1;gene-CTDP1-2;gene-E2F2;gene-EFEMP1;gene-FFAR4;gene-FOXJ1;gene-G6PD;gene-GATA5;gene-GJA5;gene-HMGCR;gene-IL33;gene-INHBB;gene-LGALS9B;gene-LGALS9C;gene-LPIN1;gene-MAP2K6;gene-MMRN2;gene-MYLIP;gene-NGFR;gene-NTN1;gene-PCSK9;gene-PCTP;gene-PIAS3;gene-PIK3CG;gene-PLA2G3;gene-SEMA3E;gene-SEMA4A;gene-SEMA4G;gene-SORL1;gene-SPINK5;gene-SPP1;gene-S…	ADORA1;AMOT;ARRB1;BANK1;CREB3L1;CTDP1;E2F2;EFEMP1;FFAR4;FOXJ1;G6PD;GATA5;GJA5;HMGCR;IL33;INHBB;LGALS9B;LGALS9C;LPIN1;MAP2K6;MMRN2;MYLIP;NGFR;NTN1;PCSK9;PCTP;PIAS3;PIK3CG;PLA2G3;SEMA3E;SEMA4A;SEMA4G;SORL1;SPINK5;SPP1;SPRY1;TMEM176B;TP73
5	GO:0060070	BP	canonical Wnt signaling pathway	5/ 698	74/ 33331	0.067567567567568	0.019566927936749	0.48505139509532	gene-BCL9;gene-FZD5;gene-PYGO2;gene-WNT10A;gene-WNT6	BCL9;FZD5;PYGO2;WNT10A;WNT6
57	GO:0010647	BP	positive regulation of cell communication	57/ 698	2012/ 33331	0.028330019880716	0.019782646455909	0.48505139509532	gene-ADORA1;gene-AGR2;gene-AKR1C3;gene-ALOX15;gene-ALPK1;gene-ARRB1;gene-ASPM;gene-BANK1;gene-BMF;gene-CACNG4;gene-CASP10;gene-CRADD;gene-CXXC5;gene-DENND2B;gene-EDAR;gene-ELF3;gene-ERBB3;gene-FAM53B;gene-FFAR4;gene-FGD2;gene-FGFR3;gene-FZD5;gene-GATA5;gene-GJA5;gene-GPLD1;gene-GPR20;gene-GPR20-2;gene-GPR20-3;gene-HEXIM1;gene-HMGCR;gene-HSPA1A-4;gene-IFT172;gene-INHBB;gene-ITPKB;gene-LBX2;gene-LF…	ADORA1;AGR2;AKR1C3;ALOX15;ALPK1;ARRB1;ASPM;BANK1;BMF;CACNG4;CASP10;CRADD;CXXC5;DENND2B;EDAR;ELF3;ERBB3;FAM53B;FFAR4;FGD2;FGFR3;FZD5;GATA5;GJA5;GPLD1;GPR20;GPR20-2;GPR20-3;HEXIM1;HMGCR;HSPA1A;IFT172;INHBB;ITPKB;LBX2;LFNG;LGALS9B;LGALS9C;LGR6;MAP3K5;NGFR;NPR2;PIK3CG;PLA2G3;PLA2G6;PRKD2;RIPK3;RIPK3-2;SELP;SIRT3;SKP2;SLC9A3R1;SPP1;TLR5;TNFSF10;TRIM34;TRIM6
9	GO:0034754	BP	cellular hormone metabolic process	9/ 698	191/ 33331	0.047120418848168	0.019785717507138	0.48505139509532	gene-ADH1C;gene-AKR1C3;gene-CYP26A1;gene-CYP2W1;gene-DHRS2;gene-DHRS3;gene-HSD17B7;gene-HSD17B7P2;gene-SPP1	ADH1C;AKR1C3;CYP26A1;CYP2W1;DHRS2;DHRS3;HSD17B7;HSD17B7P2;SPP1
8	GO:0010921	BP	regulation of phosphatase activity	8/ 698	160/ 33331	0.05	0.019865124801495	0.48505139509532	gene-CEP192;gene-GPLD1;gene-KNL1;gene-LMTK3;gene-LPIN1;gene-PPP1R1B;gene-RIPK3;gene-RIPK3-2	CEP192;GPLD1;KNL1;LMTK3;LPIN1;PPP1R1B;RIPK3;RIPK3-2
7	GO:0001503	BP	ossification	7/ 698	130/ 33331	0.053846153846154	0.019887581317913	0.48505139509532	gene-ALOX15;gene-ATP6V1B1;gene-FGFR3;gene-GPLD1;gene-NPR2;gene-SMPD3;gene-SPP1	ALOX15;ATP6V1B1;FGFR3;GPLD1;NPR2;SMPD3;SPP1
12	GO:0062197	BP	cellular response to chemical stress	12/ 698	285/ 33331	0.042105263157895	0.020123289742852	0.48505139509532	gene-AKR1C3;gene-AQP5;gene-DAPK1;gene-DHRS2;gene-G6PD;gene-GPX2;gene-HSPA1A-4;gene-MAP3K5;gene-MGAT3;gene-RIPK3;gene-RIPK3-2;gene-SMPD3	AKR1C3;AQP5;DAPK1;DHRS2;G6PD;GPX2;HSPA1A;MAP3K5;MGAT3;RIPK3;RIPK3-2;SMPD3
28	GO:0001934	BP	positive regulation of protein phosphorylation	28/ 698	851/ 33331	0.032902467685076	0.020224056422402	0.48505139509532	gene-ARRB1;gene-BANK1;gene-CENPE;gene-CLDN3;gene-DAXX-4;gene-ERBB3;gene-FGD2;gene-FGFR3;gene-FZD5;gene-GAS6-AS1;gene-INHBB;gene-LOC105374355;gene-LOC440300;gene-MAP3K5;gene-MRNIP;gene-NTF4;gene-PIK3CG;gene-PIK3R3;gene-PIR-FIGF;gene-PPP1R9A;gene-PRKAR2B;gene-PRKD2;gene-PSRC1;gene-RIPK3;gene-RIPK3-2;gene-TPX2;gene-TRIM34;gene-TRIM6	ARRB1;BANK1;CENPE;CLDN3;DAXX;ERBB3;FGD2;FGFR3;FZD5;GAS6-AS1;INHBB;LOC105374355;LOC440300;MAP3K5;MRNIP;NTF4;PIK3CG;PIK3R3;PIR-FIGF;PPP1R9A;PRKAR2B;PRKD2;PSRC1;RIPK3;RIPK3-2;TPX2;TRIM34;TRIM6
3	GO:0014741	BP	negative regulation of muscle hypertrophy	3/ 698	28/ 33331	0.10714285714286	0.020304306795594	0.48505139509532	gene-CTDP1-2;gene-G6PD;gene-GATA5	CTDP1;G6PD;GATA5
3	GO:0034453	BP	microtubule anchoring	3/ 698	28/ 33331	0.10714285714286	0.020304306795594	0.48505139509532	gene-BBS4;gene-CCDC187;gene-LOC124905421	BBS4;CCDC187;LOC124905421
3	GO:0050872	BP	white fat cell differentiation	3/ 698	28/ 33331	0.10714285714286	0.020304306795594	0.48505139509532	gene-CEBPA;gene-FFAR4;gene-PNPLA3	CEBPA;FFAR4;PNPLA3
3	GO:0000212	BP	meiotic spindle organization	3/ 698	28/ 33331	0.10714285714286	0.020304306795594	0.48505139509532	gene-ASPM;gene-ESPL1;gene-ESPL1-2	ASPM;ESPL1;ESPL1-2
3	GO:1901071	BP	glucosamine-containing compound metabolic process	3/ 698	28/ 33331	0.10714285714286	0.020304306795594	0.48505139509532	gene-CHST4;gene-CHST6;gene-MGAT3	CHST4;CHST6;MGAT3
19	GO:0045926	BP	negative regulation of growth	19/ 698	526/ 33331	0.036121673003802	0.020411147074349	0.48505139509532	gene-CDKN2C;gene-CTDP1-2;gene-EDARADD;gene-FBP1;gene-FGFR3;gene-FRK;gene-G6PD;gene-HSPA1A-4;gene-LOC105379280;gene-LOC124902998;gene-LOC124905311;gene-LOC124905467;gene-NTN1;gene-PSRC1;gene-SEMA3E;gene-SEMA4A;gene-SEMA4G;gene-SPP1;gene-TP73	CDKN2C;CTDP1;EDARADD;FBP1;FGFR3;FRK;G6PD;HSPA1A;LOC105379280;LOC124902998;LOC124905311;LOC124905467;NTN1;PSRC1;SEMA3E;SEMA4A;SEMA4G;SPP1;TP73
12	GO:0017157	BP	regulation of exocytosis	12/ 698	286/ 33331	0.041958041958042	0.020513463796909	0.48505139509532	gene-CACNA1I;gene-CD177;gene-CPLANE2-2;gene-CPLX1;gene-LGALS9B;gene-LGALS9C;gene-PLA2G3;gene-RAB15;gene-RAB26;gene-RAB3D;gene-SMPD3;gene-SYT15B	CACNA1I;CD177;CPLANE2;CPLX1;LGALS9B;LGALS9C;PLA2G3;RAB15;RAB26;RAB3D;SMPD3;SYT15B
4	GO:0032365	BP	intracellular lipid transport	4/ 698	50/ 33331	0.08	0.020536877125158	0.48505139509532	gene-ACACA;gene-ACACA-2;gene-ACACB;gene-STARD4	ACACA;ACACA-2;ACACB;STARD4
4	GO:0070232	BP	regulation of T cell apoptotic process	4/ 698	50/ 33331	0.08	0.020536877125158	0.48505139509532	gene-LGALS9B;gene-LGALS9C;gene-RIPK3;gene-RIPK3-2	LGALS9B;LGALS9C;RIPK3;RIPK3-2
5	GO:0050994	BP	regulation of lipid catabolic process	5/ 698	75/ 33331	0.066666666666667	0.02061492961049	0.48505139509532	gene-ACACB;gene-GPLD1;gene-IDH1;gene-PIK3CG;gene-SORL1	ACACB;GPLD1;IDH1;PIK3CG;SORL1
1	GO:0055107	BP	Golgi to secretory granule transport	1/ 698	1/ 33331	1	0.020941465902613	0.48505139509532	gene-BICDL2	BICDL2
1	GO:2000468	BP	regulation of peroxidase activity	1/ 698	1/ 33331	1	0.020941465902613	0.48505139509532	gene-SIRT3	SIRT3
1	GO:0001695	BP	histamine catabolic process	1/ 698	1/ 33331	1	0.020941465902613	0.48505139509532	gene-HNMT	HNMT
1	GO:1904049	BP	negative regulation of spontaneous neurotransmitter secretion	1/ 698	1/ 33331	1	0.020941465902613	0.48505139509532	gene-PPP1R9A	PPP1R9A
1	GO:2000470	BP	positive regulation of peroxidase activity	1/ 698	1/ 33331	1	0.020941465902613	0.48505139509532	gene-SIRT3	SIRT3
1	GO:1902553	BP	positive regulation of catalase activity	1/ 698	1/ 33331	1	0.020941465902613	0.48505139509532	gene-SIRT3	SIRT3
1	GO:0032646	BP	regulation of hepatocyte growth factor production	1/ 698	1/ 33331	1	0.020941465902613	0.48505139509532	gene-INHBB	INHBB
1	GO:0150143	BP	regulation of CD80 production	1/ 698	1/ 33331	1	0.020941465902613	0.48505139509532	gene-IL33	IL33
1	GO:0071106	BP	adenosine 3',5'-bisphosphate transmembrane transport	1/ 698	1/ 33331	1	0.020941465902613	0.48505139509532	gene-SLC25A42	SLC25A42
1	GO:1990402	BP	embryonic liver development	1/ 698	1/ 33331	1	0.020941465902613	0.48505139509532	gene-CCDC134	CCDC134
1	GO:0072016	BP	glomerular parietal epithelial cell development	1/ 698	1/ 33331	1	0.020941465902613	0.48505139509532	gene-FOXJ1	FOXJ1
1	GO:0010160	BP	formation of animal organ boundary	1/ 698	1/ 33331	1	0.020941465902613	0.48505139509532	gene-NTF4	NTF4
1	GO:1902996	BP	regulation of neurofibrillary tangle assembly	1/ 698	1/ 33331	1	0.020941465902613	0.48505139509532	gene-SORL1	SORL1
1	GO:0010185	BP	regulation of cellular defense response	1/ 698	1/ 33331	1	0.020941465902613	0.48505139509532	gene-IL33	IL33
1	GO:0016128	BP	phytosteroid metabolic process	1/ 698	1/ 33331	1	0.020941465902613	0.48505139509532	gene-DHCR7	DHCR7
1	GO:1902769	BP	regulation of choline O-acetyltransferase activity	1/ 698	1/ 33331	1	0.020941465902613	0.48505139509532	gene-SORL1	SORL1
1	GO:1903730	BP	regulation of phosphatidate phosphatase activity	1/ 698	1/ 33331	1	0.020941465902613	0.48505139509532	gene-LPIN1	LPIN1
1	GO:0033030	BP	negative regulation of neutrophil apoptotic process	1/ 698	1/ 33331	1	0.020941465902613	0.48505139509532	gene-ITPKB	ITPKB
1	GO:0030842	BP	regulation of intermediate filament depolymerization	1/ 698	1/ 33331	1	0.020941465902613	0.48505139509532	gene-NES	NES
1	GO:0048683	BP	regulation of collateral sprouting of intact axon in response to injury	1/ 698	1/ 33331	1	0.020941465902613	0.48505139509532	gene-SPP1	SPP1
1	GO:0120042	BP	negative regulation of macrophage proliferation	1/ 698	1/ 33331	1	0.020941465902613	0.48505139509532	gene-IL33	IL33
1	GO:0071401	BP	cellular response to triglyceride	1/ 698	1/ 33331	1	0.020941465902613	0.48505139509532	gene-GPLD1	GPLD1
1	GO:0098906	BP	regulation of Purkinje myocyte action potential	1/ 698	1/ 33331	1	0.020941465902613	0.48505139509532	gene-GJA5	GJA5
1	GO:0033301	BP	cell cycle comprising mitosis without cytokinesis	1/ 698	1/ 33331	1	0.020941465902613	0.48505139509532	gene-E2F8	E2F8
1	GO:0099575	BP	regulation of protein catabolic process at presynapse, modulating synaptic transmission	1/ 698	1/ 33331	1	0.020941465902613	0.48505139509532	gene-RAB26	RAB26
1	GO:0042669	BP	regulation of inner ear auditory receptor cell fate specification	1/ 698	1/ 33331	1	0.020941465902613	0.48505139509532	gene-ESRP1	ESRP1
1	GO:0003294	BP	atrial ventricular junction remodeling	1/ 698	1/ 33331	1	0.020941465902613	0.48505139509532	gene-GJA5	GJA5
1	GO:0008052	BP	sensory organ boundary specification	1/ 698	1/ 33331	1	0.020941465902613	0.48505139509532	gene-NTF4	NTF4
1	GO:0099607	BP	lateral attachment of mitotic spindle microtubules to kinetochore	1/ 698	1/ 33331	1	0.020941465902613	0.48505139509532	gene-CENPE	CENPE
1	GO:1990029	BP	vasomotion	1/ 698	1/ 33331	1	0.020941465902613	0.48505139509532	gene-GJA5	GJA5
1	GO:0010186	BP	positive regulation of cellular defense response	1/ 698	1/ 33331	1	0.020941465902613	0.48505139509532	gene-IL33	IL33
1	GO:0086055	BP	Purkinje myocyte to ventricular cardiac muscle cell communication by electrical coupling	1/ 698	1/ 33331	1	0.020941465902613	0.48505139509532	gene-GJA5	GJA5
1	GO:0034014	BP	response to triglyceride	1/ 698	1/ 33331	1	0.020941465902613	0.48505139509532	gene-GPLD1	GPLD1
1	GO:0080121	BP	AMP transport	1/ 698	1/ 33331	1	0.020941465902613	0.48505139509532	gene-SLC25A42	SLC25A42
1	GO:0008057	BP	eye pigment granule organization	1/ 698	1/ 33331	1	0.020941465902613	0.48505139509532	gene-SHROOM2	SHROOM2
1	GO:0003174	BP	mitral valve development	1/ 698	1/ 33331	1	0.020941465902613	0.48505139509532	gene-GJA5	GJA5
1	GO:0090275	BP	negative regulation of somatostatin secretion	1/ 698	1/ 33331	1	0.020941465902613	0.48505139509532	gene-FFAR4	FFAR4
1	GO:0035272	BP	exocrine system development	1/ 698	1/ 33331	1	0.020941465902613	0.48505139509532	gene-RAB26	RAB26
1	GO:0014045	BP	establishment of endothelial blood-brain barrier	1/ 698	1/ 33331	1	0.020941465902613	0.48505139509532	gene-CLDN3	CLDN3
1	GO:0030844	BP	positive regulation of intermediate filament depolymerization	1/ 698	1/ 33331	1	0.020941465902613	0.48505139509532	gene-NES	NES
1	GO:1902955	BP	positive regulation of early endosome to recycling endosome transport	1/ 698	1/ 33331	1	0.020941465902613	0.48505139509532	gene-SORL1	SORL1
1	GO:1905828	BP	regulation of prostaglandin catabolic process	1/ 698	1/ 33331	1	0.020941465902613	0.48505139509532	gene-HPGD	HPGD
1	GO:0007402	BP	ganglion mother cell fate determination	1/ 698	1/ 33331	1	0.020941465902613	0.48505139509532	gene-NTF4	NTF4
1	GO:0002897	BP	positive regulation of central B cell tolerance induction	1/ 698	1/ 33331	1	0.020941465902613	0.48505139509532	gene-FOXJ1	FOXJ1
1	GO:0015880	BP	coenzyme A transport	1/ 698	1/ 33331	1	0.020941465902613	0.48505139509532	gene-SLC25A42	SLC25A42
1	GO:1902969	BP	mitotic DNA replication	1/ 698	1/ 33331	1	0.020941465902613	0.48505139509532	gene-MCM6	MCM6
1	GO:0060376	BP	positive regulation of mast cell differentiation	1/ 698	1/ 33331	1	0.020941465902613	0.48505139509532	gene-PLA2G3	PLA2G3
1	GO:0045769	BP	negative regulation of asymmetric cell division	1/ 698	1/ 33331	1	0.020941465902613	0.48505139509532	gene-ASPM	ASPM
1	GO:0097291	BP	renal phosphate ion absorption	1/ 698	1/ 33331	1	0.020941465902613	0.48505139509532	gene-SLC9A3R1	SLC9A3R1
1	GO:0061525	BP	hindgut development	1/ 698	1/ 33331	1	0.020941465902613	0.48505139509532	gene-IFT172	IFT172
1	GO:0045108	BP	regulation of intermediate filament polymerization or depolymerization	1/ 698	1/ 33331	1	0.020941465902613	0.48505139509532	gene-NES	NES
1	GO:0032686	BP	negative regulation of hepatocyte growth factor production	1/ 698	1/ 33331	1	0.020941465902613	0.48505139509532	gene-INHBB	INHBB
1	GO:0071976	BP	cell gliding	1/ 698	1/ 33331	1	0.020941465902613	0.48505139509532	gene-MYO1G	MYO1G
1	GO:0034146	BP	toll-like receptor 5 signaling pathway	1/ 698	1/ 33331	1	0.020941465902613	0.48505139509532	gene-TLR5	TLR5
1	GO:0002648	BP	positive regulation of central tolerance induction	1/ 698	1/ 33331	1	0.020941465902613	0.48505139509532	gene-FOXJ1	FOXJ1
1	GO:1902771	BP	positive regulation of choline O-acetyltransferase activity	1/ 698	1/ 33331	1	0.020941465902613	0.48505139509532	gene-SORL1	SORL1
1	GO:0120117	BP	T cell meandering migration	1/ 698	1/ 33331	1	0.020941465902613	0.48505139509532	gene-MYO1G	MYO1G
1	GO:0002895	BP	regulation of central B cell tolerance induction	1/ 698	1/ 33331	1	0.020941465902613	0.48505139509532	gene-FOXJ1	FOXJ1
1	GO:0150140	BP	regulation of CD86 production	1/ 698	1/ 33331	1	0.020941465902613	0.48505139509532	gene-IL33	IL33
1	GO:0060876	BP	semicircular canal formation	1/ 698	1/ 33331	1	0.020941465902613	0.48505139509532	gene-HOXA1	HOXA1
1	GO:0048685	BP	negative regulation of collateral sprouting of intact axon in response to injury	1/ 698	1/ 33331	1	0.020941465902613	0.48505139509532	gene-SPP1	SPP1
1	GO:0062000	BP	positive regulation of cardiac endothelial to mesenchymal transition	1/ 698	1/ 33331	1	0.020941465902613	0.48505139509532	gene-GATA5	GATA5
1	GO:1905596	BP	negative regulation of low-density lipoprotein particle receptor binding	1/ 698	1/ 33331	1	0.020941465902613	0.48505139509532	gene-PCSK9	PCSK9
1	GO:0038020	BP	insulin receptor recycling	1/ 698	1/ 33331	1	0.020941465902613	0.48505139509532	gene-SORL1	SORL1
1	GO:0099606	BP	microtubule plus-end directed mitotic chromosome migration	1/ 698	1/ 33331	1	0.020941465902613	0.48505139509532	gene-CENPE	CENPE
1	GO:1902997	BP	negative regulation of neurofibrillary tangle assembly	1/ 698	1/ 33331	1	0.020941465902613	0.48505139509532	gene-SORL1	SORL1
1	GO:1902551	BP	regulation of catalase activity	1/ 698	1/ 33331	1	0.020941465902613	0.48505139509532	gene-SIRT3	SIRT3
1	GO:0061193	BP	taste bud development	1/ 698	1/ 33331	1	0.020941465902613	0.48505139509532	gene-NTF4	NTF4
1	GO:0016129	BP	phytosteroid biosynthetic process	1/ 698	1/ 33331	1	0.020941465902613	0.48505139509532	gene-DHCR7	DHCR7
1	GO:1901248	BP	positive regulation of lung ciliated cell differentiation	1/ 698	1/ 33331	1	0.020941465902613	0.48505139509532	gene-FOXJ1	FOXJ1
1	GO:0036153	BP	triglyceride acyl-chain remodeling	1/ 698	1/ 33331	1	0.020941465902613	0.48505139509532	gene-PNPLA3	PNPLA3
1	GO:0015774	BP	polysaccharide transport	1/ 698	1/ 33331	1	0.020941465902613	0.48505139509532	gene-SMPD3	SMPD3
1	GO:0150145	BP	positive regulation of CD80 production	1/ 698	1/ 33331	1	0.020941465902613	0.48505139509532	gene-IL33	IL33
1	GO:1901557	BP	response to fenofibrate	1/ 698	1/ 33331	1	0.020941465902613	0.48505139509532	gene-ABCB4	ABCB4
1	GO:0052805	BP	imidazole-containing compound catabolic process	1/ 698	1/ 33331	1	0.020941465902613	0.48505139509532	gene-HNMT	HNMT
1	GO:0010879	BP	cholesterol transport involved in cholesterol storage	1/ 698	1/ 33331	1	0.020941465902613	0.48505139509532	gene-STARD4	STARD4
1	GO:0086066	BP	atrial cardiac muscle cell to AV node cell communication	1/ 698	1/ 33331	1	0.020941465902613	0.48505139509532	gene-GJA5	GJA5
1	GO:0086044	BP	atrial cardiac muscle cell to AV node cell communication by electrical coupling	1/ 698	1/ 33331	1	0.020941465902613	0.48505139509532	gene-GJA5	GJA5
1	GO:0150142	BP	positive regulation of CD86 production	1/ 698	1/ 33331	1	0.020941465902613	0.48505139509532	gene-IL33	IL33
1	GO:0016131	BP	brassinosteroid metabolic process	1/ 698	1/ 33331	1	0.020941465902613	0.48505139509532	gene-DHCR7	DHCR7
1	GO:0016132	BP	brassinosteroid biosynthetic process	1/ 698	1/ 33331	1	0.020941465902613	0.48505139509532	gene-DHCR7	DHCR7
1	GO:0006507	BP	GPI anchor release	1/ 698	1/ 33331	1	0.020941465902613	0.48505139509532	gene-GPLD1	GPLD1
1	GO:0035349	BP	coenzyme A transmembrane transport	1/ 698	1/ 33331	1	0.020941465902613	0.48505139509532	gene-SLC25A42	SLC25A42
1	GO:0061999	BP	regulation of cardiac endothelial to mesenchymal transition	1/ 698	1/ 33331	1	0.020941465902613	0.48505139509532	gene-GATA5	GATA5
1	GO:0003284	BP	septum primum development	1/ 698	1/ 33331	1	0.020941465902613	0.48505139509532	gene-GJA5	GJA5
1	GO:0002646	BP	regulation of central tolerance induction	1/ 698	1/ 33331	1	0.020941465902613	0.48505139509532	gene-FOXJ1	FOXJ1
1	GO:1902178	BP	fibroblast growth factor receptor apoptotic signaling pathway	1/ 698	1/ 33331	1	0.020941465902613	0.48505139509532	gene-FGFR3	FGFR3
9	GO:0030522	BP	intracellular receptor signaling pathway	9/ 698	193/ 33331	0.046632124352332	0.021004299086472	0.4853800870249	gene-ALPK1;gene-DAXX-4;gene-EEPD1;gene-FASN;gene-MAP2K6;gene-MYLIP;gene-RAB4B-EGLN2;gene-SCD;gene-SCDP1	ALPK1;DAXX;EEPD1;FASN;MAP2K6;MYLIP;RAB4B-EGLN2;SCD;SCDP1
2	GO:0051177	BP	meiotic sister chromatid cohesion	2/ 698	11/ 33331	0.18181818181818	0.021249885941011	0.4853800870249	gene-BUB1;gene-SGO2	BUB1;SGO2
2	GO:0070782	BP	phosphatidylserine exposure on apoptotic cell surface	2/ 698	11/ 33331	0.18181818181818	0.021249885941011	0.4853800870249	gene-XKR5;gene-XKR5-2	XKR5;XKR5-2
2	GO:0010940	BP	positive regulation of necrotic cell death	2/ 698	11/ 33331	0.18181818181818	0.021249885941011	0.4853800870249	gene-RIPK3;gene-RIPK3-2	RIPK3;RIPK3-2
2	GO:0003097	BP	renal water transport	2/ 698	11/ 33331	0.18181818181818	0.021249885941011	0.4853800870249	gene-AQP2;gene-AQP5-AS1	AQP2;AQP5-AS1
2	GO:0010994	BP	free ubiquitin chain polymerization	2/ 698	11/ 33331	0.18181818181818	0.021249885941011	0.4853800870249	gene-TRIM34;gene-TRIM6	TRIM34;TRIM6
2	GO:0042439	BP	ethanolamine-containing compound metabolic process	2/ 698	11/ 33331	0.18181818181818	0.021249885941011	0.4853800870249	gene-GDPD3;gene-NAPEPLD-2	GDPD3;NAPEPLD
2	GO:0061179	BP	negative regulation of insulin secretion involved in cellular response to glucose stimulus	2/ 698	11/ 33331	0.18181818181818	0.021249885941011	0.4853800870249	gene-HMGCR;gene-UCP2	HMGCR;UCP2
2	GO:0042135	BP	neurotransmitter catabolic process	2/ 698	11/ 33331	0.18181818181818	0.021249885941011	0.4853800870249	gene-ALDH5A1;gene-HNMT	ALDH5A1;HNMT
12	GO:0007411	BP	axon guidance	12/ 698	288/ 33331	0.041666666666667	0.021321280541509	0.48626275299507	gene-DSCAML1;gene-EFNA2;gene-EPHB3;gene-IGSF9;gene-LGR6;gene-NGFR;gene-NOTCH3;gene-NTN1;gene-SEMA3E;gene-SEMA4A;gene-SEMA4G;gene-UNC5A	DSCAML1;EFNA2;EPHB3;IGSF9;LGR6;NGFR;NOTCH3;NTN1;SEMA3E;SEMA4A;SEMA4G;UNC5A
33	GO:1901701	BP	cellular response to oxygen-containing compound	33/ 698	1054/ 33331	0.031309297912713	0.021363188688735	0.48647126144424	gene-ABCB4;gene-ACACA;gene-ACACA-2;gene-AKR1C3;gene-AQP2;gene-AQP5-AS1;gene-BRCA1;gene-CASTOR1;gene-CASTOR3;gene-COL4A1;gene-DAPK1;gene-EHMT2-2;gene-GPLD1;gene-INHBB;gene-LPIN1;gene-MAP2K6;gene-MAP3K5;gene-NGFR;gene-OSBPL7;gene-PCSK9;gene-PIK3CG;gene-PLSCR4;gene-PNPLA3;gene-PRKAR2B;gene-RAB15;gene-RIPK3;gene-RIPK3-2;gene-SHMT1;gene-SMPD3;gene-SPP1;gene-TLR5;gene-UCP2;gene-WNT6	ABCB4;ACACA;ACACA-2;AKR1C3;AQP2;AQP5-AS1;BRCA1;CASTOR1;CASTOR3;COL4A1;DAPK1;EHMT2;GPLD1;INHBB;LPIN1;MAP2K6;MAP3K5;NGFR;OSBPL7;PCSK9;PIK3CG;PLSCR4;PNPLA3;PRKAR2B;RAB15;RIPK3;RIPK3-2;SHMT1;SMPD3;SPP1;TLR5;UCP2;WNT6
7	GO:1905954	BP	positive regulation of lipid localization	7/ 698	132/ 33331	0.053030303030303	0.021421723258499	0.48705715960021	gene-ABCB4;gene-ACACB;gene-EEPD1;gene-MAP2K6;gene-NTSR1;gene-PLA2G3;gene-SPP1	ABCB4;ACACB;EEPD1;MAP2K6;NTSR1;PLA2G3;SPP1
28	GO:0043549	BP	regulation of kinase activity	28/ 698	863/ 33331	0.032444959443801	0.021681925854629	0.49200116718655	gene-CDC25C;gene-CDKN2C;gene-CEBPA;gene-CENPE;gene-DAXX-4;gene-EPHB3;gene-ERBB3;gene-FGD2;gene-FGFR3;gene-FZD5;gene-GAS6-AS1;gene-HEXIM1;gene-HEXIM2;gene-HMGCR;gene-LOC105374355;gene-MAP3K5;gene-MRNIP;gene-PIK3CG;gene-PIK3R3;gene-PPP1R9A;gene-PRKAR2B;gene-PSRC1;gene-RIPK3;gene-RIPK3-2;gene-SLC9A3R1;gene-SORL1;gene-SPRY1;gene-TPX2	CDC25C;CDKN2C;CEBPA;CENPE;DAXX;EPHB3;ERBB3;FGD2;FGFR3;FZD5;GAS6-AS1;HEXIM1;HEXIM2;HMGCR;LOC105374355;MAP3K5;MRNIP;PIK3CG;PIK3R3;PPP1R9A;PRKAR2B;PSRC1;RIPK3;RIPK3-2;SLC9A3R1;SORL1;SPRY1;TPX2
45	GO:0042325	BP	regulation of phosphorylation	45/ 698	1526/ 33331	0.029488859764089	0.021711369268703	0.49200116718655	gene-ARRB1;gene-BANK1;gene-CDC25C;gene-CDKN2C;gene-CEBPA;gene-CENPE;gene-CLDN3;gene-DAXX-4;gene-EPHB3;gene-ERBB3;gene-FBP1;gene-FGD2;gene-FGFR3;gene-FZD5;gene-GAS6-AS1;gene-GJC2;gene-HEXIM1;gene-HEXIM2;gene-HMGCR;gene-INHBB;gene-ITPKB;gene-LOC105374355;gene-LOC124905536;gene-LOC440300;gene-MAP3K5;gene-MRNIP;gene-NTF4;gene-PFKFB4;gene-PIK3CG;gene-PIK3R3;gene-PIR-FIGF;gene-PPP1R9A;gene-PRKAR2B;gene…	ARRB1;BANK1;CDC25C;CDKN2C;CEBPA;CENPE;CLDN3;DAXX;EPHB3;ERBB3;FBP1;FGD2;FGFR3;FZD5;GAS6-AS1;GJC2;HEXIM1;HEXIM2;HMGCR;INHBB;ITPKB;LOC105374355;LOC124905536;LOC440300;MAP3K5;MRNIP;NTF4;PFKFB4;PIK3CG;PIK3R3;PIR-FIGF;PPP1R9A;PRKAR2B;PRKD2;PSRC1;RIPK3;RIPK3-2;SLC2A6;SLC9A3R1;SMPD3;SORL1;SPRY1;TPX2;TRIM34;TRIM6
36	GO:0040012	BP	regulation of locomotion	36/ 698	1170/ 33331	0.030769230769231	0.02173858460796	0.49200116718655	gene-ADORA1;gene-AMOT;gene-ARHGEF39;gene-BBS4;gene-CCDC125;gene-CCDC125-2;gene-CLDN3;gene-CLDN4;gene-DACH1;gene-ERBB3;gene-GPLD1;gene-GTSE1;gene-HTR1D;gene-IL33;gene-KIF20B;gene-LGALS9B;gene-LGALS9C;gene-LGR6;gene-MGAT3;gene-MMRN2;gene-NTN1;gene-PIK3CG;gene-PIK3R3;gene-PIR-FIGF;gene-PRKD2;gene-RIPK3;gene-RIPK3-2;gene-SCG2;gene-SELP;gene-SEMA3E;gene-SEMA4A;gene-SEMA4G;gene-SLC9A3R1;gene-SMPD3;gene…	ADORA1;AMOT;ARHGEF39;BBS4;CCDC125;CCDC125-2;CLDN3;CLDN4;DACH1;ERBB3;GPLD1;GTSE1;HTR1D;IL33;KIF20B;LGALS9B;LGALS9C;LGR6;MGAT3;MMRN2;NTN1;PIK3CG;PIK3R3;PIR-FIGF;PRKD2;RIPK3;RIPK3-2;SCG2;SELP;SEMA3E;SEMA4A;SEMA4G;SLC9A3R1;SMPD3;SORL1;TCAF1
4	GO:0006040	BP	amino sugar metabolic process	4/ 698	51/ 33331	0.07843137254902	0.021926125488543	0.49473736341701	gene-CHST4;gene-CHST6;gene-MDP1-2;gene-MGAT3	CHST4;CHST6;MDP1;MGAT3
4	GO:0048634	BP	regulation of muscle organ development	4/ 698	51/ 33331	0.07843137254902	0.021926125488543	0.49473736341701	gene-CENPF;gene-ERBB3;gene-HMGCR;gene-JPH2	CENPF;ERBB3;HMGCR;JPH2
192	GO:0031323	BP	regulation of cellular metabolic process	192/ 698	7940/ 33331	0.024181360201511	0.022036304252733	0.49507861639082	gene-ACACA;gene-ACACA-2;gene-ACACB;gene-ADGRF1;gene-AHRR;gene-AKR1C3;gene-ALAD;gene-ARRB1;gene-ATF7IP;gene-ATP2A3;gene-ATP6V1B1;gene-ATP7A;gene-BANK1;gene-BCL9;gene-BHLHE41;gene-BMF;gene-BRCA1;gene-CASP10;gene-CBX2;gene-CBX7;gene-CD177;gene-CDC25C;gene-CDKN2C;gene-CEBPA;gene-CENPE;gene-CENPF;gene-CEP192;gene-CHTF8;gene-CLDN3;gene-CLDN4;gene-CRADD;gene-CREB3L1;gene-CTDP1-2;gene-CXXC5;gene-DACH1;ge…	ACACA;ACACA-2;ACACB;ADGRF1;AHRR;AKR1C3;ALAD;ARRB1;ATF7IP;ATP2A3;ATP6V1B1;ATP7A;BANK1;BCL9;BHLHE41;BMF;BRCA1;CASP10;CBX2;CBX7;CD177;CDC25C;CDKN2C;CEBPA;CENPE;CENPF;CEP192;CHTF8;CLDN3;CLDN4;CRADD;CREB3L1;CTDP1;CXXC5;DACH1;DAPK1;DAXX;DBP;DHCR24;DLGAP5;DLX6-AS1;DMBX1;E2F2;E2F8;EDARADD;EFEMP1;EHMT2;ELF3;ELF5;EPHB3;ERBB3;ERN2;ESCO2;ESRP1;FADS1;FASN;FBP1;FGD2;FGFR3;FOXD2;FOXJ1;FZD5;G6PD;GAS6-AS1;GATA5;G…
16	GO:0007389	BP	pattern specification process	16/ 698	414/ 33331	0.038647342995169	0.022113684880976	0.49507861639082	gene-BHLHE41;gene-DSCAML1;gene-FOXJ1;gene-FZD5;gene-GRHL3;gene-HOXB3;gene-IFT172;gene-LFNG;gene-MEOX1;gene-NR2F1;gene-NTF4;gene-PBX1;gene-PIERCE1;gene-SSBP3;gene-TULP3;gene-WNT6	BHLHE41;DSCAML1;FOXJ1;FZD5;GRHL3;HOXB3;IFT172;LFNG;MEOX1;NR2F1;NTF4;PBX1;PIERCE1;SSBP3;TULP3;WNT6
12	GO:0097485	BP	neuron projection guidance	12/ 698	290/ 33331	0.041379310344828	0.022166144323879	0.49507861639082	gene-DSCAML1;gene-EFNA2;gene-EPHB3;gene-IGSF9;gene-LGR6;gene-NGFR;gene-NOTCH3;gene-NTN1;gene-SEMA3E;gene-SEMA4A;gene-SEMA4G;gene-UNC5A	DSCAML1;EFNA2;EPHB3;IGSF9;LGR6;NGFR;NOTCH3;NTN1;SEMA3E;SEMA4A;SEMA4G;UNC5A
9	GO:0046890	BP	regulation of lipid biosynthetic process	9/ 698	195/ 33331	0.046153846153846	0.022275971623278	0.49507861639082	gene-AKR1C3;gene-BRCA1;gene-DHCR7;gene-GPLD1;gene-IDH1;gene-PLA2G3;gene-SIRT3;gene-SMPD3;gene-STARD4	AKR1C3;BRCA1;DHCR7;GPLD1;IDH1;PLA2G3;SIRT3;SMPD3;STARD4
116	GO:0065008	BP	regulation of biological quality	116/ 698	4546/ 33331	0.025516937967444	0.022294981879477	0.49507861639082	gene-ABCB4;gene-ABHD4;gene-ACACA;gene-ACACA-2;gene-ACACB;gene-ADH1C;gene-ADORA1;gene-AGR2;gene-AKR1C3;gene-ALDH5A1;gene-ALOX15;gene-AMOT;gene-AQP2;gene-AQP5;gene-AQP5-AS1;gene-ARHGAP11B;gene-ARHGAP11B-4;gene-ATF7IP;gene-ATP2A3;gene-ATP6V1B1;gene-ATP7A;gene-ATP8B3;gene-BBS4;gene-CACNA1I;gene-CACNG4;gene-CALB2;gene-CALB2-2;gene-CD177;gene-CEBPA;gene-CEL;gene-CLDN3;gene-CLDN4;gene-CPLX1;gene-CYP26A1…	ABCB4;ABHD4;ACACA;ACACA-2;ACACB;ADH1C;ADORA1;AGR2;AKR1C3;ALDH5A1;ALOX15;AMOT;AQP2;AQP5;AQP5-AS1;ARHGAP11B;ARHGAP11B-4;ATF7IP;ATP2A3;ATP6V1B1;ATP7A;ATP8B3;BBS4;CACNA1I;CACNG4;CALB2;CALB2-2;CD177;CEBPA;CEL;CLDN3;CLDN4;CPLX1;CYP26A1;CYP2W1;CYP4F11;CYP4F12;DAGLA;DHCR7;DHRS2;DHRS3;DSTNP2;FFAR4;FGD2;FGD3;GABRP;GATA5;GJA5;GPLD1;GPR20;GPR20-2;GPR20-3;GRHL3;GTSE1;HMGCR;HNMT;HSD17B7;HSD17B7P2;HSPA1A;HTR1D;…
3	GO:0061028	BP	establishment of endothelial barrier	3/ 698	29/ 33331	0.10344827586207	0.022302486366437	0.49507861639082	gene-CLDN3;gene-FASN;gene-TJP3	CLDN3;FASN;TJP3
3	GO:0048841	BP	regulation of axon extension involved in axon guidance	3/ 698	29/ 33331	0.10344827586207	0.022302486366437	0.49507861639082	gene-SEMA3E;gene-SEMA4A;gene-SEMA4G	SEMA3E;SEMA4A;SEMA4G
3	GO:0002507	BP	tolerance induction	3/ 698	29/ 33331	0.10344827586207	0.022302486366437	0.49507861639082	gene-FOXJ1;gene-LGALS9B;gene-LGALS9C	FOXJ1;LGALS9B;LGALS9C
3	GO:0060840	BP	artery development	3/ 698	29/ 33331	0.10344827586207	0.022302486366437	0.49507861639082	gene-CNTRL;gene-HOXA1;gene-NGFR	CNTRL;HOXA1;NGFR
6	GO:0000910	BP	cytokinesis	6/ 698	104/ 33331	0.057692307692308	0.022308048384553	0.49507861639082	gene-BBS4;gene-ESPL1;gene-ESPL1-2;gene-KIF20A;gene-KIF4A;gene-RACGAP1	BBS4;ESPL1;ESPL1-2;KIF20A;KIF4A;RACGAP1
6	GO:0061640	BP	cytoskeleton-dependent cytokinesis	6/ 698	104/ 33331	0.057692307692308	0.022308048384553	0.49507861639082	gene-BBS4;gene-ESPL1;gene-ESPL1-2;gene-KIF20A;gene-KIF4A;gene-RACGAP1	BBS4;ESPL1;ESPL1-2;KIF20A;KIF4A;RACGAP1
5	GO:0090596	BP	sensory organ morphogenesis	5/ 698	77/ 33331	0.064935064935065	0.022819256693959	0.50566791661971	gene-AQP5;gene-EFEMP1;gene-FZD5;gene-IFT172;gene-SHROOM2	AQP5;EFEMP1;FZD5;IFT172;SHROOM2
9	GO:0120254	BP	olefinic compound metabolic process	9/ 698	196/ 33331	0.045918367346939	0.022932072119455	0.5066554683892	gene-ADH1C;gene-AKR1C3;gene-ALOX15;gene-CYP4F11;gene-CYP4F12;gene-CYP4F3;gene-DAGLA;gene-DHRS3;gene-FADS1	ADH1C;AKR1C3;ALOX15;CYP4F11;CYP4F12;CYP4F3;DAGLA;DHRS3;FADS1
9	GO:0051048	BP	negative regulation of secretion	9/ 698	196/ 33331	0.045918367346939	0.022932072119455	0.5066554683892	gene-ADORA1;gene-ERBB3;gene-FFAR4;gene-HMGCR;gene-INHBB;gene-LGALS9B;gene-LGALS9C;gene-PPP1R9A;gene-UCP2	ADORA1;ERBB3;FFAR4;HMGCR;INHBB;LGALS9B;LGALS9C;PPP1R9A;UCP2
11	GO:0031406	MF	carboxylic acid binding	11/ 698	233/ 33331	0.047210300429185	0.010514883401857	0.51208566175642	gene-ACACB;gene-AKR1C3;gene-CASTOR1;gene-CYP26A1;gene-CYP2W1;gene-CYP4F11;gene-FFAR4;gene-NAPEPLD-2;gene-RAB4B-EGLN2;gene-SELP;gene-SHMT1	ACACB;AKR1C3;CASTOR1;CYP26A1;CYP2W1;CYP4F11;FFAR4;NAPEPLD;RAB4B-EGLN2;SELP;SHMT1
6	GO:0051650	BP	establishment of vesicle localization	6/ 698	105/ 33331	0.057142857142857	0.023256347601661	0.51229524160514	gene-BBS4;gene-BICDL2;gene-MREG;gene-MYO1G;gene-RAB17;gene-SHROOM2	BBS4;BICDL2;MREG;MYO1G;RAB17;SHROOM2
6	GO:0015914	BP	phospholipid transport	6/ 698	105/ 33331	0.057142857142857	0.023256347601661	0.51229524160514	gene-ABCB4;gene-ATP8B3;gene-PCTP;gene-PLSCR4;gene-XKR5;gene-XKR5-2	ABCB4;ATP8B3;PCTP;PLSCR4;XKR5;XKR5-2
90	GO:0032879	BP	regulation of localization	90/ 698	3424/ 33331	0.026285046728972	0.023308571141995	0.51268497147437	gene-ABCB4;gene-ACACB;gene-ADORA1;gene-AGR2;gene-ALOX15;gene-AMOT;gene-ARHGEF39;gene-ARRB1;gene-BBS4;gene-CACNA1I;gene-CACNG4;gene-CCDC125;gene-CCDC125-2;gene-CD177;gene-CEP250;gene-CLDN3;gene-CLDN4;gene-CLIC3;gene-CPLANE2-2;gene-CPLX1;gene-DACH1;gene-DAPK1;gene-EEPD1;gene-ERBB3;gene-FFAR4;gene-FZD5;gene-G6PD;gene-GJA5;gene-GJC2;gene-GPLD1;gene-GPSM2;gene-GRAMD2A;gene-GTSE1;gene-HMGCR;gene-IL33;g…	ABCB4;ACACB;ADORA1;AGR2;ALOX15;AMOT;ARHGEF39;ARRB1;BBS4;CACNA1I;CACNG4;CCDC125;CCDC125-2;CD177;CEP250;CLDN3;CLDN4;CLIC3;CPLANE2;CPLX1;DACH1;DAPK1;EEPD1;ERBB3;FFAR4;FZD5;G6PD;GJA5;GJC2;GPLD1;GPSM2;GRAMD2A;GTSE1;HMGCR;IL33;INHBB;IQSEC2;JPH2;KCNK12;KCNK5;KIAA0586;KIF20B;LGALS9B;LGALS9C;LGR6;LOC107984334;LOC124904537;MAP2K6;MGAT3;MMRN2;NGFR;NTN1;NTSR1;PACSIN1;PCSK9;PIK3CG;PIK3R3;PIR-FIGF;PLA2G3;PLA2G…
4	GO:0072698	BP	protein localization to microtubule cytoskeleton	4/ 698	52/ 33331	0.076923076923077	0.023371420714424	0.51330692802819	gene-BBS4;gene-CEP192;gene-KIF20B;gene-SPAG5	BBS4;CEP192;KIF20B;SPAG5
12	GO:0090068	BP	positive regulation of cell cycle process	12/ 698	293/ 33331	0.040955631399317	0.023504015687643	0.5154566040095	gene-CDC25C;gene-DLGAP5;gene-E2F8;gene-ESPL1;gene-ESPL1-2;gene-GPSM2;gene-KIF20B;gene-PBX1;gene-RACGAP1;gene-SMPD3;gene-SPAG5;gene-UBXN2B	CDC25C;DLGAP5;E2F8;ESPL1;ESPL1-2;GPSM2;KIF20B;PBX1;RACGAP1;SMPD3;SPAG5;UBXN2B
7	GO:0006664	BP	glycolipid metabolic process	7/ 698	135/ 33331	0.051851851851852	0.023873915137004	0.52202653614007	gene-FUT2;gene-GPLD1;gene-LOC105447645;gene-PIGM;gene-SMPD3;gene-ST3GAL5;gene-STS	FUT2;GPLD1;LOC105447645;PIGM;SMPD3;ST3GAL5;STS
6	GO:0019210	MF	kinase inhibitor activity	6/ 698	89/ 33331	0.067415730337079	0.011071315218861	0.52227746059785	gene-CDKN2C;gene-HEXIM1;gene-HEXIM2;gene-INKA1;gene-PPP1R1B;gene-PRKAR2B	CDKN2C;HEXIM1;HEXIM2;INKA1;PPP1R1B;PRKAR2B
2	GO:1990763	MF	arrestin family protein binding	2/ 698	8/ 33331	0.25	0.011276947709776	0.52227746059785	gene-ARRB1;gene-FFAR4	ARRB1;FFAR4
2	GO:0048030	MF	disaccharide binding	2/ 698	8/ 33331	0.25	0.011276947709776	0.52227746059785	gene-LGALS9B;gene-LGALS9C	LGALS9B;LGALS9C
2	GO:0035005	MF	1-phosphatidylinositol-4-phosphate 3-kinase activity	2/ 698	8/ 33331	0.25	0.011276947709776	0.52227746059785	gene-PIK3C2B;gene-PIK3CG	PIK3C2B;PIK3CG
2	GO:0005534	MF	galactose binding	2/ 698	8/ 33331	0.25	0.011276947709776	0.52227746059785	gene-LGALS9B;gene-LGALS9C	LGALS9B;LGALS9C
97	GO:0097367	MF	carbohydrate derivative binding	97/ 698	3618/ 33331	0.026810392482034	0.011544813234164	0.52708215570287	gene-ABCA11P;gene-ABCB4;gene-ACACA;gene-ACACA-2;gene-ACACB;gene-ACBD7;gene-ACSS2;gene-ALDH6A1;gene-ALPK1;gene-ANO7L1-2;gene-ATP2A3;gene-ATP6V1B1;gene-ATP7A;gene-ATP8B3;gene-BCAN;gene-BUB1;gene-CEL;gene-CENPE;gene-CPLANE2-2;gene-CRISPLD2;gene-DAPK1;gene-DNAH7;gene-ENTPD8;gene-EPHB3;gene-ERBB3;gene-ERN2;gene-FBP1;gene-FGFR3;gene-FIGN;gene-FPGT;gene-GNAZ;gene-GUCY1B2;gene-HMGCR;gene-HMMR;gene-HSPA12…	ABCA11P;ABCB4;ACACA;ACACA-2;ACACB;ACBD7;ACSS2;ALDH6A1;ALPK1;ANO7L1;ATP2A3;ATP6V1B1;ATP7A;ATP8B3;BCAN;BUB1;CEL;CENPE;CPLANE2;CRISPLD2;DAPK1;DNAH7;ENTPD8;EPHB3;ERBB3;ERN2;FBP1;FGFR3;FIGN;FPGT;GNAZ;GUCY1B2;HMGCR;HMMR;HSPA12A;HSPA1A;ITPKB;KIF11;KIF15;KIF20A;KIF20B;KIF2C;KIF4A;KIFC1;LDAF1;LGALS9B;LGALS9C;LGR6;LMTK3;LOC101927401;LOC105369308;LOC112268438;LOC143666;MAP2K6;MAP3K5;MCM5;MCM6;ME1;MKI67;MMAB…
18	GO:0042578	MF	phosphoric ester hydrolase activity	18/ 698	454/ 33331	0.039647577092511	0.011603840853746	0.52708215570287	gene-ACP6;gene-ALPG;gene-ALPP;gene-CDC25C;gene-CTDP1-2;gene-DUSP5P1-2;gene-FBP1;gene-GDPD3;gene-GPLD1;gene-LOC124905536;gene-LPIN1;gene-MDP1-2;gene-NAPEPLD-2;gene-PFKFB4;gene-PLCD1;gene-PLCH1;gene-SMPD3;gene-TNS2	ACP6;ALPG;ALPP;CDC25C;CTDP1;DUSP5P1;FBP1;GDPD3;GPLD1;LOC124905536;LPIN1;MDP1;NAPEPLD;PFKFB4;PLCD1;PLCH1;SMPD3;TNS2
6	GO:0032370	BP	positive regulation of lipid transport	6/ 698	106/ 33331	0.056603773584906	0.024231323977568	0.52816988367366	gene-ABCB4;gene-EEPD1;gene-MAP2K6;gene-NTSR1;gene-PLA2G3;gene-SPP1	ABCB4;EEPD1;MAP2K6;NTSR1;PLA2G3;SPP1
3	GO:0006706	BP	steroid catabolic process	3/ 698	30/ 33331	0.1	0.024403889014625	0.52816988367366	gene-CEL;gene-SPP1;gene-STS	CEL;SPP1;STS
3	GO:0061436	BP	establishment of skin barrier	3/ 698	30/ 33331	0.1	0.024403889014625	0.52816988367366	gene-CLDN4;gene-GRHL3;gene-TMEM79	CLDN4;GRHL3;TMEM79
3	GO:0046485	BP	ether lipid metabolic process	3/ 698	30/ 33331	0.1	0.024403889014625	0.52816988367366	gene-FASN;gene-LIPE;gene-PLA2G6	FASN;LIPE;PLA2G6
16	GO:0045860	BP	positive regulation of protein kinase activity	16/ 698	425/ 33331	0.037647058823529	0.024466309173409	0.52875006156857	gene-CENPE;gene-DAXX-4;gene-ERBB3;gene-FGD2;gene-FZD5;gene-GAS6-AS1;gene-LOC105374355;gene-MAP3K5;gene-MRNIP;gene-PIK3CG;gene-PPP1R9A;gene-PRKAR2B;gene-PSRC1;gene-RIPK3;gene-RIPK3-2;gene-TPX2	CENPE;DAXX;ERBB3;FGD2;FZD5;GAS6-AS1;LOC105374355;MAP3K5;MRNIP;PIK3CG;PPP1R9A;PRKAR2B;PSRC1;RIPK3;RIPK3-2;TPX2
7	GO:1903509	BP	liposaccharide metabolic process	7/ 698	136/ 33331	0.051470588235294	0.024732458420075	0.53083537232235	gene-FUT2;gene-GPLD1;gene-LOC105447645;gene-PIGM;gene-SMPD3;gene-ST3GAL5;gene-STS	FUT2;GPLD1;LOC105447645;PIGM;SMPD3;ST3GAL5;STS
4	GO:0016358	BP	dendrite development	4/ 698	53/ 33331	0.075471698113208	0.024873217911185	0.53083537232235	gene-BBS4;gene-IGSF9;gene-MAP1A;gene-NTN1	BBS4;IGSF9;MAP1A;NTN1
4	GO:0090329	BP	regulation of DNA-dependent DNA replication	4/ 698	53/ 33331	0.075471698113208	0.024873217911185	0.53083537232235	gene-CHTF8;gene-DACH1;gene-E2F8;gene-SLFN11	CHTF8;DACH1;E2F8;SLFN11
8	GO:0030534	BP	adult behavior	8/ 698	167/ 33331	0.047904191616766	0.024894211802081	0.53083537232235	gene-ATP6V1B1;gene-BBS4;gene-DMBX1;gene-EHMT2-2;gene-NTF4;gene-NTSR1;gene-PAX5;gene-PPP1R1B	ATP6V1B1;BBS4;DMBX1;EHMT2;NTF4;NTSR1;PAX5;PPP1R1B
24	GO:0009725	BP	response to hormone	24/ 698	722/ 33331	0.033240997229917	0.025016043814694	0.53083537232235	gene-ACACA;gene-ACACA-2;gene-AKR1C3;gene-ALAD;gene-ALDH3A1;gene-CLDN4;gene-DHCR24;gene-GPLD1;gene-HNMT;gene-IDH1;gene-IGFBP2;gene-INHBB;gene-LPIN1;gene-ME1;gene-PAQR8;gene-PCSK9;gene-PIAS3;gene-PNPLA3;gene-PRKAR2B;gene-RAB15;gene-SPP1;gene-STEAP2;gene-TNFSF10;gene-UCP2	ACACA;ACACA-2;AKR1C3;ALAD;ALDH3A1;CLDN4;DHCR24;GPLD1;HNMT;IDH1;IGFBP2;INHBB;LPIN1;ME1;PAQR8;PCSK9;PIAS3;PNPLA3;PRKAR2B;RAB15;SPP1;STEAP2;TNFSF10;UCP2
2	GO:0006335	BP	DNA replication-dependent nucleosome assembly	2/ 698	12/ 33331	0.16666666666667	0.025150490250793	0.53083537232235	gene-ASF1B;gene-ASF1B-2	ASF1B;ASF1B-2
2	GO:0034723	BP	DNA replication-dependent nucleosome organization	2/ 698	12/ 33331	0.16666666666667	0.025150490250793	0.53083537232235	gene-ASF1B;gene-ASF1B-2	ASF1B;ASF1B-2
2	GO:0045199	BP	maintenance of epithelial cell apical/basal polarity	2/ 698	12/ 33331	0.16666666666667	0.025150490250793	0.53083537232235	gene-ANK1;gene-SLC9A3R1	ANK1;SLC9A3R1
2	GO:0051351	BP	positive regulation of ligase activity	2/ 698	12/ 33331	0.16666666666667	0.025150490250793	0.53083537232235	gene-RIPK3;gene-RIPK3-2	RIPK3;RIPK3-2
2	GO:0034982	BP	mitochondrial protein processing	2/ 698	12/ 33331	0.16666666666667	0.025150490250793	0.53083537232235	gene-ATP23;gene-OMA1	ATP23;OMA1
2	GO:0031076	BP	embryonic camera-type eye development	2/ 698	12/ 33331	0.16666666666667	0.025150490250793	0.53083537232235	gene-NES;gene-TULP3	NES;TULP3
2	GO:0015793	BP	glycerol transport	2/ 698	12/ 33331	0.16666666666667	0.025150490250793	0.53083537232235	gene-AQP2;gene-AQP5-AS1	AQP2;AQP5-AS1
2	GO:0043305	BP	negative regulation of mast cell degranulation	2/ 698	12/ 33331	0.16666666666667	0.025150490250793	0.53083537232235	gene-LGALS9B;gene-LGALS9C	LGALS9B;LGALS9C
2	GO:0048546	BP	digestive tract morphogenesis	2/ 698	12/ 33331	0.16666666666667	0.025150490250793	0.53083537232235	gene-AGR2;gene-EPHB3	AGR2;EPHB3
2	GO:2001301	BP	lipoxin biosynthetic process	2/ 698	12/ 33331	0.16666666666667	0.025150490250793	0.53083537232235	gene-ALOX15;gene-HPGD	ALOX15;HPGD
2	GO:0035090	BP	maintenance of apical/basal cell polarity	2/ 698	12/ 33331	0.16666666666667	0.025150490250793	0.53083537232235	gene-ANK1;gene-SLC9A3R1	ANK1;SLC9A3R1
5	GO:0006333	BP	chromatin assembly or disassembly	5/ 698	79/ 33331	0.063291139240506	0.02517061373442	0.53083537232235	gene-ASF1B;gene-ASF1B-2;gene-CENPI;gene-KNL1;gene-OIP5	ASF1B;ASF1B-2;CENPI;KNL1;OIP5
6	GO:0045921	BP	positive regulation of exocytosis	6/ 698	107/ 33331	0.05607476635514	0.02523325473243	0.53140160710977	gene-CACNA1I;gene-CD177;gene-PLA2G3;gene-RAB15;gene-RAB3D;gene-SMPD3	CACNA1I;CD177;PLA2G3;RAB15;RAB3D;SMPD3
65	GO:0048585	BP	negative regulation of response to stimulus	65/ 698	2373/ 33331	0.027391487568479	0.025592109441816	0.53819553666097	gene-ADORA1;gene-ALOX15;gene-ARRB1;gene-BANK1;gene-BBS4;gene-BPIFB1;gene-CASTOR1;gene-CASTOR3;gene-CCDC125;gene-CCDC125-2;gene-CLDN3;gene-CREB3L1;gene-CYP26A1;gene-DHRS3;gene-EDARADD;gene-ERBB3;gene-FBP1;gene-FFAR4;gene-FOXJ1;gene-GPR20;gene-GPR20-2;gene-GPR20-3;gene-HMGCR;gene-HSPA1A-4;gene-IFT172;gene-IGFBP2;gene-IL33;gene-KANK2;gene-KCTD21-AS1;gene-LFNG;gene-LGALS9B;gene-LGALS9C;gene-MICB;gene…	ADORA1;ALOX15;ARRB1;BANK1;BBS4;BPIFB1;CASTOR1;CASTOR3;CCDC125;CCDC125-2;CLDN3;CREB3L1;CYP26A1;DHRS3;EDARADD;ERBB3;FBP1;FFAR4;FOXJ1;GPR20;GPR20-2;GPR20-3;HMGCR;HSPA1A;IFT172;IGFBP2;IL33;KANK2;KCTD21-AS1;LFNG;LGALS9B;LGALS9C;MICB;MMRN2;MUC1;MVK;NGFR;NOTCH3;NTN1;PALM3;PARPBP;PRKAR2B;PVRIG;RASAL1;RGS5;RGS9BP;RMI2;RTEL1;SCG2;SEMA3E;SEMA4A;SEMA4G;SIRT3;SLC9A3R1;SORL1;SPINK5;SPP1;SPRY1;TNFAIP8L1;TNFSF10…
195	GO:0050896	BP	response to stimulus	195/ 698	8097/ 33331	0.024082993701371	0.025665411669559	0.53897364506075	gene-ABCB4;gene-ACACA;gene-ACACA-2;gene-ACACB;gene-AKR1C3;gene-ALAD;gene-ALDH3A1;gene-ALOX15;gene-ALPK1;gene-APOBEC3F;gene-AQP2;gene-AQP5;gene-AQP5-AS1;gene-ATP23;gene-ATP2A3;gene-ATP6V1B1;gene-ATP7A;gene-BANK1;gene-BCAN;gene-BMF;gene-BPIFB1;gene-BRCA1;gene-BSPRY;gene-BTN3A1;gene-CACNG4;gene-CASTOR1;gene-CASTOR3;gene-CD177;gene-CDC25C;gene-CEBPA;gene-CENPF;gene-CEP192;gene-CEP250;gene-CHST4;gene-…	ABCB4;ACACA;ACACA-2;ACACB;AKR1C3;ALAD;ALDH3A1;ALOX15;ALPK1;APOBEC3F;AQP2;AQP5;AQP5-AS1;ATP23;ATP2A3;ATP6V1B1;ATP7A;BANK1;BCAN;BMF;BPIFB1;BRCA1;BSPRY;BTN3A1;CACNG4;CASTOR1;CASTOR3;CD177;CDC25C;CEBPA;CENPF;CEP192;CEP250;CHST4;CLDN3;CLDN4;CLEC2D;COL4A1;CRADD;CREB3L1;CYP26A1;DAPK1;DAXX;DCLRE1A;DHCR24;DHRS2;E2F8;EDARADD;EEPD1;EHMT2;ELF3;ERBB3;ERN2;ESCO2;EVPL;FADS1;FAM111A;FASN;FBP1;FFAR4;FOXJ1;FRK;FZD…
35	GO:1902533	BP	positive regulation of intracellular signal transduction	35/ 698	1136/ 33331	0.03080985915493	0.025925421636269	0.54366487999109	gene-AKR1C3;gene-ALOX15;gene-ALPK1;gene-ARRB1;gene-BANK1;gene-BMF;gene-CASP10;gene-CXXC5;gene-DENND2B;gene-EDAR;gene-ERBB3;gene-FFAR4;gene-FGD2;gene-FGFR3;gene-FZD5;gene-GPR20;gene-GPR20-2;gene-GPR20-3;gene-HEXIM1;gene-HMGCR;gene-HSPA1A-4;gene-ITPKB;gene-LGALS9B;gene-LGALS9C;gene-MAP3K5;gene-NPR2;gene-PIK3CG;gene-PRKD2;gene-RIPK3;gene-RIPK3-2;gene-SELP;gene-SLC9A3R1;gene-TNFSF10;gene-TRIM34;gene-…	AKR1C3;ALOX15;ALPK1;ARRB1;BANK1;BMF;CASP10;CXXC5;DENND2B;EDAR;ERBB3;FFAR4;FGD2;FGFR3;FZD5;GPR20;GPR20-2;GPR20-3;HEXIM1;HMGCR;HSPA1A;ITPKB;LGALS9B;LGALS9C;MAP3K5;NPR2;PIK3CG;PRKD2;RIPK3;RIPK3-2;SELP;SLC9A3R1;TNFSF10;TRIM34;TRIM6
6	GO:0045833	BP	negative regulation of lipid metabolic process	6/ 698	108/ 33331	0.055555555555556	0.02626240824151	0.54995483097559	gene-ACACB;gene-AKR1C3;gene-BRCA1;gene-GPLD1;gene-PIK3CG;gene-SORL1	ACACB;AKR1C3;BRCA1;GPLD1;PIK3CG;SORL1
5	GO:0002886	BP	regulation of myeloid leukocyte mediated immunity	5/ 698	80/ 33331	0.0625	0.026402333106235	0.55175272485774	gene-CD177;gene-DNASE1;gene-LGALS9B;gene-LGALS9C;gene-PLA2G3	CD177;DNASE1;LGALS9B;LGALS9C;PLA2G3
14	GO:0015711	BP	organic anion transport	14/ 698	365/ 33331	0.038356164383562	0.026550400060738	0.55175272485774	gene-ABCB4;gene-CA13;gene-CYB5RL;gene-NTSR1;gene-PLA2G3;gene-PLA2G4F;gene-SFXN2;gene-SFXN5;gene-SLC16A12;gene-SLC16A13;gene-SLC25A42;gene-SLC2A6-2;gene-SLC44A4-2;gene-SLC9A3R1	ABCB4;CA13;CYB5RL;NTSR1;PLA2G3;PLA2G4F;SFXN2;SFXN5;SLC16A12;SLC16A13;SLC25A42;SLC2A6;SLC44A4;SLC9A3R1
3	GO:0032305	BP	positive regulation of icosanoid secretion	3/ 698	31/ 33331	0.096774193548387	0.026608402438078	0.55175272485774	gene-MAP2K6;gene-NTSR1;gene-PLA2G3	MAP2K6;NTSR1;PLA2G3
3	GO:0008608	BP	attachment of spindle microtubules to kinetochore	3/ 698	31/ 33331	0.096774193548387	0.026608402438078	0.55175272485774	gene-CENPE;gene-KIF2C;gene-KNL1	CENPE;KIF2C;KNL1
3	GO:0016540	BP	protein autoprocessing	3/ 698	31/ 33331	0.096774193548387	0.026608402438078	0.55175272485774	gene-FAM111A;gene-OMA1;gene-PCSK9	FAM111A;OMA1;PCSK9
3	GO:0034080	BP	CENP-A containing nucleosome assembly	3/ 698	31/ 33331	0.096774193548387	0.026608402438078	0.55175272485774	gene-CENPI;gene-KNL1;gene-OIP5	CENPI;KNL1;OIP5
3	GO:0045736	BP	negative regulation of cyclin-dependent protein serine/threonine kinase activity	3/ 698	31/ 33331	0.096774193548387	0.026608402438078	0.55175272485774	gene-CEBPA;gene-HEXIM1;gene-HEXIM2	CEBPA;HEXIM1;HEXIM2
16	GO:0009615	BP	response to virus	16/ 698	433/ 33331	0.036951501154734	0.026717149826314	0.5532350397089	gene-APOBEC3F;gene-EDARADD;gene-IL33;gene-IRF5;gene-LGALS8;gene-LGALS9B;gene-LGALS9C;gene-RIPK3;gene-RIPK3-2;gene-RNASEL;gene-SKP2;gene-SLFN11;gene-SLFN13;gene-TRIM2;gene-TRIM34;gene-TRIM6	APOBEC3F;EDARADD;IL33;IRF5;LGALS8;LGALS9B;LGALS9C;RIPK3;RIPK3-2;RNASEL;SKP2;SLFN11;SLFN13;TRIM2;TRIM34;TRIM6
30	GO:0042327	BP	positive regulation of phosphorylation	30/ 698	938/ 33331	0.031982942430704	0.026830993616623	0.55481861034262	gene-ARRB1;gene-BANK1;gene-CENPE;gene-CLDN3;gene-DAXX-4;gene-EPHB3;gene-ERBB3;gene-FGD2;gene-FGFR3;gene-FZD5;gene-GAS6-AS1;gene-INHBB;gene-LOC105374355;gene-LOC440300;gene-MAP3K5;gene-MRNIP;gene-NTF4;gene-PFKFB4;gene-PIK3CG;gene-PIK3R3;gene-PIR-FIGF;gene-PPP1R9A;gene-PRKAR2B;gene-PRKD2;gene-PSRC1;gene-RIPK3;gene-RIPK3-2;gene-TPX2;gene-TRIM34;gene-TRIM6	ARRB1;BANK1;CENPE;CLDN3;DAXX;EPHB3;ERBB3;FGD2;FGFR3;FZD5;GAS6-AS1;INHBB;LOC105374355;LOC440300;MAP3K5;MRNIP;NTF4;PFKFB4;PIK3CG;PIK3R3;PIR-FIGF;PPP1R9A;PRKAR2B;PRKD2;PSRC1;RIPK3;RIPK3-2;TPX2;TRIM34;TRIM6
22	GO:0010638	BP	positive regulation of organelle organization	22/ 698	653/ 33331	0.033690658499234	0.026888957675165	0.55524388679161	gene-ALOX15;gene-AMOT;gene-ANK1;gene-ATF7IP;gene-BBS4;gene-BMF;gene-DAXX-4;gene-DLGAP5;gene-DSTNP2;gene-ESPL1;gene-ESPL1-2;gene-GPSM2;gene-HSPA1A-4;gene-LOC124903459;gene-NES;gene-PSRC1;gene-RTEL1;gene-SMPD3;gene-SPAG5;gene-TNFSF10;gene-TP73;gene-WHAMMP3	ALOX15;AMOT;ANK1;ATF7IP;BBS4;BMF;DAXX;DLGAP5;DSTNP2;ESPL1;ESPL1-2;GPSM2;HSPA1A;LOC124903459;NES;PSRC1;RTEL1;SMPD3;SPAG5;TNFSF10;TP73;WHAMMP3
6	GO:2000181	BP	negative regulation of blood vessel morphogenesis	6/ 698	109/ 33331	0.055045871559633	0.027319043886899	0.5625601173215	gene-AMOT;gene-CREB3L1;gene-E2F2;gene-SEMA3E;gene-SEMA4A;gene-SPINK5	AMOT;CREB3L1;E2F2;SEMA3E;SEMA4A;SPINK5
6	GO:0016525	BP	negative regulation of angiogenesis	6/ 698	109/ 33331	0.055045871559633	0.027319043886899	0.5625601173215	gene-AMOT;gene-CREB3L1;gene-E2F2;gene-SEMA3E;gene-SEMA4A;gene-SPINK5	AMOT;CREB3L1;E2F2;SEMA3E;SEMA4A;SPINK5
7	GO:0035023	BP	regulation of Rho protein signal transduction	7/ 698	139/ 33331	0.050359712230216	0.027434478854521	0.56337442261836	gene-ARRB1;gene-CCDC125;gene-CCDC125-2;gene-GPR20;gene-GPR20-2;gene-GPR20-3;gene-KANK2	ARRB1;CCDC125;CCDC125-2;GPR20;GPR20-2;GPR20-3;KANK2
7	GO:0072331	BP	signal transduction by p53 class mediator	7/ 698	139/ 33331	0.050359712230216	0.027434478854521	0.56337442261836	gene-CDC25C;gene-CRADD;gene-E2F2;gene-E2F8;gene-GTSE1;gene-MUC1;gene-TP73	CDC25C;CRADD;E2F2;E2F8;GTSE1;MUC1;TP73
3	GO:0008391	MF	arachidonic acid monooxygenase activity	3/ 698	24/ 33331	0.125	0.013340448138384	0.56529991385111	gene-CYP4F11;gene-CYP4F12;gene-CYP4F3	CYP4F11;CYP4F12;CYP4F3
6	GO:0016627	MF	oxidoreductase activity, acting on the CH-CH group of donors	6/ 698	94/ 33331	0.063829787234043	0.014225329079248	0.56529991385111	gene-AKR1C3;gene-DHCR24;gene-DHCR7;gene-FASN;gene-SDHAP2-4;gene-SDHAP4	AKR1C3;DHCR24;DHCR7;FASN;SDHAP2;SDHAP4
2	GO:1903763	MF	gap junction channel activity involved in cell communication by electrical coupling	2/ 698	9/ 33331	0.22222222222222	0.014299206969387	0.56529991385111	gene-GJA5;gene-GJC2	GJA5;GJC2
12	GO:0005506	MF	iron ion binding	12/ 698	267/ 33331	0.044943820224719	0.014592035973475	0.56529991385111	gene-ALOX15;gene-CYP26A1;gene-CYP2W1;gene-CYP4B1;gene-CYP4F11;gene-CYP4F12;gene-CYP4F29P;gene-CYP4F3;gene-MSMO1;gene-RAB4B-EGLN2;gene-SCD;gene-SCDP1	ALOX15;CYP26A1;CYP2W1;CYP4B1;CYP4F11;CYP4F12;CYP4F29P;CYP4F3;MSMO1;RAB4B-EGLN2;SCD;SCDP1
4	GO:0032266	MF	phosphatidylinositol-3-phosphate binding	4/ 698	46/ 33331	0.08695652173913	0.0155295541467	0.56529991385111	gene-JPH2;gene-LOC101927401;gene-SNX21;gene-TECPR1	JPH2;LOC101927401;SNX21;TECPR1
3	GO:0003688	MF	DNA replication origin binding	3/ 698	26/ 33331	0.11538461538462	0.016617282106139	0.56529991385111	gene-MCM5;gene-MCM6;gene-ORC1	MCM5;MCM6;ORC1
4	GO:0004623	MF	phospholipase A2 activity	4/ 698	47/ 33331	0.085106382978723	0.016700136230527	0.56529991385111	gene-PLA2G3;gene-PLA2G4F;gene-PLA2G6;gene-PNPLA3	PLA2G3;PLA2G4F;PLA2G6;PNPLA3
103	GO:0003677	MF	DNA binding	103/ 698	3934/ 33331	0.02618200305033	0.017554952524024	0.56529991385111	gene-AHRR;gene-BHLHE41;gene-BRCA1;gene-CBX2;gene-CEBPA;gene-CHTF8;gene-CREB3L1;gene-CXXC5;gene-DACH1;gene-DBP;gene-DCLRE1A;gene-DLX6-AS1;gene-DMBX1;gene-DNASE1;gene-E2F2;gene-E2F8;gene-EDARADD;gene-EEPD1;gene-EHMT2-2;gene-ELF3;gene-ELF5;gene-FAM111A;gene-FOXD2;gene-FOXJ1;gene-FOXO6-2;gene-FRK;gene-GATA5;gene-GRHL3;gene-H3-7;gene-H3C10;gene-H4C1;gene-H4C8;gene-H4C9;gene-HOXA1;gene-HOXB3;gene-IRF5;…	AHRR;BHLHE41;BRCA1;CBX2;CEBPA;CHTF8;CREB3L1;CXXC5;DACH1;DBP;DCLRE1A;DLX6-AS1;DMBX1;DNASE1;E2F2;E2F8;EDARADD;EEPD1;EHMT2;ELF3;ELF5;FAM111A;FOXD2;FOXJ1;FOXO6;FRK;GATA5;GRHL3;H3-7;H3C10;H4C1;H4C8;H4C9;HOXA1;HOXB3;IRF5;JPH2;KIF2C;KIF4A;LBX2;LMNB1;LOC105369370;LOC105379280;LOC124901670;LOC124902998;LOC124905311;LOC124905467;LOC124909371;LOC442041;LOC645135;MCM5;MCM6;MEOX1;MIR34AHG;MKI67;MSH5;MUC1;MXD3…
5	GO:0016712	MF	oxidoreductase activity, acting on paired donors, with incorporation or reduction of molecular oxygen, reduced flavin or flavoprotein as one donor, and incorporation of one atom of oxygen	5/ 698	72/ 33331	0.069444444444444	0.017577139598054	0.56529991385111	gene-CYP2W1;gene-CYP4B1;gene-CYP4F11;gene-CYP4F12;gene-CYP4F3	CYP2W1;CYP4B1;CYP4F11;CYP4F12;CYP4F3
2	GO:0097322	MF	7SK snRNA binding	2/ 698	10/ 33331	0.2	0.017628231620657	0.56529991385111	gene-HEXIM1;gene-HEXIM2	HEXIM1;HEXIM2
2	GO:0008401	MF	retinoic acid 4-hydroxylase activity	2/ 698	10/ 33331	0.2	0.017628231620657	0.56529991385111	gene-CYP26A1;gene-CYP2W1	CYP26A1;CYP2W1
2	GO:0120250	MF	fatty acid omega-hydroxylase activity	2/ 698	10/ 33331	0.2	0.017628231620657	0.56529991385111	gene-CYP4F11;gene-CYP4F3	CYP4F11;CYP4F3
4	GO:0008106	MF	alcohol dehydrogenase (NADP+) activity	4/ 698	48/ 33331	0.083333333333333	0.017924458929434	0.56529991385111	gene-AKR1B10;gene-AKR1C3;gene-ALDH3A1;gene-DHRS3	AKR1B10;AKR1C3;ALDH3A1;DHRS3
4	GO:0015144	MF	carbohydrate transmembrane transporter activity	4/ 698	48/ 33331	0.083333333333333	0.017924458929434	0.56529991385111	gene-AQP2;gene-AQP5-AS1;gene-SLC2A6-2;gene-SLC45A4	AQP2;AQP5-AS1;SLC2A6;SLC45A4
3	GO:0045499	MF	chemorepellent activity	3/ 698	27/ 33331	0.11111111111111	0.018409307616555	0.56529991385111	gene-SEMA3E;gene-SEMA4A;gene-SEMA4G	SEMA3E;SEMA4A;SEMA4G
3	GO:0030215	MF	semaphorin receptor binding	3/ 698	27/ 33331	0.11111111111111	0.018409307616555	0.56529991385111	gene-SEMA3E;gene-SEMA4A;gene-SEMA4G	SEMA3E;SEMA4A;SEMA4G
57	GO:0046914	MF	transition metal ion binding	57/ 698	1994/ 33331	0.028585757271815	0.018921809903178	0.56529991385111	gene-ADH1C;gene-ALAD;gene-ALOX15;gene-ALPP;gene-APOBEC3F;gene-ATP7A;gene-BRCA1;gene-BSPRY;gene-CA13;gene-CXXC5;gene-CYP26A1;gene-CYP2W1;gene-CYP4B1;gene-CYP4F11;gene-CYP4F12;gene-CYP4F29P;gene-CYP4F3;gene-EHMT2-2;gene-ENPP5;gene-FNTB;gene-FRK;gene-GATA5;gene-LOC105379280;gene-LOC124902998;gene-LOC124903450-3;gene-LOC124904537;gene-LOC124905311;gene-LOC124905467;gene-LOC143666;gene-ME1;gene-MSMO1;…	ADH1C;ALAD;ALOX15;ALPP;APOBEC3F;ATP7A;BRCA1;BSPRY;CA13;CXXC5;CYP26A1;CYP2W1;CYP4B1;CYP4F11;CYP4F12;CYP4F29P;CYP4F3;EHMT2;ENPP5;FNTB;FRK;GATA5;LOC105379280;LOC124902998;LOC124903450;LOC124904537;LOC124905311;LOC124905467;LOC143666;ME1;MSMO1;MSRB1;MSRB1-2;NAPEPLD;NR2F1;PIAS3;POC1B-GALNT4;PRICKLE4;RAB4B-EGLN2;SCD;SCDP1;SHMT1;SIRT3;SLFN13;SUOX;TCHH;TNFSF10;TRIM16L;TRIM2;TRIM34;TRIM59;TRIM6;UBR7;USP51…
4	GO:0070330	MF	aromatase activity	4/ 698	49/ 33331	0.081632653061224	0.01920317226448	0.56529991385111	gene-CYP4B1;gene-CYP4F11;gene-CYP4F12;gene-CYP4F3	CYP4B1;CYP4F11;CYP4F12;CYP4F3
51	GO:0030234	MF	enzyme regulator activity	51/ 698	1748/ 33331	0.029176201372998	0.020004647501963	0.56529991385111	gene-ABR;gene-ABR-3;gene-ADAP2-2;gene-AGFG2;gene-ANXA9;gene-ARHGAP19;gene-ARHGAP27P2;gene-ARHGEF39;gene-ARRB1;gene-ASAP3;gene-ATP2A3;gene-CDKN2C;gene-CHN2;gene-DAXX-4;gene-DENND2A;gene-DENND2B;gene-ERBB3;gene-FGD2;gene-FGD3;gene-GAS6-AS1;gene-GDPGP1;gene-GPSM2;gene-GRTP1;gene-HEXIM1;gene-HEXIM2;gene-INKA1;gene-IQSEC2;gene-LOC101927401;gene-LOC124903450-3;gene-LOC408186;gene-NAIPP2;gene-NAIPP4;gen…	ABR;ABR-3;ADAP2;AGFG2;ANXA9;ARHGAP19;ARHGAP27P2;ARHGEF39;ARRB1;ASAP3;ATP2A3;CDKN2C;CHN2;DAXX;DENND2A;DENND2B;ERBB3;FGD2;FGD3;GAS6-AS1;GDPGP1;GPSM2;GRTP1;HEXIM1;HEXIM2;INKA1;IQSEC2;LOC101927401;LOC124903450;LOC408186;NAIPP2;NAIPP4;NGEF;NOXA1;PIF1;PIK3R3;PPP1R1B;PRKAR2B;PRR15-DT;PRSS22;PYGO2;RACGAP1;RARRES1;RASAL1;RGS3;RGS5;RIPK3;RIPK3-2;SPINK5;TBC1D8B;TPX2
1	GO:0051265	MF	diolein transacylation activity	1/ 698	1/ 33331	1	0.020941465902613	0.56529991385111	gene-PNPLA3	PNPLA3
1	GO:0004496	MF	mevalonate kinase activity	1/ 698	1/ 33331	1	0.020941465902613	0.56529991385111	gene-MVK	MVK
1	GO:0008812	MF	choline dehydrogenase activity	1/ 698	1/ 33331	1	0.020941465902613	0.56529991385111	gene-CHDH	CHDH
1	GO:0062182	MF	all-trans retinoic acid 4-hydrolase activity	1/ 698	1/ 33331	1	0.020941465902613	0.56529991385111	gene-CYP26A1	CYP26A1
1	GO:0047117	MF	enoyl-[acyl-carrier-protein] reductase (NADPH, A-specific) activity	1/ 698	1/ 33331	1	0.020941465902613	0.56529991385111	gene-FASN	FASN
1	GO:0004777	MF	succinate-semialdehyde dehydrogenase (NAD+) activity	1/ 698	1/ 33331	1	0.020941465902613	0.56529991385111	gene-ALDH5A1	ALDH5A1
1	GO:1904854	MF	proteasome core complex binding	1/ 698	1/ 33331	1	0.020941465902613	0.56529991385111	gene-ALAD	ALAD
1	GO:0008817	MF	cob(I)yrinic acid a,c-diamide adenosyltransferase activity	1/ 698	1/ 33331	1	0.020941465902613	0.56529991385111	gene-MMAB	MMAB
1	GO:0120225	MF	coenzyme A binding	1/ 698	1/ 33331	1	0.020941465902613	0.56529991385111	gene-HMGCR	HMGCR
1	GO:0004316	MF	3-oxoacyl-[acyl-carrier-protein] reductase (NADPH) activity	1/ 698	1/ 33331	1	0.020941465902613	0.56529991385111	gene-FASN	FASN
1	GO:0047341	MF	fucose-1-phosphate guanylyltransferase activity	1/ 698	1/ 33331	1	0.020941465902613	0.56529991385111	gene-FPGT	FPGT
1	GO:0062076	MF	acyl-CoA delta5-desaturase activity	1/ 698	1/ 33331	1	0.020941465902613	0.56529991385111	gene-FADS1	FADS1
1	GO:0047598	MF	7-dehydrocholesterol reductase activity	1/ 698	1/ 33331	1	0.020941465902613	0.56529991385111	gene-DHCR7	DHCR7
1	GO:0080048	MF	GDP-D-glucose phosphorylase activity	1/ 698	1/ 33331	1	0.020941465902613	0.56529991385111	gene-GDPGP1	GDPGP1
1	GO:0030696	MF	tRNA (m5U54) methyltransferase activity	1/ 698	1/ 33331	1	0.020941465902613	0.56529991385111	gene-TRMT2B	TRMT2B
1	GO:0050614	MF	delta24-sterol reductase activity	1/ 698	1/ 33331	1	0.020941465902613	0.56529991385111	gene-DHCR24	DHCR24
1	GO:0004313	MF	[acyl-carrier-protein] S-acetyltransferase activity	1/ 698	1/ 33331	1	0.020941465902613	0.56529991385111	gene-FASN	FASN
1	GO:0102258	MF	1,3-diacylglycerol acylhydrolase activity	1/ 698	1/ 33331	1	0.020941465902613	0.56529991385111	gene-LIPE	LIPE
1	GO:0046812	MF	host cell surface binding	1/ 698	1/ 33331	1	0.020941465902613	0.56529991385111	gene-INHBB	INHBB
1	GO:0086076	MF	gap junction channel activity involved in atrial cardiac muscle cell-AV node cell electrical coupling	1/ 698	1/ 33331	1	0.020941465902613	0.56529991385111	gene-GJA5	GJA5
1	GO:0004163	MF	diphosphomevalonate decarboxylase activity	1/ 698	1/ 33331	1	0.020941465902613	0.56529991385111	gene-MVD	MVD
1	GO:0047291	MF	lactosylceramide alpha-2,3-sialyltransferase activity	1/ 698	1/ 33331	1	0.020941465902613	0.56529991385111	gene-ST3GAL5	ST3GAL5
1	GO:0050333	MF	thiamin-triphosphatase activity	1/ 698	1/ 33331	1	0.020941465902613	0.56529991385111	gene-THTPA	THTPA
1	GO:0031177	MF	phosphopantetheine binding	1/ 698	1/ 33331	1	0.020941465902613	0.56529991385111	gene-FASN	FASN
1	GO:0086078	MF	gap junction channel activity involved in bundle of His cell-Purkinje myocyte electrical coupling	1/ 698	1/ 33331	1	0.020941465902613	0.56529991385111	gene-GJA5	GJA5
1	GO:0000170	MF	sphingosine hydroxylase activity	1/ 698	1/ 33331	1	0.020941465902613	0.56529991385111	gene-DEGS2	DEGS2
1	GO:0061751	MF	neutral sphingomyelin phosphodiesterase activity	1/ 698	1/ 33331	1	0.020941465902613	0.56529991385111	gene-SMPD3	SMPD3
1	GO:0009013	MF	succinate-semialdehyde dehydrogenase [NAD(P)+] activity	1/ 698	1/ 33331	1	0.020941465902613	0.56529991385111	gene-ALDH5A1	ALDH5A1
1	GO:0003830	MF	beta-1,4-mannosylglycoprotein 4-beta-N-acetylglucosaminyltransferase activity	1/ 698	1/ 33331	1	0.020941465902613	0.56529991385111	gene-MGAT3	MGAT3
1	GO:0009918	MF	sterol delta7 reductase activity	1/ 698	1/ 33331	1	0.020941465902613	0.56529991385111	gene-DHCR7	DHCR7
1	GO:0033678	MF	5'-3' DNA/RNA helicase activity	1/ 698	1/ 33331	1	0.020941465902613	0.56529991385111	gene-PIF1	PIF1
1	GO:0102662	MF	malonate-semialdehyde dehydrogenase (acetylating, NAD+) activity	1/ 698	1/ 33331	1	0.020941465902613	0.56529991385111	gene-ALDH6A1	ALDH6A1
1	GO:0002112	MF	interleukin-33 receptor binding	1/ 698	1/ 33331	1	0.020941465902613	0.56529991385111	gene-IL33	IL33
1	GO:0046789	MF	host cell surface receptor binding	1/ 698	1/ 33331	1	0.020941465902613	0.56529991385111	gene-INHBB	INHBB
1	GO:0046539	MF	histamine N-methyltransferase activity	1/ 698	1/ 33331	1	0.020941465902613	0.56529991385111	gene-HNMT	HNMT
1	GO:0051751	MF	alpha-1,4-mannosyltransferase activity	1/ 698	1/ 33331	1	0.020941465902613	0.56529991385111	gene-PIGM	PIGM
1	GO:0102259	MF	1,2-diacylglycerol acylhydrolase activity	1/ 698	1/ 33331	1	0.020941465902613	0.56529991385111	gene-LIPE	LIPE
1	GO:0008482	MF	sulfite oxidase activity	1/ 698	1/ 33331	1	0.020941465902613	0.56529991385111	gene-SUOX	SUOX
1	GO:0004773	MF	steryl-sulfatase activity	1/ 698	1/ 33331	1	0.020941465902613	0.56529991385111	gene-STS	STS
1	GO:0004306	MF	ethanolamine-phosphate cytidylyltransferase activity	1/ 698	1/ 33331	1	0.020941465902613	0.56529991385111	gene-PCYT2	PCYT2
1	GO:0051264	MF	mono-olein transacylation activity	1/ 698	1/ 33331	1	0.020941465902613	0.56529991385111	gene-PNPLA3	PNPLA3
1	GO:0004491	MF	methylmalonate-semialdehyde dehydrogenase (acylating) activity	1/ 698	1/ 33331	1	0.020941465902613	0.56529991385111	gene-ALDH6A1	ALDH6A1
1	GO:0004420	MF	hydroxymethylglutaryl-CoA reductase (NADPH) activity	1/ 698	1/ 33331	1	0.020941465902613	0.56529991385111	gene-HMGCR	HMGCR
1	GO:0030697	MF	S-adenosylmethionine-dependent tRNA (m5U54) methyltransferase activity	1/ 698	1/ 33331	1	0.020941465902613	0.56529991385111	gene-TRMT2B	TRMT2B
1	GO:0018478	MF	malonate-semialdehyde dehydrogenase (acetylating) activity	1/ 698	1/ 33331	1	0.020941465902613	0.56529991385111	gene-ALDH6A1	ALDH6A1
1	GO:0004621	MF	glycosylphosphatidylinositol phospholipase D activity	1/ 698	1/ 33331	1	0.020941465902613	0.56529991385111	gene-GPLD1	GPLD1
1	GO:0004513	MF	neolactotetraosylceramide alpha-2,3-sialyltransferase activity	1/ 698	1/ 33331	1	0.020941465902613	0.56529991385111	gene-ST3GAL5	ST3GAL5
1	GO:0000246	MF	delta24(24-1) sterol reductase activity	1/ 698	1/ 33331	1	0.020941465902613	0.56529991385111	gene-DHCR24	DHCR24
1	GO:0086079	MF	gap junction channel activity involved in Purkinje myocyte-ventricular cardiac muscle cell electrical coupling	1/ 698	1/ 33331	1	0.020941465902613	0.56529991385111	gene-GJA5	GJA5
2	GO:0004383	MF	guanylate cyclase activity	2/ 698	11/ 33331	0.18181818181818	0.021249885941011	0.56714384850471	gene-GUCY1B2;gene-NPR2	GUCY1B2;NPR2
2	GO:0015168	MF	glycerol transmembrane transporter activity	2/ 698	11/ 33331	0.18181818181818	0.021249885941011	0.56714384850471	gene-AQP2;gene-AQP5-AS1	AQP2;AQP5-AS1
3	GO:0031011	CC	Ino80 complex	3/ 698	25/ 33331	0.12	0.014927850087897	0.57054243035944	gene-TFPT-2;gene-TFPT-7;gene-TFPT-9	TFPT;TFPT;TFPT
4	GO:0046854	BP	phosphatidylinositol phosphate biosynthetic process	4/ 698	55/ 33331	0.072727272727273	0.028047900044579	0.57517565188103	gene-ITPKB;gene-PIK3C2B;gene-PIK3CG;gene-PIK3R3	ITPKB;PIK3C2B;PIK3CG;PIK3R3
12	GO:0005085	MF	guanyl-nucleotide exchange factor activity	12/ 698	289/ 33331	0.041522491349481	0.021739049815714	0.57693972656984	gene-ABR;gene-ABR-3;gene-ARHGEF39;gene-DENND2A;gene-DENND2B;gene-FGD2;gene-FGD3;gene-GDPGP1;gene-IQSEC2;gene-LOC101927401;gene-LOC124903450-3;gene-NGEF	ABR;ABR-3;ARHGEF39;DENND2A;DENND2B;FGD2;FGD3;GDPGP1;IQSEC2;LOC101927401;LOC124903450;NGEF
18	GO:0033674	BP	positive regulation of kinase activity	18/ 698	509/ 33331	0.035363457760314	0.0283314922806	0.58018988398629	gene-CENPE;gene-DAXX-4;gene-EPHB3;gene-ERBB3;gene-FGD2;gene-FGFR3;gene-FZD5;gene-GAS6-AS1;gene-LOC105374355;gene-MAP3K5;gene-MRNIP;gene-PIK3CG;gene-PPP1R9A;gene-PRKAR2B;gene-PSRC1;gene-RIPK3;gene-RIPK3-2;gene-TPX2	CENPE;DAXX;EPHB3;ERBB3;FGD2;FGFR3;FZD5;GAS6-AS1;LOC105374355;MAP3K5;MRNIP;PIK3CG;PPP1R9A;PRKAR2B;PSRC1;RIPK3;RIPK3-2;TPX2
6	GO:1901343	BP	negative regulation of vasculature development	6/ 698	110/ 33331	0.054545454545455	0.028403411918149	0.58086151067322	gene-AMOT;gene-CREB3L1;gene-E2F2;gene-SEMA3E;gene-SEMA4A;gene-SPINK5	AMOT;CREB3L1;E2F2;SEMA3E;SEMA4A;SPINK5
11	GO:0007420	BP	brain development	11/ 698	266/ 33331	0.041353383458647	0.02891074918655	0.58243017603592	gene-COL4A1;gene-DMBX1;gene-DSCAML1;gene-FOXJ1;gene-GJC2;gene-HNMT;gene-IFT172;gene-NES;gene-PYGO2;gene-SHROOM2;gene-TULP3	COL4A1;DMBX1;DSCAML1;FOXJ1;GJC2;HNMT;IFT172;NES;PYGO2;SHROOM2;TULP3
3	GO:0048536	BP	spleen development	3/ 698	32/ 33331	0.09375	0.028915768043672	0.58243017603592	gene-PBX1;gene-RIPK3;gene-RIPK3-2	PBX1;RIPK3;RIPK3-2
3	GO:1902742	BP	apoptotic process involved in development	3/ 698	32/ 33331	0.09375	0.028915768043672	0.58243017603592	gene-FZD5;gene-XKR5;gene-XKR5-2	FZD5;XKR5;XKR5-2
3	GO:0021591	BP	ventricular system development	3/ 698	32/ 33331	0.09375	0.028915768043672	0.58243017603592	gene-BBS4;gene-CCDC134;gene-CENPF	BBS4;CCDC134;CENPF
3	GO:0051154	BP	negative regulation of striated muscle cell differentiation	3/ 698	32/ 33331	0.09375	0.028915768043672	0.58243017603592	gene-BHLHE41;gene-CTDP1-2;gene-G6PD	BHLHE41;CTDP1;G6PD
3	GO:0046621	BP	negative regulation of organ growth	3/ 698	32/ 33331	0.09375	0.028915768043672	0.58243017603592	gene-CTDP1-2;gene-G6PD;gene-TP73	CTDP1;G6PD;TP73
3	GO:1904030	BP	negative regulation of cyclin-dependent protein kinase activity	3/ 698	32/ 33331	0.09375	0.028915768043672	0.58243017603592	gene-CEBPA;gene-HEXIM1;gene-HEXIM2	CEBPA;HEXIM1;HEXIM2
3	GO:0034694	BP	response to prostaglandin	3/ 698	32/ 33331	0.09375	0.028915768043672	0.58243017603592	gene-ACACA;gene-ACACA-2;gene-AKR1C3	ACACA;ACACA-2;AKR1C3
2	GO:0051304	BP	chromosome separation	2/ 698	13/ 33331	0.15384615384615	0.02931680805684	0.58243017603592	gene-ESPL1;gene-ESPL1-2	ESPL1;ESPL1-2
2	GO:2001200	BP	positive regulation of dendritic cell differentiation	2/ 698	13/ 33331	0.15384615384615	0.02931680805684	0.58243017603592	gene-LGALS9B;gene-LGALS9C	LGALS9B;LGALS9C
2	GO:0002519	BP	natural killer cell tolerance induction	2/ 698	13/ 33331	0.15384615384615	0.02931680805684	0.58243017603592	gene-LGALS9B;gene-LGALS9C	LGALS9B;LGALS9C
2	GO:0090239	BP	regulation of histone H4 acetylation	2/ 698	13/ 33331	0.15384615384615	0.02931680805684	0.58243017603592	gene-ARRB1;gene-MUC1	ARRB1;MUC1
2	GO:0051255	BP	spindle midzone assembly	2/ 698	13/ 33331	0.15384615384615	0.02931680805684	0.58243017603592	gene-KIF4A;gene-RACGAP1	KIF4A;RACGAP1
2	GO:0000727	BP	double-strand break repair via break-induced replication	2/ 698	13/ 33331	0.15384615384615	0.02931680805684	0.58243017603592	gene-MCM5;gene-MCM6	MCM5;MCM6
2	GO:2001300	BP	lipoxin metabolic process	2/ 698	13/ 33331	0.15384615384615	0.02931680805684	0.58243017603592	gene-ALOX15;gene-HPGD	ALOX15;HPGD
2	GO:0046602	BP	regulation of mitotic centrosome separation	2/ 698	13/ 33331	0.15384615384615	0.02931680805684	0.58243017603592	gene-KIF11;gene-UBXN2B	KIF11;UBXN2B
2	GO:0042481	BP	regulation of odontogenesis	2/ 698	13/ 33331	0.15384615384615	0.02931680805684	0.58243017603592	gene-NGFR;gene-WNT10A	NGFR;WNT10A
2	GO:0051657	BP	maintenance of organelle location	2/ 698	13/ 33331	0.15384615384615	0.02931680805684	0.58243017603592	gene-ASPM;gene-GPSM2	ASPM;GPSM2
2	GO:0007405	BP	neuroblast proliferation	2/ 698	13/ 33331	0.15384615384615	0.02931680805684	0.58243017603592	gene-DAGLA;gene-RACGAP1	DAGLA;RACGAP1
7	GO:0090630	BP	activation of GTPase activity	7/ 698	141/ 33331	0.049645390070922	0.029343151591222	0.58243017603592	gene-ABR-3;gene-CCDC125;gene-CCDC125-2;gene-FOXJ1;gene-GRTP1;gene-NGEF;gene-TBC1D8B	ABR-3;CCDC125;CCDC125-2;FOXJ1;GRTP1;NGEF;TBC1D8B
7	GO:0000086	BP	G2/M transition of mitotic cell cycle	7/ 698	141/ 33331	0.049645390070922	0.029343151591222	0.58243017603592	gene-CDC25C;gene-CEP192;gene-CEP250;gene-CNTRL;gene-NES;gene-PRKAR2B;gene-SKP2	CDC25C;CEP192;CEP250;CNTRL;NES;PRKAR2B;SKP2
3	GO:0000062	MF	fatty-acyl-CoA binding	3/ 698	29/ 33331	0.10344827586207	0.022302486366437	0.58531636441694	gene-ACBD7;gene-ALDH6A1;gene-PNPLA3	ACBD7;ALDH6A1;PNPLA3
4	GO:0042133	BP	neurotransmitter metabolic process	4/ 698	56/ 33331	0.071428571428571	0.02972145812595	0.58769401369369	gene-ALDH5A1;gene-DAGLA;gene-HNMT;gene-SLC44A4-2	ALDH5A1;DAGLA;HNMT;SLC44A4
13	GO:0048638	BP	regulation of developmental growth	13/ 698	329/ 33331	0.03951367781155	0.029727096671648	0.58769401369369	gene-ACACB;gene-AGR2;gene-BBS4;gene-CTDP1-2;gene-FGFR3;gene-G6PD;gene-NTN1;gene-RASAL1;gene-SEMA3E;gene-SEMA4A;gene-SEMA4G;gene-SPP1;gene-TP73	ACACB;AGR2;BBS4;CTDP1;FGFR3;G6PD;NTN1;RASAL1;SEMA3E;SEMA4A;SEMA4G;SPP1;TP73
8	GO:0120161	BP	regulation of cold-induced thermogenesis	8/ 698	173/ 33331	0.046242774566474	0.029862162738825	0.58957916247784	gene-FFAR4;gene-LPIN1;gene-MAP2K6;gene-OMA1;gene-PCTP;gene-SCD;gene-SCDP1;gene-UCP2	FFAR4;LPIN1;MAP2K6;OMA1;PCTP;SCD;SCDP1;UCP2
5	GO:0007266	BP	Rho protein signal transduction	5/ 698	83/ 33331	0.060240963855422	0.030325543859562	0.59793273530269	gene-NGFR;gene-NTN1;gene-RHOU;gene-RHOU-2;gene-RHOV	NGFR;NTN1;RHOU;RHOU-2;RHOV
36	GO:1901135	BP	carbohydrate derivative metabolic process	36/ 698	1199/ 33331	0.030025020850709	0.03052335981003	0.60103491127256	gene-ACACA;gene-ACACA-2;gene-ACACB;gene-ACP6;gene-ACSS2;gene-AKR1B10;gene-AKR1C3;gene-BCAN;gene-CHST4;gene-CHST6;gene-CROT;gene-EDARADD;gene-FASN;gene-FBP1;gene-FUT2;gene-G6PD;gene-GPLD1;gene-GUSBP14;gene-GUSBP15-2;gene-HMGCR;gene-HMMR;gene-LOC105447645;gene-MAN1C1;gene-MDP1-2;gene-MGAT3;gene-MVD;gene-MVK;gene-NPR2;gene-PFKFB4;gene-PIGM;gene-SCD;gene-SCDP1;gene-SMPD3;gene-ST3GAL5;gene-STS;gene-SU…	ACACA;ACACA-2;ACACB;ACP6;ACSS2;AKR1B10;AKR1C3;BCAN;CHST4;CHST6;CROT;EDARADD;FASN;FBP1;FUT2;G6PD;GPLD1;GUSBP14;GUSBP15;HMGCR;HMMR;LOC105447645;MAN1C1;MDP1;MGAT3;MVD;MVK;NPR2;PFKFB4;PIGM;SCD;SCDP1;SMPD3;ST3GAL5;STS;SULT2B1
6	GO:0008544	BP	epidermis development	6/ 698	112/ 33331	0.053571428571429	0.030656299699401	0.60126034562352	gene-EDAR;gene-EVPL;gene-GRHL3;gene-IFT172;gene-NTF4;gene-STS	EDAR;EVPL;GRHL3;IFT172;NTF4;STS
6	GO:0032465	BP	regulation of cytokinesis	6/ 698	112/ 33331	0.053571428571429	0.030656299699401	0.60126034562352	gene-BBS4;gene-E2F8;gene-KIF20A;gene-KIF20B;gene-KLHL13;gene-RACGAP1	BBS4;E2F8;KIF20A;KIF20B;KLHL13;RACGAP1
6	GO:0001654	BP	eye development	6/ 698	112/ 33331	0.053571428571429	0.030656299699401	0.60126034562352	gene-EFEMP1;gene-FZD5;gene-NES;gene-SALL2;gene-SHROOM2;gene-TULP3	EFEMP1;FZD5;NES;SALL2;SHROOM2;TULP3
17	GO:0030308	BP	negative regulation of cell growth	17/ 698	462/ 33331	0.036796536796537	0.030757542370631	0.60245017358411	gene-CDKN2C;gene-CTDP1-2;gene-EDARADD;gene-FBP1;gene-FRK;gene-G6PD;gene-HSPA1A-4;gene-LOC105379280;gene-LOC124902998;gene-LOC124905311;gene-LOC124905467;gene-NTN1;gene-PSRC1;gene-SEMA3E;gene-SEMA4A;gene-SEMA4G;gene-SPP1	CDKN2C;CTDP1;EDARADD;FBP1;FRK;G6PD;HSPA1A;LOC105379280;LOC124902998;LOC124905311;LOC124905467;NTN1;PSRC1;SEMA3E;SEMA4A;SEMA4G;SPP1
11	GO:0097305	BP	response to alcohol	11/ 698	270/ 33331	0.040740740740741	0.031135941928199	0.60333423233645	gene-ACACA;gene-ACACA-2;gene-AKR1C3;gene-ALAD;gene-BRCA1;gene-CLDN3;gene-G6PD;gene-GPLD1;gene-HMGCR;gene-HPGD;gene-OSBPL7	ACACA;ACACA-2;AKR1C3;ALAD;BRCA1;CLDN3;G6PD;GPLD1;HMGCR;HPGD;OSBPL7
13	GO:0098742	BP	cell-cell adhesion via plasma-membrane adhesion molecules	13/ 698	333/ 33331	0.039039039039039	0.031197218323479	0.60333423233645	gene-ARVCF;gene-CD177;gene-CLDN11;gene-CLDN3;gene-CLDN4;gene-DSCAML1;gene-FAT2;gene-GATA5;gene-IGSF9;gene-PCDH20;gene-PCDHA11;gene-PCDHGA11;gene-SELP	ARVCF;CD177;CLDN11;CLDN3;CLDN4;DSCAML1;FAT2;GATA5;IGSF9;PCDH20;PCDHA11;PCDHGA11;SELP
3	GO:0031055	BP	chromatin remodeling at centromere	3/ 698	33/ 33331	0.090909090909091	0.031325589302122	0.60333423233645	gene-CENPI;gene-KNL1;gene-OIP5	CENPI;KNL1;OIP5
3	GO:0070723	BP	response to cholesterol	3/ 698	33/ 33331	0.090909090909091	0.031325589302122	0.60333423233645	gene-GPLD1;gene-HMGCR;gene-OSBPL7	GPLD1;HMGCR;OSBPL7
3	GO:0042044	BP	fluid transport	3/ 698	33/ 33331	0.090909090909091	0.031325589302122	0.60333423233645	gene-AQP2;gene-AQP5;gene-AQP5-AS1	AQP2;AQP5;AQP5-AS1
3	GO:2001198	BP	regulation of dendritic cell differentiation	3/ 698	33/ 33331	0.090909090909091	0.031325589302122	0.60333423233645	gene-LGALS9B;gene-LGALS9C;gene-TMEM176B	LGALS9B;LGALS9C;TMEM176B
3	GO:0010922	BP	positive regulation of phosphatase activity	3/ 698	33/ 33331	0.090909090909091	0.031325589302122	0.60333423233645	gene-GPLD1;gene-RIPK3;gene-RIPK3-2	GPLD1;RIPK3;RIPK3-2
3	GO:0048385	BP	regulation of retinoic acid receptor signaling pathway	3/ 698	33/ 33331	0.090909090909091	0.031325589302122	0.60333423233645	gene-AKR1C3;gene-CYP26A1;gene-DHRS3	AKR1C3;CYP26A1;DHRS3
7	GO:0002223	BP	stimulatory C-type lectin receptor signaling pathway	7/ 698	143/ 33331	0.048951048951049	0.031339457545975	0.60333423233645	gene-MUC1;gene-MUC20-6;gene-MUC20-7;gene-MUC20P1;gene-MUC5AC;gene-MUC5AC-2;gene-MUC5B	MUC1;MUC20;MUC20;MUC20P1;MUC5AC;MUC5AC-2;MUC5B
7	GO:1990840	BP	response to lectin	7/ 698	143/ 33331	0.048951048951049	0.031339457545975	0.60333423233645	gene-MUC1;gene-MUC20-6;gene-MUC20-7;gene-MUC20P1;gene-MUC5AC;gene-MUC5AC-2;gene-MUC5B	MUC1;MUC20;MUC20;MUC20P1;MUC5AC;MUC5AC-2;MUC5B
7	GO:1990858	BP	cellular response to lectin	7/ 698	143/ 33331	0.048951048951049	0.031339457545975	0.60333423233645	gene-MUC1;gene-MUC20-6;gene-MUC20-7;gene-MUC20P1;gene-MUC5AC;gene-MUC5AC-2;gene-MUC5B	MUC1;MUC20;MUC20;MUC20P1;MUC5AC;MUC5AC-2;MUC5B
7	GO:0046887	BP	positive regulation of hormone secretion	7/ 698	143/ 33331	0.048951048951049	0.031339457545975	0.60333423233645	gene-FFAR4;gene-GPLD1;gene-INHBB;gene-PLA2G3;gene-PLA2G6;gene-SIRT3;gene-SPP1	FFAR4;GPLD1;INHBB;PLA2G3;PLA2G6;SIRT3;SPP1
4	GO:0044380	BP	protein localization to cytoskeleton	4/ 698	57/ 33331	0.070175438596491	0.031452865617863	0.60333423233645	gene-BBS4;gene-CEP192;gene-KIF20B;gene-SPAG5	BBS4;CEP192;KIF20B;SPAG5
4	GO:0007062	BP	sister chromatid cohesion	4/ 698	57/ 33331	0.070175438596491	0.031452865617863	0.60333423233645	gene-BUB1;gene-CHTF8;gene-ESCO2;gene-SGO2	BUB1;CHTF8;ESCO2;SGO2
4	GO:0016137	BP	glycoside metabolic process	4/ 698	57/ 33331	0.070175438596491	0.031452865617863	0.60333423233645	gene-AKR1B10;gene-AKR1C3;gene-GUSBP14;gene-GUSBP15-2	AKR1B10;AKR1C3;GUSBP14;GUSBP15
2	GO:1990907	CC	beta-catenin-TCF complex	2/ 698	10/ 33331	0.2	0.017628231620657	0.61250092049227	gene-BCL9;gene-PYGO2	BCL9;PYGO2
2	GO:0032437	CC	cuticular plate	2/ 698	10/ 33331	0.2	0.017628231620657	0.61250092049227	gene-CALB2;gene-CALB2-2	CALB2;CALB2-2
2	GO:0033270	CC	paranode region of axon	2/ 698	10/ 33331	0.2	0.017628231620657	0.61250092049227	gene-GJC2;gene-NCMAP	GJC2;NCMAP
8	GO:0000077	BP	DNA damage checkpoint signaling	8/ 698	176/ 33331	0.045454545454545	0.032585104739644	0.6242465162187	gene-CDC25C;gene-CRADD;gene-E2F8;gene-GTSE1;gene-MDC1-2;gene-MDC1-8;gene-MRNIP;gene-MUC1	CDC25C;CRADD;E2F8;GTSE1;MDC1;MDC1;MRNIP;MUC1
4	GO:0061245	BP	establishment or maintenance of bipolar cell polarity	4/ 698	58/ 33331	0.068965517241379	0.033242343998788	0.62797872950474	gene-ANK1;gene-FOXJ1;gene-PARD3B;gene-SLC9A3R1	ANK1;FOXJ1;PARD3B;SLC9A3R1
4	GO:0035088	BP	establishment or maintenance of apical/basal cell polarity	4/ 698	58/ 33331	0.068965517241379	0.033242343998788	0.62797872950474	gene-ANK1;gene-FOXJ1;gene-PARD3B;gene-SLC9A3R1	ANK1;FOXJ1;PARD3B;SLC9A3R1
4	GO:1903749	BP	positive regulation of establishment of protein localization to mitochondrion	4/ 698	58/ 33331	0.068965517241379	0.033242343998788	0.62797872950474	gene-FZD5;gene-RHOU;gene-RHOU-2;gene-TP73	FZD5;RHOU;RHOU-2;TP73
7	GO:0044839	BP	cell cycle G2/M phase transition	7/ 698	145/ 33331	0.048275862068966	0.033424821761354	0.62797872950474	gene-CDC25C;gene-CEP192;gene-CEP250;gene-CNTRL;gene-NES;gene-PRKAR2B;gene-SKP2	CDC25C;CEP192;CEP250;CNTRL;NES;PRKAR2B;SKP2
34	GO:2000145	BP	regulation of cell motility	34/ 698	1126/ 33331	0.030195381882771	0.033547990854796	0.62797872950474	gene-ADORA1;gene-AMOT;gene-ARHGEF39;gene-BBS4;gene-CCDC125;gene-CCDC125-2;gene-CLDN3;gene-CLDN4;gene-DACH1;gene-ERBB3;gene-GPLD1;gene-GTSE1;gene-IL33;gene-KIF20B;gene-LGALS9B;gene-LGALS9C;gene-LGR6;gene-MGAT3;gene-MMRN2;gene-NTN1;gene-PIK3CG;gene-PIK3R3;gene-PIR-FIGF;gene-PRKD2;gene-RIPK3;gene-RIPK3-2;gene-SELP;gene-SEMA3E;gene-SEMA4A;gene-SEMA4G;gene-SLC9A3R1;gene-SMPD3;gene-SORL1;gene-TCAF1-2	ADORA1;AMOT;ARHGEF39;BBS4;CCDC125;CCDC125-2;CLDN3;CLDN4;DACH1;ERBB3;GPLD1;GTSE1;IL33;KIF20B;LGALS9B;LGALS9C;LGR6;MGAT3;MMRN2;NTN1;PIK3CG;PIK3R3;PIR-FIGF;PRKD2;RIPK3;RIPK3-2;SELP;SEMA3E;SEMA4A;SEMA4G;SLC9A3R1;SMPD3;SORL1;TCAF1
62	GO:0070887	BP	cellular response to chemical stimulus	62/ 698	2278/ 33331	0.027216856892011	0.033659484397825	0.62797872950474	gene-ABCB4;gene-ACACA;gene-ACACA-2;gene-AKR1C3;gene-ALAD;gene-ALOX15;gene-AQP2;gene-AQP5;gene-AQP5-AS1;gene-BRCA1;gene-BSPRY;gene-CASTOR1;gene-CASTOR3;gene-CEBPA;gene-COL4A1;gene-DAPK1;gene-DAXX-4;gene-DHRS2;gene-EHMT2-2;gene-FASN;gene-FBP1;gene-G6PD;gene-GATA5;gene-GPLD1;gene-GPX2;gene-HSPA1A-4;gene-IGFBP2;gene-INHBB;gene-ITPKB;gene-LGALS9B;gene-LGALS9C;gene-LPIN1;gene-MAP2K6;gene-MAP3K5;gene-MG…	ABCB4;ACACA;ACACA-2;AKR1C3;ALAD;ALOX15;AQP2;AQP5;AQP5-AS1;BRCA1;BSPRY;CASTOR1;CASTOR3;CEBPA;COL4A1;DAPK1;DAXX;DHRS2;EHMT2;FASN;FBP1;G6PD;GATA5;GPLD1;GPX2;HSPA1A;IGFBP2;INHBB;ITPKB;LGALS9B;LGALS9C;LPIN1;MAP2K6;MAP3K5;MGAT3;NGFR;NPR2;OSBPL7;PCSK9;PIK3CG;PLA2G4F;PLSCR4;PNPLA3;PPP1R9A;PRKAR2B;PRKD2;RAB15;RAB4B-EGLN2;RASAL1;RIPK3;RIPK3-2;SHMT1;SMPD3;SPP1;SYT15B;TLR5;TRIM34;TRIM6;UCP2;WNT10A;WNT6;ZNF658
2	GO:0016093	BP	polyprenol metabolic process	2/ 698	14/ 33331	0.14285714285714	0.033736033533297	0.62797872950474	gene-AKR1B10;gene-AKR1C3	AKR1B10;AKR1C3
2	GO:2001190	BP	positive regulation of T cell activation via T cell receptor contact with antigen bound to MHC molecule on antigen presenting cell	2/ 698	14/ 33331	0.14285714285714	0.033736033533297	0.62797872950474	gene-LGALS9B;gene-LGALS9C	LGALS9B;LGALS9C
2	GO:2000407	BP	regulation of T cell extravasation	2/ 698	14/ 33331	0.14285714285714	0.033736033533297	0.62797872950474	gene-RIPK3;gene-RIPK3-2	RIPK3;RIPK3-2
2	GO:0034454	BP	microtubule anchoring at centrosome	2/ 698	14/ 33331	0.14285714285714	0.033736033533297	0.62797872950474	gene-BBS4;gene-LOC124905421	BBS4;LOC124905421
2	GO:0008631	BP	intrinsic apoptotic signaling pathway in response to oxidative stress	2/ 698	14/ 33331	0.14285714285714	0.033736033533297	0.62797872950474	gene-MAP3K5;gene-PRODH	MAP3K5;PRODH
2	GO:0009414	BP	response to water deprivation	2/ 698	14/ 33331	0.14285714285714	0.033736033533297	0.62797872950474	gene-AQP2;gene-AQP5-AS1	AQP2;AQP5-AS1
2	GO:0035795	BP	negative regulation of mitochondrial membrane permeability	2/ 698	14/ 33331	0.14285714285714	0.033736033533297	0.62797872950474	gene-ARHGAP11B;gene-ARHGAP11B-4	ARHGAP11B;ARHGAP11B-4
2	GO:0051340	BP	regulation of ligase activity	2/ 698	14/ 33331	0.14285714285714	0.033736033533297	0.62797872950474	gene-RIPK3;gene-RIPK3-2	RIPK3;RIPK3-2
2	GO:2001269	BP	positive regulation of cysteine-type endopeptidase activity involved in apoptotic signaling pathway	2/ 698	14/ 33331	0.14285714285714	0.033736033533297	0.62797872950474	gene-LGALS9B;gene-LGALS9C	LGALS9B;LGALS9C
2	GO:2000644	BP	regulation of receptor catabolic process	2/ 698	14/ 33331	0.14285714285714	0.033736033533297	0.62797872950474	gene-MYLIP;gene-PCSK9	MYLIP;PCSK9
2	GO:0033007	BP	negative regulation of mast cell activation involved in immune response	2/ 698	14/ 33331	0.14285714285714	0.033736033533297	0.62797872950474	gene-LGALS9B;gene-LGALS9C	LGALS9B;LGALS9C
2	GO:0098868	BP	bone growth	2/ 698	14/ 33331	0.14285714285714	0.033736033533297	0.62797872950474	gene-FGFR3;gene-SMPD3	FGFR3;SMPD3
2	GO:0007210	BP	serotonin receptor signaling pathway	2/ 698	14/ 33331	0.14285714285714	0.033736033533297	0.62797872950474	gene-GNAZ;gene-HTR1D	GNAZ;HTR1D
2	GO:0071380	BP	cellular response to prostaglandin E stimulus	2/ 698	14/ 33331	0.14285714285714	0.033736033533297	0.62797872950474	gene-ACACA;gene-ACACA-2	ACACA;ACACA-2
2	GO:0098664	BP	G protein-coupled serotonin receptor signaling pathway	2/ 698	14/ 33331	0.14285714285714	0.033736033533297	0.62797872950474	gene-GNAZ;gene-HTR1D	GNAZ;HTR1D
3	GO:0046676	BP	negative regulation of insulin secretion	3/ 698	34/ 33331	0.088235294117647	0.0338373397726	0.62797872950474	gene-HMGCR;gene-INHBB;gene-UCP2	HMGCR;INHBB;UCP2
3	GO:0001885	BP	endothelial cell development	3/ 698	34/ 33331	0.088235294117647	0.0338373397726	0.62797872950474	gene-CLDN3;gene-FASN;gene-TJP3	CLDN3;FASN;TJP3
3	GO:0045879	BP	negative regulation of smoothened signaling pathway	3/ 698	34/ 33331	0.088235294117647	0.0338373397726	0.62797872950474	gene-IFT172;gene-KCTD21-AS1;gene-TULP3	IFT172;KCTD21-AS1;TULP3
3	GO:0032303	BP	regulation of icosanoid secretion	3/ 698	34/ 33331	0.088235294117647	0.0338373397726	0.62797872950474	gene-MAP2K6;gene-NTSR1;gene-PLA2G3	MAP2K6;NTSR1;PLA2G3
3	GO:0005942	CC	phosphatidylinositol 3-kinase complex	3/ 698	27/ 33331	0.11111111111111	0.018409307616555	0.62821762241495	gene-PIK3C2B;gene-PIK3CG;gene-PIK3R3	PIK3C2B;PIK3CG;PIK3R3
6	GO:0048562	BP	embryonic organ morphogenesis	6/ 698	115/ 33331	0.052173913043478	0.034249341610018	0.63325028005472	gene-DSCAML1;gene-EFEMP1;gene-FZD5;gene-HOXB3;gene-IFT172;gene-PAX5	DSCAML1;EFEMP1;FZD5;HOXB3;IFT172;PAX5
24	GO:1903530	BP	regulation of secretion by cell	24/ 698	727/ 33331	0.033012379642366	0.034434554455673	0.63588287313854	gene-CACNA1I;gene-CD177;gene-CPLANE2-2;gene-CPLX1;gene-FFAR4;gene-GJA5;gene-GPLD1;gene-HMGCR;gene-INHBB;gene-LGALS9B;gene-LGALS9C;gene-MAP2K6;gene-NTSR1;gene-PLA2G3;gene-PLA2G6;gene-PPP1R9A;gene-RAB15;gene-RAB26;gene-RAB3D;gene-SIRT3;gene-SMPD3;gene-SPP1;gene-SYT15B;gene-UCP2	CACNA1I;CD177;CPLANE2;CPLX1;FFAR4;GJA5;GPLD1;HMGCR;INHBB;LGALS9B;LGALS9C;MAP2K6;NTSR1;PLA2G3;PLA2G6;PPP1R9A;RAB15;RAB26;RAB3D;SIRT3;SMPD3;SPP1;SYT15B;UCP2
8	GO:0015748	BP	organophosphate ester transport	8/ 698	178/ 33331	0.044943820224719	0.034491564941605	0.63614442818386	gene-ABCB4;gene-ATP8B3;gene-PCTP;gene-PLSCR4;gene-SLC25A42;gene-SLC44A4-2;gene-XKR5;gene-XKR5-2	ABCB4;ATP8B3;PCTP;PLSCR4;SLC25A42;SLC44A4;XKR5;XKR5-2
5	GO:0035337	BP	fatty-acyl-CoA metabolic process	5/ 698	86/ 33331	0.058139534883721	0.034596737105497	0.63650279529779	gene-ACACA;gene-ACACA-2;gene-FASN;gene-SCD;gene-SCDP1	ACACA;ACACA-2;FASN;SCD;SCDP1
5	GO:0046580	BP	negative regulation of Ras protein signal transduction	5/ 698	86/ 33331	0.058139534883721	0.034596737105497	0.63650279529779	gene-CCDC125;gene-CCDC125-2;gene-FBP1;gene-RASAL1;gene-SPRY1	CCDC125;CCDC125-2;FBP1;RASAL1;SPRY1
3	GO:1901567	MF	fatty acid derivative binding	3/ 698	30/ 33331	0.1	0.024403889014625	0.63692802047009	gene-ACBD7;gene-ALDH6A1;gene-PNPLA3	ACBD7;ALDH6A1;PNPLA3
4	GO:0051353	BP	positive regulation of oxidoreductase activity	4/ 698	59/ 33331	0.067796610169492	0.035090069912502	0.64398302594675	gene-ATP7A;gene-RIPK3;gene-RIPK3-2;gene-SIRT3	ATP7A;RIPK3;RIPK3-2;SIRT3
4	GO:0060420	BP	regulation of heart growth	4/ 698	59/ 33331	0.067796610169492	0.035090069912502	0.64398302594675	gene-ACACB;gene-CTDP1-2;gene-G6PD;gene-TP73	ACACB;CTDP1;G6PD;TP73
8	GO:0055037	CC	recycling endosome	8/ 698	159/ 33331	0.050314465408805	0.019210912349286	0.64407111402608	gene-AQP2;gene-AQP5-AS1;gene-C1orf210;gene-DENND2B;gene-PLA2G3;gene-RAB15;gene-RAB17;gene-VPS52-6	AQP2;AQP5-AS1;C1orf210;DENND2B;PLA2G3;RAB15;RAB17;VPS52
48	GO:0009653	BP	anatomical structure morphogenesis	48/ 698	1687/ 33331	0.028452874925904	0.035538838156637	0.64432873728101	gene-AGR2;gene-AMOT;gene-AQP5;gene-ATP6V1B1;gene-BBS4;gene-CLDN3;gene-COL4A1;gene-CRISPLD2;gene-DHRS3;gene-DSCAML1;gene-EDAR;gene-EFEMP1;gene-EPHB3;gene-FGFR3;gene-FOXD2;gene-FZD5;gene-GATA5;gene-GJA5;gene-GRHL3;gene-HOXA1;gene-HOXB3;gene-HPGD;gene-IFT172;gene-KIF20B;gene-LFNG;gene-LOC124903459;gene-MAP1A;gene-NES;gene-NGFR;gene-NTF4;gene-NTN1;gene-PACSIN1;gene-PAX5;gene-PBX1;gene-POF1B;gene-PRKD…	AGR2;AMOT;AQP5;ATP6V1B1;BBS4;CLDN3;COL4A1;CRISPLD2;DHRS3;DSCAML1;EDAR;EFEMP1;EPHB3;FGFR3;FOXD2;FZD5;GATA5;GJA5;GRHL3;HOXA1;HOXB3;HPGD;IFT172;KIF20B;LFNG;LOC124903459;MAP1A;NES;NGFR;NTF4;NTN1;PACSIN1;PAX5;PBX1;POF1B;PRKD2;RIPK4;SEMA3E;SEMA4A;SHROOM2;SLC9A3R1;SMPD3;SSBP3;TMEM176B;TMEM79;TULP3;WNT10A;WNT6
29	GO:0033993	BP	response to lipid	29/ 698	931/ 33331	0.031149301825994	0.035552698237748	0.64432873728101	gene-ABCB4;gene-AKR1C3;gene-ALAD;gene-ALDH3A1;gene-CLDN4;gene-CYP26A1;gene-GPLD1;gene-HMGCR;gene-HNMT;gene-HPGD;gene-IDH1;gene-IGFBP2;gene-LGALS9B;gene-LGALS9C;gene-MICB;gene-NTSR1;gene-OSBPL7;gene-PALM3;gene-PAQR8;gene-PLSCR4;gene-SCD;gene-SCDP1;gene-SELP;gene-SPP1;gene-TLR5;gene-TRIM34;gene-TRIM6;gene-UCP2;gene-WNT6	ABCB4;AKR1C3;ALAD;ALDH3A1;CLDN4;CYP26A1;GPLD1;HMGCR;HNMT;HPGD;IDH1;IGFBP2;LGALS9B;LGALS9C;MICB;NTSR1;OSBPL7;PALM3;PAQR8;PLSCR4;SCD;SCDP1;SELP;SPP1;TLR5;TRIM34;TRIM6;UCP2;WNT6
7	GO:0044703	BP	multi-organism reproductive process	7/ 698	147/ 33331	0.047619047619048	0.035600582430866	0.64432873728101	gene-CLDN4;gene-HPGD;gene-IGFBP2;gene-LGALS9B;gene-LGALS9C;gene-STS;gene-UCP2	CLDN4;HPGD;IGFBP2;LGALS9B;LGALS9C;STS;UCP2
19	GO:0009991	BP	response to extracellular stimulus	19/ 698	557/ 33331	0.03411131059246	0.035682769375869	0.64432873728101	gene-ACACB;gene-AKR1C3;gene-ALAD;gene-ALDH3A1;gene-AQP2;gene-AQP5-AS1;gene-ATP6V1B1;gene-CASTOR1;gene-CYP26A1;gene-FADS1;gene-G6PD;gene-HMGCR;gene-IGFBP2;gene-INHBB;gene-MAP3K5;gene-PCSK9;gene-PIK3C2B;gene-SPP1;gene-UCP2	ACACB;AKR1C3;ALAD;ALDH3A1;AQP2;AQP5-AS1;ATP6V1B1;CASTOR1;CYP26A1;FADS1;G6PD;HMGCR;IGFBP2;INHBB;MAP3K5;PCSK9;PIK3C2B;SPP1;UCP2
17	GO:0052547	BP	regulation of peptidase activity	17/ 698	483/ 33331	0.0351966873706	0.035870837426532	0.64432873728101	gene-ATP2A3;gene-CASP10;gene-CLDN3;gene-CLDN4;gene-CRADD;gene-DAPK1;gene-DHCR24;gene-LGALS9B;gene-LGALS9C;gene-MAP3K5;gene-NAIPP2;gene-NAIPP4;gene-NGFR;gene-PRSS22;gene-SORL1;gene-SPINK5;gene-TNFSF10	ATP2A3;CASP10;CLDN3;CLDN4;CRADD;DAPK1;DHCR24;LGALS9B;LGALS9C;MAP3K5;NAIPP2;NAIPP4;NGFR;PRSS22;SORL1;SPINK5;TNFSF10
3	GO:0071280	BP	cellular response to copper ion	3/ 698	35/ 33331	0.085714285714286	0.036450370808157	0.64432873728101	gene-AQP2;gene-AQP5-AS1;gene-DAXX-4	AQP2;AQP5-AS1;DAXX
3	GO:0042573	BP	retinoic acid metabolic process	3/ 698	35/ 33331	0.085714285714286	0.036450370808157	0.64432873728101	gene-ADH1C;gene-CYP26A1;gene-CYP2W1	ADH1C;CYP26A1;CYP2W1
3	GO:0033077	BP	T cell differentiation in thymus	3/ 698	35/ 33331	0.085714285714286	0.036450370808157	0.64432873728101	gene-FZD5;gene-RIPK3;gene-RIPK3-2	FZD5;RIPK3;RIPK3-2
3	GO:0031069	BP	hair follicle morphogenesis	3/ 698	35/ 33331	0.085714285714286	0.036450370808157	0.64432873728101	gene-NGFR;gene-TMEM79;gene-WNT10A	NGFR;TMEM79;WNT10A
6	GO:0042180	BP	cellular ketone metabolic process	6/ 698	117/ 33331	0.051282051282051	0.036789541812794	0.64432873728101	gene-AKR1B10;gene-AKR1C3;gene-CYP4F11;gene-CYP4F12;gene-CYP4F3;gene-HMGCR	AKR1B10;AKR1C3;CYP4F11;CYP4F12;CYP4F3;HMGCR
56	GO:0023056	BP	positive regulation of signaling	56/ 698	2026/ 33331	0.027640671273445	0.036844147978774	0.64432873728101	gene-ADORA1;gene-AGR2;gene-AKR1C3;gene-ALOX15;gene-ALPK1;gene-ARRB1;gene-ASPM;gene-BANK1;gene-BMF;gene-CACNG4;gene-CASP10;gene-CRADD;gene-CXXC5;gene-DENND2B;gene-EDAR;gene-ELF3;gene-ERBB3;gene-FAM53B;gene-FFAR4;gene-FGD2;gene-FGFR3;gene-FZD5;gene-GATA5;gene-GPLD1;gene-GPR20;gene-GPR20-2;gene-GPR20-3;gene-HEXIM1;gene-HMGCR;gene-HSPA1A-4;gene-IFT172;gene-INHBB;gene-ITPKB;gene-LBX2;gene-LFNG;gene-LG…	ADORA1;AGR2;AKR1C3;ALOX15;ALPK1;ARRB1;ASPM;BANK1;BMF;CACNG4;CASP10;CRADD;CXXC5;DENND2B;EDAR;ELF3;ERBB3;FAM53B;FFAR4;FGD2;FGFR3;FZD5;GATA5;GPLD1;GPR20;GPR20-2;GPR20-3;HEXIM1;HMGCR;HSPA1A;IFT172;INHBB;ITPKB;LBX2;LFNG;LGALS9B;LGALS9C;LGR6;MAP3K5;NGFR;NPR2;PIK3CG;PLA2G3;PLA2G6;PRKD2;RIPK3;RIPK3-2;SELP;SIRT3;SKP2;SLC9A3R1;SPP1;TLR5;TNFSF10;TRIM34;TRIM6
4	GO:0006298	BP	mismatch repair	4/ 698	60/ 33331	0.066666666666667	0.036996175901559	0.64432873728101	gene-LOC124901670;gene-MSH5-5;gene-PMS2P2;gene-TP73	LOC124901670;MSH5;PMS2P2;TP73
4	GO:0051785	BP	positive regulation of nuclear division	4/ 698	60/ 33331	0.066666666666667	0.036996175901559	0.64432873728101	gene-DLGAP5;gene-ESPL1;gene-ESPL1-2;gene-SMPD3	DLGAP5;ESPL1;ESPL1-2;SMPD3
4	GO:0051445	BP	regulation of meiotic cell cycle	4/ 698	60/ 33331	0.066666666666667	0.036996175901559	0.64432873728101	gene-ASPM;gene-CDC25C;gene-LFNG;gene-NPR2	ASPM;CDC25C;LFNG;NPR2
4	GO:1903793	BP	positive regulation of anion transport	4/ 698	60/ 33331	0.066666666666667	0.036996175901559	0.64432873728101	gene-MAP2K6;gene-NTSR1;gene-PLA2G3;gene-TCAF1-2	MAP2K6;NTSR1;PLA2G3;TCAF1
12	GO:2000116	BP	regulation of cysteine-type endopeptidase activity	12/ 698	297/ 33331	0.04040404040404	0.037030303456865	0.64432873728101	gene-ATP2A3;gene-CASP10;gene-CRADD;gene-DAPK1;gene-DHCR24;gene-LGALS9B;gene-LGALS9C;gene-MAP3K5;gene-NAIPP2;gene-NAIPP4;gene-NGFR;gene-TNFSF10	ATP2A3;CASP10;CRADD;DAPK1;DHCR24;LGALS9B;LGALS9C;MAP3K5;NAIPP2;NAIPP4;NGFR;TNFSF10
7	GO:0050768	BP	negative regulation of neurogenesis	7/ 698	149/ 33331	0.046979865771812	0.037867988430488	0.64432873728101	gene-NGFR;gene-NTN1;gene-SEMA3E;gene-SEMA4A;gene-SEMA4G;gene-SORL1;gene-SPP1	NGFR;NTN1;SEMA3E;SEMA4A;SEMA4G;SORL1;SPP1
12	GO:0015849	BP	organic acid transport	12/ 698	301/ 33331	0.039867109634551	0.038300287594731	0.64432873728101	gene-ACACA;gene-ACACA-2;gene-ACACB;gene-CROT;gene-NTSR1;gene-PLA2G3;gene-PLA2G4F;gene-SFXN2;gene-SFXN5;gene-SLC27A2;gene-SLC43A2;gene-SLC7A4	ACACA;ACACA-2;ACACB;CROT;NTSR1;PLA2G3;PLA2G4F;SFXN2;SFXN5;SLC27A2;SLC43A2;SLC7A4
2	GO:0048596	BP	embryonic camera-type eye morphogenesis	2/ 698	15/ 33331	0.13333333333333	0.038395779331226	0.64432873728101	gene-FZD5;gene-IFT172	FZD5;IFT172
2	GO:0051315	BP	attachment of mitotic spindle microtubules to kinetochore	2/ 698	15/ 33331	0.13333333333333	0.038395779331226	0.64432873728101	gene-CENPE;gene-KIF2C	CENPE;KIF2C
2	GO:0043247	BP	telomere maintenance in response to DNA damage	2/ 698	15/ 33331	0.13333333333333	0.038395779331226	0.64432873728101	gene-DCLRE1A;gene-RTEL1	DCLRE1A;RTEL1
2	GO:1903671	BP	negative regulation of sprouting angiogenesis	2/ 698	15/ 33331	0.13333333333333	0.038395779331226	0.64432873728101	gene-CREB3L1;gene-E2F2	CREB3L1;E2F2
2	GO:2000303	BP	regulation of ceramide biosynthetic process	2/ 698	15/ 33331	0.13333333333333	0.038395779331226	0.64432873728101	gene-SIRT3;gene-SMPD3	SIRT3;SMPD3
2	GO:0010766	BP	negative regulation of sodium ion transport	2/ 698	15/ 33331	0.13333333333333	0.038395779331226	0.64432873728101	gene-PCSK9;gene-SLC9A3R1	PCSK9;SLC9A3R1
3	GO:0021675	BP	nerve development	3/ 698	36/ 33331	0.083333333333333	0.039163918952675	0.64432873728101	gene-ERBB3;gene-NGFR;gene-NTF4	ERBB3;NGFR;NTF4
3	GO:0032656	BP	regulation of interleukin-13 production	3/ 698	36/ 33331	0.083333333333333	0.039163918952675	0.64432873728101	gene-IL33;gene-LGALS9B;gene-LGALS9C	IL33;LGALS9B;LGALS9C
3	GO:0002040	BP	sprouting angiogenesis	3/ 698	36/ 33331	0.083333333333333	0.039163918952675	0.64432873728101	gene-E2F8;gene-PIR-FIGF;gene-SEMA3E	E2F8;PIR-FIGF;SEMA3E
3	GO:1990845	BP	adaptive thermogenesis	3/ 698	36/ 33331	0.083333333333333	0.039163918952675	0.64432873728101	gene-OMA1;gene-SORL1;gene-UCP2	OMA1;SORL1;UCP2
3	GO:2000193	BP	positive regulation of fatty acid transport	3/ 698	36/ 33331	0.083333333333333	0.039163918952675	0.64432873728101	gene-MAP2K6;gene-NTSR1;gene-PLA2G3	MAP2K6;NTSR1;PLA2G3
3	GO:0071539	BP	protein localization to centrosome	3/ 698	36/ 33331	0.083333333333333	0.039163918952675	0.64432873728101	gene-BBS4;gene-CEP192;gene-SPAG5	BBS4;CEP192;SPAG5
9	GO:0022406	BP	membrane docking	9/ 698	198/ 33331	0.045454545454545	0.039236039296815	0.64432873728101	gene-CEP162;gene-CEP192;gene-CEP250;gene-CNTRL;gene-GRAMD2A;gene-PRKAR2B;gene-RAB15;gene-RAB3D;gene-STX19	CEP162;CEP192;CEP250;CNTRL;GRAMD2A;PRKAR2B;RAB15;RAB3D;STX19
12	GO:0048732	BP	gland development	12/ 698	304/ 33331	0.039473684210526	0.039394113349569	0.64432873728101	gene-CEBPA;gene-DBP;gene-EPHB3;gene-FASN;gene-HOXB3;gene-PBX1;gene-PCSK9;gene-PYGO2;gene-RIPK3;gene-RIPK3-2;gene-UCP2;gene-WNT10A	CEBPA;DBP;EPHB3;FASN;HOXB3;PBX1;PCSK9;PYGO2;RIPK3;RIPK3-2;UCP2;WNT10A
9	GO:0051092	BP	positive regulation of NF-kappaB transcription factor activity	9/ 698	199/ 33331	0.045226130653266	0.039618681853086	0.64432873728101	gene-HSPA1A-4;gene-LGALS9B;gene-LGALS9C;gene-PRKD2;gene-RIPK3;gene-RIPK3-2;gene-RIPK4;gene-TRIM34;gene-TRIM6	HSPA1A;LGALS9B;LGALS9C;PRKD2;RIPK3;RIPK3-2;RIPK4;TRIM34;TRIM6
96	GO:0031325	BP	positive regulation of cellular metabolic process	96/ 698	3759/ 33331	0.025538707102953	0.039687883529201	0.64432873728101	gene-ACACA;gene-ACACA-2;gene-ACACB;gene-AKR1C3;gene-ARRB1;gene-ATF7IP;gene-ATP2A3;gene-ATP7A;gene-BANK1;gene-BCL9;gene-BRCA1;gene-CASP10;gene-CD177;gene-CEBPA;gene-CENPE;gene-CHTF8;gene-CLDN3;gene-CLDN4;gene-CRADD;gene-CREB3L1;gene-DAPK1;gene-DAXX-4;gene-DBP;gene-DLGAP5;gene-E2F2;gene-E2F8;gene-EDARADD;gene-ELF3;gene-EPHB3;gene-ERBB3;gene-FASN;gene-FGD2;gene-FGFR3;gene-FOXD2;gene-FOXJ1;gene-FZD5;…	ACACA;ACACA-2;ACACB;AKR1C3;ARRB1;ATF7IP;ATP2A3;ATP7A;BANK1;BCL9;BRCA1;CASP10;CD177;CEBPA;CENPE;CHTF8;CLDN3;CLDN4;CRADD;CREB3L1;DAPK1;DAXX;DBP;DLGAP5;E2F2;E2F8;EDARADD;ELF3;EPHB3;ERBB3;FASN;FGD2;FGFR3;FOXD2;FOXJ1;FZD5;GAS6-AS1;GATA5;GOLGA2P5;GPLD1;GRHL3;HOXA1;HOXB3;HSPA1A;IL33;INHBB;IRF5;LGALS9B;LGALS9C;LOC105374355;LOC440300;LPIN1;MACC1;MAP3K5;MEOX1;MRNIP;MUC1;NAP1L2;NGFR;NOTCH3;NR2F1;NTF4;NTSR1;…
12	GO:0051607	BP	defense response to virus	12/ 698	305/ 33331	0.039344262295082	0.039785683854649	0.64432873728101	gene-APOBEC3F;gene-IL33;gene-IRF5;gene-RIPK3;gene-RIPK3-2;gene-RNASEL;gene-SKP2;gene-SLFN11;gene-SLFN13;gene-TRIM2;gene-TRIM34;gene-TRIM6	APOBEC3F;IL33;IRF5;RIPK3;RIPK3-2;RNASEL;SKP2;SLFN11;SLFN13;TRIM2;TRIM34;TRIM6
12	GO:0140546	BP	defense response to symbiont	12/ 698	305/ 33331	0.039344262295082	0.039785683854649	0.64432873728101	gene-APOBEC3F;gene-IL33;gene-IRF5;gene-RIPK3;gene-RIPK3-2;gene-RNASEL;gene-SKP2;gene-SLFN11;gene-SLFN13;gene-TRIM2;gene-TRIM34;gene-TRIM6	APOBEC3F;IL33;IRF5;RIPK3;RIPK3-2;RNASEL;SKP2;SLFN11;SLFN13;TRIM2;TRIM34;TRIM6
12	GO:0051259	BP	protein complex oligomerization	12/ 698	305/ 33331	0.039344262295082	0.039785683854649	0.64432873728101	gene-ACACA;gene-ACACA-2;gene-ACACB;gene-ALAD;gene-AQP2;gene-AQP5;gene-AQP5-AS1;gene-KCTD14;gene-KCTD21-AS1;gene-NDUFC2-KCTD14;gene-SHMT1;gene-TP73	ACACA;ACACA-2;ACACB;ALAD;AQP2;AQP5;AQP5-AS1;KCTD14;KCTD21-AS1;NDUFC2-KCTD14;SHMT1;TP73
14	GO:0051047	BP	positive regulation of secretion	14/ 698	369/ 33331	0.037940379403794	0.04052267752609	0.64432873728101	gene-CACNA1I;gene-CD177;gene-FFAR4;gene-GPLD1;gene-INHBB;gene-MAP2K6;gene-NTSR1;gene-PLA2G3;gene-PLA2G6;gene-RAB15;gene-RAB3D;gene-SIRT3;gene-SMPD3;gene-SPP1	CACNA1I;CD177;FFAR4;GPLD1;INHBB;MAP2K6;NTSR1;PLA2G3;PLA2G6;RAB15;RAB3D;SIRT3;SMPD3;SPP1
5	GO:0046889	BP	positive regulation of lipid biosynthetic process	5/ 698	90/ 33331	0.055555555555556	0.040843618166015	0.64432873728101	gene-GPLD1;gene-PLA2G3;gene-SIRT3;gene-SMPD3;gene-STARD4	GPLD1;PLA2G3;SIRT3;SMPD3;STARD4
9	GO:0000278	BP	mitotic cell cycle	9/ 698	202/ 33331	0.044554455445545	0.040890964416555	0.64432873728101	gene-ASPM;gene-CENPE;gene-CENPF;gene-CEP250;gene-E2F8;gene-KIF11;gene-KIF15;gene-TPX2;gene-WDHD1	ASPM;CENPE;CENPF;CEP250;E2F8;KIF11;KIF15;TPX2;WDHD1
4	GO:0070301	BP	cellular response to hydrogen peroxide	4/ 698	62/ 33331	0.064516129032258	0.040983842424417	0.64432873728101	gene-MAP3K5;gene-RIPK3;gene-RIPK3-2;gene-SMPD3	MAP3K5;RIPK3;RIPK3-2;SMPD3
54	GO:0006928	BP	movement of cell or subcellular component	54/ 698	1952/ 33331	0.02766393442623	0.041062551583082	0.64432873728101	gene-AMOT;gene-ASAP3;gene-ASPM;gene-BBS4;gene-BICDL2;gene-CACNA1I;gene-CD177;gene-CENPE;gene-CFAP91;gene-DLGAP5;gene-DNAH7;gene-DSCAML1;gene-EFNA2;gene-EPHB3;gene-FAT2;gene-FOXJ1;gene-GAS6-AS1;gene-GPLD1;gene-IFT172;gene-IGSF9;gene-KANK2;gene-KIF11;gene-KIF15;gene-KIF20A;gene-KIF20B;gene-KIF2C;gene-KIF4A;gene-KIFC1;gene-LGALS8;gene-LGR6;gene-LOC440300;gene-MMRN2;gene-MREG;gene-MYO1G;gene-NGFR;gen…	AMOT;ASAP3;ASPM;BBS4;BICDL2;CACNA1I;CD177;CENPE;CFAP91;DLGAP5;DNAH7;DSCAML1;EFNA2;EPHB3;FAT2;FOXJ1;GAS6-AS1;GPLD1;IFT172;IGSF9;KANK2;KIF11;KIF15;KIF20A;KIF20B;KIF2C;KIF4A;KIFC1;LGALS8;LGR6;LOC440300;MMRN2;MREG;MYO1G;NGFR;NOTCH3;NR2F1;NTN1;PIK3C2B;PIK3CG;PIK3R3;RACGAP1;RHOU;RHOU-2;RHOV;SCG2;SELP;SEMA3E;SEMA4A;SEMA4G;SHROOM2;SLC9A3R1;TTC30B;UNC5A
16	GO:0007399	BP	nervous system development	16/ 698	441/ 33331	0.036281179138322	0.041400536259582	0.64432873728101	gene-ERBB3;gene-GUSBP14;gene-GUSBP15-2;gene-HMGCR;gene-MYLIP;gene-NAIPP2;gene-NAIPP4;gene-NGEF;gene-NR2F1;gene-PCDHA11;gene-PPP1R9A;gene-SDHAP2-4;gene-SDHAP4;gene-SEMA4A;gene-SEMA4G;gene-SERF1B-3	ERBB3;GUSBP14;GUSBP15;HMGCR;MYLIP;NAIPP2;NAIPP4;NGEF;NR2F1;PCDHA11;PPP1R9A;SDHAP2;SDHAP4;SEMA4A;SEMA4G;SERF1B
1	GO:0032381	BP	negative regulation of intracellular sterol transport	1/ 698	2/ 33331	0.5	0.041445001960218	0.64432873728101	gene-PCSK9	PCSK9
1	GO:0055025	BP	positive regulation of cardiac muscle tissue development	1/ 698	2/ 33331	0.5	0.041445001960218	0.64432873728101	gene-ERBB3	ERBB3
1	GO:0009450	BP	gamma-aminobutyric acid catabolic process	1/ 698	2/ 33331	0.5	0.041445001960218	0.64432873728101	gene-ALDH5A1	ALDH5A1
1	GO:1901246	BP	regulation of lung ciliated cell differentiation	1/ 698	2/ 33331	0.5	0.041445001960218	0.64432873728101	gene-FOXJ1	FOXJ1
1	GO:0032384	BP	negative regulation of intracellular cholesterol transport	1/ 698	2/ 33331	0.5	0.041445001960218	0.64432873728101	gene-PCSK9	PCSK9
1	GO:0006667	BP	sphinganine metabolic process	1/ 698	2/ 33331	0.5	0.041445001960218	0.64432873728101	gene-DEGS2	DEGS2
1	GO:1902367	BP	negative regulation of Notch signaling pathway involved in somitogenesis	1/ 698	2/ 33331	0.5	0.041445001960218	0.64432873728101	gene-LFNG	LFNG
1	GO:0036321	BP	ghrelin secretion	1/ 698	2/ 33331	0.5	0.041445001960218	0.64432873728101	gene-FFAR4	FFAR4
1	GO:0032773	BP	positive regulation of tyrosinase activity	1/ 698	2/ 33331	0.5	0.041445001960218	0.64432873728101	gene-ATP7A	ATP7A
1	GO:0010645	BP	regulation of cell communication by chemical coupling	1/ 698	2/ 33331	0.5	0.041445001960218	0.64432873728101	gene-GJA5	GJA5
1	GO:1904977	BP	lymphatic endothelial cell migration	1/ 698	2/ 33331	0.5	0.041445001960218	0.64432873728101	gene-LGALS8	LGALS8
1	GO:1903438	BP	positive regulation of mitotic cytokinetic process	1/ 698	2/ 33331	0.5	0.041445001960218	0.64432873728101	gene-KIF20B	KIF20B
1	GO:0031077	BP	post-embryonic camera-type eye development	1/ 698	2/ 33331	0.5	0.041445001960218	0.64432873728101	gene-FZD5	FZD5
1	GO:1904105	BP	positive regulation of convergent extension involved in gastrulation	1/ 698	2/ 33331	0.5	0.041445001960218	0.64432873728101	gene-LBX2	LBX2
1	GO:0097332	BP	response to antipsychotic drug	1/ 698	2/ 33331	0.5	0.041445001960218	0.64432873728101	gene-PRKAR2B	PRKAR2B
1	GO:1904482	BP	cellular response to tetrahydrofolate	1/ 698	2/ 33331	0.5	0.041445001960218	0.64432873728101	gene-SHMT1	SHMT1
1	GO:0010652	BP	positive regulation of cell communication by chemical coupling	1/ 698	2/ 33331	0.5	0.041445001960218	0.64432873728101	gene-GJA5	GJA5
1	GO:0032378	BP	negative regulation of intracellular lipid transport	1/ 698	2/ 33331	0.5	0.041445001960218	0.64432873728101	gene-PCSK9	PCSK9
1	GO:1902954	BP	regulation of early endosome to recycling endosome transport	1/ 698	2/ 33331	0.5	0.041445001960218	0.64432873728101	gene-SORL1	SORL1
1	GO:0019427	BP	acetyl-CoA biosynthetic process from acetate	1/ 698	2/ 33331	0.5	0.041445001960218	0.64432873728101	gene-ACSS2	ACSS2
1	GO:0002663	BP	positive regulation of B cell tolerance induction	1/ 698	2/ 33331	0.5	0.041445001960218	0.64432873728101	gene-FOXJ1	FOXJ1
1	GO:0032290	BP	peripheral nervous system myelin formation	1/ 698	2/ 33331	0.5	0.041445001960218	0.64432873728101	gene-NCMAP	NCMAP
1	GO:0002635	BP	negative regulation of germinal center formation	1/ 698	2/ 33331	0.5	0.041445001960218	0.64432873728101	gene-FOXJ1	FOXJ1
1	GO:0060279	BP	positive regulation of ovulation	1/ 698	2/ 33331	0.5	0.041445001960218	0.64432873728101	gene-INHBB	INHBB
1	GO:0007634	BP	optokinetic behavior	1/ 698	2/ 33331	0.5	0.041445001960218	0.64432873728101	gene-HOXA1	HOXA1
1	GO:1902948	BP	negative regulation of tau-protein kinase activity	1/ 698	2/ 33331	0.5	0.041445001960218	0.64432873728101	gene-SORL1	SORL1
1	GO:0060684	BP	epithelial-mesenchymal cell signaling	1/ 698	2/ 33331	0.5	0.041445001960218	0.64432873728101	gene-WNT6	WNT6
1	GO:0070256	BP	negative regulation of mucus secretion	1/ 698	2/ 33331	0.5	0.041445001960218	0.64432873728101	gene-ADORA1	ADORA1
1	GO:0002661	BP	regulation of B cell tolerance induction	1/ 698	2/ 33331	0.5	0.041445001960218	0.64432873728101	gene-FOXJ1	FOXJ1
1	GO:0021599	BP	abducens nerve formation	1/ 698	2/ 33331	0.5	0.041445001960218	0.64432873728101	gene-HOXA1	HOXA1
1	GO:0015679	BP	plasma membrane copper ion transport	1/ 698	2/ 33331	0.5	0.041445001960218	0.64432873728101	gene-STEAP2	STEAP2
1	GO:1905243	BP	cellular response to 3,3',5-triiodo-L-thyronine	1/ 698	2/ 33331	0.5	0.041445001960218	0.64432873728101	gene-PNPLA3	PNPLA3
1	GO:2000866	BP	positive regulation of estradiol secretion	1/ 698	2/ 33331	0.5	0.041445001960218	0.64432873728101	gene-SPP1	SPP1
1	GO:1905704	BP	positive regulation of inhibitory synapse assembly	1/ 698	2/ 33331	0.5	0.041445001960218	0.64432873728101	gene-SEMA4A	SEMA4A
1	GO:0043007	BP	maintenance of rDNA	1/ 698	2/ 33331	0.5	0.041445001960218	0.64432873728101	gene-RMI2	RMI2
1	GO:0032771	BP	regulation of tyrosinase activity	1/ 698	2/ 33331	0.5	0.041445001960218	0.64432873728101	gene-ATP7A	ATP7A
1	GO:0010877	BP	lipid transport involved in lipid storage	1/ 698	2/ 33331	0.5	0.041445001960218	0.64432873728101	gene-STARD4	STARD4
1	GO:1905601	BP	negative regulation of receptor-mediated endocytosis involved in cholesterol transport	1/ 698	2/ 33331	0.5	0.041445001960218	0.64432873728101	gene-PCSK9	PCSK9
1	GO:0010643	BP	cell communication by chemical coupling	1/ 698	2/ 33331	0.5	0.041445001960218	0.64432873728101	gene-GJA5	GJA5
1	GO:1901671	BP	positive regulation of superoxide dismutase activity	1/ 698	2/ 33331	0.5	0.041445001960218	0.64432873728101	gene-SIRT3	SIRT3
1	GO:0010732	BP	regulation of protein glutathionylation	1/ 698	2/ 33331	0.5	0.041445001960218	0.64432873728101	gene-G6PD	G6PD
1	GO:0032805	BP	positive regulation of low-density lipoprotein particle receptor catabolic process	1/ 698	2/ 33331	0.5	0.041445001960218	0.64432873728101	gene-PCSK9	PCSK9
1	GO:1902963	BP	negative regulation of metalloendopeptidase activity involved in amyloid precursor protein catabolic process	1/ 698	2/ 33331	0.5	0.041445001960218	0.64432873728101	gene-SORL1	SORL1
1	GO:1903490	BP	positive regulation of mitotic cytokinesis	1/ 698	2/ 33331	0.5	0.041445001960218	0.64432873728101	gene-KIF20B	KIF20B
1	GO:0005986	BP	sucrose biosynthetic process	1/ 698	2/ 33331	0.5	0.041445001960218	0.64432873728101	gene-FBP1	FBP1
1	GO:1904780	BP	negative regulation of protein localization to centrosome	1/ 698	2/ 33331	0.5	0.041445001960218	0.64432873728101	gene-UBXN2B	UBXN2B
1	GO:0016104	BP	triterpenoid biosynthetic process	1/ 698	2/ 33331	0.5	0.041445001960218	0.64432873728101	gene-LSS	LSS
1	GO:0018350	BP	protein esterification	1/ 698	2/ 33331	0.5	0.041445001960218	0.64432873728101	gene-CEL	CEL
1	GO:1904048	BP	regulation of spontaneous neurotransmitter secretion	1/ 698	2/ 33331	0.5	0.041445001960218	0.64432873728101	gene-PPP1R9A	PPP1R9A
1	GO:0002787	BP	negative regulation of antibacterial peptide production	1/ 698	2/ 33331	0.5	0.041445001960218	0.64432873728101	gene-SPINK5	SPINK5
1	GO:1903436	BP	regulation of mitotic cytokinetic process	1/ 698	2/ 33331	0.5	0.041445001960218	0.64432873728101	gene-KIF20B	KIF20B
1	GO:0035907	BP	dorsal aorta development	1/ 698	2/ 33331	0.5	0.041445001960218	0.64432873728101	gene-NGFR	NGFR
1	GO:0002415	BP	immunoglobulin transcytosis in epithelial cells mediated by polymeric immunoglobulin receptor	1/ 698	2/ 33331	0.5	0.041445001960218	0.64432873728101	gene-RAB17	RAB17
1	GO:0002508	BP	central tolerance induction	1/ 698	2/ 33331	0.5	0.041445001960218	0.64432873728101	gene-FOXJ1	FOXJ1
1	GO:0070447	BP	positive regulation of oligodendrocyte progenitor proliferation	1/ 698	2/ 33331	0.5	0.041445001960218	0.64432873728101	gene-GJC2	GJC2
1	GO:0019542	BP	propionate biosynthetic process	1/ 698	2/ 33331	0.5	0.041445001960218	0.64432873728101	gene-ACSS2	ACSS2
1	GO:0042488	BP	positive regulation of odontogenesis of dentin-containing tooth	1/ 698	2/ 33331	0.5	0.041445001960218	0.64432873728101	gene-NGFR	NGFR
1	GO:0060003	BP	copper ion export	1/ 698	2/ 33331	0.5	0.041445001960218	0.64432873728101	gene-ATP7A	ATP7A
1	GO:0021547	BP	midbrain-hindbrain boundary initiation	1/ 698	2/ 33331	0.5	0.041445001960218	0.64432873728101	gene-SSBP3	SSBP3
1	GO:0002785	BP	negative regulation of antimicrobial peptide production	1/ 698	2/ 33331	0.5	0.041445001960218	0.64432873728101	gene-SPINK5	SPINK5
1	GO:0045827	BP	negative regulation of isoprenoid metabolic process	1/ 698	2/ 33331	0.5	0.041445001960218	0.64432873728101	gene-AKR1C3	AKR1C3
1	GO:0086021	BP	SA node cell to atrial cardiac muscle cell communication by electrical coupling	1/ 698	2/ 33331	0.5	0.041445001960218	0.64432873728101	gene-GJA5	GJA5
1	GO:1904381	BP	Golgi apparatus mannose trimming	1/ 698	2/ 33331	0.5	0.041445001960218	0.64432873728101	gene-MAN1C1	MAN1C1
1	GO:0018125	BP	peptidyl-cysteine methylation	1/ 698	2/ 33331	0.5	0.041445001960218	0.64432873728101	gene-RAB3D	RAB3D
1	GO:1904879	BP	positive regulation of calcium ion transmembrane transport via high voltage-gated calcium channel	1/ 698	2/ 33331	0.5	0.041445001960218	0.64432873728101	gene-G6PD	G6PD
1	GO:1904481	BP	response to tetrahydrofolate	1/ 698	2/ 33331	0.5	0.041445001960218	0.64432873728101	gene-SHMT1	SHMT1
1	GO:0008348	BP	negative regulation of antimicrobial humoral response	1/ 698	2/ 33331	0.5	0.041445001960218	0.64432873728101	gene-SPINK5	SPINK5
1	GO:1900052	BP	regulation of retinoic acid biosynthetic process	1/ 698	2/ 33331	0.5	0.041445001960218	0.64432873728101	gene-AKR1C3	AKR1C3
1	GO:0001712	BP	ectodermal cell fate commitment	1/ 698	2/ 33331	0.5	0.041445001960218	0.64432873728101	gene-ELF5	ELF5
1	GO:2001311	BP	lysobisphosphatidic acid metabolic process	1/ 698	2/ 33331	0.5	0.041445001960218	0.64432873728101	gene-ACP6	ACP6
1	GO:0010734	BP	negative regulation of protein glutathionylation	1/ 698	2/ 33331	0.5	0.041445001960218	0.64432873728101	gene-G6PD	G6PD
1	GO:1900126	BP	negative regulation of hyaluronan biosynthetic process	1/ 698	2/ 33331	0.5	0.041445001960218	0.64432873728101	gene-SMPD3	SMPD3
1	GO:1902366	BP	regulation of Notch signaling pathway involved in somitogenesis	1/ 698	2/ 33331	0.5	0.041445001960218	0.64432873728101	gene-LFNG	LFNG
1	GO:0071284	BP	cellular response to lead ion	1/ 698	2/ 33331	0.5	0.041445001960218	0.64432873728101	gene-ALAD	ALAD
1	GO:1904103	BP	regulation of convergent extension involved in gastrulation	1/ 698	2/ 33331	0.5	0.041445001960218	0.64432873728101	gene-LBX2	LBX2
1	GO:0010983	BP	positive regulation of high-density lipoprotein particle clearance	1/ 698	2/ 33331	0.5	0.041445001960218	0.64432873728101	gene-GPLD1	GPLD1
1	GO:0048859	BP	formation of anatomical boundary	1/ 698	2/ 33331	0.5	0.041445001960218	0.64432873728101	gene-NTF4	NTF4
1	GO:0032954	BP	regulation of cytokinetic process	1/ 698	2/ 33331	0.5	0.041445001960218	0.64432873728101	gene-KIF20B	KIF20B
1	GO:0036309	BP	protein localization to M-band	1/ 698	2/ 33331	0.5	0.041445001960218	0.64432873728101	gene-LOC101927401	LOC101927401
1	GO:0010266	BP	response to vitamin B1	1/ 698	2/ 33331	0.5	0.041445001960218	0.64432873728101	gene-ALAD	ALAD
1	GO:0003365	BP	establishment of cell polarity involved in ameboidal cell migration	1/ 698	2/ 33331	0.5	0.041445001960218	0.64432873728101	gene-AMOT	AMOT
1	GO:0086054	BP	bundle of His cell to Purkinje myocyte communication by electrical coupling	1/ 698	2/ 33331	0.5	0.041445001960218	0.64432873728101	gene-GJA5	GJA5
1	GO:0032877	BP	positive regulation of DNA endoreduplication	1/ 698	2/ 33331	0.5	0.041445001960218	0.64432873728101	gene-E2F8	E2F8
1	GO:0021501	BP	prechordal plate formation	1/ 698	2/ 33331	0.5	0.041445001960218	0.64432873728101	gene-SSBP3	SSBP3
1	GO:1900053	BP	negative regulation of retinoic acid biosynthetic process	1/ 698	2/ 33331	0.5	0.041445001960218	0.64432873728101	gene-AKR1C3	AKR1C3
1	GO:1902962	BP	regulation of metalloendopeptidase activity involved in amyloid precursor protein catabolic process	1/ 698	2/ 33331	0.5	0.041445001960218	0.64432873728101	gene-SORL1	SORL1
1	GO:0019747	BP	regulation of isoprenoid metabolic process	1/ 698	2/ 33331	0.5	0.041445001960218	0.64432873728101	gene-AKR1C3	AKR1C3
1	GO:0098705	BP	copper ion import across plasma membrane	1/ 698	2/ 33331	0.5	0.041445001960218	0.64432873728101	gene-STEAP2	STEAP2
1	GO:0098905	BP	regulation of bundle of His cell action potential	1/ 698	2/ 33331	0.5	0.041445001960218	0.64432873728101	gene-GJA5	GJA5
1	GO:0006083	BP	acetate metabolic process	1/ 698	2/ 33331	0.5	0.041445001960218	0.64432873728101	gene-ACSS2	ACSS2
1	GO:0019413	BP	acetate biosynthetic process	1/ 698	2/ 33331	0.5	0.041445001960218	0.64432873728101	gene-ACSS2	ACSS2
1	GO:0070563	BP	negative regulation of vitamin D receptor signaling pathway	1/ 698	2/ 33331	0.5	0.041445001960218	0.64432873728101	gene-KANK2	KANK2
1	GO:1903515	BP	calcium ion transport from cytosol to endoplasmic reticulum	1/ 698	2/ 33331	0.5	0.041445001960218	0.64432873728101	gene-ATP2A3	ATP2A3
1	GO:0032416	BP	negative regulation of sodium:proton antiporter activity	1/ 698	2/ 33331	0.5	0.041445001960218	0.64432873728101	gene-SLC9A3R1	SLC9A3R1
14	GO:0071900	BP	regulation of protein serine/threonine kinase activity	14/ 698	373/ 33331	0.037533512064343	0.041546230293578	0.64516997650245	gene-CDC25C;gene-CDKN2C;gene-CEBPA;gene-FGD2;gene-FZD5;gene-HEXIM1;gene-HEXIM2;gene-HMGCR;gene-MAP3K5;gene-PIK3CG;gene-PRKAR2B;gene-PSRC1;gene-SORL1;gene-SPRY1	CDC25C;CDKN2C;CEBPA;FGD2;FZD5;HEXIM1;HEXIM2;HMGCR;MAP3K5;PIK3CG;PRKAR2B;PSRC1;SORL1;SPRY1
20	GO:0010035	BP	response to inorganic substance	20/ 698	598/ 33331	0.033444816053512	0.041684657723121	0.64516997650245	gene-AKR1C3;gene-ALAD;gene-ALOX15;gene-AQP2;gene-AQP5-AS1;gene-CEBPA;gene-DAXX-4;gene-FBP1;gene-G6PD;gene-GPLD1;gene-IGFBP2;gene-ITPKB;gene-MAP3K5;gene-RASAL1;gene-RIPK3;gene-RIPK3-2;gene-SMPD3;gene-SYT15B;gene-UCP2;gene-ZNF658	AKR1C3;ALAD;ALOX15;AQP2;AQP5-AS1;CEBPA;DAXX;FBP1;G6PD;GPLD1;IGFBP2;ITPKB;MAP3K5;RASAL1;RIPK3;RIPK3-2;SMPD3;SYT15B;UCP2;ZNF658
25	GO:0007167	BP	enzyme linked receptor protein signaling pathway	25/ 698	784/ 33331	0.031887755102041	0.041767149462959	0.64516997650245	gene-ATP6V1B1;gene-CGN;gene-COL4A1;gene-EFEMP1;gene-EFNA2;gene-EPHB3;gene-ERBB3;gene-ESRP1;gene-FGFR3;gene-GPLD1;gene-HPGD;gene-INHBB;gene-LINC01876;gene-LOC440300;gene-MUC20-6;gene-MUC20-7;gene-MUC20P1;gene-NGEF;gene-NGFR;gene-NPR2;gene-NTF4;gene-PIK3R3;gene-PIR-FIGF;gene-PRKD2;gene-SMPD3	ATP6V1B1;CGN;COL4A1;EFEMP1;EFNA2;EPHB3;ERBB3;ESRP1;FGFR3;GPLD1;HPGD;INHBB;LINC01876;LOC440300;MUC20;MUC20;MUC20P1;NGEF;NGFR;NPR2;NTF4;PIK3R3;PIR-FIGF;PRKD2;SMPD3
9	GO:0045216	BP	cell-cell junction organization	9/ 698	204/ 33331	0.044117647058824	0.041842729811791	0.64516997650245	gene-AMOT;gene-ARVCF;gene-CD177;gene-CLDN11;gene-CLDN3;gene-CLDN4;gene-GJA5;gene-POF1B;gene-TJP3	AMOT;ARVCF;CD177;CLDN11;CLDN3;CLDN4;GJA5;POF1B;TJP3
3	GO:0036314	BP	response to sterol	3/ 698	37/ 33331	0.081081081081081	0.041977113039763	0.64516997650245	gene-GPLD1;gene-HMGCR;gene-OSBPL7	GPLD1;HMGCR;OSBPL7
3	GO:0032753	BP	positive regulation of interleukin-4 production	3/ 698	37/ 33331	0.081081081081081	0.041977113039763	0.64516997650245	gene-IL33;gene-LGALS9B;gene-LGALS9C	IL33;LGALS9B;LGALS9C
3	GO:0045746	BP	negative regulation of Notch signaling pathway	3/ 698	37/ 33331	0.081081081081081	0.041977113039763	0.64516997650245	gene-ARRB1;gene-LFNG;gene-NOTCH3	ARRB1;LFNG;NOTCH3
3	GO:0033561	BP	regulation of water loss via skin	3/ 698	37/ 33331	0.081081081081081	0.041977113039763	0.64516997650245	gene-CLDN4;gene-GRHL3;gene-TMEM79	CLDN4;GRHL3;TMEM79
3	GO:1905508	BP	protein localization to microtubule organizing center	3/ 698	37/ 33331	0.081081081081081	0.041977113039763	0.64516997650245	gene-BBS4;gene-CEP192;gene-SPAG5	BBS4;CEP192;SPAG5
3	GO:0090169	BP	regulation of spindle assembly	3/ 698	37/ 33331	0.081081081081081	0.041977113039763	0.64516997650245	gene-GPSM2;gene-HSPA1A-4;gene-SPAG5	GPSM2;HSPA1A;SPAG5
3	GO:0009584	BP	detection of visible light	3/ 698	37/ 33331	0.081081081081081	0.041977113039763	0.64516997650245	gene-CEP250;gene-LOC107984334;gene-RGS9BP	CEP250;LOC107984334;RGS9BP
2	GO:0000253	MF	3-keto sterol reductase activity	2/ 698	12/ 33331	0.16666666666667	0.025150490250793	0.65280723046564	gene-HSD17B7;gene-HSD17B7P2	HSD17B7;HSD17B7P2
7	GO:0060429	BP	epithelium development	7/ 698	153/ 33331	0.045751633986928	0.042682272238021	0.65308791537687	gene-FOXJ1;gene-GJA5;gene-INKA1;gene-KANK2;gene-MEOX1;gene-SALL2;gene-SPRY1	FOXJ1;GJA5;INKA1;KANK2;MEOX1;SALL2;SPRY1
10	GO:0050792	BP	regulation of viral process	10/ 698	249/ 33331	0.040160642570281	0.043038866203775	0.65308791537687	gene-APOBEC3F;gene-CTDP1-2;gene-FAM111A;gene-HEXIM1;gene-LGALS9B;gene-LGALS9C;gene-RNASEL;gene-TOP2A;gene-TRIM34;gene-TRIM6	APOBEC3F;CTDP1;FAM111A;HEXIM1;LGALS9B;LGALS9C;RNASEL;TOP2A;TRIM34;TRIM6
4	GO:0046888	BP	negative regulation of hormone secretion	4/ 698	63/ 33331	0.063492063492063	0.043065454632676	0.65308791537687	gene-FFAR4;gene-HMGCR;gene-INHBB;gene-UCP2	FFAR4;HMGCR;INHBB;UCP2
4	GO:0035065	BP	regulation of histone acetylation	4/ 698	63/ 33331	0.063492063492063	0.043065454632676	0.65308791537687	gene-ARRB1;gene-BRCA1;gene-MUC1;gene-NAP1L2	ARRB1;BRCA1;MUC1;NAP1L2
2	GO:2000510	BP	positive regulation of dendritic cell chemotaxis	2/ 698	16/ 33331	0.125	0.043284064708752	0.65308791537687	gene-LGALS9B;gene-LGALS9C	LGALS9B;LGALS9C
2	GO:0090336	BP	positive regulation of brown fat cell differentiation	2/ 698	16/ 33331	0.125	0.043284064708752	0.65308791537687	gene-FFAR4;gene-NAPEPLD-2	FFAR4;NAPEPLD
2	GO:0097527	BP	necroptotic signaling pathway	2/ 698	16/ 33331	0.125	0.043284064708752	0.65308791537687	gene-RIPK3;gene-RIPK3-2	RIPK3;RIPK3-2
2	GO:0010226	BP	response to lithium ion	2/ 698	16/ 33331	0.125	0.043284064708752	0.65308791537687	gene-CEBPA;gene-IGFBP2	CEBPA;IGFBP2
2	GO:0043303	BP	mast cell degranulation	2/ 698	16/ 33331	0.125	0.043284064708752	0.65308791537687	gene-PIK3CG;gene-PLA2G3	PIK3CG;PLA2G3
2	GO:0002024	BP	diet induced thermogenesis	2/ 698	16/ 33331	0.125	0.043284064708752	0.65308791537687	gene-OMA1;gene-SORL1	OMA1;SORL1
2	GO:0072393	BP	microtubule anchoring at microtubule organizing center	2/ 698	16/ 33331	0.125	0.043284064708752	0.65308791537687	gene-BBS4;gene-LOC124905421	BBS4;LOC124905421
2	GO:2000562	BP	negative regulation of CD4-positive, alpha-beta T cell proliferation	2/ 698	16/ 33331	0.125	0.043284064708752	0.65308791537687	gene-LGALS9B;gene-LGALS9C	LGALS9B;LGALS9C
2	GO:0002279	BP	mast cell activation involved in immune response	2/ 698	16/ 33331	0.125	0.043284064708752	0.65308791537687	gene-PIK3CG;gene-PLA2G3	PIK3CG;PLA2G3
2	GO:0009437	BP	carnitine metabolic process	2/ 698	16/ 33331	0.125	0.043284064708752	0.65308791537687	gene-CROT;gene-SHMT1	CROT;SHMT1
2	GO:0051769	BP	regulation of nitric-oxide synthase biosynthetic process	2/ 698	16/ 33331	0.125	0.043284064708752	0.65308791537687	gene-IL33;gene-MAP2K6	IL33;MAP2K6
2	GO:1905709	BP	negative regulation of membrane permeability	2/ 698	16/ 33331	0.125	0.043284064708752	0.65308791537687	gene-ARHGAP11B;gene-ARHGAP11B-4	ARHGAP11B;ARHGAP11B-4
2	GO:1900221	BP	regulation of amyloid-beta clearance	2/ 698	16/ 33331	0.125	0.043284064708752	0.65308791537687	gene-HMGCR;gene-PLA2G3	HMGCR;PLA2G3
2	GO:2000508	BP	regulation of dendritic cell chemotaxis	2/ 698	16/ 33331	0.125	0.043284064708752	0.65308791537687	gene-LGALS9B;gene-LGALS9C	LGALS9B;LGALS9C
6	GO:0042060	BP	wound healing	6/ 698	122/ 33331	0.049180327868852	0.043657078842342	0.65804735997183	gene-ALOX15;gene-ERBB3;gene-EVPL;gene-GRHL3;gene-MAP3K5;gene-PPL	ALOX15;ERBB3;EVPL;GRHL3;MAP3K5;PPL
7	GO:0051961	BP	negative regulation of nervous system development	7/ 698	154/ 33331	0.045454545454545	0.043944816176766	0.66171266305927	gene-NGFR;gene-NTN1;gene-SEMA3E;gene-SEMA4A;gene-SEMA4G;gene-SORL1;gene-SPP1	NGFR;NTN1;SEMA3E;SEMA4A;SEMA4G;SORL1;SPP1
18	GO:0006790	BP	sulfur compound metabolic process	18/ 698	528/ 33331	0.034090909090909	0.044206607590402	0.66498024609393	gene-ACACA;gene-ACACA-2;gene-ACACB;gene-ACSS2;gene-BCAN;gene-CHST4;gene-CHST6;gene-CLIC3;gene-FASN;gene-G6PD;gene-IDH1;gene-MVD;gene-MVK;gene-SCD;gene-SCDP1;gene-SULT2B1;gene-SUOX;gene-THTPA	ACACA;ACACA-2;ACACB;ACSS2;BCAN;CHST4;CHST6;CLIC3;FASN;G6PD;IDH1;MVD;MVK;SCD;SCDP1;SULT2B1;SUOX;THTPA
9	GO:0031570	BP	DNA integrity checkpoint signaling	9/ 698	209/ 33331	0.043062200956938	0.044584494878283	0.66998582536221	gene-CDC25C;gene-CRADD;gene-E2F8;gene-GTSE1;gene-MDC1-2;gene-MDC1-8;gene-MRNIP;gene-MUC1;gene-ORC1	CDC25C;CRADD;E2F8;GTSE1;MDC1;MDC1;MRNIP;MUC1;ORC1
6	GO:0008081	MF	phosphoric diester hydrolase activity	6/ 698	108/ 33331	0.055555555555556	0.02626240824151	0.67218231613626	gene-GDPD3;gene-GPLD1;gene-NAPEPLD-2;gene-PLCD1;gene-PLCH1;gene-SMPD3	GDPD3;GPLD1;NAPEPLD;PLCD1;PLCH1;SMPD3
3	GO:0004659	MF	prenyltransferase activity	3/ 698	31/ 33331	0.096774193548387	0.026608402438078	0.67218231613626	gene-FDFT1;gene-FDFT1-2;gene-FNTB	FDFT1;FDFT1-2;FNTB
3	GO:0016813	MF	hydrolase activity, acting on carbon-nitrogen (but not peptide) bonds, in linear amidines	3/ 698	31/ 33331	0.096774193548387	0.026608402438078	0.67218231613626	gene-PADI1;gene-PADI3;gene-PADI3-2	PADI1;PADI3;PADI3-2
3	GO:0043325	MF	phosphatidylinositol-3,4-bisphosphate binding	3/ 698	31/ 33331	0.096774193548387	0.026608402438078	0.67218231613626	gene-ADAP2-2;gene-LOC101927401;gene-MYO1G	ADAP2;LOC101927401;MYO1G
3	GO:0006662	BP	glycerol ether metabolic process	3/ 698	38/ 33331	0.078947368421053	0.044888981003674	0.67387937407638	gene-FASN;gene-LIPE;gene-PLA2G6	FASN;LIPE;PLA2G6
6	GO:0000079	BP	regulation of cyclin-dependent protein serine/threonine kinase activity	6/ 698	123/ 33331	0.048780487804878	0.045120385588976	0.67666905539346	gene-CDC25C;gene-CDKN2C;gene-CEBPA;gene-HEXIM1;gene-HEXIM2;gene-PSRC1	CDC25C;CDKN2C;CEBPA;HEXIM1;HEXIM2;PSRC1
1	GO:1990529	CC	glycosylphosphatidylinositol-mannosyltransferase I complex	1/ 698	1/ 33331	1	0.020941465902613	0.67680886722119	gene-PIGM	PIGM
2	GO:0071162	CC	CMG complex	2/ 698	11/ 33331	0.18181818181818	0.021249885941011	0.67680886722119	gene-MCM5;gene-MCM6	MCM5;MCM6
2	GO:0042555	CC	MCM complex	2/ 698	11/ 33331	0.18181818181818	0.021249885941011	0.67680886722119	gene-MCM5;gene-MCM6	MCM5;MCM6
4	GO:2000379	BP	positive regulation of reactive oxygen species metabolic process	4/ 698	64/ 33331	0.0625	0.045205551959701	0.67726218965255	gene-AKR1C3;gene-CD177;gene-RIPK3;gene-RIPK3-2	AKR1C3;CD177;RIPK3;RIPK3-2
10	GO:0043523	BP	regulation of neuron apoptotic process	10/ 698	253/ 33331	0.039525691699605	0.046213517133454	0.69166541217782	gene-ERBB3;gene-G6PD;gene-NAIPP2;gene-NAIPP4;gene-NES;gene-NTF4;gene-PCSK9;gene-PLA2G3;gene-RAB4B-EGLN2;gene-TRIM2	ERBB3;G6PD;NAIPP2;NAIPP4;NES;NTF4;PCSK9;PLA2G3;RAB4B-EGLN2;TRIM2
6	GO:0120162	BP	positive regulation of cold-induced thermogenesis	6/ 698	124/ 33331	0.048387096774194	0.046613911885311	0.696955	gene-FFAR4;gene-LPIN1;gene-OMA1;gene-SCD;gene-SCDP1;gene-UCP2	FFAR4;LPIN1;OMA1;SCD;SCDP1;UCP2
67	GO:0005524	MF	ATP binding	67/ 698	2463/ 33331	0.027202598457166	0.028033418314974	0.70393829703229	gene-ABCA11P;gene-ABCB4;gene-ACACA;gene-ACACA-2;gene-ACACB;gene-ACSS2;gene-ALPK1;gene-ATP2A3;gene-ATP6V1B1;gene-ATP7A;gene-ATP8B3;gene-BUB1;gene-CENPE;gene-DAPK1;gene-DNAH7;gene-ENTPD8;gene-EPHB3;gene-ERBB3;gene-ERN2;gene-FGFR3;gene-FIGN;gene-HSPA12A-2;gene-HSPA1A-4;gene-ITPKB;gene-KIF11;gene-KIF15;gene-KIF20A;gene-KIF20B;gene-KIF2C;gene-KIF4A;gene-KIFC1;gene-LDAF1-2;gene-LMTK3;gene-LOC101927401;…	ABCA11P;ABCB4;ACACA;ACACA-2;ACACB;ACSS2;ALPK1;ATP2A3;ATP6V1B1;ATP7A;ATP8B3;BUB1;CENPE;DAPK1;DNAH7;ENTPD8;EPHB3;ERBB3;ERN2;FGFR3;FIGN;HSPA12A;HSPA1A;ITPKB;KIF11;KIF15;KIF20A;KIF20B;KIF2C;KIF4A;KIFC1;LDAF1;LMTK3;LOC101927401;LOC105369308;LOC143666;MAP2K6;MAP3K5;MCM5;MCM6;MKI67;MMAB;MSH5;MVD;MVK;MYO1G;NAIPP2;NAIPP4;NPR2;NWD1;ORC1;PALM3;PDIK1L;PFKFB4;PIF1;PIK3C2B;PIK3CG;PRKD2;RIPK3;RIPK3-2;RIPK4;RNAS…
81	GO:0035639	MF	purine ribonucleoside triphosphate binding	81/ 698	3052/ 33331	0.02653997378768	0.028326959918844	0.70393829703229	gene-ABCA11P;gene-ABCB4;gene-ACACA;gene-ACACA-2;gene-ACACB;gene-ACSS2;gene-ALPK1;gene-ANO7L1-2;gene-ATP2A3;gene-ATP6V1B1;gene-ATP7A;gene-ATP8B3;gene-BUB1;gene-CENPE;gene-CPLANE2-2;gene-DAPK1;gene-DNAH7;gene-ENTPD8;gene-EPHB3;gene-ERBB3;gene-ERN2;gene-FGFR3;gene-FIGN;gene-FPGT;gene-GNAZ;gene-GUCY1B2;gene-HSPA12A-2;gene-HSPA1A-4;gene-ITPKB;gene-KIF11;gene-KIF15;gene-KIF20A;gene-KIF20B;gene-KIF2C;ge…	ABCA11P;ABCB4;ACACA;ACACA-2;ACACB;ACSS2;ALPK1;ANO7L1;ATP2A3;ATP6V1B1;ATP7A;ATP8B3;BUB1;CENPE;CPLANE2;DAPK1;DNAH7;ENTPD8;EPHB3;ERBB3;ERN2;FGFR3;FIGN;FPGT;GNAZ;GUCY1B2;HSPA12A;HSPA1A;ITPKB;KIF11;KIF15;KIF20A;KIF20B;KIF2C;KIF4A;KIFC1;LDAF1;LMTK3;LOC101927401;LOC105369308;LOC143666;MAP2K6;MAP3K5;MCM5;MCM6;MKI67;MMAB;MSH5;MVD;MVK;MYO1G;NAIPP2;NAIPP4;NPR2;NWD1;ORC1;PALM3;PDIK1L;PFKFB4;PIF1;PIK3C2B;PIK3…
11	GO:0019207	MF	kinase regulator activity	11/ 698	265/ 33331	0.041509433962264	0.028384864158028	0.70393829703229	gene-CDKN2C;gene-DAXX-4;gene-ERBB3;gene-GAS6-AS1;gene-HEXIM1;gene-HEXIM2;gene-INKA1;gene-PIK3R3;gene-PPP1R1B;gene-PRKAR2B;gene-TPX2	CDKN2C;DAXX;ERBB3;GAS6-AS1;HEXIM1;HEXIM2;INKA1;PIK3R3;PPP1R1B;PRKAR2B;TPX2
2	GO:0016936	MF	galactoside binding	2/ 698	13/ 33331	0.15384615384615	0.02931680805684	0.70393829703229	gene-LGALS9B;gene-LGALS9C	LGALS9B;LGALS9C
2	GO:0016671	MF	oxidoreductase activity, acting on a sulfur group of donors, disulfide as acceptor	2/ 698	13/ 33331	0.15384615384615	0.02931680805684	0.70393829703229	gene-MSRB1;gene-MSRB1-2	MSRB1;MSRB1-2
2	GO:0003993	MF	acid phosphatase activity	2/ 698	13/ 33331	0.15384615384615	0.02931680805684	0.70393829703229	gene-ACP6;gene-MDP1-2	ACP6;MDP1
2	GO:0050308	MF	sugar-phosphatase activity	2/ 698	13/ 33331	0.15384615384615	0.02931680805684	0.70393829703229	gene-FBP1;gene-PFKFB4	FBP1;PFKFB4
2	GO:0004468	MF	lysine N-acetyltransferase activity, acting on acetyl phosphate as donor	2/ 698	13/ 33331	0.15384615384615	0.02931680805684	0.70393829703229	gene-ATAT1-4;gene-ESCO2	ATAT1;ESCO2
2	GO:0032052	MF	bile acid binding	2/ 698	13/ 33331	0.15384615384615	0.02931680805684	0.70393829703229	gene-AKR1C3;gene-NAPEPLD-2	AKR1C3;NAPEPLD
30	GO:0005509	MF	calcium ion binding	30/ 698	961/ 33331	0.031217481789802	0.02935559790757	0.70393829703229	gene-ANXA9;gene-CALB2;gene-CALB2-2;gene-CAPN8;gene-CAPS;gene-CAPS-2;gene-DNAH7;gene-EFEMP1;gene-EPDR1;gene-FAT2;gene-GAS6-AS1;gene-LOC124905421;gene-MAN1C1;gene-NOTCH3;gene-PADI1;gene-PADI3;gene-PADI3-2;gene-PCDH20;gene-PCDHA11;gene-PCDHGA11;gene-PKD1L2-2;gene-PLA2G4F;gene-PLCD1;gene-PLCH1;gene-PLSCR4;gene-SELP;gene-SNED1;gene-SYT15B;gene-TBC1D8B;gene-TCHH	ANXA9;CALB2;CALB2-2;CAPN8;CAPS;CAPS-2;DNAH7;EFEMP1;EPDR1;FAT2;GAS6-AS1;LOC124905421;MAN1C1;NOTCH3;PADI1;PADI3;PADI3-2;PCDH20;PCDHA11;PCDHGA11;PKD1L2;PLA2G4F;PLCD1;PLCH1;PLSCR4;SELP;SNED1;SYT15B;TBC1D8B;TCHH
4	GO:0043647	BP	inositol phosphate metabolic process	4/ 698	65/ 33331	0.061538461538462	0.047404058614956	0.70705739640613	gene-ITPKB;gene-NTSR1;gene-PLCD1;gene-PLCH1	ITPKB;NTSR1;PLCD1;PLCH1
4	GO:0070830	BP	bicellular tight junction assembly	4/ 698	65/ 33331	0.061538461538462	0.047404058614956	0.70705739640613	gene-CLDN11;gene-CLDN3;gene-CLDN4;gene-POF1B	CLDN11;CLDN3;CLDN4;POF1B
61	GO:0042981	BP	regulation of apoptotic process	61/ 698	2262/ 33331	0.026967285587975	0.047432421823972	0.70705739640613	gene-ABR-3;gene-AKR1C3;gene-BMF;gene-CALHM2;gene-CASP10;gene-CRADD;gene-CREB3L1;gene-DAPK1;gene-DAXX-4;gene-DHCR24;gene-DHRS2;gene-EDARADD;gene-ERBB3;gene-FFAR4;gene-FGD2;gene-FGD3;gene-FRK;gene-G6PD;gene-GPLD1;gene-HMGCR;gene-HPGD;gene-HSPA1A-4;gene-INHBB;gene-IRF5;gene-ITPKB;gene-LGALS9B;gene-LGALS9C;gene-LOC101927401;gene-LOC105379280;gene-LOC124902998;gene-LOC124905311;gene-LOC124905467;gene-…	ABR-3;AKR1C3;BMF;CALHM2;CASP10;CRADD;CREB3L1;DAPK1;DAXX;DHCR24;DHRS2;EDARADD;ERBB3;FFAR4;FGD2;FGD3;FRK;G6PD;GPLD1;HMGCR;HPGD;HSPA1A;INHBB;IRF5;ITPKB;LGALS9B;LGALS9C;LOC101927401;LOC105379280;LOC124902998;LOC124905311;LOC124905467;MAP2K6;MAP3K5;MUC1;NAIPP2;NAIPP4;NES;NGEF;NGFR;NTF4;NTSR1;OMA1;PCSK9;PIK3CG;PLA2G3;RAB4B-EGLN2;RIPK3;RIPK3-2;SCG2;SKP2;SLC9A3R1;TFPT;TFPT;TFPT;TNFAIP8L1;TNFSF10;TOP2A;TP…
5	GO:0051058	BP	negative regulation of small GTPase mediated signal transduction	5/ 698	94/ 33331	0.053191489361702	0.047730751093182	0.70902131839413	gene-CCDC125;gene-CCDC125-2;gene-FBP1;gene-RASAL1;gene-SPRY1	CCDC125;CCDC125-2;FBP1;RASAL1;SPRY1
9	GO:0035295	BP	tube development	9/ 698	214/ 33331	0.042056074766355	0.047843809730771	0.70902131839413	gene-AQP2;gene-AQP5-AS1;gene-FOXJ1;gene-GJA5;gene-IFT172;gene-INKA1;gene-SALL2;gene-SPRY1;gene-VPS52-6	AQP2;AQP5-AS1;FOXJ1;GJA5;IFT172;INKA1;SALL2;SPRY1;VPS52
9	GO:0046488	BP	phosphatidylinositol metabolic process	9/ 698	214/ 33331	0.042056074766355	0.047843809730771	0.70902131839413	gene-GPLD1;gene-ITPKB;gene-PIGM;gene-PIK3C2B;gene-PIK3CG;gene-PIK3R3;gene-PLA2G3;gene-PLA2G4F;gene-PLCD1	GPLD1;ITPKB;PIGM;PIK3C2B;PIK3CG;PIK3R3;PLA2G3;PLA2G4F;PLCD1
52	GO:0031399	BP	regulation of protein modification process	52/ 698	1903/ 33331	0.027325275880189	0.047885240136063	0.70902131839413	gene-ARRB1;gene-BANK1;gene-BRCA1;gene-CDC25C;gene-CDKN2C;gene-CEBPA;gene-CENPE;gene-CLDN3;gene-DAXX-4;gene-ERBB3;gene-FGD2;gene-FGFR3;gene-FZD5;gene-G6PD;gene-GAS6-AS1;gene-GJC2;gene-GOLGA2P5;gene-HEXIM1;gene-HEXIM2;gene-HMGCR;gene-HSPA1A-4;gene-INHBB;gene-ITPKB;gene-LOC105374355;gene-LOC124905536;gene-LOC440300;gene-MAP3K5;gene-MRNIP;gene-MUC1;gene-NAP1L2;gene-NTF4;gene-PAX5;gene-PIAS3;gene-PIK3…	ARRB1;BANK1;BRCA1;CDC25C;CDKN2C;CEBPA;CENPE;CLDN3;DAXX;ERBB3;FGD2;FGFR3;FZD5;G6PD;GAS6-AS1;GJC2;GOLGA2P5;HEXIM1;HEXIM2;HMGCR;HSPA1A;INHBB;ITPKB;LOC105374355;LOC124905536;LOC440300;MAP3K5;MRNIP;MUC1;NAP1L2;NTF4;PAX5;PIAS3;PIK3CG;PIK3R3;PIR-FIGF;PPP1R1B;PPP1R9A;PRKAR2B;PRKD2;PSRC1;PYGO2;RIPK3;RIPK3-2;SKP2;SLC9A3R1;SMPD3;SORL1;SPRY1;TPX2;TRIM34;TRIM6
3	GO:0043304	BP	regulation of mast cell degranulation	3/ 698	39/ 33331	0.076923076923077	0.047898456412023	0.70902131839413	gene-LGALS9B;gene-LGALS9C;gene-PLA2G3	LGALS9B;LGALS9C;PLA2G3
3	GO:0008209	BP	androgen metabolic process	3/ 698	39/ 33331	0.076923076923077	0.047898456412023	0.70902131839413	gene-HSD17B7;gene-HSD17B7P2;gene-SPP1	HSD17B7;HSD17B7P2;SPP1
3	GO:1903955	BP	positive regulation of protein targeting to mitochondrion	3/ 698	39/ 33331	0.076923076923077	0.047898456412023	0.70902131839413	gene-FZD5;gene-RHOU;gene-RHOU-2	FZD5;RHOU;RHOU-2
2	GO:0034310	BP	primary alcohol catabolic process	2/ 698	17/ 33331	0.11764705882353	0.048389303973692	0.7101879722245	gene-AKR1B10;gene-AKR1C3	AKR1B10;AKR1C3
2	GO:0035162	BP	embryonic hemopoiesis	2/ 698	17/ 33331	0.11764705882353	0.048389303973692	0.7101879722245	gene-CCDC134;gene-PBX1	CCDC134;PBX1
2	GO:1905038	BP	regulation of membrane lipid metabolic process	2/ 698	17/ 33331	0.11764705882353	0.048389303973692	0.7101879722245	gene-SIRT3;gene-SMPD3	SIRT3;SMPD3
2	GO:0032026	BP	response to magnesium ion	2/ 698	17/ 33331	0.11764705882353	0.048389303973692	0.7101879722245	gene-FBP1;gene-SMPD3	FBP1;SMPD3
2	GO:0001675	BP	acrosome assembly	2/ 698	17/ 33331	0.11764705882353	0.048389303973692	0.7101879722245	gene-KNL1;gene-PLA2G3	KNL1;PLA2G3
2	GO:0090153	BP	regulation of sphingolipid biosynthetic process	2/ 698	17/ 33331	0.11764705882353	0.048389303973692	0.7101879722245	gene-SIRT3;gene-SMPD3	SIRT3;SMPD3
2	GO:0010988	BP	regulation of low-density lipoprotein particle clearance	2/ 698	17/ 33331	0.11764705882353	0.048389303973692	0.7101879722245	gene-MYLIP;gene-PCSK9	MYLIP;PCSK9
26	GO:0051129	BP	negative regulation of cellular component organization	26/ 698	834/ 33331	0.031175059952038	0.048407774492571	0.7101879722245	gene-BBS4;gene-BRCA1;gene-BUB1;gene-CENPF;gene-EHMT2-2;gene-ESPL1;gene-ESPL1-2;gene-HSPA1A-4;gene-MYLIP;gene-NGEF;gene-NGFR;gene-NR2F1;gene-NTN1;gene-OMA1;gene-PACSIN1;gene-PCSK9;gene-PIF1;gene-PPP1R9A;gene-RTEL1;gene-SEMA3E;gene-SEMA4A;gene-SEMA4G;gene-SORL1;gene-SPP1;gene-TOP2A;gene-TPX2	BBS4;BRCA1;BUB1;CENPF;EHMT2;ESPL1;ESPL1-2;HSPA1A;MYLIP;NGEF;NGFR;NR2F1;NTN1;OMA1;PACSIN1;PCSK9;PIF1;PPP1R9A;RTEL1;SEMA3E;SEMA4A;SEMA4G;SORL1;SPP1;TOP2A;TPX2
5	GO:0030330	BP	DNA damage response, signal transduction by p53 class mediator	5/ 698	95/ 33331	0.052631578947368	0.049553352501287	0.7247322760436	gene-CDC25C;gene-CRADD;gene-E2F8;gene-GTSE1;gene-MUC1	CDC25C;CRADD;E2F8;GTSE1;MUC1
4	GO:1990000	BP	amyloid fibril formation	4/ 698	66/ 33331	0.060606060606061	0.049660859766366	0.7247322760436	gene-RIPK3;gene-RIPK3-2;gene-SERF1B-3;gene-SORL1	RIPK3;RIPK3-2;SERF1B;SORL1
4	GO:0006654	BP	phosphatidic acid biosynthetic process	4/ 698	66/ 33331	0.060606060606061	0.049660859766366	0.7247322760436	gene-ABHD4;gene-ACP6;gene-LPIN1;gene-PNPLA3	ABHD4;ACP6;LPIN1;PNPLA3
4	GO:0120192	BP	tight junction assembly	4/ 698	66/ 33331	0.060606060606061	0.049660859766366	0.7247322760436	gene-CLDN11;gene-CLDN3;gene-CLDN4;gene-POF1B	CLDN11;CLDN3;CLDN4;POF1B
6	GO:0015718	BP	monocarboxylic acid transport	6/ 698	126/ 33331	0.047619047619048	0.049692022429608	0.7247322760436	gene-ABCB4;gene-PLA2G3;gene-PLA2G4F;gene-SLC16A12;gene-SLC16A13;gene-SLC9A3R1	ABCB4;PLA2G3;PLA2G4F;SLC16A12;SLC16A13;SLC9A3R1
35	GO:0009719	BP	response to endogenous stimulus	35/ 698	1198/ 33331	0.029215358931553	0.049940818890575	0.72638762753152	gene-ACACA;gene-ACACA-2;gene-AKR1C3;gene-ALAD;gene-ALDH3A1;gene-BRCA1;gene-CASTOR1;gene-CASTOR3;gene-CLDN4;gene-COL4A1;gene-DHCR24;gene-EHMT2-2;gene-GATA5;gene-GPLD1;gene-HNMT;gene-IDH1;gene-IGFBP2;gene-INHBB;gene-LPIN1;gene-ME1;gene-NGFR;gene-PAQR8;gene-PCSK9;gene-PIAS3;gene-PIK3CG;gene-PNPLA3;gene-PRKAR2B;gene-RAB15;gene-SHMT1;gene-SMPD3;gene-SPP1;gene-STEAP2;gene-TNFSF10;gene-UCP2;gene-WNT10A	ACACA;ACACA-2;AKR1C3;ALAD;ALDH3A1;BRCA1;CASTOR1;CASTOR3;CLDN4;COL4A1;DHCR24;EHMT2;GATA5;GPLD1;HNMT;IDH1;IGFBP2;INHBB;LPIN1;ME1;NGFR;PAQR8;PCSK9;PIAS3;PIK3CG;PNPLA3;PRKAR2B;RAB15;SHMT1;SMPD3;SPP1;STEAP2;TNFSF10;UCP2;WNT10A
14	GO:0045787	BP	positive regulation of cell cycle	14/ 698	394/ 33331	0.035532994923858	0.0499522979531	0.72638762753152	gene-CDC25C;gene-DLGAP5;gene-E2F8;gene-ESPL1;gene-ESPL1-2;gene-GPSM2;gene-KIF20B;gene-LFNG;gene-PBX1;gene-PSRC1;gene-RACGAP1;gene-SMPD3;gene-SPAG5;gene-UBXN2B	CDC25C;DLGAP5;E2F8;ESPL1;ESPL1-2;GPSM2;KIF20B;LFNG;PBX1;PSRC1;RACGAP1;SMPD3;SPAG5;UBXN2B
3	GO:0120227	MF	acyl-CoA binding	3/ 698	33/ 33331	0.090909090909091	0.031325589302122	0.73328160771562	gene-ACBD7;gene-ALDH6A1;gene-PNPLA3	ACBD7;ALDH6A1;PNPLA3
4	GO:0004033	MF	aldo-keto reductase (NADP) activity	4/ 698	57/ 33331	0.070175438596491	0.031452865617863	0.73328160771562	gene-AKR1B10;gene-AKR1C3;gene-ALDH3A1;gene-DHRS3	AKR1B10;AKR1C3;ALDH3A1;DHRS3
2	GO:0016713	MF	oxidoreductase activity, acting on paired donors, with incorporation or reduction of molecular oxygen, reduced iron-sulfur protein as one donor, and incorporation of one atom of oxygen	2/ 698	14/ 33331	0.14285714285714	0.033736033533297	0.73328160771562	gene-CYP4F11;gene-CYP4F12	CYP4F11;CYP4F12
2	GO:0004771	MF	sterol esterase activity	2/ 698	14/ 33331	0.14285714285714	0.033736033533297	0.73328160771562	gene-CEL;gene-LIPE	CEL;LIPE
2	GO:0019203	MF	carbohydrate phosphatase activity	2/ 698	14/ 33331	0.14285714285714	0.033736033533297	0.73328160771562	gene-FBP1;gene-PFKFB4	FBP1;PFKFB4
2	GO:0015166	MF	polyol transmembrane transporter activity	2/ 698	14/ 33331	0.14285714285714	0.033736033533297	0.73328160771562	gene-AQP2;gene-AQP5-AS1	AQP2;AQP5-AS1
6	GO:0016407	MF	acetyltransferase activity	6/ 698	115/ 33331	0.052173913043478	0.034249341610018	0.73328160771562	gene-ACAT2;gene-ATAT1-4;gene-ESCO2;gene-FASN;gene-NAA40;gene-NAT1	ACAT2;ATAT1;ESCO2;FASN;NAA40;NAT1
10	GO:0019887	MF	protein kinase regulator activity	10/ 698	237/ 33331	0.042194092827004	0.03504286659474	0.73328160771562	gene-CDKN2C;gene-DAXX-4;gene-ERBB3;gene-GAS6-AS1;gene-HEXIM1;gene-HEXIM2;gene-INKA1;gene-PPP1R1B;gene-PRKAR2B;gene-TPX2	CDKN2C;DAXX;ERBB3;GAS6-AS1;HEXIM1;HEXIM2;INKA1;PPP1R1B;PRKAR2B;TPX2
3	GO:0008200	MF	ion channel inhibitor activity	3/ 698	35/ 33331	0.085714285714286	0.036450370808157	0.73328160771562	gene-LYNX1;gene-PCSK9;gene-SLURP2	LYNX1;PCSK9;SLURP2
6	GO:0016620	MF	oxidoreductase activity, acting on the aldehyde or oxo group of donors, NAD or NADP as acceptor	6/ 698	117/ 33331	0.051282051282051	0.036789541812794	0.73328160771562	gene-AKR1B10;gene-AKR1C3;gene-ALDH1L1;gene-ALDH3A1;gene-ALDH5A1;gene-ALDH6A1	AKR1B10;AKR1C3;ALDH1L1;ALDH3A1;ALDH5A1;ALDH6A1
2	GO:0016208	MF	AMP binding	2/ 698	15/ 33331	0.13333333333333	0.038395779331226	0.73328160771562	gene-ACSS2;gene-FBP1	ACSS2;FBP1
2	GO:0016742	MF	hydroxymethyl-, formyl- and related transferase activity	2/ 698	15/ 33331	0.13333333333333	0.038395779331226	0.73328160771562	gene-ALDH1L1;gene-SHMT1	ALDH1L1;SHMT1
2	GO:0008420	MF	RNA polymerase II CTD heptapeptide repeat phosphatase activity	2/ 698	15/ 33331	0.13333333333333	0.038395779331226	0.73328160771562	gene-CTDP1-2;gene-LOC124905536	CTDP1;LOC124905536
2	GO:0140299	MF	small molecule sensor activity	2/ 698	15/ 33331	0.13333333333333	0.038395779331226	0.73328160771562	gene-RAB4B-EGLN2;gene-TMEM63A	RAB4B-EGLN2;TMEM63A
57	GO:0043565	MF	sequence-specific DNA binding	57/ 698	2071/ 33331	0.027522935779817	0.038804286982862	0.73328160771562	gene-AHRR;gene-BHLHE41;gene-CEBPA;gene-CREB3L1;gene-CXXC5;gene-DACH1;gene-DBP;gene-DMBX1;gene-E2F2;gene-E2F8;gene-EDARADD;gene-EHMT2-2;gene-ELF3;gene-ELF5;gene-FOXD2;gene-FOXJ1;gene-FOXO6-2;gene-GATA5;gene-GRHL3;gene-HOXA1;gene-HOXB3;gene-IRF5;gene-JPH2;gene-KIF2C;gene-LBX2;gene-LMNB1;gene-LOC105369370;gene-MCM5;gene-MCM6;gene-MEOX1;gene-MUC1;gene-MXD3;gene-NR2F1;gene-ONECUT3;gene-ORC1;gene-PAX5;…	AHRR;BHLHE41;CEBPA;CREB3L1;CXXC5;DACH1;DBP;DMBX1;E2F2;E2F8;EDARADD;EHMT2;ELF3;ELF5;FOXD2;FOXJ1;FOXO6;GATA5;GRHL3;HOXA1;HOXB3;IRF5;JPH2;KIF2C;LBX2;LMNB1;LOC105369370;MCM5;MCM6;MEOX1;MUC1;MXD3;NR2F1;ONECUT3;ORC1;PAX5;PBX1;PIF1;SALL2;SIRT3;TP73;ZBTB42;ZBTB8B;ZFP14;ZNF436;ZNF436-2;ZNF44;ZNF443;ZNF467;ZNF552;ZNF658;ZNF670-ZNF695;ZNF69;ZNF780A;ZNF792;ZSCAN16;ZSCAN31
27	GO:0017111	MF	nucleoside-triphosphatase activity	27/ 698	860/ 33331	0.031395348837209	0.038984480946997	0.73328160771562	gene-ANO7L1-2;gene-ATF7IP;gene-ATP2A3;gene-CPLANE2-2;gene-ENTPD8;gene-FIGN;gene-GNAZ;gene-HSPA1A-4;gene-KIF15;gene-KIF20A;gene-KIF20B;gene-KIF2C;gene-KIFC1;gene-LOC124901670;gene-ORC1;gene-PMS2P2;gene-RAB15;gene-RAB17;gene-RAB19;gene-RAB26;gene-RAB37;gene-RAB3D;gene-RHOU;gene-RHOU-2;gene-RHOV;gene-SLFN11;gene-THTPA	ANO7L1;ATF7IP;ATP2A3;CPLANE2;ENTPD8;FIGN;GNAZ;HSPA1A;KIF15;KIF20A;KIF20B;KIF2C;KIFC1;LOC124901670;ORC1;PMS2P2;RAB15;RAB17;RAB19;RAB26;RAB37;RAB3D;RHOU;RHOU-2;RHOV;SLFN11;THTPA
3	GO:0072582	MF	17-beta-hydroxysteroid dehydrogenase (NADP+) activity	3/ 698	36/ 33331	0.083333333333333	0.039163918952675	0.73328160771562	gene-AKR1C3;gene-HSD17B7;gene-HSD17B7P2	AKR1C3;HSD17B7;HSD17B7P2
3	GO:0016248	MF	channel inhibitor activity	3/ 698	36/ 33331	0.083333333333333	0.039163918952675	0.73328160771562	gene-LYNX1;gene-PCSK9;gene-SLURP2	LYNX1;PCSK9;SLURP2
53	GO:1990837	MF	sequence-specific double-stranded DNA binding	53/ 698	1915/ 33331	0.027676240208877	0.039457816942111	0.73328160771562	gene-AHRR;gene-BHLHE41;gene-CEBPA;gene-CREB3L1;gene-DACH1;gene-DBP;gene-DMBX1;gene-E2F2;gene-E2F8;gene-EDARADD;gene-EHMT2-2;gene-ELF3;gene-ELF5;gene-FOXD2;gene-FOXJ1;gene-GATA5;gene-GRHL3;gene-HOXA1;gene-HOXB3;gene-IRF5;gene-JPH2;gene-KIF2C;gene-LBX2;gene-LMNB1;gene-LOC105369370;gene-MCM5;gene-MCM6;gene-MEOX1;gene-MUC1;gene-MXD3;gene-NR2F1;gene-ONECUT3;gene-ORC1;gene-PAX5;gene-PBX1;gene-SALL2;gen…	AHRR;BHLHE41;CEBPA;CREB3L1;DACH1;DBP;DMBX1;E2F2;E2F8;EDARADD;EHMT2;ELF3;ELF5;FOXD2;FOXJ1;GATA5;GRHL3;HOXA1;HOXB3;IRF5;JPH2;KIF2C;LBX2;LMNB1;LOC105369370;MCM5;MCM6;MEOX1;MUC1;MXD3;NR2F1;ONECUT3;ORC1;PAX5;PBX1;SALL2;TP73;ZBTB42;ZBTB8B;ZFP14;ZNF436;ZNF436-2;ZNF44;ZNF443;ZNF467;ZNF552;ZNF658;ZNF670-ZNF695;ZNF69;ZNF780A;ZNF792;ZSCAN16;ZSCAN31
9	GO:0004497	MF	monooxygenase activity	9/ 698	201/ 33331	0.044776119402985	0.040446150383259	0.73328160771562	gene-AKR1C3;gene-CYP26A1;gene-CYP2W1;gene-CYP4B1;gene-CYP4F11;gene-CYP4F12;gene-CYP4F29P;gene-CYP4F3;gene-MSMO1	AKR1C3;CYP26A1;CYP2W1;CYP4B1;CYP4F11;CYP4F12;CYP4F29P;CYP4F3;MSMO1
5	GO:0003678	MF	DNA helicase activity	5/ 698	90/ 33331	0.055555555555556	0.040843618166015	0.73328160771562	gene-CHTF8;gene-MCM5;gene-MCM6;gene-PIF1;gene-RTEL1	CHTF8;MCM5;MCM6;PIF1;RTEL1
30	GO:0016818	MF	hydrolase activity, acting on acid anhydrides, in phosphorus-containing anhydrides	30/ 698	983/ 33331	0.030518819938962	0.040869539247652	0.73328160771562	gene-ANO7L1-2;gene-ATF7IP;gene-ATP2A3;gene-CPLANE2-2;gene-ENPP5;gene-ENTPD8;gene-FIGN;gene-GNAZ;gene-HSPA1A-4;gene-KIF15;gene-KIF20A;gene-KIF20B;gene-KIF2C;gene-KIFC1;gene-LOC124901670;gene-ORC1;gene-PMS2P2;gene-RAB15;gene-RAB17;gene-RAB19;gene-RAB26;gene-RAB37;gene-RAB3D;gene-RHOU;gene-RHOU-2;gene-RHOV;gene-RTEL1;gene-SLC25A42;gene-SLFN11;gene-THTPA	ANO7L1;ATF7IP;ATP2A3;CPLANE2;ENPP5;ENTPD8;FIGN;GNAZ;HSPA1A;KIF15;KIF20A;KIF20B;KIF2C;KIFC1;LOC124901670;ORC1;PMS2P2;RAB15;RAB17;RAB19;RAB26;RAB37;RAB3D;RHOU;RHOU-2;RHOV;RTEL1;SLC25A42;SLFN11;THTPA
30	GO:0016817	MF	hydrolase activity, acting on acid anhydrides	30/ 698	984/ 33331	0.030487804878049	0.041029683275895	0.73328160771562	gene-ANO7L1-2;gene-ATF7IP;gene-ATP2A3;gene-CPLANE2-2;gene-ENPP5;gene-ENTPD8;gene-FIGN;gene-GNAZ;gene-HSPA1A-4;gene-KIF15;gene-KIF20A;gene-KIF20B;gene-KIF2C;gene-KIFC1;gene-LOC124901670;gene-ORC1;gene-PMS2P2;gene-RAB15;gene-RAB17;gene-RAB19;gene-RAB26;gene-RAB37;gene-RAB3D;gene-RHOU;gene-RHOU-2;gene-RHOV;gene-RTEL1;gene-SLC25A42;gene-SLFN11;gene-THTPA	ANO7L1;ATF7IP;ATP2A3;CPLANE2;ENPP5;ENTPD8;FIGN;GNAZ;HSPA1A;KIF15;KIF20A;KIF20B;KIF2C;KIFC1;LOC124901670;ORC1;PMS2P2;RAB15;RAB17;RAB19;RAB26;RAB37;RAB3D;RHOU;RHOU-2;RHOV;RTEL1;SLC25A42;SLFN11;THTPA
1	GO:0102200	MF	N-acetylphosphatidylethanolamine-hydrolysing phospholipase activity	1/ 698	2/ 33331	0.5	0.041445001960218	0.73328160771562	gene-NAPEPLD-2	NAPEPLD
1	GO:0000250	MF	lanosterol synthase activity	1/ 698	2/ 33331	0.5	0.041445001960218	0.73328160771562	gene-LSS	LSS
1	GO:0005006	MF	epidermal growth factor-activated receptor activity	1/ 698	2/ 33331	0.5	0.041445001960218	0.73328160771562	gene-EFEMP1	EFEMP1
1	GO:0004320	MF	oleoyl-[acyl-carrier-protein] hydrolase activity	1/ 698	2/ 33331	0.5	0.041445001960218	0.73328160771562	gene-FASN	FASN
1	GO:0070251	MF	pristanate-CoA ligase activity	1/ 698	2/ 33331	0.5	0.041445001960218	0.73328160771562	gene-SLC27A2	SLC27A2
1	GO:0031751	MF	D4 dopamine receptor binding	1/ 698	2/ 33331	0.5	0.041445001960218	0.73328160771562	gene-PPP1R1B	PPP1R1B
1	GO:0031691	MF	alpha-1A adrenergic receptor binding	1/ 698	2/ 33331	0.5	0.041445001960218	0.73328160771562	gene-ARRB1	ARRB1
1	GO:0031799	MF	type 2 metabotropic glutamate receptor binding	1/ 698	2/ 33331	0.5	0.041445001960218	0.73328160771562	gene-SLC9A3R1	SLC9A3R1
1	GO:0038131	MF	neuregulin receptor activity	1/ 698	2/ 33331	0.5	0.041445001960218	0.73328160771562	gene-ERBB3	ERBB3
1	GO:0019806	MF	bromide peroxidase activity	1/ 698	2/ 33331	0.5	0.041445001960218	0.73328160771562	gene-PXDN	PXDN
1	GO:1990175	MF	EH domain binding	1/ 698	2/ 33331	0.5	0.041445001960218	0.73328160771562	gene-EPN3	EPN3
1	GO:0016492	MF	G protein-coupled neurotensin receptor activity	1/ 698	2/ 33331	0.5	0.041445001960218	0.73328160771562	gene-NTSR1	NTSR1
1	GO:0036131	MF	prostaglandin D2 11-ketoreductase activity	1/ 698	2/ 33331	0.5	0.041445001960218	0.73328160771562	gene-AKR1C3	AKR1C3
1	GO:0050429	MF	calcium-dependent phospholipase C activity	1/ 698	2/ 33331	0.5	0.041445001960218	0.73328160771562	gene-PLCH1	PLCH1
1	GO:0015228	MF	coenzyme A transmembrane transporter activity	1/ 698	2/ 33331	0.5	0.041445001960218	0.73328160771562	gene-SLC25A42	SLC25A42
1	GO:0035034	MF	histone acetyltransferase regulator activity	1/ 698	2/ 33331	0.5	0.041445001960218	0.73328160771562	gene-PYGO2	PYGO2
1	GO:0140581	MF	P-type monovalent copper transporter activity	1/ 698	2/ 33331	0.5	0.041445001960218	0.73328160771562	gene-ATP7A	ATP7A
1	GO:0016295	MF	myristoyl-[acyl-carrier-protein] hydrolase activity	1/ 698	2/ 33331	0.5	0.041445001960218	0.73328160771562	gene-FASN	FASN
1	GO:0043682	MF	P-type divalent copper transporter activity	1/ 698	2/ 33331	0.5	0.041445001960218	0.73328160771562	gene-ATP7A	ATP7A
1	GO:0042300	MF	beta-amyrin synthase activity	1/ 698	2/ 33331	0.5	0.041445001960218	0.73328160771562	gene-LSS	LSS
1	GO:0016418	MF	S-acetyltransferase activity	1/ 698	2/ 33331	0.5	0.041445001960218	0.73328160771562	gene-FASN	FASN
1	GO:0000248	MF	C-5 sterol desaturase activity	1/ 698	2/ 33331	0.5	0.041445001960218	0.73328160771562	gene-FADS1	FADS1
1	GO:0080122	MF	AMP transmembrane transporter activity	1/ 698	2/ 33331	0.5	0.041445001960218	0.73328160771562	gene-SLC25A42	SLC25A42
1	GO:0031559	MF	oxidosqualene cyclase activity	1/ 698	2/ 33331	0.5	0.041445001960218	0.73328160771562	gene-LSS	LSS
1	GO:0016404	MF	15-hydroxyprostaglandin dehydrogenase (NAD+) activity	1/ 698	2/ 33331	0.5	0.041445001960218	0.73328160771562	gene-HPGD	HPGD
1	GO:0016297	MF	acyl-[acyl-carrier-protein] hydrolase activity	1/ 698	2/ 33331	0.5	0.041445001960218	0.73328160771562	gene-FASN	FASN
1	GO:0019002	MF	GMP binding	1/ 698	2/ 33331	0.5	0.041445001960218	0.73328160771562	gene-RAB26	RAB26
1	GO:0004345	MF	glucose-6-phosphate dehydrogenase activity	1/ 698	2/ 33331	0.5	0.041445001960218	0.73328160771562	gene-G6PD	G6PD
1	GO:0016920	MF	pyroglutamyl-peptidase activity	1/ 698	2/ 33331	0.5	0.041445001960218	0.73328160771562	gene-PGPEP1	PGPEP1
1	GO:0045703	MF	ketoreductase activity	1/ 698	2/ 33331	0.5	0.041445001960218	0.73328160771562	gene-AKR1C3	AKR1C3
1	GO:0008458	MF	carnitine O-octanoyltransferase activity	1/ 698	2/ 33331	0.5	0.041445001960218	0.73328160771562	gene-CROT	CROT
1	GO:0016807	MF	cysteine-type carboxypeptidase activity	1/ 698	2/ 33331	0.5	0.041445001960218	0.73328160771562	gene-MINDY1	MINDY1
1	GO:0043998	MF	H2A histone acetyltransferase activity	1/ 698	2/ 33331	0.5	0.041445001960218	0.73328160771562	gene-NAA40	NAA40
1	GO:0016296	MF	palmitoyl-[acyl-carrier-protein] hydrolase activity	1/ 698	2/ 33331	0.5	0.041445001960218	0.73328160771562	gene-FASN	FASN
1	GO:0009000	MF	selenocysteine lyase activity	1/ 698	2/ 33331	0.5	0.041445001960218	0.73328160771562	gene-SCLY	SCLY
1	GO:0086020	MF	gap junction channel activity involved in SA node cell-atrial cardiac muscle cell electrical coupling	1/ 698	2/ 33331	0.5	0.041445001960218	0.73328160771562	gene-GJA5	GJA5
1	GO:0070139	MF	SUMO-specific endopeptidase activity	1/ 698	2/ 33331	0.5	0.041445001960218	0.73328160771562	gene-SENP7	SENP7
1	GO:0050197	MF	phytanate-CoA ligase activity	1/ 698	2/ 33331	0.5	0.041445001960218	0.73328160771562	gene-SLC27A2	SLC27A2
1	GO:0030899	MF	calcium-dependent ATPase activity	1/ 698	2/ 33331	0.5	0.041445001960218	0.73328160771562	gene-ATP2A3	ATP2A3
1	GO:0016414	MF	O-octanoyltransferase activity	1/ 698	2/ 33331	0.5	0.041445001960218	0.73328160771562	gene-CROT	CROT
1	GO:0004655	MF	porphobilinogen synthase activity	1/ 698	2/ 33331	0.5	0.041445001960218	0.73328160771562	gene-ALAD	ALAD
1	GO:0004315	MF	3-oxoacyl-[acyl-carrier-protein] synthase activity	1/ 698	2/ 33331	0.5	0.041445001960218	0.73328160771562	gene-FASN	FASN
1	GO:0070137	MF	ubiquitin-like protein-specific endopeptidase activity	1/ 698	2/ 33331	0.5	0.041445001960218	0.73328160771562	gene-SENP7	SENP7
1	GO:0070704	MF	sterol desaturase activity	1/ 698	2/ 33331	0.5	0.041445001960218	0.73328160771562	gene-FADS1	FADS1
1	GO:0043262	MF	adenosine-diphosphatase activity	1/ 698	2/ 33331	0.5	0.041445001960218	0.73328160771562	gene-SLC25A42	SLC25A42
209	GO:0005634	CC	nucleus	209/ 698	8730/ 33331	0.023940435280641	0.02371343731323	0.74289145418987	gene-ACACB;gene-AHRR;gene-AKR1C3;gene-ALAD;gene-ANK1;gene-ANXA9;gene-APOBEC3F;gene-ARHGAP19;gene-ARVCF;gene-ASF1B;gene-ASF1B-2;gene-ASPM;gene-ATF7IP;gene-ATF7IP2;gene-BBS4;gene-BCL9;gene-BHLHE41;gene-BRCA1;gene-CALB2;gene-CALB2-2;gene-CBX2;gene-CBX5;gene-CBX7;gene-CCHCR1;gene-CCHCR1-4;gene-CDC25C;gene-CDKN2C;gene-CEBPA;gene-CENPE;gene-CENPF;gene-CENPI;gene-CEP162;gene-CLIC3;gene-CRADD;gene-CREB3L…	ACACB;AHRR;AKR1C3;ALAD;ANK1;ANXA9;APOBEC3F;ARHGAP19;ARVCF;ASF1B;ASF1B-2;ASPM;ATF7IP;ATF7IP2;BBS4;BCL9;BHLHE41;BRCA1;CALB2;CALB2-2;CBX2;CBX5;CBX7;CCHCR1;CCHCR1-4;CDC25C;CDKN2C;CEBPA;CENPE;CENPF;CENPI;CEP162;CLIC3;CRADD;CREB3L1;CTDP1;CXXC5;DACH1;DAPK1;DAXX;DBP;DHCR24;DHRS2;DLGAP5;DLX6-AS1;DMBX1;DNASE1;DUSP5P1;E2F2;E2F8;EDARADD;EHMT2;ELF3;ELF5;EPN3;ESCO2;ESPL1;ESPL1-2;ESRP1;FAM111A;FAM111B;FAM166A;F…
2	GO:0032389	CC	MutLalpha complex	2/ 698	12/ 33331	0.16666666666667	0.025150490250793	0.74912511479736	gene-LOC124901670;gene-PMS2P2	LOC124901670;PMS2P2
2	GO:0030673	CC	axolemma	2/ 698	12/ 33331	0.16666666666667	0.025150490250793	0.74912511479736	gene-ADORA1;gene-ANK1	ADORA1;ANK1
123	GO:0005654	CC	nucleoplasm	123/ 698	4863/ 33331	0.025293028994448	0.02612446867432	0.74912511479736	gene-ABCB4;gene-ACSS2;gene-ADH1C;gene-AHRR;gene-ALDH6A1;gene-AMOT;gene-ASAP3;gene-ASF1B;gene-ASF1B-2;gene-ATF7IP;gene-BCL9;gene-BUB1;gene-CBX2;gene-CBX7;gene-CDC25C;gene-CEBPA;gene-CENPE;gene-CENPF;gene-CENPI;gene-CHTF8;gene-CTDP1-2;gene-CXXC5;gene-CYB5RL;gene-DAXX-4;gene-DCLRE1A;gene-DHRS2;gene-DSN1;gene-DUSP5P1-2;gene-E2F2;gene-E2F8;gene-ELF3;gene-EPN3;gene-ESCO2;gene-ESRP1;gene-FAM111A;gene-FA…	ABCB4;ACSS2;ADH1C;AHRR;ALDH6A1;AMOT;ASAP3;ASF1B;ASF1B-2;ATF7IP;BCL9;BUB1;CBX2;CBX7;CDC25C;CEBPA;CENPE;CENPF;CENPI;CHTF8;CTDP1;CXXC5;CYB5RL;DAXX;DCLRE1A;DHRS2;DSN1;DUSP5P1;E2F2;E2F8;ELF3;EPN3;ESCO2;ESRP1;FAM111A;FAM131B;GATA5;GRHL3;GTSE1;H3C10;HEXIM1;HEXIM2;HNMT;HOXB3;HPGD;HSPA1A;IL33;INTS3;IPO8;KIF20A;KIF20B;KIF4A;KNL1;LMNB1;LOC124903450;LOC124905536;LOC440300;LPIN1;LRRC45;MAP2K6;MCM5;MCM6;MDC1;M…
3	GO:1990752	CC	microtubule end	3/ 698	31/ 33331	0.096774193548387	0.026608402438078	0.74912511479736	gene-ASPM;gene-KIF2C;gene-SPAG5	ASPM;KIF2C;SPAG5
3	GO:0030057	CC	desmosome	3/ 698	31/ 33331	0.096774193548387	0.026608402438078	0.74912511479736	gene-EVPL;gene-POF1B;gene-PPL	EVPL;POF1B;PPL
10	GO:0030496	CC	midbody	10/ 698	217/ 33331	0.046082949308756	0.026656466669922	0.74912511479736	gene-ASPM;gene-CENPE;gene-CENPF;gene-CTDP1-2;gene-KIF20A;gene-KIF20B;gene-KIF4A;gene-PSRC1;gene-RACGAP1;gene-SPAG5	ASPM;CENPE;CENPF;CTDP1;KIF20A;KIF20B;KIF4A;PSRC1;RACGAP1;SPAG5
30	GO:0005815	CC	microtubule organizing center	30/ 698	941/ 33331	0.031880977683316	0.027052842525759	0.74924611690906	gene-BBS4;gene-CCDC187;gene-CENPF;gene-CEP162;gene-CEP192;gene-CEP250;gene-CNTRL;gene-CPLANE2-2;gene-CTDP1-2;gene-DLGAP5;gene-ESPL1;gene-ESPL1-2;gene-FAM166A;gene-GPSM2;gene-HMMR;gene-HNMT;gene-HSPA1A-4;gene-IFT172;gene-KIAA0586;gene-KIF15;gene-KIF20B;gene-KIF2C;gene-KIFC1;gene-LINC00431;gene-LOC124905421;gene-LRRC45;gene-PRKAR2B;gene-TACC3;gene-TTC30B;gene-UBXN2B	BBS4;CCDC187;CENPF;CEP162;CEP192;CEP250;CNTRL;CPLANE2;CTDP1;DLGAP5;ESPL1;ESPL1-2;FAM166A;GPSM2;HMMR;HNMT;HSPA1A;IFT172;KIAA0586;KIF15;KIF20B;KIF2C;KIFC1;LINC00431;LOC124905421;LRRC45;PRKAR2B;TACC3;TTC30B;UBXN2B
7	GO:0008094	MF	ATP-dependent activity, acting on DNA	7/ 698	153/ 33331	0.045751633986928	0.042682272238021	0.75174235913288	gene-CHTF8;gene-MCM5;gene-MCM6;gene-MSH5-5;gene-PIF1;gene-RTEL1;gene-TOP2A	CHTF8;MCM5;MCM6;MSH5;PIF1;RTEL1;TOP2A
10	GO:0008022	MF	protein C-terminus binding	10/ 698	249/ 33331	0.040160642570281	0.043038866203775	0.75174235913288	gene-CENPF;gene-CEP250;gene-FIGN;gene-GPSM2;gene-MDC1-2;gene-MDC1-8;gene-MKI67;gene-PIAS3;gene-PPP1R9A;gene-TOP2A	CENPF;CEP250;FIGN;GPSM2;MDC1;MDC1;MKI67;PIAS3;PPP1R9A;TOP2A
4	GO:0043028	MF	cysteine-type endopeptidase regulator activity involved in apoptotic process	4/ 698	63/ 33331	0.063492063492063	0.043065454632676	0.75174235913288	gene-ATP2A3;gene-GAS6-AS1;gene-NAIPP2;gene-NAIPP4	ATP2A3;GAS6-AS1;NAIPP2;NAIPP4
2	GO:0042043	MF	neurexin family protein binding	2/ 698	16/ 33331	0.125	0.043284064708752	0.75174235913288	gene-CEL;gene-SYTL2	CEL;SYTL2
2	GO:0070975	MF	FHA domain binding	2/ 698	16/ 33331	0.125	0.043284064708752	0.75174235913288	gene-MDC1-2;gene-MDC1-8	MDC1;MDC1
8	GO:0005811	CC	lipid droplet	8/ 698	172/ 33331	0.046511627906977	0.028990417523419	0.79143839838933	gene-ABHD4;gene-ALOX15;gene-CLDN11;gene-DHRS3;gene-LIPE;gene-LSS;gene-METTL7A;gene-PNPLA3	ABHD4;ALOX15;CLDN11;DHRS3;LIPE;LSS;METTL7A;PNPLA3
7	GO:0099106	MF	ion channel regulator activity	7/ 698	157/ 33331	0.044585987261146	0.047875799438939	0.82227004306374	gene-CACNG4;gene-GPLD1;gene-LYNX1;gene-PCSK9;gene-PIAS3;gene-SLC9A3R1;gene-SLURP2	CACNG4;GPLD1;LYNX1;PCSK9;PIAS3;SLC9A3R1;SLURP2
3	GO:0140303	MF	intramembrane lipid transporter activity	3/ 698	39/ 33331	0.076923076923077	0.047898456412023	0.82227004306374	gene-ABCB4;gene-ATP8B3;gene-PLSCR4	ABCB4;ATP8B3;PLSCR4
2	GO:0008525	MF	phosphatidylcholine transporter activity	2/ 698	17/ 33331	0.11764705882353	0.048389303973692	0.82227004306374	gene-ABCB4;gene-PCTP	ABCB4;PCTP
2	GO:0017110	MF	nucleoside-diphosphatase activity	2/ 698	17/ 33331	0.11764705882353	0.048389303973692	0.82227004306374	gene-ENTPD8;gene-SLC25A42	ENTPD8;SLC25A42
2	GO:0001758	MF	retinal dehydrogenase activity	2/ 698	17/ 33331	0.11764705882353	0.048389303973692	0.82227004306374	gene-AKR1B10;gene-AKR1C3	AKR1B10;AKR1C3
2	GO:0017116	MF	single-stranded DNA helicase activity	2/ 698	17/ 33331	0.11764705882353	0.048389303973692	0.82227004306374	gene-CHTF8;gene-PIF1	CHTF8;PIF1
34	GO:0070161	CC	anchoring junction	34/ 698	1117/ 33331	0.030438675022381	0.032535411007183	0.82501457027059	gene-ABCB4;gene-AMOT;gene-ARVCF;gene-ASAP3;gene-ATAT1-4;gene-CALB2;gene-CALB2-2;gene-CAPN5;gene-CGN;gene-CLDN11;gene-CLDN3;gene-CLDN4;gene-EVPL;gene-FAT2;gene-FZD5;gene-GJA5;gene-GJC2;gene-HSPA1A-4;gene-LDB3;gene-LIMS4;gene-LOC101927401;gene-LOC124903459;gene-MDC1-2;gene-MDC1-8;gene-NGFR;gene-PARD3B;gene-POF1B;gene-PPL;gene-PRICKLE4;gene-RHOU;gene-RHOU-2;gene-SHROOM2;gene-TJP3;gene-TNS2	ABCB4;AMOT;ARVCF;ASAP3;ATAT1;CALB2;CALB2-2;CAPN5;CGN;CLDN11;CLDN3;CLDN4;EVPL;FAT2;FZD5;GJA5;GJC2;HSPA1A;LDB3;LIMS4;LOC101927401;LOC124903459;MDC1;MDC1;NGFR;PARD3B;POF1B;PPL;PRICKLE4;RHOU;RHOU-2;SHROOM2;TJP3;TNS2
50	GO:0031410	CC	cytoplasmic vesicle	50/ 698	1770/ 33331	0.028248587570621	0.032541738790407	0.82501457027059	gene-ABCB4;gene-AMOT;gene-AQP2;gene-AQP5-AS1;gene-ARRB1;gene-ATP7A;gene-BMF;gene-C1orf210;gene-CRISPLD2;gene-DENND2B;gene-EPN3;gene-FASN;gene-FFAR4;gene-FGD2;gene-FGFR3;gene-FZD5;gene-GOLGA2P5;gene-IFT172;gene-IGFBP2;gene-IL33;gene-KIFC1;gene-KNL1;gene-LGALS8;gene-MREG;gene-NAPEPLD-2;gene-NEURL1B;gene-NGFR;gene-NTF4;gene-PACSIN1;gene-PCSK9;gene-PIK3C2B;gene-PLA2G3;gene-RAB15;gene-RAB17;gene-RAB26…	ABCB4;AMOT;AQP2;AQP5-AS1;ARRB1;ATP7A;BMF;C1orf210;CRISPLD2;DENND2B;EPN3;FASN;FFAR4;FGD2;FGFR3;FZD5;GOLGA2P5;IFT172;IGFBP2;IL33;KIFC1;KNL1;LGALS8;MREG;NAPEPLD;NEURL1B;NGFR;NTF4;PACSIN1;PCSK9;PIK3C2B;PLA2G3;RAB15;RAB17;RAB26;RAB37;RAB3D;RACGAP1;RUSC1-AS1;SCG2;SORL1;SPINK5;STARD4;STEAP2;STS;STX19;SYT15B;SYTL2;TECPR1;VPS52
23	GO:0005813	CC	centrosome	23/ 698	702/ 33331	0.032763532763533	0.032606271386851	0.82501457027059	gene-BBS4;gene-CCDC187;gene-CENPF;gene-CEP162;gene-CEP192;gene-CEP250;gene-CNTRL;gene-CTDP1-2;gene-DLGAP5;gene-ESPL1;gene-ESPL1-2;gene-GPSM2;gene-HMMR;gene-HNMT;gene-HSPA1A-4;gene-KIAA0586;gene-KIF15;gene-KIF20B;gene-KIF2C;gene-LOC124905421;gene-LRRC45;gene-PRKAR2B;gene-UBXN2B	BBS4;CCDC187;CENPF;CEP162;CEP192;CEP250;CNTRL;CTDP1;DLGAP5;ESPL1;ESPL1-2;GPSM2;HMMR;HNMT;HSPA1A;KIAA0586;KIF15;KIF20B;KIF2C;LOC124905421;LRRC45;PRKAR2B;UBXN2B
50	GO:0097708	CC	intracellular vesicle	50/ 698	1773/ 33331	0.028200789622109	0.032784066383913	0.82501457027059	gene-ABCB4;gene-AMOT;gene-AQP2;gene-AQP5-AS1;gene-ARRB1;gene-ATP7A;gene-BMF;gene-C1orf210;gene-CRISPLD2;gene-DENND2B;gene-EPN3;gene-FASN;gene-FFAR4;gene-FGD2;gene-FGFR3;gene-FZD5;gene-GOLGA2P5;gene-IFT172;gene-IGFBP2;gene-IL33;gene-KIFC1;gene-KNL1;gene-LGALS8;gene-MREG;gene-NAPEPLD-2;gene-NEURL1B;gene-NGFR;gene-NTF4;gene-PACSIN1;gene-PCSK9;gene-PIK3C2B;gene-PLA2G3;gene-RAB15;gene-RAB17;gene-RAB26…	ABCB4;AMOT;AQP2;AQP5-AS1;ARRB1;ATP7A;BMF;C1orf210;CRISPLD2;DENND2B;EPN3;FASN;FFAR4;FGD2;FGFR3;FZD5;GOLGA2P5;IFT172;IGFBP2;IL33;KIFC1;KNL1;LGALS8;MREG;NAPEPLD;NEURL1B;NGFR;NTF4;PACSIN1;PCSK9;PIK3C2B;PLA2G3;RAB15;RAB17;RAB26;RAB37;RAB3D;RACGAP1;RUSC1-AS1;SCG2;SORL1;SPINK5;STARD4;STEAP2;STS;STX19;SYT15B;SYTL2;TECPR1;VPS52
4	GO:0051233	CC	spindle midzone	4/ 698	58/ 33331	0.068965517241379	0.033242343998788	0.82501457027059	gene-CENPE;gene-CTDP1-2;gene-KIF20B;gene-RACGAP1	CENPE;CTDP1;KIF20B;RACGAP1
3	GO:0032300	CC	mismatch repair complex	3/ 698	34/ 33331	0.088235294117647	0.0338373397726	0.82501457027059	gene-LOC124901670;gene-MSH5-5;gene-PMS2P2	LOC124901670;MSH5;PMS2P2
13	GO:0015629	CC	actin cytoskeleton	13/ 698	342/ 33331	0.038011695906433	0.035121309474473	0.82501457027059	gene-ABCB4;gene-ACACA;gene-ACACA-2;gene-DAPK1;gene-DENND2A;gene-DSTNP2;gene-GAS2L3;gene-IPP;gene-MYO1G;gene-NEURL1B;gene-NOTCH3;gene-PPP1R9A;gene-SLC9A3R1	ABCB4;ACACA;ACACA-2;DAPK1;DENND2A;DSTNP2;GAS2L3;IPP;MYO1G;NEURL1B;NOTCH3;PPP1R9A;SLC9A3R1
59	GO:0042995	CC	cell projection	59/ 698	2163/ 33331	0.027276930189552	0.036049168218905	0.82501457027059	gene-ABR;gene-ABR-3;gene-ADORA1;gene-AMOT;gene-ANK1;gene-AQP5;gene-ASAP3;gene-ATAT1-4;gene-ATP6V1B1;gene-ATP7A;gene-BBS4;gene-CACNA1I;gene-CALB2;gene-CALB2-2;gene-CD177;gene-CFAP91;gene-CLDN11;gene-CPLANE2-2;gene-CPLX1;gene-DNAH7;gene-DSCAML1;gene-EPHB3;gene-FFAR4;gene-FGD2;gene-FGD3;gene-FZD5;gene-GABRP;gene-GJA5;gene-GJC2;gene-GNAZ;gene-HNMT;gene-HTR1D;gene-IFT172;gene-IGSF9;gene-LDB3;gene-LMTK…	ABR;ABR-3;ADORA1;AMOT;ANK1;AQP5;ASAP3;ATAT1;ATP6V1B1;ATP7A;BBS4;CACNA1I;CALB2;CALB2-2;CD177;CFAP91;CLDN11;CPLANE2;CPLX1;DNAH7;DSCAML1;EPHB3;FFAR4;FGD2;FGD3;FZD5;GABRP;GJA5;GJC2;GNAZ;HNMT;HTR1D;IFT172;IGSF9;LDB3;LMTK3;LOC440300;LYNX1;MAP1A;MYO1G;NGFR;NTF4;NTSR1;PACSIN1;PIAS3;PLA2G6;PPP1R9A;PRKAR2B;RAB15;RAB17;RHOU;RHOU-2;RP1L1;SLC9A3R1;SLURP2;SPP1;THSD7A;TTC30B;TULP3
3	GO:0031430	CC	M band	3/ 698	35/ 33331	0.085714285714286	0.036450370808157	0.82501457027059	gene-ANK1;gene-EDARADD;gene-LOC101927401	ANK1;EDARADD;LOC101927401
3	GO:0097346	CC	INO80-type complex	3/ 698	35/ 33331	0.085714285714286	0.036450370808157	0.82501457027059	gene-TFPT-2;gene-TFPT-7;gene-TFPT-9	TFPT;TFPT;TFPT
3	GO:0031528	CC	microvillus membrane	3/ 698	36/ 33331	0.083333333333333	0.039163918952675	0.82501457027059	gene-MUC20-6;gene-MUC20-7;gene-MUC20P1	MUC20;MUC20;MUC20P1
9	GO:0005875	CC	microtubule associated complex	9/ 698	201/ 33331	0.044776119402985	0.040446150383259	0.82501457027059	gene-DNAH7;gene-FNTB;gene-KIF11;gene-KIF15;gene-KIF20A;gene-KIF20B;gene-KIF2C;gene-KIFC1;gene-MAP1A	DNAH7;FNTB;KIF11;KIF15;KIF20A;KIF20B;KIF2C;KIFC1;MAP1A
33	GO:0099513	CC	polymeric cytoskeletal fiber	33/ 698	1097/ 33331	0.030082041932543	0.040560206640553	0.82501457027059	gene-AMOT;gene-ASPM;gene-ATAT1-4;gene-CENPE;gene-CEP162;gene-CLDN11;gene-DNAH7;gene-GAS2L3;gene-GTSE1;gene-KIF11;gene-KIF15;gene-KIF20A;gene-KIF20B;gene-KIF2C;gene-KIF4A;gene-KIFC1;gene-KRT13;gene-KRT4;gene-LINC00431;gene-LMNB1;gene-LOC124903459;gene-MAP1A;gene-MAP2;gene-NES;gene-POF1B;gene-PSRC1;gene-RAB3D;gene-RACGAP1;gene-RP1L1-2;gene-RUSC1-AS1;gene-SHROOM2;gene-TPX2;gene-TTC30B	AMOT;ASPM;ATAT1;CENPE;CEP162;CLDN11;DNAH7;GAS2L3;GTSE1;KIF11;KIF15;KIF20A;KIF20B;KIF2C;KIF4A;KIFC1;KRT13;KRT4;LINC00431;LMNB1;LOC124903459;MAP1A;MAP2;NES;POF1B;PSRC1;RAB3D;RACGAP1;RP1L1;RUSC1-AS1;SHROOM2;TPX2;TTC30B
1	GO:1990769	CC	proximal neuron projection	1/ 698	2/ 33331	0.5	0.041445001960218	0.82501457027059	gene-GJC2	GJC2
1	GO:0005880	CC	nuclear microtubule	1/ 698	2/ 33331	0.5	0.041445001960218	0.82501457027059	gene-TPX2	TPX2
1	GO:0038143	CC	ERBB3:ERBB2 complex	1/ 698	2/ 33331	0.5	0.041445001960218	0.82501457027059	gene-ERBB3	ERBB3
1	GO:1990761	CC	growth cone lamellipodium	1/ 698	2/ 33331	0.5	0.041445001960218	0.82501457027059	gene-PPP1R9A	PPP1R9A
1	GO:0070554	CC	synaptobrevin 2-SNAP-25-syntaxin-3-complexin complex	1/ 698	2/ 33331	0.5	0.041445001960218	0.82501457027059	gene-CPLX1	CPLX1
1	GO:0090619	CC	meiotic spindle pole	1/ 698	2/ 33331	0.5	0.041445001960218	0.82501457027059	gene-CNTRL	CNTRL
1	GO:0005943	CC	phosphatidylinositol 3-kinase complex, class IA	1/ 698	2/ 33331	0.5	0.041445001960218	0.82501457027059	gene-PIK3CG	PIK3CG
1	GO:0098833	CC	presynaptic endocytic zone	1/ 698	2/ 33331	0.5	0.041445001960218	0.82501457027059	gene-PACSIN1	PACSIN1
29	GO:0019901	MF	protein kinase binding	29/ 698	949/ 33331	0.030558482613277	0.049058855805004	0.82769298151014	gene-BANK1;gene-CDC25C;gene-CDKN2C;gene-CEP192;gene-CEP250;gene-DAXX-4;gene-DUSP5P1-2;gene-FAM83E;gene-FZD5;gene-GOLGA2P5;gene-INKA1;gene-IRF5;gene-KIF11;gene-KIF20A;gene-LDB3;gene-LINC01876;gene-LOC105374355;gene-LOC440300;gene-MAP2K6;gene-MAP3K5;gene-PPP1R9A;gene-PRKAR2B;gene-PRKD2;gene-RACGAP1;gene-TOP2A;gene-TP73;gene-TPX2;gene-TRIM34;gene-TRIM6	BANK1;CDC25C;CDKN2C;CEP192;CEP250;DAXX;DUSP5P1;FAM83E;FZD5;GOLGA2P5;INKA1;IRF5;KIF11;KIF20A;LDB3;LINC01876;LOC105374355;LOC440300;MAP2K6;MAP3K5;PPP1R9A;PRKAR2B;PRKD2;RACGAP1;TOP2A;TP73;TPX2;TRIM34;TRIM6
5	GO:0043178	MF	alcohol binding	5/ 698	95/ 33331	0.052631578947368	0.049553352501287	0.83306063066221	gene-ADAP2-2;gene-CYP2W1;gene-OSBPL7;gene-STARD4;gene-SULT2B1	ADAP2;CYP2W1;OSBPL7;STARD4;SULT2B1
4	GO:1990391	CC	DNA repair complex	4/ 698	63/ 33331	0.063492063492063	0.043065454632676	0.84403926182066	gene-ATP23;gene-LOC124901670;gene-MSH5-5;gene-PMS2P2	ATP23;LOC124901670;MSH5;PMS2P2
2	GO:0031261	CC	DNA replication preinitiation complex	2/ 698	16/ 33331	0.125	0.043284064708752	0.84403926182066	gene-MCM5;gene-MCM6	MCM5;MCM6
25	GO:0005768	CC	endosome	25/ 698	798/ 33331	0.031328320802005	0.04449860987304	0.85895801482202	gene-AQP2;gene-AQP5-AS1;gene-ATP7A;gene-C1orf210;gene-DENND2B;gene-EPN3;gene-FGD2;gene-FZD5;gene-KIFC1;gene-NAPEPLD-2;gene-NEURL1B;gene-NGFR;gene-PACSIN1;gene-PCSK9;gene-PLA2G3;gene-RAB15;gene-RAB17;gene-RAB26;gene-RAB37;gene-RAB3D;gene-RUSC1-AS1;gene-SORL1;gene-STEAP2;gene-STS;gene-VPS52-6	AQP2;AQP5-AS1;ATP7A;C1orf210;DENND2B;EPN3;FGD2;FZD5;KIFC1;NAPEPLD;NEURL1B;NGFR;PACSIN1;PCSK9;PLA2G3;RAB15;RAB17;RAB26;RAB37;RAB3D;RUSC1-AS1;SORL1;STEAP2;STS;VPS52
4	GO:0034707	CC	chloride channel complex	4/ 698	64/ 33331	0.0625	0.045205551959701	0.86387809794988	gene-CLDN4;gene-CLIC3;gene-GABRP;gene-LOC107984334	CLDN4;CLIC3;GABRP;LOC107984334
4	GO:0043195	CC	terminal bouton	4/ 698	65/ 33331	0.061538461538462	0.047404058614956	0.88068533232119	gene-CALB2;gene-CALB2-2;gene-CPLX1;gene-NTSR1	CALB2;CALB2-2;CPLX1;NTSR1
2	GO:0042622	CC	photoreceptor outer segment membrane	2/ 698	17/ 33331	0.11764705882353	0.048389303973692	0.88068533232119	gene-DHRS3;gene-NAPEPLD-2	DHRS3;NAPEPLD
2	GO:0030140	CC	trans-Golgi network transport vesicle	2/ 698	17/ 33331	0.11764705882353	0.048389303973692	0.88068533232119	gene-ATP7A;gene-STEAP2	ATP7A;STEAP2
